# Supplementary material for: Comparative transcriptomics of sympatric species of coral reef fishes (genus: Haemulon)
Source: PeerJ. 2019 Mar 1;7:e6541. doi: 10.7717/peerj.6541 (PMC6398375; doi:10.7717/peerj.6541)
Supplement: Supplemental Information 2 [file peerj-07-6541-s002.xlsx]

## Sheet: Carb-Flav
Gene ID	dN	dS	dN/dS	e-value
2-hydroxyacyl-CoA lyase 1	0.0188	0.017	1.1024	7e-179
7-alpha-hydroxycholest-4-en-3-one 12-alpha-hydroxylase	0.0036	0.0036	1.0022	1e-167
Aflatoxin B1 aldehyde reductase member 2	0.01	0.0096	1.0377	2e-166
ATRX	0.0565	0.0401	1.4083	2e-57
Autophagy-related protein 7	0.0097	0.0067	1.4531	2e-178
C-factor	0.0185	0.0113	1.6474	2e-75
C-type lectin domain family 4 member M	0.006	0.0051	1.1786	2e-57
CASP8 and FADD-like apoptosis regulator	0.0137	0.0095	1.4379	1e-81
Chromosome 13 SCAF14555, whole genome shotgun sequence (Fragment)	0.0113	0.0065	1.7358	8e-118
Chromosome 15 open reading frame 41	0.0199	0.0135	1.4812	5e-124
Chromosome 5 SCAF14581, whole genome shotgun sequence	0.0062	0.005	1.2456	1e-94
Chromosome 9 open reading frame 156	0.0272	0.0204	1.3362	4e-88
Chromosome 9 SCAF14729, whole genome shotgun sequence	0.0967	0.0566	1.7103	4e-62
CST complex subunit TEN1	0.0136	0.0122	1.1074	3e-73
Double-stranded RNA-dependent protein kinase	0.1257	0.0854	1.4715	2e-20
E3 ubiquitin/ISG15 ligase TRIM25	0.0657	0.0356	1.8448	1e-92
FA8A1	0.0152	0.0118	1.293	1e-45
Gamma-glutamyl hydrolase (Conjugase, folylpolygammaglutamyl hydrolase)	0.0107	0.0056	1.9044	2e-157
Glycine N-acyltransferase	0.0116	0.0067	1.7223	2e-154
Golgi-associated plant pathogenesis-related protein 1	0.0514	0.0347	1.4809	5e-19
GTPase IMAP family member 8	0.0903	0.0754	1.198	7e-69
Integrin beta	0.0316	0.0273	1.1571	7e-79
Interleukin-8-like protein	0.1073	0.04	2.6828	4e-37
ITK (Fragment) , IL2 Inducible T-Cell Kinase	0.0309	0.0203	1.527	7e-70
Laminin, alpha 4 (Fragment)	0.0141	0.0099	1.433	1e-59
Leukocyte elastase inhibitor	0.0387	0.026	1.4855	5e-126
Low-density lipoprotein receptor-related protein 1	0.0217	0.0157	1.3807	2e-78
Lysosome-associated membrane glycoprotein 3	0.0164	0.0111	1.479	5e-49
Lysozyme C	0.0174	0.0164	1.0635	2e-69
Lysozyme g	0.1002	0.076	1.3176	2e-85
Merlin	0.0732	0.0365	2.0058	2e-39
MHC class II antigen alpha chain	0.0995	0.062	1.6047	7e-85
Microfibrillar-associated protein 4 type I	0.0619	0.0577	1.0726	4e-82
Mitochondrial genome maintenance exonuclease 1	0.0087	0.0082	1.0584	2e-101
Mitochondrial inner membrane protein OXA1L	0.0897	0.0641	1.3975	3e-49
Mitochondrial trans-2-enoyl-CoA reductase	0.0831	0.0839	0.9909	2e-47
Monoacylglycerol lipase ABHD12	0.0068	0.0052	1.2902	3e-129
Mortality factor 4-like protein 1	0	0	1.7057	6e-96
mTERF domain-containing protein 1, mitochondrial	0	0	1.6306	4e-58
NACHT, LRR and PYD domains-containing protein 12	0.0957	0.0504	1.8994	9e-77
Natterin-like protein	0.0604	0.0531	1.1385	2e-125
Neuronal-specific septin-3	0.0124	0.011	1.1322	6e-50
NK-lysin	0.0202	0.014	1.4471	5e-61
Nuclear factor related to kappa-B-binding protein	0.0164	0.0143	1.1507	6e-32
Nucleolin	0.0249	0.0086	2.889	5e-62
Oral-facial-digital syndrome 1 protein	0.0303	0.0231	1.3098	1e-40
PABP2	0	0	1.0507	4e-115
Paired box protein and transposase domain containing protein	0.0358	0.0325	1.1008	1e-31
Peptidylprolyl isomerase (Fragment)	0.0137	0.0114	1.2029	3e-54
Poly(ADP-ribose) glycohydrolase	0.0115	0.0098	1.1804	1e-123
Probable tRNA N6-adenosine threonylcarbamoyltransferase, mitochondrial	0	0	1.5964	2e-63
Protein FAM208B	0.0509	0.0511	0.9973	3e-49
Protein Strawberry Notch Homolog 2	0.038	0.0301	1.2636	7e-51
Protein TBRG4	0.0155	0.0152	1.0237	2e-60
PC4 And SFRS1-Interacting Protein 1	0	0	2.4625	5e-102
Putative family 31 glucosidase	0.0097	0.0089	1.0847	6e-56
RNSL3	0.0391	0.0363	1.0768	4e-28
Serine/threonine-protein phosphatase	0.0928	0.0478	1.9429	1e-59
Serum amyloid A protein	0.0629	0.0499	1.2601	1e-48
Small nuclear ribonucleoprotein F	0	0	2.6865	2e-47
Solute carrier family 52, riboflavin transporter, member 2 (Fragment)	0.0613	0.0218	2.8077	5e-31
Somatostatin receptor 2	0.0576	0.0252	2.2849	2e-40
SPD2B (Fragment)	0	0	1.0827	9e-29
Tetraspanin	0.0228	0.0163	1.3933	5e-69
Tetraspanin	0.0243	0.0228	1.0667	2e-79
Toll-like receptor	0.0212	0.0148	1.435	1e-49
Transmembrane protease, serine 2	0.0243	0.022	1.1066	2e-29
Type-2 ice-structuring protein	0.016	0.0149	1.0743	1e-44
Ubiquitin-like protein 3	0.068	0.0616	1.1048	2e-80
UDP-glucuronosyltransferase	0.0209	0.0164	1.2787	2e-42
Vacuolar protein sorting-associated protein 16	0	0	1.103	5e-97
Vinexin	0.0396	0.0286	1.3881	4e-98
WD repeat-containing protein 92	0	0	1.6998	2e-60
Zinc finger protein 555	0.02	0.0143	1.4048	4e-42

## Sheet: Macro-Carb
Gene ID	dN	dS	dN/dS	e-value
14-3-3 protein beta/alpha-1	0.096	0.0471	2.0372	4e-97
14-3-3 protein zeta	0.0095	0.0056	1.7035	9e-124
7-alpha-hydroxycholest-4-en-3-one 12-alpha-hydroxylase	0.0068	0.004	1.7091	6e-167
Acid phosphatase type 7	0.0042	0.0036	1.1807	1e-171
Acyl-CoA synthetase family member 2, mitochondrial	0.0275	0.0221	1.2449	2e-179
Alpha-mannosidase	0.0138	0.0131	1.0527	4e-54
Aminoglycoside phosphotransferase domain-containing protein 1	0.0518	0.037	1.4016	2e-116
Amyloid protein-binding protein 2	0	0	2.0014	1e-47
Ankyrin repeat and protein kinase domain-containing protein 1	0.0204	0.0134	1.5269	7e-27
AP2A1	0	0	2.2776	3e-88
Apoptosis-inducing factor 3	0	0	1.914	2e-28
ARID2	0	0	2.0008	1e-43
Bactericidal permeability-increasing protein	0.0118	0.0094	1.2485	2e-104
c-Myc-binding protein	0	0	2.732	2e-51
C-type lectin domain family 4 member M	0.006	0.0051	1.1751	9e-57
Chromosome 12 SCAF14692, whole genome shotgun sequence	0	0	2.0002	1e-140
Chromosome 14 SCAF15003, whole genome shotgun sequence	0.0428	0.0169	2.5389	7e-94
Chromosome 15 SCAF14542, whole genome shotgun sequence	0.0051	0.0047	1.1018	6e-125
CKLF-like MARVEL transmembrane domain containing 6	0	0	2.0014	3e-54
CUTL1 protein	0	0	2.0019	1e-42
Diaphanous homolog 1	0	0	2.0027	7e-29
Diphosphomevalonate decarboxylase	0	0	1.9558	3e-33
DTX3	0.0241	0.0202	1.1975	5e-61
E3 ubiquitin-protein ligase TRIM11	0.0304	0.0183	1.6599	7e-31
E3 ubiquitin-protein ligase TRIM21	0.2239	0.1352	1.6556	9e-24
E3 ubiquitin/ISG15 ligase TRIM25	0.0528	0.0402	1.3138	6e-51
ER lumen protein-retaining receptor	0	0	1.9799	3e-139
Essential MCU regulator, mitochondrial	0	0	2.0014	4e-24
Eukaryotic translation initiation factor 4E-binding protein 2	0	0	2.0011	1e-70
FAM151B	0.0087	0.0067	1.2899	4e-103
Farnesyl pyrophosphate synthase	0.0145	0.0105	1.3828	1e-59
Gametogenetin-binding protein 2	0.0075	0.0072	1.0293	1e-103
General vesicular transport factor p115	0	0	2.0011	1e-31
Gigaxonin	0	0	1.7528	2e-39
Golgi-associated plant pathogenesis-related protein 1	0.0572	0.0353	1.6204	5e-16
Growth factor receptor-bound protein 2	0	0	1.9995	3e-86
Hepatitis A virus cellular receptor 1 homolog	0.0342	0.026	1.3151	1e-16
Hepcidin	0.0832	0.0655	1.2706	1e-23
HNRPU	0	0	1.8792	8e-19
I5P2	0.0075	0.0068	1.1108	8e-80
Inhibitor of DNA binding 4	0	0	2.0008	9e-75
Interleukin-8-like protein	0.0865	0.0816	1.0595	2e-34
Intraflagellar transport protein 43 homolog A	0	0	2.0012	2e-48
ITGAL	0.0278	0.0198	1.4032	2e-73
Leucine rich repeat containing 8 family, member A	0	0	2.831	4e-82
Leucine-rich alpha-2-glycoprotein, putative	0.0104	0.0083	1.2593	5e-124
Leucine-rich repeat-containing protein 42	0	0	2.0008	2e-46
Leukocyte elastase inhibitor	0.0321	0.0182	1.7608	6e-62
Lysozyme g	0.0113	0.0108	1.0498	3e-61
Major histocompatibility complex II gamma chains	0	0	1.9432	5e-84
Mannose-binding protein C	0.0528	0.0395	1.3346	1e-59
Methyltransferase like 15	0	0	2	3e-69
MHC class Ia antigen	0.1414	0.1224	1.155	3e-176
MHC class II antigen alpha chain	0.1056	0.0641	1.6473	4e-92
Mitochondrial inner membrane protein OXA1L	0.1022	0.0804	1.2715	2e-96
Mitochondrial ribosomal protein L24	0.0068	0.005	1.3769	9e-138
Monoacylglycerol lipase ABHD12	0.008	0.0071	1.1403	3e-122
Mortality factor 4-like protein 1	0	0	2.0142	4e-72
NAD(P)(+)--arginine ADP-ribosyltransferase	0.0259	0.0193	1.3403	6e-56
NADH dehydrogenase (Ubiquinone) 1 alpha subcomplex, assembly factor 1	0.014	0.0093	1.4976	4e-128
Nitrogen permease regulator 3-like protein	0	0	1.9205	1e-102
NNTM	0.0215	0.0186	1.161	8e-95
Nuclear factor kappa-B-binding-like protein	0.022	0.0175	1.2586	2e-50
Nucleolin	0.0163	0.0088	1.8422	7e-56
NUP85	0	0	3.0458	6e-80
Occludin	0	0	2.0013	2e-56
Olfactomedin-4	0	0	2.614	8e-20
Oral-facial-digital syndrome 1	0.0119	0.0113	1.0565	1e-29
p-selectin	0.0169	0.0161	1.0481	4e-59
Palmitoyltransferase ZDHHC17	0	0	2.0008	6e-45
PC4 and SFRS1 interacting protein 1	0	0	1.9196	3e-74
Penton protein	0	0	1.6022	1e-65
Phosphatidylinositol-glycan biosynthesis class X protein	0.0053	0.0049	1.0811	2e-112
Phosphoinositide 3-kinase adapter protein 1	0.021	0.0186	1.1272	6e-75
Plastin-2	0.0251	0.0253	0.9914	3e-82
Pleckstrin like proteiny domain-containing family A member 6	0.0126	0.0107	1.1702	2e-26
PLPL7	0	0	2.8438	4e-75
Poly(U)-binding-splicing factor PUF60	0	0	2.0011	2e-40
Pre-rRNA-processing protein TSR2	0	0	2.0007	5e-93
Protein canopy-1	0.0078	0.0071	1.0959	3e-78
Protein disulfide-isomerase	0.021	0.0135	1.5528	5e-64
Protein NLRC3	0.0253	0.0251	1.0059	2e-83
Protein NLRC3	0.1018	0.0868	1.1723	2e-71
Protein S100	0.0312	0.0246	1.2699	1e-32
Protein-glutamine gamma-glutamyltransferase 2	0.0374	0.0281	1.3327	7e-85
Pumilio homolog 2	0.0223	0.0175	1.2733	9e-60
RanBP-type and C3HC4-type zinc finger-containing protein 1	0.0361	0.031	1.1622	2e-74
Receptor expression-enhancing protein	0.0281	0.0244	1.1506	8e-19
RFA1	0	0	1.9979	4e-95
Rhophilin-2	0.0709	0.0585	1.2122	1e-22
Ribonuclease inhibitor	0.0951	0.0653	1.4559	4e-76
RRP44	0.0106	0.0102	1.0444	2e-98
Septin 7a	0.0383	0.0223	1.7203	1e-81
Serine protease HTRA2, mitochondrial	0	0	1.1676	1e-38
Serine/threonine-protein phosphatase	0.099	0.072	1.3753	1e-158
Sialic acid-binding Ig-like lectin 10	0.0385	0.0212	1.8103	8e-44
SIN3A	0.0157	0.0155	1.0131	5e-35
Small EDRK-rich factor 2	0	0	2.0016	8e-20
Small nuclear ribonucleoprotein F	0	0	2.0017	8e-49
Somtostatin receptor type two	0.0572	0.046	1.242	9e-138
Sperm-specific antigen 2	0.0123	0.0091	1.3503	7e-46
Spermine oxidase	0.0629	0.0362	1.7375	3e-28
Spermine synthase	0	0	2.0011	4e-51
Splicing factor 3A subunit 3	0	0	2.0001	1e-59
Tetraspanin	0	0	1.9998	1e-54
Tetraspanin	0.0297	0.0224	1.3251	5e-43
Tetraspanin	0.0327	0.0156	2.0982	2e-82
Transmembrane and immunoglobulin domain-containing protein 1	0.0129	0.0109	1.177	3e-28
Troponin C	0	0	1.5588	1e-72
TT30A	0	0	2.0006	1e-107
Tyrosine-protein kinase Mer	0	0	2.0004	3e-82
U6 snRNA-associated Sm-like protein LSm6	0	0	2.0014	3e-49
UBP7	0	0	1.9998	3e-87
Ufm1-specific protease 1	0.0259	0.0246	1.0556	5e-121
Zinc finger protein 668	0	0	1.1087	1e-19
Zinc-binding protein A33-like	0.1108	0.0921	1.2032	4e-49

## Sheet: Flav-Macro
Gene ID	dN	dS	dN/dS	e-value
14-3-3 protein beta/alpha-1	0.0918	0.0318	2.8888	4e-97
2-hydroxyacyl-CoA lyase	0.0124	0.005	2.4723	3e-144
39S ribosomal protein L40, mitochondrial	0.0094	0.0068	1.3858	1e-79
Acetyl-coenzyme A synthetase	0	0	1.9971	3e-143
Adenylyltransferase and sulfurtransferase MOCS3	0	0	2.0001	4e-49
Amyloid protein-binding protein 2	0	0	1.7257	1e-47
Ankyrin repeat and protein kinase domain-containing protein 1	0.0293	0.0256	1.1453	7e-27
Anthrax toxin receptor 1	0	0	2.6244	4e-36
Apoptosis-related protein 3	0.0079	0.0079	0.999	1e-134
ARID2 (Fragment)	0	0	1.541	1e-43
Bloodthirsty-2	0.0088	0.0089	0.9904	8e-106
Chromosome 1 SCAF14573, whole genome shotgun sequence	0	0	1.9959	2e-20
Chromosome 12 SCAF14692, whole genome shotgun sequence (Fragment)	0	0	1.5406	1e-140
Chromosome 16 SCAF15002, whole genome shotgun sequence (Fragment)	0	0	2	2e-25
Chromosome 5 SCAF14581, whole genome shotgun sequence	0	0	1.9999	2e-43
Chromosome 8 SCAF14543, whole genome shotgun sequence	0.1005	0.0345	2.9132	3e-76
Chromosome 8 SCAF15044, whole genome shotgun sequence	0.0061	0.0056	1.0868	7e-173
Cingulin a (Fragment)	0	0	2	9e-40
Clasp1 protein (Fragment)	0	0	2	5e-28
COMM domain-containing protein 5	0.0159	0.0128	1.2421	8e-137
Complement C1q-like protein 2	0.1009	0.094	1.0739	3e-75
Complement control protein	0.0468	0.0181	2.5918	1e-35
CST complex subunit TEN1	0.0284	0.0113	2.5058	9e-73
CUTL1 protein , Homeobox protein cut-like 1	0	0	1.5417	1e-42
Cytokine Stromal, Cell Derived Factor 1	0	0	2.3592	5e-58
Dexd/H box RNA helicase (Fragment)	0.1097	0.1049	1.0457	6e-140
Discoidin, CUB and LCCL domain-containing protein 1	0.0193	0.0151	1.2791	2e-66
Dolichyldiphosphatase 1	0	0	2.0003	6e-29
Double-stranded RNA-dependent protein kinase	0.1257	0.0854	1.473	4e-20
Dpy-30 homolog	0	0	2.3179	6e-30
DTX3 (Fragment)	0.0241	0.0202	1.1975	5e-61
E3 ubiquitin-protein ligase TRIM11 (Fragment)	0.036	0.0191	1.8814	7e-31
ER lumen protein-retaining receptor	0	0	1.5253	3e-139
Essential MCU regulator, mitochondrial	0	0	1.5415	4e-24
Eukaryotic translation initiation factor 4E-binding protein 2	0	0	1.5413	1e-70
Eukaryotic translation initiation factor 4h	0	0	2	1e-23
Farnesyl pyrophosphate synthase	0.0146	0.0105	1.3828	1e-59
Folylpolyglutamate synthase	0.0288	0.0273	1.0533	9e-73
Galactose-1-phosphate uridylyltransferase (Fragment)	0	0	2	3e-147
Growth factor receptor-bound protein 2	0	0	1.54	3e-86
GTPase IMAP family member 4	0.0449	0.0334	1.3472	3e-68
GTPase IMAP family member 8	0.0823	0.0722	1.1395	2e-50
Guanine nucleotide-binding protein subunit alpha-14	0	0	1.974	9e-95
Guanine nucleotide-binding protein subunit gamma	0	0	2	1e-29
HCG1648279, putative (Fragment)	0	0	2	7e-58
Hepcidin	0.0606	0.0382	1.5863	1e-23
HNRPU	0	0	1.4498	8e-19
Ig mu chain C region, putative	0.0765	0.0447	1.7103	3e-26
ILEUB (Fragment)	0.0457	0.0249	1.8395	2e-36
Inhibitor of DNA binding 2, dominant negative helix-loop-helix protein	0	0	2.3237	1e-71
Inhibitor of DNA binding 4	0	0	1.541	9e-75
Integrator complex subunit 2-like	0.048	0.0221	2.1776	2e-27
Integrin beta	0.0301	0.0153	1.9719	2e-45
Interferon-induced very large GTPase 1	0.0884	0.0854	1.0347	8e-56
Intraflagellar transport protein 43 homolog A	0	0	1.5415	2e-48
Isoaspartyl peptidase/L-asparaginase	0.0115	0.0082	1.4032	8e-41
L-lactate dehydrogenase	0	0	2	2e-123
LBH protein	0	0	1.9647	4e-20
Leucine rich repeat containing 8 family, member A	0	0	2.2274	4e-82
Leukocyte elastase inhibitor	0.044	0.0384	1.1476	2e-112
LIM domain-containing protein 2	0	0	2.3886	9e-51
Lysozyme C	0.0174	0.0164	1.0635	2e-38
Meckel syndrome type 1 protein	0.0462	0.0218	2.1208	5e-44
Merlin	0.0798	0.036	2.22	1e-35
Methyltransferase-like protein 13	0	0	2	3e-59
MHC class II antigen alpha chain	0.1042	0.0732	1.4232	4e-92
MHC class II antigen beta chain	0.031	0.0106	2.9357	3e-120
Microfibril-associated 4 (Fragment)	0.0589	0.0569	1.0355	9e-119
MIP1alpha ; Macrophage inflammatory protein-1.	0	0	2.0001	1e-23
Mitochondrial inner membrane protein OXA1L	0.1276	0.1007	1.2669	2e-96
MMAB (Fragment)	0.0324	0.0166	1.9474	3e-93
Mortality factor 4-like protein 1	0	0	1.551	4e-72
MYZAP (Fragment)	0	0	2.0001	3e-29
Natterin-like protein	0.057	0.0391	1.4568	1e-125
Nipped-B-like protein	0.0105	0.0073	1.4337	2e-61
NK-lysin	0.0195	0.0152	1.2848	7e-63
NNTM (Fragment)	0.025	0.0179	1.3928	8e-95
NOG2 (Fragment)	0	0	2	4e-149
Nuclear pore complex protein Nup133	0	0	2	1e-14
Nucleolar protein 14	0.0143	0.0129	1.109	7e-60
Oral-facial-digital syndrome 1	0.0179	0.0114	1.5657	1e-29
Penton protein	0	0	1.4535	1e-65
Peptidyl-tRNA hydrolase ICT1, mitochondrial	0.0122	0.0094	1.2928	3e-83
Peroxisomal multifunctional enzyme type 2 (Fragment)	0	0	2.0001	4e-39
Phospholipase B 1-like protein	0.0212	0.0149	1.4222	7e-100
PLPL7 (Fragment)	0	0	2	4e-75
Poly(U)-binding-splicing factor PUF60	0	0	1.5413	2e-40
Programmed cell death protein 7	0.0121	0.0107	1.1287	4e-79
Protein atonal	0	0	2.4309	1e-94
Protein YIPF	0.005	0.0044	1.136	1e-120
Receptor-binding cancer antigen expressed on SiSo cells (Fragment)	0	0	1.9956	7e-125
Regulating synaptic membrane exocytosis 2	0.0296	0.0255	1.1611	2e-107
Ribonuclease inhibitor	0.0636	0.0321	1.98	4e-76
RNA polymerase II elongation factor ELL	0	0	2	4e-95
RNA-dependent DNA polymerase (Fragment)	0	0	2.0001	2e-22
RNSL3	0.0387	0.0182	2.1285	6e-40
S-adenosylmethionine decarboxylase proenzyme	0.0348	0.0176	1.9819	1e-43
S100 calcium binding protein U	0.032	0.0221	1.4453	1e-28
Protein Strawberry Notch Homolog 2	0.0746	0.0733	1.018	9e-61
Septin 7a	0.0383	0.0223	1.7203	1e-81
Serine/threonine-protein phosphatase 1 regulatory subunit 10	0	0	2.0488	9e-41
Sialic acid-binding Ig-like lectin 10 (Fragment)	0.1294	0.0709	1.8252	8e-44
Signal transducer and activator of transcription	0	0	2.0001	2e-154
Small EDRK-rich factor 2	0	0	2.8436	8e-20
Small nuclear ribonucleoprotein F	0	0	1.5417	8e-49
Sodium-coupled neutral amino acid transporter 9, putative	0	0	2.0001	2e-46
Solute carrier family 25 member 51	0	0	1.4643	1e-22
Sperm-specific antigen 2	0.0123	0.0091	1.3503	7e-46
Spindlin-1	0	0	2	2e-150
Splicing factor 3A subunit 3	0	0	1.5405	1e-59
Splicing factor 3B subunit 2	0	0	2.5081	9e-27
T cell activation inhibitor, mitochondrial (Fragment)	0	0	2.0001	3e-74
TATA box-binding protein-like protein 1	0	0	2.8285	4e-42
Tetraspanin	0.0378	0.0153	2.4755	2e-82
TM63A (Fragment)	0	0	2.0001	7e-169
TOM20	0	0	2	2e-62
Trans-1,2-dihydrobenzene-1,2-diol dehydrogenase	0.0096	0.0082	1.1691	5e-147
Trans-2-enoyl-CoA reductase, mitochondrial	0.0842	0.0811	1.0385	9e-162
Translocating chain-associated membrane protein	0	0	2.0001	4e-41
Transmembrane protease serine 2	0.0256	0.0192	1.3313	3e-93
Tripartite motif-containing protein 39	0	0	2.0001	9e-58
TT30A (Fragment)	0	0	1.5345	1e-107
UBP47 (Fragment)	0.0157	0.0095	1.6536	1e-78
UBP7 (Fragment)	0	0	1.5391	3e-87
Ufm1-specific protease 1	0.026	0.0247	1.0518	5e-121
Vacuolar protein sorting-associated protein 72	0.0215	0.0157	1.3668	4e-84
WD repeat-containing protein 92	0	0	2	2e-27
Zinc finger and BTB domain-containing protein 17	0	0	2	4e-28
Zinc finger protein 233	0.169	0.0969	1.744	8e-13
Zinc finger protein 668	0.02	0.0143	1.4048	1e-19
Zinc finger protein RFP	0.0192	0.0168	1.1414	2e-30
