# Supplementary material for: Comparative transcriptomics of sympatric species of coral reef fishes (genus: Haemulon)
Source: PeerJ. 2019 Mar 1;7:e6541. doi: 10.7717/peerj.6541 (PMC6398375; doi:10.7717/peerj.6541)
Supplement: Supplemental Information 4 [file peerj-07-6541-s004.zip]

Archive with 12 entries (9 files):
- Hflavolineatum-assembly&annotation/
- Hflavolineatum-assembly&annotation/hflav-uniprot_iso2gene.tab
- Hflavolineatum-assembly&annotation/hflav-iso2go.tab
- __MACOSX/
- __MACOSX/Hflavolineatum-assembly&annotation/
- __MACOSX/Hflavolineatum-assembly&annotation/._hflav-iso2go.tab
- Hflavolineatum-assembly&annotation/hflav_seq2iso.tab
- __MACOSX/Hflavolineatum-assembly&annotation/._hflav_seq2iso.tab
- Hflavolineatum-assembly&annotation/hflav-kog.tab
- Hflavolineatum-assembly&annotation/hflav-transcriptome.fsa
- __MACOSX/Hflavolineatum-assembly&annotation/._hflav-transcriptome.fsa
- Hflavolineatum-assembly&annotation/hflav-trembl_iso2gene.tab
