# Supplementary material for: Comparative transcriptomics of sympatric species of coral reef fishes (genus: Haemulon)
Source: PeerJ. 2019 Mar 1;7:e6541. doi: 10.7717/peerj.6541 (PMC6398375; doi:10.7717/peerj.6541)
Supplement: Supplemental Information 4 [file peerj-07-6541-s004.zip › Hflavolineatum-assembly&annotation/hflav-uniprot_iso2gene.tab]

isogroup49750	Peptidyl-prolyl cis-trans isomerase H OS=Homo sapiens GN=PPIH PE=1 SV=1 E(blastx)=5e-31
isogroup16057	Hematopoietic SH2 domain-containing protein homolog OS=Danio rerio GN=hsh2d PE=2 SV=1 E(blastx)=9e-08
isogroup44137	E3 SUMO-protein ligase ZNF451 OS=Homo sapiens GN=ZNF451 PE=1 SV=2 E(blastx)=2e-06
isogroup44819	Cohesin subunit SA-2 OS=Homo sapiens GN=STAG2 PE=1 SV=3 E(blastx)=8e-61
isogroup1535	Scavenger receptor cysteine-rich type 1 protein M130 OS=Sus scrofa GN=CD163 PE=1 SV=1 E(blastx)=8e-35
isogroup61303	Protein phosphatase PTC7 homolog OS=Danio rerio GN=pptc7 PE=2 SV=1 E(blastx)=3e-45
isogroup51466	Protein SDA1 homolog OS=Xenopus tropicalis GN=sdad1 PE=2 SV=1 E(blastx)=9e-33
isogroup73485	Aldehyde oxidase 3 OS=Rattus norvegicus GN=Aox3 PE=1 SV=1 E(blastx)=6e-09
isogroup2660	STE20-like serine/threonine-protein kinase OS=Homo sapiens GN=SLK PE=1 SV=1 E(blastx)=2e-143
isogroup15722	Elongation factor 1-delta OS=Macaca fascicularis GN=EEF1D PE=2 SV=2 E(blastx)=7e-15
isogroup24024	Protein kinase C alpha type OS=Oryctolagus cuniculus GN=PRKCA PE=2 SV=3 E(blastx)=4e-84
isogroup39402	U4/U6 small nuclear ribonucleoprotein Prp31 OS=Danio rerio GN=prpf31 PE=2 SV=1 E(blastx)=1e-48
isogroup23852	Serine/threonine-protein kinase TAO3 OS=Gallus gallus GN=TAOK3 PE=2 SV=2 E(blastx)=4e-16
isogroup68909	Tubulin-specific chaperone cofactor E-like protein OS=Rattus norvegicus GN=Tbcel PE=1 SV=1 E(blastx)=5e-14
isogroup39702	Phosphomannomutase 2 OS=Bos taurus GN=PMM2 PE=2 SV=1 E(blastx)=2e-49
isogroup7063	Proteasome subunit alpha type-6 OS=Rattus norvegicus GN=Psma6 PE=1 SV=1 E(blastx)=1e-158
isogroup7524	Ena/VASP-like protein OS=Xenopus laevis GN=evl PE=2 SV=1 E(blastx)=5e-24
isogroup34042	Transmembrane emp24 domain-containing protein 4 OS=Mus musculus GN=Tmed4 PE=1 SV=1 E(blastx)=2e-61
isogroup8798	Erythropoietin OS=Epinephelus coioides GN=epo PE=2 SV=1 E(blastx)=6e-73
isogroup40754	Long-chain-fatty-acid--CoA ligase 1 OS=Mus musculus GN=Acsl1 PE=1 SV=2 E(blastx)=1e-22
isogroup44765	Cytidine deaminase OS=Homo sapiens GN=CDA PE=1 SV=2 E(blastx)=5e-14
isogroup9034	Dipeptidyl peptidase 9 OS=Mus musculus GN=Dpp9 PE=1 SV=2 E(blastx)=1e-134
isogroup33460	Ubiquitin carboxyl-terminal hydrolase 12A OS=Danio rerio GN=usp12a PE=2 SV=1 E(blastx)=1e-87
isogroup54561	WD repeat-containing protein 82 OS=Gallus gallus GN=WDR82 PE=2 SV=1 E(blastx)=4e-32
isogroup63626	Frizzled-2 OS=Xenopus laevis GN=fzd2 PE=2 SV=1 E(blastx)=5e-38
isogroup78756	GPI mannosyltransferase 1 OS=Danio rerio GN=pigm PE=2 SV=1 E(blastx)=2e-10
isogroup67764	GRAM domain-containing protein 3 OS=Mus musculus GN=Gramd3 PE=1 SV=2 E(blastx)=5e-06
isogroup79697	Inosine-5'-monophosphate dehydrogenase 2 OS=Danio rerio GN=impdh2 PE=3 SV=1 E(blastx)=1e-36
isogroup2520	UDP-glucuronosyltransferase 1-1 OS=Rattus norvegicus GN=Ugt1a1 PE=1 SV=1 E(blastx)=6e-21
isogroup13448	Probable asparagine--tRNA ligase, mitochondrial OS=Homo sapiens GN=NARS2 PE=1 SV=3 E(blastx)=3e-36
isogroup9661	Alpha-mannosidase 2x OS=Homo sapiens GN=MAN2A2 PE=2 SV=3 E(blastx)=1e-127
isogroup50381	Transmembrane 9 superfamily member 2 OS=Homo sapiens GN=TM9SF2 PE=1 SV=1 E(blastx)=1e-39
isogroup59030	Relaxin receptor 2 OS=Canis lupus familiaris GN=RXFP2 PE=2 SV=1 E(blastx)=8e-42
isogroup21638	Pre-mRNA-processing factor 17 OS=Homo sapiens GN=CDC40 PE=1 SV=1 E(blastx)=1e-106
isogroup8782	Protein kinase C and casein kinase substrate in neurons protein 3 OS=Homo sapiens GN=PACSIN3 PE=1 SV=2 E(blastx)=5e-55
isogroup3913	Coiled-coil-helix-coiled-coil-helix domain-containing protein 1 OS=Mus musculus GN=Chchd1 PE=1 SV=1 E(blastx)=6e-08
isogroup38835	Neoverrucotoxin subunit beta OS=Synanceia verrucosa PE=1 SV=1 E(blastx)=1e-11
isogroup7635	Homeodomain-only protein OS=Danio rerio GN=hopx PE=3 SV=1 E(blastx)=3e-32
isogroup32574	Serine/threonine-protein kinase Nek6 OS=Mus musculus GN=Nek6 PE=1 SV=1 E(blastx)=3e-68
isogroup20188	Exocyst complex component 3-like protein 4 OS=Mus musculus GN=Exoc3l4 PE=1 SV=2 E(blastx)=2e-08
isogroup32435	Bardet-Biedl syndrome 7 protein homolog OS=Mus musculus GN=Bbs7 PE=1 SV=1 E(blastx)=7e-56
isogroup64995	Verrucotoxin subunit beta OS=Synanceia verrucosa PE=1 SV=3 E(blastx)=9e-12
isogroup29345	Heparan sulfate glucosamine 3-O-sulfotransferase 1 OS=Homo sapiens GN=HS3ST1 PE=1 SV=1 E(blastx)=4e-20
isogroup21420	5'-nucleotidase domain-containing protein 2 OS=Rattus norvegicus GN=Nt5dc2 PE=2 SV=2 E(blastx)=1e-09
isogroup29234	Peptidyl-prolyl cis-trans isomerase E OS=Homo sapiens GN=PPIE PE=1 SV=1 E(blastx)=3e-57
isogroup1918	Small VCP/p97-interacting protein OS=Mus musculus GN=Svip PE=3 SV=1 E(blastx)=7e-09
isogroup23065	Cullin-4B OS=Homo sapiens GN=CUL4B PE=1 SV=4 E(blastx)=2e-82
isogroup3032	Maspardin OS=Danio rerio GN=spg21 PE=2 SV=1 E(blastx)=1e-123
isogroup42478	Mitochondrial glutamate carrier 1 OS=Homo sapiens GN=SLC25A22 PE=1 SV=1 E(blastx)=3e-07
isogroup4154	Actin-related protein 2-B OS=Danio rerio GN=actr2b PE=2 SV=1 E(blastx)=5e-101
isogroup42643	Stonin-1 OS=Homo sapiens GN=STON1 PE=1 SV=2 E(blastx)=7e-30
isogroup31227	Probable ATP-dependent RNA helicase DHX58 OS=Homo sapiens GN=DHX58 PE=1 SV=1 E(blastx)=7e-25
isogroup37991	Tight junction protein ZO-1 OS=Canis lupus familiaris GN=TJP1 PE=1 SV=1 E(blastx)=2e-34
isogroup29398	Transmembrane channel-like protein 6 OS=Homo sapiens GN=TMC6 PE=1 SV=2 E(blastx)=3e-14
isogroup17476	B-cell lymphoma 3 protein OS=Homo sapiens GN=BCL3 PE=1 SV=2 E(blastx)=2e-20
isogroup11764	Chloride anion exchanger OS=Rattus norvegicus GN=Slc26a3 PE=2 SV=1 E(blastx)=2e-43
isogroup40872	Nucleotide exchange factor SIL1 OS=Homo sapiens GN=SIL1 PE=1 SV=1 E(blastx)=3e-21
isogroup11715	NIF3-like protein 1 OS=Rattus norvegicus GN=Nif3l1 PE=1 SV=1 E(blastx)=4e-44
isogroup32896	eIF-2-alpha kinase activator GCN1 OS=Homo sapiens GN=GCN1 PE=1 SV=6 E(blastx)=2e-25
isogroup5840	Cartilage-associated protein OS=Gallus gallus GN=CRTAP PE=1 SV=1 E(blastx)=3e-119
isogroup23984	Transmembrane protein adipocyte-associated 1 homolog OS=Danio rerio GN=tpra1 PE=2 SV=1 E(blastx)=2e-72
isogroup32251	V-type proton ATPase catalytic subunit A OS=Bos taurus GN=ATP6V1A PE=2 SV=2 E(blastx)=7e-42
isogroup43044	Zinc finger protein ubi-d4 OS=Gallus gallus GN=REQ PE=2 SV=1 E(blastx)=4e-59
isogroup52109	Proteoglycan 4 OS=Homo sapiens GN=PRG4 PE=1 SV=2 E(blastx)=2e-32
isogroup31226	Ubiquitin-conjugating enzyme E2 G2 OS=Pongo abelii GN=UBE2G2 PE=2 SV=1 E(blastx)=3e-79
isogroup21769	Dynamin-2 OS=Bos taurus GN=DNM2 PE=2 SV=1 E(blastx)=9e-72
isogroup20424	Protein FAM160B2 OS=Danio rerio GN=fam160b2 PE=2 SV=1 E(blastx)=2e-09
isogroup77123	Microtubule-associated protein RP/EB family member 1 OS=Gallus gallus GN=MAPRE1 PE=2 SV=1 E(blastx)=5e-07
isogroup33082	Trafficking protein particle complex subunit 8 OS=Homo sapiens GN=TRAPPC8 PE=1 SV=2 E(blastx)=8e-33
isogroup47519	Putative NOL1/NOP2/Sun domain family member 5B OS=Homo sapiens GN=NSUN5P1 PE=5 SV=1 E(blastx)=7e-26
isogroup46917	[Pyruvate dehydrogenase (acetyl-transferring)] kinase isozyme 1, mitochondrial OS=Mus musculus GN=Pdk1 PE=1 SV=2 E(blastx)=1e-40
isogroup35007	Krueppel-like factor 4 OS=Mus musculus GN=Klf4 PE=1 SV=3 E(blastx)=2e-67
isogroup63080	Small G protein signaling modulator 3 OS=Danio rerio GN=sgsm3 PE=2 SV=1 E(blastx)=2e-32
isogroup15015	Transmembrane protein 179B OS=Danio rerio GN=tmem179b PE=2 SV=2 E(blastx)=2e-46
isogroup58061	Trypsin-1 OS=Gadus morhua PE=1 SV=2 E(blastx)=1e-20
isogroup9821	Ubiquinone biosynthesis protein COQ9, mitochondrial OS=Homo sapiens GN=COQ9 PE=1 SV=1 E(blastx)=3e-36
isogroup45803	Probable D-tyrosyl-tRNA(Tyr) deacylase 2 OS=Danio rerio GN=dtd2 PE=2 SV=1 E(blastx)=4e-24
isogroup14190	Zinc finger protein 572 OS=Bos taurus GN=ZNF572 PE=2 SV=1 E(blastx)=2e-11
isogroup107	Phosphatidylinositol 3-kinase regulatory subunit beta OS=Mus musculus GN=Pik3r2 PE=1 SV=2 E(blastx)=1e-99
isogroup79703	Putative deoxyribonuclease tatdn3 OS=Danio rerio GN=tatdn3 PE=2 SV=1 E(blastx)=2e-30
isogroup31635	Tyrosine-protein phosphatase non-receptor type 3 OS=Homo sapiens GN=PTPN3 PE=1 SV=2 E(blastx)=4e-52
isogroup20266	Lipoprotein lipase OS=Neovison vison GN=LPL PE=1 SV=1 E(blastx)=2e-68
isogroup21018	Amphiphysin OS=Gallus gallus GN=AMPH PE=2 SV=1 E(blastx)=6e-08
isogroup1898	Transmembrane protein 230 OS=Gallus gallus GN=TMEM230 PE=2 SV=1 E(blastx)=2e-36
isogroup43989	Nucleosome assembly protein 1-like 4 OS=Homo sapiens GN=NAP1L4 PE=1 SV=1 E(blastx)=2e-34
isogroup13680	Dual specificity mitogen-activated protein kinase kinase 2 OS=Gallus gallus GN=MAP2K2 PE=2 SV=1 E(blastx)=1e-76
isogroup48963	Signal transducer and activator of transcription 5B OS=Sus scrofa GN=STAT5B PE=2 SV=1 E(blastx)=4e-26
isogroup11831	28S ribosomal protein S35, mitochondrial OS=Danio rerio GN=mrps35 PE=2 SV=1 E(blastx)=1e-72
isogroup41353	Zinc finger protein 292 OS=Homo sapiens GN=ZNF292 PE=1 SV=3 E(blastx)=1e-21
isogroup1896	Neuroblast differentiation-associated protein AHNAK OS=Homo sapiens GN=AHNAK PE=1 SV=2 E(blastx)=4e-10
isogroup17791	60S ribosomal protein L27a OS=Xenopus laevis GN=rpl27a PE=2 SV=2 E(blastx)=3e-78
isogroup37570	Pregnancy zone protein OS=Homo sapiens GN=PZP PE=1 SV=4 E(blastx)=5e-20
isogroup13546	Complement factor H OS=Bos taurus GN=CFH PE=1 SV=3 E(blastx)=6e-13
isogroup76845	Ankyrin repeat and SOCS box protein 13 OS=Mus musculus GN=Asb13 PE=2 SV=1 E(blastx)=2e-24
isogroup14952	Dysferlin OS=Homo sapiens GN=DYSF PE=1 SV=1 E(blastx)=2e-92
isogroup25769	tRNA (adenine(37)-N6)-methyltransferase OS=Mus musculus GN=Trmo PE=2 SV=2 E(blastx)=7e-24
isogroup49841	Ubiquitin carboxyl-terminal hydrolase 48 OS=Mus musculus GN=Usp48 PE=1 SV=2 E(blastx)=2e-35
isogroup39159	PH and SEC7 domain-containing protein 2 OS=Mus musculus GN=Psd2 PE=1 SV=1 E(blastx)=5e-49
isogroup399	Extracellular serine/threonine protein kinase FAM20C OS=Homo sapiens GN=FAM20C PE=1 SV=2 E(blastx)=5e-132
isogroup77037	Perilipin-3 OS=Sus scrofa GN=PLIN3 PE=2 SV=1 E(blastx)=2e-12
isogroup18871	BTB/POZ domain-containing adapter for CUL3-mediated RhoA degradation protein 3 OS=Homo sapiens GN=KCTD10 PE=1 SV=1 E(blastx)=6e-85
isogroup32604	Ankyrin repeat domain-containing protein 6 OS=Mus musculus GN=Ankrd6 PE=1 SV=2 E(blastx)=2e-55
isogroup25041	Non-structural maintenance of chromosomes element 3 homolog OS=Homo sapiens GN=NSMCE3 PE=1 SV=1 E(blastx)=4e-35
isogroup61733	Perforin-1 OS=Rattus norvegicus GN=Prf1 PE=2 SV=1 E(blastx)=2e-18
isogroup22088	PQ-loop repeat-containing protein 1 OS=Rattus norvegicus GN=Pqlc1 PE=1 SV=2 E(blastx)=6e-66
isogroup50497	Cytochrome P450 3A40 OS=Oryzias latipes GN=cyp3a40 PE=2 SV=1 E(blastx)=4e-11
isogroup41166	Glyoxylate reductase/hydroxypyruvate reductase OS=Mus musculus GN=Grhpr PE=1 SV=1 E(blastx)=1e-35
isogroup1176	Extracellular matrix protein 1 OS=Rattus norvegicus GN=Ecm1 PE=1 SV=2 E(blastx)=4e-21
isogroup76466	Chromatin complexes subunit BAP18 OS=Homo sapiens GN=BAP18 PE=1 SV=1 E(blastx)=6e-13
isogroup61564	dTDP-4-dehydrorhamnose 3,5-epimerase OS=Pseudomonas aeruginosa (strain ATCC 15692 / DSM 22644 / CIP 104116 / JCM 14847 / LMG 12228 / 1C / PRS 101 / PAO1) GN=rmlC PE=1 SV=1 E(blastx)=4e-24
isogroup63431	Pre-mRNA-processing factor 17 OS=Homo sapiens GN=CDC40 PE=1 SV=1 E(blastx)=9e-36
isogroup66338	Diacylglycerol O-acyltransferase 1 OS=Mus musculus GN=Dgat1 PE=1 SV=1 E(blastx)=5e-32
isogroup8949	Lysine-specific demethylase 4A OS=Pongo abelii GN=KDM4A PE=2 SV=1 E(blastx)=1e-103
isogroup66039	E3 ubiquitin-protein ligase UBR3 OS=Mus musculus GN=Ubr3 PE=1 SV=3 E(blastx)=1e-42
isogroup57435	Transmembrane and coiled-coil domains protein 3 OS=Homo sapiens GN=TMCC3 PE=2 SV=3 E(blastx)=5e-21
isogroup1238	Granulins OS=Homo sapiens GN=GRN PE=1 SV=2 E(blastx)=1e-32
isogroup38753	Exonuclease mut-7 homolog OS=Homo sapiens GN=EXD3 PE=2 SV=3 E(blastx)=9e-15
isogroup41859	Oncostatin-M-specific receptor subunit beta OS=Rattus norvegicus GN=Osmr PE=2 SV=1 E(blastx)=4e-10
isogroup27340	NAD-dependent protein deacylase sirtuin-5A, mitochondrial OS=Xenopus laevis GN=sirt5-a PE=2 SV=1 E(blastx)=9e-39
isogroup17515	Fasciculation and elongation protein zeta-2 OS=Mus musculus GN=Fez2 PE=2 SV=1 E(blastx)=1e-40
isogroup33879	Cyclic AMP-responsive element-binding protein 3-like protein 3 OS=Homo sapiens GN=CREB3L3 PE=1 SV=2 E(blastx)=1e-24
isogroup24657	Plastin-3 OS=Rattus norvegicus GN=Pls3 PE=1 SV=2 E(blastx)=8e-74
isogroup2487	Metal-response element-binding transcription factor 2 OS=Pongo abelii GN=MTF2 PE=2 SV=1 E(blastx)=3e-178
isogroup54246	DNA ligase 3 OS=Homo sapiens GN=LIG3 PE=1 SV=2 E(blastx)=1e-28
isogroup52196	Dedicator of cytokinesis protein 10 OS=Homo sapiens GN=DOCK10 PE=1 SV=3 E(blastx)=4e-36
isogroup76968	Tropomyosin alpha-1 chain OS=Liza aurata PE=1 SV=1 E(blastx)=1e-26
isogroup38036	Sorting nexin-19 OS=Mus musculus GN=Snx19 PE=1 SV=1 E(blastx)=2e-18
isogroup52138	Eukaryotic translation initiation factor 4E type 3 OS=Mus musculus GN=Eif4e3 PE=1 SV=1 E(blastx)=2e-11
isogroup4737	Golgin subfamily A member 4 OS=Homo sapiens GN=GOLGA4 PE=1 SV=1 E(blastx)=3e-18
isogroup9132	Apolipoprotein M OS=Pongo abelii GN=APOM PE=2 SV=1 E(blastx)=4e-15
isogroup35014	Transmembrane protein 184A OS=Bos taurus GN=TMEM184A PE=1 SV=1 E(blastx)=5e-49
isogroup11504	tRNA wybutosine-synthesizing protein 5 OS=Danio rerio GN=tyw5 PE=2 SV=1 E(blastx)=2e-103
isogroup8827	Plasma alpha-L-fucosidase OS=Homo sapiens GN=FUCA2 PE=1 SV=2 E(blastx)=3e-83
isogroup13662	Oocyte zinc finger protein XlCOF20 (Fragment) OS=Xenopus laevis PE=3 SV=1 E(blastx)=8e-51
isogroup32267	Zinc finger protein 570 OS=Homo sapiens GN=ZNF570 PE=2 SV=1 E(blastx)=2e-44
isogroup32499	Phospholipid-transporting ATPase FetA OS=Mus musculus GN=Atp8b5 PE=2 SV=1 E(blastx)=6e-43
isogroup20719	Leukocyte elastase inhibitor OS=Equus caballus GN=SERPINB1 PE=1 SV=3 E(blastx)=7e-31
isogroup8930	Protein Tob1 OS=Mus musculus GN=Tob1 PE=1 SV=2 E(blastx)=6e-55
isogroup80176	GTPase IMAP family member 4 OS=Homo sapiens GN=GIMAP4 PE=1 SV=1 E(blastx)=6e-06
isogroup2856	Follistatin-related protein 3 OS=Homo sapiens GN=FSTL3 PE=1 SV=1 E(blastx)=3e-98
isogroup14363	Tyrosine protein-kinase src-2 OS=Caenorhabditis elegans GN=src-2 PE=1 SV=2 E(blastx)=9e-29
isogroup20781	Integral membrane protein 2B OS=Gallus gallus GN=ITM2B PE=2 SV=1 E(blastx)=1e-31
isogroup10541	Chymotrypsin B OS=Gadus morhua PE=1 SV=1 E(blastx)=1e-123
isogroup4561	Xanthine dehydrogenase/oxidase OS=Gallus gallus GN=XDH PE=1 SV=1 E(blastx)=7e-94
isogroup63587	Activin receptor type-1B OS=Rattus norvegicus GN=Acvr1b PE=2 SV=1 E(blastx)=2e-30
isogroup44967	Serine/threonine-protein kinase tousled-like 1 OS=Homo sapiens GN=TLK1 PE=1 SV=2 E(blastx)=4e-57
isogroup28831	Kinesin-like protein KIF1B OS=Rattus norvegicus GN=Kif1b PE=1 SV=2 E(blastx)=1e-57
isogroup70925	Luc7-like protein 3 OS=Pongo abelii GN=LUC7L3 PE=2 SV=1 E(blastx)=1e-20
isogroup55287	Histone H3.3 OS=Xenopus tropicalis GN=TGas113e22.1 PE=1 SV=3 E(blastx)=5e-39
isogroup40511	UPF0577 protein KIAA1324 OS=Homo sapiens GN=KIAA1324 PE=2 SV=2 E(blastx)=3e-18
isogroup20927	Arginine--tRNA ligase, cytoplasmic OS=Gallus gallus GN=RARS PE=2 SV=1 E(blastx)=3e-90
isogroup14560	C-type lectin domain family 4 member M OS=Symphalangus syndactylus GN=CLEC4M PE=3 SV=1 E(blastx)=2e-18
isogroup19436	Probable phospholipid-transporting ATPase IIA OS=Homo sapiens GN=ATP9A PE=1 SV=3 E(blastx)=4e-26
isogroup41122	Protein C9orf69 OS=Homo sapiens GN=C9orf69 PE=1 SV=2 E(blastx)=1e-28
isogroup31353	Paxillin OS=Rattus norvegicus GN=Pxn PE=1 SV=1 E(blastx)=2e-47
isogroup272	WW domain-binding protein 2 OS=Rattus norvegicus GN=Wbp2 PE=1 SV=1 E(blastx)=3e-50
isogroup46480	Ubiquitin carboxyl-terminal hydrolase CYLD OS=Homo sapiens GN=CYLD PE=1 SV=1 E(blastx)=1e-18
isogroup6055	Transposable element Tcb2 transposase OS=Caenorhabditis briggsae PE=3 SV=1 E(blastx)=2e-08
isogroup10910	Kelch-like protein 30 OS=Homo sapiens GN=KLHL30 PE=2 SV=3 E(blastx)=1e-53
isogroup33856	Ras association domain-containing protein 1 OS=Homo sapiens GN=RASSF1 PE=1 SV=1 E(blastx)=4e-35
isogroup55079	Calcium-binding protein 39 OS=Homo sapiens GN=CAB39 PE=1 SV=1 E(blastx)=7e-19
isogroup74868	Serine/threonine-protein kinase 25 OS=Homo sapiens GN=STK25 PE=1 SV=1 E(blastx)=2e-16
isogroup33706	ATP synthase mitochondrial F1 complex assembly factor 1 OS=Danio rerio GN=atpaf1 PE=2 SV=2 E(blastx)=8e-51
isogroup32594	Homeodomain-interacting protein kinase 1 OS=Rattus norvegicus GN=Hipk1 PE=2 SV=1 E(blastx)=6e-27
isogroup539	Immunoglobulin superfamily member 5 OS=Rattus norvegicus GN=Igsf5 PE=1 SV=1 E(blastx)=5e-17
isogroup60085	SET and MYND domain-containing protein 4 OS=Homo sapiens GN=SMYD4 PE=2 SV=3 E(blastx)=2e-07
isogroup74163	Murinoglobulin-2 OS=Rattus norvegicus GN=Mug2 PE=1 SV=1 E(blastx)=3e-10
isogroup66705	Beta-1,3-N-acetylglucosaminyltransferase radical fringe OS=Danio rerio GN=rfng PE=2 SV=1 E(blastx)=6e-33
isogroup1171	Group XIIB secretory phospholipase A2-like protein OS=Homo sapiens GN=PLA2G12B PE=1 SV=2 E(blastx)=4e-91
isogroup16638	Major urinary protein 20 OS=Mus musculus GN=Mup20 PE=1 SV=1 E(blastx)=1e-09
isogroup31953	Probable global transcription activator SNF2L2 OS=Mus musculus GN=Smarca2 PE=1 SV=1 E(blastx)=8e-70
isogroup34105	RING finger and CHY zinc finger domain-containing protein 1 OS=Homo sapiens GN=RCHY1 PE=1 SV=1 E(blastx)=1e-55
isogroup993	Solute carrier family 25 member 33 OS=Danio rerio GN=slc25a33 PE=2 SV=1 E(blastx)=2e-140
isogroup31647	Proline-serine-threonine phosphatase-interacting protein 1 OS=Homo sapiens GN=PSTPIP1 PE=1 SV=1 E(blastx)=1e-43
isogroup17216	Zinc finger and BTB domain-containing protein 8B OS=Homo sapiens GN=ZBTB8B PE=2 SV=2 E(blastx)=2e-13
isogroup9805	AKT-interacting protein OS=Salmo salar GN=aktip PE=2 SV=1 E(blastx)=4e-97
isogroup43332	Cyclin-dependent kinase 17 OS=Homo sapiens GN=CDK17 PE=1 SV=2 E(blastx)=1e-68
isogroup13550	Telomeric repeat-binding factor 2-interacting protein 1 OS=Danio rerio GN=terf2ip PE=2 SV=2 E(blastx)=1e-06
isogroup59429	C-C chemokine receptor type 3 OS=Macaca mulatta GN=CCR3 PE=3 SV=1 E(blastx)=1e-08
isogroup68780	Kelch-like ECH-associated protein 1 OS=Sus scrofa GN=KEAP1 PE=3 SV=1 E(blastx)=2e-26
isogroup80667	Cyclic AMP-responsive element-binding protein 3-like protein 2 OS=Xenopus laevis GN=creb3l2 PE=2 SV=1 E(blastx)=7e-20
isogroup30375	Anaphase-promoting complex subunit 7 OS=Mus musculus GN=Anapc7 PE=1 SV=3 E(blastx)=5e-24
isogroup33608	Spectrin beta chain, erythrocytic OS=Mus musculus GN=Sptb PE=1 SV=4 E(blastx)=5e-48
isogroup78335	Septin-10 OS=Bos taurus GN=SEPT10 PE=2 SV=1 E(blastx)=3e-35
isogroup34940	Zinc finger CCCH domain-containing protein 6 OS=Homo sapiens GN=ZC3H6 PE=1 SV=2 E(blastx)=2e-33
isogroup64243	Rabankyrin-5 OS=Homo sapiens GN=ANKFY1 PE=1 SV=2 E(blastx)=1e-32
isogroup64374	Nitrogen permease regulator 3-like protein OS=Mus musculus GN=Nprl3 PE=1 SV=1 E(blastx)=2e-32
isogroup2347	Syntaxin-16 OS=Homo sapiens GN=STX16 PE=1 SV=3 E(blastx)=2e-57
isogroup7376	Homer protein homolog 3 OS=Rattus norvegicus GN=Homer3 PE=1 SV=2 E(blastx)=6e-09
isogroup19541	U4/U6.U5 tri-snRNP-associated protein 2 OS=Homo sapiens GN=USP39 PE=1 SV=2 E(blastx)=8e-44
isogroup5574	Importin subunit alpha-3 OS=Homo sapiens GN=KPNA4 PE=1 SV=1 E(blastx)=3e-146
isogroup39610	Serine/threonine-protein kinase Nek3 OS=Homo sapiens GN=NEK3 PE=1 SV=2 E(blastx)=6e-06
isogroup34667	NACHT, LRR and PYD domains-containing protein 9 OS=Homo sapiens GN=NLRP9 PE=2 SV=1 E(blastx)=3e-13
isogroup59107	Ribosome biogenesis protein wdr12 OS=Danio rerio GN=wdr12 PE=2 SV=1 E(blastx)=1e-44
isogroup1766	Mitochondrial enolase superfamily member 1 OS=Homo sapiens GN=ENOSF1 PE=1 SV=1 E(blastx)=1e-164
isogroup68125	Protein phosphatase 1 regulatory subunit 3D OS=Homo sapiens GN=PPP1R3D PE=1 SV=1 E(blastx)=3e-17
isogroup59100	Platelet-activating factor acetylhydrolase OS=Gallus gallus GN=PLA2G7 PE=2 SV=1 E(blastx)=1e-23
isogroup34892	Protein kinase C beta type OS=Danio rerio GN=prkcbb PE=2 SV=1 E(blastx)=8e-82
isogroup60006	C4b-binding protein alpha chain OS=Homo sapiens GN=C4BPA PE=1 SV=2 E(blastx)=6e-14
isogroup52773	Sphingomyelin phosphodiesterase 5 OS=Danio rerio GN=smpd5 PE=1 SV=1 E(blastx)=6e-32
isogroup2112	Immediate early response 3-interacting protein 1 OS=Danio rerio GN=ier3ip1 PE=3 SV=1 E(blastx)=7e-42
isogroup11941	Protein FAM160B1 OS=Homo sapiens GN=FAM160B1 PE=1 SV=1 E(blastx)=2e-42
isogroup33899	Serine/threonine-protein kinase PINK1, mitochondrial OS=Homo sapiens GN=PINK1 PE=1 SV=1 E(blastx)=5e-34
isogroup57112	Ral GTPase-activating protein subunit beta OS=Rattus norvegicus GN=Ralgapb PE=1 SV=1 E(blastx)=1e-06
isogroup2882	Uronyl 2-sulfotransferase OS=Mus musculus GN=Ust PE=2 SV=3 E(blastx)=1e-162
isogroup58211	DNA gyrase subunit A OS=Pectobacterium carotovorum GN=gyrA PE=3 SV=1 E(blastx)=6e-14
isogroup25298	NK-tumor recognition protein OS=Mus musculus GN=Nktr PE=1 SV=4 E(blastx)=2e-11
isogroup20153	CTD small phosphatase-like protein 2 OS=Gallus gallus GN=CTDSPL2 PE=2 SV=2 E(blastx)=3e-61
isogroup42089	tRNA (cytosine(38)-C(5))-methyltransferase OS=Homo sapiens GN=TRDMT1 PE=1 SV=1 E(blastx)=1e-08
isogroup19268	Interferon-induced very large GTPase 1 OS=Mus musculus GN=Gvin1 PE=1 SV=1 E(blastx)=1e-19
isogroup4207	Mitochondrial Rho GTPase 2 OS=Danio rerio GN=rhot2 PE=2 SV=1 E(blastx)=2e-30
isogroup60082	PAX-interacting protein 1 OS=Homo sapiens GN=PAXIP1 PE=1 SV=2 E(blastx)=1e-38
isogroup8168	Growth factor receptor-bound protein 2 OS=Mus musculus GN=Grb2 PE=1 SV=1 E(blastx)=2e-33
isogroup76900	MARVEL domain-containing protein 2 OS=Homo sapiens GN=MARVELD2 PE=1 SV=2 E(blastx)=2e-19
isogroup20970	WD repeat and HMG-box DNA-binding protein 1 OS=Homo sapiens GN=WDHD1 PE=1 SV=1 E(blastx)=5e-50
isogroup38145	tRNA-dihydrouridine(47) synthase [NAD(P)(+)]-like OS=Xenopus laevis GN=dus3l PE=2 SV=1 E(blastx)=3e-22
isogroup22791	Nuclear pore complex protein Nup133 OS=Homo sapiens GN=NUP133 PE=1 SV=2 E(blastx)=1e-16
isogroup16972	Glycylpeptide N-tetradecanoyltransferase 2 OS=Danio rerio GN=nmt2 PE=2 SV=2 E(blastx)=1e-71
isogroup42727	Syntaxin-3 OS=Homo sapiens GN=STX3 PE=1 SV=3 E(blastx)=2e-56
isogroup27638	Agrin OS=Gallus gallus GN=AGRN PE=1 SV=3 E(blastx)=1e-27
isogroup28474	Septin-4 OS=Homo sapiens GN=SEPT4 PE=1 SV=1 E(blastx)=5e-71
isogroup66069	LINE-1 retrotransposable element ORF2 protein OS=Homo sapiens PE=1 SV=1 E(blastx)=9e-15
isogroup28072	tRNA (adenine(37)-N6)-methyltransferase OS=Mus musculus GN=Trmo PE=2 SV=2 E(blastx)=6e-24
isogroup44265	Protein kinase C and casein kinase substrate in neurons protein 1 OS=Mus musculus GN=Pacsin1 PE=1 SV=1 E(blastx)=6e-11
isogroup17267	Beta-1,3-glucosyltransferase OS=Homo sapiens GN=B3GLCT PE=1 SV=2 E(blastx)=1e-30
isogroup27500	Paxillin OS=Gallus gallus GN=PXN PE=1 SV=1 E(blastx)=3e-85
isogroup2819	Serine/threonine-protein kinase 17A OS=Oryctolagus cuniculus GN=STK17A PE=2 SV=1 E(blastx)=2e-27
isogroup434	Cyclic AMP-dependent transcription factor ATF-4 OS=Danio rerio GN=atf4 PE=2 SV=1 E(blastx)=3e-17
isogroup15924	Zinc finger protein 235 OS=Homo sapiens GN=ZNF235 PE=2 SV=3 E(blastx)=9e-27
isogroup41421	Mitogen-activated protein kinase kinase kinase 13 OS=Pongo abelii GN=MAP3K13 PE=2 SV=1 E(blastx)=3e-15
isogroup7541	AP-1 complex subunit sigma-3 OS=Mus musculus GN=Ap1s3 PE=1 SV=1 E(blastx)=2e-47
isogroup60586	ATP-binding cassette sub-family D member 4 OS=Mus musculus GN=Abcd4 PE=1 SV=2 E(blastx)=7e-26
isogroup1544	Urocanate hydratase OS=Homo sapiens GN=UROC1 PE=1 SV=1 E(blastx)=1e-146
isogroup70877	Symplekin OS=Homo sapiens GN=SYMPK PE=1 SV=2 E(blastx)=7e-32
isogroup49552	Autophagy-related protein 9A OS=Pongo abelii GN=ATG9A PE=2 SV=1 E(blastx)=1e-48
isogroup22171	Mediator of RNA polymerase II transcription subunit 8 OS=Danio rerio GN=med8 PE=2 SV=1 E(blastx)=1e-06
isogroup3145	DnaJ homolog subfamily C member 3 OS=Homo sapiens GN=DNAJC3 PE=1 SV=1 E(blastx)=2e-148
isogroup13406	DNA (cytosine-5)-methyltransferase 3B OS=Homo sapiens GN=DNMT3B PE=1 SV=1 E(blastx)=5e-91
isogroup6231	Msx2-interacting protein OS=Mus musculus GN=Spen PE=1 SV=2 E(blastx)=1e-95
isogroup56311	High affinity cationic amino acid transporter 1 OS=Mus musculus GN=Slc7a1 PE=1 SV=1 E(blastx)=2e-16
isogroup2749	WD repeat-containing protein 13 OS=Pan troglodytes GN=WDR13 PE=3 SV=1 E(blastx)=3e-172
isogroup64945	RNA-binding motif, single-stranded-interacting protein 3 OS=Homo sapiens GN=RBMS3 PE=1 SV=1 E(blastx)=2e-21
isogroup19236	5'-AMP-activated protein kinase catalytic subunit alpha-1 OS=Homo sapiens GN=PRKAA1 PE=1 SV=4 E(blastx)=7e-67
isogroup15715	Lysine-specific histone demethylase 1B OS=Mus musculus GN=Kdm1b PE=1 SV=1 E(blastx)=2e-42
isogroup22815	ADP-ribosylation factor 1 OS=Plasmodium falciparum GN=ARF1 PE=1 SV=3 E(blastx)=4e-31
isogroup250	Tetraspanin-9 OS=Salmo salar GN=tspan9 PE=2 SV=1 E(blastx)=4e-105
isogroup51326	Alpha-soluble NSF attachment protein OS=Homo sapiens GN=NAPA PE=1 SV=3 E(blastx)=3e-45
isogroup67036	McKusick-Kaufman/Bardet-Biedl syndromes putative chaperonin OS=Pongo abelii GN=MKKS PE=2 SV=2 E(blastx)=3e-23
isogroup1121	Regulator of microtubule dynamics protein 1 OS=Rattus norvegicus GN=Rmdn1 PE=2 SV=1 E(blastx)=8e-114
isogroup79278	Alcohol dehydrogenase class-3 OS=Sparus aurata PE=2 SV=1 E(blastx)=4e-32
isogroup12189	Complement C1q-like protein 4 OS=Mus musculus GN=C1ql4 PE=1 SV=1 E(blastx)=4e-14
isogroup69994	ATP synthase subunit beta, mitochondrial (Fragment) OS=Mesocricetus auratus GN=ATP5B PE=1 SV=1 E(blastx)=2e-41
isogroup18785	RING finger and transmembrane domain-containing protein 1 OS=Danio rerio GN=rnft1 PE=2 SV=2 E(blastx)=2e-37
isogroup17435	Angiogenic factor with G patch and FHA domains 1 OS=Mus musculus GN=Aggf1 PE=2 SV=1 E(blastx)=2e-65
isogroup60809	Chondroitin sulfate glucuronyltransferase OS=Homo sapiens GN=CHPF2 PE=2 SV=2 E(blastx)=4e-21
isogroup77586	Integrin alpha-L OS=Homo sapiens GN=ITGAL PE=1 SV=3 E(blastx)=2e-12
isogroup54641	SH3 domain-binding protein 4 OS=Seriola quinqueradiata GN=sh3bp4 PE=2 SV=1 E(blastx)=3e-44
isogroup62914	MICOS complex subunit MIC26 OS=Homo sapiens GN=APOO PE=1 SV=1 E(blastx)=9e-27
isogroup66628	Enzymatic polyprotein OS=Figwort mosaic virus (strain DxS) GN=ORF V PE=3 SV=1 E(blastx)=2e-06
isogroup27841	Sperm-specific antigen 2 OS=Homo sapiens GN=SSFA2 PE=1 SV=3 E(blastx)=3e-21
isogroup26702	Bone morphogenetic protein 1 OS=Xenopus laevis GN=bmp1 PE=1 SV=1 E(blastx)=2e-09
isogroup59567	Sodium-coupled neutral amino acid transporter 3 OS=Homo sapiens GN=SLC38A3 PE=1 SV=1 E(blastx)=5e-32
isogroup32294	Acetyl-coenzyme A synthetase, cytoplasmic OS=Homo sapiens GN=ACSS2 PE=1 SV=1 E(blastx)=2e-72
isogroup33860	39S ribosomal protein L23, mitochondrial OS=Danio rerio GN=mrpl23 PE=2 SV=1 E(blastx)=5e-43
isogroup22183	Sodium/nucleoside cotransporter 1 OS=Rattus norvegicus GN=Slc28a1 PE=1 SV=1 E(blastx)=1e-07
isogroup71710	Phosphatase and actin regulator 3 OS=Mus musculus GN=Phactr3 PE=1 SV=2 E(blastx)=1e-09
isogroup20684	Anaphase-promoting complex subunit 1 OS=Homo sapiens GN=ANAPC1 PE=1 SV=1 E(blastx)=4e-12
isogroup14723	Guanine nucleotide-binding protein-like 3 OS=Danio rerio GN=gnl3 PE=2 SV=1 E(blastx)=5e-36
isogroup11287	F-actin-capping protein subunit alpha-1 (Fragment) OS=Xenopus laevis GN=capza1 PE=1 SV=1 E(blastx)=1e-30
isogroup10906	Tyrosine-protein kinase SYK OS=Homo sapiens GN=SYK PE=1 SV=1 E(blastx)=1e-72
isogroup23204	Sperm-associated antigen 7 OS=Mus musculus GN=Spag7 PE=1 SV=1 E(blastx)=7e-09
isogroup38767	RNA-binding protein 39 OS=Homo sapiens GN=RBM39 PE=1 SV=2 E(blastx)=9e-47
isogroup61443	Cullin-2 OS=Pongo abelii GN=CUL2 PE=2 SV=1 E(blastx)=1e-36
isogroup71012	von Willebrand factor A domain-containing protein 5A OS=Rattus norvegicus GN=Vwa5a PE=2 SV=1 E(blastx)=6e-16
isogroup20387	Follistatin-related protein 3 OS=Homo sapiens GN=FSTL3 PE=1 SV=1 E(blastx)=5e-12
isogroup19124	Tripartite motif-containing protein 29 OS=Homo sapiens GN=TRIM29 PE=1 SV=2 E(blastx)=8e-24
isogroup37701	Poly(U)-binding-splicing factor PUF60-B OS=Danio rerio GN=puf60b PE=2 SV=2 E(blastx)=3e-34
isogroup20111	Cyclin-dependent kinase 18 OS=Homo sapiens GN=CDK18 PE=1 SV=3 E(blastx)=7e-65
isogroup27898	AP-5 complex subunit mu-1 OS=Bos taurus GN=AP5M1 PE=2 SV=1 E(blastx)=7e-48
isogroup52115	N-acetylglucosamine-6-phosphate deacetylase OS=Vibrio furnissii GN=manD PE=3 SV=1 E(blastx)=7e-12
isogroup53389	Filamin-binding LIM protein 1 OS=Pongo abelii GN=FBLIM1 PE=2 SV=1 E(blastx)=2e-12
isogroup17350	2-hydroxyacylsphingosine 1-beta-galactosyltransferase OS=Homo sapiens GN=UGT8 PE=2 SV=2 E(blastx)=2e-31
isogroup58590	N-acetyl-gamma-glutamyl-phosphate reductase 2 OS=Pseudomonas putida (strain ATCC 47054 / DSM 6125 / NCIMB 11950 / KT2440) GN=argC2 PE=3 SV=1 E(blastx)=5e-23
isogroup29047	Phosphatidylinositol 3,4,5-trisphosphate 5-phosphatase 2B OS=Danio rerio GN=inppl1b PE=2 SV=1 E(blastx)=2e-58
isogroup63375	DNA ligase 3 OS=Mus musculus GN=Lig3 PE=1 SV=2 E(blastx)=2e-31
isogroup19219	NEDD8-conjugating enzyme UBE2F OS=Danio rerio GN=ube2f PE=2 SV=1 E(blastx)=9e-27
isogroup36684	Neoverrucotoxin subunit beta OS=Synanceia verrucosa PE=1 SV=1 E(blastx)=4e-06
isogroup80688	Protein transport protein Sec24A OS=Bos taurus GN=SEC24A PE=2 SV=1 E(blastx)=1e-30
isogroup30236	F-box only protein 11 OS=Rattus norvegicus GN=Fbxo11 PE=2 SV=1 E(blastx)=2e-90
isogroup68489	Rho GTPase-activating protein 26 OS=Xenopus laevis GN=arhgap26 PE=2 SV=1 E(blastx)=9e-08
isogroup5832	Histamine N-methyltransferase OS=Tetraodon nigroviridis GN=hnmt PE=3 SV=1 E(blastx)=5e-28
isogroup2505	Catechol O-methyltransferase domain-containing protein 1 OS=Homo sapiens GN=COMTD1 PE=1 SV=1 E(blastx)=2e-65
isogroup49473	Transmembrane protein 69 OS=Xenopus tropicalis GN=tmem69 PE=2 SV=1 E(blastx)=4e-40
isogroup59311	Protein pitchfork OS=Mus musculus GN=Pifo PE=1 SV=1 E(blastx)=5e-16
isogroup32116	Nucleoporin NDC1 OS=Danio rerio GN=ndc1 PE=2 SV=1 E(blastx)=2e-34
isogroup8870	Pleckstrin homology domain-containing family A member 6 OS=Mus musculus GN=Plekha6 PE=1 SV=1 E(blastx)=3e-27
isogroup33536	E3 ubiquitin-protein ligase RNF103 OS=Rattus norvegicus GN=Rnf103 PE=2 SV=1 E(blastx)=2e-55
isogroup70723	Embigin OS=Rattus norvegicus GN=Emb PE=1 SV=1 E(blastx)=4e-07
isogroup35790	Solute carrier family 25 member 48 OS=Danio rerio GN=slc25a48 PE=2 SV=1 E(blastx)=2e-09
isogroup32256	Multivesicular body subunit 12B OS=Homo sapiens GN=MVB12B PE=1 SV=2 E(blastx)=5e-46
isogroup11191	CD81 protein OS=Saguinus oedipus GN=CD81 PE=2 SV=1 E(blastx)=3e-48
isogroup3883	Protein SMG5 OS=Mus musculus GN=Smg5 PE=1 SV=2 E(blastx)=2e-46
isogroup11391	DnaJ homolog subfamily A member 2 OS=Bos taurus GN=DNAJA2 PE=2 SV=1 E(blastx)=4e-07
isogroup514	tRNA selenocysteine 1-associated protein 1 OS=Homo sapiens GN=TRNAU1AP PE=1 SV=1 E(blastx)=3e-95
isogroup25736	Serrate RNA effector molecule homolog OS=Danio rerio GN=srrt PE=2 SV=1 E(blastx)=4e-10
isogroup33469	Sulfate transporter OS=Rattus norvegicus GN=Slc26a2 PE=2 SV=1 E(blastx)=2e-12
isogroup29022	Adhesion G protein-coupled receptor L4 OS=Homo sapiens GN=ADGRL4 PE=1 SV=3 E(blastx)=9e-25
isogroup5073	GTPase IMAP family member 4 OS=Rattus norvegicus GN=Gimap4 PE=1 SV=1 E(blastx)=6e-28
isogroup34005	DNA mismatch repair protein Msh6 OS=Homo sapiens GN=MSH6 PE=1 SV=2 E(blastx)=2e-45
isogroup61335	MAM domain-containing glycosylphosphatidylinositol anchor protein 2 OS=Mus musculus GN=Mdga2 PE=1 SV=1 E(blastx)=2e-40
isogroup7143	Nuclear transcription factor Y subunit alpha OS=Mus musculus GN=Nfya PE=1 SV=2 E(blastx)=2e-52
isogroup54885	NADPH:adrenodoxin oxidoreductase, mitochondrial OS=Salvelinus fontinalis GN=fdxr PE=2 SV=1 E(blastx)=1e-45
isogroup57382	CLIP-associating protein 1 OS=Mus musculus GN=Clasp1 PE=1 SV=2 E(blastx)=2e-31
isogroup15102	DCC-interacting protein 13-beta OS=Homo sapiens GN=APPL2 PE=1 SV=3 E(blastx)=3e-56
isogroup34021	Golgi SNAP receptor complex member 1 OS=Pongo abelii GN=GOSR1 PE=2 SV=1 E(blastx)=2e-58
isogroup22867	LIM zinc-binding domain-containing Nebulette OS=Mus musculus GN=Nebl PE=1 SV=1 E(blastx)=3e-24
isogroup75977	Tyrosine-protein kinase transforming protein kit OS=Feline sarcoma virus (strain Hardy-Zuckerman 4) GN=V-KIT PE=3 SV=1 E(blastx)=4e-42
isogroup36456	Lamin-B receptor OS=Mus musculus GN=Lbr PE=1 SV=2 E(blastx)=1e-55
isogroup21309	Acyl-CoA dehydrogenase family member 11 OS=Mus musculus GN=Acad11 PE=1 SV=2 E(blastx)=2e-45
isogroup22090	Arf-GAP with coiled-coil, ANK repeat and PH domain-containing protein 3 OS=Homo sapiens GN=ACAP3 PE=1 SV=2 E(blastx)=2e-68
isogroup18291	Fermitin family homolog 3 OS=Mus musculus GN=Fermt3 PE=1 SV=1 E(blastx)=1e-49
isogroup5162	Zinc finger protein 865 OS=Homo sapiens GN=ZNF865 PE=3 SV=1 E(blastx)=3e-30
isogroup7593	Ribokinase OS=Homo sapiens GN=RBKS PE=1 SV=1 E(blastx)=6e-91
isogroup18197	CDP-diacylglycerol--serine O-phosphatidyltransferase OS=Bacillus subtilis (strain 168) GN=pssA PE=3 SV=1 E(blastx)=7e-06
isogroup25114	Collagen type IV alpha-3-binding protein OS=Danio rerio GN=col4a3bp PE=1 SV=2 E(blastx)=1e-92
isogroup31257	Cell division cycle protein 27 homolog OS=Bos taurus GN=CDC27 PE=2 SV=1 E(blastx)=2e-67
isogroup3136	Glucocorticoid-induced transcript 1 protein OS=Homo sapiens GN=GLCCI1 PE=1 SV=1 E(blastx)=8e-32
isogroup31454	Rho guanine nucleotide exchange factor 26 OS=Homo sapiens GN=ARHGEF26 PE=1 SV=4 E(blastx)=2e-16
isogroup27774	TM2 domain-containing protein 3 OS=Mus musculus GN=Tm2d3 PE=2 SV=1 E(blastx)=1e-09
isogroup4212	Golgin subfamily A member 7 OS=Rattus norvegicus GN=Golga7 PE=2 SV=1 E(blastx)=2e-44
isogroup1488	Semaphorin-4E OS=Danio rerio GN=sema4e PE=2 SV=1 E(blastx)=3e-47
isogroup30503	Teashirt homolog 2 OS=Homo sapiens GN=TSHZ2 PE=1 SV=3 E(blastx)=5e-34
isogroup3503	Biorientation of chromosomes in cell division protein 1 OS=Mus musculus GN=Bod1 PE=3 SV=1 E(blastx)=2e-69
isogroup26937	Cadherin-like protein 26 OS=Mus musculus GN=Cdh26 PE=2 SV=1 E(blastx)=4e-17
isogroup14648	Cytosolic sulfotransferase 1 OS=Danio rerio GN=sult1st1 PE=1 SV=1 E(blastx)=5e-28
isogroup20397	Bone morphogenetic protein receptor type-1B OS=Homo sapiens GN=BMPR1B PE=1 SV=1 E(blastx)=5e-83
isogroup1980	Methylthioribulose-1-phosphate dehydratase OS=Salmo salar GN=apip PE=2 SV=1 E(blastx)=8e-158
isogroup10993	UBX domain-containing protein 1 OS=Danio rerio GN=ubxn1 PE=2 SV=1 E(blastx)=2e-42
isogroup79436	Phosphatidylcholine:ceramide cholinephosphotransferase 1 OS=Homo sapiens GN=SGMS1 PE=1 SV=2 E(blastx)=5e-19
isogroup1297	Nucleosome assembly protein 1-like 1 OS=Xenopus tropicalis GN=nap1l1 PE=2 SV=1 E(blastx)=3e-155
isogroup49885	Ras-related protein Rab-8A OS=Rattus norvegicus GN=Rab8a PE=1 SV=2 E(blastx)=2e-53
isogroup67339	Hepcidin OS=Morone chrysops x Morone saxatilis GN=hamp PE=1 SV=1 E(blastx)=1e-16
isogroup5031	Leucine-rich repeat-containing protein 59 OS=Danio rerio GN=lrrc59 PE=2 SV=1 E(blastx)=1e-77
isogroup14684	Sec1 family domain-containing protein 1 OS=Homo sapiens GN=SCFD1 PE=1 SV=4 E(blastx)=7e-79
isogroup5392	26S proteasome non-ATPase regulatory subunit 1 OS=Gallus gallus GN=PSMD1 PE=2 SV=1 E(blastx)=4e-73
isogroup49864	Glycerol-3-phosphate dehydrogenase [NAD(+)], cytoplasmic OS=Rattus norvegicus GN=Gpd1 PE=1 SV=4 E(blastx)=8e-35
isogroup25625	Pregnancy zone protein OS=Homo sapiens GN=PZP PE=1 SV=4 E(blastx)=3e-19
isogroup18045	Lysozyme g OS=Epinephelus coioides PE=1 SV=1 E(blastx)=3e-68
isogroup38074	GPN-loop GTPase 3 OS=Danio rerio GN=gpn3 PE=2 SV=2 E(blastx)=7e-32
isogroup72378	RLA class II histocompatibility antigen, DP alpha-1 chain (Fragment) OS=Oryctolagus cuniculus PE=3 SV=1 E(blastx)=6e-11
isogroup74515	COP9 signalosome complex subunit 3 OS=Danio rerio GN=cops3 PE=2 SV=1 E(blastx)=1e-25
isogroup79089	NEDD8-conjugating enzyme UBE2F OS=Xenopus tropicalis GN=ube2f PE=2 SV=1 E(blastx)=2e-44
isogroup3085	Coagulation factor X OS=Oryctolagus cuniculus GN=F10 PE=2 SV=1 E(blastx)=1e-23
isogroup77930	Multiple C2 and transmembrane domain-containing protein 2 OS=Mus musculus GN=Mctp2 PE=2 SV=1 E(blastx)=2e-08
isogroup642	Hemopexin OS=Homo sapiens GN=HPX PE=1 SV=2 E(blastx)=5e-74
isogroup5950	Dihydropyrimidine dehydrogenase [NADP(+)] OS=Danio rerio GN=dpyd PE=2 SV=1 E(blastx)=3e-149
isogroup43883	Zona pellucida sperm-binding protein 3 OS=Felis catus GN=ZP3 PE=2 SV=1 E(blastx)=2e-16
isogroup76473	Transferrin receptor protein 1 OS=Gallus gallus GN=TFRC PE=2 SV=2 E(blastx)=2e-09
isogroup37840	Cholesteryl ester transfer protein OS=Gallus gallus GN=CETP PE=2 SV=1 E(blastx)=2e-41
isogroup29176	Transcription initiation factor TFIID subunit 5 OS=Homo sapiens GN=TAF5 PE=1 SV=3 E(blastx)=1e-81
isogroup24588	DNA topoisomerase 1 OS=Homo sapiens GN=TOP1 PE=1 SV=2 E(blastx)=2e-50
isogroup41846	Zinc finger CCCH domain-containing protein 7B OS=Homo sapiens GN=ZC3H7B PE=1 SV=1 E(blastx)=2e-06
isogroup16624	PIH1 domain-containing protein 1 OS=Danio rerio GN=pih1d1 PE=2 SV=2 E(blastx)=1e-77
isogroup6132	Moesin OS=Homo sapiens GN=MSN PE=1 SV=3 E(blastx)=9e-102
isogroup53718	AT-rich interactive domain-containing protein 4B OS=Rattus norvegicus GN=Arid4b PE=1 SV=1 E(blastx)=1e-30
isogroup39	ABC transporter G family member 7 OS=Arabidopsis thaliana GN=ABCG7 PE=2 SV=1 E(blastx)=1e-78
isogroup50269	DNA gyrase subunit B (Fragment) OS=Proteus mirabilis GN=gyrB PE=3 SV=1 E(blastx)=5e-41
isogroup2834	Transmembrane protein 220 OS=Xenopus laevis GN=tmem220 PE=2 SV=1 E(blastx)=1e-43
isogroup79985	Solute carrier family 25 member 39 OS=Danio rerio GN=slc25a39 PE=2 SV=1 E(blastx)=3e-31
isogroup1492	Bone morphogenetic protein 1 OS=Xenopus laevis GN=bmp1 PE=1 SV=1 E(blastx)=1e-130
isogroup54564	V-set domain containing T-cell activation inhibitor 1 OS=Mus musculus GN=Vtcn1 PE=1 SV=1 E(blastx)=9e-09
isogroup1083	Multidrug resistance protein homolog 49 OS=Drosophila melanogaster GN=Mdr49 PE=2 SV=2 E(blastx)=6e-25
isogroup57178	Electron transfer flavoprotein beta subunit lysine methyltransferase OS=Danio rerio GN=etfbkmt PE=2 SV=2 E(blastx)=2e-19
isogroup5195	Rho guanine nucleotide exchange factor 38 OS=Mus musculus GN=Arhgef38 PE=1 SV=2 E(blastx)=5e-80
isogroup40854	Bone morphogenetic protein receptor type-1B OS=Homo sapiens GN=BMPR1B PE=1 SV=1 E(blastx)=5e-43
isogroup37076	NACHT, LRR and PYD domains-containing protein 12 OS=Homo sapiens GN=NLRP12 PE=1 SV=2 E(blastx)=8e-20
isogroup21248	Anoctamin-6 OS=Homo sapiens GN=ANO6 PE=1 SV=2 E(blastx)=1e-57
isogroup31212	Unconventional myosin-Ic OS=Lithobates catesbeiana GN=Myo1c PE=2 SV=1 E(blastx)=5e-50
isogroup11226	NADPH--cytochrome P450 reductase (Fragments) OS=Salmo trutta GN=por PE=1 SV=1 E(blastx)=2e-122
isogroup15422	SAM and SH3 domain-containing protein 1 OS=Mus musculus GN=Sash1 PE=1 SV=1 E(blastx)=5e-27
isogroup29882	Glycogen phosphorylase, liver form OS=Ovis aries GN=PYGL PE=2 SV=3 E(blastx)=4e-65
isogroup71440	Heat shock factor protein 2 OS=Homo sapiens GN=HSF2 PE=1 SV=1 E(blastx)=7e-37
isogroup28604	Transmembrane prolyl 4-hydroxylase OS=Mus musculus GN=P4htm PE=1 SV=1 E(blastx)=2e-14
isogroup25877	Succinate dehydrogenase [ubiquinone] flavoprotein subunit, mitochondrial OS=Danio rerio GN=sdha PE=2 SV=2 E(blastx)=9e-83
isogroup1390	NF-kappa-B inhibitor alpha OS=Mus musculus GN=Nfkbia PE=1 SV=2 E(blastx)=3e-82
isogroup12326	Myosin-9 OS=Homo sapiens GN=MYH9 PE=1 SV=4 E(blastx)=1e-58
isogroup51609	Plastin-2 OS=Danio rerio GN=lcp1 PE=2 SV=1 E(blastx)=1e-56
isogroup32810	Beta,beta-carotene 15,15'-dioxygenase OS=Gallus gallus GN=BCO1 PE=1 SV=1 E(blastx)=3e-38
isogroup37900	TNF receptor-associated factor 2 OS=Mus musculus GN=Traf2 PE=1 SV=1 E(blastx)=1e-46
isogroup37079	Very long-chain specific acyl-CoA dehydrogenase, mitochondrial OS=Bos taurus GN=ACADVL PE=2 SV=3 E(blastx)=4e-62
isogroup1202	Putative methyltransferase DDB_G0268948 OS=Dictyostelium discoideum GN=DDB_G0268948 PE=1 SV=2 E(blastx)=1e-22
isogroup46308	Xaa-Pro aminopeptidase 1 OS=Mus musculus GN=Xpnpep1 PE=1 SV=1 E(blastx)=2e-32
isogroup30356	Tyrosine-protein phosphatase non-receptor type 4 OS=Mus musculus GN=Ptpn4 PE=1 SV=2 E(blastx)=3e-65
isogroup74390	SUN domain-containing protein 1 OS=Mus musculus GN=Sun1 PE=1 SV=2 E(blastx)=2e-15
isogroup15479	Cyclin-related protein FAM58A OS=Danio rerio GN=fam58a PE=2 SV=1 E(blastx)=2e-80
isogroup56036	Coiled-coil domain-containing protein 47 OS=Danio rerio GN=ccdc47 PE=2 SV=1 E(blastx)=6e-36
isogroup74903	Tyrosine-protein kinase JAK2 OS=Sus scrofa GN=JAK2 PE=2 SV=1 E(blastx)=6e-14
isogroup63292	LIM domain-binding protein 3 OS=Homo sapiens GN=LDB3 PE=1 SV=2 E(blastx)=4e-06
isogroup69783	Coiled-coil domain-containing protein 93 OS=Xenopus tropicalis GN=ccdc93 PE=2 SV=1 E(blastx)=1e-26
isogroup35150	Epidermal retinol dehydrogenase 2 OS=Mus musculus GN=Sdr16c5 PE=2 SV=1 E(blastx)=2e-40
isogroup8232	Beta-glucuronidase OS=Pongo abelii GN=GUSB PE=2 SV=2 E(blastx)=2e-91
isogroup15871	Ribosome biogenesis protein bop1 OS=Danio rerio GN=bop1 PE=2 SV=1 E(blastx)=7e-94
isogroup11723	VPS9 domain-containing protein 1 OS=Mus musculus GN=Vps9d1 PE=1 SV=1 E(blastx)=1e-75
isogroup43327	Cis-aconitate decarboxylase OS=Mus musculus GN=Acod1 PE=1 SV=2 E(blastx)=8e-35
isogroup7086	5'-3' exoribonuclease 2 OS=Gallus gallus GN=XRN2 PE=2 SV=1 E(blastx)=2e-168
isogroup75056	ESF1 homolog OS=Mus musculus GN=Esf1 PE=1 SV=1 E(blastx)=1e-10
isogroup29355	ATP-dependent RNA helicase DDX54 OS=Mus musculus GN=Ddx54 PE=1 SV=1 E(blastx)=7e-13
isogroup22117	Ubiquitin-protein ligase E3A OS=Homo sapiens GN=UBE3A PE=1 SV=4 E(blastx)=6e-68
isogroup14485	Ubiquitin domain-containing protein UBFD1 OS=Homo sapiens GN=UBFD1 PE=1 SV=2 E(blastx)=8e-40
isogroup48600	Mitochondrial basic amino acids transporter OS=Bos taurus GN=SLC25A29 PE=2 SV=1 E(blastx)=7e-50
isogroup33908	E3 ubiquitin-protein ligase BRE1B OS=Mus musculus GN=Rnf40 PE=1 SV=2 E(blastx)=2e-42
isogroup45687	Nuclear factor 7, ovary OS=Xenopus laevis PE=2 SV=1 E(blastx)=2e-28
isogroup32526	Dihydrolipoyllysine-residue succinyltransferase component of 2-oxoglutarate dehydrogenase complex, mitochondrial (Fragment) OS=Takifugu rubripes GN=dlst PE=3 SV=1 E(blastx)=1e-35
isogroup3248	ADM OS=Sus scrofa GN=ADM PE=1 SV=1 E(blastx)=1e-15
isogroup59814	Golgin subfamily A member 4 OS=Homo sapiens GN=GOLGA4 PE=1 SV=1 E(blastx)=1e-16
isogroup5978	Mitochondrial import inner membrane translocase subunit TIM44 OS=Homo sapiens GN=TIMM44 PE=1 SV=2 E(blastx)=2e-155
isogroup38204	Rabenosyn-5 OS=Mus musculus GN=Rbsn PE=1 SV=1 E(blastx)=2e-53
isogroup23953	Phosphatidylinositol 3,4,5-trisphosphate 3-phosphatase TPTE2 OS=Homo sapiens GN=TPTE2 PE=1 SV=2 E(blastx)=4e-07
isogroup51814	Probable ubiquitin carboxyl-terminal hydrolase FAM188B OS=Mus musculus GN=Fam188b PE=1 SV=1 E(blastx)=1e-24
isogroup17742	Ras-related protein Rab-32 OS=Sus scrofa GN=RAB32 PE=2 SV=1 E(blastx)=8e-91
isogroup5441	N(G),N(G)-dimethylarginine dimethylaminohydrolase 2 OS=Rattus norvegicus GN=Ddah2 PE=1 SV=1 E(blastx)=8e-73
isogroup16128	Protein chibby homolog 1 OS=Mus musculus GN=Cby1 PE=1 SV=1 E(blastx)=7e-45
isogroup21461	Ribonucleoside-diphosphate reductase subunit M2 OS=Danio rerio GN=rrm2 PE=1 SV=1 E(blastx)=5e-106
isogroup8198	Reticulon-4-interacting protein 1 homolog, mitochondrial OS=Danio rerio GN=rtn4ip1 PE=2 SV=2 E(blastx)=3e-59
isogroup45349	UDP-N-acetylglucosamine--peptide N-acetylglucosaminyltransferase 110 kDa subunit OS=Rattus norvegicus GN=Ogt PE=1 SV=1 E(blastx)=2e-63
isogroup12759	Multifunctional methyltransferase subunit TRM112-like protein OS=Mus musculus GN=Trmt112 PE=1 SV=1 E(blastx)=2e-52
isogroup9009	Small nuclear ribonucleoprotein Sm D3 OS=Xenopus laevis GN=snrpd3 PE=2 SV=1 E(blastx)=4e-76
isogroup49397	Ras-related protein Rab-23 OS=Homo sapiens GN=RAB23 PE=1 SV=1 E(blastx)=5e-52
isogroup44166	Probable transposase for transposon Tn903 OS=Escherichia coli PE=4 SV=1 E(blastx)=5e-15
isogroup17802	Low choriolytic enzyme OS=Oryzias latipes GN=lce PE=1 SV=1 E(blastx)=3e-43
isogroup1136	Serum response factor-binding protein 1 OS=Pongo abelii GN=SRFBP1 PE=2 SV=1 E(blastx)=3e-27
isogroup11443	Alpha-protein kinase 3 OS=Mus musculus GN=Alpk3 PE=1 SV=1 E(blastx)=3e-68
isogroup32419	Vesicular integral-membrane protein VIP36 OS=Mus musculus GN=Lman2 PE=1 SV=2 E(blastx)=3e-35
isogroup29000	CTP synthase 1 OS=Danio rerio GN=ctps1 PE=1 SV=1 E(blastx)=1e-37
isogroup55689	Probable ATP-dependent RNA helicase DDX6 OS=Mus musculus GN=Ddx6 PE=1 SV=1 E(blastx)=2e-40
isogroup40527	Proprotein convertase subtilisin/kexin type 5 OS=Homo sapiens GN=PCSK5 PE=1 SV=4 E(blastx)=2e-41
isogroup39590	Protein ABHD14A OS=Danio rerio GN=abhd14a PE=2 SV=1 E(blastx)=4e-35
isogroup20330	Arginine-glutamic acid dipeptide repeats protein OS=Mus musculus GN=Rere PE=1 SV=3 E(blastx)=1e-46
isogroup75726	Tripartite motif-containing protein 29 OS=Homo sapiens GN=TRIM29 PE=1 SV=2 E(blastx)=3e-21
isogroup78943	Arachidonate 8S-lipoxygenase OS=Mus musculus GN=Alox8 PE=1 SV=1 E(blastx)=2e-15
isogroup19858	RNA-binding motif, single-stranded-interacting protein 1 OS=Homo sapiens GN=RBMS1 PE=1 SV=3 E(blastx)=3e-46
isogroup56794	Zinc finger protein 518B OS=Homo sapiens GN=ZNF518B PE=2 SV=2 E(blastx)=4e-14
isogroup66205	Phosphoinositide 3-kinase regulatory subunit 5 OS=Sus scrofa GN=PIK3R5 PE=1 SV=1 E(blastx)=9e-14
isogroup14612	Transmembrane protein 221 OS=Homo sapiens GN=TMEM221 PE=4 SV=3 E(blastx)=7e-06
isogroup20758	E3 ubiquitin-protein ligase RAD18 OS=Homo sapiens GN=RAD18 PE=1 SV=2 E(blastx)=5e-42
isogroup307	Ras-related protein Rab-18-B OS=Danio rerio GN=rab18b PE=2 SV=1 E(blastx)=3e-122
isogroup43291	Breast cancer metastasis-suppressor 1-like protein-A OS=Danio rerio GN=brms1la PE=2 SV=1 E(blastx)=1e-34
isogroup44463	DENN domain-containing protein 2A OS=Mus musculus GN=Dennd2a PE=1 SV=1 E(blastx)=1e-32
isogroup5078	Globoside alpha-1,3-N-acetylgalactosaminyltransferase 1 OS=Gallus gallus GN=GBGT1 PE=2 SV=1 E(blastx)=1e-56
isogroup10824	Ribosomal protein 63, mitochondrial OS=Danio rerio GN=mrpl57 PE=3 SV=1 E(blastx)=7e-43
isogroup47947	U3 small nucleolar RNA-associated protein 6 homolog OS=Mus musculus GN=Utp6 PE=2 SV=1 E(blastx)=2e-39
isogroup57025	Protein ABHD4 OS=Bos taurus GN=ABHD4 PE=2 SV=1 E(blastx)=3e-08
isogroup33830	Scavenger receptor cysteine-rich domain-containing group B protein OS=Homo sapiens GN=SSC4D PE=2 SV=1 E(blastx)=2e-07
isogroup57937	B-cell lymphoma 6 protein homolog OS=Gallus gallus GN=BCL6 PE=2 SV=1 E(blastx)=5e-25
isogroup35837	Major vault protein (Fragment) OS=Ictalurus punctatus GN=mvp PE=2 SV=2 E(blastx)=2e-34
isogroup26967	Olfactomedin-like protein 1 OS=Rattus norvegicus GN=Olfml1 PE=2 SV=1 E(blastx)=2e-37
isogroup59252	Rho GTPase-activating protein 21 OS=Mus musculus GN=Arhgap21 PE=1 SV=1 E(blastx)=3e-32
isogroup7891	Leptin OS=Tetraodon nigroviridis GN=lep PE=2 SV=2 E(blastx)=2e-34
isogroup39303	Ovostatin OS=Gallus gallus PE=1 SV=3 E(blastx)=6e-23
isogroup22774	Complement C1q-like protein 3 OS=Mus musculus GN=C1ql3 PE=1 SV=1 E(blastx)=3e-17
isogroup7672	Alpha-N-acetylgalactosaminide alpha-2,6-sialyltransferase 3 OS=Rattus norvegicus GN=St6galnac3 PE=2 SV=1 E(blastx)=1e-86
isogroup45637	Endoplasmic reticulum mannosyl-oligosaccharide 1,2-alpha-mannosidase OS=Homo sapiens GN=MAN1B1 PE=1 SV=2 E(blastx)=1e-08
isogroup48430	Carboxy-terminal domain RNA polymerase II polypeptide A small phosphatase 1 OS=Homo sapiens GN=CTDSP1 PE=1 SV=1 E(blastx)=5e-51
isogroup36006	Gametogenetin-binding protein 2 OS=Gallus gallus GN=GGNBP2 PE=2 SV=1 E(blastx)=2e-36
isogroup80699	Ankyrin repeat domain-containing protein 13C OS=Danio rerio GN=ankrd13c PE=2 SV=1 E(blastx)=4e-38
isogroup10512	Isotocin receptor OS=Catostomus commersonii PE=2 SV=1 E(blastx)=1e-92
isogroup13354	Major facilitator superfamily domain-containing protein 10 OS=Bos taurus GN=MFSD10 PE=2 SV=1 E(blastx)=4e-61
isogroup8091	ER membrane protein complex subunit 10 OS=Danio rerio GN=emc10 PE=2 SV=1 E(blastx)=8e-68
isogroup34424	FAST kinase domain-containing protein 5, mitochondrial OS=Mus musculus GN=Fastkd5 PE=2 SV=1 E(blastx)=5e-17
isogroup46203	C-type mannose receptor 2 OS=Homo sapiens GN=MRC2 PE=1 SV=2 E(blastx)=1e-06
isogroup75429	Ig mu heavy chain disease protein OS=Homo sapiens PE=1 SV=1 E(blastx)=2e-07
isogroup1633	Probable ATP-dependent RNA helicase DDX20 OS=Danio rerio GN=ddx20 PE=3 SV=1 E(blastx)=5e-30
isogroup17862	Ras-related protein Rab-22A OS=Mus musculus GN=Rab22a PE=1 SV=2 E(blastx)=3e-33
isogroup424	Complement component C8 beta chain OS=Rattus norvegicus GN=C8b PE=2 SV=2 E(blastx)=1e-179
isogroup8999	Plakophilin-3 OS=Bos taurus GN=PKP3 PE=2 SV=1 E(blastx)=3e-94
isogroup47556	Bromodomain adjacent to zinc finger domain protein 2B OS=Gallus gallus GN=BAZ2B PE=2 SV=1 E(blastx)=2e-27
isogroup61594	Dehydrodolichyl diphosphate synthase complex subunit DHDDS OS=Homo sapiens GN=DHDDS PE=1 SV=3 E(blastx)=5e-34
isogroup5038	Mitochondrial import receptor subunit TOM70 OS=Homo sapiens GN=TOMM70 PE=1 SV=1 E(blastx)=1e-157
isogroup74920	Zinc finger and BTB domain-containing protein 16-A OS=Danio rerio GN=zbtb16a PE=1 SV=1 E(blastx)=1e-17
isogroup18490	Protein prune homolog OS=Homo sapiens GN=PRUNE PE=1 SV=2 E(blastx)=9e-42
isogroup34377	Guanine nucleotide-binding protein subunit alpha-13 OS=Homo sapiens GN=GNA13 PE=1 SV=2 E(blastx)=2e-55
isogroup17941	Acid phosphatase type 7 OS=Danio rerio GN=acp7 PE=2 SV=1 E(blastx)=3e-11
isogroup1928	Protein NLRC3 OS=Mus musculus GN=Nlrc3 PE=2 SV=2 E(blastx)=1e-10
isogroup1254	Cytochrome P450 3A27 OS=Oncorhynchus mykiss GN=cyp3a27 PE=2 SV=1 E(blastx)=1e-179
isogroup11125	Mitofusin-1 OS=Mus musculus GN=Mfn1 PE=1 SV=3 E(blastx)=3e-68
isogroup7040	Protein flightless-1 homolog OS=Homo sapiens GN=FLII PE=1 SV=2 E(blastx)=2e-59
isogroup63258	Coiled-coil and C2 domain-containing protein 2A OS=Mus musculus GN=Cc2d2a PE=1 SV=1 E(blastx)=2e-16
isogroup36494	Round spermatid basic protein 1-like protein OS=Homo sapiens GN=RSBN1L PE=1 SV=2 E(blastx)=7e-56
isogroup3679	Zinc finger protein 362 OS=Homo sapiens GN=ZNF362 PE=1 SV=1 E(blastx)=7e-52
isogroup61155	Estrogen-related receptor gamma OS=Pongo abelii GN=ESRRG PE=2 SV=1 E(blastx)=1e-33
isogroup42131	Mothers against decapentaplegic homolog 5 OS=Danio rerio GN=smad5 PE=2 SV=1 E(blastx)=2e-63
isogroup15984	Solute carrier family 35 member F5 OS=Homo sapiens GN=SLC35F5 PE=1 SV=1 E(blastx)=2e-28
isogroup23696	Ribosomal protein S6 kinase alpha-5 OS=Homo sapiens GN=RPS6KA5 PE=1 SV=1 E(blastx)=4e-22
isogroup31436	Choline transporter-like protein 2 OS=Xenopus laevis GN=slc44a2 PE=2 SV=1 E(blastx)=2e-44
isogroup7193	Protein cereblon OS=Gallus gallus GN=CRBN PE=1 SV=1 E(blastx)=2e-103
isogroup2524	MAP kinase-activated protein kinase 2 OS=Mus musculus GN=Mapkapk2 PE=1 SV=2 E(blastx)=2e-150
isogroup15122	Cdc42-interacting protein 4 homolog OS=Danio rerio GN=trip10 PE=2 SV=1 E(blastx)=2e-44
isogroup48520	Frizzled-10 OS=Gallus gallus GN=FZD10 PE=2 SV=1 E(blastx)=9e-52
isogroup9121	Ribonucleoside-diphosphate reductase large subunit OS=Danio rerio GN=rrm1 PE=2 SV=1 E(blastx)=6e-72
isogroup72475	Helicase with zinc finger domain 2 OS=Homo sapiens GN=HELZ2 PE=1 SV=6 E(blastx)=2e-10
isogroup3217	C-X-C motif chemokine 10 OS=Macaca nemestrina GN=CXCL10 PE=3 SV=1 E(blastx)=2e-06
isogroup43621	F-box/WD repeat-containing protein 2 OS=Rattus norvegicus GN=Fbxw2 PE=2 SV=1 E(blastx)=1e-54
isogroup10248	Long-chain-fatty-acid--CoA ligase 4 OS=Rattus norvegicus GN=Acsl4 PE=1 SV=1 E(blastx)=8e-131
isogroup42780	DDB1- and CUL4-associated factor 6 OS=Mus musculus GN=Dcaf6 PE=1 SV=1 E(blastx)=7e-24
isogroup26904	N-alpha-acetyltransferase 35, NatC auxiliary subunit OS=Danio rerio GN=naa35 PE=2 SV=1 E(blastx)=2e-85
isogroup12027	COP9 signalosome complex subunit 2 OS=Rattus norvegicus GN=Cops2 PE=1 SV=1 E(blastx)=9e-28
isogroup29640	F-box only protein 4 OS=Bos taurus GN=FBXO4 PE=2 SV=1 E(blastx)=5e-10
isogroup42037	Adhesion G protein-coupled receptor F5 OS=Rattus norvegicus GN=Adgrf5 PE=1 SV=1 E(blastx)=5e-18
isogroup43656	Polyadenylate-binding protein-interacting protein 1 OS=Mus musculus GN=Paip1 PE=1 SV=1 E(blastx)=6e-34
isogroup23041	UDP-N-acetylglucosamine transferase subunit ALG14 homolog OS=Homo sapiens GN=ALG14 PE=1 SV=1 E(blastx)=8e-26
isogroup27621	Mitofusin-1 OS=Rattus norvegicus GN=Mfn1 PE=1 SV=1 E(blastx)=2e-61
isogroup41327	UDP-glucuronosyltransferase 2A1 OS=Rattus norvegicus GN=Ugt2a1 PE=2 SV=1 E(blastx)=4e-46
isogroup4427	Autophagy-related protein 16-1 OS=Mus musculus GN=Atg16l1 PE=1 SV=1 E(blastx)=2e-125
isogroup58379	Bone morphogenetic protein receptor type-1B OS=Mus musculus GN=Bmpr1b PE=1 SV=1 E(blastx)=2e-23
isogroup604	Microsomal triglyceride transfer protein OS=Megalobrama amblycephala GN=MTTP PE=2 SV=1 E(blastx)=1e-09
isogroup40007	Peptidase M20 domain-containing protein 2 OS=Homo sapiens GN=PM20D2 PE=1 SV=2 E(blastx)=4e-15
isogroup69329	TATA box-binding protein-associated factor RNA polymerase I subunit A OS=Mus musculus GN=Taf1a PE=1 SV=1 E(blastx)=5e-21
isogroup5903	Inosine-5'-monophosphate dehydrogenase 1a OS=Danio rerio GN=impdh1a PE=2 SV=1 E(blastx)=7e-22
isogroup2350	Glycogen phosphorylase, liver form OS=Ovis aries GN=PYGL PE=2 SV=3 E(blastx)=4e-85
isogroup77418	Butyrophilin subfamily 1 member A1 OS=Bos taurus GN=BTN1A1 PE=1 SV=2 E(blastx)=4e-18
isogroup18330	Protein-glutamine gamma-glutamyltransferase 2 OS=Gallus gallus GN=TGL2 PE=1 SV=3 E(blastx)=1e-28
isogroup18128	Dual specificity protein phosphatase 12 OS=Homo sapiens GN=DUSP12 PE=1 SV=1 E(blastx)=3e-63
isogroup49420	Cardiolipin synthase (CMP-forming) OS=Homo sapiens GN=CRLS1 PE=1 SV=1 E(blastx)=9e-40
isogroup21112	E3 ubiquitin-protein ligase HECTD3 OS=Mus musculus GN=Hectd3 PE=1 SV=2 E(blastx)=2e-51
isogroup60669	Protein THEM6 OS=Danio rerio GN=them6 PE=2 SV=1 E(blastx)=1e-24
isogroup77388	F-box only protein 6 OS=Bos taurus GN=FBXO6 PE=2 SV=1 E(blastx)=6e-20
isogroup76042	Probable vesicular acetylcholine transporter-A OS=Danio rerio GN=slc18a3a PE=2 SV=1 E(blastx)=1e-12
isogroup16874	NIF3-like protein 1 OS=Bos taurus GN=NIF3L1 PE=2 SV=1 E(blastx)=8e-14
isogroup56444	Zinc finger protein 593 OS=Xenopus tropicalis GN=znf593 PE=2 SV=1 E(blastx)=2e-07
isogroup21311	ATP-dependent RNA helicase DDX42 OS=Xenopus laevis GN=ddx42 PE=2 SV=1 E(blastx)=3e-33
isogroup39000	Microtubule-actin cross-linking factor 1 OS=Mus musculus GN=Macf1 PE=1 SV=2 E(blastx)=4e-47
isogroup35093	Krueppel-like factor 15 OS=Homo sapiens GN=KLF15 PE=1 SV=1 E(blastx)=2e-24
isogroup22154	Spatacsin OS=Homo sapiens GN=SPG11 PE=1 SV=3 E(blastx)=5e-46
isogroup59678	V-type proton ATPase 116 kDa subunit a isoform 2 OS=Mus musculus GN=Atp6v0a2 PE=1 SV=2 E(blastx)=7e-17
isogroup5477	Cytochrome c oxidase assembly factor 7 OS=Danio rerio GN=coa7 PE=2 SV=1 E(blastx)=6e-105
isogroup52177	UPF0061 protein ETA_18310 OS=Erwinia tasmaniensis (strain DSM 17950 / CIP 109463 / Et1/99) GN=ETA_18310 PE=3 SV=1 E(blastx)=2e-24
isogroup76489	Periodic tryptophan protein 1 homolog OS=Bos taurus GN=PWP1 PE=2 SV=1 E(blastx)=9e-15
isogroup73792	Charged multivesicular body protein 1a OS=Danio rerio GN=chmp1a PE=2 SV=1 E(blastx)=2e-14
isogroup65011	Epididymis-specific alpha-mannosidase OS=Mus musculus GN=Man2b2 PE=1 SV=2 E(blastx)=1e-24
isogroup65314	Suppressor of hairless protein homolog OS=Xenopus laevis GN=rbpj PE=1 SV=1 E(blastx)=5e-44
isogroup9923	Fucolectin OS=Anguilla anguilla PE=1 SV=1 E(blastx)=4e-37
isogroup40405	Splicing factor 3A subunit 3 OS=Homo sapiens GN=SF3A3 PE=1 SV=1 E(blastx)=5e-32
isogroup50178	Pyridine nucleotide-disulfide oxidoreductase domain-containing protein 1 OS=Danio rerio GN=pyroxd1 PE=2 SV=1 E(blastx)=2e-52
isogroup42925	Probable ATP-dependent RNA helicase DDX47 OS=Homo sapiens GN=DDX47 PE=1 SV=1 E(blastx)=8e-55
isogroup7455	Tetratricopeptide repeat protein 30A OS=Danio rerio GN=ttc30a PE=2 SV=2 E(blastx)=7e-134
isogroup18288	T-complex protein 11-like protein 2 OS=Bos taurus GN=TCP11L2 PE=2 SV=1 E(blastx)=9e-58
isogroup60129	Cell cycle checkpoint protein RAD17 OS=Homo sapiens GN=RAD17 PE=1 SV=2 E(blastx)=3e-26
isogroup6219	Gastrula zinc finger protein XlCGF57.1 (Fragment) OS=Xenopus laevis PE=3 SV=1 E(blastx)=5e-28
isogroup10556	Apolipoprotein B-100 OS=Homo sapiens GN=APOB PE=1 SV=2 E(blastx)=3e-35
isogroup2925	Signal peptidase complex catalytic subunit SEC11A OS=Pongo abelii GN=SEC11A PE=2 SV=1 E(blastx)=1e-123
isogroup7471	Dihydropteridine reductase OS=Rattus norvegicus GN=Qdpr PE=1 SV=1 E(blastx)=1e-111
isogroup5739	Ragulator complex protein LAMTOR1 OS=Bos taurus GN=LAMTOR1 PE=2 SV=1 E(blastx)=1e-63
isogroup17488	UPF0472 protein C16orf72 homolog OS=Xenopus tropicalis GN=TEgg029f10.1 PE=2 SV=1 E(blastx)=6e-95
isogroup14330	Complement C2 OS=Homo sapiens GN=C2 PE=1 SV=2 E(blastx)=1e-40
isogroup50118	Exosome complex component RRP43 OS=Homo sapiens GN=EXOSC8 PE=1 SV=1 E(blastx)=2e-38
isogroup22960	Axin interactor, dorsalization-associated protein OS=Danio rerio GN=aida PE=1 SV=1 E(blastx)=1e-67
isogroup15859	Complement C3 (Fragment) OS=Oncorhynchus mykiss GN=c3 PE=1 SV=1 E(blastx)=1e-58
isogroup5621	SPARC OS=Coturnix coturnix japonica GN=SPARC PE=2 SV=1 E(blastx)=5e-162
isogroup48210	Calcium/calmodulin-dependent protein kinase type II subunit gamma OS=Rattus norvegicus GN=Camk2g PE=1 SV=1 E(blastx)=1e-57
isogroup32626	T-cell immunomodulatory protein OS=Homo sapiens GN=ITFG1 PE=1 SV=1 E(blastx)=3e-44
isogroup613	Glucose-6-phosphate 1-dehydrogenase OS=Takifugu rubripes GN=g6pd PE=3 SV=1 E(blastx)=8e-160
isogroup38972	Transient receptor potential cation channel subfamily M member 7 OS=Mus musculus GN=Trpm7 PE=1 SV=1 E(blastx)=1e-63
isogroup45222	Cingulin OS=Danio rerio GN=cgn PE=2 SV=1 E(blastx)=2e-34
isogroup17684	Merlin (Fragment) OS=Rattus norvegicus GN=Nf2 PE=1 SV=1 E(blastx)=5e-16
isogroup56755	Rab GTPase-activating protein 1 OS=Mus musculus GN=Rabgap1 PE=1 SV=1 E(blastx)=7e-41
isogroup14664	Complement factor I OS=Pongo abelii GN=CFI PE=2 SV=1 E(blastx)=5e-35
isogroup36145	Tryptase OS=Canis lupus familiaris PE=3 SV=1 E(blastx)=4e-11
isogroup46296	Ubiquitin carboxyl-terminal hydrolase 44 OS=Danio rerio GN=usp44 PE=2 SV=1 E(blastx)=4e-16
isogroup16507	Rho GTPase-activating protein 10 OS=Homo sapiens GN=ARHGAP10 PE=1 SV=1 E(blastx)=4e-73
isogroup2598	UDP-glucuronosyltransferase 2A3 OS=Mus musculus GN=Ugt2a3 PE=1 SV=1 E(blastx)=8e-105
isogroup24029	Choline transporter-like protein 2 OS=Salmo salar GN=slc44a2 PE=2 SV=1 E(blastx)=2e-49
isogroup65245	Protein CYR61 OS=Gallus gallus GN=CYR61 PE=2 SV=1 E(blastx)=2e-30
isogroup26425	LMBR1 domain-containing protein 2-B OS=Danio rerio GN=lmbrd2b PE=2 SV=1 E(blastx)=3e-65
isogroup32718	Receptor-type tyrosine-protein phosphatase epsilon OS=Mus musculus GN=Ptpre PE=1 SV=3 E(blastx)=2e-60
isogroup79531	Muskelin OS=Rattus norvegicus GN=Mkln1 PE=1 SV=1 E(blastx)=2e-26
isogroup47514	Phosphatidylinositol transfer protein alpha isoform OS=Homo sapiens GN=PITPNA PE=1 SV=2 E(blastx)=2e-27
isogroup2138	Serine/arginine-rich splicing factor 11 OS=Homo sapiens GN=SRSF11 PE=1 SV=1 E(blastx)=7e-31
isogroup257	Isoaspartyl peptidase/L-asparaginase OS=Danio rerio GN=asrgl1 PE=2 SV=1 E(blastx)=2e-152
isogroup79690	Interleukin-1 receptor-associated kinase 4 OS=Mus musculus GN=Irak4 PE=1 SV=1 E(blastx)=2e-14
isogroup54859	E3 SUMO-protein ligase RanBP2 OS=Mus musculus GN=Ranbp2 PE=1 SV=2 E(blastx)=6e-08
isogroup64689	Sensor kinase CckA OS=Brucella abortus (strain 2308) GN=cckA PE=1 SV=1 E(blastx)=1e-17
isogroup23172	Peptidyl-prolyl cis-trans isomerase G OS=Mus musculus GN=Ppig PE=1 SV=1 E(blastx)=4e-17
isogroup63692	Patatin-like phospholipase domain-containing protein 7 OS=Mus musculus GN=Pnpla7 PE=1 SV=1 E(blastx)=5e-36
isogroup25143	E3 ubiquitin-protein ligase rnf213-alpha OS=Danio rerio GN=rnf213a PE=3 SV=1 E(blastx)=7e-23
isogroup28209	MICOS complex subunit mic25a OS=Danio rerio GN=chchd6a PE=2 SV=1 E(blastx)=3e-22
isogroup3733	Serine/arginine-rich splicing factor 10 OS=Mus musculus GN=Srsf10 PE=1 SV=2 E(blastx)=8e-63
isogroup55043	Receptor expression-enhancing protein 3 OS=Danio rerio GN=reep3 PE=2 SV=1 E(blastx)=2e-14
isogroup34093	Nucleoporin Nup43 OS=Homo sapiens GN=NUP43 PE=1 SV=1 E(blastx)=4e-51
isogroup10241	Polymerase delta-interacting protein 3 OS=Homo sapiens GN=POLDIP3 PE=1 SV=2 E(blastx)=6e-17
isogroup50676	Pantothenate kinase 1 OS=Homo sapiens GN=PANK1 PE=1 SV=2 E(blastx)=1e-17
isogroup32141	L-seryl-tRNA(Sec) kinase OS=Mus musculus GN=Pstk PE=1 SV=2 E(blastx)=2e-07
isogroup73073	Tripartite motif-containing protein 16 OS=Mus musculus GN=Trim16 PE=1 SV=2 E(blastx)=2e-06
isogroup15393	Long-chain-fatty-acid--CoA ligase 6 OS=Homo sapiens GN=ACSL6 PE=2 SV=4 E(blastx)=1e-29
isogroup11853	Coagulation factor X OS=Homo sapiens GN=F10 PE=1 SV=2 E(blastx)=1e-30
isogroup68457	WD repeat-containing protein 1 OS=Gallus gallus GN=WDR1 PE=2 SV=1 E(blastx)=1e-41
isogroup41778	SNW domain-containing protein 1 OS=Bos taurus GN=SNW1 PE=2 SV=1 E(blastx)=4e-54
isogroup882	Poly(rC)-binding protein 2 OS=Mus musculus GN=Pcbp2 PE=1 SV=1 E(blastx)=3e-71
isogroup58242	sn-glycerol-3-phosphate transport system permease protein UgpE OS=Rhizobium meliloti (strain 1021) GN=ugpE PE=3 SV=1 E(blastx)=1e-16
isogroup14234	Low-density lipoprotein receptor-related protein 1 OS=Gallus gallus GN=LRP1 PE=2 SV=1 E(blastx)=9e-69
isogroup36335	Alpha-1,3-mannosyl-glycoprotein 4-beta-N-acetylglucosaminyltransferase B OS=Danio rerio GN=mgat4b PE=2 SV=1 E(blastx)=5e-64
isogroup24715	Zinc finger protein-like 1 OS=Danio rerio GN=zfpl1 PE=2 SV=1 E(blastx)=2e-39
isogroup13110	Soluble calcium-activated nucleotidase 1 OS=Rattus norvegicus GN=Cant1 PE=1 SV=1 E(blastx)=4e-90
isogroup34796	Apolipoprotein B-100 OS=Mus musculus GN=Apob PE=1 SV=1 E(blastx)=5e-10
isogroup33526	Myosin-9 OS=Homo sapiens GN=MYH9 PE=1 SV=4 E(blastx)=1e-30
isogroup28031	Apoptosis-inducing factor 3 OS=Homo sapiens GN=AIFM3 PE=1 SV=1 E(blastx)=3e-32
isogroup4183	Disco-interacting protein 2 homolog B OS=Homo sapiens GN=DIP2B PE=1 SV=3 E(blastx)=3e-14
isogroup8253	Hydroxylysine kinase OS=Danio rerio GN=hykk PE=2 SV=1 E(blastx)=1e-93
isogroup52899	Speckle targeted PIP5K1A-regulated poly(A) polymerase OS=Danio rerio GN=tut1 PE=2 SV=1 E(blastx)=7e-18
isogroup1467	Fibrillin-1 OS=Homo sapiens GN=FBN1 PE=1 SV=3 E(blastx)=4e-73
isogroup24995	Fez family zinc finger protein 2 OS=Xenopus tropicalis GN=fezf2 PE=2 SV=1 E(blastx)=4e-16
isogroup34742	WD repeat-containing protein 35 OS=Homo sapiens GN=WDR35 PE=1 SV=3 E(blastx)=2e-42
isogroup2058	COMM domain-containing protein 10 OS=Homo sapiens GN=COMMD10 PE=1 SV=1 E(blastx)=3e-78
isogroup26862	RING finger protein 44 OS=Danio rerio GN=rnf44 PE=2 SV=1 E(blastx)=1e-27
isogroup2175	Diminuto-like protein OS=Caenorhabditis elegans GN=F52H2.6 PE=3 SV=1 E(blastx)=1e-100
isogroup68834	Band 4.1-like protein 3 OS=Mus musculus GN=Epb41l3 PE=1 SV=1 E(blastx)=5e-08
isogroup16777	Calcium-binding mitochondrial carrier protein SCaMC-1 OS=Danio rerio GN=slc25a24 PE=2 SV=1 E(blastx)=2e-100
isogroup72570	Rho GTPase-activating protein 12 OS=Mus musculus GN=Arhgap12 PE=1 SV=2 E(blastx)=3e-11
isogroup6254	Syntaxin-1B OS=Rattus norvegicus GN=Stx1b PE=1 SV=1 E(blastx)=2e-59
isogroup233	Cell cycle control protein 50A OS=Bos taurus GN=TMEM30A PE=1 SV=1 E(blastx)=5e-168
isogroup26603	UDP-glucuronic acid decarboxylase 1 OS=Danio rerio GN=uxs1 PE=2 SV=2 E(blastx)=2e-24
isogroup57295	FAD-dependent oxidoreductase domain-containing protein 2 OS=Danio rerio GN=foxred2 PE=2 SV=1 E(blastx)=4e-34
isogroup36379	Cadherin-1 OS=Homo sapiens GN=CDH1 PE=1 SV=3 E(blastx)=4e-26
isogroup73719	Testosterone 17-beta-dehydrogenase 3 OS=Rattus norvegicus GN=Hsd17b3 PE=2 SV=1 E(blastx)=3e-18
isogroup10014	Protein GUCD1 OS=Mus musculus GN=Gucd1 PE=2 SV=2 E(blastx)=2e-99
isogroup60251	Transmembrane protein 208 OS=Danio rerio GN=tmem208 PE=2 SV=1 E(blastx)=4e-46
isogroup17136	Receptor-type tyrosine-protein phosphatase delta OS=Homo sapiens GN=PTPRD PE=1 SV=2 E(blastx)=8e-25
isogroup67086	DNA-directed RNA polymerases I and III subunit RPAC1 OS=Homo sapiens GN=POLR1C PE=1 SV=1 E(blastx)=2e-42
isogroup39398	Complement C1r subcomponent OS=Pan troglodytes GN=C1R PE=2 SV=1 E(blastx)=2e-17
isogroup66632	Beta-1,4-galactosyltransferase 4 OS=Mus musculus GN=B4galt4 PE=2 SV=1 E(blastx)=5e-18
isogroup74043	Palmitoyltransferase ZDHHC6 OS=Pongo abelii GN=ZDHHC6 PE=3 SV=1 E(blastx)=2e-30
isogroup51223	Anoctamin-4 OS=Bos taurus GN=ANO4 PE=2 SV=1 E(blastx)=1e-08
isogroup34273	Disco-interacting protein 2 homolog B OS=Homo sapiens GN=DIP2B PE=1 SV=3 E(blastx)=3e-16
isogroup66872	[Arg8]-vasotocin receptor OS=Catostomus commersonii PE=2 SV=1 E(blastx)=5e-41
isogroup44724	UDP-glucuronosyltransferase 1-6 OS=Homo sapiens GN=UGT1A6 PE=1 SV=2 E(blastx)=3e-40
isogroup8475	C-X-C motif chemokine 9 OS=Bos taurus GN=CXCL9 PE=2 SV=1 E(blastx)=4e-08
isogroup60941	Ral guanine nucleotide dissociation stimulator-like 1 OS=Danio rerio GN=rgl1 PE=2 SV=1 E(blastx)=6e-08
isogroup37193	Zinc finger protein 865 OS=Xenopus tropicalis GN=znf865 PE=2 SV=1 E(blastx)=2e-09
isogroup27446	Cytochrome P450 2J6 OS=Mus musculus GN=Cyp2j6 PE=2 SV=2 E(blastx)=1e-46
isogroup6020	Nuclear transcription factor Y subunit alpha OS=Bos taurus GN=NFYA PE=2 SV=1 E(blastx)=1e-32
isogroup49375	Putative glycerol kinase 5 OS=Danio rerio GN=gk5 PE=2 SV=1 E(blastx)=2e-10
isogroup38189	Double-stranded RNA-binding protein Staufen homolog 1 OS=Homo sapiens GN=STAU1 PE=1 SV=2 E(blastx)=8e-62
isogroup4903	Transmembrane protein 53 OS=Danio rerio GN=tmem53 PE=2 SV=1 E(blastx)=3e-28
isogroup298	Thioredoxin domain-containing protein 3 homolog OS=Heliocidaris crassispina GN=NME8 PE=1 SV=1 E(blastx)=1e-39
isogroup34632	Coatomer subunit beta' OS=Pongo abelii GN=COPB2 PE=2 SV=1 E(blastx)=1e-86
isogroup59153	Dihydrolipoyl dehydrogenase OS=Shigella flexneri GN=lpdA PE=3 SV=2 E(blastx)=4e-23
isogroup11001	Galectin-3-binding protein B OS=Danio rerio GN=lgals3bpb PE=2 SV=1 E(blastx)=5e-49
isogroup4651	Transmembrane protein 150C OS=Rattus norvegicus GN=Tmem150c PE=2 SV=1 E(blastx)=3e-56
isogroup15801	Viral T-cell receptor beta chain-like T17T-22 OS=Feline leukemia virus GN=V-TCR PE=4 SV=1 E(blastx)=4e-09
isogroup15624	WD repeat and SOCS box-containing protein 1 OS=Danio rerio GN=wsb1 PE=2 SV=1 E(blastx)=8e-41
isogroup1782	NAD-dependent protein deacetylase sirtuin-2 OS=Danio rerio GN=sirt2 PE=2 SV=1 E(blastx)=2e-74
isogroup55309	tRNA threonylcarbamoyladenosine biosynthesis protein TsaE OS=Shigella flexneri GN=tsaE PE=3 SV=1 E(blastx)=1e-19
isogroup65312	Insulin-like growth factor II OS=Oncorhynchus mykiss GN=igf2 PE=2 SV=1 E(blastx)=2e-35
isogroup34448	CREB-binding protein OS=Homo sapiens GN=CREBBP PE=1 SV=3 E(blastx)=5e-80
isogroup61257	Glutamate-pyruvate aminotransferase AlaA OS=Shigella flexneri GN=alaA PE=3 SV=1 E(blastx)=5e-28
isogroup9908	10 kDa heat shock protein, mitochondrial OS=Oryzias latipes GN=hspe1 PE=3 SV=1 E(blastx)=3e-57
isogroup25784	Cytochrome b-c1 complex subunit 2, mitochondrial OS=Mus musculus GN=Uqcrc2 PE=1 SV=1 E(blastx)=3e-31
isogroup38516	Syntaxin-1A OS=Bos taurus GN=STX1A PE=1 SV=1 E(blastx)=3e-17
isogroup55628	Rho GTPase-activating protein 5 OS=Mus musculus GN=Arhgap5 PE=1 SV=2 E(blastx)=1e-50
isogroup8748	E3 ubiquitin-protein ligase TRIM50 OS=Rattus norvegicus GN=Trim50 PE=2 SV=1 E(blastx)=1e-07
isogroup373	Protein FAM173B OS=Xenopus laevis GN=fam173b PE=2 SV=1 E(blastx)=8e-48
isogroup40655	Cytochrome P450 2J5 OS=Mus musculus GN=Cyp2j5 PE=1 SV=1 E(blastx)=6e-27
isogroup68511	Haloacid dehalogenase-like hydrolase domain-containing protein 3 OS=Danio rerio GN=hdhd3 PE=2 SV=1 E(blastx)=7e-09
isogroup64674	Mitochondrial fission regulator 2 OS=Danio rerio GN=mtfr2 PE=2 SV=1 E(blastx)=9e-14
isogroup9071	Probable serine carboxypeptidase CPVL OS=Homo sapiens GN=CPVL PE=1 SV=2 E(blastx)=2e-108
isogroup23808	Glycine dehydrogenase (decarboxylating), mitochondrial OS=Gallus gallus GN=GLDC PE=1 SV=2 E(blastx)=9e-65
isogroup12930	F-box only protein 22 OS=Pongo abelii GN=FBXO22 PE=2 SV=1 E(blastx)=1e-37
isogroup54683	Poly [ADP-ribose] polymerase 12 OS=Mus musculus GN=Parp12 PE=1 SV=3 E(blastx)=4e-12
isogroup40642	Actin-related protein 3 OS=Takifugu rubripes GN=actr3 PE=3 SV=1 E(blastx)=2e-70
isogroup25368	Ufm1-specific protease 2 OS=Pongo abelii GN=UFSP2 PE=2 SV=3 E(blastx)=2e-11
isogroup28775	Translocation protein SEC63 homolog OS=Mus musculus GN=Sec63 PE=1 SV=4 E(blastx)=2e-15
isogroup45043	Cytochrome P450 2J1 OS=Oryctolagus cuniculus GN=CYP2J1 PE=1 SV=2 E(blastx)=3e-27
isogroup79928	Biglycan OS=Homo sapiens GN=BGN PE=1 SV=2 E(blastx)=8e-24
isogroup24015	Probable peptidyl-tRNA hydrolase OS=Mus musculus GN=Ptrh1 PE=2 SV=1 E(blastx)=4e-41
isogroup15170	Galactocerebrosidase OS=Salmo salar GN=galc PE=2 SV=1 E(blastx)=4e-101
isogroup52311	Chromodomain-helicase-DNA-binding protein 8 OS=Xenopus tropicalis GN=chd8 PE=2 SV=2 E(blastx)=5e-15
isogroup47926	Myotubularin-related protein 6 OS=Homo sapiens GN=MTMR6 PE=1 SV=3 E(blastx)=1e-12
isogroup69205	Stonin-1 OS=Homo sapiens GN=STON1 PE=1 SV=2 E(blastx)=1e-23
isogroup9181	Insulin-like growth factor-binding protein 4 OS=Ovis aries GN=IGFBP4 PE=1 SV=1 E(blastx)=3e-14
isogroup23024	Tropomyosin alpha-1 chain OS=Liza aurata PE=1 SV=1 E(blastx)=1e-62
isogroup36156	Intraflagellar transport protein 43 homolog A OS=Salmo salar GN=ift43a PE=2 SV=1 E(blastx)=4e-29
isogroup20633	Calpain-1 catalytic subunit OS=Macaca fascicularis GN=CAPN1 PE=2 SV=1 E(blastx)=8e-55
isogroup30892	Poly(rC)-binding protein 2 OS=Mus musculus GN=Pcbp2 PE=1 SV=1 E(blastx)=2e-76
isogroup40536	Mitogen-activated protein kinase kinase kinase 5 OS=Homo sapiens GN=MAP3K5 PE=1 SV=1 E(blastx)=2e-22
isogroup3894	CDP-diacylglycerol--inositol 3-phosphatidyltransferase 1 OS=Arabidopsis thaliana GN=PIS1 PE=1 SV=2 E(blastx)=9e-12
isogroup35406	Keratin, type I cytoskeletal 13 OS=Oncorhynchus mykiss GN=krt13 PE=2 SV=1 E(blastx)=8e-44
isogroup2546	Zinc finger protein 292 OS=Homo sapiens GN=ZNF292 PE=1 SV=3 E(blastx)=7e-21
isogroup13086	40S ribosomal protein S27-like OS=Bos taurus GN=RPS27L PE=3 SV=3 E(blastx)=9e-48
isogroup15338	FK506-binding protein 15 OS=Homo sapiens GN=FKBP15 PE=1 SV=2 E(blastx)=6e-21
isogroup75487	Methionine aminopeptidase 1D, mitochondrial OS=Danio rerio GN=metap1d PE=2 SV=1 E(blastx)=4e-33
isogroup41937	Peptidyl-prolyl cis-trans isomerase FKBP5 OS=Pongo abelii GN=FKBP5 PE=2 SV=1 E(blastx)=5e-10
isogroup60397	Transitional endoplasmic reticulum ATPase OS=Danio rerio GN=vcp PE=1 SV=1 E(blastx)=2e-35
isogroup13441	Leukotriene A-4 hydrolase OS=Chinchilla lanigera GN=LTA4H PE=2 SV=3 E(blastx)=1e-43
isogroup12428	Ubiquitin carboxyl-terminal hydrolase 48 OS=Homo sapiens GN=USP48 PE=1 SV=1 E(blastx)=1e-46
isogroup52398	C-Jun-amino-terminal kinase-interacting protein 4 OS=Homo sapiens GN=SPAG9 PE=1 SV=4 E(blastx)=1e-39
isogroup46637	Zinc finger and BTB domain-containing protein 11 OS=Homo sapiens GN=ZBTB11 PE=1 SV=2 E(blastx)=4e-21
isogroup22274	Ataxin-3 OS=Mus musculus GN=Atxn3 PE=1 SV=2 E(blastx)=8e-76
isogroup25406	UMP-CMP kinase OS=Danio rerio GN=cmpk PE=2 SV=2 E(blastx)=9e-82
isogroup4481	Vam6/Vps39-like protein OS=Mus musculus GN=Vps39 PE=1 SV=1 E(blastx)=2e-19
isogroup18640	Protein SDE2 homolog OS=Danio rerio GN=sde2 PE=2 SV=2 E(blastx)=2e-15
isogroup21846	ATP-binding cassette sub-family C member 8 OS=Homo sapiens GN=ABCC8 PE=1 SV=6 E(blastx)=3e-77
isogroup3263	Protein YIPF4 OS=Danio rerio GN=yipf4 PE=2 SV=1 E(blastx)=3e-113
isogroup31856	Cleft lip and palate transmembrane protein 1-like protein OS=Danio rerio GN=clptm1l PE=2 SV=1 E(blastx)=2e-31
isogroup41630	Tripartite motif-containing protein 29 OS=Homo sapiens GN=TRIM29 PE=1 SV=2 E(blastx)=7e-29
isogroup20244	Sodium/nucleoside cotransporter 1 OS=Rattus norvegicus GN=Slc28a1 PE=1 SV=1 E(blastx)=7e-56
isogroup4645	Magnesium transporter MRS2 homolog, mitochondrial OS=Rattus norvegicus GN=Mrs2 PE=2 SV=1 E(blastx)=6e-48
isogroup22427	Exocyst complex component 3 OS=Homo sapiens GN=EXOC3 PE=1 SV=2 E(blastx)=5e-68
isogroup35549	Alpha-2Db adrenergic receptor OS=Danio rerio GN=adra2db PE=3 SV=1 E(blastx)=3e-44
isogroup6409	Fibulin-2 OS=Mus musculus GN=Fbln2 PE=1 SV=2 E(blastx)=2e-64
isogroup12652	Nucleoporin p54 OS=Homo sapiens GN=NUP54 PE=1 SV=2 E(blastx)=3e-126
isogroup11789	Chromodomain-helicase-DNA-binding protein 1 OS=Mus musculus GN=Chd1 PE=1 SV=3 E(blastx)=2e-06
isogroup59272	EF-hand calcium-binding domain-containing protein 4A OS=Danio rerio GN=cracr2b PE=2 SV=2 E(blastx)=5e-14
isogroup12570	Complement C1q-like protein 2 OS=Homo sapiens GN=C1QL2 PE=2 SV=2 E(blastx)=3e-18
isogroup49919	Structural maintenance of chromosomes protein 6 OS=Takifugu rubripes GN=smc6 PE=2 SV=1 E(blastx)=3e-28
isogroup4268	SET and MYND domain-containing protein 4 OS=Pongo abelii GN=SMYD4 PE=2 SV=1 E(blastx)=5e-50
isogroup76359	Phospholipase D3 OS=Macaca fascicularis GN=PLD3 PE=2 SV=1 E(blastx)=1e-19
isogroup59010	Protein furry homolog OS=Mus musculus GN=Fry PE=1 SV=1 E(blastx)=2e-23
isogroup44865	Fumarate hydratase, mitochondrial OS=Danio rerio GN=fh PE=2 SV=1 E(blastx)=2e-57
isogroup987	Calcineurin B homologous protein 2 OS=Homo sapiens GN=CHP2 PE=1 SV=3 E(blastx)=4e-64
isogroup28958	Hyaluronidase OS=Crotalus adamanteus PE=1 SV=1 E(blastx)=1e-34
isogroup36396	V-type proton ATPase subunit H OS=Mus musculus GN=Atp6v1h PE=1 SV=1 E(blastx)=4e-66
isogroup1012	CD81 protein OS=Saguinus oedipus GN=CD81 PE=2 SV=1 E(blastx)=9e-110
isogroup38159	UPF0462 protein C4orf33 homolog OS=Danio rerio GN=zgc:77739 PE=2 SV=1 E(blastx)=1e-50
isogroup22281	Aminopeptidase N OS=Oryctolagus cuniculus GN=ANPEP PE=1 SV=4 E(blastx)=2e-58
isogroup74422	T-complex protein 11-like protein 2 OS=Bos taurus GN=TCP11L2 PE=2 SV=1 E(blastx)=1e-08
isogroup25261	A disintegrin and metalloproteinase with thrombospondin motifs 13 OS=Homo sapiens GN=ADAMTS13 PE=1 SV=1 E(blastx)=6e-49
isogroup28547	RuvB-like 1 OS=Danio rerio GN=ruvbl1 PE=2 SV=1 E(blastx)=1e-77
isogroup54752	Zinc finger protein 292 OS=Mus musculus GN=Zfp292 PE=1 SV=2 E(blastx)=8e-18
isogroup23327	Fibroblast growth factor receptor 4 OS=Danio rerio GN=fgfr4 PE=1 SV=1 E(blastx)=5e-70
isogroup36055	Coiled-coil-helix-coiled-coil-helix domain-containing protein 1 OS=Mus musculus GN=Chchd1 PE=1 SV=1 E(blastx)=1e-15
isogroup80092	Oxysterol-binding protein-related protein 2 OS=Mus musculus GN=Osbpl2 PE=1 SV=1 E(blastx)=2e-37
isogroup37169	Spectrin beta chain, non-erythrocytic 2 OS=Homo sapiens GN=SPTBN2 PE=1 SV=3 E(blastx)=5e-76
isogroup63165	Unconventional myosin-X OS=Rattus norvegicus GN=Myo10 PE=1 SV=1 E(blastx)=4e-11
isogroup55183	Tripartite motif-containing protein 29 OS=Homo sapiens GN=TRIM29 PE=1 SV=2 E(blastx)=1e-15
isogroup8514	Transcription initiation factor TFIID subunit 5 OS=Homo sapiens GN=TAF5 PE=1 SV=3 E(blastx)=6e-104
isogroup4820	Metallo-beta-lactamase domain-containing protein 1 OS=Xenopus laevis GN=mblac1 PE=2 SV=2 E(blastx)=2e-53
isogroup32350	NACHT, LRR and PYD domains-containing protein 12 OS=Mus musculus GN=Nlrp12 PE=2 SV=1 E(blastx)=7e-09
isogroup13176	Histidine triad nucleotide-binding protein 3 OS=Danio rerio GN=hint3 PE=2 SV=1 E(blastx)=8e-47
isogroup50502	Dihydroxyacetone phosphate acyltransferase OS=Bos taurus GN=GNPAT PE=2 SV=1 E(blastx)=8e-20
isogroup5874	Integrin alpha-L OS=Homo sapiens GN=ITGAL PE=1 SV=3 E(blastx)=4e-37
isogroup19107	Tetraspanin-11 OS=Bos taurus GN=TSPAN11 PE=2 SV=1 E(blastx)=5e-71
isogroup31584	N-alpha-acetyltransferase 15, NatA auxiliary subunit OS=Homo sapiens GN=NAA15 PE=1 SV=1 E(blastx)=4e-79
isogroup6099	Serine/arginine-rich splicing factor 1 OS=Gallus gallus GN=SRSF1 PE=1 SV=3 E(blastx)=2e-74
isogroup51918	THUMP domain-containing protein 2 OS=Mus musculus GN=Thumpd2 PE=2 SV=3 E(blastx)=8e-30
isogroup32203	Target of Nesh-SH3 OS=Homo sapiens GN=ABI3BP PE=1 SV=1 E(blastx)=1e-41
isogroup4988	Proteasome activator complex subunit 3 OS=Gallus gallus GN=PSME3 PE=1 SV=1 E(blastx)=6e-122
isogroup13986	EF-hand calcium-binding domain-containing protein 4A OS=Danio rerio GN=cracr2b PE=2 SV=2 E(blastx)=9e-39
isogroup31098	Melanotransferrin OS=Homo sapiens GN=MELTF PE=1 SV=2 E(blastx)=6e-36
isogroup4440	Epidermal growth factor receptor (Fragment) OS=Gallus gallus GN=EGFR PE=2 SV=1 E(blastx)=2e-19
isogroup10936	E3 ubiquitin-protein ligase MGRN1 OS=Mus musculus GN=Mgrn1 PE=1 SV=2 E(blastx)=7e-22
isogroup55788	Selenoprotein N OS=Danio rerio GN=selenon PE=1 SV=3 E(blastx)=2e-27
isogroup55523	rRNA methyltransferase 3A, mitochondrial OS=Danio rerio GN=mrm3a PE=2 SV=1 E(blastx)=3e-15
isogroup2089	Tissue factor OS=Cavia porcellus GN=F3 PE=2 SV=1 E(blastx)=6e-11
isogroup26962	Probable flap endonuclease 1 homolog OS=Danio rerio GN=si:dkeyp-13a3.3 PE=2 SV=1 E(blastx)=1e-56
isogroup27577	Cysteine desulfurase, mitochondrial OS=Mus musculus GN=Nfs1 PE=1 SV=3 E(blastx)=6e-26
isogroup70918	E3 ubiquitin-protein ligase TRIM68 OS=Homo sapiens GN=TRIM68 PE=1 SV=1 E(blastx)=3e-20
isogroup782	Pyroglutamyl-peptidase 1 OS=Rattus norvegicus GN=Pgpep1 PE=1 SV=1 E(blastx)=4e-103
isogroup54095	Prenylated Rab acceptor protein 1 OS=Homo sapiens GN=RABAC1 PE=1 SV=1 E(blastx)=1e-32
isogroup28938	Meiosis-specific with OB domain-containing protein OS=Rattus norvegicus GN=Meiob PE=2 SV=1 E(blastx)=1e-44
isogroup37876	Protein RCC2 homolog OS=Danio rerio GN=rcc2 PE=2 SV=1 E(blastx)=4e-51
isogroup77154	Growth/differentiation factor 2 OS=Danio rerio GN=gdf2 PE=2 SV=1 E(blastx)=2e-11
isogroup35454	Copine-1 OS=Bos taurus GN=CPNE1 PE=1 SV=1 E(blastx)=5e-32
isogroup53652	Meckel syndrome type 1 protein homolog OS=Mus musculus GN=Mks1 PE=1 SV=1 E(blastx)=1e-16
isogroup39710	AP-1 complex subunit mu-2 OS=Mus musculus GN=Ap1m2 PE=1 SV=3 E(blastx)=2e-60
isogroup13537	Complement C1s subcomponent OS=Sus scrofa PE=2 SV=1 E(blastx)=3e-29
isogroup11052	ADP-ribosylation factor 1 OS=Salix bakko GN=ARF1 PE=2 SV=3 E(blastx)=1e-51
isogroup51385	Lysophosphatidic acid phosphatase type 6 OS=Homo sapiens GN=ACP6 PE=1 SV=2 E(blastx)=1e-22
isogroup4356	Prospero homeobox protein 1 OS=Homo sapiens GN=PROX1 PE=1 SV=2 E(blastx)=4e-30
isogroup78462	Protein AMBP (Fragment) OS=Pleuronectes platessa PE=2 SV=1 E(blastx)=1e-09
isogroup79638	DNA replication complex GINS protein PSF1 OS=Homo sapiens GN=GINS1 PE=1 SV=1 E(blastx)=1e-35
isogroup72369	Peroxisome proliferator-activated receptor gamma coactivator 1-alpha OS=Sus scrofa GN=PPARGC1A PE=2 SV=1 E(blastx)=5e-17
isogroup17115	Probable G-protein coupled receptor 174 OS=Homo sapiens GN=GPR174 PE=2 SV=1 E(blastx)=1e-14
isogroup54242	E3 ubiquitin-protein ligase rnf213-alpha OS=Danio rerio GN=rnf213a PE=3 SV=1 E(blastx)=5e-38
isogroup57608	Exocyst complex component 5 OS=Homo sapiens GN=EXOC5 PE=1 SV=1 E(blastx)=1e-42
isogroup25826	Transcription factor CP2 OS=Xenopus laevis GN=tfcp2 PE=2 SV=1 E(blastx)=2e-89
isogroup78783	Probable palmitoyltransferase ZDHHC16 OS=Homo sapiens GN=ZDHHC16 PE=1 SV=1 E(blastx)=3e-12
isogroup11575	Autophagy-related protein 2 homolog A OS=Xenopus tropicalis GN=atg2a PE=2 SV=1 E(blastx)=7e-21
isogroup57629	m7GpppX diphosphatase OS=Sus scrofa GN=DCPS PE=2 SV=1 E(blastx)=7e-32
isogroup71546	Tyrosine-protein phosphatase non-receptor type 1 OS=Homo sapiens GN=PTPN1 PE=1 SV=1 E(blastx)=7e-41
isogroup35422	Protein C-ets-1 OS=Rattus norvegicus GN=Ets1 PE=1 SV=1 E(blastx)=1e-42
isogroup10022	Zinc finger protein ZFMSA12A OS=Micropterus salmoides PE=2 SV=1 E(blastx)=3e-141
isogroup36908	C3a anaphylatoxin chemotactic receptor OS=Mus musculus GN=C3ar1 PE=1 SV=1 E(blastx)=3e-06
isogroup4893	E3 ubiquitin-protein ligase CHFR OS=Danio rerio GN=chfr PE=2 SV=1 E(blastx)=2e-85
isogroup29766	Plectin OS=Mus musculus GN=Plec PE=1 SV=3 E(blastx)=9e-25
isogroup69403	H-2 class II histocompatibility antigen, A-D alpha chain OS=Mus musculus GN=H2-Aa PE=1 SV=1 E(blastx)=8e-09
isogroup46129	Protein TSSC1 OS=Gekko japonicus GN=TSSC1 PE=2 SV=1 E(blastx)=1e-51
isogroup558	OTU domain-containing protein 3 OS=Mus musculus GN=Otud3 PE=3 SV=1 E(blastx)=3e-84
isogroup20495	Complement factor B OS=Homo sapiens GN=CFB PE=1 SV=2 E(blastx)=6e-18
isogroup47018	Vacuolar protein sorting-associated protein 33B OS=Danio rerio GN=vps33b PE=2 SV=1 E(blastx)=8e-44
isogroup18448	tRNA (adenine(58)-N(1))-methyltransferase, mitochondrial OS=Homo sapiens GN=TRMT61B PE=1 SV=2 E(blastx)=2e-23
isogroup17726	tRNA (adenine(58)-N(1))-methyltransferase non-catalytic subunit TRM6 OS=Bos taurus GN=TRMT6 PE=2 SV=1 E(blastx)=5e-55
isogroup72733	Transmembrane protein 161A OS=Danio rerio GN=tmem161a PE=2 SV=2 E(blastx)=5e-11
isogroup56485	Mitochondrial glutamate carrier 1 OS=Pongo abelii GN=SLC25A22 PE=2 SV=1 E(blastx)=3e-39
isogroup35552	Zinc finger protein 22 OS=Bos taurus GN=ZNF22 PE=2 SV=1 E(blastx)=2e-25
isogroup45921	Prolyl 4-hydroxylase subunit alpha-3 OS=Homo sapiens GN=P4HA3 PE=1 SV=1 E(blastx)=1e-26
isogroup52080	Tryptophan--tRNA ligase, cytoplasmic OS=Homo sapiens GN=WARS PE=1 SV=2 E(blastx)=5e-56
isogroup8968	Cathepsin S OS=Rattus norvegicus GN=Ctss PE=2 SV=1 E(blastx)=3e-26
isogroup26450	Androgen receptor OS=Eulemur fulvus collaris GN=AR PE=2 SV=1 E(blastx)=2e-73
isogroup5040	Tumor necrosis factor receptor superfamily member 14 OS=Homo sapiens GN=TNFRSF14 PE=1 SV=3 E(blastx)=4e-23
isogroup39651	Apolipoprotein B-100 OS=Mus musculus GN=Apob PE=1 SV=1 E(blastx)=2e-14
isogroup71076	NACHT, LRR and PYD domains-containing protein 12 OS=Mus musculus GN=Nlrp12 PE=2 SV=1 E(blastx)=8e-11
isogroup38989	Cytochrome P450 3A40 OS=Oryzias latipes GN=cyp3a40 PE=2 SV=1 E(blastx)=6e-13
isogroup49439	Endoplasmic reticulum-Golgi intermediate compartment protein 3 OS=Danio rerio GN=ergic3 PE=2 SV=1 E(blastx)=2e-38
isogroup37128	Actin filament-associated protein 1-like 1 OS=Danio rerio GN=afap1l1 PE=2 SV=1 E(blastx)=1e-21
isogroup59860	39S ribosomal protein L28, mitochondrial OS=Xenopus laevis GN=mrpl28 PE=2 SV=1 E(blastx)=6e-19
isogroup213	Regulator of G-protein signaling 3 OS=Homo sapiens GN=RGS3 PE=1 SV=2 E(blastx)=2e-73
isogroup5789	C-C motif chemokine 20 OS=Mus musculus GN=Ccl20 PE=1 SV=1 E(blastx)=5e-12
isogroup63154	Transport and Golgi organization protein 6 homolog OS=Homo sapiens GN=TANGO6 PE=1 SV=2 E(blastx)=5e-07
isogroup46485	WD40 repeat-containing protein SMU1 OS=Gallus gallus GN=SMU1 PE=2 SV=1 E(blastx)=2e-59
isogroup17181	BolA-like protein 3 OS=Bos taurus GN=BOLA3 PE=3 SV=1 E(blastx)=6e-41
isogroup39249	Intelectin OS=Oncorhynchus mykiss GN=itln PE=1 SV=1 E(blastx)=7e-18
isogroup66726	Zinc finger protein 518A OS=Mus musculus GN=Znf518a PE=2 SV=1 E(blastx)=7e-14
isogroup35348	E3 ubiquitin-protein ligase UBR5 OS=Mus musculus GN=Ubr5 PE=1 SV=2 E(blastx)=1e-27
isogroup45705	Mitochondrial import receptor subunit TOM70 OS=Homo sapiens GN=TOMM70 PE=1 SV=1 E(blastx)=1e-30
isogroup49205	Serine/arginine-rich splicing factor 3 OS=Mus musculus GN=Srsf3 PE=1 SV=1 E(blastx)=5e-34
isogroup23886	Protein transport protein Sec61 subunit alpha-like 1 OS=Danio rerio GN=sec61al1 PE=2 SV=3 E(blastx)=1e-87
isogroup54715	Spartin OS=Bos taurus GN=SPG20 PE=2 SV=1 E(blastx)=1e-27
isogroup6584	Heterogeneous nuclear ribonucleoprotein U-like protein 1 OS=Homo sapiens GN=HNRNPUL1 PE=1 SV=2 E(blastx)=3e-30
isogroup9541	CTD small phosphatase-like protein OS=Gallus gallus GN=NFI1 PE=2 SV=2 E(blastx)=3e-89
isogroup3391	Single-stranded DNA-binding protein, mitochondrial OS=Rattus norvegicus GN=Ssbp1 PE=1 SV=2 E(blastx)=2e-78
isogroup68963	Disintegrin and metalloproteinase domain-containing protein 9 OS=Mus musculus GN=Adam9 PE=1 SV=2 E(blastx)=5e-08
isogroup24614	Catenin beta-1 OS=Canis lupus familiaris GN=CTNNB1 PE=1 SV=1 E(blastx)=2e-80
isogroup5116	Transmembrane protein 126A OS=Mus musculus GN=Tmem126a PE=1 SV=1 E(blastx)=5e-45
isogroup27358	Lysosomal alpha-glucosidase OS=Rattus norvegicus GN=Gaa PE=2 SV=1 E(blastx)=5e-51
isogroup53520	Cytochrome b reductase 1 OS=Danio rerio GN=cybrd1 PE=2 SV=1 E(blastx)=7e-30
isogroup3484	Tribbles homolog 2 OS=Homo sapiens GN=TRIB2 PE=1 SV=1 E(blastx)=1e-51
isogroup34151	Transforming acidic coiled-coil-containing protein 1 OS=Mus musculus GN=Tacc1 PE=1 SV=1 E(blastx)=4e-55
isogroup14587	Rhomboid domain-containing protein 3 OS=Homo sapiens GN=RHBDD3 PE=2 SV=1 E(blastx)=2e-11
isogroup16272	Dynein light chain Tctex-type 1 OS=Mus musculus GN=Dynlt1 PE=1 SV=1 E(blastx)=6e-12
isogroup54758	Retinoic acid receptor RXR-gamma OS=Xenopus laevis GN=rxrg PE=2 SV=1 E(blastx)=4e-48
isogroup26369	General transcription factor IIH subunit 1 OS=Homo sapiens GN=GTF2H1 PE=1 SV=1 E(blastx)=7e-41
isogroup8772	NACHT, LRR and PYD domains-containing protein 1b allele 5 OS=Mus musculus GN=Nlrp1b PE=2 SV=1 E(blastx)=2e-11
isogroup2249	Stress-induced-phosphoprotein 1 OS=Cricetulus griseus GN=STIP1 PE=2 SV=1 E(blastx)=6e-89
isogroup73395	Unconventional myosin-Vc OS=Homo sapiens GN=MYO5C PE=1 SV=2 E(blastx)=2e-26
isogroup41286	Plasminogen activator inhibitor 1 RNA-binding protein OS=Rattus norvegicus GN=Serbp1 PE=1 SV=2 E(blastx)=2e-26
isogroup79873	Conserved oligomeric Golgi complex subunit 2 OS=Homo sapiens GN=COG2 PE=1 SV=1 E(blastx)=5e-25
isogroup47487	Serine/threonine-protein phosphatase 2A regulatory subunit B'' subunit beta OS=Homo sapiens GN=PPP2R3B PE=1 SV=2 E(blastx)=1e-24
isogroup47270	Zinc finger protein-like 1 OS=Xenopus laevis GN=zfpl1 PE=2 SV=1 E(blastx)=8e-20
isogroup79252	Activating signal cointegrator 1 OS=Homo sapiens GN=TRIP4 PE=1 SV=4 E(blastx)=8e-07
isogroup4790	SH3 and multiple ankyrin repeat domains protein 3 OS=Mus musculus GN=Shank3 PE=1 SV=3 E(blastx)=2e-18
isogroup28314	Antizyme inhibitor 1 OS=Homo sapiens GN=AZIN1 PE=1 SV=2 E(blastx)=4e-48
isogroup46606	Pol polyprotein (Fragment) OS=Feline leukemia virus GN=pol PE=3 SV=1 E(blastx)=4e-06
isogroup50195	Brachyury protein OS=Homo sapiens GN=T PE=1 SV=1 E(blastx)=2e-46
isogroup62087	ATP-dependent RNA helicase DHX8 OS=Homo sapiens GN=DHX8 PE=1 SV=1 E(blastx)=7e-47
isogroup1913	Rab5 GDP/GTP exchange factor OS=Mus musculus GN=Rabgef1 PE=1 SV=1 E(blastx)=3e-85
isogroup13467	Transcription factor 12 OS=Homo sapiens GN=TCF12 PE=1 SV=1 E(blastx)=1e-16
isogroup533	Ras GTPase-activating-like protein IQGAP1 OS=Homo sapiens GN=IQGAP1 PE=1 SV=1 E(blastx)=1e-100
isogroup46113	Kinetochore protein Spc24 OS=Danio rerio GN=spc24 PE=2 SV=2 E(blastx)=4e-22
isogroup32776	Integrin alpha-6 OS=Mus musculus GN=Itga6 PE=1 SV=3 E(blastx)=2e-18
isogroup848	Protein CLN8 OS=Homo sapiens GN=CLN8 PE=1 SV=3 E(blastx)=1e-63
isogroup64118	UPF0577 protein KIAA1324 OS=Mus musculus GN=Kiaa1324 PE=1 SV=1 E(blastx)=1e-22
isogroup67847	Phosphatidylinositol 3-kinase regulatory subunit alpha OS=Homo sapiens GN=PIK3R1 PE=1 SV=2 E(blastx)=2e-43
isogroup18074	Nucleolar protein 56 OS=Homo sapiens GN=NOP56 PE=1 SV=4 E(blastx)=3e-60
isogroup10006	Probable G-protein coupled receptor 174 OS=Homo sapiens GN=GPR174 PE=2 SV=1 E(blastx)=2e-10
isogroup68398	Serine/threonine-protein kinase TBK1 OS=Mus musculus GN=Tbk1 PE=1 SV=1 E(blastx)=1e-29
isogroup13478	Sialate O-acetylesterase OS=Rattus norvegicus GN=Siae PE=1 SV=2 E(blastx)=1e-15
isogroup33512	Niemann-Pick C1-like protein 1 OS=Mus musculus GN=Npc1l1 PE=2 SV=1 E(blastx)=1e-33
isogroup49985	Protein saal1 OS=Danio rerio GN=saal1 PE=2 SV=2 E(blastx)=1e-17
isogroup78918	Galectin-3-binding protein A OS=Danio rerio GN=lgals3bpa PE=2 SV=1 E(blastx)=2e-12
isogroup76397	Matrix metalloproteinase-23 OS=Bos taurus GN=MMP23 PE=2 SV=1 E(blastx)=2e-22
isogroup58228	Zinc finger and BTB domain-containing protein 8B OS=Homo sapiens GN=ZBTB8B PE=2 SV=2 E(blastx)=1e-40
isogroup26118	DNA-directed RNA polymerase subunit alpha OS=Acidovorax citrulli (strain AAC00-1) GN=rpoA PE=3 SV=1 E(blastx)=9e-52
isogroup40766	Valine--tRNA ligase, mitochondrial OS=Sus scrofa GN=VARS2 PE=3 SV=1 E(blastx)=3e-27
isogroup17979	Cytochrome c oxidase subunit 7A2, mitochondrial OS=Mus musculus GN=Cox7a2 PE=1 SV=2 E(blastx)=1e-25
isogroup3764	Cytochrome P450 2U1 OS=Homo sapiens GN=CYP2U1 PE=1 SV=1 E(blastx)=8e-106
isogroup63501	Rho guanine nucleotide exchange factor 2 OS=Mus musculus GN=Arhgef2 PE=1 SV=4 E(blastx)=4e-24
isogroup77283	Vascular endothelial growth factor receptor 2 OS=Danio rerio GN=kdr PE=1 SV=2 E(blastx)=6e-23
isogroup58530	Glycine cleavage system transcriptional activator OS=Escherichia coli (strain K12) GN=gcvA PE=1 SV=1 E(blastx)=5e-08
isogroup11404	A-kinase anchor protein SPHKAP OS=Danio rerio GN=sphkap PE=3 SV=1 E(blastx)=1e-26
isogroup31536	WD repeat-containing protein 5 OS=Rattus norvegicus GN=Wdr5 PE=1 SV=1 E(blastx)=3e-76
isogroup25367	Poly [ADP-ribose] polymerase 14 OS=Homo sapiens GN=PARP14 PE=1 SV=3 E(blastx)=3e-13
isogroup17473	26S proteasome complex subunit SEM1 OS=Mus musculus GN=Sem1 PE=3 SV=1 E(blastx)=2e-18
isogroup813	Amyloid-like protein 2 OS=Mus musculus GN=Aplp2 PE=1 SV=4 E(blastx)=2e-97
isogroup28993	Translation initiation factor eIF-2B subunit alpha OS=Pongo abelii GN=EIF2B1 PE=2 SV=2 E(blastx)=5e-15
isogroup20588	Tripartite motif-containing protein 16 OS=Mus musculus GN=Trim16 PE=1 SV=2 E(blastx)=1e-14
isogroup51015	Limb region 1 protein homolog OS=Xenopus tropicalis GN=lmbr1 PE=2 SV=1 E(blastx)=2e-40
isogroup16685	EMILIN-1 OS=Mus musculus GN=Emilin1 PE=1 SV=1 E(blastx)=2e-12
isogroup58622	Activity-dependent neuroprotector homeobox protein OS=Mus musculus GN=Adnp PE=1 SV=2 E(blastx)=7e-06
isogroup23455	Ubiquitin carboxyl-terminal hydrolase 43 OS=Homo sapiens GN=USP43 PE=1 SV=2 E(blastx)=2e-13
isogroup73343	Uridine-cytidine kinase-like 1 OS=Homo sapiens GN=UCKL1 PE=1 SV=2 E(blastx)=6e-40
isogroup41243	PRELI domain containing protein 3B OS=Bos taurus GN=PRELID3B PE=2 SV=1 E(blastx)=3e-55
isogroup2155	Chloride intracellular channel protein 1 OS=Homo sapiens GN=CLIC1 PE=1 SV=4 E(blastx)=1e-112
isogroup58982	Glycosyltransferase 8 domain-containing protein 1 OS=Danio rerio GN=glt8d1 PE=2 SV=1 E(blastx)=2e-31
isogroup61922	Inositol hexakisphosphate and diphosphoinositol-pentakisphosphate kinase 2 OS=Xenopus laevis GN=ppip5k2 PE=2 SV=1 E(blastx)=2e-45
isogroup185	Group XIIB secretory phospholipase A2-like protein OS=Homo sapiens GN=PLA2G12B PE=1 SV=2 E(blastx)=2e-74
isogroup25037	Sodium-coupled neutral amino acid transporter 9 OS=Danio rerio GN=slc38a9 PE=2 SV=1 E(blastx)=1e-30
isogroup2037	Eukaryotic translation initiation factor 3 subunit C OS=Danio rerio GN=eif3c PE=1 SV=1 E(blastx)=7e-171
isogroup61171	SH3 domain-binding protein 4 OS=Seriola quinqueradiata GN=sh3bp4 PE=2 SV=1 E(blastx)=3e-27
isogroup11960	tRNA wybutosine-synthesizing protein 4 OS=Homo sapiens GN=LCMT2 PE=1 SV=3 E(blastx)=6e-30
isogroup3667	Rho-related GTP-binding protein RhoA-B OS=Danio rerio GN=rhoab PE=1 SV=1 E(blastx)=7e-131
isogroup2998	Actin-related protein 2/3 complex subunit 1B OS=Mus musculus GN=Arpc1b PE=1 SV=4 E(blastx)=5e-165
isogroup17141	Transmembrane protein 222 OS=Homo sapiens GN=TMEM222 PE=1 SV=2 E(blastx)=5e-56
isogroup73686	XK-related protein 8 OS=Tetraodon nigroviridis GN=xkr8 PE=2 SV=1 E(blastx)=4e-19
isogroup39278	Myosin heavy chain, fast skeletal muscle OS=Cyprinus carpio PE=2 SV=2 E(blastx)=1e-29
isogroup34501	Tectonic-1 OS=Homo sapiens GN=TCTN1 PE=2 SV=2 E(blastx)=6e-20
isogroup43665	Neutral amino acid transporter A OS=Mus musculus GN=Slc1a4 PE=1 SV=1 E(blastx)=9e-31
isogroup77699	Dual specificity mitogen-activated protein kinase kinase 6 OS=Danio rerio GN=map2k6 PE=1 SV=2 E(blastx)=8e-12
isogroup50460	Sortilin OS=Danio rerio GN=sort1 PE=2 SV=1 E(blastx)=1e-18
isogroup42791	Tripartite motif-containing protein 7 OS=Mus musculus GN=Trim7 PE=2 SV=2 E(blastx)=2e-10
isogroup8081	Anaphase-promoting complex subunit 13 OS=Mus musculus GN=Anapc13 PE=3 SV=1 E(blastx)=1e-39
isogroup50158	Zinc finger protein 292 OS=Mus musculus GN=Zfp292 PE=1 SV=2 E(blastx)=1e-33
isogroup1828	Methylmalonic aciduria and homocystinuria type D protein, mitochondrial OS=Homo sapiens GN=MMADHC PE=1 SV=2 E(blastx)=2e-152
isogroup53122	FAST kinase domain-containing protein 5, mitochondrial OS=Macaca fascicularis GN=FASTKD5 PE=2 SV=1 E(blastx)=2e-19
isogroup43238	Tetraspanin-4 OS=Pongo abelii GN=TSPAN4 PE=2 SV=1 E(blastx)=1e-11
isogroup26100	Ectonucleoside triphosphate diphosphohydrolase 5 OS=Gallus gallus GN=ENTPD5 PE=3 SV=1 E(blastx)=3e-35
isogroup46018	Nucleoporin NUP53 OS=Danio rerio GN=nup35 PE=1 SV=1 E(blastx)=2e-33
isogroup78806	Heterogeneous nuclear ribonucleoprotein U-like protein 1 OS=Mus musculus GN=Hnrnpul1 PE=1 SV=1 E(blastx)=6e-28
isogroup58597	E3 SUMO-protein ligase PIAS2 OS=Rattus norvegicus GN=Pias2 PE=1 SV=1 E(blastx)=5e-45
isogroup44897	Probable ATP-dependent RNA helicase DDX46 OS=Homo sapiens GN=DDX46 PE=1 SV=2 E(blastx)=3e-16
isogroup44367	Cysteine protease ATG4C OS=Mus musculus GN=Atg4c PE=1 SV=2 E(blastx)=3e-24
isogroup56219	Ras suppressor protein 1 OS=Mus musculus GN=Rsu1 PE=1 SV=3 E(blastx)=3e-52
isogroup37441	Forkhead box protein P1-B OS=Danio rerio GN=foxp1b PE=2 SV=1 E(blastx)=1e-23
isogroup22288	General vesicular transport factor p115 OS=Homo sapiens GN=USO1 PE=1 SV=2 E(blastx)=5e-85
isogroup37362	UPF0488 protein C8orf33 homolog OS=Danio rerio GN=zgc:112185 PE=2 SV=1 E(blastx)=8e-27
isogroup31278	Fibronectin OS=Xenopus laevis GN=fn1 PE=2 SV=1 E(blastx)=2e-22
isogroup13564	Serine/threonine-protein kinase PAK 2 OS=Oryctolagus cuniculus GN=PAK2 PE=2 SV=1 E(blastx)=4e-25
isogroup2454	Transformer-2 protein homolog alpha OS=Mus musculus GN=Tra2a PE=1 SV=1 E(blastx)=1e-54
isogroup47	Lysosomal Pro-X carboxypeptidase OS=Bos taurus GN=PRCP PE=2 SV=1 E(blastx)=3e-110
isogroup64484	Protein MON2 homolog OS=Mus musculus GN=Mon2 PE=1 SV=2 E(blastx)=1e-18
isogroup1638	Apyrase apy-1 OS=Caenorhabditis elegans GN=apy-1 PE=1 SV=2 E(blastx)=2e-91
isogroup23757	PRELI domain-containing protein 1, mitochondrial OS=Bos taurus GN=PRELID1 PE=2 SV=1 E(blastx)=2e-49
isogroup30860	Mono [ADP-ribose] polymerase PARP16 OS=Mus musculus GN=Parp16 PE=1 SV=2 E(blastx)=8e-18
isogroup50864	Transcription factor ETV7 OS=Homo sapiens GN=ETV7 PE=1 SV=1 E(blastx)=1e-08
isogroup29906	Transposable element Tcb1 transposase OS=Caenorhabditis briggsae PE=3 SV=1 E(blastx)=2e-08
isogroup68250	Vacuolar protein sorting-associated protein 33B OS=Danio rerio GN=vps33b PE=2 SV=1 E(blastx)=3e-37
isogroup9048	Calpain-1 catalytic subunit OS=Gallus gallus PE=1 SV=2 E(blastx)=3e-35
isogroup78404	Protein WWC3 OS=Homo sapiens GN=WWC3 PE=1 SV=3 E(blastx)=5e-15
isogroup40471	Bifunctional methylenetetrahydrofolate dehydrogenase/cyclohydrolase, mitochondrial OS=Gallus gallus GN=MTHFD2 PE=2 SV=1 E(blastx)=2e-59
isogroup70710	Nuclear receptor subfamily 1 group D member 1 OS=Homo sapiens GN=NR1D1 PE=1 SV=1 E(blastx)=2e-46
isogroup42681	NEDD4 family-interacting protein 1-like OS=Danio rerio GN=ndfip1l PE=2 SV=1 E(blastx)=1e-31
isogroup75710	U6 snRNA phosphodiesterase OS=Danio rerio GN=usb1 PE=2 SV=1 E(blastx)=7e-17
isogroup37037	WD repeat and SOCS box-containing protein 2 OS=Mus musculus GN=Wsb2 PE=2 SV=2 E(blastx)=4e-32
isogroup27470	Titin OS=Homo sapiens GN=TTN PE=1 SV=4 E(blastx)=9e-06
isogroup23939	SH3 domain and tetratricopeptide repeat-containing protein 1 OS=Homo sapiens GN=SH3TC1 PE=1 SV=3 E(blastx)=4e-47
isogroup57893	IST1-like protein OS=Dictyostelium discoideum GN=DDB_G0289029 PE=3 SV=1 E(blastx)=6e-08
isogroup4773	Meteorin OS=Rattus norvegicus GN=Metrn PE=2 SV=1 E(blastx)=5e-25
isogroup2966	Hepatocyte nuclear factor 4-alpha OS=Homo sapiens GN=HNF4A PE=1 SV=3 E(blastx)=1e-127
isogroup36324	Ig mu chain C region membrane-bound form OS=Ictalurus punctatus PE=2 SV=2 E(blastx)=6e-11
isogroup55924	YEATS domain-containing protein 4 OS=Homo sapiens GN=YEATS4 PE=1 SV=1 E(blastx)=3e-12
isogroup67840	PAK4-inhibitor inka2 OS=Danio rerio GN=fam212ab PE=2 SV=1 E(blastx)=1e-27
isogroup13501	m7GpppN-mRNA hydrolase OS=Homo sapiens GN=DCP2 PE=1 SV=2 E(blastx)=1e-53
isogroup70426	Sorting nexin-25 OS=Homo sapiens GN=SNX25 PE=1 SV=2 E(blastx)=1e-17
isogroup12329	Myelin-oligodendrocyte glycoprotein OS=Bos taurus GN=MOG PE=1 SV=1 E(blastx)=4e-20
isogroup26311	Transmembrane protein 234 OS=Mus musculus GN=Tmem234 PE=1 SV=1 E(blastx)=3e-39
isogroup42661	Solute carrier family 12 member 8 OS=Xenopus laevis GN=slc12a8 PE=2 SV=1 E(blastx)=2e-27
isogroup47960	Interferon-induced helicase C domain-containing protein 1 OS=Homo sapiens GN=IFIH1 PE=1 SV=3 E(blastx)=9e-25
isogroup30116	Inositol hexakisphosphate and diphosphoinositol-pentakisphosphate kinase 1 OS=Homo sapiens GN=PPIP5K1 PE=1 SV=1 E(blastx)=2e-65
isogroup36998	Tripartite motif-containing protein 7 OS=Mus musculus GN=Trim7 PE=2 SV=2 E(blastx)=7e-10
isogroup32850	5-aminolevulinate synthase, nonspecific, mitochondrial OS=Opsanus tau GN=alas1 PE=2 SV=1 E(blastx)=1e-76
isogroup33322	STE20-like serine/threonine-protein kinase OS=Homo sapiens GN=SLK PE=1 SV=1 E(blastx)=3e-54
isogroup14311	High affinity copper uptake protein 1 OS=Homo sapiens GN=SLC31A1 PE=1 SV=1 E(blastx)=2e-20
isogroup55973	Toluene efflux pump outer membrane protein TtgI OS=Pseudomonas putida (strain DOT-T1E) GN=ttgI PE=2 SV=2 E(blastx)=9e-06
isogroup41499	Thyroxine 5-deiodinase OS=Sparus aurata GN=dio3 PE=2 SV=2 E(blastx)=1e-52
isogroup72663	Utrophin OS=Homo sapiens GN=UTRN PE=1 SV=2 E(blastx)=4e-36
isogroup59630	Ig kappa chain V region 3547 OS=Oryctolagus cuniculus PE=1 SV=1 E(blastx)=4e-06
isogroup14164	Protein FAM49A OS=Gallus gallus GN=FAM49A PE=2 SV=1 E(blastx)=6e-54
isogroup44096	Ecotropic viral integration site 5 protein OS=Mus musculus GN=Evi5 PE=1 SV=2 E(blastx)=8e-17
isogroup35036	Regulator of chromosome condensation OS=Xenopus laevis GN=rcc1 PE=2 SV=1 E(blastx)=2e-42
isogroup25859	L-xylulose reductase OS=Mesocricetus auratus GN=DCXR PE=1 SV=1 E(blastx)=4e-71
isogroup47419	Caspase-3 OS=Bos taurus GN=CASP3 PE=2 SV=1 E(blastx)=4e-37
isogroup38297	Adenylate cyclase type 5 OS=Canis lupus familiaris GN=ADCY5 PE=1 SV=2 E(blastx)=2e-21
isogroup55948	Thiosulfate sulfurtransferase GlpE OS=Pseudomonas aeruginosa (strain UCBPP-PA14) GN=glpE PE=3 SV=1 E(blastx)=4e-51
isogroup19447	N-glycosylase/DNA lyase OS=Homo sapiens GN=OGG1 PE=1 SV=2 E(blastx)=7e-12
isogroup26986	Small conductance calcium-activated potassium channel protein 3 OS=Sus scrofa GN=KCNN3 PE=2 SV=1 E(blastx)=9e-20
isogroup3192	DNA-directed RNA polymerases I, II, and III subunit RPABC2 OS=Bos taurus GN=POLR2F PE=1 SV=1 E(blastx)=5e-52
isogroup1311	Carboxypeptidase N subunit 2 OS=Mus musculus GN=Cpn2 PE=1 SV=2 E(blastx)=2e-26
isogroup15223	Protein GPR107 OS=Homo sapiens GN=GPR107 PE=1 SV=1 E(blastx)=2e-21
isogroup46173	Sodium-dependent phosphate transport protein 1 OS=Rattus norvegicus GN=Slc17a1 PE=2 SV=1 E(blastx)=8e-30
isogroup8704	Fibulin-2 OS=Homo sapiens GN=FBLN2 PE=1 SV=2 E(blastx)=5e-112
isogroup19306	Transmembrane protein 106B OS=Danio rerio GN=tmem106b PE=3 SV=1 E(blastx)=9e-73
isogroup38319	Basic leucine zipper and W2 domain-containing protein 1-A OS=Danio rerio GN=bzw1a PE=2 SV=1 E(blastx)=1e-75
isogroup79165	ATP-binding cassette sub-family F member 2 OS=Bos taurus GN=ABCF2 PE=2 SV=1 E(blastx)=3e-29
isogroup79023	Long-chain specific acyl-CoA dehydrogenase, mitochondrial OS=Mus musculus GN=Acadl PE=1 SV=2 E(blastx)=2e-33
isogroup13496	Cyclic AMP-responsive element-binding protein 3-like protein 4 OS=Xenopus tropicalis GN=creb3l4 PE=2 SV=1 E(blastx)=6e-08
isogroup3272	1-acyl-sn-glycerol-3-phosphate acyltransferase gamma OS=Pongo abelii GN=AGPAT3 PE=2 SV=1 E(blastx)=5e-40
isogroup12509	Transforming acidic coiled-coil-containing protein 1 OS=Homo sapiens GN=TACC1 PE=1 SV=2 E(blastx)=3e-106
isogroup38360	Zinc finger protein 131 OS=Pongo abelii GN=ZNF131 PE=2 SV=1 E(blastx)=1e-48
isogroup79305	Rho GTPase-activating protein 35 OS=Canis lupus familiaris GN=ARHGAP35 PE=2 SV=1 E(blastx)=6e-36
isogroup58862	LINE-1 retrotransposable element ORF2 protein OS=Homo sapiens PE=1 SV=1 E(blastx)=4e-35
isogroup54139	Mini-chromosome maintenance complex-binding protein OS=Salmo salar GN=mcmbp PE=2 SV=1 E(blastx)=2e-37
isogroup79622	Choline kinase alpha OS=Rattus norvegicus GN=Chka PE=1 SV=2 E(blastx)=4e-23
isogroup64840	Zinc finger protein 518A OS=Homo sapiens GN=ZNF518A PE=1 SV=2 E(blastx)=8e-06
isogroup10082	Ankyrin repeat domain-containing protein 11 OS=Mus musculus GN=Ankrd11 PE=1 SV=1 E(blastx)=2e-67
isogroup2120	Integral membrane protein 2C OS=Pongo abelii GN=ITM2C PE=2 SV=1 E(blastx)=7e-97
isogroup29458	Phosphatidylinositol 4-kinase beta OS=Otolemur garnettii GN=PI4KB PE=3 SV=1 E(blastx)=3e-09
isogroup55160	Ectonucleoside triphosphate diphosphohydrolase 1 OS=Rattus norvegicus GN=Entpd1 PE=1 SV=1 E(blastx)=6e-31
isogroup50536	Solute carrier family 26 member 6 OS=Mus musculus GN=Slc26a6 PE=1 SV=2 E(blastx)=2e-20
isogroup46745	tRNA wybutosine-synthesizing protein 2 homolog OS=Danio rerio GN=trmt12 PE=2 SV=1 E(blastx)=5e-07
isogroup32555	Negative elongation factor B OS=Mus musculus GN=Nelfb PE=1 SV=2 E(blastx)=2e-54
isogroup66956	Cytosolic acyl coenzyme A thioester hydrolase OS=Rattus norvegicus GN=Acot7 PE=1 SV=4 E(blastx)=7e-20
isogroup9981	Yae1 domain-containing protein 1 OS=Homo sapiens GN=YAE1D1 PE=2 SV=1 E(blastx)=2e-29
isogroup5124	ATP-dependent RNA helicase DHX36 OS=Homo sapiens GN=DHX36 PE=1 SV=2 E(blastx)=8e-64
isogroup36177	Kelch-like ECH-associated protein 1 OS=Mus musculus GN=Keap1 PE=1 SV=1 E(blastx)=7e-09
isogroup4589	DnaJ homolog subfamily A member 3, mitochondrial OS=Homo sapiens GN=DNAJA3 PE=1 SV=2 E(blastx)=2e-102
isogroup155	Aldose reductase OS=Homo sapiens GN=AKR1B1 PE=1 SV=3 E(blastx)=4e-140
isogroup36414	1-phosphatidylinositol 4,5-bisphosphate phosphodiesterase delta-3-A OS=Danio rerio GN=plcd3a PE=2 SV=1 E(blastx)=6e-12
isogroup43379	COMM domain-containing protein 1 OS=Bos taurus GN=COMMD1 PE=2 SV=1 E(blastx)=9e-07
isogroup643	Ras-related protein Rab-5C OS=Canis lupus familiaris GN=RAB5C PE=2 SV=1 E(blastx)=5e-129
isogroup78895	C-terminal-binding protein 1 OS=Rattus norvegicus GN=Ctbp1 PE=1 SV=3 E(blastx)=2e-37
isogroup69814	GATS-like protein 2 OS=Homo sapiens GN=GATSL2 PE=1 SV=3 E(blastx)=3e-37
isogroup23553	Glutamine-rich protein 1 OS=Homo sapiens GN=QRICH1 PE=1 SV=1 E(blastx)=5e-72
isogroup8214	Required for meiotic nuclear division protein 1 homolog OS=Homo sapiens GN=RMND1 PE=1 SV=2 E(blastx)=2e-80
isogroup17765	Breakpoint cluster region protein OS=Mus musculus GN=Bcr PE=1 SV=3 E(blastx)=5e-86
isogroup22612	Zyxin OS=Gallus gallus GN=ZYX PE=1 SV=1 E(blastx)=6e-26
isogroup43117	Protein SDA1 homolog OS=Xenopus laevis GN=sdad1 PE=2 SV=1 E(blastx)=3e-30
isogroup35561	Interferon-induced helicase C domain-containing protein 1 OS=Mus musculus GN=Ifih1 PE=1 SV=1 E(blastx)=5e-17
isogroup11792	Phosphoglycerate mutase 1 OS=Gallus gallus GN=PGAM1 PE=1 SV=3 E(blastx)=7e-19
isogroup3934	Zinc finger CCCH domain-containing protein 7B OS=Homo sapiens GN=ZC3H7B PE=1 SV=1 E(blastx)=4e-98
isogroup31128	Probable tRNA N6-adenosine threonylcarbamoyltransferase, mitochondrial OS=Danio rerio GN=osgepl1 PE=2 SV=2 E(blastx)=3e-49
isogroup19400	Calcitonin gene-related peptide type 1 receptor OS=Oncorhynchus gorbuscha GN=calcrl PE=2 SV=1 E(blastx)=5e-79
isogroup6239	SAFB-like transcription modulator OS=Xenopus laevis GN=sltm PE=2 SV=1 E(blastx)=5e-76
isogroup8911	Phosphate carrier protein, mitochondrial OS=Mus musculus GN=Slc25a3 PE=1 SV=1 E(blastx)=1e-111
isogroup17954	DnaJ homolog subfamily C member 1 OS=Homo sapiens GN=DNAJC1 PE=1 SV=1 E(blastx)=2e-23
isogroup49488	Glyoxylate reductase/hydroxypyruvate reductase OS=Mus musculus GN=Grhpr PE=1 SV=1 E(blastx)=5e-38
isogroup20844	Probable methyltransferase-like protein 15 OS=Mus musculus GN=Mettl15 PE=1 SV=2 E(blastx)=3e-20
isogroup53062	Tax1-binding protein 1 homolog A OS=Danio rerio GN=tax1bp1a PE=2 SV=2 E(blastx)=3e-08
isogroup1091	Histone acetyltransferase KAT2B OS=Homo sapiens GN=KAT2B PE=1 SV=3 E(blastx)=1e-96
isogroup65419	Laminin subunit beta-1 OS=Homo sapiens GN=LAMB1 PE=1 SV=2 E(blastx)=2e-21
isogroup62142	DNA gyrase inhibitor YacG OS=Pseudomonas aeruginosa (strain ATCC 15692 / DSM 22644 / CIP 104116 / JCM 14847 / LMG 12228 / 1C / PRS 101 / PAO1) GN=yacG PE=3 SV=1 E(blastx)=2e-12
isogroup80354	Sperm-associated antigen 17 OS=Mus musculus GN=Spag17 PE=1 SV=2 E(blastx)=1e-17
isogroup840	Mitochondrial import inner membrane translocase subunit Tim23 OS=Danio rerio GN=timm23 PE=2 SV=1 E(blastx)=2e-97
isogroup60273	Ribosome production factor 2 homolog OS=Mus musculus GN=Rpf2 PE=2 SV=2 E(blastx)=4e-41
isogroup7748	Coiled-coil domain-containing protein 57 OS=Homo sapiens GN=CCDC57 PE=1 SV=2 E(blastx)=1e-32
isogroup16214	Proprotein convertase subtilisin/kexin type 5 OS=Homo sapiens GN=PCSK5 PE=1 SV=4 E(blastx)=2e-75
isogroup4159	Protein BTG1 OS=Gallus gallus GN=BTG1 PE=2 SV=1 E(blastx)=5e-78
isogroup10041	Teneurin-3 OS=Homo sapiens GN=TENM3 PE=2 SV=3 E(blastx)=6e-42
isogroup56057	Partitioning defective 3 homolog OS=Mus musculus GN=Pard3 PE=1 SV=2 E(blastx)=9e-13
isogroup12020	Protoporphyrinogen oxidase OS=Mus musculus GN=Ppox PE=1 SV=1 E(blastx)=5e-47
isogroup25218	DNA helicase INO80 OS=Homo sapiens GN=INO80 PE=1 SV=2 E(blastx)=9e-21
isogroup28127	Ring finger protein 26 OS=Mus musculus GN=Rnf26 PE=2 SV=1 E(blastx)=6e-27
isogroup48489	Voltage-gated potassium channel subunit beta-1 OS=Rattus norvegicus GN=Kcnab1 PE=1 SV=1 E(blastx)=1e-19
isogroup25616	Mitochondrial inner membrane protease ATP23 homolog OS=Danio rerio GN=atp23 PE=2 SV=1 E(blastx)=7e-62
isogroup46989	Two pore calcium channel protein 2 OS=Danio rerio GN=tpcn2 PE=2 SV=1 E(blastx)=2e-30
isogroup80004	Nuclear factor 1 C-type OS=Mus musculus GN=Nfic PE=1 SV=1 E(blastx)=5e-16
isogroup54082	Pleiotropic regulator 1 OS=Mus musculus GN=Plrg1 PE=1 SV=1 E(blastx)=2e-46
isogroup23237	Leucine-rich repeat-containing protein 58 OS=Xenopus tropicalis GN=lrrc58 PE=2 SV=1 E(blastx)=1e-50
isogroup59008	Serine/threonine transporter SstT OS=Acidovorax sp. (strain JS42) GN=sstT PE=3 SV=1 E(blastx)=6e-29
isogroup78997	26S protease regulatory subunit 8 OS=Manduca sexta PE=2 SV=1 E(blastx)=2e-36
isogroup72203	Complement C2 OS=Pongo pygmaeus GN=C2 PE=2 SV=1 E(blastx)=1e-10
isogroup72675	CLIP-associating protein 1 OS=Homo sapiens GN=CLASP1 PE=1 SV=1 E(blastx)=2e-40
isogroup37820	Peptidyl-prolyl cis-trans isomerase OS=Blattella germanica GN=CYPA PE=2 SV=1 E(blastx)=5e-44
isogroup36635	GTPase IMAP family member 5 OS=Rattus norvegicus GN=Gimap5 PE=2 SV=1 E(blastx)=5e-17
isogroup60431	Perforin-1 OS=Rattus norvegicus GN=Prf1 PE=2 SV=1 E(blastx)=5e-17
isogroup10102	Zinc finger protein 93 OS=Homo sapiens GN=ZNF93 PE=2 SV=4 E(blastx)=4e-36
isogroup79511	Zinc finger protein 143 OS=Danio rerio GN=znf143 PE=2 SV=2 E(blastx)=3e-22
isogroup68268	Dimethyladenosine transferase 2, mitochondrial OS=Homo sapiens GN=TFB2M PE=1 SV=1 E(blastx)=5e-17
isogroup14342	Alpha-1,6-mannosyl-glycoprotein 2-beta-N-acetylglucosaminyltransferase OS=Sus scrofa GN=MGAT2 PE=3 SV=1 E(blastx)=2e-84
isogroup23246	Cellular tumor antigen p53 OS=Tetraodon miurus GN=tp53 PE=2 SV=1 E(blastx)=3e-80
isogroup39839	F-box only protein 4 OS=Mus musculus GN=Fbxo4 PE=1 SV=2 E(blastx)=2e-20
isogroup34628	F-box/LRR-repeat protein 4 OS=Bos taurus GN=FBXL4 PE=2 SV=1 E(blastx)=3e-48
isogroup11858	Scavenger receptor class B member 1 OS=Homo sapiens GN=SCARB1 PE=1 SV=1 E(blastx)=6e-86
isogroup76761	Optineurin OS=Danio rerio GN=optn PE=2 SV=2 E(blastx)=4e-06
isogroup11925	P2Y purinoceptor 1 OS=Bos taurus GN=P2RY1 PE=2 SV=1 E(blastx)=8e-46
isogroup21402	Protein disulfide-isomerase A3 OS=Bos taurus GN=PDIA3 PE=2 SV=1 E(blastx)=8e-67
isogroup39689	RING finger protein 122 OS=Mus musculus GN=Rnf122 PE=2 SV=1 E(blastx)=7e-62
isogroup11428	Proton myo-inositol cotransporter OS=Homo sapiens GN=SLC2A13 PE=1 SV=3 E(blastx)=6e-20
isogroup16013	Aromatic-L-amino-acid decarboxylase OS=Cavia porcellus GN=DDC PE=2 SV=1 E(blastx)=6e-77
isogroup39904	Serine/arginine-rich splicing factor 3 OS=Mus musculus GN=Srsf3 PE=1 SV=1 E(blastx)=5e-22
isogroup26056	Dickkopf-related protein 3 OS=Mus musculus GN=Dkk3 PE=2 SV=1 E(blastx)=1e-10
isogroup79275	LIM and senescent cell antigen-like-containing domain protein 1 OS=Mus musculus GN=Lims1 PE=1 SV=3 E(blastx)=2e-43
isogroup44496	Ig heavy chain Mem5 (Fragment) OS=Mus musculus PE=1 SV=1 E(blastx)=2e-21
isogroup79916	Protein KTI12 homolog OS=Danio rerio GN=kti12 PE=2 SV=2 E(blastx)=8e-27
isogroup48330	Protein TBRG4 OS=Xenopus tropicalis GN=tbrg4 PE=2 SV=2 E(blastx)=2e-38
isogroup54053	Mitochondrial-processing peptidase subunit beta OS=Bos taurus GN=PMPCB PE=2 SV=1 E(blastx)=1e-55
isogroup14511	Zinc finger protein 420 OS=Bos taurus GN=ZNF420 PE=2 SV=1 E(blastx)=2e-29
isogroup30764	Proto-oncogene c-Fos OS=Takifugu rubripes GN=fos PE=3 SV=1 E(blastx)=2e-14
isogroup64738	Ferrochelatase, mitochondrial OS=Xenopus laevis GN=fech PE=1 SV=1 E(blastx)=3e-41
isogroup27027	Fanconi anemia group E protein OS=Homo sapiens GN=FANCE PE=1 SV=1 E(blastx)=1e-10
isogroup45588	RING finger protein 11 OS=Homo sapiens GN=RNF11 PE=1 SV=1 E(blastx)=1e-63
isogroup15169	Histone-lysine N-methyltransferase 2C OS=Homo sapiens GN=KMT2C PE=1 SV=3 E(blastx)=5e-22
isogroup49941	DNA polymerase epsilon subunit 2 OS=Gallus gallus GN=POLE2 PE=2 SV=1 E(blastx)=5e-37
isogroup5667	Non-syndromic hearing impairment protein 5 OS=Homo sapiens GN=DFNA5 PE=1 SV=2 E(blastx)=2e-55
isogroup57916	Protein O-mannosyl-transferase 1 OS=Mus musculus GN=Pomt1 PE=1 SV=1 E(blastx)=5e-36
isogroup1354	Acyl-coenzyme A thioesterase 11 OS=Mus musculus GN=Acot11 PE=1 SV=1 E(blastx)=3e-101
isogroup16468	1-phosphatidylinositol 4,5-bisphosphate phosphodiesterase gamma-1 OS=Homo sapiens GN=PLCG1 PE=1 SV=1 E(blastx)=8e-78
isogroup3474	Nucleobindin-2 OS=Rattus norvegicus GN=Nucb2 PE=1 SV=1 E(blastx)=3e-101
isogroup43147	RNA-binding protein 12 OS=Mus musculus GN=Rbm12 PE=1 SV=3 E(blastx)=1e-19
isogroup4713	Tryptophan 2,3-dioxygenase A OS=Danio rerio GN=tdo2a PE=2 SV=2 E(blastx)=2e-06
isogroup30392	Diacylglycerol kinase eta OS=Mesocricetus auratus GN=DGKH PE=2 SV=1 E(blastx)=1e-39
isogroup42093	MAP/microtubule affinity-regulating kinase 3 OS=Homo sapiens GN=MARK3 PE=1 SV=4 E(blastx)=7e-23
isogroup41705	Cell cycle control protein 50A OS=Mus musculus GN=Tmem30a PE=1 SV=1 E(blastx)=3e-09
isogroup67100	Keratin, type II cytoskeletal 8 OS=Homo sapiens GN=KRT8 PE=1 SV=7 E(blastx)=4e-13
isogroup14001	Probable E3 ubiquitin-protein ligase HERC1 OS=Homo sapiens GN=HERC1 PE=1 SV=2 E(blastx)=2e-08
isogroup7897	Dimethylaniline monooxygenase [N-oxide-forming] 5 OS=Mus musculus GN=Fmo5 PE=1 SV=4 E(blastx)=2e-50
isogroup52423	Interferon-induced 35 kDa protein homolog OS=Mus musculus GN=Ifi35 PE=1 SV=3 E(blastx)=2e-15
isogroup63960	Isthmin-2 OS=Danio rerio GN=ism2 PE=2 SV=1 E(blastx)=5e-14
isogroup15497	Ictacalcin OS=Ictalurus punctatus PE=2 SV=1 E(blastx)=4e-26
isogroup78627	Hematopoietic SH2 domain-containing protein homolog OS=Danio rerio GN=hsh2d PE=2 SV=1 E(blastx)=2e-35
isogroup12458	Galectin-3 OS=Cricetulus longicaudatus GN=LGALS3 PE=2 SV=2 E(blastx)=2e-13
isogroup76014	U3 small nucleolar RNA-associated protein 18 homolog OS=Homo sapiens GN=UTP18 PE=1 SV=3 E(blastx)=4e-16
isogroup55507	Phosphatidylinositol N-acetylglucosaminyltransferase subunit P OS=Homo sapiens GN=PIGP PE=1 SV=3 E(blastx)=3e-39
isogroup13035	Acyl-coenzyme A thioesterase 11 OS=Homo sapiens GN=ACOT11 PE=1 SV=1 E(blastx)=4e-07
isogroup8381	Tumor necrosis factor ligand superfamily member 13B OS=Homo sapiens GN=TNFSF13B PE=1 SV=1 E(blastx)=3e-12
isogroup77305	C-Jun-amino-terminal kinase-interacting protein 3 OS=Mus musculus GN=Mapk8ip3 PE=1 SV=1 E(blastx)=7e-10
isogroup39682	Alpha-actinin-4 OS=Rattus norvegicus GN=Actn4 PE=1 SV=2 E(blastx)=2e-52
isogroup22342	RNA-binding motif, single-stranded-interacting protein 3 OS=Pongo abelii GN=RBMS3 PE=2 SV=1 E(blastx)=1e-56
isogroup50909	Cytochrome P450 2C41 OS=Canis lupus familiaris GN=CYP2C41 PE=2 SV=1 E(blastx)=7e-22
isogroup28641	WD repeat domain-containing protein 83 OS=Danio rerio GN=wdr83 PE=2 SV=1 E(blastx)=5e-71
isogroup51640	Histone-lysine N-methyltransferase ASH1L OS=Mus musculus GN=Ash1l PE=1 SV=3 E(blastx)=1e-13
isogroup57575	Ral GTPase-activating protein subunit alpha-1 OS=Rattus norvegicus GN=Ralgapa1 PE=1 SV=2 E(blastx)=1e-12
isogroup9707	Probable C-mannosyltransferase DPY19L3 OS=Homo sapiens GN=DPY19L3 PE=2 SV=1 E(blastx)=2e-45
isogroup56525	Cysteine and histidine-rich domain-containing protein 1 OS=Xenopus laevis GN=chordc1 PE=2 SV=1 E(blastx)=2e-35
isogroup1596	ATP-binding cassette sub-family G member 2 OS=Bos taurus GN=ABCG2 PE=3 SV=2 E(blastx)=3e-149
isogroup5571	F-BAR domain only protein 2 OS=Danio rerio GN=fcho2 PE=2 SV=1 E(blastx)=4e-131
isogroup18391	Dipeptidyl peptidase 9 OS=Homo sapiens GN=DPP9 PE=1 SV=3 E(blastx)=3e-11
isogroup25619	Oocyte zinc finger protein XlCOF8.4 (Fragment) OS=Xenopus laevis PE=2 SV=1 E(blastx)=2e-36
isogroup19383	Poly(U)-binding-splicing factor PUF60 OS=Bos taurus GN=PUF60 PE=2 SV=1 E(blastx)=1e-38
isogroup29077	Lipase maturation factor 2 OS=Homo sapiens GN=LMF2 PE=1 SV=2 E(blastx)=1e-15
isogroup1595	Vesicle-associated membrane protein-associated protein B OS=Bos taurus GN=VAPB PE=2 SV=1 E(blastx)=3e-116
isogroup31979	Monocarboxylate transporter 7 OS=Mus musculus GN=Slc16a6 PE=1 SV=1 E(blastx)=2e-13
isogroup7925	Ceroid-lipofuscinosis neuronal protein 5 OS=Canis lupus familiaris GN=CLN5 PE=2 SV=1 E(blastx)=3e-101
isogroup25374	Ras-related protein Rab-6B OS=Mus musculus GN=Rab6b PE=1 SV=1 E(blastx)=8e-94
isogroup88	GRAM domain-containing protein 3 OS=Mus musculus GN=Gramd3 PE=1 SV=2 E(blastx)=4e-88
isogroup7407	Transmembrane protein 214-A OS=Xenopus laevis GN=tmem214-a PE=2 SV=1 E(blastx)=7e-62
isogroup47339	MIT domain-containing protein 1 OS=Rattus norvegicus GN=Mitd1 PE=2 SV=1 E(blastx)=2e-09
isogroup19726	Telomeric repeat-binding factor 1 OS=Mus musculus GN=Terf1 PE=1 SV=1 E(blastx)=9e-24
isogroup30729	Ribonuclease inhibitor OS=Sus scrofa GN=RNH1 PE=1 SV=1 E(blastx)=4e-22
isogroup38794	Protein zyg-11 homolog OS=Danio rerio GN=zyg11 PE=2 SV=1 E(blastx)=1e-43
isogroup47324	Amyloid protein-binding protein 2 OS=Mus musculus GN=Appbp2 PE=2 SV=1 E(blastx)=7e-64
isogroup14169	Ubiquitin-like-conjugating enzyme ATG10 OS=Homo sapiens GN=ATG10 PE=1 SV=1 E(blastx)=2e-36
isogroup51341	MBT domain-containing protein 1 OS=Xenopus tropicalis GN=mbtd1 PE=2 SV=1 E(blastx)=3e-07
isogroup704	Breakpoint cluster region protein OS=Homo sapiens GN=BCR PE=1 SV=2 E(blastx)=6e-49
isogroup42307	Decorin OS=Gallus gallus GN=DCN PE=1 SV=1 E(blastx)=2e-56
isogroup1343	LINE-1 retrotransposable element ORF2 protein OS=Homo sapiens PE=1 SV=1 E(blastx)=8e-06
isogroup8375	LysM and putative peptidoglycan-binding domain-containing protein 1 OS=Homo sapiens GN=LYSMD1 PE=1 SV=1 E(blastx)=5e-37
isogroup67	Serine/threonine-protein kinase Sgk2 OS=Mus musculus GN=Sgk2 PE=1 SV=1 E(blastx)=2e-169
isogroup36811	XK-related protein 8 OS=Gasterosteus aculeatus GN=xkr8 PE=2 SV=1 E(blastx)=2e-59
isogroup39624	Ubiquitin-like protein ATG12 OS=Bos taurus GN=ATG12 PE=2 SV=1 E(blastx)=4e-38
isogroup32674	Protein broad-minded OS=Danio rerio GN=tbc1d32 PE=3 SV=2 E(blastx)=4e-44
isogroup3206	Charged multivesicular body protein 5 OS=Danio rerio GN=chmp5 PE=2 SV=1 E(blastx)=2e-122
isogroup24901	U6 snRNA-associated Sm-like protein LSm7 OS=Homo sapiens GN=LSM7 PE=1 SV=1 E(blastx)=1e-66
isogroup9745	Nucleolar transcription factor 1-B OS=Xenopus laevis GN=ubtf-b PE=2 SV=1 E(blastx)=4e-103
isogroup12359	Heterogeneous nuclear ribonucleoprotein K OS=Gallus gallus GN=HNRNPK PE=2 SV=1 E(blastx)=5e-29
isogroup19444	E3 ubiquitin-protein ligase TRIM17 OS=Rattus norvegicus GN=Trim17 PE=2 SV=1 E(blastx)=4e-09
isogroup859	N-acetyltransferase ESCO1 OS=Homo sapiens GN=ESCO1 PE=1 SV=3 E(blastx)=7e-146
isogroup67549	Complement C3 (Fragment) OS=Oncorhynchus mykiss GN=c3 PE=1 SV=1 E(blastx)=1e-27
isogroup29283	WD repeat and HMG-box DNA-binding protein 1 OS=Xenopus laevis GN=wdhd1 PE=1 SV=1 E(blastx)=5e-62
isogroup31772	Rho-related GTP-binding protein RhoU OS=Bos taurus GN=RHOU PE=2 SV=1 E(blastx)=5e-25
isogroup63913	EGF-containing fibulin-like extracellular matrix protein 2 OS=Homo sapiens GN=EFEMP2 PE=1 SV=3 E(blastx)=5e-24
isogroup54022	Ankyrin repeat and death domain-containing protein 1B OS=Mus musculus GN=Ankdd1b PE=2 SV=3 E(blastx)=1e-19
isogroup56081	Mitogen-activated protein kinase 14B OS=Cyprinus carpio GN=mapk14b PE=1 SV=1 E(blastx)=2e-23
isogroup21870	Transmembrane protein 248 OS=Xenopus tropicalis GN=tmem248 PE=2 SV=1 E(blastx)=3e-69
isogroup15765	Fatty aldehyde dehydrogenase OS=Rattus norvegicus GN=Aldh3a2 PE=1 SV=1 E(blastx)=2e-46
isogroup197	UBX domain-containing protein 4 OS=Bos taurus GN=UBXN4 PE=2 SV=2 E(blastx)=1e-85
isogroup42234	JmjC domain-containing protein 7 OS=Mus musculus GN=Jmjd7 PE=1 SV=1 E(blastx)=4e-22
isogroup14740	Optineurin OS=Danio rerio GN=optn PE=2 SV=2 E(blastx)=7e-74
isogroup41668	G patch domain and KOW motifs-containing protein OS=Danio rerio GN=gpkow PE=2 SV=2 E(blastx)=5e-23
isogroup19671	Adhesion G-protein coupled receptor G1 OS=Gorilla gorilla gorilla GN=ADGRG1 PE=3 SV=1 E(blastx)=5e-21
isogroup59569	Chromodomain-helicase-DNA-binding protein 2 OS=Mus musculus GN=Chd2 PE=1 SV=1 E(blastx)=3e-36
isogroup23688	tRNA wybutosine-synthesizing protein 5 OS=Danio rerio GN=tyw5 PE=2 SV=1 E(blastx)=2e-56
isogroup54319	Probable cysteine--tRNA ligase, mitochondrial OS=Xenopus tropicalis GN=cars2 PE=2 SV=1 E(blastx)=2e-08
isogroup62299	Suppressor of tumorigenicity 7 protein-like OS=Danio rerio GN=st7l PE=2 SV=1 E(blastx)=4e-46
isogroup63333	Gelsolin (Fragment) OS=Sus scrofa GN=GSN PE=1 SV=1 E(blastx)=7e-26
isogroup13091	Leucine-rich repeat-containing G-protein coupled receptor 4 OS=Danio rerio GN=lgr4 PE=2 SV=1 E(blastx)=9e-88
isogroup38069	Transmembrane channel-like protein 6 OS=Homo sapiens GN=TMC6 PE=1 SV=2 E(blastx)=2e-43
isogroup37953	BUB3-interacting and GLEBS motif-containing protein ZNF207 OS=Mus musculus GN=Znf207 PE=1 SV=1 E(blastx)=6e-06
isogroup33348	Platelet-derived growth factor C OS=Gekko japonicus GN=PDGFC PE=2 SV=1 E(blastx)=6e-44
isogroup6004	Peroxiredoxin-1 OS=Gallus gallus GN=PRDX1 PE=1 SV=1 E(blastx)=1e-122
isogroup68441	CUGBP Elav-like family member 1 OS=Danio rerio GN=celf1 PE=1 SV=1 E(blastx)=7e-47
isogroup60384	Nuclear factor erythroid 2-related factor 2 OS=Rattus norvegicus GN=Nfe2l2 PE=1 SV=2 E(blastx)=2e-30
isogroup19010	Transcription factor Sox-6 OS=Xenopus tropicalis GN=sox6 PE=2 SV=1 E(blastx)=3e-20
isogroup16858	Enoyl-CoA delta isomerase 2, mitochondrial OS=Homo sapiens GN=ECI2 PE=1 SV=4 E(blastx)=2e-95
isogroup48415	V-type proton ATPase 21 kDa proteolipid subunit OS=Homo sapiens GN=ATP6V0B PE=2 SV=1 E(blastx)=1e-42
isogroup4347	Wilms tumor protein homolog (Fragment) OS=Alligator mississippiensis GN=WT1 PE=2 SV=1 E(blastx)=1e-149
isogroup41653	Protein SDA1 homolog OS=Danio rerio GN=sdad1 PE=2 SV=1 E(blastx)=2e-45
isogroup12124	Fucolectin-1 OS=Anguilla japonica PE=2 SV=1 E(blastx)=6e-38
isogroup21974	Titin OS=Homo sapiens GN=TTN PE=1 SV=4 E(blastx)=5e-07
isogroup30302	Zinc finger and BTB domain-containing protein 48 OS=Mus musculus GN=Zbtb48 PE=1 SV=1 E(blastx)=6e-65
isogroup65537	Transmembrane 9 superfamily member 2 OS=Mus musculus GN=Tm9sf2 PE=1 SV=1 E(blastx)=3e-36
isogroup3388	GTPase IMAP family member 7 OS=Homo sapiens GN=GIMAP7 PE=1 SV=1 E(blastx)=2e-35
isogroup51819	Growth arrest-specific protein 8 OS=Mus musculus GN=Gas8 PE=1 SV=2 E(blastx)=1e-13
isogroup29209	Glutamine--fructose-6-phosphate aminotransferase [isomerizing] 2 OS=Bos taurus GN=GFPT2 PE=2 SV=1 E(blastx)=3e-23
isogroup60661	Catalase-peroxidase 1 OS=Cellvibrio japonicus (strain Ueda107) GN=katG1 PE=3 SV=1 E(blastx)=3e-32
isogroup24279	DNA polymerase eta OS=Homo sapiens GN=POLH PE=1 SV=1 E(blastx)=3e-08
isogroup22674	Cytochrome c 2 OS=Bos taurus GN=CYCT PE=3 SV=3 E(blastx)=9e-56
isogroup66844	Tubulin polyglutamylase TTLL11 OS=Mus musculus GN=Ttll11 PE=2 SV=1 E(blastx)=1e-34
isogroup38915	Inositol 1,4,5-trisphosphate receptor type 3 OS=Mus musculus GN=Itpr3 PE=1 SV=3 E(blastx)=2e-46
isogroup62610	Mitogen-activated protein kinase 6 OS=Gallus gallus GN=MAPK6 PE=2 SV=1 E(blastx)=5e-34
isogroup72924	Deoxyribonuclease gamma OS=Rattus norvegicus GN=Dnase1l3 PE=1 SV=1 E(blastx)=4e-16
isogroup71237	Phosphatidylcholine translocator ABCB4 OS=Mus musculus GN=Abcb4 PE=1 SV=2 E(blastx)=2e-36
isogroup53227	High-affinity branched-chain amino acid transport ATP-binding protein LivG OS=Salmonella typhimurium (strain LT2 / SGSC1412 / ATCC 700720) GN=livG PE=3 SV=1 E(blastx)=6e-06
isogroup21963	Rab GTPase-activating protein 1 OS=Pongo abelii GN=RABGAP1 PE=2 SV=1 E(blastx)=7e-38
isogroup26680	cAMP-specific 3',5'-cyclic phosphodiesterase 4D OS=Rattus norvegicus GN=Pde4d PE=1 SV=4 E(blastx)=3e-46
isogroup27587	Pleckstrin homology domain-containing family A member 3 OS=Mus musculus GN=Plekha3 PE=2 SV=1 E(blastx)=7e-57
isogroup62698	Calpain-3 OS=Gallus gallus GN=CAPN3 PE=2 SV=1 E(blastx)=7e-17
isogroup5388	Interferon-induced very large GTPase 1 OS=Homo sapiens GN=GVINP1 PE=2 SV=2 E(blastx)=2e-95
isogroup53262	PI-actitoxin-Axm2b OS=Anthopleura aff. xanthogrammica PE=1 SV=1 E(blastx)=9e-10
isogroup61894	V-type proton ATPase 21 kDa proteolipid subunit OS=Homo sapiens GN=ATP6V0B PE=2 SV=1 E(blastx)=6e-16
isogroup14782	U6 snRNA-associated Sm-like protein LSm5 OS=Pongo abelii GN=LSM5 PE=3 SV=3 E(blastx)=5e-50
isogroup45652	ATP-binding cassette sub-family A member 1 OS=Homo sapiens GN=ABCA1 PE=1 SV=3 E(blastx)=7e-14
isogroup14882	Protein FAM13B OS=Homo sapiens GN=FAM13B PE=1 SV=2 E(blastx)=1e-07
isogroup48536	Dimethylaniline monooxygenase [N-oxide-forming] 5 OS=Rattus norvegicus GN=Fmo5 PE=1 SV=3 E(blastx)=9e-23
isogroup72222	Intraflagellar transport protein 43 homolog OS=Danio rerio GN=ift43 PE=3 SV=2 E(blastx)=4e-07
isogroup51352	Lysozyme g OS=Epinephelus coioides PE=1 SV=1 E(blastx)=7e-38
isogroup58601	GTPase IMAP family member 5 OS=Homo sapiens GN=GIMAP5 PE=1 SV=1 E(blastx)=6e-09
isogroup24093	28S ribosomal protein S29, mitochondrial OS=Homo sapiens GN=DAP3 PE=1 SV=1 E(blastx)=5e-65
isogroup41750	Peptidyl-glycine alpha-amidating monooxygenase OS=Rattus norvegicus GN=Pam PE=1 SV=1 E(blastx)=5e-53
isogroup76327	Rab proteins geranylgeranyltransferase component A 1 OS=Homo sapiens GN=CHM PE=1 SV=3 E(blastx)=9e-33
isogroup3150	Splicing factor 3A subunit 1 OS=Bos taurus GN=SF3A1 PE=2 SV=1 E(blastx)=2e-113
isogroup76410	Glycylpeptide N-tetradecanoyltransferase 2 OS=Danio rerio GN=nmt2 PE=2 SV=2 E(blastx)=7e-37
isogroup27187	PWWP domain-containing protein MUM1L1 OS=Homo sapiens GN=MUM1L1 PE=2 SV=1 E(blastx)=3e-11
isogroup13973	ER degradation-enhancing alpha-mannosidase-like protein 1 OS=Mus musculus GN=Edem1 PE=1 SV=1 E(blastx)=3e-129
isogroup62496	Solute carrier family 12 member 9 OS=Xenopus laevis GN=slc12a9 PE=2 SV=1 E(blastx)=3e-22
isogroup32399	Translation initiation factor eIF-2B subunit epsilon OS=Mus musculus GN=Eif2b5 PE=1 SV=1 E(blastx)=2e-51
isogroup42106	T-cell-specific guanine nucleotide triphosphate-binding protein 2 OS=Mus musculus GN=Tgtp2 PE=1 SV=2 E(blastx)=9e-08
isogroup852	Poly(ADP-ribose) glycohydrolase OS=Bos taurus GN=PARG PE=1 SV=1 E(blastx)=2e-113
isogroup63839	Integrator complex subunit 1 OS=Mus musculus GN=Ints1 PE=1 SV=2 E(blastx)=3e-35
isogroup942	Protein tyrosine phosphatase type IVA 2 OS=Rattus norvegicus GN=Ptp4a2 PE=2 SV=1 E(blastx)=8e-108
isogroup16544	Zinc fingers and homeoboxes protein 3 OS=Mus musculus GN=Zhx3 PE=1 SV=2 E(blastx)=1e-17
isogroup79352	Microfibrillar-associated protein 1 OS=Bos taurus GN=MFAP1 PE=2 SV=1 E(blastx)=5e-21
isogroup46689	Protein cornichon homolog 4 OS=Bos taurus GN=CNIH4 PE=2 SV=1 E(blastx)=6e-48
isogroup72026	PQ-loop repeat-containing protein 3 OS=Homo sapiens GN=PQLC3 PE=2 SV=1 E(blastx)=4e-24
isogroup53058	Stonustoxin subunit alpha OS=Synanceia horrida PE=1 SV=3 E(blastx)=8e-13
isogroup42293	Nuclear receptor subfamily 4 group A member 2 OS=Pongo abelii GN=NR4A2 PE=2 SV=1 E(blastx)=5e-23
isogroup3876	AN1-type zinc finger protein 5 OS=Homo sapiens GN=ZFAND5 PE=1 SV=1 E(blastx)=7e-65
isogroup8877	Protein SZT2 OS=Homo sapiens GN=SZT2 PE=1 SV=3 E(blastx)=2e-51
isogroup43739	Histone-binding protein RBBP4 OS=Danio rerio GN=rbbp4 PE=2 SV=3 E(blastx)=1e-65
isogroup5140	Interleukin-6 receptor subunit beta OS=Homo sapiens GN=IL6ST PE=1 SV=2 E(blastx)=2e-38
isogroup6661	Synapse-associated protein 1 OS=Mus musculus GN=Syap1 PE=1 SV=1 E(blastx)=3e-77
isogroup72881	HAUS augmin-like complex subunit 5 OS=Homo sapiens GN=HAUS5 PE=1 SV=2 E(blastx)=4e-06
isogroup21173	Sushi-repeat-containing protein SRPX OS=Mus musculus GN=Srpx PE=2 SV=1 E(blastx)=1e-06
isogroup36465	Low-density lipoprotein receptor-related protein 1 OS=Gallus gallus GN=LRP1 PE=2 SV=1 E(blastx)=1e-56
isogroup3325	Inosine-5'-monophosphate dehydrogenase 1 OS=Xenopus tropicalis GN=impdh1 PE=3 SV=1 E(blastx)=2e-64
isogroup41021	Prostaglandin G/H synthase 2 OS=Equus caballus GN=PTGS2 PE=2 SV=1 E(blastx)=2e-52
isogroup36385	Dol-P-Man:Man(5)GlcNAc(2)-PP-Dol alpha-1,3-mannosyltransferase OS=Mus musculus GN=Alg3 PE=1 SV=2 E(blastx)=2e-35
isogroup67461	Nipped-B-like protein OS=Homo sapiens GN=NIPBL PE=1 SV=2 E(blastx)=8e-29
isogroup47181	Carnitine O-palmitoyltransferase 2, mitochondrial OS=Danio rerio GN=cpt2 PE=2 SV=2 E(blastx)=4e-22
isogroup74297	Integrator complex subunit 9 OS=Xenopus laevis GN=ints9 PE=2 SV=1 E(blastx)=3e-11
isogroup72188	Ankyrin repeat and SOCS box protein 9 OS=Mus musculus GN=Asb9 PE=1 SV=2 E(blastx)=2e-16
isogroup52087	Scavenger receptor cysteine-rich type 1 protein M130 OS=Canis lupus familiaris GN=CD163 PE=2 SV=1 E(blastx)=6e-12
isogroup1841	Nck-associated protein 1-like OS=Homo sapiens GN=NCKAP1L PE=1 SV=3 E(blastx)=1e-150
isogroup25	Cholesterol 7-alpha-monooxygenase OS=Homo sapiens GN=CYP7A1 PE=1 SV=2 E(blastx)=4e-177
isogroup2824	MORC family CW-type zinc finger protein 3 OS=Homo sapiens GN=MORC3 PE=1 SV=3 E(blastx)=5e-29
isogroup16641	cAMP-specific 3',5'-cyclic phosphodiesterase 4D OS=Mus musculus GN=Pde4d PE=1 SV=2 E(blastx)=4e-34
isogroup20135	S-methylmethionine--homocysteine S-methyltransferase BHMT2 OS=Pongo abelii GN=BHMT2 PE=2 SV=1 E(blastx)=5e-08
isogroup73430	PMS1 protein homolog 1 OS=Homo sapiens GN=PMS1 PE=1 SV=1 E(blastx)=4e-16
isogroup49445	Anoctamin-5 OS=Mus musculus GN=Ano5 PE=2 SV=1 E(blastx)=3e-20
isogroup792	Programmed cell death protein 10 OS=Mus musculus GN=Pdcd10 PE=1 SV=1 E(blastx)=1e-139
isogroup27221	Voltage-dependent L-type calcium channel subunit alpha-1S OS=Oryctolagus cuniculus GN=CACNA1S PE=1 SV=1 E(blastx)=3e-46
isogroup41175	Breakpoint cluster region protein OS=Homo sapiens GN=BCR PE=1 SV=2 E(blastx)=1e-33
isogroup55412	UPF0568 protein C14orf166 homolog OS=Danio rerio GN=zgc:56576 PE=2 SV=1 E(blastx)=1e-23
isogroup73767	Sal-like protein 2 OS=Mus musculus GN=Sall2 PE=1 SV=2 E(blastx)=6e-08
isogroup47673	Glycerol-3-phosphate dehydrogenase [NAD(+)], cytoplasmic OS=Takifugu rubripes GN=gpd1 PE=3 SV=1 E(blastx)=1e-59
isogroup36421	Kinesin-like protein KIF2A OS=Bos taurus GN=KIF2A PE=2 SV=1 E(blastx)=1e-60
isogroup45834	Patatin-like phospholipase domain-containing protein 2 OS=Mus musculus GN=Pnpla2 PE=1 SV=1 E(blastx)=9e-57
isogroup31191	Calcium-regulated heat stable protein 1 OS=Rattus norvegicus GN=Carhsp1 PE=1 SV=1 E(blastx)=1e-33
isogroup8697	Sodium/potassium-transporting ATPase subunit alpha-1 OS=Anguilla anguilla GN=atp1a1 PE=2 SV=1 E(blastx)=4e-163
isogroup33139	Ankyrin repeat domain-containing protein 13C-A OS=Xenopus laevis GN=ankrd13c-a PE=2 SV=1 E(blastx)=9e-12
isogroup3670	Proline-rich protein 12 OS=Mus musculus GN=Prr12 PE=1 SV=1 E(blastx)=2e-57
isogroup73874	Ribosome-recycling factor, mitochondrial OS=Bos taurus GN=MRRF PE=2 SV=1 E(blastx)=1e-14
isogroup904	TraB domain-containing protein OS=Homo sapiens GN=TRABD PE=1 SV=1 E(blastx)=3e-148
isogroup5935	Phosphoglycerate kinase OS=Gallus gallus GN=PGK PE=2 SV=2 E(blastx)=7e-61
isogroup29987	SPRY domain-containing SOCS box protein 4 OS=Homo sapiens GN=SPSB4 PE=1 SV=1 E(blastx)=6e-69
isogroup21693	Prolow-density lipoprotein receptor-related protein 1 OS=Mus musculus GN=Lrp1 PE=1 SV=1 E(blastx)=3e-66
isogroup10839	ER membrane protein complex subunit 1 OS=Gallus gallus GN=EMC1 PE=2 SV=1 E(blastx)=3e-28
isogroup21204	Threonylcarbamoyladenosine tRNA methylthiotransferase OS=Xenopus laevis GN=cdkal1 PE=2 SV=1 E(blastx)=4e-45
isogroup7825	Protein mago nashi homolog OS=Salmo salar GN=magoh PE=2 SV=1 E(blastx)=5e-105
isogroup5728	ETS domain-containing protein Elk-3 OS=Mus musculus GN=Elk3 PE=2 SV=3 E(blastx)=6e-09
isogroup17573	UNC93-like protein MFSD11 OS=Mus musculus GN=Mfsd11 PE=1 SV=1 E(blastx)=3e-27
isogroup26086	Pre-mRNA-processing factor 6 OS=Bos taurus GN=PRPF6 PE=2 SV=1 E(blastx)=3e-31
isogroup2433	Thrombospondin-1 OS=Xenopus laevis GN=thbs1 PE=2 SV=1 E(blastx)=6e-108
isogroup55711	Src substrate cortactin OS=Rattus norvegicus GN=Cttn PE=1 SV=1 E(blastx)=4e-50
isogroup35801	Carboxypeptidase Z OS=Gallus gallus GN=CPZ PE=1 SV=1 E(blastx)=5e-42
isogroup64441	Hepatocyte growth factor OS=Rattus norvegicus GN=Hgf PE=1 SV=1 E(blastx)=2e-28
isogroup48376	T-complex protein 1 subunit zeta OS=Mus musculus GN=Cct6a PE=1 SV=3 E(blastx)=6e-55
isogroup3702	Ubiquitin-conjugating enzyme E2 G1 OS=Macaca fascicularis GN=UBE2G1 PE=2 SV=1 E(blastx)=8e-20
isogroup5218	Adenosylhomocysteinase A OS=Xenopus laevis GN=ahcy-a PE=2 SV=1 E(blastx)=2e-172
isogroup55861	Ankyrin repeat and MYND domain-containing protein 2 OS=Mus musculus GN=Ankmy2 PE=1 SV=1 E(blastx)=3e-10
isogroup40070	Protein LSM14 homolog A OS=Pongo abelii GN=LSM14A PE=2 SV=1 E(blastx)=3e-37
isogroup9719	SPARC-related modular calcium-binding protein 1 OS=Mus musculus GN=Smoc1 PE=2 SV=2 E(blastx)=2e-71
isogroup4009	Nuclear RNA export factor 1 OS=Coturnix coturnix japonica GN=NXF1 PE=1 SV=1 E(blastx)=7e-83
isogroup11835	Casein kinase I isoform delta-B OS=Danio rerio GN=csnk1db PE=2 SV=1 E(blastx)=1e-16
isogroup71613	UPF0696 protein C11orf68 homolog OS=Danio rerio GN=P5436 PE=2 SV=1 E(blastx)=8e-18
isogroup47150	Vacuolar protein sorting-associated protein 16 homolog OS=Mus musculus GN=Vps16 PE=1 SV=3 E(blastx)=2e-27
isogroup67782	Vesicle-trafficking protein SEC22a OS=Homo sapiens GN=SEC22A PE=1 SV=1 E(blastx)=2e-33
isogroup16939	Beta-1,3-glucosyltransferase OS=Homo sapiens GN=B3GLCT PE=1 SV=2 E(blastx)=2e-22
isogroup37321	DNA damage-binding protein 2 OS=Danio rerio GN=ddb2 PE=1 SV=2 E(blastx)=3e-47
isogroup29917	Cat eye syndrome critical region protein 5 OS=Homo sapiens GN=CECR5 PE=1 SV=1 E(blastx)=2e-40
isogroup66240	Transmembrane protein 184B OS=Mus musculus GN=Tmem184b PE=2 SV=1 E(blastx)=4e-38
isogroup49936	Cyclic AMP-responsive element-binding protein 1 OS=Homo sapiens GN=CREB1 PE=1 SV=2 E(blastx)=7e-11
isogroup39998	MKI67 FHA domain-interacting nucleolar phosphoprotein OS=Danio rerio GN=nifk PE=2 SV=2 E(blastx)=2e-24
isogroup32823	EF-hand calcium-binding domain-containing protein 7 OS=Homo sapiens GN=EFCAB7 PE=1 SV=1 E(blastx)=5e-24
isogroup35972	Serine palmitoyltransferase 2 OS=Cricetulus griseus GN=SPTLC2 PE=2 SV=1 E(blastx)=3e-45
isogroup12088	Proteasome inhibitor PI31 subunit OS=Rattus norvegicus GN=Psmf1 PE=1 SV=1 E(blastx)=1e-22
isogroup49781	WD repeat-containing protein 34 OS=Mus musculus GN=Wdr34 PE=1 SV=2 E(blastx)=8e-41
isogroup3618	Delta-1-pyrroline-5-carboxylate synthase OS=Mus musculus GN=Aldh18a1 PE=1 SV=2 E(blastx)=1e-75
isogroup67404	Receptor tyrosine-protein kinase erbB-2 OS=Mus musculus GN=Erbb2 PE=1 SV=3 E(blastx)=2e-38
isogroup1381	GPI mannosyltransferase 3 OS=Danio rerio GN=pigb PE=2 SV=1 E(blastx)=2e-46
isogroup44473	Arrestin red cell isoform 2 OS=Oncorhynchus mykiss PE=2 SV=1 E(blastx)=9e-66
isogroup8568	Storkhead-box protein 1 OS=Homo sapiens GN=STOX1 PE=1 SV=2 E(blastx)=4e-12
isogroup46510	Pyruvate carboxylase, mitochondrial OS=Bos taurus GN=PC PE=2 SV=2 E(blastx)=1e-51
isogroup28940	Neural Wiskott-Aldrich syndrome protein OS=Homo sapiens GN=WASL PE=1 SV=2 E(blastx)=6e-30
isogroup66621	Nucleotide exchange factor SIL1 OS=Homo sapiens GN=SIL1 PE=1 SV=1 E(blastx)=1e-15
isogroup77302	Receptor-type tyrosine-protein phosphatase-like N OS=Mus musculus GN=Ptprn PE=1 SV=2 E(blastx)=4e-38
isogroup46269	Phosphatidate phosphatase LPIN1 OS=Mus musculus GN=Lpin1 PE=1 SV=1 E(blastx)=1e-22
isogroup66732	C-Jun-amino-terminal kinase-interacting protein 4 OS=Mus musculus GN=Spag9 PE=1 SV=2 E(blastx)=2e-25
isogroup54615	Hydroxymethylglutaryl-CoA lyase, mitochondrial OS=Gallus gallus GN=HMGCL PE=1 SV=1 E(blastx)=2e-41
isogroup12848	Ankyrin repeat domain-containing protein 22 OS=Mus musculus GN=Ankrd22 PE=2 SV=1 E(blastx)=1e-06
isogroup8208	eIF-2-alpha kinase GCN2 OS=Mus musculus GN=Eif2ak4 PE=1 SV=2 E(blastx)=3e-49
isogroup32097	Unconventional myosin-Ib OS=Homo sapiens GN=MYO1B PE=1 SV=3 E(blastx)=5e-59
isogroup42143	TFIIH basal transcription factor complex helicase XPB subunit OS=Danio rerio GN=ercc3 PE=2 SV=1 E(blastx)=1e-66
isogroup75715	Dol-P-Man:Man(7)GlcNAc(2)-PP-Dol alpha-1,6-mannosyltransferase OS=Mus musculus GN=Alg12 PE=2 SV=2 E(blastx)=4e-14
isogroup19635	Connector enhancer of kinase suppressor of ras 2 OS=Mus musculus GN=Cnksr2 PE=1 SV=1 E(blastx)=5e-30
isogroup8725	tRNA (adenine(37)-N6)-methyltransferase OS=Mus musculus GN=Trmo PE=2 SV=2 E(blastx)=9e-23
isogroup27603	Cytoplasmic aconitate hydratase OS=Rattus norvegicus GN=Aco1 PE=1 SV=1 E(blastx)=1e-37
isogroup41397	Cullin-3-A OS=Xenopus laevis GN=cul3a PE=1 SV=1 E(blastx)=2e-79
isogroup106	Proprotein convertase subtilisin/kexin type 5 OS=Mus musculus GN=Pcsk5 PE=1 SV=3 E(blastx)=2e-119
isogroup22587	Tumor necrosis factor ligand superfamily member 10 OS=Homo sapiens GN=TNFSF10 PE=1 SV=1 E(blastx)=3e-07
isogroup3364	Protein FMC1 homolog OS=Xenopus tropicalis GN=fmc1 PE=3 SV=1 E(blastx)=2e-42
isogroup8038	Complement C1r subcomponent OS=Homo sapiens GN=C1R PE=1 SV=2 E(blastx)=1e-45
isogroup299	Receptor tyrosine-protein kinase erbB-2 OS=Canis lupus familiaris GN=ERBB2 PE=2 SV=1 E(blastx)=2e-177
isogroup27711	Probable ATP-dependent RNA helicase DDX17 OS=Mus musculus GN=Ddx17 PE=1 SV=1 E(blastx)=1e-91
isogroup50105	Iron-sulfur cluster co-chaperone protein HscB, mitochondrial OS=Mus musculus GN=Hscb PE=1 SV=2 E(blastx)=3e-29
isogroup67684	Tripartite motif-containing protein 66 OS=Homo sapiens GN=TRIM66 PE=2 SV=4 E(blastx)=1e-30
isogroup28535	Transmembrane protein 39B OS=Danio rerio GN=tmem39b PE=2 SV=1 E(blastx)=1e-47
isogroup7914	Putative peptidyl-tRNA hydrolase PTRHD1 OS=Bos taurus GN=PTRHD1 PE=2 SV=2 E(blastx)=3e-35
isogroup78933	Glutathione S-transferase omega-1 OS=Mus musculus GN=Gsto1 PE=1 SV=2 E(blastx)=1e-23
isogroup63051	Transposon Tf2-9 polyprotein OS=Schizosaccharomyces pombe (strain 972 / ATCC 24843) GN=Tf2-9 PE=3 SV=1 E(blastx)=2e-10
isogroup45269	Eukaryotic translation initiation factor 3 subunit E-B OS=Xenopus laevis GN=eif3e-b PE=2 SV=1 E(blastx)=1e-70
isogroup53868	Aldose reductase-related protein 2 OS=Cricetulus griseus GN=AKR1B8 PE=1 SV=3 E(blastx)=7e-43
isogroup15032	Storkhead-box protein 2 OS=Homo sapiens GN=STOX2 PE=2 SV=2 E(blastx)=4e-27
isogroup74370	Adiponectin receptor protein 1 OS=Mus musculus GN=Adipor1 PE=1 SV=1 E(blastx)=3e-29
isogroup1875	Cell differentiation protein RCD1 homolog OS=Pongo abelii GN=RQCD1 PE=2 SV=2 E(blastx)=2e-80
isogroup33544	Ribonucleoside-diphosphate reductase large subunit OS=Mus musculus GN=Rrm1 PE=1 SV=2 E(blastx)=1e-62
isogroup70271	Inositol-trisphosphate 3-kinase B OS=Homo sapiens GN=ITPKB PE=1 SV=5 E(blastx)=4e-15
isogroup67980	Serpin H1 OS=Gallus gallus GN=SERPINH1 PE=1 SV=2 E(blastx)=4e-06
isogroup38806	Protein NATD1 OS=Gallus gallus GN=NATD1 PE=3 SV=1 E(blastx)=2e-34
isogroup41461	Aurora kinase B OS=Danio rerio GN=aurkb PE=2 SV=1 E(blastx)=2e-73
isogroup17619	Zinc finger MYM-type protein 1 OS=Homo sapiens GN=ZMYM1 PE=1 SV=1 E(blastx)=7e-12
isogroup60896	BTB/POZ domain-containing adapter for CUL3-mediated RhoA degradation protein 3 OS=Rattus norvegicus GN=Kctd10 PE=1 SV=1 E(blastx)=2e-11
isogroup23727	Phosphatidylinositol-binding clathrin assembly protein OS=Rattus norvegicus GN=Picalm PE=1 SV=1 E(blastx)=2e-93
isogroup459	Glycogenin-1 OS=Homo sapiens GN=GYG1 PE=1 SV=4 E(blastx)=6e-157
isogroup52635	Selenoprotein K OS=Danio rerio GN=selenok PE=3 SV=3 E(blastx)=2e-25
isogroup31401	UPF0461 protein C5orf24 homolog OS=Bos taurus PE=2 SV=1 E(blastx)=4e-15
isogroup16304	Tyrosine-protein phosphatase non-receptor type 3 OS=Homo sapiens GN=PTPN3 PE=1 SV=2 E(blastx)=1e-59
isogroup46991	Nesprin-1 OS=Homo sapiens GN=SYNE1 PE=1 SV=4 E(blastx)=2e-11
isogroup17712	Guanine nucleotide-binding protein subunit alpha-13 OS=Mus musculus GN=Gna13 PE=1 SV=1 E(blastx)=1e-45
isogroup33489	1-phosphatidylinositol 4,5-bisphosphate phosphodiesterase delta-1 OS=Bos taurus GN=PLCD1 PE=2 SV=2 E(blastx)=2e-11
isogroup61977	Transcriptional adapter 3 OS=Danio rerio GN=tada3 PE=2 SV=1 E(blastx)=4e-22
isogroup66775	Reelin OS=Mus musculus GN=Reln PE=1 SV=3 E(blastx)=9e-38
isogroup5595	Endoplasmic reticulum-Golgi intermediate compartment protein 3 OS=Danio rerio GN=ergic3 PE=2 SV=1 E(blastx)=5e-176
isogroup11013	TBC1 domain family member 13 OS=Homo sapiens GN=TBC1D13 PE=1 SV=3 E(blastx)=4e-72
isogroup12213	CAP-Gly domain-containing linker protein 1 OS=Rattus norvegicus GN=Clip1 PE=1 SV=2 E(blastx)=4e-69
isogroup24404	Macrophage-stimulating protein receptor OS=Homo sapiens GN=MST1R PE=1 SV=2 E(blastx)=6e-20
isogroup64942	Hypoxanthine phosphoribosyltransferase OS=Salmonella typhimurium (strain LT2 / SGSC1412 / ATCC 700720) GN=hpt PE=1 SV=2 E(blastx)=3e-22
isogroup6342	Complement C3 (Fragment) OS=Oncorhynchus mykiss GN=c3 PE=1 SV=1 E(blastx)=9e-41
isogroup42055	Palmitoyltransferase ZDHHC2 OS=Homo sapiens GN=ZDHHC2 PE=1 SV=1 E(blastx)=8e-30
isogroup19932	Mid1-interacting protein 1-like OS=Danio rerio GN=mid1ip1l PE=2 SV=1 E(blastx)=1e-45
isogroup71962	SURP and G-patch domain-containing protein 1 OS=Homo sapiens GN=SUGP1 PE=1 SV=2 E(blastx)=3e-32
isogroup50123	Formin-binding protein 1 OS=Homo sapiens GN=FNBP1 PE=1 SV=2 E(blastx)=1e-33
isogroup41910	Caspase-10 OS=Homo sapiens GN=CASP10 PE=1 SV=3 E(blastx)=1e-13
isogroup55682	SURP and G-patch domain-containing protein 1 OS=Mus musculus GN=Sugp1 PE=1 SV=1 E(blastx)=3e-49
isogroup79509	Acidic amino acid decarboxylase GADL1 OS=Bos taurus GN=GADL1 PE=2 SV=2 E(blastx)=1e-20
isogroup37643	Calcitonin gene-related peptide type 1 receptor OS=Oncorhynchus gorbuscha GN=calcrl PE=2 SV=1 E(blastx)=3e-32
isogroup24604	Tyrosine-protein kinase JAK3 OS=Homo sapiens GN=JAK3 PE=1 SV=2 E(blastx)=1e-36
isogroup18911	Uridine-cytidine kinase 1 OS=Danio rerio GN=uck1 PE=2 SV=1 E(blastx)=3e-103
isogroup7742	Mitochondrial import receptor subunit TOM20 homolog OS=Rattus norvegicus GN=Tomm20 PE=1 SV=2 E(blastx)=3e-28
isogroup45594	Ran-binding protein 3 OS=Homo sapiens GN=RANBP3 PE=1 SV=1 E(blastx)=2e-12
isogroup72247	Pre-mRNA 3'-end-processing factor FIP1 OS=Danio rerio GN=fip1l1 PE=1 SV=1 E(blastx)=9e-27
isogroup53396	cGMP-dependent 3',5'-cyclic phosphodiesterase OS=Bos taurus GN=PDE2A PE=1 SV=2 E(blastx)=5e-50
isogroup23527	Choline/ethanolaminephosphotransferase 1 OS=Mus musculus GN=Cept1 PE=1 SV=1 E(blastx)=1e-28
isogroup58001	UPF0313 protein PA4928 OS=Pseudomonas aeruginosa (strain ATCC 15692 / DSM 22644 / CIP 104116 / JCM 14847 / LMG 12228 / 1C / PRS 101 / PAO1) GN=PA4928 PE=3 SV=1 E(blastx)=4e-29
isogroup58472	Immunoglobulin kappa variable 3-15 OS=Homo sapiens GN=IGKV3-15 PE=1 SV=2 E(blastx)=1e-11
isogroup23522	Cytochrome b-245 heavy chain OS=Mus musculus GN=Cybb PE=1 SV=1 E(blastx)=1e-41
isogroup4606	Gastrula zinc finger protein XlCGF71.1 (Fragment) OS=Xenopus laevis PE=3 SV=1 E(blastx)=9e-06
isogroup5650	Lysine-specific demethylase 8 OS=Salmo salar GN=kdm8 PE=2 SV=1 E(blastx)=3e-109
isogroup6189	Epithelial membrane protein 2 OS=Bos taurus GN=EMP2 PE=2 SV=1 E(blastx)=5e-42
isogroup53147	AP-5 complex subunit mu-1 OS=Rattus norvegicus GN=Ap5m1 PE=2 SV=1 E(blastx)=5e-18
isogroup17000	39S ribosomal protein L47, mitochondrial OS=Bos taurus GN=MRPL47 PE=2 SV=1 E(blastx)=1e-23
isogroup24541	F-box only protein 3 OS=Homo sapiens GN=FBXO3 PE=1 SV=3 E(blastx)=2e-53
isogroup72506	Peroxisomal membrane protein PMP34 OS=Homo sapiens GN=SLC25A17 PE=1 SV=1 E(blastx)=2e-20
isogroup54633	Alpha-(1,6)-fucosyltransferase OS=Canis lupus familiaris GN=FUT8 PE=2 SV=1 E(blastx)=2e-58
isogroup22996	Zinc-binding protein A33 OS=Pleurodeles waltl PE=1 SV=2 E(blastx)=1e-14
isogroup3057	Transmembrane emp24 domain-containing protein 3 OS=Mus musculus GN=Tmed3 PE=1 SV=1 E(blastx)=1e-85
isogroup13940	DNA polymerase kappa OS=Homo sapiens GN=POLK PE=1 SV=1 E(blastx)=5e-83
isogroup40699	E3 ubiquitin-protein ligase CHFR OS=Danio rerio GN=chfr PE=2 SV=1 E(blastx)=5e-25
isogroup25028	Tyrosine-protein kinase yes OS=Danio rerio GN=yes1 PE=1 SV=1 E(blastx)=4e-42
isogroup3410	Calcium-binding protein 39-like OS=Mus musculus GN=Cab39l PE=1 SV=3 E(blastx)=1e-117
isogroup41547	Neurotrypsin OS=Saguinus labiatus GN=PRSS12 PE=3 SV=1 E(blastx)=3e-10
isogroup48383	Ribose-phosphate pyrophosphokinase 2 OS=Gallus gallus GN=PRPS2 PE=2 SV=1 E(blastx)=1e-56
isogroup7054	Glutamine-rich protein 1 OS=Bos taurus GN=QRICH1 PE=2 SV=2 E(blastx)=9e-48
isogroup39343	Rho GTPase-activating protein 42 OS=Danio rerio GN=arhgap42a PE=2 SV=3 E(blastx)=3e-69
isogroup26436	RNA-binding motif, single-stranded-interacting protein 2 OS=Mus musculus GN=Rbms2 PE=1 SV=1 E(blastx)=8e-78
isogroup1440	RING finger protein 24 OS=Mus musculus GN=Rnf24 PE=2 SV=1 E(blastx)=7e-63
isogroup9586	Exocyst complex component 7 OS=Rattus norvegicus GN=Exoc7 PE=1 SV=1 E(blastx)=3e-101
isogroup49345	GRAM domain-containing protein 3 OS=Homo sapiens GN=GRAMD3 PE=1 SV=1 E(blastx)=9e-08
isogroup22562	Plexin-A4 OS=Danio rerio GN=plxna4 PE=2 SV=1 E(blastx)=1e-40
isogroup7260	THO complex subunit 1 OS=Homo sapiens GN=THOC1 PE=1 SV=1 E(blastx)=7e-132
isogroup15617	Protein NLRC3 OS=Mus musculus GN=Nlrc3 PE=2 SV=2 E(blastx)=1e-15
isogroup1375	7-alpha-hydroxycholest-4-en-3-one 12-alpha-hydroxylase OS=Homo sapiens GN=CYP8B1 PE=1 SV=2 E(blastx)=1e-89
isogroup16742	Phosphatidate phosphatase LPIN2 OS=Homo sapiens GN=LPIN2 PE=1 SV=1 E(blastx)=2e-105
isogroup26696	Transcription elongation regulator 1 OS=Mus musculus GN=Tcerg1 PE=1 SV=2 E(blastx)=4e-22
isogroup66567	Serine/threonine-protein phosphatase 4 regulatory subunit 3B OS=Mus musculus GN=Ppp4r3b PE=1 SV=2 E(blastx)=4e-43
isogroup32765	Izumo sperm-egg fusion protein 1 OS=Mus musculus GN=Izumo1 PE=1 SV=1 E(blastx)=2e-06
isogroup14826	LIM domain and actin-binding protein 1 OS=Sus scrofa GN=LIMA1 PE=2 SV=1 E(blastx)=5e-08
isogroup8417	Suppressor APC domain-containing protein 1 OS=Mus musculus GN=Sapcd1 PE=2 SV=2 E(blastx)=6e-14
isogroup55318	Rho GTPase-activating protein 15 OS=Bos taurus GN=ARHGAP15 PE=2 SV=1 E(blastx)=3e-34
isogroup18800	ADP-ribosylation factor-like protein 3 OS=Danio rerio GN=arl3 PE=2 SV=1 E(blastx)=2e-104
isogroup29567	Protein phosphatase 1 regulatory subunit 12C OS=Homo sapiens GN=PPP1R12C PE=1 SV=1 E(blastx)=1e-12
isogroup44623	Complement factor B OS=Gorilla gorilla gorilla GN=CFB PE=3 SV=1 E(blastx)=4e-21
isogroup23412	DNA repair endonuclease XPF OS=Homo sapiens GN=ERCC4 PE=1 SV=3 E(blastx)=9e-35
isogroup68743	BRCA1-A complex subunit Abraxas OS=Salmo salar GN=fam175a PE=2 SV=1 E(blastx)=5e-12
isogroup48050	Vacuolar protein sorting-associated protein 35 OS=Homo sapiens GN=VPS35 PE=1 SV=2 E(blastx)=5e-61
isogroup22603	ATP-binding cassette sub-family E member 1 OS=Mus musculus GN=Abce1 PE=1 SV=1 E(blastx)=3e-64
isogroup22097	Programmed cell death 1 ligand 1 OS=Mus musculus GN=Cd274 PE=1 SV=1 E(blastx)=1e-07
isogroup37975	Transmembrane protein 204 OS=Rattus norvegicus GN=Tmem204 PE=2 SV=1 E(blastx)=1e-37
isogroup74635	Tight junction protein ZO-2 OS=Canis lupus familiaris GN=TJP2 PE=1 SV=1 E(blastx)=2e-29
isogroup16521	Cyclin-dependent kinase 7 OS=Carassius auratus GN=cdk7 PE=2 SV=1 E(blastx)=2e-27
isogroup43025	Nuclear receptor subfamily 4 group A member 2 OS=Xenopus tropicalis GN=nr4a2 PE=2 SV=1 E(blastx)=1e-28
isogroup67771	Coiled-coil domain-containing protein 106 OS=Bos taurus GN=CCDC106 PE=2 SV=1 E(blastx)=2e-38
isogroup4116	Hepcidin-1 OS=Salmo salar GN=hamp1 PE=3 SV=1 E(blastx)=3e-12
isogroup6638	Guanine nucleotide-binding protein G(i) subunit alpha-2 OS=Cavia porcellus GN=GNAI2 PE=2 SV=3 E(blastx)=2e-36
isogroup8020	G1/S-specific cyclin-D2 OS=Xenopus laevis GN=ccnd2 PE=2 SV=1 E(blastx)=3e-69
isogroup9596	Intersectin-2 OS=Mus musculus GN=Itsn2 PE=1 SV=2 E(blastx)=4e-30
isogroup29515	Carnitine O-palmitoyltransferase 1, liver isoform OS=Homo sapiens GN=CPT1A PE=1 SV=2 E(blastx)=1e-18
isogroup73209	Importin-11 OS=Mus musculus GN=Ipo11 PE=1 SV=1 E(blastx)=1e-07
isogroup14282	Pre-mRNA-processing factor 40 homolog A OS=Homo sapiens GN=PRPF40A PE=1 SV=2 E(blastx)=7e-93
isogroup25739	Peptidyl-prolyl cis-trans isomerase FKBP5 OS=Homo sapiens GN=FKBP5 PE=1 SV=2 E(blastx)=2e-24
isogroup59848	Protein phosphatase 1A OS=Rattus norvegicus GN=Ppm1a PE=1 SV=1 E(blastx)=3e-24
isogroup15108	F-box/WD repeat-containing protein 2 OS=Rattus norvegicus GN=Fbxw2 PE=2 SV=1 E(blastx)=4e-66
isogroup57091	Twinfilin-1 OS=Homo sapiens GN=TWF1 PE=1 SV=3 E(blastx)=8e-06
isogroup73361	Maestro heat-like repeat-containing protein family member 1 OS=Homo sapiens GN=MROH1 PE=2 SV=3 E(blastx)=4e-12
isogroup68499	Toll/interleukin-1 receptor domain-containing adapter protein OS=Mus musculus GN=Tirap PE=1 SV=1 E(blastx)=3e-25
isogroup20559	RWD domain-containing protein 4 OS=Homo sapiens GN=RWDD4 PE=1 SV=3 E(blastx)=2e-50
isogroup11368	DENN domain-containing protein 1B OS=Homo sapiens GN=DENND1B PE=1 SV=2 E(blastx)=4e-68
isogroup22909	Gastrula zinc finger protein XlCGF26.1 (Fragment) OS=Xenopus laevis PE=3 SV=1 E(blastx)=1e-16
isogroup15799	AKT-interacting protein OS=Danio rerio GN=aktip PE=2 SV=1 E(blastx)=7e-92
isogroup24273	Tubulin alpha-2 chain OS=Drosophila melanogaster GN=alphaTub85E PE=1 SV=1 E(blastx)=2e-67
isogroup16536	39S ribosomal protein L54, mitochondrial OS=Danio rerio GN=mrpl54 PE=3 SV=2 E(blastx)=4e-20
isogroup32428	Cytochrome P450 2J2 OS=Homo sapiens GN=CYP2J2 PE=1 SV=2 E(blastx)=8e-32
isogroup25865	Putative regulator of nonsense transcripts 1 OS=Takifugu rubripes GN=rent1 PE=3 SV=1 E(blastx)=4e-40
isogroup62929	Mitochondrial 10-formyltetrahydrofolate dehydrogenase OS=Homo sapiens GN=ALDH1L2 PE=1 SV=2 E(blastx)=7e-37
isogroup6050	Apolipoprotein B-100 OS=Homo sapiens GN=APOB PE=1 SV=2 E(blastx)=2e-49
isogroup76620	Vacuolar protein-sorting-associated protein 25 OS=Danio rerio GN=vps25 PE=2 SV=2 E(blastx)=3e-22
isogroup64479	Alpha-catulin OS=Mus musculus GN=Ctnnal1 PE=1 SV=1 E(blastx)=5e-07
isogroup25466	Autophagy-related protein 2 homolog B OS=Homo sapiens GN=ATG2B PE=1 SV=5 E(blastx)=4e-71
isogroup60206	WD repeat, SAM and U-box domain-containing protein 1 OS=Danio rerio GN=wdsub1 PE=2 SV=1 E(blastx)=8e-31
isogroup34177	Dual specificity mitogen-activated protein kinase kinase 7 OS=Rattus norvegicus GN=Map2k7 PE=1 SV=1 E(blastx)=6e-68
isogroup34663	Leucine-rich repeat-containing protein 40 OS=Gallus gallus GN=LRRC40 PE=2 SV=1 E(blastx)=1e-23
isogroup2498	THO complex subunit 4-A OS=Xenopus laevis GN=alyref-a PE=2 SV=1 E(blastx)=1e-65
isogroup66654	Protein-serine O-palmitoleoyltransferase porcupine OS=Mus musculus GN=Porcn PE=1 SV=1 E(blastx)=4e-14
isogroup18317	Mannose-6-phosphate isomerase OS=Bos taurus GN=MPI PE=2 SV=3 E(blastx)=4e-18
isogroup46521	Histone-binding protein RBBP7 OS=Danio rerio GN=rbbp7 PE=2 SV=1 E(blastx)=1e-62
isogroup48738	Ras suppressor protein 1 OS=Mus musculus GN=Rsu1 PE=1 SV=3 E(blastx)=1e-21
isogroup35267	BICD family-like cargo adapter 2 OS=Danio rerio GN=bicdl2 PE=2 SV=1 E(blastx)=5e-14
isogroup45479	Zinc finger and BTB domain-containing protein 7B OS=Homo sapiens GN=ZBTB7B PE=1 SV=2 E(blastx)=9e-06
isogroup16843	Diphosphoinositol polyphosphate phosphohydrolase 1 OS=Bos taurus GN=NUDT3 PE=2 SV=1 E(blastx)=5e-31
isogroup19536	Butyrophilin-like protein 2 OS=Homo sapiens GN=BTNL2 PE=2 SV=1 E(blastx)=2e-14
isogroup7987	G1/S-specific cyclin-E1 OS=Danio rerio GN=ccne1 PE=2 SV=1 E(blastx)=1e-66
isogroup332	Brain-specific angiogenesis inhibitor 1-associated protein 2-like protein 1 OS=Rattus norvegicus GN=Baiap2l1 PE=1 SV=1 E(blastx)=1e-07
isogroup80673	WD repeat domain phosphoinositide-interacting protein 1 OS=Homo sapiens GN=WIPI1 PE=1 SV=3 E(blastx)=2e-22
isogroup44776	Rho GTPase-activating protein 26 OS=Gallus gallus GN=ARHGAP26 PE=1 SV=2 E(blastx)=7e-16
isogroup56237	Calumenin-A OS=Salmo salar GN=calua PE=2 SV=1 E(blastx)=2e-39
isogroup2328	SH2 domain-containing protein 5 OS=Mus musculus GN=Sh2d5 PE=1 SV=2 E(blastx)=1e-43
isogroup53808	Glucose-6-phosphatase 3 OS=Danio rerio GN=g6pc3 PE=2 SV=1 E(blastx)=3e-31
isogroup5183	Meteorin-like protein OS=Homo sapiens GN=METRNL PE=2 SV=1 E(blastx)=7e-22
isogroup39725	Polypeptide N-acetylgalactosaminyltransferase 6 OS=Bos taurus GN=GALNT6 PE=2 SV=1 E(blastx)=1e-15
isogroup36712	RNA polymerase II elongation factor ELL2 OS=Mus musculus GN=Ell2 PE=1 SV=2 E(blastx)=9e-29
isogroup32361	Cyclic AMP-dependent transcription factor ATF-5 OS=Homo sapiens GN=ATF5 PE=1 SV=4 E(blastx)=4e-07
isogroup37891	Discoidin, CUB and LCCL domain-containing protein 1 OS=Mus musculus GN=Dcbld1 PE=1 SV=2 E(blastx)=2e-41
isogroup78760	Alpha-1,3-mannosyl-glycoprotein 4-beta-N-acetylglucosaminyltransferase C OS=Gallus gallus GN=MGAT4C PE=1 SV=1 E(blastx)=1e-15
isogroup50395	Solute carrier family 25 member 48 OS=Danio rerio GN=slc25a48 PE=2 SV=1 E(blastx)=1e-27
isogroup25986	5'-AMP-activated protein kinase subunit beta-1 OS=Bos taurus GN=PRKAB1 PE=2 SV=3 E(blastx)=2e-47
isogroup48192	DDB1- and CUL4-associated factor 12 OS=Danio rerio GN=dcaf12 PE=2 SV=1 E(blastx)=5e-44
isogroup961	Probable cytosolic iron-sulfur protein assembly protein CIAO1 OS=Homo sapiens GN=CIAO1 PE=1 SV=1 E(blastx)=2e-174
isogroup55358	T-cell activation inhibitor, mitochondrial OS=Mus musculus GN=TCAIM PE=1 SV=1 E(blastx)=3e-28
isogroup48475	DNA polymerase zeta catalytic subunit OS=Mus musculus GN=Rev3l PE=1 SV=3 E(blastx)=1e-47
isogroup865	Alcohol dehydrogenase [NADP(+)] OS=Sus scrofa GN=AKR1A1 PE=1 SV=2 E(blastx)=8e-152
isogroup72615	DNA polymerase subunit gamma-1 OS=Mus musculus GN=Polg PE=1 SV=3 E(blastx)=1e-17
isogroup15770	Methylmalonate-semialdehyde dehydrogenase [acylating], mitochondrial OS=Rattus norvegicus GN=Aldh6a1 PE=1 SV=1 E(blastx)=5e-109
isogroup45044	Cytochrome P450 2J2 OS=Homo sapiens GN=CYP2J2 PE=1 SV=2 E(blastx)=7e-27
isogroup37045	Septin-9 OS=Homo sapiens GN=SEPT9 PE=1 SV=2 E(blastx)=6e-77
isogroup38727	Gephyrin OS=Homo sapiens GN=GPHN PE=1 SV=1 E(blastx)=1e-07
isogroup12875	Transient receptor potential cation channel subfamily M member 7 OS=Homo sapiens GN=TRPM7 PE=1 SV=1 E(blastx)=5e-56
isogroup39758	Erythroid differentiation-related factor 1 OS=Pongo abelii GN=EDRF1 PE=2 SV=1 E(blastx)=4e-63
isogroup3813	Mitochondrial assembly of ribosomal large subunit protein 1 OS=Homo sapiens GN=MALSU1 PE=1 SV=1 E(blastx)=7e-58
isogroup34050	Claudin-3 OS=Homo sapiens GN=CLDN3 PE=1 SV=1 E(blastx)=1e-15
isogroup18964	Translocating chain-associated membrane protein 1-like 1 OS=Xenopus laevis GN=tram1l1 PE=2 SV=1 E(blastx)=2e-63
isogroup80714	Armadillo repeat-containing protein 10 OS=Rattus norvegicus GN=Armc10 PE=1 SV=1 E(blastx)=1e-06
isogroup38240	Replication protein A 70 kDa DNA-binding subunit OS=Danio rerio GN=rpa1 PE=1 SV=1 E(blastx)=3e-63
isogroup59593	Regulation of nuclear pre-mRNA domain-containing protein 2 OS=Homo sapiens GN=RPRD2 PE=1 SV=1 E(blastx)=7e-17
isogroup67094	Septin-8-A OS=Xenopus laevis GN=sept8-a PE=2 SV=1 E(blastx)=6e-45
isogroup40784	Kynurenine/alpha-aminoadipate aminotransferase, mitochondrial OS=Homo sapiens GN=AADAT PE=1 SV=2 E(blastx)=2e-35
isogroup60175	Protein rogdi homolog OS=Danio rerio GN=rogdi PE=2 SV=1 E(blastx)=2e-45
isogroup47143	GTP-binding protein 10 OS=Danio rerio GN=gtpbp10 PE=2 SV=1 E(blastx)=1e-60
isogroup18602	Magnesium transporter protein 1 OS=Danio rerio GN=magt1 PE=1 SV=1 E(blastx)=2e-82
isogroup53152	Protein FAM234A OS=Homo sapiens GN=FAM234A PE=1 SV=1 E(blastx)=8e-17
isogroup21534	Mitochondrial carrier homolog 1 OS=Homo sapiens GN=MTCH1 PE=1 SV=1 E(blastx)=1e-50
isogroup49100	Tyrosine-protein kinase Tec OS=Mus musculus GN=Tec PE=1 SV=2 E(blastx)=2e-16
isogroup55190	Complement C3 (Fragment) OS=Oncorhynchus mykiss GN=c3 PE=1 SV=1 E(blastx)=1e-35
isogroup20851	Dolichyldiphosphatase 1 OS=Rhinolophus ferrumequinum GN=DOLPP1 PE=3 SV=1 E(blastx)=2e-62
isogroup54376	Acyl-CoA dehydrogenase OS=Bacillus subtilis (strain 168) GN=acdA PE=2 SV=1 E(blastx)=9e-07
isogroup8161	Angiopoietin-related protein 2 OS=Homo sapiens GN=ANGPTL2 PE=2 SV=1 E(blastx)=6e-69
isogroup20832	Centrosomal protein cep57l1 OS=Xenopus laevis GN=cep57l1 PE=1 SV=1 E(blastx)=1e-18
isogroup46924	Calcineurin B homologous protein 3 OS=Mus musculus GN=Tesc PE=1 SV=2 E(blastx)=2e-18
isogroup7271	Signal peptide peptidase-like 2B OS=Gallus gallus GN=SPPL2B PE=2 SV=1 E(blastx)=4e-118
isogroup13583	Protein zyg-11 homolog OS=Danio rerio GN=zyg11 PE=2 SV=1 E(blastx)=9e-67
isogroup39114	Phosphatidylinositol 3-kinase regulatory subunit alpha OS=Bos taurus GN=PIK3R1 PE=1 SV=1 E(blastx)=5e-45
isogroup76963	Short/branched chain specific acyl-CoA dehydrogenase, mitochondrial OS=Homo sapiens GN=ACADSB PE=1 SV=1 E(blastx)=5e-28
isogroup6000	Aspartate aminotransferase, cytoplasmic OS=Gallus gallus GN=GOT1 PE=1 SV=3 E(blastx)=5e-130
isogroup2933	Carbonic anhydrase 5B, mitochondrial OS=Homo sapiens GN=CA5B PE=1 SV=1 E(blastx)=5e-52
isogroup24130	Stonustoxin subunit alpha OS=Synanceia horrida PE=1 SV=3 E(blastx)=5e-20
isogroup68913	Tribbles homolog 2 OS=Bos taurus GN=TRIB2 PE=2 SV=1 E(blastx)=4e-25
isogroup35212	Nck-associated protein 5 OS=Homo sapiens GN=NCKAP5 PE=1 SV=2 E(blastx)=3e-18
isogroup34955	Endosialin OS=Homo sapiens GN=CD248 PE=1 SV=1 E(blastx)=6e-13
isogroup23632	Protein FAM160B1 OS=Bos taurus GN=FAM160B1 PE=2 SV=1 E(blastx)=6e-42
isogroup29586	cAMP-regulated phosphoprotein 19-A OS=Xenopus laevis GN=arpp19-a PE=1 SV=1 E(blastx)=6e-43
isogroup4593	Protein FAM76B OS=Danio rerio GN=fam76b PE=1 SV=1 E(blastx)=2e-179
isogroup9382	GRAM domain-containing protein 3 OS=Mus musculus GN=Gramd3 PE=1 SV=2 E(blastx)=1e-41
isogroup17066	Cryptochrome DASH OS=Danio rerio GN=cry-dash PE=2 SV=2 E(blastx)=2e-112
isogroup74263	Tetraspanin-17 OS=Homo sapiens GN=TSPAN17 PE=2 SV=2 E(blastx)=3e-46
isogroup16051	Serine/threonine-protein kinase 19 OS=Mus musculus GN=Stk19 PE=2 SV=2 E(blastx)=4e-22
isogroup3809	UDP-glucuronosyltransferase 2A1 OS=Homo sapiens GN=UGT2A1 PE=1 SV=2 E(blastx)=4e-55
isogroup33690	Peroxisome biogenesis factor 2 OS=Rattus norvegicus GN=Pex2 PE=2 SV=1 E(blastx)=2e-26
isogroup60331	Synaptojanin-2-binding protein OS=Homo sapiens GN=SYNJ2BP PE=1 SV=2 E(blastx)=1e-19
isogroup10790	Interleukin enhancer-binding factor 3 homolog OS=Danio rerio GN=ilf3 PE=1 SV=2 E(blastx)=3e-65
isogroup62240	Cyclin-dependent kinase-like 1 OS=Danio rerio GN=cdkl1 PE=2 SV=1 E(blastx)=3e-37
isogroup38676	Cytosolic purine 5'-nucleotidase OS=Xenopus tropicalis GN=nt5c2 PE=2 SV=1 E(blastx)=1e-23
isogroup65712	Protein transport protein Sec16A OS=Homo sapiens GN=SEC16A PE=1 SV=3 E(blastx)=1e-06
isogroup64749	CCR4-NOT transcription complex subunit 6 OS=Xenopus laevis GN=cnot6 PE=1 SV=1 E(blastx)=9e-37
isogroup4621	Kelch-like protein 6 OS=Homo sapiens GN=KLHL6 PE=1 SV=3 E(blastx)=8e-88
isogroup345	Calreticulin OS=Oryctolagus cuniculus GN=CALR PE=1 SV=1 E(blastx)=5e-172
isogroup1212	HHIP-like protein 1 OS=Homo sapiens GN=HHIPL1 PE=2 SV=2 E(blastx)=5e-158
isogroup36273	Prolactin regulatory element-binding protein OS=Mus musculus GN=Preb PE=1 SV=1 E(blastx)=6e-42
isogroup73712	Tripartite motif-containing protein 16 OS=Pongo abelii GN=TRIM16 PE=2 SV=1 E(blastx)=8e-09
isogroup19738	Cytochrome P450 3A27 OS=Oncorhynchus mykiss GN=cyp3a27 PE=2 SV=1 E(blastx)=1e-11
isogroup29990	Neutrophil cytosol factor 2 OS=Mus musculus GN=Ncf2 PE=1 SV=1 E(blastx)=7e-18
isogroup43991	Heat shock 70 kDa protein 1 OS=Oryzias latipes PE=3 SV=1 E(blastx)=2e-50
isogroup63341	Conserved oligomeric Golgi complex subunit 6 OS=Homo sapiens GN=COG6 PE=1 SV=2 E(blastx)=3e-32
isogroup55275	Kinesin light chain 1 OS=Pongo abelii GN=KLC1 PE=2 SV=3 E(blastx)=3e-46
isogroup14744	Cyclin-related protein FAM58A OS=Danio rerio GN=fam58a PE=2 SV=1 E(blastx)=9e-85
isogroup32011	Prospero homeobox protein 1 OS=Homo sapiens GN=PROX1 PE=1 SV=2 E(blastx)=1e-08
isogroup54145	Ankyrin repeat and SOCS box protein 13 OS=Mus musculus GN=Asb13 PE=2 SV=1 E(blastx)=7e-38
isogroup5536	HIG1 domain family member 2A OS=Mus musculus GN=Higd2a PE=3 SV=1 E(blastx)=8e-37
isogroup49425	Protein O-GlcNAcase OS=Homo sapiens GN=MGEA5 PE=1 SV=2 E(blastx)=3e-37
isogroup80777	Leukocyte elastase inhibitor OS=Bos taurus GN=SERPINB1 PE=2 SV=2 E(blastx)=4e-19
isogroup65161	Ecotropic viral integration site 5 protein homolog OS=Homo sapiens GN=EVI5 PE=1 SV=3 E(blastx)=3e-33
isogroup65870	WD repeat, SAM and U-box domain-containing protein 1 OS=Danio rerio GN=wdsub1 PE=2 SV=1 E(blastx)=3e-10
isogroup21028	Zinc finger protein 559 OS=Homo sapiens GN=ZNF559 PE=1 SV=1 E(blastx)=9e-10
isogroup19652	Transcription factor MafB OS=Danio rerio GN=mafb PE=2 SV=1 E(blastx)=9e-37
isogroup67201	DNA damage-inducible transcript 4 protein OS=Danio rerio GN=ddit4 PE=2 SV=1 E(blastx)=6e-30
isogroup15003	Protein FAM3A OS=Mus musculus GN=Fam3a PE=2 SV=1 E(blastx)=3e-13
isogroup65775	F-box/LRR-repeat protein 14 OS=Mus musculus GN=Fbxl14 PE=2 SV=1 E(blastx)=2e-42
isogroup11284	Heparan-alpha-glucosaminide N-acetyltransferase OS=Homo sapiens GN=HGSNAT PE=1 SV=2 E(blastx)=1e-53
isogroup19183	Origin recognition complex subunit 4 OS=Homo sapiens GN=ORC4 PE=1 SV=2 E(blastx)=4e-77
isogroup70162	Signal recognition particle subunit SRP72 OS=Homo sapiens GN=SRP72 PE=1 SV=3 E(blastx)=1e-16
isogroup60304	Four and a half LIM domains protein 3 OS=Bos taurus GN=FHL3 PE=2 SV=1 E(blastx)=1e-21
isogroup49852	CDK-activating kinase assembly factor MAT1 OS=Mus musculus GN=Mnat1 PE=1 SV=2 E(blastx)=3e-44
isogroup43031	General transcription factor IIE subunit 2 OS=Xenopus laevis GN=gtf2e2 PE=2 SV=1 E(blastx)=1e-40
isogroup73491	Protein FAM13A OS=Bos taurus GN=FAM13A PE=2 SV=1 E(blastx)=2e-26
isogroup4648	Butyrophilin subfamily 3 member A3 OS=Pongo abelii GN=BTN3A3 PE=2 SV=1 E(blastx)=5e-26
isogroup24703	PR domain zinc finger protein 1 OS=Mus musculus GN=Prdm1 PE=1 SV=1 E(blastx)=9e-16
isogroup33403	Protein saal1 OS=Danio rerio GN=saal1 PE=2 SV=2 E(blastx)=3e-38
isogroup36258	Fructose-bisphosphate aldolase A OS=Salmo salar PE=1 SV=1 E(blastx)=5e-73
isogroup4014	KN motif and ankyrin repeat domain-containing protein 1 OS=Homo sapiens GN=KANK1 PE=1 SV=3 E(blastx)=9e-85
isogroup15029	V-type proton ATPase catalytic subunit A OS=Mus musculus GN=Atp6v1a PE=1 SV=2 E(blastx)=7e-134
isogroup31176	Protein ecdysoneless homolog OS=Homo sapiens GN=ECD PE=1 SV=1 E(blastx)=6e-08
isogroup74122	C-factor OS=Myxococcus xanthus GN=csgA PE=1 SV=1 E(blastx)=8e-17
isogroup54916	Protein MON2 homolog OS=Homo sapiens GN=MON2 PE=1 SV=3 E(blastx)=5e-32
isogroup22068	E3 ubiquitin-protein ligase Itchy OS=Mus musculus GN=Itch PE=1 SV=2 E(blastx)=1e-106
isogroup8484	Anoctamin-5 OS=Homo sapiens GN=ANO5 PE=1 SV=1 E(blastx)=1e-100
isogroup51403	Dual specificity protein phosphatase 22-B OS=Danio rerio GN=dusp22b PE=2 SV=2 E(blastx)=1e-54
isogroup4635	Nipped-B-like protein B OS=Danio rerio GN=nipblb PE=2 SV=1 E(blastx)=1e-87
isogroup10446	RNA-binding protein 39 OS=Pongo abelii GN=RBM39 PE=2 SV=1 E(blastx)=2e-12
isogroup7810	Coatomer subunit epsilon OS=Gallus gallus GN=COPE PE=2 SV=1 E(blastx)=2e-93
isogroup55252	UDP-N-acetylglucosamine--peptide N-acetylglucosaminyltransferase 110 kDa subunit OS=Rattus norvegicus GN=Ogt PE=1 SV=1 E(blastx)=8e-47
isogroup14651	Nucleolar protein 11-like OS=Danio rerio GN=nol11 PE=2 SV=1 E(blastx)=6e-56
isogroup36769	Protein farnesyltransferase/geranylgeranyltransferase type-1 subunit alpha OS=Mus musculus GN=Fnta PE=1 SV=1 E(blastx)=3e-06
isogroup40915	Acetyl-coenzyme A synthetase, cytoplasmic OS=Homo sapiens GN=ACSS2 PE=1 SV=1 E(blastx)=6e-49
isogroup46460	ATP-dependent RNA helicase DDX55 OS=Danio rerio GN=ddx55 PE=2 SV=2 E(blastx)=6e-57
isogroup15807	Gastrula zinc finger protein XlCGF57.1 (Fragment) OS=Xenopus laevis PE=3 SV=1 E(blastx)=9e-40
isogroup16043	Speckle-type POZ protein-like A OS=Danio rerio GN=spopla PE=2 SV=1 E(blastx)=2e-38
isogroup20874	Epiplakin OS=Homo sapiens GN=EPPK1 PE=1 SV=2 E(blastx)=2e-64
isogroup55216	E3 ubiquitin-protein ligase XIAP OS=Xenopus tropicalis GN=xiap PE=2 SV=1 E(blastx)=9e-14
isogroup51940	1-acyl-sn-glycerol-3-phosphate acyltransferase delta OS=Homo sapiens GN=AGPAT4 PE=1 SV=1 E(blastx)=8e-43
isogroup48223	V-type proton ATPase subunit E 1 OS=Bos taurus GN=ATP6V1E1 PE=2 SV=1 E(blastx)=2e-38
isogroup2595	C-X-C chemokine receptor type 3 OS=Homo sapiens GN=CXCR3 PE=1 SV=2 E(blastx)=3e-45
isogroup50009	Prolyl-tRNA synthetase associated domain-containing protein 1 OS=Bos taurus GN=PRORSD1 PE=2 SV=1 E(blastx)=5e-37
isogroup4377	Lysine-specific demethylase 2B OS=Mus musculus GN=Kdm2b PE=1 SV=1 E(blastx)=9e-99
isogroup28782	Large subunit GTPase 1 homolog OS=Danio rerio GN=lsg1 PE=2 SV=1 E(blastx)=1e-39
isogroup37212	ATP-dependent RNA helicase DHX8 OS=Homo sapiens GN=DHX8 PE=1 SV=1 E(blastx)=2e-58
isogroup78060	CREB/ATF bZIP transcription factor OS=Homo sapiens GN=CREBZF PE=1 SV=2 E(blastx)=6e-18
isogroup2321	COUP transcription factor 1 OS=Bos taurus GN=NR2F1 PE=2 SV=1 E(blastx)=6e-144
isogroup5154	Proteasome subunit beta type-6 OS=Bos taurus GN=PSMB6 PE=1 SV=1 E(blastx)=3e-123
isogroup39291	Transmembrane protein 199 OS=Pongo abelii GN=TMEM199 PE=2 SV=1 E(blastx)=3e-28
isogroup70572	Spectrin beta chain, non-erythrocytic 1 OS=Mus musculus GN=Sptbn1 PE=1 SV=2 E(blastx)=3e-11
isogroup55707	Transcriptional activator protein Pur-alpha OS=Mus musculus GN=Pura PE=1 SV=1 E(blastx)=3e-14
isogroup5822	Src-like-adapter 2 OS=Mus musculus GN=Sla2 PE=1 SV=3 E(blastx)=5e-60
isogroup35724	Transmembrane 9 superfamily member 3 OS=Homo sapiens GN=TM9SF3 PE=1 SV=2 E(blastx)=5e-36
isogroup52419	Disco-interacting protein 2 homolog B-A OS=Danio rerio GN=dip2ba PE=2 SV=1 E(blastx)=3e-31
isogroup20689	Chromobox protein homolog 5 OS=Mus musculus GN=Cbx5 PE=1 SV=1 E(blastx)=9e-54
isogroup67712	Endoplasmic reticulum mannosyl-oligosaccharide 1,2-alpha-mannosidase OS=Mus musculus GN=Man1b1 PE=1 SV=1 E(blastx)=6e-36
isogroup23380	Serine/threonine-protein phosphatase 2A 56 kDa regulatory subunit alpha isoform OS=Homo sapiens GN=PPP2R5A PE=1 SV=1 E(blastx)=2e-50
isogroup52757	Alpha-1-inhibitor 3 OS=Rattus norvegicus GN=A1i3 PE=1 SV=1 E(blastx)=3e-17
isogroup22832	Leucine-zipper-like transcriptional regulator 1 OS=Mus musculus GN=Lztr1 PE=1 SV=2 E(blastx)=9e-78
isogroup15939	Structural maintenance of chromosomes protein 6 OS=Homo sapiens GN=SMC6 PE=1 SV=2 E(blastx)=3e-10
isogroup15092	Protein C12orf4 OS=Homo sapiens GN=C12orf4 PE=2 SV=1 E(blastx)=4e-12
isogroup35305	Ephrin type-A receptor 2 OS=Mus musculus GN=Epha2 PE=1 SV=3 E(blastx)=2e-10
isogroup35354	Nuclear factor erythroid 2-related factor 1 OS=Mus musculus GN=Nfe2l1 PE=1 SV=2 E(blastx)=1e-33
isogroup53749	Plexin-D1 OS=Mus musculus GN=Plxnd1 PE=1 SV=1 E(blastx)=1e-43
isogroup62072	Chromatin complexes subunit BAP18 OS=Mus musculus GN=Bap18 PE=1 SV=1 E(blastx)=8e-13
isogroup27724	Choline kinase alpha OS=Homo sapiens GN=CHKA PE=1 SV=3 E(blastx)=1e-47
isogroup34281	Sorting nexin-17 OS=Mus musculus GN=Snx17 PE=1 SV=2 E(blastx)=2e-08
isogroup64358	ATP-dependent RNA helicase DDX18 OS=Homo sapiens GN=DDX18 PE=1 SV=2 E(blastx)=1e-40
isogroup31930	RING finger and SPRY domain-containing protein 1 OS=Pongo abelii GN=RSPRY1 PE=2 SV=1 E(blastx)=1e-11
isogroup38348	THO complex subunit 1 OS=Homo sapiens GN=THOC1 PE=1 SV=1 E(blastx)=2e-15
isogroup80225	Apoptosis-inducing factor 2 OS=Xenopus laevis GN=aifm2 PE=2 SV=1 E(blastx)=1e-07
isogroup4056	Alpha-1,3-mannosyl-glycoprotein 2-beta-N-acetylglucosaminyltransferase OS=Mus musculus GN=Mgat1 PE=1 SV=1 E(blastx)=5e-62
isogroup36025	Centrosomal protein of 70 kDa OS=Mus musculus GN=Cep70 PE=2 SV=1 E(blastx)=2e-10
isogroup59195	Phosphatidylserine synthase 1 OS=Danio rerio GN=ptdss1 PE=2 SV=2 E(blastx)=7e-46
isogroup44397	Differentially expressed in FDCP 8 homolog OS=Xenopus tropicalis GN=def8 PE=2 SV=1 E(blastx)=3e-27
isogroup6029	SWI/SNF complex subunit SMARCC1 OS=Mus musculus GN=Smarcc1 PE=1 SV=2 E(blastx)=1e-56
isogroup49561	Histone-lysine N-methyltransferase setd3 OS=Dasypus novemcinctus GN=SETD3 PE=3 SV=1 E(blastx)=5e-47
isogroup20439	GTPase IMAP family member 4 OS=Mus musculus GN=Gimap4 PE=1 SV=1 E(blastx)=3e-09
isogroup57421	Sideroflexin-5 OS=Homo sapiens GN=SFXN5 PE=1 SV=1 E(blastx)=9e-12
isogroup20018	Methionine synthase reductase OS=Homo sapiens GN=MTRR PE=1 SV=3 E(blastx)=3e-39
isogroup13331	FAD-dependent oxidoreductase domain-containing protein 2 OS=Danio rerio GN=foxred2 PE=2 SV=1 E(blastx)=9e-41
isogroup8675	E3 ubiquitin-protein ligase NEDD4 OS=Rattus norvegicus GN=Nedd4 PE=1 SV=1 E(blastx)=5e-121
isogroup36762	Probable peptidyl-tRNA hydrolase OS=Homo sapiens GN=PTRH1 PE=1 SV=1 E(blastx)=5e-12
isogroup50023	Cathepsin E OS=Oryctolagus cuniculus GN=CTSE PE=2 SV=1 E(blastx)=3e-12
isogroup2752	COMM domain-containing protein 4 OS=Mus musculus GN=Commd4 PE=1 SV=1 E(blastx)=4e-88
isogroup45633	SWI/SNF complex subunit SMARCC1 OS=Homo sapiens GN=SMARCC1 PE=1 SV=3 E(blastx)=3e-31
isogroup179	Coiled-coil domain-containing protein 180 OS=Homo sapiens GN=CCDC180 PE=2 SV=2 E(blastx)=3e-20
isogroup1643	Aminoacyl tRNA synthase complex-interacting multifunctional protein 1 OS=Cricetulus griseus GN=AIMP1 PE=2 SV=1 E(blastx)=2e-121
isogroup46199	Leucine rich adaptor protein 1-like OS=Mus musculus GN=Lurap1l PE=1 SV=1 E(blastx)=2e-16
isogroup6428	Keratin, type I cytoskeletal 18 OS=Danio rerio GN=krt18 PE=1 SV=2 E(blastx)=1e-82
isogroup30889	Plakophilin-4 OS=Homo sapiens GN=PKP4 PE=1 SV=2 E(blastx)=8e-10
isogroup5516	Cytochrome c oxidase assembly factor 1 homolog OS=Homo sapiens GN=COA1 PE=1 SV=1 E(blastx)=9e-22
isogroup19789	Protein NLRC3 OS=Homo sapiens GN=NLRC3 PE=2 SV=2 E(blastx)=4e-10
isogroup9201	Abl interactor 1 OS=Homo sapiens GN=ABI1 PE=1 SV=4 E(blastx)=1e-122
isogroup59450	WD repeat-containing protein 46 OS=Mus musculus GN=Wdr46 PE=2 SV=1 E(blastx)=7e-16
isogroup49859	Cytidine monophosphate-N-acetylneuraminic acid hydroxylase OS=Danio rerio GN=cmah PE=2 SV=1 E(blastx)=1e-58
isogroup497	F-actin-capping protein subunit alpha-2 OS=Gallus gallus GN=CAPZA2 PE=1 SV=1 E(blastx)=5e-176
isogroup14736	RNA-directed DNA polymerase from mobile element jockey OS=Drosophila melanogaster GN=pol PE=1 SV=1 E(blastx)=7e-10
isogroup1166	Replication factor C subunit 5 OS=Arabidopsis thaliana GN=RFC5 PE=1 SV=1 E(blastx)=2e-126
isogroup21255	Sorting nexin-7 OS=Mus musculus GN=Snx7 PE=1 SV=1 E(blastx)=7e-37
isogroup1261	Ras-related protein Rab-11B OS=Diplobatis ommata PE=2 SV=1 E(blastx)=4e-155
isogroup41898	Protein FRA10AC1 OS=Homo sapiens GN=FRA10AC1 PE=1 SV=3 E(blastx)=3e-13
isogroup15461	Angiogenic factor with G patch and FHA domains 1 OS=Homo sapiens GN=AGGF1 PE=1 SV=2 E(blastx)=8e-24
isogroup63304	Glutaredoxin-C6 OS=Oryza sativa subsp. japonica GN=GRXC6 PE=1 SV=2 E(blastx)=3e-22
isogroup9819	Serine incorporator 5 OS=Danio rerio GN=serinc5 PE=2 SV=1 E(blastx)=4e-95
isogroup2697	Phosphatidate phosphatase LPIN2 OS=Mus musculus GN=Lpin2 PE=1 SV=2 E(blastx)=2e-58
isogroup34707	Junction-mediating and -regulatory protein OS=Xenopus tropicalis GN=jmy PE=2 SV=1 E(blastx)=4e-23
isogroup71515	Uridine phosphorylase 2 OS=Homo sapiens GN=UPP2 PE=1 SV=1 E(blastx)=2e-29
isogroup20839	RNA-binding protein 39 OS=Pongo abelii GN=RBM39 PE=2 SV=1 E(blastx)=1e-82
isogroup22353	Ribose-phosphate pyrophosphokinase 1 OS=Rattus norvegicus GN=Prps1 PE=1 SV=2 E(blastx)=7e-100
isogroup32639	Dystonin OS=Mus musculus GN=Dst PE=1 SV=2 E(blastx)=7e-32
isogroup5991	Solute carrier family 22 member 13 OS=Mus musculus GN=Slc22a13 PE=1 SV=3 E(blastx)=1e-44
isogroup3430	Pre-mRNA-splicing factor syf2 OS=Danio rerio GN=syf2 PE=2 SV=1 E(blastx)=9e-150
isogroup12462	Protein lin-52 homolog OS=Oncorhynchus mykiss GN=lin52 PE=2 SV=1 E(blastx)=5e-75
isogroup29391	Zinc finger and BTB domain-containing protein 17 OS=Mus musculus GN=Zbtb17 PE=1 SV=2 E(blastx)=3e-61
isogroup38897	Neoverrucotoxin subunit beta OS=Synanceia verrucosa PE=1 SV=1 E(blastx)=1e-18
isogroup19719	NK-tumor recognition protein OS=Homo sapiens GN=NKTR PE=1 SV=2 E(blastx)=3e-18
isogroup77108	RanBP-type and C3HC4-type zinc finger-containing protein 1 OS=Dicentrarchus labrax GN=rbck1 PE=3 SV=1 E(blastx)=6e-29
isogroup2191	General transcription factor 3C polypeptide 1 OS=Homo sapiens GN=GTF3C1 PE=1 SV=4 E(blastx)=9e-37
isogroup19519	Integrin beta-2 OS=Sus scrofa GN=ITGB2 PE=2 SV=1 E(blastx)=7e-09
isogroup50817	Adiponectin receptor protein 1 OS=Mus musculus GN=Adipor1 PE=1 SV=1 E(blastx)=3e-21
isogroup12352	Dual specificity mitogen-activated protein kinase kinase 6 OS=Homo sapiens GN=MAP2K6 PE=1 SV=1 E(blastx)=4e-78
isogroup55374	AP-1 complex subunit mu-1 OS=Homo sapiens GN=AP1M1 PE=1 SV=3 E(blastx)=2e-46
isogroup28577	Aryl hydrocarbon receptor nuclear translocator OS=Oncorhynchus mykiss GN=arnt PE=1 SV=1 E(blastx)=7e-56
isogroup27573	Serine/threonine-protein kinase MAK OS=Mus musculus GN=Mak PE=1 SV=2 E(blastx)=1e-17
isogroup27279	Splicing factor, suppressor of white-apricot homolog OS=Rattus norvegicus GN=Sfswap PE=1 SV=1 E(blastx)=9e-37
isogroup67164	Tripartite motif-containing protein 29 OS=Homo sapiens GN=TRIM29 PE=1 SV=2 E(blastx)=7e-18
isogroup43152	Fermitin family homolog 3 OS=Bos taurus GN=FERMT3 PE=2 SV=1 E(blastx)=2e-36
isogroup5226	60S ribosomal protein L7-like 1 OS=Homo sapiens GN=RPL7L1 PE=1 SV=1 E(blastx)=1e-99
isogroup40015	DCC-interacting protein 13-alpha OS=Homo sapiens GN=APPL1 PE=1 SV=1 E(blastx)=4e-44
isogroup79706	Tumor protein p53-inducible protein 11 OS=Bos taurus GN=TP53I11 PE=2 SV=1 E(blastx)=3e-23
isogroup2821	UDP-N-acetylglucosamine--peptide N-acetylglucosaminyltransferase 110 kDa subunit OS=Homo sapiens GN=OGT PE=1 SV=3 E(blastx)=8e-119
isogroup18062	ADP-ribosylation factor-like protein 15 OS=Bos taurus GN=ARL15 PE=2 SV=1 E(blastx)=5e-47
isogroup41748	Protein DPCD OS=Rattus norvegicus GN=Dpcd PE=2 SV=2 E(blastx)=1e-51
isogroup12503	Carnitine O-palmitoyltransferase 1, liver isoform OS=Mus musculus GN=Cpt1a PE=1 SV=4 E(blastx)=6e-47
isogroup1731	UDP-N-acetylglucosamine/UDP-glucose/GDP-mannose transporter OS=Pongo abelii GN=SLC35D2 PE=2 SV=1 E(blastx)=4e-178
isogroup55223	26S proteasome non-ATPase regulatory subunit 2 OS=Homo sapiens GN=PSMD2 PE=1 SV=3 E(blastx)=2e-39
isogroup38999	Annexin A1 isoform p37 OS=Columba livia GN=CP37 PE=1 SV=1 E(blastx)=1e-39
isogroup9328	TSC22 domain family protein 1 OS=Macaca fascicularis GN=TSC22D1 PE=2 SV=1 E(blastx)=6e-47
isogroup65365	Tectonin beta-propeller repeat-containing protein 2 OS=Homo sapiens GN=TECPR2 PE=1 SV=4 E(blastx)=2e-15
isogroup48682	Protein phosphatase 1A OS=Rattus norvegicus GN=Ppm1a PE=1 SV=1 E(blastx)=9e-23
isogroup3804	Kelch-like protein 12 OS=Danio rerio GN=klhl12 PE=2 SV=2 E(blastx)=8e-14
isogroup34532	Peptidyl-glycine alpha-amidating monooxygenase A OS=Xenopus laevis GN=pam-a PE=1 SV=3 E(blastx)=3e-41
isogroup47606	Kynurenine 3-monooxygenase OS=Danio rerio GN=kmo PE=2 SV=1 E(blastx)=6e-10
isogroup58068	Misshapen-like kinase 1 OS=Mus musculus GN=Mink1 PE=1 SV=3 E(blastx)=4e-37
isogroup22622	GREB1-like protein OS=Homo sapiens GN=GREB1L PE=2 SV=2 E(blastx)=6e-35
isogroup62	Inositol oxygenase OS=Danio rerio GN=miox PE=2 SV=1 E(blastx)=3e-161
isogroup11985	Polypyrimidine tract-binding protein 1 OS=Mus musculus GN=Ptbp1 PE=1 SV=2 E(blastx)=3e-17
isogroup65992	Grainyhead-like protein 2 homolog OS=Xenopus tropicalis GN=grhl2 PE=2 SV=1 E(blastx)=5e-38
isogroup1158	Nibrin OS=Homo sapiens GN=NBN PE=1 SV=1 E(blastx)=1e-22
isogroup59158	Methenyltetrahydrofolate synthase domain-containing protein OS=Danio rerio GN=mthfsd PE=2 SV=1 E(blastx)=3e-29
isogroup7077	WD repeat-containing protein 18 OS=Danio rerio GN=wdr18 PE=2 SV=1 E(blastx)=2e-133
isogroup8551	Lamina-associated polypeptide 2, isoform beta OS=Rattus norvegicus GN=Tmpo PE=1 SV=3 E(blastx)=5e-09
isogroup68076	Mannose-P-dolichol utilization defect 1 protein OS=Homo sapiens GN=MPDU1 PE=1 SV=2 E(blastx)=5e-26
isogroup3525	39S ribosomal protein L15, mitochondrial OS=Danio rerio GN=mrpl15 PE=2 SV=1 E(blastx)=5e-167
isogroup6910	SPARC-related modular calcium-binding protein 2 OS=Mus musculus GN=Smoc2 PE=1 SV=1 E(blastx)=7e-23
isogroup30329	Dual specificity protein kinase Ttk OS=Danio rerio GN=ttk PE=1 SV=2 E(blastx)=7e-55
isogroup40087	Sequestosome-1 OS=Rattus norvegicus GN=Sqstm1 PE=1 SV=1 E(blastx)=8e-09
isogroup29670	Complement component C7 OS=Pongo abelii GN=C7 PE=2 SV=1 E(blastx)=7e-13
isogroup29675	Calcium uniporter protein, mitochondrial OS=Homo sapiens GN=MCU PE=1 SV=1 E(blastx)=7e-30
isogroup4818	COP9 signalosome complex subunit 7a OS=Mus musculus GN=Cops7a PE=1 SV=2 E(blastx)=3e-86
isogroup24744	Cytoplasmic phosphatidylinositol transfer protein 1 OS=Xenopus tropicalis GN=pitpnc1 PE=2 SV=1 E(blastx)=2e-13
isogroup25044	E3 ubiquitin-protein ligase RBBP6 OS=Mus musculus GN=Rbbp6 PE=1 SV=5 E(blastx)=3e-38
isogroup44230	Putative L-aspartate dehydrogenase OS=Danio rerio GN=aspdh PE=2 SV=1 E(blastx)=1e-16
isogroup509	Apoptosis regulator BAX OS=Bos taurus GN=BAX PE=2 SV=1 E(blastx)=1e-65
isogroup38842	Tumor necrosis factor receptor superfamily member 14 OS=Homo sapiens GN=TNFRSF14 PE=1 SV=3 E(blastx)=3e-10
isogroup2876	Alpha-2-HS-glycoprotein OS=Bos taurus GN=AHSG PE=1 SV=2 E(blastx)=9e-37
isogroup61102	Retinitis pigmentosa 9 protein homolog OS=Mus musculus GN=rp9 PE=1 SV=1 E(blastx)=2e-42
isogroup19020	Protein tweety homolog 2-like OS=Danio rerio GN=ttyh2l PE=2 SV=1 E(blastx)=6e-63
isogroup127	ATP-binding cassette sub-family A member 1 OS=Mus musculus GN=Abca1 PE=1 SV=4 E(blastx)=3e-07
isogroup6262	Tumor suppressor candidate 3 OS=Mus musculus GN=Tusc3 PE=1 SV=1 E(blastx)=7e-178
isogroup67805	E3 ubiquitin/ISG15 ligase TRIM25 OS=Mus musculus GN=Trim25 PE=1 SV=2 E(blastx)=2e-16
isogroup19	Vitamin K-dependent protein S (Fragment) OS=Macaca mulatta GN=PROS1 PE=2 SV=2 E(blastx)=2e-163
isogroup62631	Claudin-11 OS=Bos taurus GN=CLDN11 PE=2 SV=1 E(blastx)=2e-16
isogroup4780	Mitochondrial ribonuclease P protein 3 OS=Homo sapiens GN=KIAA0391 PE=1 SV=2 E(blastx)=3e-109
isogroup12794	Ubiquitin-60S ribosomal protein L40 OS=Acanthamoeba castellanii PE=2 SV=2 E(blastx)=3e-12
isogroup5806	INO80 complex subunit E OS=Homo sapiens GN=INO80E PE=1 SV=1 E(blastx)=1e-23
isogroup15777	Exosome component 10 OS=Homo sapiens GN=EXOSC10 PE=1 SV=2 E(blastx)=2e-84
isogroup13610	Cytochrome c oxidase subunit 5A, mitochondrial OS=Pongo pygmaeus GN=COX5A PE=2 SV=1 E(blastx)=8e-74
isogroup76112	Zinc finger protein with KRAB and SCAN domains 1 OS=Homo sapiens GN=ZKSCAN1 PE=1 SV=3 E(blastx)=7e-14
isogroup41818	39S ribosomal protein L10, mitochondrial OS=Danio rerio GN=mrpl10 PE=2 SV=1 E(blastx)=5e-32
isogroup35513	S-methylmethionine--homocysteine S-methyltransferase BHMT2 OS=Pongo abelii GN=BHMT2 PE=2 SV=1 E(blastx)=6e-71
isogroup54161	Probable ATP-dependent RNA helicase DHX58 OS=Homo sapiens GN=DHX58 PE=1 SV=1 E(blastx)=7e-14
isogroup34004	TBC domain-containing protein kinase-like protein OS=Gallus gallus GN=TBCK PE=2 SV=2 E(blastx)=1e-14
isogroup47137	DnaJ homolog subfamily C member 18 OS=Homo sapiens GN=DNAJC18 PE=2 SV=1 E(blastx)=2e-25
isogroup67593	Complement C1q-like protein 3 OS=Mus musculus GN=C1ql3 PE=1 SV=1 E(blastx)=7e-09
isogroup22123	Septin-7 OS=Pongo abelii GN=SEPT7 PE=2 SV=2 E(blastx)=3e-111
isogroup59686	Tryptophan--tRNA ligase, cytoplasmic OS=Homo sapiens GN=WARS PE=1 SV=2 E(blastx)=4e-43
isogroup41887	Ubiquitin conjugation factor E4 B OS=Homo sapiens GN=UBE4B PE=1 SV=1 E(blastx)=4e-58
isogroup58978	Lissencephaly-1 homolog OS=Tetraodon nigroviridis GN=pafah1b1 PE=3 SV=1 E(blastx)=3e-47
isogroup8561	CCR4-NOT transcription complex subunit 2 OS=Mus musculus GN=Cnot2 PE=1 SV=2 E(blastx)=1e-85
isogroup25106	Argininosuccinate lyase OS=Lithobates catesbeiana GN=ASL PE=3 SV=1 E(blastx)=2e-66
isogroup12897	Double-strand-break repair protein rad21 homolog OS=Homo sapiens GN=RAD21 PE=1 SV=2 E(blastx)=3e-102
isogroup21334	Methylcrotonoyl-CoA carboxylase beta chain, mitochondrial OS=Mus musculus GN=Mccc2 PE=1 SV=1 E(blastx)=1e-48
isogroup16017	Protein NLRC3 OS=Mus musculus GN=Nlrc3 PE=2 SV=2 E(blastx)=6e-06
isogroup581	Carboxypeptidase B2 OS=Mus musculus GN=Cpb2 PE=1 SV=1 E(blastx)=4e-148
isogroup2270	Transforming growth factor-beta receptor-associated protein 1 OS=Bos taurus GN=TGFBRAP1 PE=2 SV=1 E(blastx)=1e-36
isogroup43488	Signal peptide, CUB and EGF-like domain-containing protein 2 OS=Danio rerio GN=scube2 PE=2 SV=1 E(blastx)=2e-15
isogroup25239	RNA-binding motif, single-stranded-interacting protein 3 OS=Homo sapiens GN=RBMS3 PE=1 SV=1 E(blastx)=1e-25
isogroup12486	Protein cereblon OS=Danio rerio GN=crbn PE=1 SV=1 E(blastx)=2e-07
isogroup15648	Transmembrane protein 60 OS=Mus musculus GN=Tmem60 PE=2 SV=1 E(blastx)=2e-36
isogroup12270	Copper homeostasis protein cutC homolog OS=Homo sapiens GN=CUTC PE=1 SV=1 E(blastx)=1e-76
isogroup6249	COP9 signalosome complex subunit 4 OS=Danio rerio GN=cops4 PE=2 SV=1 E(blastx)=2e-41
isogroup19040	GTPase IMAP family member 4 OS=Rattus norvegicus GN=Gimap4 PE=1 SV=1 E(blastx)=3e-29
isogroup55760	Syntaxin-6 OS=Pongo abelii GN=STX6 PE=2 SV=1 E(blastx)=8e-31
isogroup6844	Protein C3orf33 OS=Homo sapiens GN=C3orf33 PE=1 SV=2 E(blastx)=3e-12
isogroup5585	Dephospho-CoA kinase domain-containing protein OS=Danio rerio GN=dcakd PE=2 SV=1 E(blastx)=2e-80
isogroup48954	Nocturnin OS=Mus musculus GN=Noct PE=1 SV=3 E(blastx)=2e-36
isogroup38482	Unconventional prefoldin RPB5 interactor OS=Mus musculus GN=Uri1 PE=1 SV=2 E(blastx)=3e-09
isogroup11294	Cytosolic acyl coenzyme A thioester hydrolase OS=Homo sapiens GN=ACOT7 PE=1 SV=3 E(blastx)=2e-84
isogroup52186	WW domain-binding protein 2 OS=Homo sapiens GN=WBP2 PE=1 SV=1 E(blastx)=5e-36
isogroup19944	E3 ubiquitin-protein ligase MARCH6 OS=Mus musculus GN=March6 PE=2 SV=2 E(blastx)=3e-77
isogroup77427	Bifunctional lysine-specific demethylase and histidyl-hydroxylase NO66 OS=Danio rerio GN=no66 PE=2 SV=1 E(blastx)=5e-34
isogroup60768	Dolichyl-diphosphooligosaccharide--protein glycosyltransferase subunit 2 OS=Pongo abelii GN=RPN2 PE=2 SV=1 E(blastx)=2e-38
isogroup24724	Verrucotoxin subunit beta OS=Synanceia verrucosa PE=1 SV=3 E(blastx)=6e-10
isogroup21360	Peroxisomal membrane protein PMP34 OS=Mus musculus GN=Slc25a17 PE=1 SV=1 E(blastx)=6e-83
isogroup2308	Redox-regulatory protein FAM213A OS=Xenopus tropicalis GN=fam213a PE=2 SV=1 E(blastx)=9e-77
isogroup46946	Trypsin-1 OS=Salmo salar PE=1 SV=1 E(blastx)=6e-54
isogroup65432	Probable tartrate dehydrogenase/decarboxylase TtuC' OS=Agrobacterium vitis GN=ttuC' PE=2 SV=1 E(blastx)=2e-24
isogroup54517	Zinc finger and BTB domain-containing protein 26 OS=Homo sapiens GN=ZBTB26 PE=1 SV=2 E(blastx)=4e-11
isogroup31422	Pre-mRNA-processing factor 19 OS=Gallus gallus GN=PRPF19 PE=1 SV=1 E(blastx)=4e-79
isogroup2813	Interferon-induced protein 44 OS=Mus musculus GN=Ifi44 PE=2 SV=1 E(blastx)=9e-41
isogroup70615	Myc-associated zinc finger protein (Fragment) OS=Mesocricetus auratus GN=MAZ PE=2 SV=1 E(blastx)=1e-37
isogroup67444	Protein DGCR14 OS=Mus musculus GN=Dgcr14 PE=1 SV=2 E(blastx)=2e-21
isogroup48868	Cyclin-dependent kinase 2-associated protein 1 OS=Homo sapiens GN=CDK2AP1 PE=1 SV=1 E(blastx)=9e-15
isogroup11247	Small vasohibin-binding protein OS=Danio rerio GN=svbp PE=3 SV=1 E(blastx)=7e-32
isogroup33295	Rho GTPase-activating protein 15 OS=Mus musculus GN=Arhgap15 PE=1 SV=1 E(blastx)=5e-35
isogroup18099	Protein Ycf2 OS=Piper cenocladum GN=ycf2-A PE=3 SV=1 E(blastx)=6e-35
isogroup66898	Zinc finger protein 408 OS=Homo sapiens GN=ZNF408 PE=1 SV=1 E(blastx)=5e-23
isogroup71903	Zinc finger protein 28 homolog OS=Homo sapiens GN=ZFP28 PE=1 SV=1 E(blastx)=2e-15
isogroup145	Peroxisomal sarcosine oxidase OS=Bos taurus GN=PIPOX PE=2 SV=2 E(blastx)=1e-145
isogroup46927	Pleckstrin homology domain-containing family B member 2 OS=Mus musculus GN=Plekhb2 PE=1 SV=1 E(blastx)=4e-08
isogroup23969	Transposable element Tcb1 transposase OS=Caenorhabditis briggsae PE=3 SV=1 E(blastx)=3e-08
isogroup28917	Free fatty acid receptor 2 OS=Rattus norvegicus GN=Ffar2 PE=1 SV=1 E(blastx)=4e-26
isogroup13163	Metallophosphoesterase 1 OS=Cricetulus griseus GN=MPPE1 PE=1 SV=1 E(blastx)=2e-12
isogroup74628	Vacuolar fusion protein CCZ1 homolog OS=Tetraodon nigroviridis GN=ccz1 PE=3 SV=1 E(blastx)=6e-37
isogroup20766	Receptor expression-enhancing protein 3 OS=Danio rerio GN=reep3 PE=2 SV=1 E(blastx)=5e-72
isogroup33204	ATP-dependent RNA helicase DDX1 OS=Bos taurus GN=DDX1 PE=2 SV=1 E(blastx)=2e-21
isogroup29370	6-phosphofructo-2-kinase/fructose-2,6-bisphosphatase OS=Lithobates catesbeiana PE=2 SV=1 E(blastx)=2e-55
isogroup49940	Arfaptin-1 OS=Rattus norvegicus GN=Arfip1 PE=1 SV=1 E(blastx)=1e-44
isogroup46156	Tripartite motif-containing protein 29 OS=Homo sapiens GN=TRIM29 PE=1 SV=2 E(blastx)=6e-10
isogroup34285	Scavenger receptor class B member 1 OS=Sus scrofa GN=SCARB1 PE=2 SV=1 E(blastx)=6e-20
isogroup10551	Interferon regulatory factor 3 OS=Mus musculus GN=Irf3 PE=1 SV=1 E(blastx)=3e-06
isogroup5964	Homeodomain-interacting protein kinase 1 OS=Homo sapiens GN=HIPK1 PE=1 SV=1 E(blastx)=8e-67
isogroup20517	Collagen type IV alpha-3-binding protein OS=Xenopus tropicalis GN=col4a3bp PE=2 SV=1 E(blastx)=5e-64
isogroup51055	Fibronectin type III and SPRY domain-containing protein 2 OS=Mus musculus GN=Fsd2 PE=1 SV=2 E(blastx)=2e-23
isogroup13945	Phosphatidylinositol 3-kinase regulatory subunit beta OS=Homo sapiens GN=PIK3R2 PE=1 SV=2 E(blastx)=5e-108
isogroup31662	Outer dense fiber protein 2 OS=Mus musculus GN=Odf2 PE=1 SV=1 E(blastx)=1e-10
isogroup9651	Mitogen-activated protein kinase kinase kinase kinase 4 OS=Homo sapiens GN=MAP4K4 PE=1 SV=2 E(blastx)=3e-45
isogroup9320	Cx9C motif-containing protein 4 OS=Homo sapiens GN=CMC4 PE=1 SV=1 E(blastx)=6e-16
isogroup60508	Katanin p60 ATPase-containing subunit A-like 1 OS=Danio rerio GN=katnal1 PE=2 SV=1 E(blastx)=5e-15
isogroup6214	52 kDa repressor of the inhibitor of the protein kinase OS=Homo sapiens GN=THAP12 PE=1 SV=2 E(blastx)=6e-46
isogroup52249	Nuclear pore complex protein Nup98-Nup96 OS=Rattus norvegicus GN=Nup98 PE=1 SV=2 E(blastx)=1e-48
isogroup73833	Afadin- and alpha-actinin-binding protein OS=Oryzias latipes GN=ssx2ip PE=3 SV=1 E(blastx)=9e-26
isogroup27512	Spectrin beta chain, non-erythrocytic 4 OS=Homo sapiens GN=SPTBN4 PE=1 SV=2 E(blastx)=5e-15
isogroup24290	Anoctamin-4 OS=Bos taurus GN=ANO4 PE=2 SV=1 E(blastx)=1e-73
isogroup4177	Phosphatidylethanolamine-binding protein 1 OS=Bos taurus GN=PEBP1 PE=1 SV=2 E(blastx)=2e-107
isogroup8295	Granulocyte-macrophage colony-stimulating factor receptor subunit alpha OS=Homo sapiens GN=CSF2RA PE=1 SV=1 E(blastx)=1e-06
isogroup1246	Thymus-specific serine protease OS=Mus musculus GN=Prss16 PE=2 SV=1 E(blastx)=3e-29
isogroup78607	Zinc transporter 1 OS=Rattus norvegicus GN=Slc30a1 PE=2 SV=1 E(blastx)=3e-19
isogroup1906	Heme oxygenase OS=Takifugu rubripes GN=hmox PE=3 SV=1 E(blastx)=3e-150
isogroup26770	Synaptotagmin-17 OS=Xenopus tropicalis GN=syt17 PE=2 SV=1 E(blastx)=3e-06
isogroup30932	Heparan-alpha-glucosaminide N-acetyltransferase OS=Homo sapiens GN=HGSNAT PE=1 SV=2 E(blastx)=1e-41
isogroup2306	LIM domain-containing protein 2 OS=Bos taurus GN=LIMD2 PE=2 SV=1 E(blastx)=9e-55
isogroup4965	3-hydroxyacyl-CoA dehydrogenase type-2 OS=Bos taurus GN=HSD17B10 PE=1 SV=3 E(blastx)=3e-141
isogroup20834	Transmembrane protein 183A OS=Homo sapiens GN=TMEM183A PE=1 SV=2 E(blastx)=1e-34
isogroup11240	Nucleolar protein 11-like OS=Danio rerio GN=nol11 PE=2 SV=1 E(blastx)=4e-65
isogroup16436	Teneurin-3 OS=Danio rerio GN=tenm3 PE=2 SV=1 E(blastx)=3e-44
isogroup58133	Hedgehog-interacting protein OS=Mus musculus GN=Hhip PE=1 SV=2 E(blastx)=2e-29
isogroup50160	Neuroblastoma suppressor of tumorigenicity 1 OS=Danio rerio GN=nbl1 PE=2 SV=1 E(blastx)=2e-45
isogroup20695	Tubulin alpha chain OS=Notophthalmus viridescens PE=2 SV=1 E(blastx)=1e-79
isogroup18944	Glycogen [starch] synthase, muscle OS=Pongo abelii GN=GYS1 PE=2 SV=1 E(blastx)=8e-102
isogroup22716	Chromodomain-helicase-DNA-binding protein 9 OS=Mus musculus GN=Chd9 PE=1 SV=2 E(blastx)=3e-07
isogroup6136	Growth factor receptor-bound protein 2 OS=Rattus norvegicus GN=Grb2 PE=1 SV=1 E(blastx)=3e-111
isogroup37582	Vascular endothelial growth factor receptor kdr-like OS=Danio rerio GN=kdrl PE=1 SV=1 E(blastx)=1e-06
isogroup58224	HERV-H_2q24.3 provirus ancestral Env polyprotein OS=Homo sapiens PE=2 SV=1 E(blastx)=2e-18
isogroup43200	Prostaglandin G/H synthase 2 OS=Neovison vison GN=PTGS2 PE=2 SV=1 E(blastx)=6e-37
isogroup8334	Protein Daple OS=Homo sapiens GN=CCDC88C PE=1 SV=3 E(blastx)=2e-70
isogroup53075	Carnosine N-methyltransferase OS=Gallus gallus GN=CARNMT1 PE=1 SV=2 E(blastx)=5e-47
isogroup8139	Huntingtin OS=Takifugu rubripes GN=htt PE=3 SV=1 E(blastx)=6e-35
isogroup997	Forkhead box protein L1 OS=Mus musculus GN=Foxl1 PE=2 SV=2 E(blastx)=4e-36
isogroup17749	Golgin subfamily A member 4 OS=Mus musculus GN=Golga4 PE=1 SV=2 E(blastx)=1e-28
isogroup6242	Phosphatidylinositol 3,4,5-trisphosphate 5-phosphatase 2B OS=Danio rerio GN=inppl1b PE=2 SV=1 E(blastx)=1e-10
isogroup7982	C-type lectin domain family 4 member E OS=Rattus norvegicus GN=Clec4e PE=2 SV=1 E(blastx)=5e-18
isogroup10154	Pre-mRNA-splicing factor SLU7 OS=Danio rerio GN=slu7 PE=2 SV=1 E(blastx)=8e-22
isogroup80795	Zinc finger and BTB domain-containing protein 26 OS=Homo sapiens GN=ZBTB26 PE=1 SV=2 E(blastx)=2e-06
isogroup54977	Partitioning defective 3 homolog B OS=Homo sapiens GN=PARD3B PE=1 SV=2 E(blastx)=1e-23
isogroup43844	Serine/threonine-protein kinase RIO2 OS=Homo sapiens GN=RIOK2 PE=1 SV=2 E(blastx)=6e-53
isogroup15573	Ras-related protein Rab-1A OS=Rattus norvegicus GN=Rab1A PE=1 SV=3 E(blastx)=2e-45
isogroup28538	NIPA-like protein 2 OS=Mus musculus GN=Nipal2 PE=2 SV=1 E(blastx)=1e-40
isogroup33454	ATP-dependent RNA helicase DHX8 OS=Homo sapiens GN=DHX8 PE=1 SV=1 E(blastx)=3e-73
isogroup71312	Myomesin-1 OS=Homo sapiens GN=MYOM1 PE=1 SV=2 E(blastx)=6e-07
isogroup9831	Deoxyribonuclease gamma OS=Homo sapiens GN=DNASE1L3 PE=1 SV=1 E(blastx)=5e-45
isogroup30208	Protein phosphatase Slingshot homolog 2 OS=Homo sapiens GN=SSH2 PE=1 SV=1 E(blastx)=3e-29
isogroup369	Transcription initiation factor TFIID subunit 12 OS=Mus musculus GN=Taf12 PE=1 SV=1 E(blastx)=6e-75
isogroup4161	P2Y purinoceptor 4 OS=Homo sapiens GN=P2RY4 PE=1 SV=1 E(blastx)=3e-47
isogroup23181	Solute carrier family 12 member 4 OS=Rattus norvegicus GN=Slc12a4 PE=1 SV=1 E(blastx)=1e-44
isogroup74485	H-2 class II histocompatibility antigen, I-E alpha chain (Fragment) OS=Mus musculus PE=1 SV=1 E(blastx)=3e-15
isogroup36807	E3 ubiquitin-protein ligase TRIM17 OS=Rattus norvegicus GN=Trim17 PE=2 SV=1 E(blastx)=2e-13
isogroup34639	Smoothelin-like protein 2 OS=Bos taurus GN=SMTNL2 PE=2 SV=1 E(blastx)=5e-65
isogroup3375	Bifunctional 3'-phosphoadenosine 5'-phosphosulfate synthase 2 OS=Homo sapiens GN=PAPSS2 PE=1 SV=2 E(blastx)=2e-94
isogroup16067	Major histocompatibility complex class I-related gene protein OS=Mus musculus GN=Mr1 PE=1 SV=2 E(blastx)=3e-25
isogroup9442	Methionine aminopeptidase 1 OS=Danio rerio GN=metap1 PE=2 SV=2 E(blastx)=1e-152
isogroup20954	Taperin OS=Rattus norvegicus GN=Tprn PE=1 SV=2 E(blastx)=2e-12
isogroup13120	Fc receptor-like protein 5 OS=Mus musculus GN=Fcrl5 PE=1 SV=3 E(blastx)=1e-06
isogroup32217	Exportin-6 OS=Danio rerio GN=xpo6 PE=2 SV=1 E(blastx)=4e-48
isogroup76705	Claudin-12 OS=Pongo abelii GN=CLDN12 PE=2 SV=1 E(blastx)=2e-16
isogroup30287	DNA repair protein XRCC2 OS=Mus musculus GN=Xrcc2 PE=2 SV=1 E(blastx)=6e-34
isogroup52863	Pleckstrin-2 OS=Homo sapiens GN=PLEK2 PE=1 SV=1 E(blastx)=1e-21
isogroup24599	JmjC domain-containing protein 8 OS=Homo sapiens GN=JMJD8 PE=2 SV=1 E(blastx)=4e-76
isogroup7069	Low-density lipoprotein receptor 2 OS=Xenopus laevis GN=ldlr-b PE=2 SV=1 E(blastx)=6e-10
isogroup33094	Prostaglandin D2 receptor 2 OS=Rattus norvegicus GN=Ptgdr2 PE=1 SV=1 E(blastx)=2e-08
isogroup8429	Immunoglobulin lambda-like polypeptide 5 OS=Homo sapiens GN=IGLL5 PE=2 SV=2 E(blastx)=1e-12
isogroup76107	Protein TASOR OS=Xenopus laevis GN=fam208a PE=2 SV=1 E(blastx)=2e-06
isogroup29890	Methionine--tRNA ligase, mitochondrial OS=Takifugu rubripes GN=mars2 PE=3 SV=1 E(blastx)=7e-67
isogroup39235	5-methylcytosine rRNA methyltransferase NSUN4 OS=Xenopus tropicalis GN=nsun4 PE=2 SV=1 E(blastx)=4e-16
isogroup22644	Exosome component 10 OS=Homo sapiens GN=EXOSC10 PE=1 SV=2 E(blastx)=3e-66
isogroup22388	Chromobox protein homolog 6 OS=Homo sapiens GN=CBX6 PE=1 SV=1 E(blastx)=1e-32
isogroup75652	Chromodomain-helicase-DNA-binding protein 4 OS=Homo sapiens GN=CHD4 PE=1 SV=2 E(blastx)=2e-44
isogroup12031	Ciliary neurotrophic factor receptor subunit alpha OS=Mus musculus GN=Cntfr PE=1 SV=2 E(blastx)=2e-92
isogroup63474	4-hydroxyphenylpyruvate dioxygenase-like protein OS=Homo sapiens GN=HPDL PE=1 SV=1 E(blastx)=1e-17
isogroup80934	Phosphoribosyl pyrophosphate synthase-associated protein 2 OS=Xenopus tropicalis GN=prpsap2 PE=2 SV=1 E(blastx)=1e-17
isogroup17230	Ankyrin repeat and SOCS box protein 13 OS=Mus musculus GN=Asb13 PE=2 SV=1 E(blastx)=2e-40
isogroup13100	Coatomer subunit delta OS=Pongo abelii GN=ARCN1 PE=2 SV=1 E(blastx)=1e-82
isogroup20858	Nuclear receptor-binding protein OS=Mus musculus GN=Nrbp1 PE=1 SV=1 E(blastx)=1e-101
isogroup11551	Beclin-1 OS=Xenopus tropicalis GN=becn1 PE=2 SV=1 E(blastx)=2e-49
isogroup1725	Probable thiopurine S-methyltransferase OS=Danio rerio GN=tpmt PE=2 SV=1 E(blastx)=5e-114
isogroup43876	COP9 signalosome complex subunit 4 OS=Arabidopsis thaliana GN=CSN4 PE=1 SV=2 E(blastx)=2e-63
isogroup40628	Tyrosine aminotransferase OS=Homo sapiens GN=TAT PE=1 SV=1 E(blastx)=1e-11
isogroup46855	Complement C3 (Fragment) OS=Oncorhynchus mykiss GN=c3 PE=1 SV=1 E(blastx)=5e-08
isogroup15911	Extracellular matrix protein 1 OS=Rattus norvegicus GN=Ecm1 PE=1 SV=2 E(blastx)=3e-08
isogroup46000	NEDD8-activating enzyme E1 catalytic subunit OS=Danio rerio GN=uba3 PE=2 SV=1 E(blastx)=2e-39
isogroup51949	Dystroglycan OS=Homo sapiens GN=DAG1 PE=1 SV=2 E(blastx)=5e-11
isogroup32619	Ectonucleotide pyrophosphatase/phosphodiesterase family member 2 OS=Rattus norvegicus GN=Enpp2 PE=1 SV=2 E(blastx)=4e-50
isogroup60423	LINE-1 reverse transcriptase homolog OS=Nycticebus coucang PE=3 SV=1 E(blastx)=5e-10
isogroup18092	Basic helix-loop-helix domain-containing protein USF3 OS=Homo sapiens GN=USF3 PE=1 SV=3 E(blastx)=1e-10
isogroup36367	INO80 complex subunit D OS=Xenopus laevis GN=ino80d PE=2 SV=1 E(blastx)=2e-56
isogroup71618	Protein FAM102B OS=Mus musculus GN=Fam102b PE=2 SV=2 E(blastx)=1e-07
isogroup1451	G-protein coupled receptor 1 OS=Macaca fascicularis GN=GPR1 PE=2 SV=1 E(blastx)=4e-39
isogroup54599	NAD kinase 2, mitochondrial OS=Homo sapiens GN=NADK2 PE=1 SV=2 E(blastx)=3e-37
isogroup23324	Chymotrypsin-like elastase family member 3B OS=Mus musculus GN=Cela3b PE=1 SV=1 E(blastx)=2e-49
isogroup1787	Nicotinamide riboside kinase 1 OS=Rattus norvegicus GN=Nmrk1 PE=2 SV=1 E(blastx)=8e-71
isogroup51539	Vacuolar protein sorting-associated protein 33A OS=Homo sapiens GN=VPS33A PE=1 SV=1 E(blastx)=3e-34
isogroup16584	SWI/SNF-related matrix-associated actin-dependent regulator of chromatin subfamily E member 1 OS=Rattus norvegicus GN=Smarce1 PE=1 SV=1 E(blastx)=8e-55
isogroup12158	39S ribosomal protein L40, mitochondrial OS=Rattus norvegicus GN=Mrpl40 PE=1 SV=2 E(blastx)=2e-32
isogroup28844	RUN domain-containing protein 3B OS=Macaca fascicularis GN=RUNDC3B PE=2 SV=1 E(blastx)=2e-11
isogroup46423	Guanine nucleotide-binding protein G(i) subunit alpha-1 OS=Cavia porcellus GN=GNAI1 PE=2 SV=3 E(blastx)=2e-66
isogroup73815	LIM domain-binding protein 2 OS=Xenopus laevis GN=ldb2 PE=2 SV=1 E(blastx)=6e-14
isogroup29923	Phosphoenolpyruvate carboxykinase, cytosolic [GTP] OS=Gallus gallus GN=PCK1 PE=2 SV=1 E(blastx)=6e-70
isogroup32523	Hypoxia-inducible factor 1-alpha inhibitor OS=Danio rerio GN=hif1an PE=2 SV=2 E(blastx)=4e-69
isogroup56059	Mapk-regulated corepressor-interacting protein 1 OS=Danio rerio GN=mcrip1 PE=1 SV=1 E(blastx)=1e-28
isogroup4665	Receptor expression-enhancing protein 1 OS=Mus musculus GN=Reep1 PE=1 SV=1 E(blastx)=1e-88
isogroup55018	C-C chemokine receptor type 3 OS=Cavia porcellus GN=CCR3 PE=3 SV=1 E(blastx)=5e-08
isogroup46382	26S proteasome non-ATPase regulatory subunit 1 OS=Rattus norvegicus GN=Psmd1 PE=1 SV=1 E(blastx)=4e-65
isogroup41572	Methyl-CpG-binding domain protein 3 OS=Mus musculus GN=Mbd3 PE=1 SV=1 E(blastx)=7e-32
isogroup47694	Rho GTPase-activating protein 10 OS=Mus musculus GN=Arhgap10 PE=1 SV=2 E(blastx)=3e-42
isogroup29707	Probable asparagine--tRNA ligase, mitochondrial OS=Mus musculus GN=Nars2 PE=1 SV=1 E(blastx)=7e-64
isogroup51679	Neuroblast differentiation-associated protein AHNAK OS=Homo sapiens GN=AHNAK PE=1 SV=2 E(blastx)=2e-24
isogroup41914	3-phosphoinositide-dependent protein kinase 1 OS=Rattus norvegicus GN=Pdpk1 PE=1 SV=2 E(blastx)=3e-64
isogroup32260	Zinc finger BED domain-containing protein 4 OS=Mus musculus GN=Zbed4 PE=2 SV=1 E(blastx)=7e-08
isogroup5399	Leucine zipper transcription factor-like protein 1 OS=Rattus norvegicus GN=Lztfl1 PE=2 SV=1 E(blastx)=4e-119
isogroup29534	Arrestin red cell isoform 1 OS=Oncorhynchus mykiss PE=2 SV=1 E(blastx)=1e-54
isogroup10557	UDP-glucuronosyltransferase 2A3 OS=Mus musculus GN=Ugt2a3 PE=1 SV=1 E(blastx)=8e-89
isogroup453	Diacylglycerol O-acyltransferase 2 OS=Rattus norvegicus GN=Dgat2 PE=2 SV=1 E(blastx)=5e-126
isogroup26825	U6 snRNA-associated Sm-like protein LSm7 OS=Homo sapiens GN=LSM7 PE=1 SV=1 E(blastx)=1e-66
isogroup55072	Sterol O-acyltransferase 1 OS=Homo sapiens GN=SOAT1 PE=1 SV=3 E(blastx)=2e-25
isogroup45520	Lysine-specific demethylase 5B-B OS=Danio rerio GN=kdm5bb PE=2 SV=2 E(blastx)=1e-10
isogroup3297	Fibronectin OS=Bos taurus GN=FN1 PE=1 SV=4 E(blastx)=4e-130
isogroup51686	Leukocyte elastase inhibitor OS=Equus caballus GN=SERPINB1 PE=1 SV=3 E(blastx)=7e-29
isogroup7589	Connective tissue growth factor OS=Sus scrofa GN=CTGF PE=2 SV=1 E(blastx)=4e-138
isogroup39608	Alpha-ketoglutarate-dependent dioxygenase alkB homolog 4 OS=Homo sapiens GN=ALKBH4 PE=1 SV=1 E(blastx)=2e-26
isogroup67023	Annexin A6 OS=Bos taurus GN=ANXA6 PE=1 SV=2 E(blastx)=5e-32
isogroup11774	Low density lipoprotein receptor adapter protein 1 OS=Homo sapiens GN=LDLRAP1 PE=1 SV=3 E(blastx)=1e-36
isogroup2140	B-cell receptor-associated protein 29 OS=Pongo abelii GN=BCAP29 PE=2 SV=1 E(blastx)=2e-13
isogroup29205	Sodium/potassium-transporting ATPase subunit alpha-1 OS=Catostomus commersonii GN=atp1a1 PE=2 SV=1 E(blastx)=3e-61
isogroup41301	Protein unc-45 homolog A OS=Rattus norvegicus GN=Unc45a PE=2 SV=1 E(blastx)=3e-33
isogroup64702	Putative 8-amino-7-oxononanoate synthase OS=Pasteurella multocida (strain Pm70) GN=bioF PE=3 SV=1 E(blastx)=3e-32
isogroup73203	Calcium-activated potassium channel subunit alpha-1 OS=Rattus norvegicus GN=Kcnma1 PE=1 SV=3 E(blastx)=3e-38
isogroup80216	Glutamate synthase [NADPH] small chain OS=Bacillus subtilis (strain 168) GN=gltB PE=2 SV=2 E(blastx)=2e-10
isogroup6953	Adapter protein CIKS OS=Homo sapiens GN=TRAF3IP2 PE=1 SV=3 E(blastx)=5e-35
isogroup9413	Ankyrin repeat and SOCS box protein 3 OS=Homo sapiens GN=ASB3 PE=1 SV=1 E(blastx)=3e-20
isogroup1301	Protein kish-B OS=Danio rerio GN=tmem167b PE=3 SV=1 E(blastx)=2e-39
isogroup20539	YrdC domain-containing protein, mitochondrial OS=Bos taurus GN=YRDC PE=2 SV=1 E(blastx)=2e-17
isogroup62201	Serine/threonine-protein phosphatase 2A 55 kDa regulatory subunit B delta isoform OS=Danio rerio GN=ppp2r2d PE=2 SV=1 E(blastx)=9e-52
isogroup9853	Bile salt export pump OS=Homo sapiens GN=ABCB11 PE=1 SV=2 E(blastx)=1e-81
isogroup6628	Class A basic helix-loop-helix protein 15 OS=Rattus norvegicus GN=Bhlha15 PE=1 SV=1 E(blastx)=2e-33
isogroup26548	Cysteine protease ATG4D OS=Homo sapiens GN=ATG4D PE=1 SV=1 E(blastx)=4e-60
isogroup9545	Complex I intermediate-associated protein 30, mitochondrial OS=Homo sapiens GN=NDUFAF1 PE=1 SV=2 E(blastx)=7e-32
isogroup51787	MAU2 chromatid cohesion factor homolog OS=Homo sapiens GN=MAU2 PE=1 SV=2 E(blastx)=2e-54
isogroup13755	Ras-related protein Rab-20 OS=Homo sapiens GN=RAB20 PE=1 SV=1 E(blastx)=3e-29
isogroup3316	Serine/threonine-protein phosphatase 2A regulatory subunit B'' subunit delta OS=Mus musculus GN=Ppp2r3d PE=2 SV=1 E(blastx)=9e-176
isogroup18040	Guanine nucleotide exchange factor VAV3 OS=Mus musculus GN=Vav3 PE=1 SV=2 E(blastx)=3e-45
isogroup9130	Ammonium transporter Rh type A OS=Bos taurus GN=RHAG PE=2 SV=1 E(blastx)=5e-29
isogroup40704	Unconventional myosin-XVIIIa OS=Homo sapiens GN=MYO18A PE=1 SV=3 E(blastx)=9e-44
isogroup52337	Probable glutathione peroxidase 8 OS=Tetraodon nigroviridis GN=gpx8 PE=3 SV=1 E(blastx)=7e-50
isogroup51418	Phosphoenolpyruvate carboxykinase, cytosolic [GTP] OS=Rattus norvegicus GN=Pck1 PE=1 SV=1 E(blastx)=1e-46
isogroup56456	Tumor susceptibility gene 101 protein OS=Homo sapiens GN=TSG101 PE=1 SV=2 E(blastx)=3e-45
isogroup60448	Sorting nexin-14 OS=Danio rerio GN=snx14 PE=2 SV=3 E(blastx)=2e-36
isogroup78032	Cytochrome P450 2K3 OS=Oncorhynchus mykiss GN=cyp2k3 PE=2 SV=1 E(blastx)=7e-23
isogroup1754	Zinc finger protein 316 OS=Mus musculus GN=Znf316 PE=2 SV=1 E(blastx)=5e-37
isogroup1868	DELTA-alicitoxin-Pse1b OS=Phyllodiscus semoni PE=2 SV=1 E(blastx)=8e-11
isogroup24106	Rho GTPase-activating protein 5 OS=Mus musculus GN=Arhgap5 PE=1 SV=2 E(blastx)=2e-67
isogroup2410	HLA class II histocompatibility antigen, DRB1-14 beta chain OS=Homo sapiens GN=HLA-DRB1 PE=1 SV=1 E(blastx)=1e-35
isogroup2121	[Pyruvate dehydrogenase (acetyl-transferring)] kinase isozyme 3, mitochondrial OS=Mus musculus GN=Pdk3 PE=1 SV=1 E(blastx)=1e-20
isogroup22518	Leucine carboxyl methyltransferase 1 OS=Bos taurus GN=LCMT1 PE=2 SV=1 E(blastx)=7e-68
isogroup25253	Xin actin-binding repeat-containing protein 2 OS=Homo sapiens GN=XIRP2 PE=1 SV=2 E(blastx)=5e-55
isogroup80373	Probable aminopeptidase NPEPL1 OS=Mus musculus GN=Npepl1 PE=1 SV=1 E(blastx)=8e-30
isogroup45125	Adenylosuccinate lyase OS=Gallus gallus GN=ADSL PE=2 SV=2 E(blastx)=6e-55
isogroup264	cAMP-responsive element modulator OS=Canis lupus familiaris GN=CREM PE=2 SV=2 E(blastx)=1e-34
isogroup30734	Vesicle-trafficking protein SEC22b-B OS=Danio rerio GN=sec22bb PE=2 SV=1 E(blastx)=4e-18
isogroup28925	Bromodomain adjacent to zinc finger domain protein 2B OS=Homo sapiens GN=BAZ2B PE=1 SV=3 E(blastx)=1e-15
isogroup21983	Pyridine nucleotide-disulfide oxidoreductase domain-containing protein 1 OS=Danio rerio GN=pyroxd1 PE=2 SV=1 E(blastx)=1e-52
isogroup3574	UDP-glucuronosyltransferase (Fragment) OS=Pleuronectes platessa GN=ugt3 PE=2 SV=1 E(blastx)=3e-24
isogroup5091	Microtubule-associated protein 4 OS=Homo sapiens GN=MAP4 PE=1 SV=3 E(blastx)=2e-11
isogroup2380	Probable ATP-dependent RNA helicase DDX46 OS=Danio rerio GN=ddx46 PE=2 SV=1 E(blastx)=8e-23
isogroup26042	Chromodomain-helicase-DNA-binding protein 1-like OS=Danio rerio GN=chd1l PE=2 SV=1 E(blastx)=9e-75
isogroup68753	cAMP-regulated phosphoprotein 19 OS=Rattus norvegicus GN=Arpp19 PE=1 SV=3 E(blastx)=2e-08
isogroup12065	Disintegrin and metalloproteinase domain-containing protein 11 (Fragment) OS=Xenopus laevis GN=adam11 PE=2 SV=1 E(blastx)=5e-06
isogroup45086	Tapasin-related protein OS=Mus musculus GN=Tapbpl PE=1 SV=2 E(blastx)=6e-12
isogroup47325	Complement C3 (Fragment) OS=Oncorhynchus mykiss GN=c3 PE=1 SV=1 E(blastx)=2e-32
isogroup43907	Solute carrier organic anion transporter family member 1B3 OS=Homo sapiens GN=SLCO1B3 PE=1 SV=1 E(blastx)=1e-25
isogroup80899	Bromodomain-containing protein 2 OS=Mus musculus GN=Brd2 PE=1 SV=1 E(blastx)=1e-36
isogroup1694	Murinoglobulin-2 OS=Rattus norvegicus GN=Mug2 PE=1 SV=1 E(blastx)=7e-43
isogroup24249	Nesprin-1 OS=Homo sapiens GN=SYNE1 PE=1 SV=4 E(blastx)=1e-08
isogroup27269	Retinal-specific ATP-binding cassette transporter OS=Homo sapiens GN=ABCA4 PE=1 SV=3 E(blastx)=4e-30
isogroup32587	Nuclear pore complex protein Nup85 OS=Homo sapiens GN=NUP85 PE=1 SV=1 E(blastx)=3e-12
isogroup68117	Alpha-1,2-mannosyltransferase ALG9 OS=Homo sapiens GN=ALG9 PE=1 SV=2 E(blastx)=5e-36
isogroup15213	Plasminogen receptor (KT) OS=Homo sapiens GN=PLGRKT PE=1 SV=1 E(blastx)=3e-48
isogroup12300	Cat eye syndrome critical region protein 5 OS=Homo sapiens GN=CECR5 PE=1 SV=1 E(blastx)=3e-52
isogroup69295	Syntaxin-binding protein 3 OS=Mus musculus GN=Stxbp3 PE=1 SV=1 E(blastx)=4e-22
isogroup69183	AH receptor-interacting protein OS=Mus musculus GN=Aip PE=1 SV=1 E(blastx)=7e-29
isogroup59372	Ubiquitin-protein ligase E3C OS=Homo sapiens GN=UBE3C PE=1 SV=3 E(blastx)=5e-30
isogroup17835	Helicase POLQ-like OS=Homo sapiens GN=HELQ PE=1 SV=2 E(blastx)=6e-61
isogroup10262	Sarcosine dehydrogenase, mitochondrial OS=Homo sapiens GN=SARDH PE=1 SV=1 E(blastx)=2e-06
isogroup3154	Ribonuclease inhibitor OS=Sus scrofa GN=RNH1 PE=1 SV=1 E(blastx)=3e-29
isogroup70909	Dual specificity mitogen-activated protein kinase kinase 4 OS=Homo sapiens GN=MAP2K4 PE=1 SV=1 E(blastx)=9e-33
isogroup4320	60S ribosomal protein L5 OS=Gallus gallus GN=RPL5 PE=2 SV=2 E(blastx)=6e-180
isogroup2413	Magnesium transporter protein 1 OS=Homo sapiens GN=MAGT1 PE=1 SV=1 E(blastx)=3e-57
isogroup44435	Occludin OS=Potorous tridactylus GN=OCLN PE=2 SV=1 E(blastx)=4e-21
isogroup25400	Aldehyde dehydrogenase family 9 member A1 OS=Oryzias latipes GN=aldh9A1 PE=2 SV=1 E(blastx)=9e-25
isogroup76927	STAM-binding protein-like A OS=Danio rerio GN=stambpa PE=2 SV=3 E(blastx)=5e-14
isogroup47680	Insulin receptor OS=Homo sapiens GN=INSR PE=1 SV=4 E(blastx)=5e-14
isogroup71828	Heterogeneous nuclear ribonucleoprotein Q OS=Homo sapiens GN=SYNCRIP PE=1 SV=2 E(blastx)=1e-33
isogroup80365	Phosphomevalonate kinase OS=Bos taurus GN=PMVK PE=2 SV=3 E(blastx)=1e-08
isogroup43403	pre-rRNA processing protein FTSJ3 OS=Gallus gallus GN=FTSJ3 PE=2 SV=2 E(blastx)=5e-10
isogroup42467	Nucleolysin TIAR OS=Homo sapiens GN=TIAL1 PE=1 SV=1 E(blastx)=8e-58
isogroup24070	Nicotinamide/nicotinic acid mononucleotide adenylyltransferase 1 OS=Homo sapiens GN=NMNAT1 PE=1 SV=1 E(blastx)=2e-32
isogroup217	Dimethylaniline monooxygenase [N-oxide-forming] 5 OS=Rattus norvegicus GN=Fmo5 PE=1 SV=3 E(blastx)=6e-150
isogroup26223	Phosphatidylinositol 3,4,5-trisphosphate 3-phosphatase TPTE2 OS=Macaca fascicularis GN=TPTE2 PE=2 SV=1 E(blastx)=4e-65
isogroup33593	Protein FAM46C OS=Danio rerio GN=fam46c PE=2 SV=1 E(blastx)=5e-51
isogroup759	Trans-2,3-enoyl-CoA reductase-like OS=Homo sapiens GN=TECRL PE=2 SV=1 E(blastx)=7e-115
isogroup34	Solute carrier family 22 member 16 OS=Mus musculus GN=Slc22a16 PE=2 SV=1 E(blastx)=2e-131
isogroup6701	Beta-galactosidase-1-like protein 2 OS=Mus musculus GN=Glb1l2 PE=1 SV=1 E(blastx)=2e-56
isogroup12778	Zinc finger protein 143 OS=Danio rerio GN=znf143 PE=2 SV=2 E(blastx)=3e-78
isogroup40205	Cytochrome c oxidase subunit 6B1 OS=Bos taurus GN=COX6B1 PE=1 SV=2 E(blastx)=3e-16
isogroup28060	Nucleolar protein 14 OS=Homo sapiens GN=NOP14 PE=1 SV=3 E(blastx)=4e-31
isogroup685	Reticulon-3 OS=Pongo abelii GN=RTN3 PE=2 SV=1 E(blastx)=3e-66
isogroup14789	Neuroepithelial cell-transforming gene 1 protein OS=Mus musculus GN=Net1 PE=1 SV=2 E(blastx)=8e-94
isogroup64616	Protein bicaudal D homolog 2 OS=Mus musculus GN=Bicd2 PE=1 SV=1 E(blastx)=2e-25
isogroup49160	RNA-binding motif, single-stranded-interacting protein 3 OS=Homo sapiens GN=RBMS3 PE=1 SV=1 E(blastx)=7e-07
isogroup75416	Phenylalanine--tRNA ligase beta subunit OS=Homo sapiens GN=FARSB PE=1 SV=3 E(blastx)=5e-27
isogroup17357	ATP-dependent 6-phosphofructokinase, liver type OS=Homo sapiens GN=PFKL PE=1 SV=6 E(blastx)=5e-10
isogroup31736	Protein canopy-1 OS=Danio rerio GN=cnpy1 PE=1 SV=1 E(blastx)=2e-07
isogroup23504	Hermansky-Pudlak syndrome 1 protein homolog OS=Macaca fascicularis GN=HPS1 PE=2 SV=1 E(blastx)=7e-68
isogroup60029	Major histocompatibility complex class I-related gene protein OS=Rattus norvegicus GN=Mr1 PE=2 SV=2 E(blastx)=6e-12
[truncated: 20,531 more rows]
