# Supplementary material for: Comparative transcriptomics of sympatric species of coral reef fishes (genus: Haemulon)
Source: PeerJ. 2019 Mar 1;7:e6541. doi: 10.7717/peerj.6541 (PMC6398375; doi:10.7717/peerj.6541)
Supplement: Supplemental Information 4 [file peerj-07-6541-s004.zip › Hflavolineatum-assembly&annotation/hflav-iso2go.tab]

TR11044|c5_g4_i1	GO:0016021;GO:0007155
TR50877|c0_g4_i1	GO:0005813;GO:0005929;GO:0030992;GO:0005634;GO:0060271;GO:0001822;GO:0045494
TR43890|c0_g1_i1	GO:0030424;GO:0005737;GO:0030425;GO:0005871;GO:0005874;GO:0005524;GO:0016887;GO:0008017;GO:0003777;GO:0007018
TR31522|c0_g1_i6	GO:0005737;GO:0005634;GO:0000975;GO:0003700;GO:0019221;GO:0051607;GO:0045087;GO:0006357;GO:0006351
TR37199|c0_g1_i1	GO:0005737;GO:0006915;GO:0043066
TR14976|c0_g1_i1	GO:0046872;GO:0003964;GO:0009036;GO:0006310;GO:0090305;GO:0032199;GO:0032197
TR48938|c0_g1_i1	GO:0005737;GO:0005654;GO:0005634;GO:0000978;GO:0001078;GO:0071346;GO:0071222;GO:0042742;GO:0042832;GO:0030099;GO:0044130;GO:0000122;GO:0006909;GO:0032729;GO:0032735;GO:0045944;GO:0060261;GO:0006351
TR43406|c0_g5_i1	GO:0005654;GO:0005634;GO:0003723;GO:0006396
TR43871|c0_g3_i1	GO:0005737;GO:0005829;GO:0005654;GO:0005634;GO:0046872;GO:0050709;GO:0017183;GO:0051099
TR8258|c0_g2_i1	GO:0005737;GO:0097200;GO:0004869;GO:0097194;GO:0006954;GO:0042981
TR31042|c1_g1_i1	GO:0005737;GO:0005634;GO:0005886;GO:0032587;GO:0008013;GO:0030837;GO:0030336;GO:0046627;GO:2000393;GO:0010977;GO:0035024;GO:1900028;GO:1900025;GO:0035413;GO:0030177;GO:0090303;GO:2000114;GO:0006355;GO:0006351
TR36676|c0_g1_i1	GO:0070062;GO:0030660;GO:0071458;GO:0071556;GO:0043231;GO:0005770;GO:0031902;GO:0005765;GO:0016020;GO:0005886;GO:0042500;GO:0042803;GO:0006509;GO:0031293;GO:0033619;GO:0050776;GO:0010803
TR36454|c0_g2_i1	GO:0005739;GO:0004300;GO:0004490;GO:0003730;GO:0003723;GO:0006635;GO:0006552;GO:0000288
TR28527|c0_g2_i1	GO:0005737;GO:0005829;GO:0005925;GO:0005634;GO:0000151;GO:0004842;GO:0008270;GO:0000209;GO:0016567;GO:0030155;GO:0023051
TR30478|c0_g1_i1	GO:0005885;GO:0005737;GO:0003779;GO:0005524;GO:0034314
TR19548|c0_g1_i1	GO:0005938;GO:0031410;GO:0005829;GO:0070062;GO:0016020;GO:0005654;GO:0005886;GO:0045236;GO:0016874;GO:0043021;GO:0061630;GO:0019787;GO:0004842;GO:0006915;GO:0051607;GO:0006954;GO:0045087;GO:0046642;GO:0043066;GO:0050687;GO:0046329;GO:0032088;GO:0032480;GO:0007219;GO:0070423;GO:0045732;GO:0002669;GO:0035519;GO:0070936;GO:0070534;GO:0016567;GO:0042787;GO:0001558;GO:0090085;GO:0006511;GO:0046718
TR23992|c0_g6_i1	GO:0016021
TR37851|c4_g2_i5	GO:0005737;GO:0016020;GO:0004719
TR31833|c0_g2_i1	GO:0005789;GO:0070062;GO:0005576;GO:1904813;GO:0032580;GO:0016021;GO:0016020;GO:0005886;GO:0035580;GO:1904724;GO:0043262;GO:0005509;GO:0004382;GO:0042803;GO:0004871;GO:0045134;GO:0043312;GO:0043123;GO:0030166
TR4634|c0_g1_i2	GO:0005829;GO:0016363;GO:0016607;GO:0003755;GO:0003723;GO:0006457
TR15208|c0_g2_i1	GO:0005783;GO:0016020;GO:0020037;GO:0004392;GO:0046872;GO:0042167;GO:0006788;GO:0055072;GO:0006979
TR48980|c0_g1_i1	GO:0000777;GO:0005737;GO:0005868;GO:0005874;GO:0005634;GO:0003774;GO:0051301;GO:0007067;GO:0007346;GO:0006810
TR37467|c0_g2_i1	GO:0071953;GO:0070062;GO:0031012;GO:0005615;GO:0001527;GO:0005578;GO:0007155;GO:0071493;GO:0048251;GO:0010712;GO:0097435;GO:0009650
TR30582|c0_g1_i1	GO:0031012;GO:0016021;GO:0042470;GO:0005509;GO:0004222;GO:0008270;GO:0045746;GO:0045579;GO:0030307;GO:0030335;GO:0010831
TR48630|c0_g1_i1
TR22650|c0_g3_i1	GO:0005776;GO:0031410;GO:0005829;GO:0070062;GO:0005615;GO:0005764;GO:0005125;GO:0043400;GO:0001660;GO:0006955;GO:0051781;GO:0010628;GO:0002690;GO:0050766;GO:0001934;GO:0051924;GO:0042098
TR50733|c0_g1_i1	GO:0005576;GO:0044179
TR46766|c0_g14_i1	GO:0005737;GO:0005829;GO:0043231;GO:0005764;GO:0005634;GO:0019003;GO:0005525;GO:0003924;GO:0051020;GO:0000287;GO:0046982;GO:0006915;GO:0007050;GO:0016049;GO:0034613;GO:0034198;GO:0071230;GO:0016236;GO:0032006;GO:1903432;GO:0043200;GO:0008380;GO:0007264;GO:0006351
TR37130|c0_g11_i1	GO:0005829;GO:0070062;GO:0005739;GO:0043005;GO:0004155;GO:0070404;GO:0070402;GO:0042803;GO:0035690;GO:0006559;GO:0001889;GO:0010044;GO:0033762;GO:0010288;GO:0006729
TR18972|c0_g1_i1	GO:0005642;GO:0005813;GO:0005737;GO:0005635;GO:0042405;GO:0031965;GO:0005643;GO:0044614;GO:0044615;GO:0005634;GO:0016874;GO:0003755;GO:0008536;GO:0003723;GO:0008270;GO:0051642;GO:0000082;GO:0051028;GO:0006607;GO:0043547;GO:0046604;GO:0006457;GO:0006606;GO:0016925;GO:0006405;GO:0007051;GO:0006511
TR22538|c0_g1_i1	GO:0005576;GO:0052689;GO:0016042
TR26335|c0_g7_i1	GO:0005737;GO:0005654;GO:0003677;GO:0000981;GO:0007010;GO:0007275;GO:0022604
TR43044|c0_g1_i1	GO:0005730;GO:0042255
TR24294|c1_g1_i3	GO:0005730;GO:0005654;GO:0003824;GO:0000480;GO:0000447;GO:0006364
TR47394|c0_g2_i1	GO:0005829;GO:0005769;GO:0031901;GO:0010008;GO:0070062;GO:0005634;GO:0016581;GO:0012506;GO:0042802;GO:0043422;GO:0007049;GO:0008283;GO:0008286;GO:0090003;GO:0046324
TR14100|c1_g4_i1	GO:0005634;GO:0004842;GO:0000209
TR22259|c1_g1_i1	GO:0005737;GO:0050480;GO:0046872;GO:0019556;GO:0019557
TR51156|c0_g1_i1	GO:0016021;GO:0031966;GO:0006915
TR22757|c0_g1_i1	GO:0005737;GO:0005769;GO:0005634;GO:0004197;GO:0044325;GO:0002039;GO:0004843;GO:0006914;GO:0006974;GO:0071347;GO:0030330;GO:0006281;GO:0043124;GO:0016579;GO:0010506;GO:0006511
TR26614|c0_g2_i1	GO:0051260
TR2487|c0_g1_i1	GO:0030659;GO:0035371;GO:0001726;GO:0046872;GO:0008017;GO:0006810
TR41990|c0_g3_i1	GO:0005737;GO:0043005;GO:0005524;GO:0005516;GO:0004683;GO:0030154;GO:0035556;GO:0007399;GO:0018105;GO:0018107
TR17695|c0_g2_i1	GO:0005829;GO:0101003;GO:0005815;GO:0072686;GO:0005886;GO:0032587;GO:0030667;GO:0003779;GO:0044325;GO:0005102;GO:0017048;GO:0003723;GO:0030041;GO:0071420;GO:0007010;GO:0043312;GO:0030335;GO:0035372;GO:2000145;GO:0008360;GO:0032886;GO:0051279;GO:0007605
TR41212|c0_g2_i3	GO:0005768;GO:0000814;GO:0031902;GO:0032266;GO:0043130;GO:0043328
TR14993|c0_g1_i1	GO:0031463;GO:0005829;GO:0005654;GO:0005112;GO:0043161;GO:0051260;GO:0016567;GO:0006511
TR16527|c0_g1_i1	GO:0070062;GO:0005622;GO:0005886
TR40497|c2_g7_i1	GO:0016021
TR34965|c0_g1_i1	GO:0005737;GO:0005829;GO:0070971;GO:0070062;GO:0005615;GO:0034363;GO:0043231;GO:0034362;GO:0034359;GO:0043025;GO:0034361;GO:0031983;GO:0012506;GO:0017127;GO:0008201;GO:0035473;GO:0008289;GO:0050750;GO:0005543;GO:0048844;GO:0071379;GO:0071356;GO:0033344;GO:0042632;GO:0008203;GO:0009566;GO:0030317;GO:0001701;GO:0006629;GO:0042158;GO:0042159;GO:0042953;GO:0034383;GO:0034374;GO:0007399;GO:0010886;GO:…
TR1981|c0_g1_i1	GO:0005654;GO:0000786;GO:0005634;GO:0003677;GO:0071949;GO:0042393;GO:0032452;GO:0034648;GO:0034649;GO:0008270;GO:0043046;GO:0034720;GO:0007275;GO:0016579;GO:0044030;GO:0006349;GO:0006355;GO:0006351
TR32678|c0_g3_i1	GO:0019012
TR14729|c0_g1_i1	GO:0016021;GO:0004725;GO:0050852
TR22359|c2_g2_i2	GO:0030131;GO:0005905;GO:0005886;GO:0008289;GO:0006897;GO:0006886;GO:0016055
TR19986|c0_g1_i1	GO:0005789;GO:0005887;GO:0005635;GO:0005634;GO:0005524;GO:0043548;GO:0046982;GO:0004713;GO:0004716;GO:0004714;GO:0001618;GO:0043277;GO:0007155;GO:0021885;GO:0001779;GO:0050728;GO:0045824;GO:0051250;GO:0043524;GO:0034122;GO:0070050;GO:0042698;GO:0014065;GO:0030168;GO:0070527;GO:0046777;GO:0043491;GO:0032940;GO:0007165;GO:0007283;GO:0034446;GO:0060068
TR8105|c0_g2_i1	GO:0005576;GO:1904813;GO:0003676;GO:0016740;GO:0008270;GO:0043312
TR15087|c0_g4_i1	GO:0005829;GO:0005789;GO:0070062;GO:0000139;GO:0005681;GO:0019003;GO:0005525;GO:0003924;GO:0000287;GO:0019901;GO:0048714;GO:0032008;GO:0032006;GO:2000074;GO:0007165
TR7081|c0_g1_i1	GO:0005884;GO:0005923;GO:0005903;GO:0031252;GO:0097433;GO:0070062;GO:0005615;GO:0005916;GO:0005925;GO:0090637;GO:0030027;GO:0016328;GO:0090636;GO:0001726;GO:0042383;GO:0030486;GO:0001725;GO:1990357;GO:0012506;GO:0030018;GO:0005915;GO:0051015;GO:0051393;GO:0005509;GO:0003725;GO:0005178;GO:0044325;GO:0030374;GO:0043495;GO:0042803;GO:0005523;GO:0017166;GO:0051764;GO:0051017;GO:0051639;GO:0051234;GO:…
TR2023|c1_g2_i1	GO:0072562;GO:0071682;GO:0070062;GO:0005576;GO:0005615;GO:0015232;GO:0046872;GO:0006879;GO:0042168;GO:0015886;GO:0020027;GO:0002925;GO:0002639;GO:0060335;GO:0042511;GO:0006898;GO:0016032
TR47081|c0_g1_i2	GO:0005829;GO:0016021;GO:0005743;GO:0005739;GO:0015227;GO:0015226;GO:0005476;GO:0015879;GO:0006839
TR32033|c0_g1_i1	GO:0005634;GO:0046872;GO:0003950;GO:0003723
TR31427|c0_g2_i1	GO:0005967;GO:0005739;GO:0005730;GO:0005634;GO:0005886;GO:0005524;GO:0004672;GO:0004740;GO:0008283;GO:0006006;GO:0097411;GO:0035556;GO:0008631;GO:0010510;GO:0010906
TR42459|c1_g3_i1	GO:0005634;GO:0004843;GO:0016579;GO:0006511
TR22352|c0_g1_i1	GO:0000775;GO:0005634;GO:0051310;GO:1905342
TR6665|c0_g1_i1	GO:0005737;GO:0005829;GO:0070062;GO:0005615;GO:0005730;GO:0003723;GO:0050265;GO:0008270;GO:0010587;GO:0010586;GO:0031054;GO:0031123;GO:0019827
TR16830|c0_g1_i1	GO:0005783;GO:0005789;GO:0016021;GO:0102344;GO:0102345;GO:0018812;GO:0030497;GO:0042761
TR10546|c0_g1_i1	GO:0005829;GO:0070062;GO:0005730;GO:0005634;GO:0005667;GO:0003677;GO:1990841;GO:0007049;GO:0016569;GO:0010629;GO:0051726;GO:0043550;GO:0006357;GO:0006351
TR7810|c0_g1_i1	GO:0005634;GO:0000159;GO:0019888;GO:0007165
TR28383|c0_g1_i1	GO:0000139;GO:0016021;GO:0009055;GO:0043295;GO:0020037;GO:0016829;GO:0050220;GO:0015035;GO:0045454;GO:0001516
TR20704|c0_g1_i1	GO:0005737;GO:0016604;GO:0005634;GO:0005524;GO:0046872;GO:0004674;GO:0004712;GO:0004713;GO:0004871;GO:0030036;GO:0006915;GO:0048041;GO:0035556;GO:0006468;GO:0007283
TR16844|c0_g2_i1	GO:0005789;GO:0016021;GO:0016020;GO:0005741;GO:0005739;GO:0005778;GO:0005886;GO:0005524;GO:0102391;GO:0004467;GO:0033211;GO:0008610;GO:0044539;GO:0001676;GO:0071902;GO:0042493;GO:0007584;GO:0034201;GO:0014070;GO:0006641;GO:0042178
TR17402|c0_g2_i1	GO:0005829;GO:0005759;GO:0005739;GO:0043023;GO:0070130;GO:0090071;GO:0042273
TR6238|c0_g12_i1	GO:0005887;GO:0015132;GO:0015732
TR24898|c0_g5_i1	GO:0005681;GO:0003723;GO:0006397;GO:0008380
TR28256|c0_g1_i1	GO:0005737;GO:0005829;GO:0005794;GO:0030426;GO:0005874;GO:0005096;GO:0048365;GO:0005070;GO:0007010;GO:0030517;GO:0030336;GO:0010764;GO:0051056;GO:0007266
TR19708|c0_g1_i1	GO:0005829;GO:0005769;GO:0000813;GO:0070062;GO:0005770;GO:0031902;GO:0005634;GO:0005886;GO:0031982;GO:0008289;GO:0048524;GO:0015031;GO:0042058;GO:0019075
TR9407|c0_g1_i1	GO:0005737;GO:0005815;GO:0005634
TR39263|c1_g3_i4	GO:0005789;GO:0016021;GO:0031090;GO:0015020;GO:0008152
TR1137|c1_g7_i1	GO:0005794;GO:0000139;GO:0030173;GO:0017040;GO:0071633;GO:0006919;GO:0035690;GO:0006672;GO:0033629;GO:0001953;GO:0090285;GO:0010942;GO:0008284;GO:0032526;GO:0030148;GO:0046512
TR6172|c0_g1_i1	GO:0005764;GO:0004190;GO:0006508
TR5354|c0_g2_i1	GO:0005737;GO:0005829;GO:0005634;GO:0008234;GO:0003677;GO:0070530;GO:1990380;GO:0004843;GO:0008270;GO:0002250;GO:0006955;GO:0002385;GO:0043124;GO:0032717;GO:1900181;GO:0000122;GO:0016579;GO:0071947;GO:0035871;GO:0071108;GO:0070536
TR22805|c0_g1_i1	GO:0020002;GO:0016020;GO:0019013;GO:0004190;GO:0003677;GO:0003887;GO:0003723;GO:0003964;GO:0004523;GO:0039660;GO:0008270;GO:0015074;GO:0006310
TR14827|c0_g3_i1	GO:0005737;GO:0005654;GO:0042826;GO:0046872;GO:0008168;GO:1990841;GO:0000978;GO:0003700;GO:0001078;GO:0002250;GO:0035904;GO:0048844;GO:0045165;GO:0060976;GO:0042462;GO:0007281;GO:0003170;GO:0045087;GO:0060576;GO:0001893;GO:0001763;GO:0030889;GO:0031665;GO:0000122;GO:0045579;GO:0010628;GO:0009791;GO:0033082;GO:0032823;GO:0051136;GO:1990654;GO:0006351;GO:0060707;GO:0003281
TR34345|c0_g5_i1	GO:0005615;GO:0016020;GO:0001530;GO:0050829;GO:0006955
TR40918|c0_g2_i1	GO:0031234;GO:0045121;GO:0000242;GO:0005524;GO:0004715;GO:0004722;GO:0004713;GO:0005102;GO:0042169;GO:0006919;GO:0050853;GO:0016477;GO:0006882;GO:0045087;GO:0038083;GO:2001244;GO:0050870;GO:0042981;GO:0042127;GO:0042493;GO:0030217;GO:0007169
TR20614|c1_g1_i1	GO:0016021;GO:0005743;GO:0005739;GO:0022857;GO:0006839
TR2134|c0_g1_i4	GO:0030054;GO:0005737;GO:0005829;GO:0070062;GO:0005739;GO:0043005;GO:0045202;GO:0016784;GO:0042802;GO:0004792;GO:0070814;GO:0001822;GO:0001889;GO:0021510;GO:0019346
TR710|c0_g6_i1	GO:0005737;GO:0030139;GO:0005886;GO:0032587;GO:0005546;GO:0046982;GO:0042803;GO:0005080;GO:0035663;GO:0035662;GO:0070935;GO:0007257;GO:0007250;GO:0007166;GO:0071221;GO:0071223;GO:0050830;GO:0007249;GO:0006954;GO:0045087;GO:0030099;GO:0044130;GO:0030890;GO:2000340;GO:2000343;GO:0070374;GO:0043123;GO:0045089;GO:0032735;GO:0032738;GO:0045410;GO:0032757;GO:0046330;GO:0090023;GO:0051092;GO:0090073;GO:…
TR38586|c0_g1_i1	GO:0071013;GO:0005694;GO:0016607;GO:0005634;GO:0005524;GO:0004672;GO:0004674;GO:0003723;GO:0006397;GO:0008380
TR36356|c0_g4_i4	GO:0005783;GO:0005548;GO:0046982;GO:0015914;GO:0034377;GO:0034197
TR37141|c0_g1_i1	GO:0016021
TR1836|c4_g2_i1	GO:0005737;GO:0020037;GO:0033754;GO:0046872;GO:0004833;GO:0002376;GO:0019441
TR13698|c0_g1_i2	GO:0005737;GO:0005634;GO:0008270;GO:0006915
TR4774|c0_g5_i1	GO:0022625;GO:0016020;GO:0003723;GO:0003735;GO:0006412
TR33828|c1_g3_i1	GO:0005852;GO:0003743
TR47460|c1_g1_i2	GO:0005737;GO:0000792;GO:0000790;GO:0005654;GO:0016581;GO:0043234;GO:0003682;GO:0003677;GO:0004407;GO:0008327;GO:0007568;GO:0043044;GO:0007420;GO:0048568;GO:0007507;GO:0016573;GO:0001701;GO:0006346;GO:0000122;GO:0044030;GO:1901796;GO:0032355;GO:0031667;GO:0009888;GO:0006351
TR11954|c0_g1_i1	GO:0005789;GO:0016021;GO:0005741;GO:0051537;GO:0046872;GO:0042803;GO:0000422;GO:0010259;GO:0010506
TR2789|c0_g3_i4	GO:0005829;GO:0001650;GO:0005761;GO:0005739;GO:0005654;GO:0003723;GO:0032543
TR44408|c0_g1_i1	GO:0005737;GO:0005829;GO:0000791;GO:0000123;GO:0005739;GO:0043005;GO:0043025;GO:0005634;GO:0005886;GO:0042588;GO:0048029;GO:0042277;GO:0005547;GO:0019904;GO:0016262;GO:0097363;GO:0008134;GO:0006915;GO:0071333;GO:0032869;GO:0071222;GO:0097237;GO:0032922;GO:0030900;GO:0006041;GO:0080182;GO:0043984;GO:0043981;GO:0043982;GO:0048312;GO:0060548;GO:1900038;GO:0033137;GO:0010801;GO:0001933;GO:0090315;GO:…
TR3576|c0_g2_i2	GO:0070062;GO:0005887;GO:0005886;GO:0050839;GO:0005102;GO:0005001;GO:0007157;GO:0030182;GO:0006796;GO:0050775;GO:0097105;GO:0006470;GO:0007185
TR43763|c0_g2_i1	GO:0030054;GO:0005829;GO:0070062;GO:0016604;GO:0048471;GO:0005509;GO:0042379;GO:0006915;GO:0055074;GO:0042742;GO:0071624;GO:0090026;GO:0032496;GO:0034142
TR31352|c0_g1_i1	GO:0042627;GO:0034360;GO:0030669;GO:0005737;GO:0005829;GO:0005769;GO:0071682;GO:0070971;GO:0005788;GO:0005789;GO:0031904;GO:0010008;GO:0070062;GO:0005576;GO:0005615;GO:0034363;GO:0043231;GO:0034362;GO:0043202;GO:0034359;GO:0043025;GO:0005886;GO:0005790;GO:0034361;GO:0017127;GO:0008201;GO:0035473;GO:0050750;GO:0005543;GO:0048844;GO:0044257;GO:0071379;GO:0071356;GO:0033344;GO:0042632;GO:0008203;GO:…
TR1825|c0_g1_i1	GO:0005737;GO:0030246
TR667|c0_g3_i1	GO:0007165
TR9617|c0_g2_i1	GO:0016021;GO:0005886;GO:0001931;GO:0050902;GO:0050901
TR36027|c1_g1_i1	GO:0005912;GO:0043296;GO:0045177;GO:0016323;GO:0030877;GO:1990907;GO:0070369;GO:0005923;GO:0016342;GO:0071664;GO:0005938;GO:0030054;GO:0071944;GO:0031253;GO:0005913;GO:0005911;GO:0005813;GO:0005737;GO:0005829;GO:0070062;GO:0005916;GO:0016600;GO:0005925;GO:0014704;GO:0005622;GO:0030027;GO:0016328;GO:0016020;GO:0031528;GO:0005719;GO:0044798;GO:0005634;GO:0048471;GO:0005886;GO:0043234;GO:0032993;GO:…
TR31903|c0_g1_i1	GO:0031672;GO:0043197;GO:0016459;GO:0005509
TR10731|c0_g1_i1	GO:0005737;GO:0005829;GO:0014069;GO:0005524;GO:0005509;GO:0005516;GO:0004686;GO:0004672;GO:0008135;GO:0071454;GO:1990416;GO:0071277;GO:0071320;GO:0032869;GO:0043066;GO:0061003;GO:0045807;GO:0051965;GO:0046777;GO:0031952;GO:0002931;GO:1990637;GO:0006414
TR5832|c0_g1_i1	GO:0022627;GO:0005743;GO:0005763;GO:0003735;GO:0032543;GO:0070125;GO:0070126;GO:0006412
TR35681|c0_g1_i1	GO:0015629;GO:0005938;GO:0005737;GO:0031410;GO:0005783;GO:0030027;GO:0005758;GO:0005741;GO:0005739;GO:0031965;GO:0000932;GO:0005886;GO:0016529;GO:0005667;GO:0019966;GO:0047485;GO:0007166;GO:0071345;GO:0043066;GO:2000251;GO:0030854;GO:0033138;GO:0050731;GO:0014068;GO:0051897;GO:0045944;GO:0030833
TR43568|c1_g4_i1	GO:0005730;GO:0003723;GO:0009383;GO:0000470;GO:0008284;GO:0070475
TR16691|c0_g3_i2	GO:0005576;GO:0044179
TR11178|c0_g1_i1	GO:0005783;GO:0005789;GO:0016021;GO:0031201;GO:0005484;GO:0000149;GO:0006888;GO:0015031;GO:0048280
TR37808|c0_g1_i1	GO:0030054;GO:0005576;GO:0016021;GO:0005886;GO:0005509;GO:0007043;GO:0007507
TR27044|c0_g4_i1	GO:0016021;GO:0005622;GO:0005886;GO:0005229;GO:0017128;GO:0046983;GO:0061591;GO:0061590;GO:0061589;GO:0006821;GO:0034220
TR37129|c0_g1_i1	GO:0005694;GO:0016020;GO:0005730;GO:0005524;GO:0004004;GO:0003723;GO:0071392;GO:0010501
TR35492|c0_g1_i1	GO:0005739;GO:0005634;GO:0006417
TR29246|c1_g1_i1	GO:0005829;GO:0005634;GO:0000932;GO:0003729;GO:0003723;GO:0030371;GO:0098749;GO:0017148;GO:0000289;GO:0043488;GO:0006355;GO:0006351
TR32365|c0_g5_i1	GO:0005789;GO:0016021;GO:0031090;GO:0015020;GO:0008152
TR7553|c0_g5_i1	GO:0005737;GO:0031931;GO:0031932;GO:0032956;GO:0031929
TR9938|c0_g1_i1	GO:0005737;GO:0019904;GO:0034315;GO:0031529
TR11040|c12_g3_i1	GO:0016021;GO:0042470;GO:0005886;GO:0055037;GO:0004998;GO:0033570;GO:0006879;GO:0030890;GO:0045830;GO:0042102;GO:0031623;GO:0033572
TR46652|c0_g1_i1	GO:0005737;GO:0005524;GO:0046872;GO:0004652;GO:0006397;GO:0043631
TR20986|c0_g7_i1	GO:0005524;GO:0004004;GO:0003723;GO:0010501
TR18609|c0_g1_i1	GO:0031410;GO:0005829;GO:0005887;GO:0005634;GO:0005886;GO:0005524;GO:0017134;GO:0005007;GO:0008201;GO:0060249;GO:0048738;GO:0009953;GO:0008543;GO:0031101;GO:0001889;GO:0042664;GO:0021628;GO:0071699;GO:0018108;GO:0008284;GO:0043406;GO:0010863;GO:0036342;GO:0048916;GO:0045471;GO:0043589
TR19977|c0_g2_i1	GO:0005089;GO:0035023
TR18793|c0_g1_i1	GO:0043679;GO:0071013;GO:0030425;GO:0005783;GO:0030426;GO:0030529;GO:0005654;GO:0005681;GO:0003730;GO:0003723;GO:0007623;GO:0010467;GO:0061157;GO:0006397;GO:0000398;GO:0043086;GO:0061014
TR37658|c0_g2_i1	GO:0000139;GO:0016021;GO:0005886;GO:0015194;GO:0051607;GO:0009597;GO:0045087;GO:0006658;GO:1902237;GO:0006665
TR38795|c1_g3_i1	GO:0005737;GO:0005829;GO:0045121;GO:0031966;GO:0005739;GO:0043005;GO:0005634;GO:0048471;GO:0005886;GO:0043234;GO:0005524;GO:0004698;GO:0004697;GO:0008270;GO:0007568;GO:0001525;GO:0006915;GO:0007155;GO:0021955;GO:0045184;GO:0035556;GO:0007611;GO:0034351;GO:0045822;GO:0017148;GO:0018105;GO:0018107;GO:0045766;GO:0010613;GO:0045785;GO:0030335;GO:2000707;GO:0010595;GO:0001938;GO:0070374;GO:0045921;GO:…
TR32802|c0_g2_i1	GO:0005829;GO:0000139;GO:0016020;GO:0005096;GO:0003924;GO:0042803;GO:0017016;GO:0007411;GO:1903697;GO:0043547;GO:0043087;GO:0051056;GO:0007165
TR19814|c0_g8_i1	GO:0005737;GO:0070062;GO:0043231;GO:0016604;GO:0005654;GO:0005634;GO:0003690;GO:0042802;GO:0003723;GO:0043565;GO:0060765;GO:0050684;GO:0006357;GO:0060008;GO:0006351
TR16291|c0_g1_i1	GO:0005737;GO:0004842;GO:0008270;GO:0007219
TR22052|c0_g4_i4	GO:0005737;GO:0004177;GO:0030145;GO:0008235
TR30063|c0_g5_i2	GO:0005776;GO:0030136;GO:0005769;GO:0030897;GO:0005770;GO:0031902;GO:0005765;GO:0048471;GO:0097352;GO:0008333;GO:0032418;GO:0032400;GO:0030220;GO:0015031;GO:0048070;GO:0035751;GO:0006904;GO:0016192
TR29602|c0_g1_i1	GO:0005737;GO:0005654;GO:0005634;GO:0005524;GO:0009931;GO:0005516;GO:0004683;GO:0046872;GO:0004674;GO:0097192;GO:0035556;GO:0018105;GO:0046777;GO:0006468;GO:0006417;GO:0009651
TR8782|c1_g4_i1	GO:0005634;GO:0004649;GO:1990966;GO:0005975
TR26476|c0_g1_i1	GO:0015629;GO:0005737;GO:0005886;GO:0030041;GO:0044782
TR33963|c0_g5_i1	GO:0005634;GO:0008081;GO:0004871;GO:0016042
TR25165|c4_g2_i5	GO:0044194;GO:0005829;GO:0031904;GO:0005576;GO:0016021;GO:0016020;GO:0005886;GO:0005509;GO:0022829;GO:0006915;GO:0006968;GO:0019835;GO:0002357;GO:0051607;GO:0002418;GO:0001771;GO:0051260
TR15501|c1_g4_i4	GO:0005634;GO:0030017;GO:0016491
TR30972|c0_g2_i1	GO:0005730
TR37851|c4_g4_i2	GO:0005737;GO:0004719
TR1269|c0_g2_i1	GO:0005829;GO:0005925;GO:0005654;GO:0003677;GO:0000977;GO:0003700;GO:0001228;GO:0008283;GO:0045944;GO:0006355
TR539|c0_g2_i1	GO:0016235;GO:0005737;GO:0005829;GO:0070062;GO:0031012;GO:0005634;GO:0005886;GO:0005844;GO:0045296;GO:0005525;GO:0003924;GO:0019901;GO:0003746;GO:0002244;GO:0045727
TR42958|c1_g9_i1	GO:0005737;GO:0016234;GO:0016020;GO:0005536;GO:0004373;GO:0061547;GO:0019901;GO:0005978;GO:0007507
TR35346|c1_g1_i1	GO:0016021
TR21794|c0_g1_i1	GO:0071564;GO:0030374;GO:0000902;GO:0007010;GO:0048013;GO:0035556;GO:0000226;GO:0097150;GO:0045944;GO:0042493;GO:0006351
TR16346|c0_g1_i1	GO:0012505;GO:0005622;GO:0005096;GO:0017137;GO:0090630;GO:0006886;GO:0031338
TR4528|c1_g3_i1	GO:0005813;GO:0032154;GO:0000777;GO:0005829;GO:0000776;GO:0016020;GO:0005874;GO:0031616;GO:0045202;GO:0042802;GO:0008017;GO:0019904;GO:0051301;GO:0051298;GO:0021987;GO:0097711;GO:0051303;GO:0000132;GO:0000086;GO:0007020;GO:0007067;GO:0007405;GO:0001764;GO:2000574;GO:0007062;GO:0047496
TR50484|c1_g1_i1	GO:0000139;GO:0017119;GO:0032588;GO:0006888;GO:0070085;GO:0006891;GO:0015031
TR35158|c0_g1_i1	GO:0005622;GO:0005759;GO:0005739;GO:0005654;GO:0034062;GO:0005524;GO:0052929;GO:0052928;GO:0052927;GO:0004810;GO:0000049;GO:1990180;GO:0006626;GO:0042780;GO:0001680
TR15677|c1_g2_i3	GO:0005737;GO:0016491;GO:0009236;GO:0048703
TR37418|c0_g4_i3	GO:0015629;GO:0005737;GO:0005925;GO:0005524;GO:0004715;GO:0016477;GO:0046777;GO:0034446
TR45969|c0_g1_i1	GO:0005737;GO:0005829;GO:0005634;GO:0032947;GO:0006915;GO:0001942;GO:0035329;GO:0060575;GO:0030216;GO:0060487;GO:0060044;GO:0050680;GO:0043065;GO:0045600;GO:0051091;GO:0050821;GO:2000036;GO:0060412
TR49834|c0_g4_i1
TR49944|c2_g1_i1	GO:0005758
TR19735|c0_g3_i1	GO:0005634;GO:0005524;GO:0004674;GO:0055013;GO:0007507
TR14528|c2_g2_i1	GO:0005730;GO:0003723;GO:1902570;GO:0006364
TR36650|c0_g1_i1	GO:0005783;GO:0016021;GO:0005765;GO:0031966;GO:0031965;GO:0052689;GO:0004622;GO:0032502;GO:0016042
TR48147|c0_g1_i1	GO:0005783;GO:0005794;GO:0016021;GO:0019706;GO:0018345
TR6114|c0_g1_i2	GO:0030054;GO:0005634;GO:0045202;GO:0017053;GO:0051287;GO:0016616;GO:0045892;GO:0006351;GO:0050872
TR44175|c0_g3_i1	GO:0005634;GO:0050662;GO:0016491
TR46717|c0_g4_i2	GO:0005829;GO:0005783;GO:0000502;GO:0070628;GO:1901799;GO:0006511
TR50315|c0_g2_i1	GO:0009925;GO:0016323;GO:0030054;GO:0005829;GO:0005789;GO:0005902;GO:0043005;GO:0033270;GO:0005886;GO:0014069;GO:0045211;GO:0042734;GO:0030315;GO:0004385;GO:0035255;GO:0019894;GO:0030165;GO:0019902;GO:0008022;GO:0019901;GO:0007015;GO:0007155;GO:0007268;GO:0030866;GO:0001935;GO:0045197;GO:0045930;GO:0007399;GO:0043268;GO:0043113;GO:0097120;GO:0032880;GO:0016337
TR13849|c1_g7_i1	GO:0005783;GO:0005788;GO:0070062;GO:0003993;GO:0034417;GO:0052826;GO:0052745;GO:0030351;GO:0051717;GO:0008969;GO:0030282;GO:0043647;GO:0001503;GO:0006797
TR36294|c0_g1_i1	GO:0005737;GO:0005634;GO:0001046;GO:0050692;GO:0003677;GO:0050693;GO:0016922;GO:0003714;GO:0003705;GO:0003700;GO:0044212;GO:0001078;GO:0090425;GO:0060414;GO:0055009;GO:0007420;GO:0061114;GO:0055007;GO:0001709;GO:0021707;GO:0007623;GO:0021542;GO:0021516;GO:0060059;GO:0060214;GO:0002194;GO:0070365;GO:0072574;GO:0001822;GO:0002088;GO:0070309;GO:0001889;GO:0030324;GO:0001946;GO:0060836;GO:0070858;GO:…
TR45966|c0_g3_i1	GO:0000781;GO:0005829;GO:0005654;GO:0003691;GO:0042802;GO:0046872;GO:0006355;GO:0010833;GO:0006351
TR347|c0_g1_i1	GO:0005739;GO:0004053;GO:0046872;GO:0050998;GO:0006915;GO:0019547;GO:0006525;GO:0071549;GO:0071346;GO:0071353;GO:0071222;GO:0030324;GO:0060135;GO:0007494;GO:0051001;GO:0045988;GO:0010963;GO:0045428;GO:0014075;GO:0043200;GO:0048678;GO:0046686;GO:0042493;GO:0009749;GO:0009635;GO:0009725;GO:0001666;GO:0046689;GO:0007584;GO:0010269;GO:0033197;GO:0000050
TR36114|c0_g8_i3	GO:0010494;GO:0005634;GO:0003723;GO:0006397;GO:0051028;GO:0006417
TR4738|c0_g2_i1	GO:0005737;GO:0005856;GO:0070062;GO:0031234;GO:0005634;GO:0005524;GO:0005131;GO:0004715;GO:0004713;GO:0005102;GO:0030154;GO:0016477;GO:0045087;GO:0035556;GO:0038083;GO:0042127;GO:0007169
TR36962|c1_g1_i1	GO:0070062;GO:0005794;GO:0000139;GO:0016021;GO:0048471;GO:0030246;GO:0046872;GO:0004653;GO:0005975;GO:0016266
TR12261|c1_g2_i1	GO:0005743;GO:0052650;GO:0042462;GO:0009644;GO:0010842
TR27881|c0_g1_i1	GO:0005777;GO:0016830;GO:0042802;GO:0000287;GO:0005102;GO:0030976;GO:0001561;GO:0051259
TR19210|c0_g1_i1	GO:0005634;GO:0043565;GO:0003714;GO:0008270;GO:0008045;GO:0045892;GO:0048665;GO:0021794
TR3775|c1_g3_i2	GO:0005737;GO:0005730;GO:0004842;GO:0008270;GO:0006915;GO:0007275
TR23451|c0_g1_i1
TR3482|c0_g6_i1	GO:0016021;GO:0055085
TR36254|c0_g9_i1	GO:0005930;GO:0032154;GO:0000777;GO:0030496;GO:0031105;GO:0005819;GO:0005525;GO:0051301;GO:0060271;GO:0060031;GO:0007067;GO:0016476
TR47140|c16_g1_i1	GO:0005829;GO:0005811;GO:0048471;GO:0042802;GO:0097202;GO:0097194;GO:0090200;GO:0042981
TR45117|c0_g1_i1	GO:0005881;GO:0005829;GO:0005783;GO:0005789;GO:0005794;GO:0016021;GO:0006915
TR1533|c0_g1_i1	GO:0016021;GO:0005741;GO:0004095;GO:0006635;GO:0006810
TR35827|c0_g1_i1	GO:0005887;GO:0008509;GO:0015297;GO:0005452;GO:0015293;GO:0098656;GO:0015701;GO:0007399;GO:0051453;GO:0006814
TR49828|c0_g1_i1	GO:0043540;GO:0003873;GO:0005524;GO:0004331;GO:0006003;GO:0006000
TR47755|c0_g1_i1	GO:0005761;GO:0005763;GO:0005739;GO:0003723;GO:0003735;GO:0032543;GO:0006412
TR10901|c0_g1_i1	GO:0030426;GO:0005654;GO:0005634;GO:0003682;GO:0003677;GO:0046872;GO:0001078;GO:0060291;GO:0007275;GO:0045892;GO:0051968;GO:0002087;GO:0006357;GO:0006351
TR9275|c0_g1_i1	GO:0005829;GO:0005794;GO:0034709;GO:0005634;GO:0001046;GO:0044020;GO:0008327;GO:0016274;GO:0035243;GO:0003714;GO:0032922;GO:0006353;GO:0042118;GO:0090161;GO:0043985;GO:0018216;GO:0006355;GO:0000387
TR47634|c0_g1_i1	GO:0005634
TR47507|c1_g4_i2	GO:0003823
TR32960|c0_g2_i1	GO:0016327;GO:0016323;GO:0005923;GO:0071944;GO:0042995;GO:0005737;GO:0005856;GO:0030056;GO:0045095;GO:0097356;GO:0008092;GO:0019215;GO:0003723;GO:0045109;GO:0030336;GO:0050680;GO:0051548;GO:0010839;GO:0061045;GO:1905041;GO:0042060
TR32516|c0_g1_i1	GO:0005737;GO:0005576;GO:0005615;GO:0030246;GO:0008061;GO:0004568;GO:0019900;GO:0003796;GO:0006915;GO:0005975;GO:0006037;GO:0006032;GO:0006030;GO:0007586;GO:0006955;GO:0000272;GO:0090197;GO:0002532;GO:0009620
TR35234|c0_g8_i1	GO:0000785;GO:0005654;GO:0005634;GO:0032116;GO:0051301;GO:0034088
TR26215|c0_g2_i1	GO:0072562;GO:0070062;GO:0005576;GO:0005886;GO:0003823;GO:0004252;GO:0006956;GO:0006958;GO:0038095;GO:0038096;GO:0006955;GO:0002377;GO:0050900;GO:0006898;GO:0050776
TR21645|c1_g6_i1	GO:0005737;GO:0005634;GO:0003723;GO:0006397
TR22852|c0_g15_i1
TR6717|c0_g1_i1	GO:0009986;GO:0016021
TR4928|c0_g7_i1	GO:0005737;GO:0070062;GO:0005524;GO:0061631;GO:0061630;GO:0031625;GO:0004842;GO:0070936;GO:0070534;GO:0000209;GO:0016567;GO:0006511
TR23739|c0_g1_i1	GO:0005576;GO:0005615;GO:0005622;GO:0048020;GO:0031735;GO:0031732;GO:0008009;GO:0042379;GO:0007257;GO:0007154;GO:0048469;GO:0006874;GO:0071346;GO:0071347;GO:0071356;GO:0098586;GO:0070098;GO:0002407;GO:0001768;GO:0007186;GO:0006955;GO:0001771;GO:0006954;GO:0072610;GO:0048247;GO:0097029;GO:0002548;GO:0002408;GO:2000107;GO:2000147;GO:0050921;GO:0002606;GO:2000549;GO:0045807;GO:0070374;GO:0010560;GO:…
TR16821|c0_g1_i1	GO:0045177;GO:0005903;GO:0005737;GO:0005856;GO:0005829;GO:0005902;GO:0001917;GO:0001750;GO:0005886;GO:0032420;GO:0045202;GO:0051015;GO:0032029;GO:0030507;GO:0051017;GO:0042491;GO:1904970;GO:0043623;GO:0050957;GO:0000086;GO:0042472;GO:0060122;GO:0050885;GO:0030046;GO:0045494;GO:1904106;GO:0032532;GO:0050953;GO:0007605
TR31508|c0_g1_i1	GO:0005634;GO:0003677;GO:0046872
TR15988|c0_g1_i1	GO:0005634;GO:0043565;GO:0003707;GO:0070324;GO:0004887;GO:0008270;GO:0006351
TR1697|c0_g2_i1	GO:0005654;GO:0016278;GO:1901796
TR31978|c0_g1_i1	GO:0005737;GO:0005829;GO:0009506;GO:0017168;GO:0005524;GO:0006751
TR19155|c2_g1_i1	GO:0005634;GO:0004879;GO:0043565;GO:0003707;GO:0003700;GO:0008134;GO:0008270;GO:0035881;GO:0071300;GO:0042462;GO:0045668;GO:0045892;GO:0045893;GO:0042752;GO:0060041;GO:0046549;GO:0046548;GO:0048511;GO:0006351;GO:0007601
TR6088|c0_g1_i1	GO:0005912;GO:0005911;GO:0005814;GO:0005813;GO:0036064;GO:0005929;GO:0005829;GO:0036038;GO:0097730;GO:0042802;GO:0034613;GO:0007417;GO:0097711;GO:0060271;GO:0035844;GO:0001947;GO:0030902;GO:0070121;GO:0070986;GO:0001738;GO:0043066;GO:0071599;GO:0035845;GO:0030862;GO:0002092;GO:0045944;GO:0039023;GO:0039008;GO:0050795;GO:0010842;GO:0065001;GO:0007169;GO:0016192
TR50775|c0_g1_i1	GO:0005829;GO:0005654;GO:0005634;GO:0004001;GO:0005524;GO:0046872;GO:0003723;GO:0006169;GO:0044209;GO:0006175;GO:0043101;GO:0009156
TR46408|c0_g2_i1	GO:0030170;GO:0004782;GO:0019752;GO:0042412
TR25739|c1_g1_i1	GO:0019005;GO:0004842;GO:0051216;GO:0042733;GO:0060173;GO:0002053;GO:0031146;GO:0016055
TR1522|c2_g2_i1	GO:0005737;GO:0004055;GO:0005524;GO:0006526;GO:0000053;GO:0000050
TR34863|c0_g1_i1	GO:0005789;GO:0005811;GO:0051539;GO:0003824;GO:0046872;GO:0051607;GO:0045087
TR29286|c21_g1_i1	GO:0004190;GO:0003676;GO:0003964;GO:0004523;GO:0015074;GO:0006310;GO:0075713;GO:0046718;GO:0044826
TR44648|c0_g1_i1	GO:0000785;GO:0000775;GO:0008278;GO:0005737;GO:0005622;GO:0000800;GO:0030893;GO:0016363;GO:0034991;GO:0005654;GO:0005634;GO:0000922;GO:0005524;GO:0003682;GO:0070840;GO:0036033;GO:0032403;GO:0046982;GO:0051301;GO:0006281;GO:0007126;GO:0007064;GO:0032876;GO:0044791;GO:0006275;GO:0007165;GO:0007062;GO:0019827
TR22337|c0_g2_i1	GO:0005768;GO:0005794;GO:0016021;GO:0016020;GO:0005654;GO:0001750;GO:0005886;GO:0005524;GO:0000287;GO:0004012;GO:0007568;GO:0007409;GO:0050908;GO:0042755;GO:0042472;GO:0003011;GO:0060052;GO:0050884;GO:0048666;GO:0031175;GO:0040018;GO:0010976;GO:0061092;GO:0010996;GO:0010842;GO:0043588
TR37583|c0_g2_i1	GO:0005829;GO:0004069;GO:0047801;GO:0080130;GO:0030170;GO:0006103;GO:0006532;GO:0006531;GO:0006520;GO:0006094;GO:0006536;GO:0006114
TR32669|c0_g9_i1	GO:0016021;GO:0005886;GO:0005509;GO:0007156
TR42799|c0_g2_i1	GO:0005637;GO:0005654;GO:0005634;GO:0048471;GO:0005681;GO:0003729;GO:0070717;GO:0036002;GO:0003723;GO:0071333;GO:0021796;GO:1990403;GO:0000398;GO:0048025;GO:0048026;GO:0000381;GO:0000302
TR9342|c0_g2_i1	GO:0071013;GO:0005634;GO:0003723;GO:0000398
TR5935|c0_g2_i1	GO:0005737;GO:0005634;GO:0016597;GO:0004070;GO:0005524;GO:0004088;GO:0004151;GO:0008270;GO:0006207;GO:0044205;GO:0006541
TR41176|c0_g1_i1	GO:0016020;GO:0005739;GO:0005524;GO:0016887
TR16457|c0_g2_i2	GO:0008180;GO:0005737;GO:0000338
TR3732|c0_g2_i1	GO:0031966;GO:0047620;GO:0005524;GO:0004143;GO:0003951;GO:0046486
TR14303|c0_g1_i1	GO:0005783;GO:0005789;GO:0016021;GO:0005765;GO:0031966;GO:0031965;GO:0004622;GO:0032502;GO:0046475
TR45845|c0_g1_i1	GO:0030054;GO:0005737;GO:0005856;GO:0030425;GO:0019897;GO:0060077;GO:0005622;GO:0043025;GO:0098794;GO:0045211;GO:0099572;GO:0005524;GO:0008092;GO:0046872;GO:0061598;GO:0061599;GO:0098879;GO:0007529;GO:0097112;GO:0072579;GO:0098880;GO:0006777;GO:0018315;GO:0032324;GO:0098970
TR19866|c0_g6_i1	GO:0016021;GO:0043209;GO:0007155
TR46848|c0_g12_i1	GO:0005829;GO:0005634;GO:0005525
TR33048|c0_g1_i1	GO:0004252;GO:0016486
TR16101|c0_g2_i1	GO:0005654;GO:0005634;GO:0070410;GO:0003677;GO:0070412;GO:0004842;GO:0008270;GO:0030514;GO:0000122;GO:0045892;GO:0016567;GO:0017015;GO:0006351
TR8782|c1_g3_i3	GO:0005634;GO:0004649;GO:1990966;GO:0005975
TR2380|c0_g1_i1	GO:0030673;GO:0005737;GO:0031410;GO:0030425;GO:0000139;GO:0030426;GO:0005886;GO:0005790;GO:0008432;GO:0019894;GO:0005078;GO:0031434;GO:0031435;GO:0030159;GO:0007257;GO:0007411;GO:0030900;GO:0001701;GO:0007254;GO:0048286;GO:0060425;GO:0043507;GO:0045666;GO:0009791;GO:0008104;GO:0010468;GO:0046328;GO:0007585;GO:0016192
TR21859|c0_g2_i1	GO:0005845;GO:0005634;GO:0004482;GO:0003723;GO:0006370;GO:0036265
TR2103|c0_g2_i1	GO:0005576;GO:0030246;GO:0046872;GO:0006954
TR22468|c0_g2_i1	GO:0097361;GO:0051539;GO:0046872;GO:0016226
TR50893|c0_g3_i1	GO:0016021;GO:0004871;GO:0043123
TR42599|c0_g1_i1	GO:0010008;GO:0070062;GO:0016021
TR36438|c0_g1_i1	GO:0005829;GO:0005783;GO:0070062;GO:0001671;GO:0045296;GO:0051087;GO:0006950
TR36146|c0_g2_i1	GO:0005737;GO:0005634;GO:0005524;GO:0004674;GO:0006897;GO:0018105;GO:0008360;GO:0016055
TR18746|c0_g1_i1	GO:0005743;GO:0102005;GO:0006744
TR29606|c0_g3_i1	GO:0005737;GO:0005829;GO:0005783;GO:0005654;GO:0048471;GO:0003677;GO:0006334
TR14088|c0_g1_i1	GO:0005737;GO:0000159;GO:0019888;GO:0007165
TR14125|c0_g3_i2	GO:0005737;GO:0005829;GO:0005769;GO:0005768;GO:0010008;GO:0070062;GO:0016021;GO:0005770;GO:0005765;GO:0005764;GO:0005739;GO:0099073;GO:0043005;GO:0043025;GO:0048471;GO:0014069;GO:0030904;GO:0030906;GO:0097422;GO:0031748;GO:0008565;GO:0007040;GO:0043653;GO:0099074;GO:1903828;GO:0010629;GO:1902823;GO:1905166;GO:1901215;GO:0032463;GO:0099639;GO:0090263;GO:1903364;GO:1903181;GO:0060161;GO:0010628;GO:…
TR12716|c2_g3_i2	GO:0004519;GO:0046872;GO:0003964;GO:0006310
TR18021|c0_g1_i3	GO:0070062;GO:0030285;GO:0042470;GO:0016020;GO:0030141;GO:0005215
TR15004|c0_g1_i2	GO:0016020;GO:0032302;GO:0005654;GO:0005524;GO:0019899;GO:0030983;GO:0006281;GO:0043570;GO:0006298;GO:0045910;GO:0051096
TR10664|c0_g2_i1	GO:0005743;GO:0070469;GO:0051537;GO:0046872;GO:0008137
TR5063|c1_g3_i3	GO:0005634;GO:0003677;GO:0006355;GO:0006351
TR20677|c0_g2_i1	GO:0005829;GO:0016020;GO:0005654;GO:0042393;GO:0008536;GO:0046332;GO:0045087;GO:0006606
TR8703|c0_g1_i1	GO:0005576;GO:0016021;GO:0006958;GO:0045087;GO:0045957;GO:0045959;GO:0030449
TR11223|c0_g10_i1	GO:0005813;GO:0005737;GO:0005829;GO:0005768;GO:0010008;GO:0070062;GO:0090543;GO:0031902;GO:0005634;GO:0000922;GO:0005524;GO:0016887;GO:0042623;GO:0042802;GO:0008022;GO:0042803;GO:0000920;GO:0030301;GO:0016197;GO:0007032;GO:0032510;GO:0061738;GO:0007080;GO:0036258;GO:0060548;GO:1903542;GO:0006997;GO:1903724;GO:1903543;GO:0010971;GO:1903902;GO:0048524;GO:1902188;GO:0006813;GO:0051261;GO:0015031;GO:…
TR1017|c0_g1_i1	GO:0016021;GO:0031965;GO:0070762;GO:0017056;GO:0051028;GO:0006999;GO:0015031
TR21314|c2_g2_i1	GO:0005737
TR49673|c0_g1_i2	GO:0005829;GO:0019900;GO:0032947;GO:0035331;GO:0046621;GO:0000122
TR32969|c0_g4_i1	GO:0035631;GO:0009986;GO:0005737;GO:0009897;GO:0070062;GO:0005615;GO:0043231;GO:0043025;GO:0005886;GO:0043196;GO:0003823;GO:0019899;GO:0019904;GO:0005031;GO:0031625;GO:0097190;GO:0042113;GO:0006874;GO:0036018;GO:0071347;GO:0071222;GO:0071260;GO:0042832;GO:0051607;GO:0002768;GO:0006954;GO:0030890;GO:2000353;GO:0043547;GO:0043123;GO:0032735;GO:0048304;GO:0043406;GO:0051092;GO:0090037;GO:0001934;GO:…
TR18332|c1_g2_i5	GO:0005829;GO:0004197;GO:0000045;GO:0006501;GO:0000422;GO:0044804;GO:0051697;GO:0006612
TR29284|c1_g1_i1	GO:0005739;GO:0008453;GO:0050459;GO:0042802;GO:0030170;GO:0035162
TR42327|c0_g1_i1	GO:0005634;GO:0005524;GO:0004674
TR8987|c0_g1_i1	GO:0005604;GO:0016323;GO:0005913;GO:0070938;GO:0043034;GO:0005737;GO:0005856;GO:0005829;GO:0016011;GO:0016010;GO:0005788;GO:0009897;GO:0070062;GO:0005576;GO:0005615;GO:0030175;GO:0005925;GO:0005796;GO:0016021;GO:0030027;GO:0033268;GO:0005654;GO:0005886;GO:0044853;GO:0045211;GO:0042383;GO:0003779;GO:0051393;GO:0005509;GO:0002162;GO:0043237;GO:0042169;GO:0008307;GO:0015631;GO:0017166;GO:0001618;GO:…
TR45467|c0_g4_i1	GO:0016491
TR1068|c1_g1_i1	GO:0005737;GO:0005829;GO:0070062;GO:0016020;GO:0033017;GO:0030018;GO:0048185;GO:0019855;GO:0008144;GO:0005528;GO:0044325;GO:0003755;GO:0042803;GO:0004871;GO:0046332;GO:1990000;GO:0061077;GO:0019221;GO:0003007;GO:0060347;GO:0006936;GO:0032515;GO:0001933;GO:0051280;GO:0060315;GO:0043123;GO:0032092;GO:0031398;GO:0000413;GO:0032925;GO:1902991;GO:0050776;GO:0032880;GO:0060314;GO:0051209;GO:0031000;GO:…
TR48282|c0_g1_i1	GO:0005737;GO:0005829;GO:0005634;GO:0005524;GO:0008545;GO:0000287;GO:0004708;GO:0031435;GO:0008022;GO:0004713;GO:0004702;GO:0007257;GO:0006915;GO:0072709;GO:0007254;GO:0043525;GO:0001934;GO:0006468;GO:0006950;GO:0051403
TR31289|c0_g7_i1	GO:0005794;GO:0000139;GO:0016021;GO:0005886;GO:0015293
TR19041|c0_g1_i1	GO:0046872;GO:0003723
TR4703|c0_g8_i4	GO:0005923;GO:0031410;GO:0030659;GO:0030139;GO:0032593;GO:0030027;GO:0016328;GO:0043005;GO:0005886;GO:0055037;GO:0055038;GO:0005802;GO:0005525;GO:0003924;GO:0001525;GO:0070830;GO:0032869;GO:0030866;GO:0032456;GO:0035767;GO:0090002;GO:0031175;GO:0010737;GO:1902463;GO:0015031;GO:0044795
TR49708|c1_g1_i1	GO:0005737;GO:0046872;GO:0004525;GO:0019843;GO:0006397;GO:0016075;GO:0006364;GO:0008033
TR41482|c0_g2_i4	GO:0030275;GO:0009950;GO:0006355;GO:0016055
TR28912|c0_g3_i1	GO:0005737;GO:0016020;GO:0005634;GO:0004985;GO:0001558
TR31647|c0_g6_i1	GO:0016324;GO:0071944;GO:0005737;GO:0005829;GO:0070062;GO:0005794;GO:0000139;GO:0005798;GO:0048471;GO:0005524;GO:0042802;GO:0000287;GO:0042803;GO:0004672;GO:0004702;GO:0097194;GO:0030033;GO:0046777;GO:0006468;GO:0042981;GO:0045595;GO:1903205;GO:0042542
TR24691|c0_g1_i1	GO:0016592;GO:0008013;GO:0001105;GO:0003700;GO:0021954;GO:0043583;GO:0048702;GO:0035118;GO:0048703;GO:0007492;GO:0030900;GO:0021986;GO:0007507;GO:0050935;GO:0001822;GO:0030901;GO:0014032;GO:0030182;GO:0021982;GO:0045893;GO:0002761;GO:0021654;GO:0071733;GO:0021591
TR21769|c0_g2_i1	GO:0005776;GO:0005737;GO:0031410;GO:0005829;GO:0005789;GO:0005634;GO:0048471;GO:0042802;GO:0031593;GO:0006914;GO:1901097;GO:0032434
TR30285|c0_g1_i6	GO:0005759;GO:0005739;GO:0008480;GO:0042426;GO:1901053
TR17541|c0_g3_i2	GO:0000139;GO:0000042
TR3886|c0_g2_i1	GO:0005737;GO:0005829;GO:0005789;GO:0016021;GO:0005811;GO:0016020;GO:0005654;GO:0005886;GO:0016411;GO:0004465;GO:0004806;GO:0036155;GO:0055088;GO:0034389;GO:0019915;GO:0010891;GO:0010898;GO:0019433
TR47933|c0_g1_i1	GO:0005739;GO:0046872;GO:0004721
TR29287|c0_g1_i1	GO:0031225;GO:0009986;GO:0005829;GO:0009897;GO:0070062;GO:0000139;GO:0016021;GO:0016020;GO:0005886;GO:0042802;GO:0005088;GO:0001618;GO:0007411;GO:0007155;GO:0060333;GO:0000165
TR11717|c0_g6_i1	GO:0005737;GO:0030529;GO:0042405;GO:0005634;GO:0008143;GO:0003723;GO:0070063;GO:0071222;GO:0000165;GO:0006378;GO:1904247
TR36186|c0_g1_i1	GO:0005576;GO:0036094;GO:0005215;GO:0006629
TR27590|c0_g1_i1	GO:0005901;GO:0030659;GO:0016021;GO:0031965;GO:0005543;GO:0007520;GO:0001778
TR41474|c0_g1_i1	GO:0005743;GO:0005759;GO:0005739;GO:0050660;GO:0004361;GO:0033539;GO:0006568
TR16991|c0_g1_i1	GO:0005576;GO:0005615;GO:0004252;GO:0008236;GO:0009235;GO:0007586;GO:0022617
TR21051|c1_g1_i2	GO:0005576;GO:0005615;GO:0005794;GO:0005796;GO:0016021;GO:0030141;GO:0004175;GO:0008233;GO:0042277;GO:0004252;GO:0009952;GO:0003279;GO:0007267;GO:0060976;GO:0042089;GO:0007368;GO:0007566;GO:0048566;GO:0048706;GO:0007507;GO:0001822;GO:0035108;GO:0042157;GO:0032455;GO:0043043;GO:0016486;GO:0016485;GO:0002001;GO:0030323;GO:0006465;GO:0019058
TR22311|c0_g3_i3	GO:0005509
TR596|c0_g4_i1	GO:0005737;GO:0005524;GO:0016876;GO:0046872;GO:0006412;GO:0043039
TR44317|c0_g4_i1	GO:0070062;GO:0016021;GO:0048471;GO:0046872;GO:0035529;GO:0003676;GO:0047429;GO:0004528;GO:0030247;GO:0005044;GO:0006955;GO:0009143;GO:0006796
TR16786|c1_g1_i1	GO:0030054;GO:0043005;GO:0005634;GO:0014069;GO:0045211;GO:0003677
TR36113|c0_g1_i1	GO:0042765;GO:0008234;GO:0003923;GO:0016255
TR40518|c0_g1_i1	GO:0005524;GO:0004842;GO:0008270
TR23707|c0_g2_i1	GO:0005789;GO:0032937;GO:0008134;GO:0006695;GO:0060363;GO:0042472;GO:0042474;GO:0045717;GO:0010894;GO:0060021;GO:0070542;GO:0032868;GO:0032933;GO:0006641
TR38378|c0_g2_i1	GO:0005654;GO:0003677;GO:0003700;GO:0008134;GO:0000122;GO:0006357;GO:0006366
TR31760|c0_g2_i1	GO:0030425;GO:0016021;GO:0005770;GO:0031902;GO:0005765;GO:0005764;GO:0080025;GO:0097352;GO:0006914;GO:0021680;GO:0030902
TR38682|c0_g2_i1	GO:0005737;GO:0005634;GO:0042802;GO:0051219;GO:0004725;GO:0031625;GO:0038065;GO:0038063;GO:0045779;GO:0045671;GO:0090331;GO:0006469;GO:0009968;GO:0035335;GO:0030168;GO:0070527;GO:0045670;GO:0043393;GO:0051279
TR7282|c0_g2_i1	GO:0000307;GO:0005737;GO:0016607;GO:0005634;GO:0008023;GO:0016538;GO:0019901;GO:0045737;GO:1901409;GO:0045944;GO:0006396;GO:0006351
TR45069|c0_g1_i1	GO:0005737;GO:0005829;GO:0030529;GO:0005634;GO:0000932;GO:0071889;GO:0003677;GO:0046872;GO:0035925;GO:0003729;GO:0003723;GO:0003700;GO:0061158;GO:0006915;GO:0008283;GO:0071320;GO:0071364;GO:0044344;GO:0071385;GO:0071456;GO:0032869;GO:0071375;GO:1904628;GO:0097403;GO:0071472;GO:0071560;GO:0071356;GO:0060710;GO:0070371;GO:0007507;GO:0000165;GO:0048382;GO:0006397;GO:0051028;GO:0035264;GO:0045647;GO:…
TR2532|c0_g1_i1	GO:0005777;GO:0016787;GO:0004452;GO:0046872;GO:0006695;GO:0050992;GO:0008299
TR6940|c0_g3_i2
TR23239|c0_g1_i1	GO:0005829;GO:0070062;GO:0016768;GO:0006555;GO:0006595;GO:0006597
TR22532|c1_g1_i1	GO:0003677;GO:0008270
TR30003|c1_g9_i2	GO:0016021;GO:0005886;GO:0004930;GO:0017046;GO:0016500;GO:0007189;GO:0007193;GO:0007188;GO:0008584;GO:0043066;GO:0008285;GO:0001556;GO:0030819
TR15184|c0_g1_i1	GO:0071013;GO:0016020;GO:0016607;GO:0005634;GO:0046540;GO:0005682;GO:0070530;GO:0003723;GO:0030623;GO:0017070;GO:0071222;GO:0071356;GO:0000398;GO:0000244
TR8538|c0_g1_i1	GO:0000139;GO:0016021;GO:0030246;GO:0046872;GO:0004653;GO:0006486
TR8189|c0_g1_i1	GO:0005694;GO:0005829;GO:0016604;GO:0005654;GO:0005634;GO:0016605;GO:0004197;GO:0002039;GO:0008022;GO:0004843;GO:0036459;GO:0008134;GO:0031625;GO:0035616;GO:0010216;GO:0035520;GO:0007275;GO:0032088;GO:0016579;GO:0050821;GO:0016567;GO:0051090;GO:1904353;GO:0006283;GO:0006511;GO:0016032
TR44947|c0_g1_i1	GO:0005737;GO:0005795;GO:0005634;GO:0005524;GO:0004674;GO:0051301;GO:0090166;GO:0007067;GO:0018105;GO:0008360
TR43163|c0_g1_i1	GO:0005829;GO:0016020;GO:0005654;GO:0042393;GO:0008536;GO:0046332;GO:0045087;GO:0006606
TR4785|c0_g1_i2	GO:0031902;GO:0005765;GO:0035622;GO:0015031;GO:0006904
TR49439|c0_g1_i1	GO:0005829;GO:0004843;GO:0016579
TR14483|c0_g2_i1	GO:0030057;GO:0016021;GO:0005886;GO:0005509;GO:0016339;GO:0007156
TR3195|c1_g3_i2	GO:0016021
TR43956|c0_g1_i1	GO:0016020;GO:0032302;GO:0005524;GO:0019237;GO:0003684;GO:0003677;GO:0019899;GO:0030983;GO:0006281;GO:0043570;GO:0006298;GO:0045910;GO:0051096;GO:0016447
TR4178|c0_g1_i3	GO:0005829;GO:0005794;GO:0016020;GO:0006897;GO:0015031
TR49534|c0_g1_i1	GO:0005764;GO:0004567;GO:0005975
TR39948|c1_g1_i1	GO:0005829;GO:0016021;GO:0031902;GO:0005765;GO:0005654;GO:0061630;GO:0004842;GO:0008270;GO:0051865
TR45938|c0_g4_i2	GO:0005737;GO:0005829;GO:0005096;GO:0070374;GO:0051056;GO:0007165
TR12649|c0_g1_i1	GO:0005737;GO:0005829;GO:0005783;GO:0005654;GO:0005886;GO:0005844;GO:0019203;GO:0004722;GO:0004725;GO:0008138;GO:2001070;GO:0006914;GO:0005978;GO:0005977;GO:0046959;GO:0007399;GO:0016239;GO:0006470
TR21914|c0_g2_i1	GO:0044297;GO:0005737;GO:0030425;GO:0070062;GO:0000790;GO:0005654;GO:0005634;GO:0016589;GO:0048471;GO:0043565;GO:0008134;GO:0008270;GO:0009952;GO:0007420;GO:1990090;GO:0006338;GO:0016569;GO:0001892;GO:0007492;GO:0000122;GO:0045893;GO:0006355;GO:0009611;GO:0006351
TR27059|c0_g1_i1	GO:0009986;GO:0005615;GO:0004867;GO:0007596;GO:0071347;GO:0071222;GO:0032355
TR10248|c0_g6_i1	GO:0005654;GO:0005634;GO:0000405;GO:0003684;GO:0019104;GO:0003906;GO:0003690;GO:0003697;GO:0008270;GO:0006284;GO:0006289
TR34293|c6_g8_i5	GO:0005887;GO:0005267;GO:0005249;GO:0007588;GO:0006813
TR42406|c0_g1_i1	GO:0017119;GO:0007030;GO:0048213;GO:0000301;GO:0006890
TR48137|c0_g8_i1	GO:0016021;GO:0005886;GO:0005509;GO:0007156
TR23163|c0_g1_i2	GO:0005737;GO:0046872;GO:0035529;GO:0047429;GO:0000166;GO:0009143;GO:0009117
TR2780|c0_g12_i1	GO:0005694;GO:0005737;GO:0016020;GO:0005730;GO:0005654;GO:0003723;GO:0007275;GO:0040019
TR35462|c0_g1_i1	GO:0005737;GO:0016020;GO:0005739;GO:0003725;GO:0016779;GO:0000049;GO:0051051;GO:0006450;GO:0002949
TR27582|c0_g2_i3	GO:0030127;GO:0031463;GO:0030134;GO:0000139;GO:0009952;GO:0060028;GO:0048208;GO:0006888;GO:0014032;GO:0014029;GO:0006513;GO:0016055
TR45219|c1_g1_i1	GO:0098826;GO:0016021;GO:0046872;GO:0071787;GO:0071788
TR34208|c1_g2_i1	GO:0005739;GO:0047961
TR813|c0_g1_i1	GO:0005788;GO:0005789;GO:0016491;GO:0015037;GO:0003756;GO:0045454;GO:0036498;GO:0055114;GO:0006457;GO:0034976
TR2622|c0_g1_i1	GO:0005634;GO:0003708;GO:0043565;GO:0005496;GO:0003707;GO:0008270;GO:0006355;GO:0006351
TR43261|c0_g1_i1	GO:0005524;GO:0004842;GO:0070936;GO:0018279;GO:0030433
TR32811|c0_g1_i1	GO:0005739;GO:0004672;GO:0045333
TR26144|c0_g1_i1	GO:0030895;GO:0005737;GO:0005783;GO:0045293;GO:0005720;GO:0003729;GO:0003727;GO:0016554;GO:0016556;GO:0006397;GO:0050821
TR20642|c0_g2_i1	GO:0016324;GO:0016021;GO:0015125;GO:0015347;GO:0015721;GO:0001889;GO:0071718
TR16335|c0_g1_i4	GO:0005737;GO:0004719
TR39824|c1_g1_i1	GO:0005814;GO:0005813;GO:0036064;GO:0044782
TR35418|c0_g2_i1	GO:0016021;GO:0005743;GO:0015218;GO:1990519
TR43884|c0_g1_i1	GO:0005887
TR43864|c0_g4_i1	GO:0005739
TR22494|c1_g1_i1	GO:0001518;GO:0005248
TR23571|c0_g2_i1	GO:0005737;GO:0070062;GO:0016021;GO:0005518;GO:0001968;GO:0043236;GO:0004860;GO:0019221;GO:0090005;GO:0046426;GO:0006469;GO:0030335;GO:0046813
TR9618|c0_g2_i1	GO:0005525
TR3170|c2_g2_i3	GO:0005789;GO:0016021;GO:0031090;GO:0070330;GO:0020037;GO:0005506;GO:0004497;GO:0019825;GO:0097267
TR17725|c0_g3_i2	GO:0016021;GO:0050839;GO:0004725;GO:0005102;GO:0007157;GO:0046426;GO:0030182;GO:0050775;GO:0097105;GO:0050776
TR45725|c0_g1_i1	GO:0005913;GO:0005737;GO:0005829;GO:0070062;GO:0031234;GO:0005794;GO:0034666;GO:0043231;GO:0042629;GO:0045121;GO:0030061;GO:0005758;GO:0005634;GO:0048471;GO:0005886;GO:0014069;GO:0005524;GO:0019899;GO:0043015;GO:0043208;GO:0005178;GO:0044325;GO:0004715;GO:0051219;GO:0005161;GO:0004713;GO:0005102;GO:0017124;GO:0004716;GO:0031625;GO:0002250;GO:0001782;GO:0050853;GO:0007596;GO:0006974;GO:0031668;GO:…
TR25099|c1_g1_i2	GO:0016021
TR37055|c107_g4_i1	GO:0043231;GO:0005759;GO:0005782;GO:0005777;GO:0008453;GO:0016597;GO:0042803;GO:0043621;GO:0030170;GO:0005102;GO:0004760;GO:0008483;GO:0019265;GO:0009436;GO:0046487;GO:0042853;GO:0019448;GO:0007219;GO:0046724;GO:0042866;GO:0051591;GO:0051384
TR46145|c1_g1_i4	GO:0005789;GO:0005887;GO:0005548;GO:0015293;GO:0060856;GO:0015908;GO:1990379;GO:0051977;GO:0045056
TR47912|c1_g4_i2	GO:0015629;GO:0030054;GO:0005829;GO:0005634;GO:0005886;GO:0032403;GO:0005102;GO:0006955;GO:0072659;GO:0007165;GO:0050852
TR21827|c0_g1_i1	GO:0005743;GO:0004129;GO:0046872
TR10993|c0_g1_i1	GO:0070062;GO:0005576;GO:0005615;GO:0004869;GO:0008191;GO:0007339;GO:0010951;GO:0007338
TR47556|c0_g3_i1	GO:0005634;GO:0003682;GO:0006357
TR15474|c0_g2_i1	GO:0005813;GO:0005794;GO:0000139;GO:0016021;GO:0030496;GO:0005819;GO:0051301;GO:0051297;GO:0007067
TR40425|c2_g6_i1	GO:0071797;GO:0016874;GO:0043130;GO:0008270;GO:0043123;GO:0097039
TR37622|c1_g2_i1	GO:0005739;GO:0003860;GO:0006574
TR19285|c2_g5_i1	GO:0005737;GO:0005634;GO:0005524;GO:0005149;GO:0000287;GO:0004674;GO:0001816;GO:0045087;GO:0070498;GO:0035556;GO:0002446;GO:1990266;GO:0043123;GO:0051092;GO:0002224
TR48739|c0_g1_i1	GO:0005634;GO:0000932;GO:0000184;GO:0006355;GO:0006351
TR45389|c0_g1_i1	GO:0016324;GO:0031526;GO:0016021;GO:0005886;GO:0005524;GO:0005262;GO:0046872;GO:0004674;GO:0070588;GO:0051262;GO:0009636
TR23990|c0_g1_i1	GO:0005737;GO:0004476;GO:0008270;GO:0005975;GO:0000032;GO:0009298;GO:0006486
TR8434|c107_g2_i1	GO:0005737;GO:0005856;GO:0005524
TR10286|c0_g2_i2	GO:0005758;GO:0005634;GO:0051537;GO:0046872;GO:0006915;GO:0016226
TR45208|c0_g7_i2	GO:0005829;GO:0016021;GO:0005811;GO:0016020;GO:0005654;GO:0005886;GO:0004806;GO:0055088;GO:0034389;GO:0019915;GO:0010891;GO:0010898;GO:0019433
TR45292|c0_g2_i1	GO:0005737;GO:0031234;GO:0005525;GO:0003924;GO:0008284;GO:0007165
TR35547|c0_g5_i1	GO:0005737;GO:0005829;GO:0005783;GO:0005654;GO:0005634;GO:0005844;GO:0004722;GO:0004725;GO:0008138;GO:2001070;GO:0006914;GO:0005977;GO:0046959;GO:0007399;GO:0016239
TR36097|c0_g1_i1
TR16466|c2_g3_i1	GO:0008180;GO:0005829;GO:0005654;GO:0000338
TR23007|c2_g2_i1	GO:0005783;GO:0005634;GO:0005524;GO:0004674;GO:0006915
TR17587|c0_g1_i1	GO:0071013;GO:0016020;GO:0001824;GO:0021987;GO:0006397;GO:0008380;GO:0006351;GO:0006283
TR11096|c6_g2_i3	GO:0005788;GO:0005789;GO:0070062;GO:0030176;GO:0005779;GO:0005739;GO:0005778;GO:0005886;GO:0035579;GO:0005524;GO:0102391;GO:0019899;GO:0015245;GO:0004467;GO:0050197;GO:0070251;GO:0005102;GO:0031957;GO:0006699;GO:0001561;GO:0006635;GO:0044539;GO:0001676;GO:0097089;GO:0043312;GO:0042760
TR44701|c0_g1_i1	GO:0016021;GO:0005215;GO:0006810
TR36438|c0_g2_i2	GO:0005829;GO:0005783;GO:0070062;GO:0001671;GO:0045296;GO:0051087;GO:0006950
TR25408|c0_g1_i1	GO:0005783;GO:0043009;GO:2000623;GO:0000956;GO:0000184;GO:0015031;GO:0006890
TR47829|c0_g1_i1	GO:0030289;GO:0019888;GO:0006470;GO:0006468;GO:0007165
TR35428|c0_g4_i1	GO:0005783;GO:0005789;GO:0000139;GO:0016021;GO:0031201;GO:0019904;GO:0005484;GO:0090158;GO:0006886;GO:1902953;GO:1902117;GO:1903358;GO:0006890
TR7428|c0_g1_i1	GO:0030686;GO:0005730;GO:0003723;GO:0000447
TR27422|c0_g2_i2	GO:0005737;GO:0005576;GO:0005681;GO:0030246;GO:0019863;GO:0030154;GO:0045087;GO:0006397;GO:0008380
TR30819|c0_g1_i1	GO:0005737;GO:0005829;GO:0005524;GO:0016301;GO:0000287;GO:0030955;GO:0004743;GO:0032869;GO:0006096
TR19337|c0_g1_i1	GO:0005737;GO:0005789;GO:0005887;GO:0034702;GO:0016020;GO:0005886;GO:0005225;GO:0098656;GO:0007165
TR13566|c0_g1_i1	GO:0016324;GO:0030054;GO:0030425;GO:0016021;GO:0005887;GO:0043231;GO:1902937;GO:0043204;GO:0034705;GO:0055037;GO:0045202;GO:0005242;GO:0005267;GO:0022841;GO:0005272;GO:0071805;GO:0060075;GO:0035725
TR39703|c0_g1_i1
TR24186|c0_g1_i1	GO:0005739;GO:0004477;GO:0004487;GO:0004488;GO:0009396;GO:0006730
TR22634|c0_g1_i2	GO:0005576;GO:0005520;GO:0009952;GO:0048009;GO:0007399;GO:0001558
TR18786|c0_g2_i1	GO:0005789;GO:0016021;GO:0003841;GO:0016024;GO:0006654;GO:0008654;GO:0019432
TR17524|c0_g1_i1	GO:0016768;GO:0006597
TR43663|c0_g3_i1	GO:0005524;GO:0004674;GO:0004713
TR47414|c0_g6_i1	GO:0005737;GO:0007165
TR13431|c0_g1_i1	GO:0005769;GO:0005768;GO:0016021;GO:0005764;GO:0005886;GO:0002376;GO:0031398;GO:0034165
TR42424|c0_g2_i1	GO:0005829;GO:0008477;GO:0045437;GO:0006152
TR44071|c0_g2_i1	GO:0022627;GO:0003735;GO:0000028;GO:0006412
TR15146|c1_g2_i1
TR1544|c2_g13_i1	GO:0016324;GO:0009986;GO:0005829;GO:0070062;GO:0016021;GO:0042470;GO:0016020;GO:0005634;GO:0005886;GO:0045296;GO:0003824;GO:0003725;GO:0015175;GO:0003723;GO:0005975;GO:0060356;GO:0043330;GO:0015827
TR17184|c0_g1_i3	GO:0005789;GO:0016671;GO:0003756;GO:0015035;GO:0006464;GO:0034975
TR23007|c2_g14_i1	GO:0005783;GO:0005634;GO:0005524;GO:0004674;GO:0006915
TR40138|c0_g1_i1	GO:0005737;GO:0005783;GO:0005789;GO:0071782;GO:0016021;GO:0016020;GO:0031966;GO:0008017;GO:0031849;GO:0071786;GO:0051205;GO:0032386
TR48714|c0_g2_i1	GO:0031902;GO:0005765;GO:0005819;GO:0005525;GO:0051301;GO:0007059;GO:0007067;GO:0007264
TR27377|c0_g3_i1	GO:0016021;GO:0005355
TR32706|c7_g5_i1	GO:0071953;GO:0070062;GO:0031012;GO:0005615;GO:0001527;GO:0005578;GO:0007155;GO:0071493;GO:0048251;GO:0010712;GO:0097435;GO:0009650
TR17632|c0_g1_i2	GO:0005765;GO:0000221;GO:0008553;GO:0046961;GO:0015991
TR20980|c0_g1_i1	GO:0016324;GO:0005737;GO:0016021;GO:0005902;GO:0031528;GO:0005001
TR5545|c0_g1_i1	GO:0070062;GO:0016021;GO:0005886;GO:0004385;GO:0030165
TR29087|c0_g3_i1	GO:0042995;GO:0005794;GO:0005743;GO:0071949;GO:0016709;GO:0006744
TR49520|c0_g1_i1	GO:0005923;GO:0097025;GO:0005654;GO:0045296;GO:0032947;GO:0019904;GO:0046982;GO:0070830;GO:0031334;GO:0071896
TR39870|c0_g1_i1	GO:0005739;GO:0004177;GO:0046872;GO:0008235;GO:0031365;GO:0018206
TR46975|c0_g1_i1	GO:0016021;GO:0005743;GO:0015293
TR43090|c0_g1_i1	GO:0005737;GO:0005829;GO:0070062;GO:0047617;GO:0052689;GO:0008289;GO:0006631;GO:0035556;GO:0035338;GO:0009409;GO:0009266
TR33177|c0_g1_i1	GO:0000785;GO:0000775;GO:0030893;GO:0005634;GO:0005524;GO:0003682;GO:0051301;GO:0006281;GO:0051321;GO:0007064;GO:0006275
TR23107|c0_g6_i1	GO:0005829;GO:0005783;GO:0005786;GO:0008312;GO:0043022;GO:0005047;GO:0030911;GO:0042493;GO:0006614;GO:0006616
TR48632|c0_g1_i1	GO:0005737;GO:0005634;GO:0005525;GO:0003924;GO:0003746
TR32215|c0_g1_i1	GO:0030424;GO:0005887;GO:0031226;GO:0005031;GO:0002250;GO:0097190;GO:0001783;GO:0006959;GO:0006955;GO:0006954;GO:0042552;GO:0030889;GO:2001180;GO:2000666;GO:2000663;GO:0031642;GO:0042130;GO:0051402;GO:0097252;GO:0042981;GO:0042127;GO:0048713;GO:0032496;GO:0050852
TR28735|c0_g1_i1	GO:0005769;GO:0005768;GO:0071203;GO:0016197;GO:0007032;GO:0015031
TR15894|c1_g1_i1	GO:0000139;GO:0016021;GO:0005351
TR13125|c0_g2_i6	GO:0005788;GO:0046527;GO:0006664
TR31789|c0_g4_i1	GO:0005634;GO:0046872;GO:0043565;GO:0003700;GO:0044212;GO:0045892;GO:0006351
TR32492|c1_g1_i1	GO:0015934;GO:0003735;GO:0006412
TR2605|c1_g4_i3	GO:0005737
TR17778|c0_g1_i1	GO:0005737;GO:0031224;GO:0005886;GO:0005096;GO:0007186;GO:0009968;GO:0043547
TR38540|c0_g2_i1	GO:0005576;GO:0044179
TR18424|c0_g2_i1	GO:0032133;GO:0000775;GO:0005737;GO:0005634;GO:0051233;GO:0051301;GO:0007507;GO:0000070
TR40065|c1_g1_i1	GO:0005737;GO:0005654;GO:0005634;GO:0003677;GO:0046872;GO:0046983;GO:0000981
TR42578|c0_g1_i1	GO:0017101;GO:0005737;GO:0005829;GO:0070062;GO:0016020;GO:0005739;GO:0005730;GO:0005524;GO:0004825;GO:0000049;GO:0006431;GO:0009303;GO:0006418
TR37467|c0_g1_i1	GO:0071953;GO:0070062;GO:0031012;GO:0005615;GO:0001527;GO:0005578;GO:0007155;GO:0071493;GO:0048251;GO:0010712;GO:0097435;GO:0009650
TR27443|c0_g4_i1	GO:0005737;GO:0005730;GO:0005634;GO:0043234;GO:0042254
TR8781|c0_g1_i1	GO:0005737;GO:0005524;GO:0006457
TR36797|c2_g2_i1	GO:0005634;GO:0003677;GO:0046872;GO:0006355;GO:0006351
TR36790|c0_g2_i1	GO:0005737;GO:0005634;GO:0005524;GO:0004693;GO:0004672;GO:0006468
TR33405|c0_g2_i1	GO:0043564;GO:0070419;GO:0000784;GO:0005654;GO:0051575;GO:0005524;GO:0004003;GO:0003684;GO:0042162;GO:0071480;GO:0006310;GO:0006303;GO:0045892;GO:0000723;GO:0006351
TR14144|c0_g2_i1	GO:0005654;GO:0005634;GO:0008198;GO:0031418;GO:0016706;GO:0019826;GO:0031545;GO:0045454;GO:0030520;GO:0018401;GO:0045732;GO:0001558;GO:0043523;GO:0061418;GO:0001666
TR27087|c0_g1_i3	GO:0070062;GO:0005759;GO:0005524;GO:0004140;GO:0004595;GO:0015937
TR24267|c0_g1_i1	GO:0005813;GO:0036064;GO:0005737;GO:0016021;GO:0051216;GO:0030030;GO:0014032;GO:0001503;GO:1903012;GO:0061036;GO:0045724
TR7895|c1_g2_i2	GO:0072562;GO:0070062;GO:0005576;GO:0005615;GO:0005509;GO:0004252;GO:0008236;GO:0006956;GO:0006958;GO:0006955;GO:0045087;GO:0031638
TR1947|c0_g1_i1	GO:0030054;GO:0005856;GO:0005795;GO:0045202;GO:0005089;GO:0043547;GO:0035023;GO:0007264
TR35854|c0_g1_i1	GO:0005813;GO:0005737;GO:0000930;GO:0005827;GO:0005525;GO:0003924;GO:0031122;GO:0007020
TR9712|c0_g1_i1	GO:0005634;GO:0003677;GO:0046872;GO:0006355;GO:0006351
TR8906|c0_g7_i1	GO:0071013;GO:0080008;GO:0001650;GO:0031965;GO:0016607;GO:0005654;GO:0071011;GO:0000974;GO:0000398;GO:1900087;GO:0034504
TR3025|c0_g1_i4	GO:0072562;GO:0070062;GO:0005576;GO:0005615;GO:0005509;GO:0004252;GO:0008236;GO:0006956;GO:0006958;GO:0006955;GO:0045087;GO:0031638
TR42442|c0_g1_i1	GO:0097440;GO:0030424;GO:0044297;GO:0005938;GO:0005856;GO:0030425;GO:0043197;GO:0031234;GO:0005925;GO:0030426;GO:0030027;GO:0045121;GO:0043025;GO:0017146;GO:0005634;GO:0048471;GO:0014069;GO:0043423;GO:0005524;GO:0004683;GO:0019899;GO:0004715;GO:0032403;GO:0005102;GO:0004871;GO:0031625;GO:0007015;GO:0090630;GO:0042976;GO:0002250;GO:0001525;GO:0043534;GO:0045453;GO:0007155;GO:0030154;GO:0007166;GO:…
TR31384|c1_g4_i1	GO:0015629;GO:0009986;GO:0005737;GO:0005829;GO:0070062;GO:0030175;GO:0030027;GO:0005874;GO:0005902;GO:0005886;GO:0030667;GO:0003779;GO:0051015;GO:0071933;GO:0005516;GO:0005095;GO:0005547;GO:0048365;GO:0017048;GO:0034314;GO:0043312;GO:0007165;GO:0070493
TR47414|c0_g5_i1	GO:0005737;GO:0007165
TR47076|c0_g1_i1	GO:0000151;GO:0097602;GO:0031624;GO:0032182;GO:0051443;GO:0045116
TR33453|c0_g1_i1	GO:0016021
TR26873|c0_g2_i1	GO:0005783;GO:0070062;GO:0005576;GO:0005794;GO:0016021;GO:0005887;GO:0031902;GO:0005765;GO:0005764;GO:0016020;GO:0045121;GO:0005635;GO:0048471;GO:0015485;GO:0004872;GO:0015248;GO:0004888;GO:0001618;GO:0007628;GO:0006914;GO:0008206;GO:0071404;GO:0071383;GO:0033344;GO:0042632;GO:0008203;GO:0030301;GO:0090150;GO:0007041;GO:0031579;GO:0060548;GO:0016242;GO:2000189;GO:0006486;GO:0006898;GO:0046686;GO:…
TR9627|c0_g1_i1	GO:0005829;GO:0000139;GO:0005795;GO:0017119;GO:0032588;GO:0032403;GO:0008565;GO:0006888;GO:0007030;GO:0006891
TR1600|c0_g3_i1	GO:0016607;GO:0005654;GO:0005634;GO:0003723;GO:0031124;GO:0006406;GO:0006397;GO:0000398;GO:0006405;GO:0008380;GO:0006369
TR21183|c1_g3_i1	GO:0005634;GO:0043565;GO:0003700;GO:0008270;GO:0045893;GO:0006351
TR12394|c1_g1_i1	GO:0005789;GO:0030134;GO:0030173;GO:0006888
TR28021|c0_g1_i1	GO:0005847;GO:0005634;GO:0003677;GO:0004521;GO:0046872;GO:0070412;GO:0003723;GO:0006378;GO:0016973;GO:0032927;GO:0010793
TR20260|c0_g2_i1	GO:0016602;GO:0005829;GO:0005794;GO:0005654;GO:0005634;GO:0005886;GO:0016580;GO:0003682;GO:0003677;GO:0035064;GO:0035091;GO:0032403;GO:0008270;GO:0016569;GO:0030317;GO:0048133;GO:0007141;GO:0008285;GO:1902166;GO:0031065;GO:0045893;GO:0030511;GO:2000772;GO:0040008;GO:2001020;GO:0006355;GO:0072520;GO:0007165;GO:0007286;GO:0007283;GO:0006351
TR51138|c0_g1_i2	GO:0005737;GO:0005634;GO:0008418;GO:0008344;GO:0007613
TR49366|c0_g2_i1	GO:0016327;GO:0005938;GO:0000785;GO:0005737;GO:0005829;GO:0043197;GO:0070062;GO:0005794;GO:0048471;GO:0005886;GO:0000151;GO:0031698;GO:0035255;GO:0050815;GO:0050816;GO:0070064;GO:0019904;GO:0070063;GO:0019871;GO:0043130;GO:0061630;GO:0002250;GO:0048514;GO:0034644;GO:0044111;GO:0003197;GO:0042921;GO:0007041;GO:2000650;GO:0010766;GO:0010768;GO:0030948;GO:0007528;GO:0031175;GO:0003151;GO:0046824;GO:…
TR46261|c0_g2_i1	GO:0005747;GO:0005739;GO:0051539;GO:0046872;GO:0008137;GO:0032981;GO:0006979
TR9124|c0_g8_i4	GO:0010008;GO:0005794;GO:0000139;GO:0016021;GO:0015031;GO:0006904
TR40377|c1_g1_i1	GO:0005737;GO:0070062;GO:0032433;GO:0005634;GO:0005524;GO:0061631;GO:0061630;GO:0031625;GO:0004842;GO:0034450;GO:0035458;GO:0010994;GO:0070059;GO:0010800;GO:0060340;GO:0070936;GO:0000209;GO:0032434
TR24623|c0_g4_i3	GO:1904115;GO:0005874;GO:0005815;GO:0030496;GO:0031965;GO:0005634;GO:0048471;GO:0043014;GO:0005524;GO:0048487;GO:0008017;GO:0008568;GO:0008089;GO:0048675;GO:0019896;GO:0007409;GO:0021955;GO:0031122;GO:0007032;GO:0010458;GO:0090148;GO:0001578;GO:0000226;GO:0051013;GO:0000281;GO:0051228;GO:0043066;GO:0031468;GO:0045773;GO:0031117;GO:0034214;GO:0051260;GO:0072593
TR30409|c0_g1_i1	GO:0030877;GO:0005829;GO:0070062;GO:0005641;GO:0005654;GO:0019005;GO:0019904;GO:0042803;GO:0031625
TR49558|c0_g2_i1	GO:0005578;GO:0008201;GO:0005520;GO:0007155;GO:0071897;GO:0001558
TR37657|c0_g3_i1	GO:0005829;GO:0005789;GO:0032433;GO:0016020;GO:0031965;GO:0097038;GO:0005886;GO:0015485;GO:0015248;GO:0006699
TR48929|c1_g3_i1	GO:0005096;GO:0007165
TR24310|c0_g1_i1	GO:0071013;GO:0016607;GO:0005686;GO:0071004;GO:0003723;GO:0008270;GO:0010976;GO:0000245
TR42762|c0_g1_i1	GO:0005525;GO:0004475;GO:0004476;GO:0016757;GO:0009298;GO:0009103
TR9149|c0_g2_i1	GO:0005829;GO:0070062;GO:0045335;GO:0005886;GO:0051015;GO:0032794;GO:0005522;GO:0048365;GO:0051014;GO:0009987;GO:0030866;GO:0008360;GO:0006929
TR27605|c0_g1_i1	GO:0005737;GO:0003755;GO:0006457
TR6726|c0_g4_i2	GO:0005789;GO:0016021;GO:0042284;GO:0000170;GO:0046513;GO:0006667;GO:0030148
TR47756|c1_g3_i2	GO:0005829;GO:0005666;GO:0005654;GO:0003899;GO:0051607;GO:0045087;GO:0045089;GO:0032728;GO:0032481;GO:0006359;GO:0006383
TR37162|c0_g1_i1	GO:0005763;GO:0003735;GO:0032543
TR34504|c3_g4_i1	GO:0005783;GO:0005794;GO:0008289;GO:0006869
TR34510|c0_g1_i1	GO:0005829;GO:0000792;GO:0016020;GO:0016607;GO:0005654;GO:0005634;GO:0016581;GO:0005524;GO:0008026;GO:0003677;GO:0061628;GO:0042826;GO:0008270;GO:0021895;GO:0098532;GO:0043967;GO:0008285;GO:1901798;GO:0045595;GO:0060850;GO:0035093;GO:0006351
TR44838|c1_g3_i7	GO:0030659;GO:0005783;GO:0005794;GO:0000139;GO:0030660;GO:0016021;GO:0016020;GO:0015095;GO:0016409;GO:0019706;GO:0004871;GO:0043123
TR42826|c0_g2_i1	GO:0005634;GO:0043565;GO:0008270;GO:0030534;GO:0006355;GO:0006351
TR21623|c0_g1_i1	GO:0005576;GO:0005615;GO:0016020;GO:0031093;GO:0042056;GO:0008083;GO:0042802;GO:0046934;GO:0046982;GO:0004713;GO:0005088;GO:0000187;GO:0031100;GO:0060326;GO:0000902;GO:0035729;GO:0001837;GO:0048012;GO:0030212;GO:0001889;GO:0000165;GO:0007067;GO:0051450;GO:0010507;GO:0043154;GO:1902042;GO:1901299;GO:0050728;GO:0032715;GO:0033137;GO:0090201;GO:0048015;GO:0002576;GO:0045766;GO:0030335;GO:0008284;GO:…
TR20648|c0_g1_i1	GO:0005743;GO:0005763;GO:0003735;GO:0032543;GO:0070125;GO:0070124
TR12947|c0_g4_i1	GO:0005737;GO:0005829;GO:0030425;GO:0005665;GO:0005739;GO:0005654;GO:0005634;GO:0003682;GO:0019212;GO:0051219;GO:0004864;GO:0001106;GO:0071363;GO:0071383;GO:2001243;GO:0010923;GO:0000122;GO:0001558;GO:0006357;GO:0009615;GO:0006351
TR17356|c2_g1_i1	GO:0045171;GO:0015630;GO:0005654;GO:0010923
TR33143|c0_g1_i1	GO:0032389;GO:0005634;GO:0005524;GO:0016887;GO:0003677;GO:0030983;GO:0003697;GO:0006298;GO:0042493
TR40119|c0_g2_i1	GO:0009986;GO:0005764;GO:0046872;GO:0003943;GO:0061580;GO:0008152;GO:0010976;GO:0010632
TR35574|c0_g1_i1	GO:0030529;GO:0016020;GO:0005634;GO:0003729;GO:0003723;GO:0006397;GO:0033120
TR29718|c0_g2_i2	GO:0005829;GO:0005675;GO:0005654;GO:0061575;GO:0047485;GO:0008270;GO:0006370;GO:0007512;GO:0008283;GO:0006281;GO:0000082;GO:0000086;GO:0043066;GO:0006294;GO:0048661;GO:0045944;GO:0006461;GO:0006468;GO:0000079;GO:0006357;GO:0051592;GO:0006363;GO:0006362;GO:0006368;GO:0006366;GO:0006361;GO:0006367;GO:0006283;GO:0021591
TR23678|c0_g2_i1	GO:0080008;GO:0031464;GO:0031465;GO:0031461;GO:0005737;GO:0070062;GO:0005615;GO:0000784;GO:0005654;GO:0005634;GO:0003684;GO:0032403;GO:0006281;GO:0035518;GO:0051702;GO:0043066;GO:0006289;GO:0046726;GO:0045070;GO:1902188;GO:0043161;GO:0042787;GO:1901990;GO:0070914;GO:0016055
TR22261|c1_g1_i1	GO:0005737;GO:0005634;GO:0055087;GO:0035327
TR9872|c1_g1_i1	GO:0000781;GO:0016605;GO:0030915;GO:0005524;GO:0090398;GO:0000724;GO:0000722
TR30268|c0_g1_i1	GO:0000145;GO:0030133;GO:0000149;GO:0051601;GO:0006887
TR26484|c0_g2_i1	GO:0005762;GO:0003735
TR18702|c0_g2_i1	GO:0003823
TR22695|c0_g4_i1	GO:0005576;GO:0008168
TR15405|c1_g3_i1	GO:0005794;GO:0000139;GO:0016021;GO:0031982;GO:0047277;GO:0046872;GO:0005975;GO:0009247;GO:0030259;GO:0006486
TR7663|c0_g3_i1	GO:0016324;GO:0042582;GO:0044194;GO:0005829;GO:0070062;GO:0005886;GO:0031201;GO:0042581;GO:0070820;GO:0042589;GO:0017075;GO:0030348;GO:0001909;GO:0043312;GO:0015031;GO:0006904
TR12789|c1_g2_i1	GO:0005759;GO:0005524;GO:0004827;GO:0006433
TR18740|c0_g1_i1	GO:0005777;GO:0005507
TR38308|c0_g5_i1	GO:0016021;GO:0010976
TR25086|c0_g1_i1	GO:0005829;GO:0005925;GO:0005794;GO:0043231;GO:0016020;GO:0048471;GO:0031982;GO:0005524;GO:0004674;GO:0007049;GO:0048468;GO:0072318;GO:1905224;GO:0072583;GO:0007029;GO:0009913;GO:0072600;GO:0090002;GO:0061436;GO:0048853;GO:0007030;GO:0090160;GO:0035622;GO:0010977;GO:2000179;GO:0006898
TR45496|c1_g2_i1	GO:0005737;GO:0005525;GO:0003924;GO:0044376;GO:1990022
TR43688|c0_g1_i1	GO:0032592;GO:0030061;GO:0005886;GO:0042383;GO:0015368;GO:0005432;GO:0086038;GO:0042803;GO:0042593;GO:0006811;GO:0051560;GO:0006851;GO:0086036;GO:0051480;GO:0050796;GO:0050896
TR9975|c0_g8_i1	GO:0030663;GO:0005783;GO:0005789;GO:0005793;GO:0033116;GO:0012507;GO:0005794;GO:0016021;GO:0015031
TR667|c0_g4_i1	GO:0007165
TR48993|c7_g15_i1	GO:0005576;GO:0044179
TR7960|c0_g1_i1	GO:0005694;GO:0005794;GO:0005654;GO:0005634;GO:0016605;GO:0001741;GO:0005524;GO:0003677;GO:0032405;GO:0032407;GO:0004672;GO:0004674;GO:0006974;GO:0071480;GO:0034644;GO:0051276;GO:0000077;GO:0006281;GO:0007566;GO:0097694;GO:0008156;GO:0018105;GO:0043517;GO:1904884;GO:0032212;GO:0046777;GO:0070198;GO:0006468;GO:0043393;GO:0090399
TR34800|c0_g7_i1	GO:0005801;GO:0005793;GO:0033116;GO:0005794;GO:0016021;GO:0005654;GO:0010629;GO:0045747;GO:0036066;GO:0006810
TR7557|c1_g1_i1	GO:0043231;GO:0005759;GO:0005782;GO:0005777;GO:0008453;GO:0016597;GO:0042803;GO:0043621;GO:0030170;GO:0005102;GO:0004760;GO:0008483;GO:0019265;GO:0009436;GO:0046487;GO:0042853;GO:0019448;GO:0007219;GO:0046724;GO:0042866;GO:0051591;GO:0051384
TR25963|c0_g1_i1	GO:0005737;GO:0005829;GO:0005815;GO:0048471;GO:0005524;GO:0036312;GO:0007249;GO:1900016;GO:0050680;GO:0048147;GO:0043124;GO:0050728;GO:0045824;GO:0032687;GO:0032688;GO:0032691;GO:0032695;GO:0032715;GO:0032088;GO:1901223;GO:1900226;GO:0014067;GO:0032720;GO:0031396;GO:0032496;GO:0042110
TR39535|c0_g1_i1	GO:0000785;GO:0005634;GO:0019005;GO:0043138;GO:0005524;GO:0004003;GO:0003678;GO:0015616;GO:0003690;GO:0003697;GO:0008219;GO:0006974;GO:0000737;GO:0000724;GO:0035562;GO:2000042;GO:1902231;GO:0001934;GO:0016567;GO:0031297;GO:0048478;GO:0072429
TR38415|c0_g3_i1	GO:0000123;GO:0000776;GO:0071339;GO:0072487;GO:0005654;GO:0005634;GO:0016407;GO:0019899;GO:0004402;GO:0046872;GO:0035064;GO:0008134;GO:0016573;GO:0043984;GO:0043981;GO:0043982;GO:0030099;GO:0045892;GO:0045893;GO:0010506;GO:0006351
TR32669|c0_g7_i1	GO:0016021;GO:0005886;GO:0005509;GO:0007156
TR16835|c0_g1_i1	GO:0005737;GO:0016020;GO:0005525;GO:0005096;GO:0003924;GO:0046872;GO:0007165
TR12320|c0_g14_i1	GO:0005789;GO:0016021;GO:0031090;GO:0015020;GO:0008152
TR35463|c1_g1_i1	GO:0005737;GO:0052794;GO:0052795;GO:0052796;GO:0006689;GO:0009313
TR50795|c1_g1_i2	GO:0005737;GO:0005881;GO:0016021;GO:0016020;GO:0005785;GO:0005525;GO:0005047;GO:0007264;GO:0006614
TR45271|c0_g1_i3	GO:0000775;GO:0005634;GO:0005524;GO:0003677;GO:0004386;GO:0006355;GO:0006351
TR45137|c0_g1_i1	GO:0005912;GO:0005911;GO:0016021;GO:0005886
TR2000|c0_g1_i1	GO:0005737;GO:0005634;GO:0005524;GO:0005516;GO:0004683;GO:0006954;GO:0035556;GO:0043066;GO:0018105;GO:0018107;GO:0043065;GO:0032793;GO:0010976;GO:0090023;GO:0050766;GO:0060267;GO:0050773;GO:0071622
TR40899|c0_g1_i1	GO:0030054;GO:0005913;GO:0005737;GO:0005886;GO:0008013;GO:0008092;GO:0030159;GO:0045176;GO:0060441;GO:0045197;GO:0035556;GO:0072205;GO:0030901;GO:0008285;GO:0030859;GO:0006461;GO:0071896;GO:0042981;GO:0007165;GO:0016337;GO:0045186
TR28444|c0_g2_i1	GO:0031410;GO:0005829;GO:0043231;GO:0005634;GO:0048471;GO:0005886;GO:0000151;GO:0004842;GO:0008270;GO:0000185;GO:0006915;GO:0071354;GO:0000122;GO:2001235;GO:0043410;GO:0033235;GO:0016567;GO:0032880;GO:0006351
TR26507|c0_g1_i1	GO:0005829;GO:0016887;GO:0004842;GO:0008270;GO:0002040
TR23983|c0_g1_i1	GO:0016021;GO:0016746;GO:0008654
TR33170|c0_g2_i1	GO:0005737;GO:0005634;GO:0005524;GO:0004693;GO:0004672;GO:0006468
TR46164|c0_g1_i1	GO:0000776;GO:0005730;GO:0005654;GO:0005634;GO:0016580;GO:0005667;GO:0017053;GO:0003682;GO:0032403;GO:0033558;GO:0003723;GO:0001102;GO:0001103;GO:0001106;GO:0003700;GO:0000976;GO:0002218;GO:0007568;GO:0044255;GO:0034613;GO:1903351;GO:0071333;GO:0006260;GO:0002244;GO:0016575;GO:0001701;GO:0043066;GO:0042754;GO:1901675;GO:1900181;GO:0000122;GO:2000678;GO:0045892;GO:0031937;GO:0002230;GO:0010971;GO:…
TR28975|c0_g2_i1	GO:0016324;GO:0016323;GO:0005737;GO:0031410;GO:0005829;GO:0010008;GO:0016021;GO:0043209;GO:0005634;GO:0048471;GO:0005886;GO:0043235;GO:0005524;GO:0019838;GO:0042802;GO:0008022;GO:0046982;GO:0019903;GO:0004713;GO:0001042;GO:0004716;GO:0004714;GO:0004888;GO:0007166;GO:0071364;GO:0071363;GO:0007507;GO:0008045;GO:0042552;GO:0033088;GO:0007399;GO:0007528;GO:0048709;GO:0007422;GO:0014065;GO:0045785;GO:…
TR37676|c0_g1_i2	GO:0016021;GO:0005739
TR30529|c0_g1_i1	GO:0000775;GO:0005634
TR25716|c0_g2_i1	GO:0005737;GO:0097200;GO:0097194;GO:0042981
TR8702|c0_g3_i1	GO:0005737;GO:0005524;GO:0004111;GO:0004674;GO:0004702;GO:0035556;GO:0043066;GO:0006468;GO:0046328
TR29329|c0_g4_i2	GO:0005887;GO:0005886;GO:0035727;GO:0070915;GO:0051482;GO:0035025
TR12688|c0_g1_i1	GO:0005829;GO:0070062;GO:0001772;GO:0005654;GO:0033549;GO:0016791;GO:0019901;GO:0004725;GO:0008138;GO:0016311;GO:0070373;GO:0046329;GO:0050868;GO:0050860;GO:0045931
TR25260|c0_g2_i1	GO:0005788;GO:0033116;GO:0030134;GO:0005576;GO:0005615;GO:0000139;GO:0005886;GO:0031093;GO:0005507;GO:0016491;GO:0004252;GO:0006953;GO:0007596;GO:0007597;GO:0048208;GO:0006888;GO:0030168;GO:0002576
TR5617|c1_g1_i1	GO:0005930;GO:0005813;GO:0097542;GO:0005929;GO:0005737;GO:0030496;GO:0072686;GO:0031514;GO:0005634;GO:0032391;GO:0001917;GO:0001750;GO:0005524;GO:0046872;GO:0004674;GO:0003713;GO:0030154;GO:0060271;GO:0035556;GO:0042073;GO:0007275;GO:1902856;GO:0045494;GO:0046777;GO:0006468;GO:0010468;GO:0006355;GO:0007283;GO:0006351
TR19382|c0_g6_i1	GO:0005694;GO:0005634;GO:0003723;GO:0008270;GO:0007275
TR48907|c0_g1_i1	GO:0005576
TR21007|c0_g1_i1	GO:0005829;GO:0016020;GO:0005654;GO:0042393;GO:0008536;GO:0046332;GO:0045087;GO:0006606
TR20870|c1_g1_i1	GO:0031253;GO:0005813;GO:0030981;GO:0005881;GO:0005794;GO:0005874;GO:0035371;GO:0005819;GO:0045296;GO:0042802;GO:0051010;GO:0003723;GO:0051301;GO:0007067;GO:0031115;GO:1903033;GO:0035372
TR9443|c0_g2_i1	GO:0000781;GO:0070522;GO:0000784;GO:0005654;GO:0000109;GO:0000110;GO:0005634;GO:0005669;GO:0003684;GO:0004520;GO:0008022;GO:0047485;GO:0003697;GO:0000014;GO:0001094;GO:0034644;GO:0006281;GO:0000724;GO:0006303;GO:0070911;GO:0036297;GO:1905768;GO:1905765;GO:0032205;GO:1904357;GO:0006289;GO:1901255;GO:0033683;GO:0006295;GO:0006296;GO:0006293;GO:0000712;GO:0009411;GO:0000723;GO:0061819;GO:0006283;GO:…
TR33494|c1_g4_i2	GO:0000139;GO:0016021;GO:0005385;GO:0006882;GO:0071577;GO:0006829
TR15721|c0_g1_i1	GO:0005856;GO:0030057;GO:0070062;GO:0019897;GO:0005739;GO:0005634;GO:0045296;GO:0031424
TR35638|c0_g2_i1	GO:0042995;GO:0031410;GO:0043025;GO:0005634;GO:0003677;GO:0005096;GO:0046872;GO:0001675;GO:0045109;GO:0007275;GO:0007289;GO:0006810
TR31042|c3_g3_i3	GO:0005783;GO:0004013;GO:0006730
TR16239|c0_g2_i1	GO:0005615;GO:0001530;GO:0005543
TR26723|c1_g1_i1	GO:0032580;GO:0016021;GO:0016020;GO:0008376;GO:0047237;GO:0046872;GO:0050650;GO:0050651;GO:0030166
TR38831|c0_g10_i1	GO:0016324;GO:0016323;GO:0016021;GO:0005886;GO:0042383;GO:0031201;GO:0008021;GO:0017137;GO:0005484;GO:0000149;GO:0030507;GO:0006886;GO:0046907;GO:0061025;GO:0006461;GO:0016081;GO:0031629
TR50414|c0_g1_i1	GO:0005890;GO:0006813;GO:0006814
TR22552|c0_g1_i1	GO:0042995;GO:0034451;GO:0005813;GO:0005634;GO:0043010;GO:0021549;GO:0060271;GO:0042769;GO:0001654;GO:0042462;GO:0007369;GO:0060322;GO:0030902;GO:0048839;GO:0030916;GO:0090316;GO:0048793;GO:0015031
TR586|c0_g3_i1	GO:0005829;GO:0005524;GO:0016301;GO:0030975;GO:0004788;GO:0009229;GO:0006772;GO:0042723
TR38047|c0_g1_i1	GO:0005737;GO:0031901;GO:0043231;GO:0016607;GO:0008289;GO:0046872;GO:0008565;GO:0006897;GO:0015031;GO:0030100
TR12038|c0_g2_i2	GO:0042582;GO:0070062;GO:0043202;GO:0016020;GO:0008375;GO:0004563;GO:0046982;GO:0005975;GO:0030207;GO:0006024;GO:0006687;GO:0030214;GO:0042340
TR4276|c0_g7_i1	GO:0005737;GO:0019005;GO:0000151;GO:0042803;GO:0061630;GO:0004842;GO:0007568;GO:0019725;GO:0071479;GO:0035726;GO:0048147;GO:1900181;GO:1902916;GO:0031398;GO:0032212;GO:0010608;GO:0031648;GO:0000209;GO:0016567;GO:2000001;GO:0031146;GO:0000723;GO:0006511
TR787|c0_g1_i1	GO:0005852;GO:0071541;GO:0036459;GO:0003743;GO:0031369;GO:0006413
TR34527|c0_g3_i1	GO:0030126;GO:0000139;GO:0006891;GO:0006886;GO:0006890;GO:1901998
TR5073|c0_g1_i1	GO:0030665;GO:0070062;GO:0005925;GO:0016021;GO:0031902;GO:0043202;GO:0005765;GO:0016020;GO:0005886;GO:0019899;GO:0001618;GO:0061024;GO:0010976;GO:0006622;GO:1904978;GO:1905123;GO:1905671
TR28527|c0_g1_i1	GO:0005737;GO:0005829;GO:0005925;GO:0005634;GO:0000151;GO:0004842;GO:0008270;GO:0000209;GO:0016567;GO:0030155;GO:0023051
TR8386|c0_g1_i1	GO:0005938;GO:0005829;GO:0031527;GO:0032433;GO:0030027;GO:0016459;GO:0043005;GO:0043025;GO:0005730;GO:0001726;GO:0051015;GO:0030898;GO:0005524;GO:0005516;GO:0005547;GO:0060002;GO:0030507;GO:0030705;GO:0022409;GO:0008360;GO:0051489
TR18983|c0_g1_i1	GO:0005753;GO:0000276;GO:0015078;GO:0015986
TR46305|c0_g1_i1	GO:0005615;GO:0005794;GO:0005578;GO:0005509;GO:0005125;GO:0008083;GO:0004222;GO:0008270;GO:0051216;GO:0030154;GO:0001503
TR40253|c0_g3_i1	GO:0005737;GO:0005524
TR8415|c0_g2_i1	GO:0000139;GO:0016021;GO:0005244;GO:0015031
TR9473|c0_g1_i1	GO:0005634;GO:0031386;GO:0008283;GO:0036099;GO:0022008;GO:0048812;GO:0045116;GO:0031647;GO:0030162;GO:0008589;GO:2000736;GO:0051438;GO:0030431
TR14626|c1_g41_i1	GO:0005789;GO:0070062;GO:0031090;GO:0008405;GO:0008404;GO:0008392;GO:0070330;GO:0020037;GO:0005506;GO:0071614;GO:0004497;GO:0019373;GO:0006690;GO:0043651;GO:0008016;GO:0006805
TR27770|c0_g1_i1	GO:0005737;GO:0005829;GO:0000178;GO:0016020;GO:0000176;GO:0005730;GO:0005654;GO:0005634;GO:0035327;GO:0000175;GO:0004532;GO:0000166;GO:0003723;GO:0071034;GO:0009048;GO:0071044;GO:0000460;GO:0071028;GO:0071035;GO:0071048;GO:0000956;GO:0000184;GO:0006364
TR39681|c0_g1_i1	GO:0005654;GO:0005634;GO:0005667;GO:0001159;GO:0003677;GO:0001085;GO:0000982;GO:0003700;GO:0071300;GO:0003143;GO:0007507;GO:0035329;GO:0048368;GO:0030903;GO:0048339;GO:1902895;GO:0071902;GO:1902459;GO:0045944;GO:0042127;GO:0006355;GO:0006351;GO:0014883
TR11040|c10_g3_i2	GO:0015629;GO:0005885;GO:0005829;GO:0070062;GO:0005925;GO:0036284;GO:0003779;GO:0032403;GO:0005200;GO:0034314;GO:0048013;GO:0038096;GO:0006928;GO:0032355;GO:0043627
TR17145|c6_g2_i1	GO:0005911;GO:0005801;GO:0005737;GO:0005829;GO:0016020;GO:0005634;GO:1990578;GO:0005942;GO:0005943;GO:0043234;GO:0016303;GO:0046935;GO:0043125;GO:0043559;GO:0005158;GO:0043560;GO:0005159;GO:0005168;GO:0035014;GO:0036312;GO:0001784;GO:0046982;GO:0019903;GO:0008134;GO:0030183;GO:0001678;GO:0032869;GO:0034644;GO:0008625;GO:0060396;GO:0008286;GO:0048009;GO:0008630;GO:0043066;GO:0007162;GO:0001953;GO:…
TR43695|c0_g1_i1	GO:0015629;GO:0005829;GO:0000123;GO:0005654;GO:0005886;GO:0043984;GO:0043981;GO:0043982
TR1762|c0_g1_i1	GO:0005737;GO:0005886
TR43368|c0_g1_i1	GO:0005856;GO:0005634;GO:0030018;GO:0003779;GO:0042805;GO:0042802;GO:0008307;GO:0031433;GO:0008270;GO:0060048;GO:0003300;GO:0048738;GO:0055003;GO:0006874;GO:0035995;GO:1903919;GO:0045662;GO:1903920;GO:0045663;GO:0045944;GO:0033365;GO:0002026;GO:0007519;GO:0006351
TR44678|c1_g1_i1	GO:0005737;GO:0005634;GO:0005524;GO:0046872;GO:0008641;GO:0040011;GO:0007626
TR50683|c0_g1_i1	GO:0005694;GO:0005634;GO:0007049;GO:0006281
TR39558|c1_g1_i1	GO:0030425;GO:0016020;GO:0030672;GO:0005802;GO:0035254;GO:0030165;GO:0043001
TR38824|c0_g1_i1	GO:0022625;GO:0022626;GO:0005840;GO:0003735;GO:0051298;GO:0002181
TR25338|c0_g2_i1	GO:0005737;GO:0005874;GO:0005634;GO:2000134;GO:0070507;GO:2000035
TR15690|c0_g2_i1	GO:0005737;GO:0005829;GO:0005654;GO:0005634;GO:0042393;GO:0004842;GO:0008270;GO:0006974;GO:0006302;GO:0010390
TR37354|c0_g1_i1	GO:0005737
TR37127|c1_g5_i1	GO:0005794;GO:0005798;GO:0005886;GO:0006893
TR17770|c0_g1_i1	GO:0005737;GO:0005829;GO:0070062;GO:0005634;GO:0010698;GO:0048487;GO:0003677;GO:0008201;GO:0006915;GO:0071560;GO:0008285;GO:1903645;GO:0043065;GO:0043280;GO:0010628;GO:1903638;GO:0090200;GO:0012501
TR10311|c0_g1_i1	GO:0005794;GO:0070419;GO:0000784;GO:0005654;GO:0035312;GO:0003684;GO:0000014;GO:0002250;GO:0030183;GO:0006303;GO:0036297;GO:0031848;GO:0010212;GO:0033151
TR49380|c0_g1_i3	GO:0005737;GO:0019904;GO:0007420;GO:0007507
TR45210|c2_g1_i1	GO:0005576;GO:0032580;GO:0030173;GO:0003836;GO:0006054;GO:0009311;GO:0006487;GO:0018279;GO:0097503
TR36513|c0_g6_i1	GO:0005737;GO:0005851;GO:0005085;GO:0003743;GO:0031369;GO:0051716;GO:0021766;GO:0042552;GO:1905098;GO:0014003;GO:0001541;GO:0009749;GO:0009408;GO:0043434;GO:0006413
TR29334|c0_g1_i1	GO:0030663;GO:0005829;GO:0000139;GO:0030117;GO:0005198;GO:0006886;GO:0016192
TR27739|c0_g1_i1	GO:0000932;GO:0003723;GO:0035278;GO:0006402
TR1687|c0_g5_i1	GO:0005801;GO:0005829;GO:0000139;GO:0016021;GO:0005484;GO:0006888;GO:0015031;GO:0042147
TR48923|c0_g1_i3	GO:1990826;GO:0005634;GO:0005681;GO:1990827;GO:0004857;GO:0003729;GO:1990247;GO:0019904;GO:0043021;GO:0000398;GO:0090367
TR8386|c0_g2_i1	GO:0005938;GO:0005829;GO:0031527;GO:0032433;GO:0030027;GO:0016459;GO:0043005;GO:0043025;GO:0005730;GO:0001726;GO:0051015;GO:0030898;GO:0005524;GO:0005516;GO:0005547;GO:0060002;GO:0030507;GO:0030705;GO:0022409;GO:0008360;GO:0051489
TR15690|c0_g7_i1	GO:0005737;GO:0005829;GO:0005654;GO:0005634;GO:0042393;GO:0003723;GO:0004842;GO:0008270;GO:0006974;GO:0006302;GO:0010390;GO:0000209
TR21936|c0_g1_i1	GO:0005634;GO:0006915;GO:0016575;GO:0043065;GO:0006355;GO:0006351
TR25254|c0_g2_i1	GO:0005813;GO:0036064;GO:0005929;GO:0005737;GO:0036038;GO:0043015;GO:0060271;GO:0001736;GO:0007163;GO:0036372
TR22674|c0_g1_i1	GO:0000785;GO:0005694;GO:0000775;GO:0005829;GO:0016020;GO:0005654;GO:0005634;GO:0051301;GO:0051321;GO:0007067;GO:0032876;GO:0007062
TR16527|c0_g2_i1	GO:0070062;GO:0005622;GO:0005886
TR2671|c0_g1_i1	GO:0005737;GO:0005634;GO:0003677;GO:0000981;GO:0044389;GO:0051216;GO:0007506;GO:0014029;GO:0043049;GO:0045944;GO:0045893;GO:0006351
TR50683|c0_g1_i4	GO:0005694;GO:0005634;GO:0007049;GO:0006281
TR28968|c0_g2_i3	GO:0010494;GO:0030425;GO:0030529;GO:1990124;GO:0005681;GO:0003729;GO:0008143;GO:0031047;GO:0006397;GO:2000623;GO:0000184;GO:1900153;GO:0060213;GO:0008380
TR28055|c0_g1_i1	GO:0005905;GO:0030659;GO:0005794;GO:0043231;GO:0030117;GO:0008565;GO:0006605;GO:0016192
TR21918|c0_g1_i1	GO:0005783;GO:0010008;GO:0005794;GO:0043231;GO:0005811;GO:0055037;GO:0034593;GO:0004438;GO:0043812;GO:0007626;GO:0032288;GO:0031642;GO:0048666;GO:0046488;GO:0043473;GO:0010976;GO:0007033
TR39751|c0_g2_i1	GO:0016021
TR16187|c0_g5_i3	GO:0005789;GO:0016021;GO:0015485;GO:0031625;GO:0008203;GO:0032933;GO:0030433
TR5669|c0_g1_i1
TR31580|c0_g3_i1	GO:0004056;GO:0042450;GO:0000050
TR27444|c0_g1_i1	GO:0005829;GO:0005634;GO:0005525
TR2619|c0_g2_i1	GO:0005524
TR19579|c0_g6_i1	GO:0043679;GO:0071013;GO:0030425;GO:0005783;GO:0030426;GO:0030529;GO:0005654;GO:0005681;GO:0003730;GO:0003723;GO:0007623;GO:0010467;GO:0061157;GO:0006397;GO:0000398;GO:0043086;GO:0061014
TR42677|c0_g4_i3	GO:0005743;GO:0005763;GO:0003735;GO:0032543;GO:0070125;GO:0070124
TR50939|c0_g1_i1	GO:0005730;GO:0005667;GO:0003677;GO:0003723;GO:0000480;GO:0000447;GO:0000472;GO:0006357;GO:0034462;GO:0021522;GO:0006366
TR47782|c0_g4_i1	GO:0005634;GO:0046982;GO:0043565;GO:0003707;GO:0046966;GO:0003700;GO:0008270;GO:0006351
TR11737|c0_g1_i1	GO:0005525
TR23728|c0_g3_i1	GO:0005813;GO:0005737;GO:0005634;GO:0003682;GO:0031072;GO:0043565;GO:0003700;GO:0044212;GO:0021930;GO:0045444;GO:0043066;GO:0048712;GO:1902750;GO:0008285;GO:0050768;GO:0045892;GO:0045893;GO:0046605;GO:0006357;GO:0006351
TR11028|c0_g1_i1	GO:0031429;GO:0005732;GO:0034513;GO:0030515;GO:0000469;GO:0000470;GO:0031118;GO:0031120;GO:0006412
TR40960|c1_g1_i1	GO:0015629;GO:0044291;GO:0043034;GO:0005737;GO:0005829;GO:0070062;GO:0005925;GO:0005765;GO:0016020;GO:0005634;GO:0005886;GO:0042383;GO:0030315;GO:0031982;GO:0045296;GO:0003723;GO:0044548;GO:0097493;GO:0051259;GO:0043484;GO:1901385
TR39081|c0_g1_i1	GO:0005739;GO:0046872;GO:0004721
TR8740|c1_g1_i1	GO:0033557;GO:0017108;GO:0046872;GO:0006310;GO:0006281
TR30577|c0_g1_i1	GO:0005634;GO:0043565;GO:0006355;GO:0006351
TR6393|c0_g1_i1	GO:0005829;GO:0043231;GO:0016020;GO:0005739;GO:0005654;GO:0005525
TR40612|c0_g1_i1	GO:0005737;GO:0005634;GO:0000932;GO:0048471;GO:0046872;GO:0003729;GO:0004535;GO:0032922;GO:0007623;GO:0033962;GO:0000290;GO:0006397;GO:0048255;GO:0010629;GO:0045668;GO:0045600;GO:0042752;GO:0045995;GO:0009991;GO:0032496
TR15792|c0_g1_i1	GO:0005789;GO:0031090;GO:0020037;GO:0005506;GO:0008401;GO:0034672;GO:0055014;GO:0001568;GO:0048854;GO:0071299;GO:0021797;GO:0007507;GO:0030902;GO:0003131;GO:0030917;GO:0031016;GO:0042574;GO:0034653;GO:0042573;GO:0090242;GO:0021661;GO:0001756;GO:0016125;GO:0001944
TR45602|c0_g2_i1	GO:0005829;GO:0070062;GO:0030529;GO:0016020;GO:0005654;GO:0005634;GO:0048471;GO:0045120;GO:0035770;GO:0003730;GO:1990715;GO:0097157;GO:0003723;GO:0044212;GO:0034198;GO:0007623;GO:0010467;GO:0000398;GO:0048025;GO:1902416;GO:0045727;GO:0000381;GO:1901652;GO:0006396
TR31989|c0_g1_i1	GO:0005737;GO:0034038;GO:0042802;GO:0042593;GO:0008612;GO:0042102;GO:0051289;GO:0046203;GO:0008216
TR37055|c210_g1_i1	GO:0005789;GO:0016021;GO:0005739;GO:0040008
TR7051|c0_g7_i7	GO:0005783;GO:0005789;GO:0016021;GO:0031965;GO:0043623;GO:0070389;GO:0051085
TR2891|c0_g1_i2	GO:0005737;GO:0070062;GO:0005615;GO:0004021;GO:0030170;GO:0009058;GO:0042853
TR9065|c0_g1_i1	GO:0005887;GO:0004888;GO:0030282;GO:0046849;GO:0007186;GO:0050710;GO:0034122;GO:0001649;GO:0090263;GO:0048511;GO:0007283;GO:0016055
TR39546|c1_g2_i1	GO:0005737;GO:0005871;GO:0005874;GO:0005524;GO:0016887;GO:0008017;GO:0003777;GO:0007018
TR4393|c0_g1_i1	GO:0005789;GO:0031090;GO:0020037;GO:0005506;GO:0004497;GO:0008401;GO:0060349;GO:0060536;GO:0060365;GO:0060363;GO:0048701;GO:0060323;GO:0030902;GO:0048387;GO:0042476;GO:0030278;GO:0034653;GO:0042573;GO:0021661;GO:0016125
TR23420|c0_g3_i1	GO:0005829;GO:0005794;GO:0008108;GO:0008270;GO:0019388;GO:0006012;GO:0006258
TR21642|c0_g1_i1	GO:0030424;GO:0005813;GO:0032154;GO:0070062;GO:0005828;GO:0005739;GO:0005771;GO:0048471;GO:0045335;GO:0005886;GO:0043234;GO:0055037;GO:0055038;GO:0000922;GO:0005802;GO:0005525;GO:0003924;GO:0008017;GO:0031489;GO:0030953;GO:0000910;GO:0090150;GO:0072594;GO:0006887;GO:1990182;GO:0032402;GO:0007080;GO:0090307;GO:0036258;GO:0031175;GO:0045773;GO:0010634;GO:0010971;GO:0072659;GO:0015031;GO:0010796;GO:…
TR32071|c0_g1_i1	GO:0016021;GO:0048471;GO:0005778;GO:0005777;GO:0052740;GO:0008970;GO:0052739;GO:0004623;GO:0046485;GO:0016042;GO:0007031;GO:1904177;GO:0006641
TR20834|c0_g1_i1	GO:0005737;GO:0005525;GO:0003924;GO:0007049;GO:0051301
TR12468|c0_g1_i1	GO:0031410;GO:0005815;GO:0030496;GO:0005635;GO:0007049;GO:0051301;GO:0015031
TR4266|c0_g1_i1	GO:0005576;GO:0005537;GO:0042803;GO:0002213;GO:0016337
TR35302|c0_g2_i1	GO:0046872;GO:0006915
TR7795|c0_g1_i1	GO:0005829;GO:0005654;GO:0005886;GO:0070064;GO:0007010;GO:0051044;GO:0022604
TR36675|c0_g2_i2	GO:0005737;GO:0016607;GO:0005681;GO:0003729;GO:0003723;GO:0006397;GO:0000381;GO:0042981;GO:0008380
TR27604|c0_g1_i1	GO:0005743;GO:0005739;GO:0004458;GO:0008720;GO:0050660;GO:0006754
TR20922|c0_g1_i1	GO:0005739;GO:0005634;GO:0046872;GO:0004518
TR49779|c1_g1_i1	GO:0005737;GO:2001069;GO:0019903;GO:0042593;GO:2000467;GO:0045725
TR2045|c1_g1_i1	GO:0005829;GO:0016607;GO:0005634;GO:0003677;GO:0046872;GO:0003730;GO:0003723;GO:0061158;GO:0001709;GO:0009908;GO:0006397
TR37771|c1_g2_i1	GO:0005829;GO:0005769;GO:0055037;GO:0005802;GO:0007032;GO:0001881;GO:0042147
TR20633|c0_g1_i3
TR30355|c0_g2_i1	GO:0045177;GO:0034451;GO:0005814;GO:0005813;GO:0036064;GO:0035869;GO:0005737;GO:0005829;GO:0016020;GO:0031965;GO:0000242;GO:0043234;GO:0051297;GO:0060271;GO:0031122;GO:0022027;GO:0035735;GO:0034453;GO:0034454;GO:0050768;GO:0001764;GO:0097150;GO:1905515;GO:0090316;GO:0071539;GO:0035176
TR4785|c0_g4_i1	GO:0031902;GO:0005765;GO:0035622;GO:0015031;GO:0006904
TR25912|c0_g1_i1	GO:0030054;GO:0009986;GO:0005615;GO:0016021;GO:0005886;GO:0045202;GO:0042803;GO:0007409;GO:0007420;GO:0001709;GO:0007417;GO:0009953;GO:0048704;GO:0007156
TR10749|c0_g1_i1	GO:0005829;GO:0031902;GO:0015031;GO:0007034
TR40657|c0_g2_i2	GO:0005737;GO:0032580;GO:0016021;GO:0070403;GO:0048040;GO:0051216;GO:0030206;GO:0050650;GO:0030198;GO:0015012;GO:0001503;GO:0030166;GO:0033320
TR29087|c0_g11_i1	GO:0042995;GO:0005794;GO:0005743;GO:0071949;GO:0016709;GO:0006744
TR26010|c2_g1_i1	GO:0005730;GO:0005654;GO:0005634;GO:0051864;GO:0032453;GO:0005506;GO:0016706;GO:0006338;GO:0070544;GO:0034720;GO:0045668;GO:0045892;GO:0030961;GO:0006351
TR22728|c4_g1_i1	GO:0032059;GO:0005814;GO:0005856;GO:0000139;GO:0030027;GO:0005886;GO:0001726;GO:0005524;GO:0017049;GO:0046872;GO:0004674;GO:0030036;GO:0003383;GO:0006915;GO:0032060;GO:0030866;GO:0090002;GO:0007249;GO:0007159;GO:0050900;GO:0050901;GO:0022614;GO:0051451;GO:0016525;GO:1903347;GO:0035509;GO:0043524;GO:0032091;GO:0051894;GO:0032956;GO:0032970;GO:2000114;GO:1903140;GO:0045616;GO:0051492;GO:0007266
TR44659|c0_g2_i1	GO:0005737;GO:0005829;GO:0005783;GO:0005793;GO:0030134;GO:0012507;GO:0005794;GO:0000139;GO:0043231;GO:0046872;GO:0004620;GO:0003723;GO:0048208;GO:0006888;GO:0007030;GO:0006886
TR13020|c0_g5_i1	GO:0046872;GO:0004809;GO:0000049;GO:0007610
TR12890|c1_g1_i1	GO:0005737;GO:0008146;GO:0006584;GO:0008202;GO:0006805
TR13317|c1_g1_i1	GO:0005737;GO:0005829;GO:0070062;GO:0005576;GO:1904813;GO:0016020;GO:0005654;GO:0005634;GO:0034774;GO:0003677;GO:0003723;GO:0004842;GO:0006284;GO:0030154;GO:0016574;GO:0043312;GO:1903955;GO:0006513;GO:0000209
TR39810|c0_g1_i1	GO:0030424;GO:0045178;GO:0005938;GO:0005737;GO:0016020;GO:0005874;GO:0043204;GO:0005886;GO:0005819;GO:0005524;GO:0004672;GO:0004674;GO:0004702;GO:0006915;GO:0048036;GO:0035329;GO:0036335;GO:0016319;GO:0046621;GO:0030707;GO:0045807;GO:0035332;GO:0006468;GO:0035330;GO:0042220;GO:0045471;GO:0035094;GO:0030431;GO:0001894
TR37125|c1_g3_i2	GO:0005739;GO:0004375;GO:0016829;GO:0006546
TR45952|c0_g4_i2	GO:0005737;GO:0005615;GO:0016021;GO:0005886;GO:0043027;GO:0005125;GO:0005102;GO:0005164;GO:0006915;GO:0071260;GO:0006955;GO:0045663;GO:1901741;GO:0010820;GO:0008588;GO:0007165;GO:0042110;GO:0031295;GO:0043029;GO:0042098;GO:0033209
TR5353|c0_g1_i1	GO:0005737;GO:0070062;GO:0016018;GO:0003755;GO:0006457
TR48456|c1_g1_i1	GO:0005758;GO:0070469;GO:0009055;GO:0020037;GO:0046872;GO:0006123;GO:0006122;GO:0043280
TR17068|c0_g1_i1	GO:0005737;GO:0016805;GO:0008236
TR31529|c0_g5_i1	GO:0005759;GO:0003987;GO:0016208;GO:0005524;GO:0019413;GO:0006085;GO:0019427;GO:0006069;GO:0019542
TR19308|c0_g1_i1	GO:0005681;GO:0005524;GO:0004004;GO:0003676;GO:0006397;GO:0008380
TR50451|c0_g1_i1	GO:0043231;GO:0016607;GO:0005654;GO:0003677;GO:0003723;GO:0008270;GO:0006355;GO:0008380;GO:0006351
TR34662|c0_g2_i1	GO:0071012;GO:0071013;GO:0071014;GO:0071020;GO:0000974;GO:0000350;GO:0000389
TR18927|c0_g1_i2	GO:0005622;GO:0007249
TR6238|c0_g7_i2	GO:0005887;GO:0015132;GO:0015732
TR4475|c0_g2_i2	GO:0030136;GO:0005737;GO:0031410;GO:0030659;GO:0005829;GO:0070062;GO:0031234;GO:0005886;GO:0001726;GO:0005802;GO:0005545;GO:0071933;GO:0045296;GO:0035091;GO:0042803;GO:0031625;GO:0036089;GO:0006897;GO:0016197;GO:0006886;GO:0060988;GO:0061024;GO:0000281;GO:0007067;GO:0097320;GO:0043547;GO:0051044;GO:0045860;GO:0032461;GO:0006898
TR4282|c1_g1_i3	GO:0005925;GO:0005622;GO:0005886;GO:0019900;GO:0046872;GO:0004721;GO:0019725;GO:0032963;GO:0035556;GO:0001822;GO:0035264;GO:0048871;GO:0008285;GO:0014850
TR49401|c0_g7_i1	GO:0005634;GO:0003677;GO:0042802;GO:0046872;GO:0006355;GO:0006351
TR44564|c0_g2_i3
TR2917|c0_g2_i1	GO:0005829;GO:0016020;GO:0005634;GO:0003950;GO:0003723;GO:0006355;GO:0006351
TR23094|c1_g2_i1	GO:0005576;GO:0043234;GO:0030246;GO:0046872;GO:0006461
TR13694|c0_g1_i1	GO:0070062;GO:0005770;GO:0015485;GO:0006869
TR42409|c0_g1_i1	GO:0048009
TR34397|c1_g1_i3	GO:0016021;GO:0005635;GO:0005637
TR17552|c0_g2_i1	GO:0005789;GO:0000139;GO:0003868;GO:0046872;GO:0006559;GO:0006572
TR16209|c0_g1_i1	GO:0030054;GO:0005576;GO:0016021;GO:0005886;GO:0005509;GO:0007043;GO:0007507
TR11975|c0_g1_i1	GO:0005737;GO:0005096;GO:0048365;GO:0017048;GO:0016477;GO:0030336;GO:0007266
TR43926|c0_g1_i1	GO:0000118;GO:0004407;GO:0046872;GO:0032041;GO:0008134;GO:0042113;GO:0030183;GO:0006325;GO:0006954;GO:0045843;GO:0045892;GO:0007399;GO:0006351
TR37553|c1_g3_i3	GO:0005737;GO:0005634;GO:0046703;GO:0004725;GO:0005001;GO:0030154;GO:0008283;GO:0006470;GO:0070372;GO:0009611
TR49373|c2_g1_i1	GO:0010494;GO:0005829;GO:0030425;GO:0016020;GO:0000932;GO:0003723;GO:0017148;GO:0050775;GO:0061003
TR32905|c0_g1_i1	GO:0005737;GO:0016020;GO:0016309;GO:0005524
TR25136|c0_g1_i1	GO:0009986;GO:0030425;GO:0005887;GO:0043025;GO:0005886;GO:0048185;GO:0016361;GO:0005524;GO:0098821;GO:0046872;GO:0019901;GO:0004702;GO:0046332;GO:0050431;GO:0005025;GO:0004675;GO:0001525;GO:0001974;GO:0035912;GO:0003203;GO:0061154;GO:0001701;GO:0001946;GO:0060836;GO:0043537;GO:0030308;GO:2000279;GO:0045602;GO:0001937;GO:0051895;GO:0010629;GO:0045766;GO:0030513;GO:0045603;GO:0001938;GO:0010862;GO:…
TR9258|c0_g1_i1	GO:0016020;GO:0005739;GO:0005782;GO:0005777;GO:0003995;GO:0050660;GO:0016402;GO:0005102;GO:0006635;GO:0033540
TR3836|c2_g4_i4	GO:0005737;GO:0098592;GO:0005829;GO:0000145;GO:0016020;GO:0005886;GO:0017049;GO:0005546;GO:0051601;GO:0006887;GO:0006893;GO:0048015;GO:0050714;GO:0015031;GO:0016241
TR413|c0_g1_i1	GO:0005737;GO:0003942;GO:0051287;GO:0006526
TR45063|c0_g1_i1	GO:0005615;GO:0005743;GO:0005759;GO:0004222;GO:0008270;GO:0006627
TR42870|c0_g1_i1	GO:0005634;GO:0005669;GO:0003677;GO:0001034;GO:0006352;GO:0006366;GO:0006383
TR42084|c0_g1_i1	GO:0005783;GO:0005576;GO:0005634;GO:0005509;GO:0004536;GO:0003677;GO:0004520;GO:0006309;GO:0006259;GO:0010623
TR19688|c0_g1_i1	GO:0005829;GO:0005783;GO:0019901;GO:0004860;GO:0070417;GO:1903912;GO:0036494;GO:0006986
TR22562|c0_g1_i1	GO:0005622;GO:0035556;GO:0016567
TR14086|c0_g1_i1	GO:0005737;GO:0005829;GO:0005654;GO:0005634;GO:0003677;GO:0032453;GO:0042802;GO:0016706;GO:0001085;GO:0008270;GO:0034720;GO:0000122;GO:0045892;GO:0042752;GO:0009636;GO:0048511;GO:0006351
TR48612|c0_g1_i1	GO:0005576;GO:0005615;GO:0005578;GO:0005509;GO:0004222;GO:0004252;GO:0008270;GO:0001525;GO:0030154;GO:0030574;GO:0022617;GO:0001554;GO:0001541;GO:0001542;GO:0006508;GO:0051591;GO:0009725
TR43005|c0_g1_i1	GO:0016021;GO:0004222;GO:0008270;GO:0006508;GO:0042127;GO:0042035
TR9824|c0_g1_i1	GO:0005789;GO:0016021;GO:0005506;GO:0008395;GO:0008203;GO:0016126
TR38521|c0_g3_i1	GO:0005739
TR27826|c0_g11_i1	GO:0005789;GO:0016021;GO:0016740;GO:0006659
TR1862|c0_g5_i1	GO:0005737;GO:0005634;GO:0007049;GO:0051726
TR44725|c0_g4_i7	GO:0008168
TR40604|c0_g1_i1	GO:0005930;GO:0036064;GO:0005929;GO:0030992;GO:0060271;GO:0045494;GO:0048793;GO:0032006;GO:0060041
TR46472|c0_g1_i1	GO:0005737;GO:0005654;GO:0003677
TR35589|c0_g1_i1	GO:0005737;GO:0016020;GO:0015630;GO:0005815;GO:0030496;GO:0005634;GO:0007049;GO:0051301;GO:0008283;GO:0021987;GO:0000226
TR17783|c0_g1_i1	GO:0005783;GO:0033116;GO:0016021;GO:0016020;GO:0005886;GO:0000407;GO:0005774;GO:0007029;GO:0006887;GO:0007030;GO:0010506
TR4374|c0_g5_i1
TR32387|c0_g2_i1	GO:0005737;GO:0004459;GO:0005975;GO:0019752
TR4101|c0_g1_i1	GO:0005737;GO:0007165
TR28425|c0_g2_i1	GO:0005829;GO:0005782;GO:0047617;GO:0052689;GO:0006637;GO:0006631;GO:0035338
TR3013|c0_g1_i4	GO:0005622;GO:0060342;GO:0052650;GO:0004745;GO:0045494;GO:0050896;GO:0001523;GO:0042572;GO:0007601
TR26319|c1_g8_i1	GO:0005938;GO:0005815;GO:0030427;GO:0000922;GO:0004857;GO:0090527;GO:0000902;GO:1904428;GO:0031175
TR45075|c0_g2_i4	GO:0005737;GO:0070062;GO:0036132;GO:0047522;GO:0032440;GO:0097327
TR43596|c1_g1_i1	GO:0036064;GO:0097546;GO:0097542;GO:0005929;GO:0005737;GO:0005829;GO:0005634;GO:0005524;GO:0000287;GO:0004674;GO:0060271;GO:0035556;GO:0035720;GO:0035721;GO:0042073;GO:0007275;GO:0006468;GO:0010468;GO:0007165
TR23677|c2_g10_i1	GO:0005737;GO:0007165
TR26873|c0_g4_i1	GO:0005783;GO:0070062;GO:0005576;GO:0005794;GO:0016021;GO:0005887;GO:0031902;GO:0005765;GO:0005764;GO:0016020;GO:0045121;GO:0005635;GO:0048471;GO:0015485;GO:0004872;GO:0015248;GO:0004888;GO:0001618;GO:0007628;GO:0006914;GO:0008206;GO:0071404;GO:0071383;GO:0033344;GO:0042632;GO:0008203;GO:0030301;GO:0090150;GO:0007041;GO:0031579;GO:0060548;GO:0016242;GO:2000189;GO:0006486;GO:0006898;GO:0046686;GO:…
TR43847|c0_g3_i2	GO:0005737;GO:0005829;GO:0005634;GO:0003690;GO:0043565;GO:0004871;GO:0003700;GO:0071345;GO:0071407;GO:0007259;GO:0007595;GO:0060056;GO:0048609;GO:0038161;GO:0006355;GO:0045471;GO:0031667;GO:0006366
TR6238|c0_g6_i1	GO:0016021;GO:0005215
TR27331|c0_g5_i3	GO:0005764;GO:0004336;GO:0006683
TR48204|c0_g1_i1	GO:0030139;GO:0005789;GO:0009897;GO:0005794;GO:0034364;GO:0005887;GO:0043231;GO:0045121;GO:0048471;GO:0045335;GO:0005886;GO:0008509;GO:0034186;GO:0034188;GO:0034185;GO:0005524;GO:0016887;GO:0042626;GO:0051117;GO:0015485;GO:0017127;GO:0090554;GO:0090556;GO:0005543;GO:0005548;GO:0005102;GO:0031267;GO:0019905;GO:0071397;GO:0071222;GO:0071300;GO:0033344;GO:0042632;GO:0008203;GO:0016197;GO:0007186;GO:…
TR43340|c6_g5_i1	GO:0016021;GO:0005886
TR7946|c1_g3_i1	GO:0005576;GO:0005509
TR9800|c1_g3_i1	GO:0004519;GO:0046872;GO:0003964;GO:0006310
TR34186|c0_g1_i1	GO:0005737;GO:0005829;GO:0005524;GO:0004709;GO:1903936;GO:0000165;GO:0032874;GO:0051403;GO:0031098
TR37188|c0_g1_i1	GO:0016323;GO:0005737;GO:0030425;GO:0005768;GO:0005794;GO:0016021;GO:0031968;GO:0005886;GO:0055037;GO:0031983;GO:0012506;GO:0001596;GO:0004945;GO:0031711;GO:0031748;GO:0001965;GO:0017046;GO:0046982;GO:0019901;GO:0043621;GO:0042976;GO:0007568;GO:0038166;GO:0001568;GO:0002035;GO:0019722;GO:0060326;GO:0071549;GO:0042416;GO:0042756;GO:0007186;GO:0007507;GO:0006954;GO:0001822;GO:0034392;GO:0086097;GO:…
TR35726|c10_g1_i1	GO:0005737;GO:0005829;GO:0005634;GO:0019904;GO:0008134;GO:0061630;GO:0008270;GO:0051607;GO:0045087;GO:0050768;GO:0045892;GO:0046597;GO:1902187;GO:0032897;GO:0046598
TR26467|c0_g1_i1	GO:0045177;GO:0016324;GO:0071944;GO:0051286;GO:0005913;GO:0032154;GO:0030864;GO:0070062;GO:0005615;GO:0019898;GO:0030175;GO:0005925;GO:0030027;GO:0005902;GO:0030496;GO:0043209;GO:0005886;GO:0001726;GO:0032420;GO:0030315;GO:0003779;GO:0051117;GO:0045296;GO:0019904;GO:0042803;GO:0003723;GO:0045176;GO:0051016;GO:0036120;GO:0097067;GO:0061028;GO:0045184;GO:0090002;GO:0030033;GO:1903392;GO:0045792;GO:…
TR1603|c0_g1_i1	GO:0001650;GO:0005730;GO:0005654;GO:0005634;GO:0003682;GO:0003723;GO:0001164;GO:0001165;GO:0045943;GO:0006356;GO:0006363;GO:0006362;GO:0006360;GO:0006361
TR48794|c0_g2_i1	GO:0005634
TR10625|c0_g6_i1	GO:0005737;GO:0051539;GO:0005524;GO:0046872;GO:0016226
TR26225|c1_g4_i3	GO:0016021;GO:0005765;GO:0005886;GO:0035579;GO:0070821;GO:0015019;GO:0016746;GO:0006027;GO:0007041;GO:0043312;GO:0051259
TR40741|c1_g2_i1	GO:0005654;GO:0005634;GO:0003677;GO:0046872;GO:0003700;GO:0044212;GO:0014898;GO:1901653;GO:0007623;GO:0010001;GO:0072112;GO:0015758;GO:2000757;GO:0045944;GO:0045893;GO:0010468;GO:0006351
TR41575|c0_g1_i1	GO:0031463;GO:0005737;GO:0016607;GO:0005634;GO:0019005;GO:0031625;GO:0043161;GO:0042787;GO:0030162
TR37429|c1_g5_i1	GO:0005789;GO:0000139;GO:0016021;GO:0005811;GO:0003841;GO:0047184;GO:0047192;GO:0005509;GO:0008654
TR14039|c0_g1_i1	GO:0005737;GO:0005856;GO:0005634;GO:0031434;GO:0004860;GO:0008134;GO:0031625;GO:0055106;GO:0045599;GO:0045081;GO:0006469;GO:0032436;GO:0043405
TR48475|c1_g2_i1	GO:0035145
TR20784|c0_g2_i2	GO:0005737;GO:0005829;GO:0070062;GO:0005925;GO:0030529;GO:0016020;GO:0005654;GO:0005634;GO:1990829;GO:0019899;GO:0003723;GO:0031625;GO:0051607;GO:0010467;GO:0045087;GO:0075522;GO:0016071;GO:0000398;GO:0050687;GO:0032480;GO:0043161;GO:0039694
TR22759|c0_g1_i1	GO:0005634;GO:0005524;GO:0004003;GO:0016887;GO:0000166;GO:0006974;GO:0006338;GO:0006281
TR37180|c0_g1_i1	GO:0000421;GO:0030136;GO:0005737;GO:0005856;GO:0005829;GO:0010008;GO:0000139;GO:0000407;GO:0034045;GO:0005802;GO:0050681;GO:0030331;GO:0080025;GO:0032266;GO:0005102;GO:0006914;GO:0036498;GO:0016236;GO:0048203
TR31833|c0_g5_i1	GO:0005789;GO:0070062;GO:0032580;GO:0016021;GO:0043262;GO:0005509;GO:0004382;GO:0042803;GO:0004871;GO:0045134;GO:0043123;GO:0030166
TR2234|c0_g1_i1	GO:0005905;GO:0030136;GO:0005768;GO:0005794;GO:0097418;GO:0043025;GO:0005634;GO:0005886;GO:0014069;GO:0045211;GO:0042734;GO:0045202;GO:0008021;GO:0031982;GO:0005545;GO:0035615;GO:0030276;GO:0042802;GO:0017124;GO:0007409;GO:0035459;GO:0008283;GO:0048268;GO:0072583;GO:0048813;GO:0055072;GO:0097459;GO:0010629;GO:1902963;GO:1902961;GO:1902004;GO:1901216;GO:0006898;GO:1902959;GO:0030100;GO:0051223;GO:…
TR49401|c0_g3_i1	GO:0005634;GO:0003677;GO:0042802;GO:0046872;GO:0006355;GO:0006351
TR49786|c0_g1_i1	GO:0005813;GO:0036064;GO:0097542;GO:0005829;GO:0005874;GO:0048471;GO:0005886;GO:0005819;GO:0061578;GO:0004843;GO:0008270;GO:0045087;GO:0070266;GO:0090090;GO:0042347;GO:0032088;GO:2001238;GO:0070536;GO:1990108;GO:1902017;GO:2001242;GO:0007346;GO:0010803;GO:0006511;GO:0016055
TR35504|c2_g4_i2
TR26116|c0_g3_i1	GO:0005829;GO:0070062;GO:0005615;GO:0005739;GO:0043209;GO:0030060;GO:0005975;GO:0006108;GO:0006734;GO:0006107;GO:0006099
TR11040|c10_g2_i1	GO:0005885;GO:0005829;GO:0070062;GO:0005925;GO:0051015;GO:0005200;GO:0034314
TR46769|c0_g17_i2	GO:0005737;GO:0016020;GO:0005634;GO:0003723;GO:0000978;GO:0001077;GO:0010628;GO:0045944;GO:0045893;GO:0006351
TR5860|c2_g1_i1	GO:0101003;GO:0016021;GO:0005886;GO:0030667;GO:0070821;GO:0030246;GO:0007155;GO:0043312
TR51160|c0_g1_i2	GO:0005737;GO:0016605;GO:0032184;GO:0016740;GO:0008270;GO:0006281;GO:0007275;GO:0016567
TR12545|c0_g1_i1	GO:0046872;GO:0003964;GO:0009036;GO:0006310;GO:0090305;GO:0032199;GO:0032197
TR47880|c0_g1_i1	GO:0030424;GO:0030054;GO:0005737;GO:0030425;GO:0030426;GO:0030027;GO:0016020;GO:0031594;GO:0043025;GO:0005634;GO:0043204;GO:0014069;GO:0045211;GO:0030549;GO:0005524;GO:0005176;GO:0043125;GO:0016301;GO:0004674;GO:0050321;GO:0007049;GO:0051301;GO:0030182;GO:0031175;GO:0043525;GO:0061001;GO:0048511
TR28114|c0_g2_i1	GO:0070062;GO:0005615;GO:0005794;GO:0005524;GO:0005509;GO:0030145;GO:0004674;GO:0046034;GO:0031214;GO:0097187;GO:0070166;GO:0071895;GO:0036179;GO:0030501;GO:0045669;GO:0006468;GO:0040036;GO:0051174;GO:0001501
TR27506|c0_g1_i1	GO:0005737;GO:0005829;GO:0016020;GO:0005654;GO:0005634;GO:1990904;GO:0017091;GO:0003725;GO:0035925;GO:0003730;GO:0042803;GO:0019901;GO:0070935;GO:0060965;GO:2000036
TR29136|c0_g1_i1	GO:0005737;GO:0005829;GO:0016607;GO:0015031
TR9481|c1_g1_i2	GO:0005829;GO:0043025;GO:0046872;GO:0004615;GO:0009298;GO:0006013;GO:0006487;GO:0045047
TR5322|c0_g2_i1	GO:0043296;GO:0005938;GO:0032154;GO:0005856;GO:0005829;GO:0031234;GO:0030027;GO:0030496;GO:0005525;GO:0003924;GO:0031532;GO:0043297;GO:0016477;GO:0036089;GO:1903673;GO:0032467;GO:0043123;GO:0071902;GO:0030334;GO:0007266;GO:0035385;GO:1902766;GO:0043149;GO:0044319
TR50285|c0_g8_i1	GO:0005884;GO:0005829;GO:0016020;GO:0008017;GO:0006915;GO:0007050;GO:0008360
TR46951|c0_g4_i1	GO:0005634;GO:0003677;GO:0008270;GO:0051276;GO:0015074;GO:0097692;GO:0045944;GO:0045893;GO:0044030;GO:0006355;GO:0006351
TR2605|c0_g1_i1	GO:0005737
TR34520|c0_g1_i1	GO:0005739
TR50298|c0_g1_i1	GO:0005737;GO:0051861;GO:0017089
TR45791|c0_g1_i1	GO:0000775;GO:0005829;GO:0070062;GO:0016020;GO:0015630;GO:0005739;GO:0005634;GO:0000159;GO:0003823;GO:0046982;GO:0019888;GO:0004722;GO:0006915;GO:0006672;GO:0007059;GO:0097711;GO:0007143;GO:0000086;GO:0000188;GO:0051754;GO:0051232;GO:0007084;GO:0051306;GO:0030308;GO:0042518;GO:0000184;GO:0070262;GO:2001241;GO:0006461;GO:0006470;GO:0030155;GO:0045595;GO:0006275;GO:0040008;GO:1903538;GO:0006355;GO:…
TR3691|c0_g1_i1	GO:0000785;GO:0005737;GO:0005829;GO:0005634;GO:0035861;GO:0005524;GO:0016887;GO:0008289;GO:0032403;GO:0097352;GO:0006914;GO:0006974;GO:0006302;GO:0030968;GO:0036503;GO:0010498;GO:0043161;GO:0034214;GO:0018279;GO:0016567;GO:0019985;GO:0006810;GO:0030433
TR45244|c1_g4_i1	GO:0005737;GO:0005634;GO:0034431;GO:0034432;GO:0008486;GO:0000298;GO:0052840;GO:0052846;GO:0052847;GO:0052843;GO:0052848;GO:0052844;GO:0052845;GO:0050072;GO:0046872;GO:0030515;GO:1901911;GO:1901909;GO:1901907;GO:0071543;GO:0046488
TR3132|c0_g2_i1	GO:0005737;GO:0005634
TR11231|c0_g1_i1	GO:0005930;GO:0036064;GO:0097542;GO:0005929;GO:1903561;GO:0030992;GO:0097598;GO:0097225;GO:0097228;GO:0060348;GO:0007420;GO:0060271;GO:0031122;GO:0009953;GO:0008544;GO:0001947;GO:0061525;GO:0035735;GO:0070986;GO:0060173;GO:0050680;GO:0001843;GO:1905515;GO:0007219;GO:0060021;GO:0045880;GO:0016485;GO:0007224;GO:0021522
TR9822|c0_g1_i1	GO:0035577;GO:0042584;GO:0005783;GO:0070062;GO:0005794;GO:0000139;GO:0016021;GO:0043231;GO:0016020;GO:0005886;GO:0035579;GO:0005802;GO:0005524;GO:0019829;GO:0000287;GO:0004012;GO:0048194;GO:0034220;GO:0007612;GO:0043312;GO:0045332;GO:0030335;GO:0061092
TR37386|c0_g2_i3	GO:0005829;GO:0005739;GO:0005654;GO:0005886;GO:0003755;GO:0006457
TR22380|c0_g2_i1	GO:0071339;GO:0031519;GO:0035102;GO:0016740;GO:0008270;GO:0048701;GO:0036353;GO:1902254;GO:0000122;GO:0033339;GO:0032330;GO:0060042;GO:0006351
TR8434|c289_g3_i5	GO:0005777;GO:0008453;GO:0042803;GO:0043621;GO:0004760
TR43577|c0_g2_i1	GO:0005737;GO:0000790;GO:0005634;GO:0005497;GO:0004882;GO:0008013;GO:0004879;GO:0043565;GO:0005496;GO:0003700;GO:0044212;GO:0008270;GO:0030521;GO:0030522;GO:2001237;GO:0045720;GO:0008284;GO:0051092;GO:0042327;GO:0045944;GO:0045893;GO:0090003;GO:0006351
TR5821|c0_g1_i1	GO:0016021
TR3301|c0_g3_i1	GO:0005737;GO:0005829;GO:0000178;GO:0070062;GO:0000228;GO:0000176;GO:0005730;GO:0005654;GO:0005634;GO:0000175;GO:0017091;GO:0003723;GO:0001102;GO:0043928;GO:0006955;GO:0071028;GO:0071035;GO:0000956;GO:0030307;GO:0045944;GO:0043488;GO:0006364
TR14608|c0_g1_i4	GO:0005762;GO:0005761;GO:0005739
TR9791|c1_g2_i1	GO:0005737;GO:0005829;GO:0000790;GO:0005637;GO:0005654;GO:0005634;GO:0005886;GO:0043234;GO:0043235;GO:0071141;GO:0071144;GO:0005667;GO:0008013;GO:0043425;GO:0031490;GO:0070410;GO:0005518;GO:0000987;GO:0017151;GO:0003677;GO:0019899;GO:0035259;GO:0031962;GO:0019902;GO:0070878;GO:0046982;GO:0042803;GO:0019901;GO:0070412;GO:0001102;GO:0000978;GO:0043565;GO:0046332;GO:0000988;GO:0000983;GO:0003700;GO:…
TR22450|c1_g4_i1	GO:0005905;GO:0030136;GO:0005829;GO:0005794;GO:0043231;GO:0016020;GO:0097418;GO:0043025;GO:0005634;GO:0048471;GO:0045211;GO:0042734;GO:0031982;GO:0005545;GO:0045296;GO:0035615;GO:0030276;GO:0032050;GO:0007409;GO:0035459;GO:0008283;GO:0048268;GO:0072583;GO:0048813;GO:0016197;GO:0030097;GO:0055072;GO:0097459;GO:0061024;GO:0010629;GO:1902963;GO:0048261;GO:1902961;GO:1902004;GO:1901216;GO:0045893;GO:…
TR48083|c0_g2_i1	GO:0000139;GO:0005887;GO:0047223;GO:0008532;GO:0008499;GO:0018146;GO:0016266;GO:0030311
TR31762|c2_g3_i1	GO:0016021
TR15747|c0_g7_i1	GO:0000139;GO:0016021;GO:0047756;GO:0001537;GO:0016051;GO:0030206
TR37156|c0_g1_i1	GO:0005829;GO:0005886;GO:0005524;GO:0005078;GO:0046872;GO:0031434;GO:0004672;GO:0004674;GO:0004871;GO:0019722;GO:0043410
TR50143|c1_g1_i1	GO:0016740;GO:0008270;GO:0016567
TR4785|c0_g8_i1	GO:0031902;GO:0005765;GO:0035622;GO:0015031;GO:0006904
TR8434|c507_g1_i1	GO:0004355;GO:0051536;GO:0097054
TR29993|c0_g1_i1	GO:0000785;GO:0005737;GO:0031012;GO:0016363;GO:0016607;GO:0005654;GO:0005634;GO:0042382;GO:0090575;GO:0003682;GO:0001047;GO:0003677;GO:0042826;GO:0042803;GO:0003723;GO:0000980;GO:0044212;GO:0000976;GO:0000380;GO:0006974;GO:0051276;GO:0000724;GO:0070932;GO:0042754;GO:0000122;GO:0045892;GO:1902177;GO:0045876;GO:0045944;GO:0051726;GO:0042752;GO:0048511;GO:0006351
TR25720|c0_g1_i2	GO:0005952;GO:0005737;GO:0001772;GO:0031594;GO:0031588;GO:0044853;GO:0030552;GO:0004862;GO:0008603;GO:0034236;GO:0031625;GO:0060038;GO:0001707;GO:0046007;GO:2000480;GO:0045214
TR6648|c0_g1_i4	GO:0016021
TR15632|c0_g1_i1	GO:0030054;GO:0010008;GO:0005765;GO:0042734;GO:0061630;GO:0008270;GO:0043161;GO:0000209;GO:0042787
TR8837|c0_g2_i1	GO:0030054;GO:0042995;GO:0070062;GO:0016020;GO:0002102;GO:0005178;GO:0033622;GO:0007229;GO:0007159;GO:0070527;GO:0030335;GO:0033632;GO:0034446
TR40064|c0_g7_i1	GO:0030057;GO:0016021;GO:0005886;GO:0005509;GO:0016339;GO:0007156
TR14033|c0_g1_i1	GO:0005737;GO:0005634;GO:0043565;GO:0001078;GO:0007623;GO:0007507;GO:0006955;GO:0061515;GO:0006355;GO:0006366
TR4413|c2_g1_i1
TR36013|c1_g1_i1	GO:0005783;GO:0005768;GO:0070062;GO:0005576;GO:0005794;GO:0005887;GO:0031902;GO:0005765;GO:0005764;GO:0016020;GO:0045121;GO:0005635;GO:0048471;GO:0005886;GO:0031982;GO:0015485;GO:0005319;GO:0007628;GO:0006914;GO:0008206;GO:0071404;GO:0071383;GO:0033344;GO:0042632;GO:0008203;GO:0030301;GO:0006897;GO:0090150;GO:0007041;GO:0031579;GO:0060548;GO:0016242;GO:2000189;GO:0006486;GO:0046686;GO:0042493;GO:…
TR34504|c3_g3_i2	GO:0005829;GO:0005783;GO:0005794;GO:0005739;GO:0005654;GO:0048471;GO:0097001;GO:0035620;GO:0016301;GO:0070273;GO:0000902;GO:0008283;GO:0006672;GO:0007029;GO:0035621;GO:0003007;GO:0001701;GO:0055088;GO:0070584;GO:0006936;GO:0034976;GO:0007165
TR47471|c1_g1_i1	GO:0005737;GO:0005634;GO:0044212;GO:0008270;GO:0010626;GO:0031643;GO:0045944;GO:0006351
TR39866|c0_g4_i2	GO:0005829;GO:0001650;GO:0004842;GO:0030154;GO:0007283
TR25993|c0_g3_i1	GO:0005829;GO:0016020;GO:0016604;GO:0005654;GO:0005634;GO:0005524;GO:0046872;GO:0004652;GO:0003723;GO:0006378;GO:0043631
TR44938|c0_g7_i1	GO:0005765
TR23000|c0_g1_i1	GO:0005829;GO:0097504;GO:0005730;GO:0032797;GO:0034719;GO:0005681;GO:0000245;GO:0000387
TR29804|c0_g1_i1	GO:0005634;GO:0008409;GO:0017108;GO:0070336;GO:0046872;GO:0004528;GO:0043130;GO:0006281;GO:0000724;GO:0036297;GO:0006289;GO:0033683
TR8254|c0_g5_i1	GO:0005759;GO:0050660;GO:0004466;GO:0042758
TR36548|c0_g2_i1	GO:0009986;GO:0070062;GO:0016021;GO:0005882;GO:0042470;GO:0005254;GO:0015180;GO:0015184;GO:0034590;GO:0015193;GO:0015194;GO:0015195;GO:0015293;GO:0050890
TR48597|c0_g1_i3	GO:0005887;GO:0005770;GO:0043025;GO:0005886;GO:0055037;GO:0005375;GO:0015088;GO:0006878;GO:0072719;GO:1902861;GO:0006825;GO:0006855
TR42367|c2_g1_i1	GO:0005737;GO:0005524;GO:0008349;GO:0004672;GO:0004674;GO:0004702;GO:0007257;GO:0035556;GO:0006468
TR30533|c0_g2_i2	GO:0006914
TR14079|c0_g1_i1	GO:0009986;GO:0005737;GO:0004198;GO:0060014;GO:0001553;GO:0001541;GO:0006508
TR4209|c0_g6_i1
TR33046|c0_g4_i1	GO:0005615;GO:0016021;GO:0070373;GO:0051090
TR31985|c3_g14_i1	GO:0005913;GO:0005737;GO:0098641;GO:0042802;GO:0002039;GO:0008270;GO:1900181;GO:0000122
TR7794|c0_g2_i2	GO:0000777;GO:0031080;GO:0051315;GO:0051301;GO:0007080;GO:0051028;GO:0006999;GO:0015031
TR4398|c1_g1_i1	GO:0005634;GO:0046872;GO:0043565;GO:0003700;GO:0044212;GO:0045892;GO:0006351
TR3896|c0_g1_i2	GO:0005737;GO:0004161;GO:0004337;GO:0046872;GO:0006695;GO:0045337;GO:0033384
TR3290|c3_g1_i1	GO:0031085;GO:0031410;GO:0005085;GO:0046983;GO:0007596;GO:0048069;GO:0030318;GO:1903232;GO:0006996;GO:0043473;GO:0032816;GO:0060041;GO:0033299
TR47093|c0_g5_i1	GO:0099053;GO:0005737;GO:0005829;GO:0005815;GO:0031594;GO:0016604;GO:0005654;GO:0005634;GO:0030331;GO:0035035;GO:0016922;GO:0002020;GO:0003713;GO:0044389;GO:0008270;GO:0030520;GO:0045893;GO:0045661;GO:0006355;GO:1901998;GO:0006351
TR37884|c0_g2_i1	GO:0005901;GO:0042995;GO:0005856;GO:0005829;GO:0031234;GO:0005925;GO:0005794;GO:0005764;GO:0005654;GO:0005886;GO:0030133;GO:0005524;GO:0004715;GO:0001784;GO:0004713;GO:0005102;GO:0007155;GO:0030154;GO:0019221;GO:0038096;GO:0006954;GO:0002758;GO:0007229;GO:0060333;GO:0043299;GO:0002522;GO:0031663;GO:0007498;GO:0043066;GO:0038083;GO:0018108;GO:2000251;GO:0030838;GO:0008284;GO:0046777;GO:0006468;GO:…
TR18110|c0_g1_i1	GO:0005737;GO:0004814;GO:0005524;GO:0006420
TR40314|c0_g1_i1	GO:0005737;GO:0043304
TR24428|c0_g1_i1	GO:0005634;GO:0003677;GO:0046872;GO:0006355;GO:0006351
TR51125|c0_g1_i1	GO:0022626;GO:0001650;GO:0016363;GO:0005634;GO:0005726;GO:0070761;GO:0048786;GO:0008023;GO:0051117;GO:0042802;GO:0046872;GO:0030674;GO:0030515;GO:0000492;GO:0045944;GO:0051259
TR39089|c0_g2_i2	GO:0005814;GO:0005813;GO:0005694;GO:0005737;GO:0005829;GO:0097386;GO:0044224;GO:0072687;GO:0030496;GO:0072686;GO:0043209;GO:0005720;GO:0005634;GO:0033010;GO:0033270;GO:0043204;GO:0048471;GO:0043220;GO:0005819;GO:0004407;GO:0070403;GO:0046970;GO:0034979;GO:0042903;GO:0008270;GO:0061433;GO:0071456;GO:0034599;GO:0060271;GO:0070933;GO:0010507;GO:0008285;GO:0070446;GO:0042177;GO:2000378;GO:0000122;GO:…
TR23992|c0_g10_i5	GO:0016021
TR24703|c0_g4_i4	GO:0005829;GO:0005634;GO:0005667;GO:0000978;GO:0004879;GO:0003707;GO:0008270;GO:0031018;GO:0045944;GO:0045893;GO:0006351
TR3595|c1_g1_i1	GO:0016021;GO:0005743;GO:0005739;GO:0015075;GO:0030218;GO:0055072;GO:0006826
TR50362|c0_g1_i1	GO:0005096;GO:0002011;GO:0007165
TR26623|c0_g1_i1	GO:0019008;GO:0051539;GO:0061799;GO:0061798;GO:0005525;GO:0046872;GO:0006777;GO:0032324
TR46269|c0_g1_i1	GO:0009507;GO:0004497;GO:0016984;GO:0009853;GO:0019253
TR37770|c0_g1_i1	GO:0005759;GO:0047536;GO:0016212;GO:0042803;GO:0030170;GO:0006103;GO:0009058;GO:0006536;GO:0070189;GO:0033512;GO:0006554;GO:0006569;GO:0019441
TR18287|c0_g2_i1	GO:0005783;GO:0030176;GO:0016021;GO:0016020;GO:0019899;GO:0031624;GO:1904264;GO:0004842;GO:1990381;GO:0008270;GO:0010498;GO:0070936;GO:0030433
TR12359|c2_g3_i1	GO:0005887;GO:0015179;GO:0015175;GO:0015807;GO:0015804
TR41501|c0_g2_i1	GO:0030054;GO:0005737;GO:0005874;GO:0005886;GO:0001525;GO:0009948;GO:0001568;GO:0072554;GO:0048514;GO:0001886;GO:0060047;GO:0007507;GO:0003007;GO:0045602;GO:0007033;GO:0001570
TR2759|c2_g3_i2	GO:0016324;GO:0005737;GO:0000139;GO:0016021;GO:0045121;GO:0005634;GO:0008284;GO:0003093
TR12840|c0_g5_i1	GO:0005622;GO:0004842;GO:0008270;GO:0006914
TR10236|c1_g1_i1	GO:0005737;GO:0005789;GO:0005741;GO:0031965;GO:0005634;GO:0005667;GO:0042826;GO:0042975;GO:0008195;GO:0001085;GO:0003713;GO:0031532;GO:0032869;GO:0045444;GO:0009062;GO:0006629;GO:0000266;GO:0000122;GO:0031065;GO:0045944;GO:0045598;GO:0031529;GO:0006351;GO:0019432;GO:0006642
TR25231|c2_g1_i1	GO:0005737;GO:0005829;GO:0005815;GO:0048471;GO:0005524;GO:0036312;GO:0007249;GO:1900016;GO:0050680;GO:0048147;GO:0043124;GO:0050728;GO:0045824;GO:0032687;GO:0032688;GO:0032691;GO:0032695;GO:0032715;GO:0032088;GO:1901223;GO:1900226;GO:0014067;GO:0032720;GO:0031396;GO:0032496;GO:0042110
TR22331|c1_g2_i1
TR10532|c0_g1_i1	GO:0030673;GO:0030425;GO:0012505;GO:0005887;GO:0005882;GO:0016020;GO:0043025;GO:0005886;GO:0014069;GO:0045211;GO:0048786;GO:0042734;GO:0051393;GO:0019899;GO:0001609;GO:0042802;GO:0046982;GO:0031802;GO:0007188;GO:0006915;GO:0048143;GO:0008015;GO:0007596;GO:0006171;GO:0007267;GO:0006968;GO:0044267;GO:0007417;GO:0042755;GO:0060079;GO:0006954;GO:0060080;GO:0007626;GO:0051899;GO:0046636;GO:0008285;GO:…
TR47804|c0_g1_i1	GO:0022625;GO:0003735;GO:0006412
TR11453|c0_g2_i1	GO:0005737;GO:0005654;GO:0005634;GO:0005524;GO:0004707;GO:0004674;GO:0007049;GO:0035556;GO:0007005;GO:0018105;GO:0032755;GO:0010468;GO:0006355;GO:0006970;GO:0006351
TR1126|c0_g9_i2	GO:0005789;GO:0010181;GO:0003958
TR44657|c0_g1_i2	GO:0005737;GO:0031314;GO:0005743;GO:0005744;GO:0005759;GO:0005739;GO:0001405;GO:0043234;GO:0071897;GO:2001234;GO:0032780;GO:0001503;GO:0030150
TR19738|c1_g5_i1	GO:0005634;GO:0003677;GO:0004519;GO:0032502;GO:0015074;GO:0006313
TR7242|c0_g5_i1	GO:0005829;GO:0000815;GO:0031902;GO:0030496;GO:0005635;GO:0010458;GO:0090148;GO:0000281;GO:0031468;GO:0015031;GO:0007034
TR43311|c0_g2_i1	GO:0000139;GO:0016021;GO:0001537;GO:0016051;GO:0050655
TR20824|c0_g7_i2	GO:0005829;GO:0016020;GO:0016363;GO:0016607;GO:0005654;GO:0005685;GO:0071004;GO:0070064;GO:0003723;GO:0007049;GO:0051301;GO:0016477;GO:0007010;GO:0000398;GO:0008360;GO:0032465
TR4243|c0_g2_i2	GO:0005737;GO:0005783;GO:0005634;GO:0048471;GO:0006913
TR32291|c1_g3_i1	GO:0005913;GO:0005856;GO:0005829;GO:0070062;GO:0005654;GO:0005886;GO:0003779;GO:0098641;GO:0070064;GO:0051764;GO:0051017;GO:0008286;GO:0007009;GO:2000251;GO:0030838;GO:0046626;GO:0009617
TR28709|c0_g5_i1	GO:0005634;GO:0003676
TR6630|c0_g1_i1	GO:0005737;GO:0005829;GO:0070062;GO:0005886;GO:0005509;GO:0032794;GO:0070300;GO:1901981;GO:0004435;GO:0001786;GO:0004871;GO:0001525;GO:0043647;GO:0035556;GO:0060716;GO:0016042;GO:0006644;GO:0042127
TR25307|c1_g5_i1	GO:0005730;GO:0005681;GO:0003723;GO:0006397;GO:0008380
TR5558|c1_g1_i3	GO:0032154;GO:0005886;GO:0031105;GO:0001725;GO:0008021;GO:0043195;GO:0019003;GO:0005525;GO:0035091;GO:0042803;GO:0019905;GO:0007049;GO:0051301;GO:0045921;GO:0017157
TR24259|c0_g1_i1	GO:0030054;GO:0016021;GO:0043005;GO:0005886;GO:0031201;GO:0008021;GO:0030672;GO:0017022;GO:0005484;GO:0000149;GO:0006886;GO:0045956;GO:0033605;GO:0010701;GO:0031629;GO:0048278
TR30328|c1_g3_i3	GO:0005829;GO:0005789;GO:0070062;GO:0016021;GO:0005739;GO:0031090;GO:0019899;GO:0020037;GO:0046872;GO:0055114
TR34859|c0_g1_i1	GO:0005622;GO:0005525;GO:0007264
TR40483|c0_g5_i1	GO:0005737;GO:0005634;GO:0042802;GO:0051219;GO:0004725;GO:0031625;GO:0038065;GO:0038063;GO:0045779;GO:0045671;GO:0090331;GO:0006469;GO:0009968;GO:0035335;GO:0030168;GO:0070527;GO:0045670;GO:0043393;GO:0051279
TR19807|c0_g1_i1	GO:0000407;GO:0019778;GO:0042803;GO:0008134;GO:0071455;GO:0009267;GO:0051607;GO:0016236;GO:0000422;GO:0043065;GO:0010508;GO:0045732;GO:0031401;GO:0006497;GO:0015031;GO:0039521
TR41392|c0_g1_i1	GO:0000785;GO:0070062;GO:0005654;GO:0005634;GO:0032116;GO:0003682;GO:0070087;GO:0042826;GO:0036033;GO:0008022;GO:0047485;GO:0007420;GO:0034613;GO:0006974;GO:0071481;GO:0050890;GO:0048589;GO:0042471;GO:0048557;GO:0035115;GO:0048703;GO:0035261;GO:0048592;GO:0060325;GO:0045444;GO:0035136;GO:0061010;GO:0003007;GO:0034088;GO:0001656;GO:0007064;GO:0000122;GO:0045892;GO:0003151;GO:0031065;GO:0040018;GO:…
TR45719|c0_g1_i2	GO:0005901;GO:0005887;GO:0031594;GO:0005886;GO:0031094;GO:0045211;GO:0001965;GO:0031681;GO:0004930;GO:0015057;GO:0006919;GO:0000186;GO:0007596;GO:0002248;GO:0007529;GO:0007186;GO:0048873;GO:0006954;GO:0008285;GO:0003105;GO:0043524;GO:1900134;GO:0030168;GO:0030194;GO:0051928;GO:0030335;GO:0008284;GO:0032967;GO:0043280;GO:0007204;GO:0051482;GO:0070374;GO:0043123;GO:2000778;GO:2000484;GO:0046427;GO:…
TR41395|c0_g1_i1	GO:0016607;GO:0005654;GO:0003729;GO:0006406
TR33617|c0_g1_i1	GO:0005737;GO:0001650;GO:0015630;GO:0003677;GO:0046872;GO:0003700;GO:0006355;GO:0006351
TR21673|c0_g2_i1	GO:0005737;GO:0005524;GO:0004694;GO:0000049;GO:0007050;GO:0030154;GO:0070417;GO:0036492;GO:0007612;GO:0007616;GO:0044828;GO:0032792;GO:0045947;GO:0007399;GO:0002230;GO:1900273;GO:0071264;GO:0006468;GO:0060733;GO:0010998;GO:0019081
TR26319|c1_g11_i1	GO:0005938;GO:0005815;GO:0030427;GO:0000922;GO:0004857;GO:0090527;GO:0000902;GO:1904428;GO:0031175
TR1748|c1_g1_i1	GO:0005829;GO:0070062;GO:0005576;GO:1904813;GO:0043202;GO:0016020;GO:0034774;GO:0008466;GO:0046872;GO:0005978;GO:0005980;GO:0043312
TR31040|c0_g2_i2	GO:0005634;GO:0003677;GO:0046982;GO:0003700;GO:0045666;GO:0006351
TR12513|c1_g1_i1	GO:0005813;GO:0005737;GO:0016020;GO:0005634;GO:0005819;GO:0008017;GO:0034453
TR33451|c0_g7_i1	GO:0045177;GO:0070062;GO:0005887;GO:0046581;GO:0016020;GO:0005886;GO:0005524;GO:0015432;GO:0015126;GO:0008554;GO:0005215;GO:0015721;GO:0006699;GO:0015722;GO:0006810
TR30076|c4_g1_i1	GO:0005622;GO:0005088;GO:0007264
TR23622|c0_g4_i1	GO:0005789;GO:0030176;GO:0016021;GO:0008963;GO:0016757;GO:0003975;GO:0019408;GO:0006488;GO:0006487;GO:0051259
TR36266|c0_g7_i1	GO:0005634;GO:0030284;GO:0043565;GO:0005496;GO:0003700;GO:0008270;GO:0006351
TR22975|c1_g16_i2	GO:0005737;GO:0005783;GO:0005789;GO:0016021;GO:0016020;GO:0005524;GO:0019899;GO:0071074;GO:0004694;GO:0042802;GO:0004672;GO:0019903;GO:0004674;GO:0006919;GO:0001525;GO:0030282;GO:0019722;GO:0034198;GO:0070417;GO:0042149;GO:0002063;GO:0036492;GO:0031018;GO:0007029;GO:0030968;GO:0006983;GO:0045444;GO:0048009;GO:0070059;GO:0007595;GO:0043066;GO:0010629;GO:0031642;GO:0017148;GO:1902010;GO:0001503;GO:…
TR30254|c0_g1_i1	GO:0016604;GO:0005654;GO:0000166;GO:0006260;GO:0000731;GO:0042593;GO:0035264;GO:0002023;GO:1901796;GO:0009749;GO:0000732
TR8934|c0_g6_i1	GO:0030126;GO:0000139;GO:0006891;GO:0006886;GO:1901998
TR46944|c0_g2_i1	GO:0005634;GO:0008081;GO:0004871;GO:0016042
TR10449|c0_g5_i1	GO:0005789;GO:0016021;GO:0016758;GO:0006506
TR3987|c0_g1_i6	GO:0031519;GO:0005524;GO:0047485;GO:0004674;GO:0071174;GO:1903955;GO:1903146;GO:0016055
TR1120|c1_g1_i1	GO:0005829;GO:0005654;GO:0005634;GO:0005886;GO:0017053;GO:0003677;GO:0004407;GO:0003700;GO:0044212;GO:0048821;GO:0097368;GO:0080182;GO:0036124;GO:0034773;GO:0045892;GO:0045944;GO:0006349;GO:0006357;GO:0007283;GO:0006366
TR50933|c0_g1_i1	GO:0005634;GO:0003677;GO:0008270;GO:0007275;GO:0006355;GO:0006351
TR50046|c0_g2_i1	GO:0005509;GO:0050896;GO:0007601
TR7217|c0_g1_i1	GO:0005829;GO:0005524;GO:0046404;GO:0004519
TR19766|c1_g1_i1	GO:0016209;GO:0055114
TR3711|c0_g1_i1	GO:0004826;GO:0003723
TR11805|c0_g9_i4	GO:0016021;GO:0005886;GO:0015293
TR8139|c0_g2_i1	GO:0005737;GO:0005874;GO:0042802;GO:0008017;GO:0051301;GO:0007067
TR47746|c0_g4_i3	GO:0005782;GO:0052899;GO:0052904;GO:0052903;GO:0046592;GO:0005102;GO:0052902;GO:0052901;GO:0006598;GO:1901307;GO:0009446;GO:0009447;GO:0046203;GO:0046208
TR24948|c0_g2_i1
TR44474|c0_g1_i1	GO:0015629;GO:0042641;GO:0005826;GO:0005903;GO:0005938;GO:0031252;GO:0005913;GO:0032154;GO:0008180;GO:0030863;GO:0005737;GO:0005829;GO:0070062;GO:0031012;GO:0001772;GO:0008305;GO:0016020;GO:0016459;GO:0016460;GO:0097513;GO:0005634;GO:0005886;GO:0043234;GO:0001726;GO:0001725;GO:0001931;GO:0003779;GO:0051015;GO:0030898;GO:0043531;GO:0005524;GO:0016887;GO:0045296;GO:0005516;GO:0000146;GO:0043495;GO:…
TR27304|c0_g1_i5	GO:0005737;GO:0070062;GO:0016020;GO:0005634;GO:0000151;GO:0001085;GO:0008134;GO:0001190;GO:0061630;GO:0004842;GO:0006464;GO:0010629;GO:0051224;GO:0043433;GO:0000122;GO:0045892;GO:0032410;GO:0043161;GO:0051865;GO:0070534;GO:0016567;GO:0034765;GO:0042391;GO:1901016;GO:0046718
TR34001|c0_g1_i1	GO:0005634;GO:0003677;GO:0046872;GO:0001078;GO:0032728;GO:0032755;GO:0032760;GO:0006351
TR27629|c2_g8_i1	GO:0005829;GO:0005654;GO:0005634;GO:0003676;GO:0008270;GO:0051321;GO:0006355;GO:0006351
TR48143|c3_g11_i1	GO:0005737;GO:0005829;GO:0005783;GO:0005576;GO:0072559;GO:0005634;GO:0005524;GO:0042802;GO:0043565;GO:0008134;GO:0006919;GO:0071222;GO:0051607;GO:0006954;GO:0045087;GO:0032611;GO:0050701;GO:0032621;GO:0002674;GO:0050728;GO:0050713;GO:0042347;GO:0032088;GO:0044546;GO:0043280;GO:0050718;GO:0032736;GO:0032753;GO:0032754;GO:0051092;GO:2000321;GO:2000553;GO:0045630;GO:0045944;GO:0002830;GO:0050727;GO:…
TR39969|c0_g1_i1	GO:0016021;GO:0005778;GO:0007031
TR37798|c0_g3_i2	GO:0016021;GO:0055038;GO:0005802;GO:0015031
TR3483|c0_g2_i1	GO:0098826;GO:0016021;GO:0046872;GO:0071787;GO:0071788
TR45596|c0_g1_i1	GO:0031234;GO:0005524;GO:0046872;GO:0004715;GO:0005102;GO:0030154;GO:0016477;GO:0045087;GO:0038083;GO:0060465;GO:0042127;GO:0007169
TR9258|c0_g10_i2	GO:0005777;GO:0003995;GO:0003997;GO:0050660;GO:0033540
TR43013|c1_g3_i4	GO:0005509
TR42953|c0_g5_i1	GO:0009897;GO:0005887;GO:0005886;GO:0005031;GO:0031625;GO:0001618;GO:0097190;GO:0007166;GO:0050829;GO:0050830;GO:0006955;GO:0006954;GO:0007275;GO:0046642;GO:0002741;GO:0050731;GO:2000406;GO:0042981;GO:0042127;GO:0032496;GO:0031295;GO:0033209
TR36507|c0_g2_i1	GO:0005737;GO:0016020;GO:0015630;GO:0005815;GO:0030496;GO:0005634;GO:0007049;GO:0051301;GO:0008283;GO:0021987;GO:0000226
TR33003|c1_g4_i2	GO:0043231;GO:0016020;GO:0005739;GO:0005654;GO:0005782;GO:0005777;GO:0004165;GO:0000062;GO:0005102;GO:0044255;GO:0006635;GO:0009062
TR26135|c0_g3_i3	GO:0031225;GO:0042627;GO:0005615;GO:0005886;GO:0034361;GO:0008201;GO:0004465;GO:0009749;GO:0019432;GO:0019433
TR8093|c0_g1_i1	GO:0016607
TR47040|c0_g5_i1	GO:0005737;GO:0005829;GO:0008385;GO:0005622;GO:0072686;GO:0005634;GO:0000922;GO:0000151;GO:0070530;GO:1990450;GO:0046872;GO:0042975;GO:0019904;GO:0046982;GO:0042803;GO:0004871;GO:0031625;GO:0000187;GO:0043276;GO:0002479;GO:0006915;GO:0006974;GO:0051650;GO:0038095;GO:0007249;GO:0006955;GO:0006954;GO:0045087;GO:0007254;GO:1901215;GO:0070423;GO:0043123;GO:0016239;GO:0051092;GO:0045944;GO:0016579;GO:…
TR14524|c0_g5_i4	GO:0035578;GO:0030864;GO:0070062;GO:0005576;GO:0005615;GO:0005925;GO:0005886;GO:0003779;GO:0008179;GO:0008154;GO:0007190;GO:0001667;GO:0000902;GO:0007163;GO:0043312;GO:0006898;GO:0007165
TR4178|c0_g1_i2	GO:0005829;GO:0005794;GO:0016020;GO:0006897;GO:0015031
TR19714|c0_g1_i1	GO:0016021;GO:0005753
TR15818|c0_g1_i1	GO:0004298;GO:0045893;GO:0006508
TR10571|c1_g1_i1	GO:0005737;GO:0005634;GO:0042692;GO:0030517;GO:0048671;GO:0043403;GO:0014706
TR50705|c0_g3_i2	GO:0005829;GO:0016153;GO:0006548;GO:0019556;GO:0019557
TR7367|c0_g2_i1	GO:0005576;GO:0008168
TR14051|c0_g1_i1	GO:0005634;GO:0006351
TR33360|c0_g2_i1	GO:0005737;GO:0005829;GO:0070062;GO:0005815;GO:0048471;GO:0008432;GO:0019894;GO:0005078;GO:0048273;GO:0030159;GO:0007257;GO:0000187;GO:0090074;GO:0030335;GO:0043410;GO:0051149;GO:0045666;GO:0051260;GO:0042147;GO:0051146;GO:0016192
TR26698|c1_g2_i1	GO:0016021;GO:0007049;GO:2001106
TR49858|c0_g3_i2	GO:0005829;GO:0043202;GO:0008466;GO:0005978;GO:0005980
TR11554|c10_g5_i1	GO:0005615;GO:0001872;GO:0003823;GO:0001848;GO:0004866;GO:0006957;GO:0006958;GO:0042742;GO:0006954
TR38|c0_g1_i1	GO:0005737;GO:0005874;GO:0005634
TR44938|c0_g6_i2	GO:0005765
TR44682|c0_g2_i1	GO:0071953;GO:0070062;GO:0031012;GO:0005615;GO:0001527;GO:0005578;GO:0007155;GO:0071493;GO:0048251;GO:0010712;GO:0097435;GO:0009650
TR30931|c0_g1_i1	GO:0005634;GO:0003677;GO:0046872;GO:0006355;GO:0006351
TR24870|c0_g2_i1	GO:0005901;GO:0042995;GO:0005856;GO:0005829;GO:0030425;GO:0030426;GO:0043231;GO:0045121;GO:0043005;GO:0043025;GO:0048471;GO:0043234;GO:0033596;GO:0005096;GO:0019902;GO:0046982;GO:0047485;GO:0030030;GO:0030010;GO:0045184;GO:0050771;GO:0008285;GO:0045792;GO:0050680;GO:0010719;GO:0048147;GO:0046627;GO:0016242;GO:0043407;GO:0048550;GO:0051898;GO:0001933;GO:0032007;GO:1905563;GO:0030178;GO:0045785;GO:…
TR26515|c0_g1_i1	GO:0016324;GO:0005783;GO:0005794;GO:0016021;GO:0016020;GO:0030658;GO:0006855;GO:0045332;GO:0010976;GO:0070863;GO:0036010
TR40897|c0_g1_i1	GO:0005634;GO:0008409;GO:0017108;GO:0070336;GO:0046872;GO:0004528;GO:0043130;GO:0006281;GO:0000724;GO:0036297;GO:0006289;GO:0033683
TR19950|c0_g1_i1	GO:0030424;GO:0030054;GO:0005737;GO:0030425;GO:0012505;GO:0030175;GO:0030426;GO:0071437;GO:0030027;GO:0016020;GO:0043204;GO:0007015;GO:0050771;GO:0045773;GO:0030335;GO:0090316;GO:2000114
TR5861|c0_g1_i1	GO:0005737;GO:0005874;GO:0005815;GO:0030496;GO:0005819;GO:0000922;GO:0005524;GO:0008017;GO:0008568;GO:0051301;GO:0051013;GO:0007067
TR3353|c0_g1_i1	GO:0005829;GO:0000791;GO:0000792;GO:0005730;GO:0005634;GO:0030687;GO:0030688;GO:0003723;GO:0010923;GO:0006364
TR44680|c0_g2_i1	GO:0030659;GO:0005829;GO:0031905;GO:0005576;GO:0005887;GO:0005622;GO:0005765;GO:0016020;GO:0048471;GO:0005886;GO:0004177;GO:0070006;GO:0008237;GO:0042277;GO:0008270;GO:0002480;GO:0007267;GO:0007565;GO:0061024;GO:0043171;GO:0030163;GO:0000209;GO:0006508;GO:0008217;GO:0007165;GO:0060395
TR26529|c0_g1_i1	GO:0016021;GO:0036126;GO:0097524;GO:0047372;GO:0042562;GO:0003707;GO:0046464;GO:0032570;GO:0048240;GO:0043401
TR22318|c0_g3_i4	GO:0005829;GO:0005815;GO:0005634;GO:0005886;GO:0046872;GO:0004518
TR50489|c0_g2_i1	GO:0005737;GO:0005886;GO:0006869
TR25734|c0_g1_i1	GO:0016021
TR25022|c2_g2_i4	GO:0031410;GO:0005829;GO:0070062;GO:0005615;GO:0016020;GO:0030246;GO:0098586;GO:0098792
TR12519|c0_g1_i1	GO:0005829;GO:0035097;GO:0034709
TR41593|c1_g1_i1	GO:0016020;GO:0005739;GO:0005782;GO:0005778;GO:0005777;GO:0003824;GO:0016287;GO:0016290;GO:0005102;GO:0021587;GO:0008611;GO:0006650;GO:0061024;GO:0042552;GO:0030913;GO:0042493;GO:0070542;GO:0007584;GO:0042594;GO:0007416
TR11711|c0_g1_i1	GO:0005764;GO:0016787;GO:0016042
TR26225|c0_g1_i2	GO:0016021;GO:0005765;GO:0005886;GO:0035579;GO:0070821;GO:0015019;GO:0016746;GO:0006027;GO:0007041;GO:0043312;GO:0051259
TR33153|c3_g5_i1	GO:0032580;GO:0016021;GO:0003831;GO:0046872;GO:0003945;GO:0005975;GO:0006486
TR5178|c0_g1_i1	GO:0005912;GO:0030054;GO:0005911;GO:0001533;GO:0030057;GO:0016021;GO:0014704;GO:0005882;GO:0005654;GO:0005634;GO:0005886;GO:0045294;GO:0045296;GO:0086083;GO:0019215;GO:0044325;GO:0032947;GO:0005080;GO:0017080;GO:0034334;GO:0086073;GO:0086001;GO:0086002;GO:0086064;GO:0086019;GO:0070268;GO:0002159;GO:0090002;GO:0016264;GO:0007507;GO:0045110;GO:0031424;GO:0055088;GO:0048496;GO:0030336;GO:0008285;GO:…
TR33442|c0_g7_i1	GO:0005789;GO:0016021;GO:0008565;GO:0031204
TR31502|c0_g1_i1	GO:0005737;GO:0005829;GO:0005634;GO:0046975;GO:0046872;GO:0016279;GO:0000993;GO:0033336;GO:0060047;GO:0007507;GO:0008285;GO:0000122;GO:0018027;GO:0018026;GO:0043516;GO:0060297;GO:0007519;GO:0006351
TR26175|c0_g1_i1	GO:0005634;GO:0030284;GO:0043565;GO:0005496;GO:0003700;GO:0008270;GO:0006351
TR15363|c10_g6_i1	GO:0072562;GO:0070062;GO:0005576;GO:0004866;GO:0004867;GO:0007565
TR34852|c0_g1_i1	GO:0005524;GO:0016884;GO:0006412
TR17252|c0_g1_i1	GO:0005829;GO:0004853;GO:0006783;GO:0006778;GO:0006782
TR35740|c0_g2_i1	GO:0009986;GO:0070062;GO:0016021;GO:0005537;GO:0006897
TR15662|c1_g1_i1	GO:0005680;GO:0051301;GO:0007067;GO:0070979
TR2552|c0_g3_i3	GO:0005879;GO:0005929;GO:0030992;GO:0031514;GO:0005215;GO:0070738;GO:0060271;GO:0007368;GO:0001736;GO:0042073;GO:0036372;GO:0018095
TR45259|c0_g3_i1	GO:0000177;GO:0005829;GO:0005525;GO:0003924;GO:0061014
TR2556|c0_g3_i1	GO:0035267;GO:0016607;GO:0016580;GO:0003682;GO:0047485;GO:0008283;GO:0006338;GO:0006342;GO:0000724;GO:0016575;GO:0043968;GO:0043967;GO:0040008;GO:0006351
TR45019|c0_g1_i1	GO:0016021
TR38688|c1_g1_i1	GO:0005622;GO:0005525;GO:0003924;GO:0044376;GO:1990022
TR32863|c0_g2_i5	GO:0005763;GO:0003735
TR11623|c0_g1_i1
TR38863|c0_g1_i1	GO:0016021;GO:0005886;GO:0043235
TR48517|c0_g2_i1	GO:0005829;GO:0097504;GO:0032797;GO:0034719;GO:0005681;GO:0000245;GO:0000387
TR9710|c0_g2_i1	GO:0042645;GO:0005739;GO:0005634;GO:0003677;GO:0030674;GO:0070584;GO:0016242;GO:0045931
TR11805|c0_g3_i1	GO:0005887;GO:0016020;GO:0008028;GO:0015293;GO:0015718
TR48410|c0_g4_i1	GO:0005737;GO:0005829;GO:0005851;GO:0005634;GO:0005085;GO:0003743;GO:0014002;GO:0048708;GO:0035690;GO:0042552;GO:0014003;GO:0001541;GO:0045948;GO:0034976;GO:0009749;GO:0009408;GO:0043434;GO:0006413
TR13362|c0_g3_i1	GO:0005829;GO:0070062;GO:0016020;GO:0005524;GO:0001671;GO:0051087;GO:0031072;GO:0046872;GO:0051082;GO:0042026;GO:0009408
TR20218|c0_g1_i1	GO:0005642;GO:0005813;GO:1990723;GO:0005739;GO:0005635;GO:0042405;GO:0031965;GO:0005643;GO:0044614;GO:0044615;GO:0005634;GO:0016874;GO:0003755;GO:0032403;GO:0008536;GO:0003723;GO:0019789;GO:0008270;GO:0000082;GO:0051028;GO:0033133;GO:0043547;GO:0046604;GO:0006457;GO:0006606;GO:0016925;GO:0090526;GO:0001975;GO:0006405;GO:0007051;GO:0006511
TR48991|c1_g2_i1	GO:0005829;GO:0005634;GO:0000978;GO:0003700;GO:0008134;GO:0007517;GO:0031062;GO:2000288;GO:0045944;GO:0014842;GO:0006351
TR34899|c1_g1_i3	GO:0005739;GO:0045252;GO:0004149;GO:0033512;GO:0006099
TR3643|c0_g1_i1	GO:0005737;GO:0005634;GO:0060388;GO:0046872;GO:0043565;GO:0045893;GO:0006351
TR33804|c1_g2_i1	GO:0070062;GO:0005796;GO:0005886;GO:0016266;GO:0002223
TR11258|c0_g4_i1
TR27331|c0_g3_i2	GO:0005764;GO:0004336;GO:0006683
TR51006|c0_g1_i1	GO:0005694;GO:0001650;GO:0003723
TR12497|c0_g5_i1	GO:0005737;GO:0005789;GO:0016021;GO:0070006;GO:0042277;GO:0008270;GO:0002250;GO:0019885;GO:0007267;GO:0043171;GO:0006508;GO:0008217;GO:0007165
TR49713|c0_g8_i1	GO:0005737;GO:0004815;GO:0005524;GO:0003676;GO:0006422
TR17437|c0_g1_i1	GO:0005737;GO:0005844;GO:0031370;GO:0008143;GO:0043621;GO:0031047;GO:0006397;GO:0048255;GO:0060212;GO:1900153;GO:0060213;GO:0006417;GO:0006412
TR22837|c0_g1_i1	GO:0030119;GO:0030669;GO:0005905;GO:0030659;GO:0005829;GO:0005794;GO:0000139;GO:0043231;GO:0005765;GO:0032588;GO:0008565;GO:0019886;GO:0006886;GO:0050690;GO:0016192
TR26329|c0_g1_i1	GO:0005743;GO:0003824;GO:0050662;GO:0019518
TR8450|c0_g1_i1	GO:0005737;GO:0005524;GO:0004748;GO:0009263;GO:0006260
TR2821|c0_g1_i1	GO:0005829;GO:0005811;GO:0003841;GO:0030154;GO:0006631;GO:0010891;GO:0006654;GO:0051006;GO:0010898
TR31647|c0_g3_i2	GO:0016324;GO:0071944;GO:0005737;GO:0005829;GO:0070062;GO:0005794;GO:0000139;GO:0005798;GO:0048471;GO:0005524;GO:0042802;GO:0000287;GO:0042803;GO:0004672;GO:0004702;GO:0097194;GO:0030033;GO:0046777;GO:0006468;GO:0042981;GO:0045595;GO:1903205;GO:0042542
TR37045|c2_g1_i2	GO:0005737;GO:0004029
TR33600|c0_g3_i1	GO:0072546;GO:0016021;GO:0034975
TR19748|c0_g3_i1	GO:0016021;GO:0005622;GO:0005524;GO:0004716;GO:0004714;GO:0007169
TR50424|c1_g5_i1	GO:0016021;GO:0030658;GO:0005507;GO:0004598;GO:0004504;GO:0006518
TR48157|c0_g2_i1	GO:0005884;GO:0005737;GO:0036464;GO:0031410;GO:0005829;GO:0043197;GO:0031901;GO:0070062;GO:0031012;GO:0019897;GO:0005925;GO:0000139;GO:0060091;GO:0030027;GO:0042470;GO:0016020;GO:0005634;GO:0000242;GO:0001891;GO:0032587;GO:0005802;GO:0051117;GO:0005525;GO:0030742;GO:0003924;GO:0042826;GO:0019901;GO:0017137;GO:0051022;GO:0031996;GO:0030036;GO:0007015;GO:0030041;GO:0048532;GO:0002093;GO:0007411;GO:…
TR8038|c0_g2_i3	GO:0005829;GO:0031902;GO:0015031;GO:0007034
TR43365|c1_g1_i1	GO:0005622;GO:0035556;GO:0007165
TR1742|c0_g1_i1	GO:0005789;GO:0033116;GO:0070062;GO:0005794;GO:0000139;GO:0005765;GO:0005634;GO:0019003;GO:0005525;GO:0003924;GO:0007030;GO:0015031;GO:0016192
TR44633|c0_g4_i1	GO:0005737;GO:0070062;GO:0005739;GO:0010917;GO:0035794;GO:0010940
TR24567|c0_g1_i1	GO:0005911;GO:0005737;GO:0005829;GO:0031234;GO:0001772;GO:0016020;GO:0045121;GO:0005886;GO:0042101;GO:0005524;GO:0004715;GO:0004672;GO:0004713;GO:0005102;GO:0002250;GO:0043366;GO:0016477;GO:0006955;GO:0045087;GO:0035556;GO:0045060;GO:0038083;GO:0018108;GO:0046638;GO:0046641;GO:0050850;GO:0045582;GO:0045059;GO:0046777;GO:0006468;GO:0050852;GO:0045061;GO:0007169
TR11440|c0_g5_i1	GO:0005923;GO:0005737;GO:0005856;GO:0005829;GO:0097165;GO:0005654;GO:0005886;GO:0007155;GO:0031124;GO:0006406;GO:0006378;GO:0000398;GO:0035307;GO:0006369
TR10102|c0_g1_i1	GO:0005832;GO:0005929;GO:0005524;GO:0044183;GO:0051082;GO:0006458;GO:0051131;GO:0061077;GO:0042755;GO:0042073;GO:0045599;GO:0045494
TR11956|c0_g2_i1	GO:0005737;GO:0031234;GO:0005525;GO:0003924;GO:0008284;GO:0007165
TR7424|c0_g1_i1	GO:0005737;GO:0003677;GO:0008270;GO:0060324;GO:0010761;GO:0001701;GO:0048008;GO:0003016;GO:0048705;GO:0048745;GO:0001944
TR39960|c0_g3_i2	GO:0005737;GO:0005829;GO:0016020;GO:0005635;GO:0005634;GO:0016491;GO:0003713;GO:0001525;GO:0006915;GO:0030154;GO:0043066;GO:0051170;GO:0045765;GO:0006357;GO:0016032
TR12820|c0_g1_i1	GO:0005615;GO:0034364;GO:0017127;GO:0008289;GO:0008203;GO:0030301;GO:0034375;GO:0043691;GO:0034197;GO:0034372
TR12140|c0_g3_i1	GO:0005694;GO:0008024;GO:0016020;GO:0000932;GO:0016605;GO:0097322;GO:0005524;GO:0003682;GO:0030332;GO:0004693;GO:0019901;GO:0008353;GO:0000979;GO:0001223;GO:0008134;GO:0044212;GO:0071345;GO:0071157;GO:1900364;GO:0070816;GO:2001168;GO:0033129;GO:1903839;GO:0045944;GO:0006282;GO:0051147;GO:0031297;GO:0006368
TR17919|c0_g1_i4	GO:0005960;GO:0005739;GO:0019464
TR42531|c0_g3_i1	GO:0005829;GO:0005654;GO:0005634;GO:0003676;GO:0008270;GO:0051321;GO:0006355;GO:0006351
TR36128|c0_g1_i1	GO:0005813;GO:0005737;GO:0005634;GO:0000242;GO:0005524;GO:0016301;GO:0046872;GO:0004672;GO:0004713;GO:0004702;GO:0051301;GO:0060271;GO:0007067;GO:0006468
TR27409|c0_g3_i8	GO:0070062;GO:0005887;GO:0016020;GO:0005886;GO:0102490;GO:0005524;GO:0017110;GO:0017111;GO:0007596;GO:0007155;GO:0055086
TR14622|c0_g1_i1	GO:0005832;GO:0005524;GO:0044183;GO:0051082;GO:0006458;GO:0061077;GO:0001666
TR12128|c0_g2_i4	GO:0005730;GO:0008649
TR25097|c0_g1_i1	GO:0005634;GO:0016279;GO:0032088;GO:0018026;GO:0050727
TR50424|c1_g4_i1	GO:0016021;GO:0030658;GO:0005507;GO:0004598;GO:0004504;GO:0006518
TR43501|c3_g2_i1	GO:0016021;GO:0042613;GO:0002504;GO:0006955
TR33140|c0_g3_i1	GO:0005777;GO:0005524;GO:0004631;GO:0006695;GO:0019287
TR15746|c1_g1_i1	GO:0005829;GO:0009368;GO:0009841;GO:0005743;GO:0005759;GO:0042645;GO:0005739;GO:0005654;GO:0005524;GO:0016887;GO:0046872;GO:0016504;GO:0051082;GO:0006457;GO:0051603
TR24703|c0_g5_i1	GO:0005654;GO:0000978;GO:0004879;GO:0003707;GO:0003700;GO:0001077;GO:0008270;GO:0045944;GO:0006357;GO:0006367
TR32657|c0_g1_i3	GO:0006915
TR31809|c0_g1_i1	GO:0030896;GO:0005737;GO:0005654;GO:0005634;GO:0008408;GO:0019899;GO:0008853;GO:0042826;GO:0019901;GO:0017124;GO:0006974;GO:0071479;GO:0000077;GO:0006281;GO:0006260;GO:0000076;GO:0031573;GO:1902231;GO:1901796
TR20732|c1_g2_i2	GO:0000123;GO:0005654;GO:0005634;GO:0035064;GO:0003713;GO:0008270;GO:0006915;GO:0007050;GO:0006978;GO:0006260;GO:0043966;GO:0043983;GO:0043981;GO:0043982;GO:0008285;GO:0045926;GO:0045892;GO:0043065;GO:0006473
TR16840|c1_g4_i2	GO:0000790;GO:0000786;GO:0003677;GO:0046982;GO:0006334
TR35838|c1_g2_i4	GO:0005829;GO:0016020;GO:0005654;GO:0048471;GO:0005524;GO:0045296;GO:0042802;GO:0016301;GO:0019901;GO:0004674;GO:0030296;GO:0048365;GO:0071407;GO:0060996;GO:0097194;GO:2001271;GO:0018105;GO:0043065;GO:2001238;GO:0046777
TR29975|c1_g3_i1	GO:0070062;GO:0016021;GO:0043231;GO:0005765;GO:0005815;GO:0003676;GO:0006811
TR23198|c1_g2_i1	GO:0030867;GO:0005506;GO:0031418;GO:0008475
TR39531|c1_g5_i1	GO:0005622;GO:0016607;GO:0005654;GO:0000932;GO:0003684;GO:0003887;GO:0046872;GO:0006281;GO:0006260;GO:0042276;GO:0019985
TR28922|c0_g1_i1	GO:0070062;GO:0005743;GO:0005750;GO:0005739;GO:0043209;GO:0005654;GO:0004222;GO:0032403;GO:0008270;GO:0055114;GO:0006627
TR48818|c1_g4_i1	GO:0016021;GO:0005739;GO:0043531;GO:0005524;GO:0016301;GO:0016310;GO:0006744
TR26951|c0_g1_i2	GO:0005634;GO:0046872;GO:0003676;GO:0046983;GO:0006355;GO:0006351
TR30722|c0_g1_i2	GO:0005783;GO:0005789;GO:0030176;GO:0016831;GO:0030170;GO:0008117;GO:0008209;GO:0097190;GO:0006672;GO:0008210;GO:0060325;GO:0006631;GO:0010761;GO:0030097;GO:0001822;GO:0033327;GO:0001553;GO:0060021;GO:0048008;GO:0009791;GO:0040014;GO:0048705;GO:0007283;GO:0030148;GO:0030149;GO:0001570
TR50963|c1_g1_i3	GO:0035577;GO:0016323;GO:0009986;GO:0005737;GO:0005829;GO:0005769;GO:0031901;GO:0070062;GO:0016021;GO:0031902;GO:0005765;GO:0005764;GO:0016020;GO:0005739;GO:0098594;GO:0048471;GO:0005886;GO:0055037;GO:0030141;GO:0030667;GO:0031201;GO:0031982;GO:0042588;GO:0019869;GO:0005484;GO:0000149;GO:0016240;GO:0097352;GO:0070254;GO:1903531;GO:1903595;GO:1902278;GO:0015031;GO:0030100;GO:1903076;GO:0035493;GO:…
TR14626|c1_g58_i1	GO:0005789;GO:0031090;GO:0070330;GO:0020037;GO:0005506
TR20873|c1_g1_i1	GO:0005882;GO:0005198
TR3094|c0_g1_i1	GO:0005623;GO:0005829;GO:0043209;GO:0046538;GO:0004082;GO:0016787;GO:0004619;GO:0006094;GO:0006096;GO:0043456
TR3201|c1_g4_i1	GO:0005737;GO:0005829;GO:0005634;GO:0003682;GO:0003677;GO:0003690;GO:0046983;GO:0043565;GO:0004871;GO:0003700;GO:0006953;GO:0071364;GO:0071363;GO:0007259;GO:0001889;GO:0001553;GO:0051272;GO:0045648;GO:0048661;GO:0045944;GO:0038161;GO:0006355;GO:0045471;GO:0001666;GO:0032496;GO:0043434;GO:0006366
TR42263|c0_g1_i1	GO:0035631;GO:0009898;GO:0005829;GO:0071797;GO:0043130;GO:0031625;GO:0004842;GO:0008270;GO:0023035;GO:0060546;GO:0043123;GO:0051092;GO:1903955;GO:0097039;GO:0000209;GO:0016567;GO:0050852
TR40780|c0_g1_i1	GO:0005925;GO:0070877;GO:0005730;GO:0005654;GO:0005634;GO:0005886;GO:0017151;GO:0001530;GO:0046872;GO:0070878;GO:0042803;GO:0070412;GO:0004525;GO:0003723;GO:0046332;GO:0050829;GO:0050830;GO:0031047;GO:0010586;GO:0010628;GO:0031054;GO:0031053;GO:0050727;GO:2000628;GO:0045589;GO:0042254;GO:0016075
TR38953|c0_g7_i1	GO:0005737;GO:0005654;GO:0005634;GO:0004721;GO:0004722
TR28011|c1_g3_i1	GO:0005829;GO:0005634;GO:0019899;GO:0005506;GO:0031418;GO:0031543;GO:1905290;GO:0030821;GO:0051344;GO:0043433;GO:0043065;GO:1901216;GO:0045765;GO:0001666;GO:0071731
TR19813|c0_g3_i1	GO:0005737;GO:0005829;GO:0005634;GO:0042802;GO:0019904;GO:0042803;GO:0000978;GO:0001078;GO:0071359;GO:0071222;GO:0051607;GO:0045087;GO:0031663;GO:0050715;GO:0043123;GO:0032727;GO:0032728;GO:0060340;GO:0097300;GO:0009617;GO:0043330;GO:0032496;GO:0006351;GO:0045351
TR49425|c1_g7_i1	GO:0005829;GO:0045171;GO:0005654;GO:0005634;GO:0003677;GO:0042826;GO:0003712;GO:0003700;GO:0045944;GO:0007265;GO:0006357;GO:0006351
TR27917|c0_g4_i1	GO:0016021
TR12882|c0_g1_i1	GO:0016021;GO:0016491
TR34208|c1_g3_i1	GO:0005739;GO:0047961
TR8434|c557_g1_i1	GO:0005576;GO:0004867;GO:0036094;GO:0018298
TR8434|c63_g1_i1	GO:0008305;GO:0046872;GO:0007155;GO:0007229
TR39142|c0_g1_i2	GO:0005829;GO:0070062;GO:0003730;GO:0070402;GO:0003960;GO:0008270;GO:0051289;GO:0007601;GO:0042178
TR24194|c0_g8_i1	GO:0030054;GO:0005654;GO:0000932;GO:0016442;GO:0050072;GO:0030145;GO:0003723;GO:0000290;GO:0071044;GO:0006402;GO:0000184
TR38498|c0_g1_i1	GO:0005654;GO:0005634;GO:0005886;GO:0003676;GO:0008270
TR23634|c3_g2_i1	GO:0005737;GO:0005829;GO:0005815;GO:0048471;GO:0005524;GO:0036312;GO:0007249;GO:1900016;GO:0050680;GO:0048147;GO:0043124;GO:0050728;GO:0045824;GO:0032687;GO:0032688;GO:0032691;GO:0032695;GO:0032715;GO:0032088;GO:1901223;GO:1900226;GO:0014067;GO:0032720;GO:0031396;GO:0032496;GO:0042110
TR20341|c0_g1_i1	GO:0005783;GO:0016021;GO:0005741;GO:0005739;GO:0005635;GO:0016607;GO:0005521;GO:0046982;GO:0042803;GO:0071456;GO:0051607;GO:0097345;GO:0035694;GO:0043066;GO:0043069;GO:0043065;GO:0016239;GO:1903146;GO:1903214
TR13966|c0_g2_i1	GO:0005743;GO:0005739;GO:0006974;GO:0042407
TR47660|c0_g6_i2	GO:0005783;GO:0016021;GO:0016020;GO:0052689;GO:0042301;GO:0017171;GO:0009056;GO:0016042;GO:0006470;GO:0060395;GO:0006805
TR25873|c0_g3_i1	GO:0005634;GO:0006355;GO:0006351
TR460|c1_g1_i2
TR14125|c0_g10_i1	GO:0005829;GO:0005769;GO:0005768;GO:0010008;GO:0070062;GO:0005770;GO:0005765;GO:0005739;GO:0099073;GO:0043005;GO:0043025;GO:0048471;GO:0014069;GO:0030906;GO:0097422;GO:0031748;GO:0008565;GO:0007040;GO:0043653;GO:0099074;GO:1903828;GO:0010629;GO:1902823;GO:1905166;GO:1901215;GO:0032463;GO:0099639;GO:0090263;GO:1903364;GO:1903181;GO:0060161;GO:0010628;GO:0090326;GO:0090141;GO:0061357;GO:0031648;GO:…
TR10663|c0_g2_i1	GO:0005829;GO:0005634;GO:0005524;GO:0003677;GO:0003725;GO:0004386;GO:0042802;GO:0043021;GO:0003727;GO:0008270;GO:0039528;GO:0009597;GO:0045087;GO:0039530;GO:0032480;GO:0032727;GO:0032728;GO:0016579;GO:0016925;GO:0034344;GO:0009615
TR43744|c0_g3_i1	GO:0000118;GO:0005654;GO:0005634;GO:0005876;GO:0017053;GO:0008013;GO:0003677;GO:0042393;GO:0047485;GO:0003714;GO:0044212;GO:0060612;GO:0060070;GO:0060613;GO:0016575;GO:0016042;GO:0035264;GO:0000122;GO:0045892;GO:0045944;GO:0045893;GO:0043161;GO:0030814;GO:0010468;GO:0090207;GO:0002021;GO:0006351;GO:0050872
TR16703|c3_g13_i1	GO:0005737;GO:0005654;GO:0005634;GO:0005667;GO:0003677;GO:0035035;GO:0042802;GO:0000978;GO:0000982;GO:0003700;GO:0008134;GO:0001077;GO:0060055;GO:0048870;GO:0070301;GO:0044849;GO:0007565;GO:0021854;GO:0006955;GO:0045786;GO:0008285;GO:0050728;GO:0021983;GO:0030578;GO:0045766;GO:0008284;GO:0051272;GO:0010595;GO:0045648;GO:0050729;GO:1904996;GO:0045944;GO:0045893;GO:0061614;GO:0045765;GO:0042981;GO:…
TR46233|c0_g1_i1	GO:0070062;GO:0004185;GO:0051603
TR11807|c1_g7_i1	GO:0070062;GO:0005654;GO:0005634;GO:0008420;GO:0046872;GO:2000134;GO:0045665;GO:0001933;GO:0006470;GO:0006357
TR10270|c1_g1_i1	GO:0016323;GO:0016021;GO:0005887;GO:0005886;GO:0022820;GO:0015079;GO:0015379;GO:0019901;GO:0035827;GO:0001525;GO:0071476;GO:0071477;GO:0007268;GO:0006811;GO:0010107;GO:0035826
TR20032|c0_g1_i1	GO:0005783;GO:0005743;GO:0005777;GO:0004092;GO:0006631;GO:0006810
TR37245|c0_g1_i1	GO:0016021;GO:0005886;GO:0030154;GO:0007399
TR8388|c0_g1_i1	GO:0005829;GO:0030690;GO:0030691;GO:0005730;GO:0005654;GO:0005634;GO:0003682;GO:0042393;GO:0031493;GO:0031491;GO:0002039;GO:0070491;GO:0003723;GO:0003714;GO:0006915;GO:0034644;GO:0031497;GO:0002903;GO:0035067;GO:2001243;GO:0000122;GO:0032066;GO:0042273;GO:0006351
TR31941|c0_g1_i1	GO:0005737;GO:0016020;GO:0005096;GO:0008360;GO:0007165
TR49652|c0_g1_i1	GO:0005671;GO:0000124;GO:0003713;GO:0043966;GO:0043967;GO:0006357;GO:0006351
TR17562|c0_g2_i1	GO:0035578;GO:0005783;GO:0005768;GO:0070062;GO:0005576;GO:0005615;GO:0005764;GO:0005125;GO:0008083;GO:0003723;GO:0043312;GO:0007165
TR39190|c1_g1_i1	GO:0005886;GO:0042287;GO:0042605;GO:0006955;GO:0050776;GO:0031295;GO:0050852
TR35965|c0_g1_i1	GO:0005730;GO:0003723
TR8434|c196_g1_i1	GO:0005882;GO:0005198
TR22982|c0_g1_i1	GO:0030424;GO:0043679;GO:0030054;GO:0005856;GO:0005829;GO:0031234;GO:0044224;GO:0016020;GO:0043005;GO:1990031;GO:0014069;GO:0034705;GO:0008076;GO:0004033;GO:0015459;GO:0005249;GO:0002244;GO:0070995;GO:0050905;GO:0055114;GO:1901379;GO:2000008
TR6683|c0_g1_i1	GO:0005814;GO:0005813;GO:0005730;GO:0005509;GO:0051301;GO:0007098;GO:0007067
TR49660|c0_g1_i1	GO:0032580;GO:0000139;GO:0016021;GO:0046920;GO:0007399;GO:0006486
TR37437|c2_g3_i1	GO:0030014;GO:0005737;GO:0005634;GO:0030971;GO:0005070;GO:0046332;GO:0003714;GO:0030509;GO:0030514;GO:0008285;GO:0060212;GO:0045668;GO:0017148;GO:1900153;GO:0060213;GO:0007184
TR18034|c1_g2_i1	GO:0005759;GO:0005654;GO:0003995;GO:0050660;GO:0006552
TR8668|c0_g1_i1	GO:0016021
TR39041|c0_g1_i2	GO:0005911;GO:0008180;GO:0005737;GO:0005829;GO:0005768;GO:0070062;GO:0031234;GO:0005794;GO:0070436;GO:0016020;GO:0005730;GO:0005654;GO:0005634;GO:0005886;GO:0012506;GO:0046875;GO:0005154;GO:0042802;GO:0043560;GO:0005168;GO:0004715;GO:0001784;GO:0019904;GO:0019901;GO:0019903;GO:0003723;GO:0017124;GO:0005070;GO:0007568;GO:0048646;GO:0060670;GO:0030154;GO:0016477;GO:0071479;GO:0038095;GO:0045087;GO:…
TR30139|c0_g1_i1	GO:0005576;GO:0005520;GO:0009952;GO:0048009;GO:0007399;GO:0001558
TR39546|c0_g1_i1	GO:0005737;GO:0005871;GO:0005874;GO:0005524;GO:0016887;GO:0008017;GO:0003777;GO:0007018
TR21806|c0_g4_i1	GO:0005776;GO:0005829;GO:0005739;GO:0005886;GO:0030667;GO:0005525;GO:0003924;GO:0006914;GO:0043312;GO:0015031
TR12946|c0_g4_i2	GO:0000139;GO:0016021;GO:0008459;GO:0001517;GO:0008146;GO:0005975;GO:0030206;GO:0006790
TR35578|c0_g1_i1	GO:0005524
TR34460|c0_g1_i1	GO:0016021;GO:0005886;GO:0005261;GO:0008381;GO:0006812;GO:0071260;GO:0050974;GO:0042391;GO:0009612
TR26173|c0_g1_i1	GO:0005634;GO:0000981;GO:0043565;GO:0045893;GO:0006351
TR38343|c0_g5_i2	GO:0071013;GO:0005634;GO:0000398;GO:0007399
TR4122|c1_g7_i1	GO:0009986;GO:0005925;GO:0008305;GO:0071438;GO:0030027;GO:0042470;GO:0016020;GO:0055037;GO:0032587;GO:0046872;GO:0046982;GO:0004872;GO:0033627;GO:0007160;GO:0071404;GO:0007229;GO:0090004;GO:0031623;GO:0010710
TR27328|c1_g1_i1	GO:0009986;GO:0005737;GO:0005576;GO:0005887;GO:0005634;GO:0097108;GO:0016901;GO:0048038;GO:0008270;GO:0009887;GO:0005975;GO:0009953;GO:0060441;GO:0016525;GO:0043066;GO:0009968;GO:0045879;GO:0007405;GO:0040036;GO:0007165;GO:0048705;GO:0007224
TR6883|c1_g1_i1	GO:0016021
TR41968|c0_g3_i4	GO:0000139;GO:0016021
TR25461|c0_g2_i1	GO:0005634;GO:0003723
TR16374|c0_g3_i2	GO:0005789;GO:0033116;GO:0005794;GO:0016021;GO:0005886;GO:0015031
TR17145|c5_g3_i1	GO:0005911;GO:0005801;GO:0005829;GO:0005634;GO:1990578;GO:0005942;GO:0005943;GO:0043234;GO:0046935;GO:0043125;GO:0043559;GO:0005158;GO:0043560;GO:0005159;GO:0005168;GO:0043548;GO:0035014;GO:0036312;GO:0001784;GO:0046982;GO:0019903;GO:0008134;GO:0005068;GO:0030183;GO:0001678;GO:0032869;GO:0034644;GO:0008625;GO:0060396;GO:0008286;GO:0048009;GO:0008630;GO:0043066;GO:0001953;GO:0045671;GO:0051531;GO:…
TR44040|c0_g1_i1	GO:0001650;GO:0005730;GO:0005654;GO:0003723;GO:2000234;GO:0045943;GO:0006364
TR21813|c0_g4_i1	GO:0016324;GO:0016021;GO:0031966;GO:0043235;GO:0005524;GO:0042626;GO:0033344;GO:0006855
TR12959|c0_g2_i1	GO:0046872;GO:0004222
TR49002|c0_g1_i1	GO:0005737
TR33147|c0_g1_i1	GO:0042627;GO:0034360;GO:0030669;GO:0005737;GO:0005829;GO:0005769;GO:0071682;GO:0070971;GO:0005788;GO:0005789;GO:0031904;GO:0010008;GO:0070062;GO:0005576;GO:0005615;GO:0034363;GO:0043231;GO:0034362;GO:0043202;GO:0034359;GO:0043025;GO:0005886;GO:0005790;GO:0034361;GO:0017127;GO:0008201;GO:0035473;GO:0050750;GO:0005543;GO:0048844;GO:0044257;GO:0071379;GO:0071356;GO:0033344;GO:0042632;GO:0008203;GO:…
TR4283|c0_g1_i1	GO:0000785;GO:0005737;GO:0005829;GO:0005739;GO:0005652;GO:0016363;GO:0005524;GO:0009374;GO:0004077;GO:0004078;GO:0004079;GO:0004080;GO:0018271;GO:0019899;GO:0042803;GO:0008283;GO:0071110;GO:0016570;GO:0009305;GO:0070781
TR3218|c0_g1_i1	GO:0005622;GO:0046872;GO:0035556
TR51355|c0_g6_i1	GO:0003677;GO:0008233
TR21037|c0_g1_i1	GO:0030126;GO:0000139;GO:0015031;GO:0006890
TR4774|c0_g1_i1	GO:0005840;GO:0003735;GO:0006412
TR50181|c0_g1_i1	GO:0005737;GO:0003824;GO:0051120;GO:0005506;GO:0016829;GO:0016702;GO:0019369;GO:0046513;GO:0061436;GO:0045444;GO:0051122;GO:0043651;GO:0019372;GO:0035357;GO:0019233;GO:0006665
TR35726|c8_g1_i1	GO:0005737;GO:0005829;GO:0016604;GO:0005654;GO:0045296;GO:0016874;GO:0003723;GO:1904264;GO:0004842;GO:0008270;GO:0051607;GO:0036503;GO:0045087;GO:0046597;GO:1902187;GO:0043123;GO:0051092;GO:0051091;GO:0006513;GO:0042787;GO:0046596;GO:1902186;GO:0043627;GO:0033280
TR31638|c0_g1_i1	GO:0005737;GO:0031410;GO:0005829;GO:0031234;GO:0042629;GO:0045121;GO:0005634;GO:0048471;GO:0005886;GO:0005524;GO:0042802;GO:0046872;GO:0004715;GO:0005547;GO:0004713;GO:0005102;GO:0002250;GO:0097190;GO:0042113;GO:0002344;GO:0050853;GO:0019722;GO:0048469;GO:0098761;GO:0071226;GO:0034614;GO:0038095;GO:0002553;GO:0007249;GO:0045087;GO:0035556;GO:0007498;GO:0002755;GO:0030889;GO:0001818;GO:0038083;GO:…
TR5129|c0_g8_i1	GO:0005829;GO:0005759;GO:0005739;GO:0004359;GO:0007268;GO:0006537;GO:0006543;GO:0051289;GO:0002087;GO:0001967
TR15554|c0_g1_i1	GO:0005737;GO:0005789;GO:0044233;GO:0070062;GO:0016021;GO:0005811;GO:0016020;GO:0005741;GO:0043025;GO:0005778;GO:0047676;GO:0005524;GO:0102391;GO:0004467;GO:0031957;GO:0060996;GO:0060136;GO:0015908;GO:0008610;GO:0006629;GO:0035338;GO:0032307;GO:0030307;GO:0070672;GO:0007584;GO:0006641
TR23947|c0_g1_i1	GO:0005813;GO:0005737;GO:0070062;GO:0005509;GO:0005089;GO:0006897;GO:1903861;GO:0035023
TR47479|c1_g2_i1	GO:0016021;GO:0031902;GO:0005765;GO:0016020;GO:0048813;GO:0032418;GO:0006810
TR42931|c1_g7_i2	GO:0005634;GO:0003677;GO:0006355;GO:0006351
TR16309|c0_g1_i1	GO:0005737;GO:0005622;GO:0016604;GO:0005634;GO:0003682;GO:0042393;GO:0042802;GO:0000977;GO:0003712;GO:0044212;GO:0045182;GO:0008270;GO:0002509;GO:0032602;GO:0006959;GO:0045060;GO:0002458;GO:0045944;GO:0045893;GO:2000410;GO:0006355;GO:0097536;GO:0006351
TR38446|c0_g5_i1	GO:0005829;GO:0071339;GO:0005654;GO:0005634;GO:0043234;GO:0005669;GO:0033276;GO:0017162;GO:0003677;GO:0046982;GO:0003700;GO:0006352;GO:0045786;GO:0008285;GO:0051090;GO:1901796;GO:0042795;GO:0006368;GO:0006366;GO:0006367
TR31220|c0_g4_i1	GO:0009986;GO:0016021;GO:0005886;GO:0016493;GO:0002305;GO:0006935;GO:0006955
TR18613|c1_g2_i1	GO:0005829;GO:0070062;GO:0004632;GO:0015937;GO:0009108
TR24750|c0_g1_i1	GO:0070062;GO:0005576;GO:0005615;GO:1904813;GO:0043231;GO:0016020;GO:0035580;GO:1904724;GO:0005160;GO:0050873;GO:0043312;GO:0045766;GO:0001938;GO:0030511
TR43365|c0_g4_i3	GO:0005622;GO:0035556;GO:0007165
TR36726|c0_g2_i1	GO:0070062;GO:0016020;GO:0005785;GO:0005525;GO:0003924;GO:0003723;GO:0005047;GO:0006614
TR14496|c0_g2_i3	GO:0070062;GO:0070419;GO:0005634;GO:0035861;GO:0032947;GO:0042803;GO:0006974;GO:0051103;GO:0006303
TR1793|c0_g2_i1	GO:0005737;GO:0005794;GO:0016021;GO:0098772;GO:0039552;GO:0015871;GO:0045087;GO:0039536
TR47559|c0_g7_i1	GO:0016020;GO:0042626;GO:0060271;GO:0061512;GO:0015992
TR39143|c0_g1_i1	GO:0009535;GO:0008137;GO:0048038;GO:0045333;GO:0006810
TR45742|c0_g1_i1	GO:0005737;GO:0005768;GO:0005887;GO:0016020;GO:0005886;GO:0004993;GO:0001594;GO:0007268;GO:0007186;GO:0007187;GO:0007214;GO:0032098
TR37055|c44_g1_i1	GO:0031461;GO:1990452;GO:0019005;GO:0031625;GO:0004842;GO:0009887;GO:0006915;GO:0008283;GO:0006513;GO:0016567;GO:0042787;GO:0031146;GO:0006511;GO:0016032
TR27026|c0_g1_i1	GO:0070062
TR44878|c8_g1_i1	GO:0030054;GO:0009986;GO:0005769;GO:0070062;GO:0001772;GO:0016021;GO:0005886;GO:0046872;GO:0002250;GO:0071222;GO:0050830;GO:0006954;GO:0045087;GO:0002281;GO:0060135;GO:0002519;GO:1900425;GO:0010629;GO:0071656;GO:0002838;GO:2000521;GO:0045824;GO:0032687;GO:0032689;GO:0032703;GO:0032712;GO:0032715;GO:0030886;GO:0032815;GO:0002859;GO:0032088;GO:2001189;GO:0042130;GO:0002826;GO:0032720;GO:0032480;GO:…
TR17505|c0_g1_i2	GO:0005737;GO:0005856;GO:0005634;GO:0006338
TR23641|c0_g6_i2	GO:0005829;GO:0005769;GO:0071203;GO:0042147
TR11851|c1_g1_i1	GO:0005662;GO:0005634;GO:0016605;GO:0003684;GO:0046872;GO:0003697;GO:0006310;GO:0006281;GO:0006260;GO:0007507;GO:0034502
TR40901|c0_g5_i1	GO:0008106
TR41207|c1_g1_i1	GO:0005759;GO:0005739;GO:0005730;GO:0005524;GO:0004672;GO:0004674;GO:0004740;GO:0071398;GO:0071333;GO:0006006;GO:0097411;GO:0018105;GO:0035357;GO:0010510;GO:0010906;GO:2000377
TR41443|c0_g1_i1	GO:0016021;GO:0005886;GO:0019706;GO:0018345
TR31720|c0_g1_i1	GO:0005789;GO:0016021;GO:0031090;GO:0003865;GO:0047751;GO:0006702;GO:0030154;GO:0030540;GO:0030539;GO:0042448;GO:0006694
TR37104|c1_g1_i1	GO:0005634;GO:0016605;GO:0000166;GO:0004842;GO:0008270;GO:0051301;GO:0007093;GO:0007067;GO:0019941;GO:0000209;GO:0006511
TR23345|c2_g2_i1	GO:0031461;GO:0031625;GO:0016567;GO:0006511
TR4978|c1_g1_i4	GO:0005737;GO:0005856;GO:0005634;GO:0004871;GO:0006915;GO:0043123
TR38725|c0_g1_i1	GO:0005737;GO:0005829;GO:0005789;GO:0045025;GO:0005758;GO:0005739;GO:0005634;GO:0042788;GO:0000175;GO:0035198;GO:0034046;GO:0008266;GO:0004654;GO:0003723;GO:0035458;GO:0034599;GO:0097421;GO:0000958;GO:0097222;GO:0000965;GO:0000964;GO:0000957;GO:0070584;GO:0071850;GO:0006402;GO:0045926;GO:0071042;GO:2000627;GO:0000962;GO:0061014;GO:0051260;GO:0070207;GO:0043457;GO:2000772;GO:0051591;GO:0060416;GO:…
TR30298|c0_g4_i2	GO:0005891;GO:0005509;GO:0005245
TR23517|c0_g1_i1	GO:0003873;GO:0005524;GO:0004331;GO:0006003;GO:0006000
TR48411|c0_g1_i1	GO:0005634;GO:0008502;GO:0004879;GO:0043565;GO:0003707;GO:0003700;GO:0008270;GO:0035881;GO:0007420;GO:0071300;GO:0007623;GO:0042462;GO:0045668;GO:0045892;GO:0045893;GO:0042752;GO:0009725;GO:0060041;GO:0046549;GO:0046548;GO:0006351;GO:0007601
TR48333|c0_g2_i1	GO:0031902;GO:0005635;GO:0010458;GO:0031468;GO:0015031;GO:0007034
TR19441|c1_g5_i2	GO:0001650;GO:0005730;GO:0003723
TR40047|c1_g2_i1	GO:0005737;GO:0052794;GO:0052795;GO:0052796;GO:0006689;GO:0009313
TR6598|c0_g6_i3	GO:0016021
TR26119|c0_g5_i2	GO:0005730;GO:0030490;GO:1901838;GO:0006351
TR44678|c1_g2_i1	GO:0005737;GO:0005634;GO:0005524;GO:0046872;GO:0071566;GO:1990592;GO:0071569
TR35748|c0_g1_i1	GO:0030123;GO:1904115;GO:0030659;GO:0043231;GO:0016020;GO:0005802;GO:0008565;GO:0008089;GO:0048490;GO:0006886;GO:0016192
TR5812|c0_g1_i1	GO:0043292;GO:0005634;GO:0003682;GO:0003677;GO:0042393;GO:0003723;GO:0006338;GO:0016569;GO:2000779;GO:2001032;GO:0006357
TR9027|c0_g1_i1	GO:0004053;GO:0046872;GO:0006525;GO:0000050
TR884|c0_g1_i1	GO:0005813;GO:0036064;GO:0005737;GO:0005794;GO:0005795;GO:0000242;GO:0032947;GO:0051661;GO:0007020;GO:0060009;GO:0007165;GO:0007283
TR44429|c0_g2_i3	GO:0030424;GO:0030054;GO:0031410;GO:0005829;GO:0030425;GO:0070062;GO:0005794;GO:0048471;GO:0005886;GO:0014069;GO:0045211;GO:0005509;GO:0008427;GO:0000287;GO:0019901;GO:0005245;GO:0048015;GO:0045921;GO:0010975
TR18601|c0_g1_i1	GO:0005783;GO:0005789;GO:0016021;GO:0050479;GO:0005506;GO:0046485;GO:0008610;GO:0006643
TR5573|c0_g1_i1
TR36544|c0_g1_i3	GO:0005737;GO:0005829;GO:0035145;GO:0005815;GO:0005730;GO:0005654;GO:0005634;GO:0003729;GO:0005487;GO:0003723;GO:0031124;GO:0006406;GO:0000398;GO:0000184;GO:0045727;GO:0006405;GO:0006369
TR5243|c0_g1_i1	GO:0000502;GO:0008541;GO:0000724;GO:0006406;GO:0043248
TR48096|c0_g1_i1	GO:0016021;GO:0005315;GO:0015293;GO:0006817
TR7810|c2_g3_i1	GO:0009986;GO:0070062;GO:0031012;GO:0005615;GO:0016021;GO:0005886;GO:1905286;GO:0004896;GO:0005543;GO:0002020;GO:0006919;GO:0002541;GO:0007596;GO:0019221;GO:0045766;GO:0001938;GO:0010641;GO:0051897;GO:0016485
TR5826|c0_g1_i1
TR6990|c0_g3_i1	GO:0005764;GO:0001681
TR31351|c0_g2_i1	GO:0005634
TR43153|c0_g6_i1	GO:0031463;GO:0031461;GO:0000139;GO:0005634;GO:0031208;GO:0031625;GO:0030030;GO:0048208;GO:0040016;GO:0006888;GO:0007229;GO:0032467;GO:0043161;GO:0006513;GO:0000209;GO:0042787;GO:0017145;GO:0071630
TR22105|c0_g2_i1	GO:0005737;GO:0016020;GO:0005524;GO:0004674;GO:0002009;GO:0051092
TR44408|c0_g3_i2	GO:0005737;GO:0005829;GO:0000791;GO:0000123;GO:0005739;GO:0043005;GO:0043025;GO:0005634;GO:0005886;GO:0042588;GO:0048029;GO:0042277;GO:0005547;GO:0019904;GO:0016262;GO:0097363;GO:0008134;GO:0006915;GO:0071333;GO:0032869;GO:0071222;GO:0097237;GO:0032922;GO:0030900;GO:0006041;GO:0080182;GO:0043984;GO:0043981;GO:0043982;GO:0048312;GO:0060548;GO:1900038;GO:0033137;GO:0010801;GO:0001933;GO:0090315;GO:…
TR29395|c0_g3_i2	GO:0005737;GO:0009898;GO:0005856;GO:0005886;GO:0051117;GO:0008092;GO:0001784;GO:0004725;GO:0017080;GO:0097421;GO:0042059;GO:0051045;GO:0045930;GO:0006470;GO:0098902;GO:2000649
TR28347|c3_g4_i2	GO:0015629;GO:0017053;GO:0051015;GO:0030036;GO:0035556
TR7782|c0_g3_i1	GO:0005622;GO:0016020
TR49771|c0_g2_i1	GO:0005615;GO:0004867
TR739|c0_g1_i1	GO:0030054;GO:0005887;GO:0005886;GO:0045211;GO:0045202;GO:0016907;GO:0004435;GO:0007197;GO:0008283;GO:0015872;GO:0007213;GO:0001696;GO:0007207;GO:0060304;GO:0007271;GO:0019226
TR17892|c3_g2_i1	GO:0070062;GO:0031012;GO:1903561;GO:0005509;GO:0005178;GO:0007155;GO:0007275;GO:0010811
TR22219|c1_g3_i1	GO:0071013;GO:0005737;GO:0005662;GO:0005811;GO:0016020;GO:0016607;GO:0005634;GO:0000974;GO:0035861;GO:0005819;GO:0071006;GO:0042802;GO:0061630;GO:0004842;GO:0034450;GO:0034613;GO:0006303;GO:0000349;GO:0001833;GO:0008610;GO:0000398;GO:0045665;GO:0048711;GO:0048026;GO:0010498;GO:0070534;GO:0072422;GO:0000245;GO:0000244
TR38529|c5_g3_i1	GO:0072562;GO:0005938;GO:0009986;GO:0009897;GO:0070062;GO:0005576;GO:0005615;GO:1903561;GO:0005577;GO:0005886;GO:0031091;GO:0031093;GO:0046872;GO:0030674;GO:0005102;GO:0005198;GO:0002250;GO:0007596;GO:0072377;GO:0072378;GO:0007160;GO:0043623;GO:0044267;GO:0030198;GO:0042730;GO:0043152;GO:0045087;GO:2000261;GO:2000352;GO:1902042;GO:0031639;GO:0070527;GO:0002576;GO:0070374;GO:0045921;GO:0034116;GO:…
TR33442|c0_g3_i1	GO:0005783;GO:0005789;GO:0016021;GO:0016020;GO:0008565;GO:0003723;GO:0001889;GO:0010259;GO:0006807;GO:0006620;GO:0031204;GO:0072001;GO:0006614
TR9041|c0_g1_i1
TR31608|c0_g3_i1	GO:0005739;GO:0005634
TR23915|c0_g1_i1	GO:0000777;GO:0005829;GO:0005654;GO:0034080;GO:0007062
TR43336|c0_g1_i1	GO:0016021;GO:0043231;GO:0008120;GO:0015020;GO:0047263;GO:0008489;GO:0007010;GO:0006682;GO:0009247;GO:0042552;GO:0048812;GO:0030913;GO:0002175
TR15137|c0_g1_i2	GO:0008251;GO:0008270;GO:0002100
TR27888|c1_g2_i1	GO:0005634;GO:0003677;GO:0046872;GO:0006355;GO:0006351
TR44858|c0_g1_i1	GO:0005829;GO:0016363;GO:0016607;GO:0048188;GO:0042800;GO:0046983;GO:0045322;GO:0008270;GO:0045893;GO:0006351
TR43599|c0_g1_i2	GO:0005783;GO:0005743;GO:0005777;GO:0004092;GO:0006631;GO:0006810
TR43494|c0_g1_i1	GO:0005680;GO:0005524;GO:0016740;GO:0031145;GO:0051301;GO:0010458;GO:0010994;GO:0070979;GO:0006511
TR41393|c0_g10_i1	GO:0042645;GO:0003682;GO:0008301;GO:0070363;GO:0003700;GO:0045893;GO:0006390;GO:0006391
TR33472|c1_g1_i1	GO:0005576;GO:0005509;GO:0016504;GO:0004252;GO:0007596;GO:0044469;GO:0035807
TR33866|c2_g2_i3	GO:0005737;GO:0005783;GO:0005615;GO:0005794;GO:0005764;GO:0004180;GO:0046872;GO:0070573;GO:0042803;GO:0043171;GO:0006508
TR22230|c0_g5_i5	GO:0016021;GO:0043295;GO:0050220;GO:0001516
TR28080|c0_g1_i1	GO:0005743;GO:0005746;GO:0005750;GO:0005739;GO:0008121;GO:0009060;GO:0006122;GO:0055114;GO:0006119
TR34294|c0_g3_i1	GO:0016604;GO:0005654;GO:0034098;GO:0008134;GO:0043130;GO:0031625
TR10863|c1_g7_i1	GO:0009986;GO:0005911;GO:0009897;GO:0070062;GO:0001772;GO:0034687;GO:0016020;GO:0050839;GO:0030369;GO:0046872;GO:0050798;GO:0007166;GO:0007160;GO:0007157;GO:0007229;GO:0007159;GO:0006909;GO:0050850;GO:0022409;GO:0042102;GO:0043113;GO:0022407;GO:0002291
TR37196|c0_g4_i1	GO:0005829;GO:0016020;GO:0016607;GO:0005730;GO:0005634;GO:0005524;GO:0004004;GO:0030331;GO:0003723;GO:0003713;GO:0000380;GO:0030521;GO:0051607;GO:0001837;GO:0031047;GO:0030520;GO:0010586;GO:0045445;GO:0033148;GO:0045944;GO:0045893;GO:0061614;GO:0000381;GO:2001014;GO:0006357;GO:0010501;GO:0006364
TR3008|c1_g2_i1	GO:0005739;GO:0003676;GO:0008276;GO:0008757
TR44407|c0_g4_i1	GO:0005789;GO:0033116;GO:0005794;GO:0016021;GO:0016192
TR40223|c0_g2_i1	GO:0005737;GO:0005829;GO:0005789;GO:0005741;GO:0005635;GO:0031965;GO:0005654;GO:0005634;GO:0008195;GO:0003713;GO:0031100;GO:0032869;GO:0009062;GO:0007077;GO:0006656;GO:0006646;GO:0045944;GO:0006351;GO:0019432;GO:0006642
TR28617|c0_g2_i1	GO:0030424;GO:0045178;GO:0005925;GO:0030426;GO:0005622;GO:0043005;GO:0005085;GO:0048365;GO:0090630;GO:0007409;GO:0045200;GO:0022027;GO:0000226;GO:0031175;GO:0033138;GO:1904754;GO:0050767;GO:0007264
TR47642|c1_g4_i1	GO:0005737;GO:0005829;GO:0005886;GO:0005096;GO:0005085;GO:0005089;GO:0003723;GO:0008283;GO:0050771;GO:0043065;GO:0035023;GO:0051056;GO:0007266
TR42429|c1_g2_i1	GO:0070847;GO:0016592;GO:0001104;GO:0006357;GO:0006351
TR49351|c0_g1_i1	GO:0005743;GO:0004095;GO:0006635;GO:0006810
TR44554|c0_g1_i1	GO:0005829;GO:0003989;GO:0005524;GO:0009374;GO:0004075;GO:0019900;GO:0046872;GO:0006084;GO:0006633;GO:2001295;GO:0051289;GO:0042493;GO:0014070
TR47456|c0_g1_i1	GO:0005737;GO:0005524;GO:0046872;GO:0004652;GO:0006397;GO:0007275;GO:0048477
TR28505|c0_g4_i1	GO:0005525;GO:0046872
TR22773|c0_g2_i1	GO:0030864;GO:0031234;GO:0031674;GO:0035556
TR44812|c0_g1_i1	GO:0005615;GO:0016021;GO:0005886;GO:0004252;GO:0006879;GO:0042730;GO:0055072;GO:0033619;GO:0030514;GO:0000122;GO:0045892;GO:0045944;GO:0006508;GO:0097264
TR41984|c4_g4_i3	GO:0005789;GO:0033116;GO:0016021;GO:0019216
TR24349|c5_g1_i1	GO:0005905;GO:0005886;GO:0035091;GO:0005546;GO:0001786;GO:0043009;GO:0048268;GO:0072583;GO:0010324;GO:0072659
TR12185|c0_g2_i1	GO:0000421;GO:0030424;GO:0005737;GO:0031410;GO:0030425;GO:0012505;GO:0005874;GO:0005875;GO:0043025;GO:0008017;GO:0019904;GO:0015631;GO:0006914;GO:0032092
TR6380|c0_g2_i4	GO:0030014;GO:0005737;GO:0005634;GO:0031047;GO:0006355;GO:0006417;GO:0006351
TR14766|c3_g1_i4	GO:0005694;GO:0005737;GO:0031965;GO:0046872;GO:0004722;GO:0051301;GO:0016569;GO:0051321;GO:0007067;GO:0007275;GO:0070262
TR23992|c0_g10_i1	GO:0016021
TR13892|c3_g4_i1	GO:0010008;GO:0070062;GO:0016021
TR8387|c0_g5_i1	GO:0015630;GO:0005815;GO:0016607;GO:0005654;GO:0005634;GO:0003723;GO:0003713;GO:0006397;GO:0006355;GO:0008380;GO:0006351
TR36124|c0_g2_i1	GO:0005739
TR22719|c0_g1_i1	GO:0005737;GO:0005634;GO:0005524;GO:0004693;GO:0004672;GO:0006468
TR38632|c0_g8_i1	GO:0030665;GO:0070062;GO:0005925;GO:0016021;GO:0031902;GO:0043202;GO:0005765;GO:0016020;GO:0005886;GO:0019899;GO:0001618;GO:0061024;GO:0010976;GO:0006622;GO:1904978;GO:1905123;GO:1905671
TR36656|c1_g1_i1	GO:0005783;GO:0016020;GO:0031090;GO:0005886;GO:0052885;GO:0052884;GO:1901612;GO:0016853;GO:0046872;GO:0016702;GO:0031210;GO:0001786;GO:0050896;GO:0007601
TR30609|c0_g1_i1	GO:0005737;GO:0003723;GO:0035457;GO:0035458;GO:0051607;GO:0045087;GO:0009615
TR30664|c2_g1_i2	GO:0005829;GO:0008234;GO:0016920;GO:0006508
TR46869|c0_g3_i1	GO:0005829;GO:0070062;GO:0016020;GO:0005524;GO:0001671;GO:0051087;GO:0031072;GO:0046872;GO:0051082;GO:0042026;GO:0009408
TR43199|c0_g10_i2	GO:0005813;GO:0005829;GO:0016591;GO:0005654;GO:0005634;GO:0000993;GO:0070940;GO:0008284;GO:0045944;GO:0010564;GO:0042795
TR30401|c0_g2_i1	GO:0016021;GO:0005741;GO:0005739;GO:0005525;GO:0033955
TR25423|c0_g1_i2	GO:0090544;GO:0045111;GO:0043231;GO:0071565;GO:0071564;GO:0000790;GO:0005654;GO:0005634;GO:0016514;GO:0005524;GO:0016887;GO:0004386;GO:0042393;GO:0001105;GO:0044212;GO:0035887;GO:0006325;GO:0006338;GO:0030308;GO:0008285;GO:0045892;GO:0007399;GO:0006334;GO:0045944;GO:0045893
TR28609|c0_g3_i1
TR24698|c0_g3_i1	GO:0005634;GO:0036459;GO:0008270;GO:0007049;GO:0016569;GO:0016579;GO:0006355;GO:0006351;GO:0006511
TR2522|c0_g4_i1	GO:0005783;GO:0005789;GO:0016021;GO:0004842;GO:0008270;GO:0016567;GO:0030433
TR43392|c0_g1_i1	GO:0005634;GO:0003677;GO:0046872;GO:0003700;GO:0006355;GO:0006351
TR50827|c0_g1_i1	GO:0005829;GO:0005576;GO:0005886;GO:0007165
TR32703|c3_g2_i1	GO:0005759;GO:0004108;GO:0005975;GO:0006099
TR43918|c1_g1_i1	GO:0030687;GO:0000460;GO:0000470
TR31762|c2_g1_i1	GO:0016021
TR31828|c1_g1_i1
TR35230|c1_g2_i1	GO:0016021;GO:0005886;GO:0038036;GO:0048901;GO:0035676;GO:0003319;GO:0042074;GO:0060973;GO:0003318;GO:0060026;GO:0060027;GO:0035050;GO:0003143;GO:0048703;GO:0007492;GO:0007507;GO:0003007;GO:0003315;GO:0008078;GO:0030336;GO:0048840;GO:0035677;GO:0061035;GO:0060872;GO:0003376;GO:0001944
TR21647|c0_g4_i1	GO:0072562;GO:0070062;GO:0005615;GO:0005509;GO:0007596;GO:0042730
TR5474|c0_g5_i2	GO:0005829;GO:0005654;GO:0006355;GO:0006351
TR10101|c1_g1_i1	GO:0005634;GO:0003677;GO:0018024;GO:0046872;GO:0006355;GO:0032355;GO:0006351
TR14977|c0_g2_i1	GO:0005930;GO:0032154;GO:0000777;GO:0030496;GO:0031105;GO:0005819;GO:0005525;GO:0030154;GO:0051301;GO:0060271;GO:0007067;GO:0016476;GO:0007283
TR33458|c0_g2_i1	GO:0005634;GO:0048471;GO:0003677;GO:0000978;GO:0043565;GO:0003712;GO:0008134;GO:0001077;GO:0001654;GO:0045638;GO:0031016;GO:0045944;GO:0070848;GO:0009612;GO:0008542
TR50505|c0_g4_i1	GO:0016021;GO:0005886;GO:0016494;GO:0019959;GO:0006935
TR24744|c0_g2_i1	GO:0031305;GO:0031304;GO:0031966;GO:0005739;GO:0004729;GO:0006783;GO:0055114;GO:0006779;GO:0006782;GO:0042493
TR37477|c1_g1_i1	GO:0005739;GO:0005730;GO:0005634;GO:0005667;GO:0030374;GO:0009982;GO:0003723;GO:1990481;GO:0045944;GO:0031119
TR2226|c0_g1_i2	GO:0008074;GO:0005887;GO:0005886;GO:0005524;GO:0005525;GO:0004383;GO:0042802;GO:0016941;GO:0017046;GO:0004672;GO:0060348;GO:0097011;GO:0006182;GO:0035556;GO:0051447;GO:1900194;GO:0001503;GO:0007168;GO:0044702
TR36426|c0_g1_i1	GO:0030123;GO:1904115;GO:0010008;GO:0000139;GO:0005765;GO:0098830;GO:0043195;GO:0008089;GO:0048490;GO:0048007;GO:0035646;GO:0006886;GO:0098943;GO:0051138;GO:0072657;GO:0061088;GO:0048499
TR9278|c0_g1_i1	GO:0012505;GO:0016020;GO:0005874;GO:0008017;GO:0000226;GO:0007399
TR2796|c1_g1_i1	GO:0005737;GO:0005829;GO:0043197;GO:0005794;GO:0032580;GO:0016020;GO:0043025;GO:0048471;GO:0019900;GO:0046872;GO:0006900
TR1320|c0_g2_i1	GO:0005634;GO:0005667;GO:0003677;GO:0003713;GO:0060261;GO:0006351
TR22522|c0_g1_i4	GO:0005882;GO:0005198
TR10934|c0_g8_i1	GO:0016021;GO:0005886;GO:0004177;GO:0008237;GO:0008270;GO:0001525;GO:0030154
TR4547|c0_g1_i1	GO:0005737;GO:0005874;GO:0005525;GO:0003924;GO:0005200;GO:0007017
TR43147|c0_g1_i1	GO:0005829;GO:0030425;GO:0016021;GO:0043025;GO:0043204;GO:0048471;GO:0005886;GO:0019957;GO:0016493;GO:0019956;GO:0042803;GO:0001974;GO:0006874;GO:0019725;GO:0070098;GO:0019221;GO:0007186;GO:0006954;GO:0002437;GO:0016525;GO:0043310;GO:0002829;GO:0046641;GO:2000464;GO:2000451;GO:2000473;GO:0090265;GO:0050729;GO:0032729;GO:0032743;GO:0043410;GO:0090026;GO:2000439;GO:0050870;GO:0010820;GO:0002827;GO:…
TR30223|c0_g1_i1	GO:0070069;GO:0005783;GO:0034663;GO:0005789;GO:0005887;GO:0043231;GO:0019899;GO:0004857;GO:0015020;GO:0046982;GO:0042803;GO:0001972;GO:0005496;GO:0006953;GO:0031100;GO:0006789;GO:0070980;GO:0052695;GO:0071392;GO:0071361;GO:0071385;GO:0032870;GO:0071466;GO:0051552;GO:0052696;GO:0001889;GO:0042493;GO:0045471;GO:0051384;GO:0032496;GO:0007584;GO:0014070;GO:0010033;GO:0042594;GO:0048545;GO:0052697
TR39074|c5_g5_i4	GO:0030054;GO:0045335;GO:0030670;GO:0055038;GO:0008021;GO:0030672;GO:0019003;GO:0005525;GO:0003924;GO:0071468;GO:0045054;GO:0035773;GO:0032402;GO:0001881;GO:0045055;GO:0044070;GO:2001135;GO:2000008;GO:1990126;GO:0033572
TR31192|c0_g1_i1	GO:0030246;GO:0004553;GO:0033825;GO:0005975
TR33804|c1_g3_i1	GO:0070062;GO:0005796;GO:0005886;GO:0016266;GO:0002223
TR42117|c0_g2_i1	GO:0005634;GO:0005524;GO:0004674;GO:0004712;GO:0004713;GO:0046777;GO:0043484
TR25212|c0_g2_i1	GO:0005623;GO:0005509;GO:0046914
TR33003|c1_g1_i1	GO:0043231;GO:0016020;GO:0005739;GO:0005654;GO:0005782;GO:0005777;GO:0004165;GO:0000062;GO:0005102;GO:0009062
TR7367|c0_g1_i2	GO:0005576;GO:0008168
TR27485|c1_g1_i5	GO:0005654;GO:0003723
TR19276|c0_g1_i1	GO:0070382;GO:0005886;GO:0005509;GO:0005544;GO:0030276;GO:0017137;GO:0019905;GO:0006887;GO:0006886;GO:0006906
TR29921|c0_g1_i1	GO:0034364;GO:0006953
TR39912|c2_g1_i1	GO:0005938;GO:0030864;GO:0005737;GO:0005856;GO:0005829;GO:0043265;GO:0005536;GO:0004373;GO:0005978;GO:0005977;GO:0009749
TR35219|c0_g7_i1	GO:0044297;GO:0009897;GO:0070062;GO:0016021;GO:0043005;GO:0019899;GO:0004872;GO:0002003;GO:0048069;GO:0060323;GO:0032914;GO:0030177;GO:0043408;GO:0021903
TR6892|c0_g1_i1	GO:0005737;GO:0043304
TR50065|c0_g1_i1	GO:0031362;GO:0016021;GO:0005886;GO:0003840;GO:0036374;GO:0006520;GO:0006750;GO:0006751;GO:0006749;GO:0006954;GO:0019370;GO:1901750;GO:0006691
TR16114|c0_g1_i1	GO:0005737;GO:0012505;GO:0070062;GO:0005622;GO:0005739;GO:0005096;GO:0017137;GO:0090630;GO:0006886;GO:0043087;GO:0031338
TR11116|c0_g1_i1	GO:0005829;GO:0005783;GO:0005789;GO:0005768;GO:0010008;GO:0070062;GO:0005794;GO:0000139;GO:0031307;GO:0005740;GO:0005741;GO:0005739;GO:0005654;GO:0005886;GO:0005524;GO:0015562;GO:0020037;GO:0015439;GO:0007420;GO:0015886;GO:0006779;GO:0043588;GO:0006810
TR32919|c0_g2_i1	GO:0005759;GO:0030678;GO:0005739;GO:0005634;GO:0004526;GO:0090646;GO:0001682
TR4276|c0_g4_i1	GO:0005737;GO:0019005;GO:0031398;GO:0000209;GO:0031146;GO:0000723;GO:0006511
TR44659|c0_g2_i2	GO:0005737;GO:0005829;GO:0005783;GO:0005793;GO:0030134;GO:0012507;GO:0005794;GO:0000139;GO:0043231;GO:0046872;GO:0004620;GO:0003723;GO:0048208;GO:0006888;GO:0007030;GO:0006886
TR32594|c1_g2_i1	GO:0005576;GO:0016020;GO:0008083;GO:0008201;GO:0001525;GO:0097475;GO:0045766;GO:0051781;GO:0010595;GO:0001938;GO:0051894;GO:0050731;GO:0031334;GO:0001934;GO:0035148
TR17183|c0_g4_i1	GO:0005634;GO:0004879;GO:0043565;GO:0003707;GO:0008270;GO:0032526;GO:0006351;GO:0007601
TR27503|c0_g1_i1	GO:0005737;GO:0005829;GO:0043197;GO:0005769;GO:0031313;GO:0019897;GO:0030496;GO:0005634;GO:0014069;GO:0045296;GO:0004197;GO:0017124;GO:0004843;GO:0008283;GO:0007032;GO:0000281;GO:0016579;GO:0071108;GO:0070536;GO:0006511
TR25718|c0_g1_i1	GO:0030054;GO:0016021;GO:0045211;GO:0005234;GO:0004970
TR27193|c0_g1_i1	GO:0005737;GO:0008747;GO:0005975;GO:0019262
TR3586|c1_g1_i1	GO:0070062;GO:0000139;GO:0016021;GO:0030246;GO:0046872;GO:0004653;GO:0006493
TR41903|c0_g11_i1	GO:0005737;GO:0005634;GO:0008270;GO:0006915;GO:0045087;GO:0045930;GO:1902187;GO:0043065
TR30831|c0_g4_i1	GO:0005737;GO:0005856;GO:0005916;GO:0005925;GO:0005886;GO:0001726;GO:0045202;GO:0051015;GO:0005200;GO:0007155;GO:0007016
TR10740|c0_g1_i1	GO:0005814;GO:0005813;GO:0005829;GO:0098536;GO:0005654;GO:0000242;GO:0019901;GO:0007099;GO:0051298;GO:0097711;GO:0098535;GO:0000086
TR7122|c0_g2_i4	GO:0005737
TR37409|c0_g1_i1	GO:0097449;GO:0030424;GO:0044297;GO:0000785;GO:0005737;GO:0005856;GO:0005829;GO:0031307;GO:0097413;GO:0016020;GO:0005743;GO:0005758;GO:0005741;GO:0005739;GO:0005634;GO:0048471;GO:0005524;GO:0055131;GO:0010857;GO:0016301;GO:0000287;GO:0016504;GO:0002020;GO:0004672;GO:0043422;GO:0004674;GO:0031625;GO:0032148;GO:0071456;GO:0034599;GO:0097237;GO:0072655;GO:0035556;GO:0016236;GO:0072656;GO:0007005;GO:…
TR31789|c0_g2_i1	GO:0005634;GO:0046872;GO:0043565;GO:0003700;GO:0044212;GO:0045892;GO:0006351
TR18034|c1_g2_i2	GO:0005759;GO:0003995;GO:0050660;GO:0006552
TR41901|c0_g1_i1	GO:0005634;GO:1900052;GO:0006355
TR46229|c1_g1_i1	GO:0005634;GO:1902979;GO:0071171
TR6038|c0_g1_i1	GO:0005856;GO:0012505;GO:0031234;GO:0005634;GO:0005524;GO:0020037;GO:0042393;GO:0035401;GO:0004715;GO:0004713;GO:0005102;GO:0042977;GO:0016477;GO:0019221;GO:0030218;GO:0035409;GO:0006954;GO:0045087;GO:0060397;GO:0038083;GO:0046777;GO:0042981;GO:0042127;GO:0007165;GO:0007169;GO:0007260
TR17652|c0_g1_i1	GO:0030054;GO:0005737;GO:0071437;GO:0002102
TR34526|c2_g1_i1	GO:0005737;GO:0016604;GO:0005634;GO:0043565;GO:0003700;GO:0042711;GO:1900102;GO:1900170;GO:0000122;GO:0032388;GO:1902213;GO:0045732;GO:0051222;GO:0034976;GO:0006986;GO:0006351;GO:0006810
TR47226|c1_g6_i1	GO:0030054;GO:0009986;GO:0005737;GO:0060076;GO:0005615;GO:0015630;GO:0097060;GO:0036458;GO:0042802;GO:0005102;GO:0001525;GO:0048870;GO:0090050;GO:0051965;GO:0042325;GO:0016337;GO:0071625
TR45981|c0_g9_i1	GO:0005783;GO:0005794;GO:0016021;GO:0044325;GO:0032469;GO:1902236
TR39315|c0_g3_i1	GO:0005615;GO:0008083;GO:0005160;GO:0016049;GO:0051781
TR42679|c4_g1_i2	GO:0005634;GO:0005667;GO:0000977;GO:0003700;GO:0006687;GO:0000122;GO:0045944;GO:0007283;GO:0006351
TR3195|c1_g4_i1	GO:0016021
TR36315|c0_g1_i1	GO:0005634;GO:0017053;GO:0003714;GO:0048593;GO:0051301;GO:0006974;GO:0000082;GO:0031571;GO:0071157;GO:0000122;GO:0070050;GO:0010971;GO:0006351
TR21732|c0_g1_i1	GO:0070062;GO:0005576;GO:0005615;GO:0005520;GO:0007155;GO:0032870;GO:0007566;GO:0008285;GO:0001558;GO:0050810;GO:0051414;GO:0009408;GO:0032526
TR38756|c0_g1_i1	GO:0005737;GO:0005783;GO:0005576;GO:0072559;GO:0005634;GO:0005524;GO:0042802;GO:0043565;GO:0008134;GO:0006919;GO:0071222;GO:0051607;GO:0006954;GO:0045087;GO:0032611;GO:0050701;GO:0032621;GO:0002674;GO:0050713;GO:0042347;GO:0032088;GO:0044546;GO:0050718;GO:0032736;GO:0032753;GO:0032754;GO:0051092;GO:2000321;GO:2000553;GO:0045630;GO:0045944;GO:0002830;GO:0006351
TR2024|c0_g1_i1	GO:0006355;GO:0016055
TR22913|c1_g1_i2	GO:0016021;GO:0005886;GO:0008514;GO:0015349;GO:0043252
TR2908|c0_g1_i1	GO:0005783;GO:0016021;GO:0005739;GO:0005634;GO:0005886;GO:0007155;GO:0040008
TR45641|c0_g1_i1	GO:0004826;GO:0003723
TR31352|c0_g2_i2	GO:0042627;GO:0034360;GO:0030669;GO:0005737;GO:0005829;GO:0005769;GO:0071682;GO:0070971;GO:0005788;GO:0005789;GO:0031904;GO:0010008;GO:0070062;GO:0005576;GO:0005615;GO:0034363;GO:0043231;GO:0034362;GO:0043202;GO:0034359;GO:0043025;GO:0005886;GO:0005790;GO:0034361;GO:0017127;GO:0008201;GO:0035473;GO:0050750;GO:0005543;GO:0048844;GO:0044257;GO:0071379;GO:0071356;GO:0033344;GO:0042632;GO:0008203;GO:…
TR30189|c0_g1_i1	GO:0070062;GO:0005615;GO:0005887;GO:0042802;GO:0004725;GO:0005001;GO:0007420;GO:0010633;GO:0010977;GO:0007169
TR49321|c0_g1_i1	GO:0005743;GO:0005762;GO:0003735;GO:0032543;GO:0070125;GO:0070124
TR46769|c0_g7_i1	GO:0005737;GO:0016020;GO:0005634;GO:0003723;GO:0000978;GO:0001077;GO:0010628;GO:0045944;GO:0045893;GO:0006351
TR42303|c1_g1_i1	GO:0005829;GO:0048471;GO:0005886;GO:0005096;GO:0007010;GO:0043066;GO:0007165
TR27609|c0_g1_i1	GO:0005829;GO:0016607;GO:0005634;GO:0004427;GO:0000287;GO:0016791;GO:0008969;GO:0042803;GO:0016311;GO:0006796;GO:0006470;GO:0009168
TR14626|c1_g16_i1	GO:0005789;GO:0031090;GO:0070330;GO:0020037;GO:0005506;GO:0001998;GO:2000863;GO:0001990;GO:0097254
TR45271|c1_g1_i3	GO:0005737;GO:0001650;GO:0005634;GO:0005524;GO:0003682;GO:0003677;GO:0004386;GO:0035064;GO:0006333;GO:0006338;GO:0016569;GO:0043923;GO:0006355;GO:0006351
TR17197|c0_g1_i1	GO:0005604;GO:0070062;GO:0005576;GO:1903561;GO:0005509;GO:0005201
TR25115|c0_g1_i1	GO:0005783;GO:0033116;GO:0016021;GO:0016020;GO:0005886;GO:0000407;GO:0005774;GO:0007029;GO:0006887;GO:0007030;GO:0010506
TR46572|c0_g1_i1	GO:0036064;GO:0000123;GO:0071339;GO:0060271;GO:0043984;GO:0043981;GO:0043982;GO:0006355;GO:0006351
TR34874|c0_g3_i1	GO:0001650;GO:0005634;GO:0016605;GO:0042802;GO:0043565;GO:0008270;GO:0007049;GO:0001935;GO:0007346;GO:0006355;GO:0006351
TR7621|c0_g1_i1	GO:0031463;GO:0005737;GO:0005634;GO:0019005;GO:0031625;GO:0031397;GO:0043161;GO:0042787;GO:0030162
TR41284|c0_g1_i1	GO:0005789;GO:0070765;GO:0032580;GO:0016021;GO:0042982;GO:0034205;GO:0043066;GO:0043524;GO:0007220;GO:0007219
TR21089|c0_g1_i1	GO:0046872
TR43432|c0_g3_i2	GO:0005789;GO:0016021;GO:0070290;GO:0004630;GO:0016042
TR30285|c0_g2_i4	GO:0005759;GO:0005739;GO:0047865;GO:0050660;GO:0005542;GO:0006579;GO:0042426;GO:0019695;GO:0035999
TR29190|c0_g1_i1	GO:0042995;GO:0031410;GO:0043231;GO:0043025;GO:0005634;GO:0003677;GO:0005096;GO:0046872;GO:0001675;GO:0045109;GO:0007275;GO:0007289;GO:0006810
TR11354|c0_g4_i1	GO:0005634;GO:0003677;GO:0046872;GO:0006355;GO:0006351
TR32033|c1_g2_i1	GO:0005634;GO:0046872;GO:0003950;GO:0003723
TR30246|c0_g1_i1	GO:0005739;GO:0002161;GO:0005524;GO:0004832;GO:0006438
TR9115|c0_g1_i1	GO:0009986;GO:0005737;GO:0070062;GO:0005925;GO:0004198;GO:0006508;GO:0007165
TR27565|c0_g2_i1	GO:0016021
TR23195|c0_g2_i1
TR22857|c0_g1_i1	GO:0070522;GO:0000784;GO:0005634;GO:1990599;GO:0003684;GO:0019899;GO:0006284;GO:0006974;GO:0006303;GO:0021766;GO:1905765;GO:0042493;GO:0001666;GO:0010033;GO:0000012;GO:0061819
TR44838|c1_g4_i1	GO:0030659;GO:0005794;GO:0000139;GO:0030660;GO:0016021;GO:0015095;GO:0016409;GO:0019706
TR47218|c0_g1_i1	GO:0070062;GO:0016021;GO:0008250;GO:0004579;GO:0006915;GO:0001824;GO:0043066;GO:0006486;GO:0006487;GO:0042493;GO:0007584
TR14416|c0_g2_i1	GO:0070847;GO:0016592;GO:0001104;GO:0006369
TR27826|c0_g12_i1	GO:0005789;GO:0016021;GO:0016740;GO:0006659
TR42232|c2_g1_i1	GO:0031463;GO:0031461;GO:0000139;GO:0005634;GO:0031208;GO:0031625;GO:0030030;GO:0048208;GO:0040016;GO:0006888;GO:0007229;GO:0032467;GO:0043161;GO:0006513;GO:0000209;GO:0042787;GO:0017145;GO:0071630
TR19174|c0_g5_i2	GO:0005634;GO:0000981;GO:0043565;GO:0030154;GO:0071425;GO:0006357;GO:0006351
TR31725|c1_g1_i1	GO:0005524
TR10094|c2_g10_i1	GO:0005737;GO:0005634;GO:0005528;GO:0031072;GO:0003755;GO:0061077
TR33095|c0_g1_i1	GO:0005829;GO:0031419;GO:0008705;GO:0008898;GO:0008270;GO:0042558
TR31297|c0_g1_i1	GO:0005737;GO:0016020;GO:0005634;GO:0003723;GO:0000978;GO:0001077;GO:0010628;GO:0045944;GO:0045893;GO:0006351
TR20641|c0_g1_i2	GO:0005634
TR2780|c0_g4_i1	GO:0005694;GO:0005737;GO:0016020;GO:0005730;GO:0005654;GO:0003723;GO:0007275;GO:0040019
TR24089|c0_g2_i3	GO:0005813;GO:0000939;GO:0000792;GO:0016020;GO:0000784;GO:0005664;GO:0005654;GO:0005634;GO:0000808;GO:0003688;GO:0006260;GO:0006270;GO:0000082;GO:0000122
TR6428|c0_g3_i1	GO:0005737;GO:0019005;GO:0004843;GO:0071987;GO:0006284;GO:0006974;GO:0034644;GO:0035520;GO:0043066;GO:0043154;GO:0010972;GO:1902230;GO:0045892;GO:0030307;GO:0042493;GO:0006511
TR35110|c2_g1_i1
TR39615|c0_g1_i1	GO:0102522;GO:0008033
TR34345|c0_g1_i3	GO:0005737;GO:0070062;GO:0005615;GO:0016020;GO:0008289;GO:0001530;GO:0042742;GO:0050829;GO:0006955;GO:0032715;GO:0032717;GO:0043031;GO:0032720
TR8434|c334_g1_i1	GO:0005813;GO:0005737;GO:0030496;GO:0000922;GO:0051301;GO:0007067;GO:0007346
TR3611|c0_g1_i1	GO:0031410;GO:0012505;GO:0005794;GO:0005886;GO:0005096;GO:0017137;GO:0090630;GO:0007030;GO:0006886;GO:0048227;GO:1903358;GO:0031338;GO:0035526;GO:0019068
TR2719|c0_g1_i4	GO:0005783;GO:0005788;GO:0046872;GO:0016491;GO:0042803
TR39645|c2_g6_i2	GO:0003723;GO:0030193;GO:0010468
TR39122|c0_g2_i1	GO:0005634;GO:0003677;GO:0003723;GO:0006355;GO:0006351
TR34887|c0_g2_i1	GO:0005737;GO:0005634;GO:0005886;GO:0017049;GO:0005089;GO:0070301;GO:0071479;GO:0035556;GO:0051451;GO:0043065;GO:0043547;GO:1900026;GO:0035023
TR4978|c1_g1_i3	GO:0005737;GO:0005856;GO:0005634;GO:0004871;GO:0006915;GO:0043123
TR17889|c1_g5_i1	GO:0005737;GO:0005654;GO:0005634;GO:0090575;GO:0003682;GO:0003677;GO:0005543;GO:0000978;GO:0000980;GO:0004879;GO:0043565;GO:0003707;GO:0003705;GO:0003700;GO:0044212;GO:0000976;GO:0001077;GO:0008270;GO:0008206;GO:0042632;GO:0009790;GO:0030855;GO:0042592;GO:0009755;GO:0061113;GO:0045944;GO:0045893;GO:0045070;GO:0042127;GO:0006355;GO:0009888;GO:0006367
TR50734|c0_g3_i1	GO:0030054;GO:0005905;GO:0005829;GO:0030139;GO:0030027;GO:0043005;GO:0005886;GO:0045202;GO:0005509;GO:0019209;GO:0070064;GO:0032947;GO:0005089;GO:0006897;GO:0048013;GO:0043524;GO:0051897;GO:0035023;GO:0007264
TR26017|c0_g1_i1	GO:0016021;GO:0005886;GO:0015293;GO:0032329;GO:0015826
TR47053|c1_g1_i1	GO:0005829;GO:0016020;GO:0005654;GO:0005634;GO:0048471;GO:0043234;GO:0003723;GO:0043130;GO:0034450;GO:0008270;GO:0006974;GO:0006281;GO:2000780;GO:1901315;GO:1905077;GO:0090263;GO:0035413;GO:0010628;GO:0033160;GO:0050847;GO:0000209;GO:0031647
TR1045|c0_g1_i1	GO:0005829;GO:0005654;GO:0005634;GO:0000978;GO:0003700;GO:0001077;GO:0001816;GO:0007588;GO:0045944;GO:0070884;GO:0006970;GO:0007165;GO:0006366
TR44458|c0_g1_i1	GO:0005829;GO:0016607;GO:0005634;GO:0046872;GO:0003723;GO:0050890;GO:0008380
TR2146|c0_g1_i2	GO:0005789;GO:0043231;GO:0005739;GO:0031090;GO:0070330;GO:0020037;GO:0005506;GO:0004497;GO:0016712;GO:0019825;GO:0001525;GO:0019369;GO:0048514;GO:0007155;GO:0006725;GO:0070301;GO:0071407;GO:0030199;GO:0043542;GO:0071603;GO:0019373;GO:0008210;GO:0008631;GO:0046466;GO:0033629;GO:0030336;GO:0008285;GO:0032088;GO:0006809;GO:0097267;GO:0055114;GO:0045766;GO:0043065;GO:0046427;GO:0010575;GO:2000377;GO:…
TR13491|c0_g2_i1	GO:0005759;GO:0005739;GO:0047305;GO:0008453;GO:0016223;GO:0042802;GO:0030170;GO:0019265;GO:0009436;GO:0019481;GO:0045429;GO:0046135
TR49848|c0_g2_i1	GO:0003834;GO:0046872;GO:1901810;GO:0042574;GO:0001523;GO:0042572
TR34501|c0_g2_i1	GO:0016021
TR21657|c4_g1_i1	GO:0005730;GO:0005681;GO:0003723;GO:0006397;GO:0008380
TR47527|c0_g1_i1	GO:0009986;GO:0016021;GO:0005886;GO:0016493;GO:0002305;GO:0006935;GO:0006955
TR41535|c0_g2_i1	GO:0005634;GO:0003677;GO:0008270;GO:0051276;GO:0015074;GO:0097692;GO:0045944;GO:0045893;GO:0044030;GO:0006355;GO:0006351
TR44665|c0_g4_i1	GO:0005789;GO:0016021;GO:0031090;GO:0015020;GO:0030573
TR16860|c0_g1_i1	GO:0030136;GO:0005829;GO:0016607;GO:0017137;GO:0017112;GO:0032456;GO:0061024;GO:0015031;GO:0050776;GO:0050852;GO:0035745
TR4755|c0_g2_i1	GO:0005829;GO:0000145;GO:0005886;GO:0006887;GO:0015031
TR35387|c0_g1_i1	GO:0016021;GO:0036126;GO:0097524;GO:0047372;GO:0042562;GO:0003707;GO:0046464;GO:0032570;GO:0048240;GO:0043401
TR43128|c0_g1_i1	GO:0033391;GO:0005737;GO:0010494;GO:0005829;GO:0016281;GO:0070062;GO:0005845;GO:0000932;GO:0048471;GO:0016442;GO:0019899;GO:0031370;GO:0070491;GO:0000340;GO:0003743;GO:0001662;GO:0071549;GO:0000082;GO:0045665;GO:0017148;GO:0045931;GO:0006417;GO:0019827
TR35970|c0_g3_i1	GO:0016021;GO:0005886;GO:0031982;GO:0015238;GO:0005451;GO:0015695
TR31317|c0_g8_i1	GO:0005783;GO:0016020;GO:0005874;GO:0005730;GO:0003725;GO:0003723;GO:0006810
TR47797|c0_g1_i1	GO:0005615;GO:0005887;GO:0005886;GO:0047391;GO:0005509;GO:0016787;GO:0004622;GO:0003676;GO:0004551;GO:0004528;GO:0030247;GO:0005044;GO:0008134;GO:0008270;GO:0048870;GO:0006935;GO:0007186;GO:0006955;GO:0006796;GO:0034638;GO:0009395;GO:0010634;GO:2000394;GO:0050731;GO:0045765;GO:0030334
TR3028|c0_g1_i1	GO:0005829;GO:0070062;GO:0005654;GO:0005886;GO:0043195;GO:0004074;GO:0042602;GO:0042167
TR17841|c0_g1_i1	GO:0005852;GO:0071540;GO:0071541;GO:0043614;GO:0003729;GO:0003743;GO:0001732;GO:0002188
TR33664|c0_g1_i1	GO:0070062;GO:0016020;GO:0005785;GO:0005525;GO:0003924;GO:0003723;GO:0005047;GO:0006614
TR21021|c0_g1_i1	GO:0016324;GO:0016323;GO:0005887;GO:0005886;GO:0098794;GO:0005337;GO:0071333;GO:0071456;GO:0060079;GO:0007595;GO:0015858;GO:0030431;GO:0015862
TR35525|c1_g1_i5	GO:0005581;GO:0005576;GO:0042802;GO:0051259
TR10165|c0_g2_i1	GO:0071013;GO:0016363;GO:0005654;GO:0071014;GO:0071141;GO:0035257;GO:0042974;GO:0046332;GO:0003713;GO:0003712;GO:0003714;GO:0042809;GO:0000350;GO:0042771;GO:0000122;GO:0051571;GO:0048026;GO:0050769;GO:0045944;GO:0030511;GO:0048385;GO:0006357;GO:0070562;GO:0048384;GO:0006351
TR19054|c2_g2_i1	GO:0015629;GO:0005829;GO:0005925;GO:0003779;GO:0045296
TR17892|c0_g2_i1	GO:0030424;GO:0005605;GO:0045178;GO:0030054;GO:0031012;GO:0005576;GO:0005615;GO:0016021;GO:0045121;GO:0031594;GO:0005886;GO:0045202;GO:0030548;GO:0005509;GO:0035374;GO:0002162;GO:0050840;GO:0005539;GO:0043395;GO:0008201;GO:0043236;GO:0043237;GO:0004872;GO:0033691;GO:0030297;GO:0031532;GO:0007420;GO:0030198;GO:0046847;GO:0007213;GO:0010977;GO:0007399;GO:0007528;GO:0007158;GO:0051491;GO:0043547;GO:…
TR45208|c0_g3_i1	GO:0005737;GO:0016021;GO:0005811;GO:0016020;GO:0005886;GO:0004806;GO:0055088;GO:0010891;GO:0010898;GO:0019433
TR5106|c1_g6_i1	GO:0005622;GO:0005886;GO:0005525;GO:0003924;GO:0042074;GO:0040001;GO:0043066;GO:0048840;GO:0036342;GO:0032956;GO:0035023;GO:0007266;GO:1902766;GO:0016055;GO:0044319
TR33256|c0_g5_i1	GO:0016604;GO:0016607;GO:0005654;GO:0005634;GO:0005524;GO:0042802;GO:0004674;GO:0004712;GO:0004713;GO:0045721;GO:0046777;GO:0006468;GO:0043484;GO:0010212;GO:0032526
TR1716|c1_g2_i4	GO:0005783;GO:0004252;GO:0043010;GO:0006508
TR27201|c0_g1_i1	GO:0070382;GO:0070062;GO:0019897;GO:0042470;GO:0031528;GO:0005886;GO:0098793;GO:0005509;GO:0005544;GO:0030276;GO:0042043;GO:0017137;GO:0019905;GO:0048791;GO:0006887;GO:0006886;GO:0061024;GO:0017158;GO:0006906
TR6987|c0_g4_i1	GO:0005737;GO:0005886;GO:0005525;GO:0003924;GO:0007165
TR19610|c0_g1_i1	GO:0031464;GO:0005737;GO:0005634;GO:0000151;GO:0046872;GO:0035118;GO:0033333;GO:0060173;GO:0071599;GO:0071600;GO:0043161;GO:0016567
TR7623|c0_g6_i1	GO:0005737;GO:0005634;GO:0003682;GO:0035064;GO:0003723;GO:0003713;GO:0016569;GO:0006397
TR27347|c0_g2_i2	GO:0005634;GO:0000981;GO:0043565;GO:0006351
TR15975|c0_g4_i1	GO:0022627;GO:0005634;GO:0003735;GO:0042593;GO:0006412
TR51191|c1_g1_i1	GO:0005814;GO:0005813;GO:0000785;GO:0030425;GO:0005622;GO:0005524;GO:0043008;GO:0032403;GO:0004674;GO:0004871;GO:0000082;GO:0060292;GO:0060291;GO:0007613;GO:0007093;GO:0007052;GO:0043066;GO:0061000;GO:0018105;GO:0010508;GO:0043123;GO:0032436;GO:0032092;GO:0006468;GO:0032486;GO:0007265;GO:0046599;GO:0048167
TR8094|c0_g1_i1	GO:0036064;GO:0005829;GO:0016020;GO:0031514;GO:0005886;GO:0001725;GO:0003779;GO:0042802;GO:0017048;GO:0030036
TR27312|c0_g1_i1	GO:0005739;GO:0016604;GO:0005654;GO:0005634;GO:0003677;GO:0046872;GO:0000980;GO:0043565;GO:0044212;GO:0001206;GO:0007275;GO:0007165;GO:0006366
TR18674|c0_g2_i2	GO:0005737;GO:0005634;GO:0005524;GO:0004672;GO:0004674;GO:0006464;GO:0006897;GO:0018105;GO:0008360;GO:0007165;GO:0016055
TR1089|c0_g1_i1	GO:0005737;GO:0016021;GO:0016020;GO:0005886;GO:0004905;GO:0060337
TR541|c0_g3_i1	GO:0005737;GO:0005634;GO:0003723;GO:0002088
TR47715|c0_g1_i1	GO:0005737;GO:0005829;GO:0070062;GO:0005634;GO:0043234;GO:0005524;GO:0019210;GO:0019904;GO:0042803;GO:0019901;GO:0004830;GO:0001525;GO:0006469;GO:0010628;GO:0031334;GO:0045765;GO:0010835;GO:0006436
TR9872|c2_g4_i1	GO:0000781;GO:0016605;GO:0030915;GO:0005524;GO:0090398;GO:0000724;GO:0000722
TR10045|c0_g1_i1	GO:0005737;GO:0005634;GO:0010976
TR4809|c0_g1_i1	GO:0005829;GO:0005769;GO:0000813;GO:0070062;GO:0005770;GO:0031902;GO:0005634;GO:0005886;GO:0031982;GO:0008289;GO:0048524;GO:0015031;GO:0042058;GO:0019075
TR47333|c0_g1_i1	GO:0005737;GO:0005739;GO:0005634;GO:0042802;GO:0008134;GO:1903507;GO:0030182;GO:0045893
TR8037|c0_g1_i2	GO:0016580;GO:0030336
TR48089|c1_g7_i2
TR40657|c0_g1_i1	GO:0005737;GO:0032580;GO:0016021;GO:0070403;GO:0048040;GO:0051216;GO:0030206;GO:0050650;GO:0030198;GO:0015012;GO:0001503;GO:0030166;GO:0033320
TR11914|c0_g6_i1	GO:0005737;GO:0005634;GO:0009982;GO:0003723;GO:1990481;GO:0031119
TR21594|c0_g1_i1
TR14018|c0_g1_i1	GO:0030686;GO:0016020;GO:0005730;GO:0045296;GO:0003730;GO:0048027;GO:0003723;GO:0000470;GO:0001649;GO:0042981;GO:2000772;GO:0032880
TR27146|c0_g1_i1	GO:0046872;GO:0003810;GO:0018149
TR47195|c0_g1_i1	GO:0032580;GO:0000139;GO:0016021;GO:0016020;GO:0008376;GO:0050510;GO:0030206
TR20287|c0_g1_i1	GO:0005929;GO:0005737;GO:0005829;GO:0005764;GO:0005634;GO:0005886;GO:0005085;GO:0032403;GO:0007043;GO:0030097;GO:0001701;GO:2001170;GO:0030308;GO:0030336;GO:1901723;GO:2000506;GO:0070373;GO:0010629;GO:0010823;GO:0051898;GO:1900181;GO:0035024;GO:0032007;GO:0000122;GO:0043065;GO:0010508;GO:0045785;GO:0001934;GO:0032008;GO:0045944;GO:0030511;GO:0032465;GO:0035065;GO:2000973;GO:0001932;GO:0032006;GO:…
TR23032|c0_g1_i2	GO:0099078;GO:0098574;GO:0031224;GO:0032418;GO:0072384
TR23871|c1_g1_i1	GO:0005634;GO:0003677;GO:0002039;GO:0003723;GO:0008270;GO:0072332
TR9402|c0_g2_i1	GO:0005737;GO:0009898;GO:0005856;GO:0008092;GO:0004726
TR5384|c0_g1_i1	GO:0005737;GO:0016020;GO:0007275;GO:0008285;GO:0070373;GO:0046580;GO:0001759
TR43785|c0_g1_i1	GO:0060170;GO:0032154;GO:0005737;GO:0030496;GO:0005819;GO:0005525;GO:0051301;GO:0060271;GO:0007067;GO:0007224
TR46717|c0_g2_i1	GO:0005829;GO:0005783;GO:0000502;GO:0070628;GO:1901799;GO:0006511
TR32724|c0_g2_i1	GO:0005737;GO:0003824;GO:0008152
TR23553|c1_g1_i4	GO:0005796;GO:0005509
TR17833|c0_g7_i1	GO:0016021;GO:0031965;GO:0070762;GO:0017056;GO:0051028;GO:0006999;GO:0015031
TR44259|c0_g1_i1	GO:0003834;GO:0046872;GO:0004497;GO:1901810;GO:0032526;GO:0042574;GO:0001523;GO:0042572
TR41606|c0_g1_i1	GO:0005776;GO:0005737;GO:0005768;GO:0005615;GO:0005764;GO:0005634;GO:0017137;GO:0006914;GO:0006897
TR20505|c4_g2_i1	GO:0005737;GO:0016605;GO:0003677;GO:0019966;GO:0032089;GO:0008270;GO:0043966;GO:0043967;GO:0050718;GO:0045618;GO:0048386;GO:0045893;GO:0060416;GO:0046683;GO:0032526
TR18936|c0_g2_i1	GO:0005829;GO:0005739;GO:0005654;GO:0005634;GO:0001047;GO:0001046;GO:0003690;GO:0042826;GO:0019900;GO:0035257;GO:0000166;GO:0019902;GO:0009881;GO:0019901;GO:0000989;GO:0008134;GO:0043130;GO:0032922;GO:0007623;GO:0006975;GO:0043153;GO:0006094;GO:0042593;GO:0019915;GO:0042754;GO:0045744;GO:2000323;GO:2000850;GO:0031397;GO:0000122;GO:0045892;GO:0018298;GO:0042752;GO:2000001;GO:0033762;GO:0032868;GO:…
TR17326|c0_g1_i1	GO:0004519;GO:0046872;GO:0003676;GO:0003964
TR45845|c1_g3_i1	GO:0030054;GO:0005737;GO:0005856;GO:0030425;GO:0031234;GO:0060077;GO:0045211;GO:0099572;GO:0045202;GO:0005524;GO:0046872;GO:0061598;GO:0061599;GO:0030674;GO:0032947;GO:0042803;GO:0005102;GO:0015631;GO:0045184;GO:0097112;GO:0072579;GO:0006777;GO:0018315;GO:0032324;GO:0051260;GO:0006605;GO:0007416
TR30874|c0_g1_i1	GO:0005623;GO:0005737;GO:0005925;GO:0005886;GO:0001725;GO:0017166;GO:0008270;GO:0007160;GO:0035994
TR17826|c0_g1_i1	GO:0005737;GO:0005886;GO:0005096;GO:0030676;GO:0008344;GO:0048813;GO:0007186;GO:0006469;GO:0032007;GO:0014065;GO:0035023
TR34659|c1_g1_i2	GO:0070577;GO:0016569;GO:0006355;GO:0006351
TR14189|c0_g2_i1	GO:0005615;GO:0016021;GO:0005125;GO:0005164;GO:0006955
TR45479|c0_g1_i3	GO:0005829;GO:0005743;GO:0005747;GO:0051082;GO:0006120;GO:0032981;GO:0006461
TR45626|c0_g4_i1	GO:0005737;GO:0005829;GO:0070062;GO:0005925;GO:0005764;GO:0005739;GO:0005886;GO:0005509;GO:0004198;GO:0060056;GO:0006508;GO:0032801;GO:0050790;GO:0097264
TR37608|c0_g1_i1	GO:0005777;GO:0016831;GO:0019428;GO:0006144;GO:0019628
TR29213|c1_g5_i1	GO:0005783;GO:0005789;GO:0016021;GO:0016020;GO:0000026;GO:0052926;GO:0052918;GO:0000030;GO:0006488;GO:0006486
TR22712|c0_g1_i1	GO:0005794;GO:0016021;GO:0016020;GO:0005385;GO:0061088;GO:0010043;GO:0006829
TR11040|c12_g3_i4	GO:0016021;GO:0042470;GO:0005886;GO:0004998;GO:0033570;GO:0006879;GO:0030890;GO:0045830;GO:0042102;GO:0031623;GO:0033572;GO:0016032
TR34046|c0_g2_i1	GO:0005789;GO:0000139;GO:0016021;GO:0015031;GO:0016192
TR18546|c0_g3_i2	GO:0016021;GO:0004222
TR23558|c0_g1_i1	GO:0030127;GO:0000139;GO:0030868;GO:0008270;GO:0051216;GO:0048702;GO:0006888;GO:0006886;GO:0035138
TR2836|c0_g1_i1	GO:0046872;GO:0003964;GO:0009036;GO:0006310;GO:0090305;GO:0032199;GO:0032197
TR32157|c0_g1_i1	GO:0005576;GO:0008061;GO:0004568;GO:0006032;GO:0000272;GO:0009620
TR43|c2_g2_i1	GO:0005829;GO:0005743;GO:0005758;GO:0005739;GO:0004109;GO:0042803;GO:0005212;GO:0006783;GO:0006782;GO:0046685;GO:0017085;GO:0010039;GO:0010288;GO:0051597
TR26956|c0_g2_i1	GO:0043025;GO:0005634;GO:0005509;GO:0005507;GO:0042803;GO:0008270
TR6704|c1_g2_i3	GO:0009897;GO:0016021;GO:0005102;GO:0002250;GO:0072643;GO:0072602;GO:0050868;GO:1900042;GO:0042102;GO:0001562
TR48301|c0_g2_i1	GO:0016021;GO:0004521;GO:0009303
TR34737|c0_g1_i1	GO:0032154;GO:0030139;GO:0005768;GO:0030496;GO:0055038;GO:0030306;GO:0005509;GO:0042803;GO:0017137;GO:0043565;GO:0003700;GO:0000910;GO:0048592;GO:0051726;GO:0006810
TR28274|c2_g2_i1	GO:0005737;GO:0005829;GO:0005634;GO:0003723;GO:0007569;GO:0043508;GO:0045892
TR25003|c0_g1_i1	GO:0016323;GO:0005887;GO:0005886;GO:0015171;GO:0015297;GO:0015180;GO:0015182;GO:0015186;GO:0005290;GO:0015293;GO:0006865;GO:0006867;GO:0007420;GO:0051365;GO:0007565;GO:0006868;GO:0015817;GO:0015808;GO:2000487;GO:0061402;GO:0006814
TR9124|c0_g2_i1	GO:0010008;GO:0000139;GO:0016021;GO:0015031;GO:0006904
TR28290|c0_g2_i4	GO:0005615;GO:0048539;GO:0045671;GO:0001503
TR48421|c0_g1_i1	GO:0005634;GO:0016605;GO:0000166;GO:0004842;GO:0008270;GO:0051301;GO:0007093;GO:0007067;GO:0019941;GO:0000209;GO:0006511
TR27161|c0_g1_i4	GO:0016021;GO:0031966;GO:0005739
TR18521|c1_g1_i1	GO:0005737;GO:0005829;GO:0005783;GO:0070062;GO:0005794;GO:0005739;GO:0051538;GO:0051539;GO:0003994;GO:0030350;GO:0046872;GO:0003723;GO:0006879;GO:0006101;GO:0050892;GO:0009791;GO:0006417;GO:0010040;GO:0006099
TR13141|c0_g4_i1	GO:0016301
TR49134|c0_g5_i1	GO:0005789;GO:0000324;GO:0000329;GO:0016021;GO:0005886;GO:1990816;GO:0015369;GO:0015386;GO:0015385;GO:0006818;GO:0006813;GO:0006814
TR5897|c0_g2_i1
TR4335|c0_g1_i1	GO:0016021
TR44726|c0_g6_i1	GO:0005634;GO:0007049;GO:0007276
TR39262|c0_g2_i3	GO:0005737;GO:0007050;GO:0051301;GO:0006417
TR20542|c0_g1_i1	GO:0005576;GO:0008061;GO:0004568;GO:0006032;GO:0000272;GO:0009620
TR311|c0_g5_i1	GO:0016021
TR6848|c0_g1_i1	GO:0005912;GO:0005923;GO:0005813;GO:0005829;GO:0016328;GO:0005874;GO:0048487;GO:0005096;GO:0034333;GO:0070830;GO:0048667;GO:0000278;GO:0010812;GO:0031115;GO:0007023;GO:0006457;GO:0007021
TR23634|c3_g1_i1	GO:0005737;GO:0005829;GO:0005815;GO:0048471;GO:0005524;GO:0036312;GO:0007249;GO:1900016;GO:0050680;GO:0048147;GO:0043124;GO:0050728;GO:0045824;GO:0032687;GO:0032688;GO:0032691;GO:0032695;GO:0032715;GO:0032088;GO:1901223;GO:1900226;GO:0014067;GO:0032720;GO:0031396;GO:0032496;GO:0042110
TR2704|c0_g1_i1	GO:0030054;GO:0042584;GO:0030136;GO:0030285;GO:0043005;GO:0051020;GO:0005215;GO:0006897;GO:0045920;GO:0048168;GO:2000474
TR1248|c1_g1_i1	GO:0005829;GO:0032021;GO:0016604;GO:0005654;GO:0005634;GO:0003682;GO:0034244;GO:0051571;GO:0045944;GO:0006351
TR9987|c0_g2_i1	GO:0005938;GO:0030054;GO:0030425;GO:0010008;GO:0005576;GO:0000139;GO:0016021;GO:0048471;GO:0045202;GO:0004871;GO:0006879;GO:0030001;GO:0010629;GO:0050728;GO:0032713;GO:0048294;GO:0051224;GO:0042130;GO:0032410;GO:0002829;GO:0043123;GO:0045732;GO:0031398;GO:0048302;GO:0045619;GO:0002761;GO:0007034
TR5181|c0_g3_i2	GO:0016021;GO:0005886;GO:0004941;GO:0007190;GO:0071875;GO:0032811;GO:1901098;GO:1904504;GO:0043434
TR19735|c0_g1_i1	GO:0005634;GO:0005524;GO:0004674;GO:0007507
TR14222|c0_g2_i1	GO:0005829;GO:0031965;GO:0005654;GO:0010997;GO:0097027;GO:0031145;GO:0051301;GO:0006281;GO:0031572;GO:0070306;GO:0007067;GO:0090344;GO:0051436;GO:0008284;GO:0045732;GO:1904668;GO:0051437;GO:0070979;GO:0042787;GO:0040020;GO:0051439
TR33931|c0_g5_i1	GO:0005737;GO:0005634;GO:0030332;GO:0042393;GO:0030154;GO:0006334;GO:0045944;GO:0060215;GO:0051260;GO:0007283;GO:0006351
TR25202|c1_g1_i2	GO:0005829;GO:0005666;GO:0005730;GO:0005654;GO:0003899;GO:0003676;GO:0008270;GO:0051607;GO:0045087;GO:0006379;GO:0032481;GO:0006383
TR19339|c0_g1_i1	GO:0046872;GO:0003964
TR14591|c0_g1_i1	GO:0005905;GO:0016021;GO:0016964;GO:0005509
TR22852|c0_g10_i1
TR35658|c0_g2_i1	GO:0000139;GO:0016021;GO:0005886;GO:0051119;GO:0008643
TR41187|c0_g1_i1	GO:0016020;GO:0005739;GO:0005524;GO:0016887
TR21594|c0_g2_i1
TR14833|c0_g1_i1	GO:0005737;GO:0005524;GO:0004702;GO:0006974;GO:0006281;GO:0007095;GO:0032874
TR49742|c0_g1_i1	GO:0005829;GO:0035097;GO:0016363;GO:0016607;GO:0005634;GO:0048188;GO:0000987;GO:0042800;GO:0045322;GO:0008270;GO:0051568;GO:0045893;GO:0006355;GO:0006351
TR30121|c1_g2_i1	GO:0005737;GO:0019904;GO:0007420;GO:0007507
TR1895|c0_g1_i1	GO:0016327;GO:0005923;GO:0016021;GO:0042802;GO:0005198;GO:0016338;GO:0045216;GO:0016032
TR49728|c1_g2_i3	GO:0031011;GO:0016363;GO:0005654;GO:0005634;GO:0003677;GO:0001158;GO:0000400;GO:0003723;GO:0046332;GO:0003713;GO:0003714;GO:0003700;GO:0044212;GO:0001078;GO:0008270;GO:0030154;GO:0006974;GO:0034644;GO:0000724;GO:0010629;GO:0000122;GO:0016579;GO:0006357;GO:0010225;GO:0007283;GO:0006351
TR7051|c0_g7_i6	GO:0005783;GO:0005789;GO:0016021;GO:0016020;GO:0031965;GO:0030544;GO:0043623;GO:0070389;GO:0051085
TR15579|c0_g2_i1	GO:0005829;GO:0005524
TR6804|c0_g1_i1	GO:0005654;GO:0003677;GO:0046872;GO:0006355;GO:0006351
TR37276|c3_g1_i2	GO:0005891;GO:0005509;GO:0005245
TR5194|c1_g1_i1	GO:0005829;GO:0030690;GO:0030691;GO:0005730;GO:0005654;GO:0042393;GO:0031491;GO:0070491;GO:0003723;GO:0003714;GO:0006915;GO:0034644;GO:0031497;GO:0002903;GO:0035067;GO:2001243;GO:0000122;GO:0032066;GO:0042273;GO:0006351
TR39321|c0_g4_i1
TR4011|c0_g2_i1	GO:0005759;GO:0005739;GO:0034553
TR2188|c0_g2_i1	GO:0005929;GO:0019899;GO:0046872;GO:0008589
TR24922|c0_g4_i2	GO:0005829;GO:0005759;GO:0005739;GO:0005654;GO:0004816;GO:0005524;GO:0003676;GO:0006421
TR24393|c0_g1_i1	GO:0005829;GO:0016020;GO:0005886;GO:0005524;GO:0005509;GO:0004143;GO:0016301;GO:0003951;GO:0005543;GO:0046339;GO:0046486;GO:0035556;GO:0046834;GO:0006654;GO:0030168;GO:0007205
TR31538|c0_g2_i2	GO:0070062;GO:0031012;GO:0005615;GO:1903561;GO:0005578;GO:0005509;GO:0050840;GO:0010811
TR27777|c1_g3_i1	GO:0016020;GO:0009328;GO:0005524;GO:0000287;GO:0004826;GO:0003723;GO:0006432;GO:0051290
TR24213|c0_g1_i1	GO:0005737;GO:0005743;GO:0042645;GO:0005739;GO:0043209;GO:0003677;GO:0019899;GO:0042802;GO:0030145;GO:0019825;GO:0004784;GO:0003069;GO:0001315;GO:0007568;GO:0071361;GO:0003032;GO:0048773;GO:0006749;GO:0007507;GO:0030097;GO:0050665;GO:0042743;GO:0008630;GO:0008631;GO:0055072;GO:0001889;GO:0007626;GO:0043066;GO:0045599;GO:0048147;GO:0048666;GO:0045429;GO:0009791;GO:0051260;GO:0050790;GO:0051881;GO:…
TR21397|c1_g2_i2	GO:0005789;GO:0016021;GO:0016020;GO:0005741;GO:0005778;GO:0005886;GO:0005524;GO:0102391;GO:0019899;GO:0004467;GO:0042803;GO:0006637;GO:0001676;GO:0035338
TR41696|c0_g1_i1	GO:0005737;GO:0016021;GO:0005886;GO:0008076;GO:0005251;GO:0005249;GO:0006813;GO:0051260
TR28991|c0_g2_i1	GO:0005634;GO:0019899;GO:0009982;GO:0003723;GO:0001522;GO:0008033
TR14831|c0_g1_i1	GO:0005829;GO:0003977;GO:0006048
TR520|c0_g2_i1	GO:0005783;GO:0016021;GO:0005739;GO:0005886;GO:0043235;GO:1990909;GO:1990851;GO:1904928;GO:0071936;GO:0042813;GO:0017147;GO:0060612;GO:0060033;GO:0009952;GO:1902262;GO:1904886;GO:0048539;GO:0060349;GO:0046849;GO:0060444;GO:0060070;GO:0042074;GO:0060764;GO:0042632;GO:0008203;GO:0042733;GO:0006897;GO:0035426;GO:0001702;GO:0006007;GO:0045668;GO:0071901;GO:0002076;GO:0008284;GO:0045600;GO:0002053;GO:…
TR5119|c0_g1_i1	GO:0072487;GO:0005654;GO:0043984
TR16019|c0_g1_i1	GO:0005829;GO:0045171;GO:0005874;GO:0005815;GO:0005509;GO:0097711;GO:0000086
TR13883|c0_g1_i1	GO:0016324;GO:0005923;GO:0005911;GO:0005737;GO:0005829;GO:0030139;GO:0005770;GO:0043005;GO:0043025;GO:0048471;GO:0005886;GO:0043234;GO:0045202;GO:0031697;GO:0030552;GO:0005096;GO:0030165;GO:0070300;GO:0017034;GO:0005088;GO:0050699;GO:0071880;GO:0001568;GO:0031547;GO:0019933;GO:0071320;GO:0071321;GO:1990090;GO:0061028;GO:0090557;GO:0021884;GO:0007186;GO:0030033;GO:0008285;GO:0050774;GO:0048022;GO:…
TR4276|c0_g2_i1	GO:0005737;GO:0019005;GO:0031398;GO:0000209;GO:0031146;GO:0000723;GO:0006511
TR36205|c1_g2_i1	GO:0097546;GO:0005929;GO:0005868;GO:0070062;GO:0005615;GO:0031021;GO:0000242;GO:0000922;GO:0045503;GO:0060271;GO:0048704
TR21025|c0_g2_i1	GO:0005737;GO:0005829;GO:0035145;GO:0005634;GO:0000932;GO:0048471;GO:0005844;GO:0003723;GO:0042162;GO:0031100;GO:0001889;GO:0006406;GO:0000184
TR375|c2_g3_i1
TR42395|c0_g1_i1	GO:0004190;GO:0004519;GO:0003676;GO:0003964;GO:0015074
TR6221|c0_g2_i1	GO:0005829;GO:0070062;GO:0005576;GO:1904813;GO:0016020;GO:0005654;GO:0005634;GO:0022624;GO:0000502;GO:0008541;GO:0034774;GO:0030234;GO:0031145;GO:0002479;GO:0038095;GO:0000165;GO:0090090;GO:0010972;GO:0051436;GO:0043312;GO:0038061;GO:0090263;GO:0051437;GO:0043161;GO:0016579;GO:0000209;GO:0006521;GO:0043488;GO:0061418;GO:0031146;GO:0002223;GO:0050852;GO:0055085;GO:0033209;GO:0006511;GO:0060071
TR17922|c0_g1_i1	GO:0016021;GO:0005765
TR5887|c0_g1_i1
TR40995|c0_g1_i1	GO:0035869;GO:0005737;GO:0005856;GO:0005615;GO:0016020;GO:0036038;GO:0021956;GO:0060271;GO:0021904;GO:0001701;GO:0001841;GO:1904491;GO:0008589;GO:0021523;GO:0021537
TR5197|c1_g1_i1	GO:0005763;GO:0005739;GO:0003735;GO:0006412
TR28342|c0_g2_i1	GO:0072562;GO:0070062;GO:0005576;GO:0046872;GO:0004252;GO:0008236;GO:0009235;GO:0007586;GO:0022617
TR23677|c2_g8_i1	GO:0005737;GO:0007165
TR22382|c0_g2_i1	GO:0005737;GO:0006915
TR34974|c0_g2_i2	GO:0005737;GO:0005654;GO:0005681;GO:0003677;GO:0003723;GO:0006397;GO:0006357;GO:0008380;GO:0006351
TR41035|c0_g1_i1	GO:0016021;GO:0016020
TR35959|c0_g3_i1	GO:0005576;GO:0005794;GO:0032580;GO:0016021;GO:0031982;GO:0003823;GO:0004381;GO:0004380;GO:0030145;GO:0000166;GO:0016757;GO:0005975;GO:0009247;GO:0030259;GO:0006486
TR4963|c0_g2_i1	GO:0005654;GO:0005634;GO:0005876;GO:0017053;GO:0008013;GO:0042393;GO:0047485;GO:0003714;GO:0044212;GO:0060070;GO:0044255;GO:0060613;GO:0016575;GO:0016042;GO:0035264;GO:0000122;GO:0045944;GO:0045893;GO:0043161;GO:0030814;GO:0090207;GO:0002021;GO:0006351;GO:0050872
TR30093|c0_g1_i1	GO:0005737;GO:0003730;GO:0045727
TR49485|c1_g1_i1	GO:0005730;GO:0005634;GO:0003723;GO:0008173;GO:0008757;GO:0070475
TR43798|c0_g3_i1	GO:0005737;GO:0005634;GO:0005524;GO:0004674
TR3211|c0_g1_i1	GO:0005739;GO:0005777;GO:0008111;GO:0006699;GO:0008206;GO:0006631
TR35412|c2_g1_i1	GO:0005789;GO:0016021;GO:0006915;GO:0043066;GO:0006986
TR22324|c0_g1_i1	GO:0005634;GO:0016605;GO:0001046;GO:0070888;GO:0032922;GO:0045475;GO:0045892;GO:0006351
TR39177|c0_g3_i2	GO:0005829;GO:0005654;GO:0032299;GO:0046872;GO:0003723;GO:0004523;GO:0006298;GO:0006401
TR42414|c0_g1_i1	GO:0005829;GO:0030425;GO:0005789;GO:0000139;GO:0005765;GO:0005764;GO:0032991;GO:0005741;GO:0005634;GO:0016605;GO:0031931;GO:0031932;GO:0005524;GO:0051219;GO:0019904;GO:0019901;GO:0004674;GO:0043022;GO:0001030;GO:0001031;GO:0001032;GO:0001156;GO:0006207;GO:0007420;GO:0055013;GO:0060048;GO:0007569;GO:0016049;GO:0030030;GO:0071456;GO:0071233;GO:1990253;GO:0031669;GO:0006112;GO:0007281;GO:0003007;GO:…
TR40803|c0_g1_i1	GO:0016281;GO:0008135;GO:0003743;GO:0006446
TR1949|c0_g1_i1	GO:0005737;GO:0005783;GO:0003723;GO:0006915;GO:0035457;GO:0051607;GO:0045087;GO:0032091;GO:0043065;GO:0009615
TR43677|c1_g1_i1	GO:0005524;GO:0004674;GO:0004713
TR12947|c0_g2_i1	GO:0005737;GO:0005829;GO:0030425;GO:0005665;GO:0005739;GO:0005654;GO:0005634;GO:0003682;GO:0019212;GO:0051219;GO:0004864;GO:0001106;GO:0071363;GO:0071383;GO:2001243;GO:0010923;GO:0000122;GO:0001558;GO:0006357;GO:0009615;GO:0006351
TR7651|c0_g2_i1	GO:0030424;GO:0016020;GO:0015630;GO:0005634;GO:0042803;GO:0016740;GO:0008270;GO:0021785;GO:0048667;GO:0021952;GO:0008045;GO:0042177;GO:0016567;GO:0051493;GO:0032880;GO:0006355;GO:0006351
TR28673|c1_g3_i1	GO:0044194;GO:0031410;GO:0031904;GO:0005615;GO:0016021;GO:0005886;GO:0005509;GO:0022829;GO:0006915;GO:0007623;GO:0019835;GO:0002357;GO:0051607;GO:0002418;GO:0051260;GO:0045471
TR33405|c1_g2_i1	GO:0043564;GO:0070419;GO:0000784;GO:0005654;GO:0051575;GO:0005524;GO:0004003;GO:0003684;GO:0042162;GO:0071480;GO:0006310;GO:0006303;GO:0045892;GO:0000723;GO:0006351
TR46603|c0_g2_i1	GO:0071339;GO:0005634;GO:0005524;GO:0003677;GO:0004386;GO:0043044;GO:0016569;GO:0006355;GO:0006351;GO:0016055
TR37340|c0_g1_i1	GO:0005737;GO:0005634;GO:0004519;GO:0046872;GO:0007049;GO:0051301;GO:0070966;GO:0070481;GO:0071025
TR5206|c0_g1_i1	GO:0016021;GO:0005639;GO:0016020;GO:0005637;GO:0031965;GO:0031490;GO:0070197;GO:0032926;GO:0030514;GO:0030512;GO:0006998
TR22494|c0_g1_i1	GO:0001518;GO:0005248
TR21806|c0_g2_i2	GO:0005776;GO:0005829;GO:0005739;GO:0005886;GO:0030667;GO:0005525;GO:0003924;GO:0006914;GO:0043312;GO:0015031
TR21495|c0_g1_i1	GO:0005886;GO:0051287;GO:0016651;GO:0048038;GO:0006810
TR31606|c1_g3_i1	GO:0042627;GO:0034360;GO:0030669;GO:0005737;GO:0005829;GO:0005769;GO:0071682;GO:0070971;GO:0005788;GO:0005789;GO:0031904;GO:0010008;GO:0070062;GO:0005576;GO:0005615;GO:0034363;GO:0043231;GO:0034362;GO:0043202;GO:0034359;GO:0043025;GO:0005886;GO:0005790;GO:0034361;GO:0017127;GO:0008201;GO:0035473;GO:0050750;GO:0005543;GO:0048844;GO:0044257;GO:0071379;GO:0071356;GO:0033344;GO:0042632;GO:0008203;GO:…
TR5989|c0_g1_i1	GO:0005089;GO:0035023
TR37125|c0_g1_i1	GO:0005960;GO:0005739;GO:0005634;GO:0005886;GO:0019899;GO:0016594;GO:0004375;GO:0016829;GO:0042803;GO:0030170;GO:0019464
TR19311|c1_g1_i1	GO:0005829;GO:0005634;GO:0005524;GO:0004849;GO:0044211;GO:0006206;GO:0043097;GO:0044206;GO:0016032
TR43592|c0_g1_i1	GO:0005634;GO:0003677;GO:0046872;GO:0006355;GO:0006351
TR39617|c0_g5_i2	GO:0005737;GO:0005856;GO:0005524
TR26721|c0_g4_i1	GO:0005737;GO:0005096;GO:0046872
TR9948|c0_g5_i1	GO:0045177;GO:0045178;GO:0009986;GO:0005737;GO:0005615;GO:0005925;GO:0016021;GO:0071438;GO:0030027;GO:0031258;GO:0005886;GO:0032587;GO:0008239;GO:0004175;GO:0005178;GO:0004222;GO:0008233;GO:0002020;GO:0046983;GO:0042803;GO:0004252;GO:0008236;GO:0001525;GO:0007155;GO:0043542;GO:1902362;GO:0097325;GO:0071850;GO:0060244;GO:0010716;GO:1903054;GO:0071158;GO:1900119;GO:0006508;GO:0051603;GO:0010710;GO:…
TR4799|c1_g2_i5	GO:0005634;GO:0046872;GO:0003676;GO:0030509;GO:0000122;GO:0006351
TR34895|c0_g1_i1	GO:0005739
TR41903|c0_g1_i1	GO:0005737;GO:0005829;GO:0016607;GO:0005634;GO:0004842;GO:0008270;GO:0006915;GO:0000209
TR2098|c0_g1_i3	GO:0005829;GO:0005654;GO:0005634;GO:0022624;GO:0000502;GO:0008540;GO:0042802;GO:0031593;GO:0003723;GO:0008134;GO:0043248;GO:0043161
TR44525|c0_g3_i1	GO:0005737;GO:0005654;GO:0003677;GO:0046872;GO:0046983;GO:0000981;GO:0008285;GO:0006950;GO:0007165
TR28122|c0_g1_i1	GO:0005829;GO:0005622;GO:0018444;GO:0005525;GO:0003924;GO:0003723;GO:0003747;GO:0002184;GO:0000082;GO:0000184;GO:0006479;GO:0006415
TR12998|c0_g1_i1	GO:0000785;GO:0000784;GO:0072357;GO:0003677
TR46359|c0_g2_i2	GO:0016021;GO:0005886;GO:0032060;GO:0007050;GO:0008219;GO:0032288
TR38790|c0_g1_i1	GO:0005783;GO:0000139;GO:0016021;GO:0015165;GO:0008643;GO:0030206;GO:0048706
TR2733|c0_g3_i1	GO:0005765;GO:0000221;GO:0046961;GO:0015991;GO:0007035
TR567|c6_g5_i5	GO:0005829;GO:0005783;GO:0005794;GO:0005739;GO:0005525;GO:0070232
TR41332|c0_g2_i1	GO:0005747;GO:0055114
TR47686|c0_g1_i1	GO:0005737;GO:0005788;GO:0005509;GO:0005528;GO:0003755;GO:0061077
TR48736|c0_g1_i1	GO:0005736;GO:0005665;GO:0005666;GO:0005634;GO:0003677;GO:0003899;GO:0008270;GO:0006360;GO:0006366;GO:0006383
TR1184|c0_g1_i1	GO:0005655;GO:0000172;GO:0030677;GO:0004526;GO:0033204;GO:0006379;GO:0006364;GO:0008033
TR29964|c0_g1_i1	GO:0005737;GO:0030154
TR30954|c0_g5_i1	GO:0000502;GO:0005838;GO:0008541;GO:0022008;GO:0043161
TR21173|c0_g1_i1	GO:0012505;GO:0005622;GO:0005096;GO:0017137;GO:0090630;GO:0006886;GO:0031338
TR28430|c0_g1_i3	GO:0005789;GO:0005794;GO:0016021;GO:0034382;GO:0006888;GO:0051006;GO:0033578;GO:0051604;GO:0009306;GO:0090181;GO:0090207;GO:0006641
TR11379|c1_g1_i1	GO:0031234;GO:0016021;GO:0005886;GO:0005524;GO:0004715;GO:0005102;GO:0007155;GO:0030154;GO:0016477;GO:0006935;GO:0007173;GO:0045087;GO:0038083;GO:0042127;GO:0043304
TR39742|c0_g2_i2	GO:0070847;GO:0016592;GO:0001104;GO:0003713;GO:0006357;GO:0006351
TR25484|c0_g6_i2	GO:0005887;GO:0000151;GO:0019899;GO:0004842;GO:0007166;GO:0072594;GO:0016567
TR23748|c0_g2_i1	GO:0005829;GO:0005739;GO:0005634;GO:0046872;GO:0070403;GO:0036054;GO:0036055;GO:0036046;GO:0036048;GO:0010566
TR46114|c0_g1_i1	GO:0016021;GO:0047372;GO:0046464
TR35578|c0_g1_i2	GO:0032279;GO:0005776;GO:0030424;GO:0009986;GO:0005737;GO:0005829;GO:0030425;GO:0043198;GO:0043197;GO:0070062;GO:0005882;GO:0030529;GO:1990836;GO:0005765;GO:0005764;GO:0042470;GO:0045121;GO:1990124;GO:0005874;GO:0043005;GO:0044309;GO:0043025;GO:0005730;GO:0005634;GO:0043204;GO:0048471;GO:0001917;GO:0005886;GO:0099524;GO:0014069;GO:0099523;GO:0043234;GO:0000974;GO:0005681;GO:0008021;GO:0043195;GO:…
TR26103|c0_g1_i1	GO:0005622;GO:0016020;GO:0052659;GO:0052658;GO:0004445;GO:0046855;GO:0048016;GO:0046856
TR20421|c0_g1_i1	GO:0005737;GO:0016020;GO:0005874;GO:0008017;GO:0007026
TR44680|c0_g1_i1	GO:0030659;GO:0005829;GO:0031905;GO:0005576;GO:0005887;GO:0005622;GO:0005765;GO:0016020;GO:0048471;GO:0005886;GO:0004177;GO:0070006;GO:0008237;GO:0042277;GO:0008270;GO:0002480;GO:0007267;GO:0007565;GO:0061024;GO:0043171;GO:0030163;GO:0000209;GO:0006508;GO:0008217;GO:0007165;GO:0060395
TR44665|c0_g6_i2	GO:0016021;GO:0015020;GO:0071361;GO:0071385;GO:0032870;GO:0001889;GO:0014070;GO:0052697
TR28623|c0_g1_i1	GO:0005829;GO:0016887;GO:0004842;GO:0008270;GO:0002040
TR40976|c0_g1_i1	GO:0005737;GO:0005856;GO:0030496;GO:0003779
TR38478|c1_g4_i1	GO:0005634;GO:0003677;GO:0046872;GO:0045893;GO:0006351
TR12580|c0_g1_i1	GO:0005737;GO:0030425;GO:0005794;GO:0005887;GO:0005739;GO:0043020;GO:0043025;GO:0005635;GO:0048471;GO:0045335;GO:0005886;GO:0005791;GO:0009055;GO:0050660;GO:0020037;GO:0046872;GO:0046982;GO:0016175;GO:0005244;GO:0071276;GO:0071361;GO:1904845;GO:0050665;GO:0097411;GO:0006954;GO:0045087;GO:0055114;GO:0045766;GO:0042535;GO:0045730;GO:1904044;GO:1990776;GO:0042493;GO:0007584;GO:0042554;GO:0006801
TR31981|c0_g3_i1	GO:0005737;GO:0005622;GO:0008270;GO:0045087;GO:0032897;GO:0051092;GO:0051091
TR51220|c0_g1_i1	GO:0031410;GO:0030659;GO:0005829;GO:0005769;GO:0035091;GO:0006886;GO:1990126;GO:0007165
TR11790|c0_g2_i1	GO:0070064;GO:0071364;GO:0007173;GO:0051781;GO:0008284;GO:0070374
TR49877|c0_g1_i1	GO:0071013;GO:0070937;GO:0005783;GO:0097452;GO:0071204;GO:0030529;GO:0016020;GO:0005654;GO:0005634;GO:0008143;GO:0003723;GO:0071346;GO:0070934;GO:0000398;GO:0017148;GO:0001649;GO:0006396;GO:0008380;GO:0016032
TR10374|c3_g2_i5
TR32706|c7_g9_i1	GO:0071953;GO:0070062;GO:0031012;GO:0005615;GO:0001527;GO:0005578;GO:0007155;GO:0071493;GO:0048251;GO:0010712;GO:0097435;GO:0009650
TR50184|c0_g1_i1	GO:0016324;GO:0016327;GO:0005923;GO:0005737;GO:0031410;GO:0030425;GO:0014069;GO:0045211;GO:0043220;GO:0008022;GO:0007155;GO:0016032
TR14618|c0_g8_i1	GO:0016021;GO:0005887;GO:0019899;GO:0007155;GO:0008283;GO:0007166;GO:0090002;GO:0045747;GO:0051604
TR49239|c0_g4_i1	GO:0005604;GO:0016323;GO:0009986;GO:0005913;GO:0005829;GO:0005769;GO:0070062;GO:0005615;GO:0019897;GO:0031902;GO:0005811;GO:0005765;GO:0045121;GO:0030496;GO:0035749;GO:0005634;GO:1990667;GO:0042383;GO:0043220;GO:0098641;GO:0005509;GO:0005544;GO:0048306;GO:0008092;GO:0042802;GO:0005546;GO:0019834;GO:0002020;GO:0030546;GO:0003723;GO:0044548;GO:0001525;GO:0052362;GO:0030199;GO:0042730;GO:0006900;GO:…
TR33838|c0_g1_i3	GO:0005813;GO:0005829;GO:0101003;GO:0016021;GO:0016020;GO:0005654;GO:0005886;GO:0035579;GO:0070821;GO:0005516;GO:0004842;GO:0008270;GO:0043312;GO:0042787;GO:0016032
TR22175|c1_g1_i2	GO:0050662;GO:0050577;GO:0016853;GO:0042351
TR12807|c0_g1_i1	GO:0000792;GO:0005634;GO:0031519;GO:0003727;GO:0016569;GO:0000122;GO:0006351
TR17987|c0_g1_i1	GO:0005737;GO:0005856;GO:0005615;GO:0001726;GO:0090162
TR26006|c0_g1_i1	GO:0016787
TR33824|c2_g4_i2	GO:0005829;GO:0005887;GO:0043005;GO:0005886;GO:0042923;GO:0030165;GO:0004994;GO:0007193;GO:0007267;GO:0071392;GO:0071385;GO:0021549;GO:0007586;GO:0030900;GO:0007187;GO:0008285;GO:0030432;GO:0006937;GO:0007584;GO:0042594;GO:0007283
TR5379|c0_g2_i1	GO:0016324;GO:0005737;GO:0016811;GO:0016788;GO:0046872;GO:0008152
TR6029|c0_g1_i1	GO:0016592;GO:0001104;GO:0003713;GO:0006357;GO:0006351
TR20502|c0_g1_i1	GO:0016021;GO:0016020
TR36557|c5_g26_i1	GO:0005737;GO:0008270
TR22404|c0_g1_i2	GO:0005737;GO:0005856;GO:0005524
TR10250|c0_g1_i1	GO:0005634;GO:0046872;GO:0003723;GO:0000979;GO:0006355;GO:0006369;GO:0006367
TR11096|c4_g2_i1	GO:0005912;GO:0043296;GO:0045177;GO:0016324;GO:0016327;GO:0016323;GO:0005923;GO:0030054;GO:0009986;GO:0005913;GO:0005911;GO:0005737;GO:0005829;GO:0005921;GO:0031674;GO:0014704;GO:0046581;GO:0016020;GO:0005634;GO:0070160;GO:0005886;GO:0043234;GO:0045296;GO:0005516;GO:0071253;GO:0008022;GO:0019904;GO:0001825;GO:0071333;GO:0090557;GO:0043116;GO:0042493;GO:0045471;GO:0032496;GO:0071000;GO:0007605
TR42766|c7_g3_i1	GO:0005829;GO:0010008;GO:0005925;GO:0000285;GO:0046872;GO:0046854;GO:0042147
TR17668|c0_g1_i1	GO:0003824;GO:0008152
TR41593|c1_g3_i2	GO:0016020;GO:0005739;GO:0005782;GO:0005778;GO:0005777;GO:0016287;GO:0016290;GO:0005102;GO:0021587;GO:0008611;GO:0061024;GO:0030913;GO:0006654;GO:0042493;GO:0070542;GO:0007584;GO:0042594;GO:0007416
TR47547|c0_g2_i1	GO:0005654;GO:0000786;GO:0005634;GO:0003677;GO:0071949;GO:0042393;GO:0032452;GO:0034648;GO:0034649;GO:0008270;GO:0043046;GO:0034720;GO:0007275;GO:0016579;GO:0044030;GO:0006349;GO:0006355;GO:0006351
TR41688|c0_g1_i4	GO:0005634;GO:0004886;GO:0043565;GO:0003707;GO:0008270;GO:0045892;GO:0006355;GO:0006351
TR34691|c0_g2_i1	GO:1990130;GO:0005765;GO:0005773;GO:0005096;GO:0004672;GO:0034198;GO:0006995;GO:0033673;GO:0032007;GO:0010508;GO:2000785
TR48601|c0_g1_i2	GO:0005829;GO:0005634;GO:0043234;GO:0008190;GO:0051721;GO:0030371;GO:0071549;GO:0071456;GO:0000082;GO:0008286;GO:0002192;GO:0030324;GO:0031333;GO:0045947;GO:0045931;GO:1990928;GO:0045471;GO:0002931;GO:0031929
TR16311|c0_g4_i2	GO:0005524;GO:0004842;GO:0070936;GO:0070534
TR41187|c0_g2_i1	GO:0043190;GO:0016020;GO:0005740;GO:0005524;GO:0016887;GO:0005215;GO:0006810
TR28118|c0_g2_i1	GO:0001652;GO:0005730;GO:0005654;GO:0005634;GO:0002039;GO:0003723;GO:0006974;GO:0030308;GO:0030307;GO:0009967;GO:0031647;GO:0007165
TR7331|c0_g1_i1	GO:0005887;GO:0015173;GO:0015349
TR33102|c0_g2_i3	GO:0005783;GO:0005789;GO:0016021;GO:0007507;GO:0010996;GO:0060041;GO:0071816
TR50975|c0_g1_i1	GO:0030424;GO:0005737;GO:0031410;GO:0005829;GO:0030425;GO:0070062;GO:0005765;GO:0005730;GO:0005886;GO:0045202;GO:0008088;GO:0048675;GO:0007268;GO:0090389;GO:0048489;GO:0090659
TR8570|c0_g1_i1	GO:0005829;GO:1904262
TR49173|c0_g4_i1	GO:0005737;GO:0005622;GO:0008270;GO:0045087;GO:0032897;GO:0051092;GO:0051091
TR49053|c0_g1_i1	GO:0016324;GO:0005923;GO:0030054;GO:0005925;GO:0005794;GO:0030027;GO:0016604;GO:0030154;GO:0002088
TR26735|c0_g1_i1	GO:0005677;GO:0005730;GO:0033553;GO:0003677;GO:0070577;GO:0003723;GO:0008270;GO:0000183;GO:0006306;GO:0016575;GO:0006351
TR10763|c0_g2_i1	GO:0005576;GO:0005506;GO:0008270
TR6194|c0_g1_i1	GO:0030659;GO:0031901;GO:0005768;GO:0016021;GO:0005764;GO:0016740;GO:0008270;GO:0006897;GO:0016567
TR15690|c0_g6_i1	GO:0005737;GO:0005829;GO:0005654;GO:0005634;GO:0042393;GO:0003723;GO:0004842;GO:0008270;GO:0006974;GO:0006302;GO:0010390;GO:0000209
TR11655|c0_g4_i1	GO:0042995;GO:0005737;GO:0005881;GO:0005730;GO:0048471;GO:0007420;GO:0071363;GO:0071347;GO:0071222;GO:0071407;GO:0042254
TR29840|c0_g1_i1	GO:0005739;GO:0005524;GO:0016874;GO:0006631
TR16537|c0_g1_i1	GO:0045111;GO:0005654;GO:0005634;GO:0006915;GO:0010942;GO:0006355;GO:0006351
TR21558|c0_g5_i4	GO:0016021;GO:0016020
TR36779|c0_g1_i1	GO:0005913;GO:0005737;GO:0070062;GO:0005615;GO:0005634;GO:0001726;GO:0098641;GO:0005509;GO:0048306;GO:0042803;GO:0044548;GO:0042127
TR27554|c0_g2_i2	GO:0005737;GO:0005829;GO:0045171;GO:0016363;GO:0016607;GO:0005654;GO:0005634;GO:0000347;GO:0000445;GO:0000346;GO:0003677;GO:0003723;GO:0006915;GO:0031124;GO:0006406;GO:2000002;GO:0048297;GO:0032786;GO:0000018;GO:0032784;GO:0031297;GO:0006405;GO:0006396;GO:0008380;GO:0007165;GO:0006369;GO:0046784
TR1810|c1_g2_i1	GO:0031462;GO:0004842;GO:0051438
TR37386|c0_g2_i1	GO:0005829;GO:0005739;GO:0005654;GO:0005886;GO:0016018;GO:0003755;GO:0006457
TR19523|c0_g8_i1	GO:0005737;GO:0016491
TR18515|c0_g1_i1	GO:0030529;GO:0005634;GO:0003723;GO:0061026;GO:0060043;GO:0006396
TR23622|c0_g9_i1	GO:0005789;GO:0030176;GO:0016021;GO:0008963;GO:0016757;GO:0003975;GO:0019408;GO:0006488;GO:0006487;GO:0051259
TR29062|c0_g2_i1	GO:0008305;GO:0016020;GO:0046872;GO:0004872;GO:0007160;GO:0071404;GO:0007229;GO:0006909;GO:0050766;GO:0031623
TR15877|c1_g1_i1	GO:0003723
TR6545|c0_g1_i1	GO:0035097;GO:0044666;GO:0005654;GO:0005634;GO:0031490;GO:0051213;GO:0071558;GO:0042802;GO:0046872;GO:0000978;GO:0060070;GO:0072358;GO:0048568;GO:0007507;GO:0003007;GO:0071557;GO:0001701;GO:0048333;GO:0035264;GO:0001843;GO:0021915;GO:0048570;GO:0010628;GO:0010468;GO:0003016;GO:0032525
TR38928|c0_g1_i3	GO:0005737;GO:0005634;GO:0005524;GO:0004127;GO:0004550;GO:0009041;GO:0006207;GO:0006165;GO:0009142;GO:0006221
TR32943|c0_g2_i3	GO:0030132;GO:0030130;GO:0042470;GO:0030117;GO:0005739;GO:0005819;GO:1990763;GO:0097718;GO:0042802;GO:0019904;GO:0005198;GO:0006914;GO:0051301;GO:0048268;GO:0006886;GO:0007067;GO:1900126;GO:0016192
TR49138|c0_g6_i1	GO:0005777;GO:0003884;GO:0071949;GO:0046416
TR30596|c0_g2_i1	GO:0005730;GO:0005634;GO:0046872;GO:0003723
TR36680|c0_g4_i1	GO:0005829;GO:0070062;GO:0005654;GO:0047617;GO:0052689;GO:0036042;GO:0102991;GO:0016290;GO:0042803;GO:0015937;GO:0036116;GO:0051792;GO:0036114;GO:1900535
TR19494|c0_g2_i1	GO:0010008;GO:0007165
TR45502|c0_g1_i1	GO:0015629;GO:0005911;GO:0005737;GO:0030139;GO:0070062;GO:0031941;GO:0048471;GO:0005886;GO:0001726;GO:0008013;GO:0045296;GO:0008022;GO:0032403;GO:0017124;GO:0005200;GO:0005172;GO:0051301;GO:0007067;GO:0032911;GO:1900182;GO:0043161;GO:0006461;GO:2000249;GO:0048259;GO:0007165;GO:0016337;GO:0006930;GO:0016050
TR11835|c0_g3_i1	GO:0005737;GO:0047992
TR11040|c11_g3_i4	GO:0070937;GO:0005829;GO:0005794;GO:0005743;GO:0005886;GO:0003677;GO:0003723;GO:0008584;GO:0070966;GO:0006355
TR46359|c0_g2_i1	GO:0016021;GO:0005886;GO:0032060;GO:0007050;GO:0008219;GO:0032288
TR45067|c0_g1_i2	GO:0005642;GO:0031410;GO:0005856;GO:0005829;GO:0005794;GO:0005635;GO:0005643;GO:0005886;GO:0034452;GO:0070840;GO:0051959;GO:0017137;GO:0051642;GO:0072393;GO:0007018;GO:0072385;GO:0051028;GO:0000042;GO:0006890
TR34504|c2_g3_i1	GO:0005829;GO:0005789;GO:0005794;GO:0005739;GO:0005654;GO:0097001;GO:0035620;GO:0070273;GO:0004672;GO:0000902;GO:0008283;GO:0006672;GO:0007029;GO:0035621;GO:0003007;GO:0006955;GO:0001701;GO:0055088;GO:0070584;GO:0006936;GO:0006468;GO:0034976;GO:0007165;GO:0030148
TR7847|c0_g1_i1	GO:0016021;GO:0016020;GO:0005634;GO:0001558;GO:0030856
TR27867|c0_g1_i1	GO:0045177;GO:0070062;GO:0005887;GO:0046581;GO:0016020;GO:0005886;GO:0005524;GO:0015432;GO:0015126;GO:0008554;GO:0005215;GO:0015721;GO:0006699;GO:0015722;GO:0006810
TR20967|c0_g1_i1	GO:0000124;GO:0046872;GO:0003713;GO:0016569;GO:0045893;GO:0006351
TR41207|c1_g10_i1	GO:0005759;GO:0005739;GO:0005730;GO:0005524;GO:0004672;GO:0004674;GO:0004740;GO:0071398;GO:0071333;GO:0006006;GO:0097411;GO:0018105;GO:0035357;GO:0010510;GO:0010906;GO:2000377
TR24278|c0_g2_i1	GO:0016881;GO:0005524;GO:0019781;GO:0045116
TR14499|c0_g1_i1	GO:0005788;GO:0005506;GO:0031418;GO:0016702;GO:0004656
TR8067|c0_g2_i1	GO:0045177;GO:0005903;GO:0005737;GO:0005783;GO:0005789;GO:0005887;GO:0016020;GO:0043209;GO:0043025;GO:0005640;GO:0005730;GO:0005654;GO:0005886;GO:0031095;GO:0043235;GO:0005509;GO:0015278;GO:0043533;GO:0070679;GO:0005220;GO:0000822;GO:0035091;GO:0060402;GO:0007186;GO:0060291;GO:0007613;GO:0030168;GO:0007204;GO:0051291;GO:0051260;GO:1903779;GO:0050796;GO:0051592;GO:0050913;GO:0050916;GO:0050917
TR3188|c0_g1_i1	GO:0005622;GO:0016020;GO:0052659;GO:0052658;GO:0004445;GO:0046855;GO:0048016;GO:0046856
TR17215|c0_g1_i1	GO:0016021;GO:0031965;GO:0061472;GO:0007344
TR33323|c0_g1_i1	GO:0005615;GO:0005507;GO:0016491;GO:0004252;GO:0006953;GO:0007597;GO:0030168
TR33017|c0_g5_i1	GO:0000932;GO:0031251;GO:0005524;GO:0046872;GO:0004672;GO:0003723;GO:0000290;GO:0006397;GO:0000289;GO:0010606;GO:0090503
TR4814|c0_g1_i1	GO:0005829;GO:0034708;GO:0005634;GO:0005542;GO:0016594;GO:0017174;GO:0042802;GO:1904047;GO:0008757;GO:0098603;GO:0046655;GO:0006544;GO:0032259;GO:0051289;GO:0051262;GO:0046498;GO:0046500;GO:1901052;GO:0001887
TR42779|c0_g2_i1	GO:0005737;GO:0016363;GO:0016607;GO:0005730;GO:0005634;GO:0003723;GO:0000976;GO:0000398;GO:0042752;GO:0006355;GO:0048511;GO:0006351
TR3994|c0_g1_i1	GO:0005886;GO:0005524;GO:0015419
TR39912|c3_g2_i1	GO:0005938;GO:0030864;GO:0005737;GO:0005856;GO:0005829;GO:0043265;GO:0005536;GO:0004373;GO:0005978;GO:0005977;GO:0009749
TR12126|c0_g2_i1	GO:0005576;GO:0003823
TR30155|c0_g1_i1	GO:0046872;GO:0003693;GO:0016740;GO:0004803;GO:0015074;GO:0006313
TR8994|c0_g4_i3	GO:0000139;GO:0005096;GO:0046872;GO:0015031;GO:0016192
TR36069|c0_g11_i1	GO:0016021
TR10012|c0_g1_i1	GO:0005840;GO:0003735;GO:0006412
TR17609|c0_g1_i1	GO:0005737;GO:0005634;GO:0051213;GO:0008198
TR41593|c1_g3_i1	GO:0016020;GO:0005739;GO:0005782;GO:0005778;GO:0005777;GO:0016287;GO:0016290;GO:0005102;GO:0021587;GO:0008611;GO:0061024;GO:0030913;GO:0006654;GO:0042493;GO:0070542;GO:0007584;GO:0042594;GO:0007416
TR28658|c0_g1_i2	GO:0016021
TR20957|c0_g1_i1	GO:0005634;GO:0004197;GO:0042393;GO:0004843;GO:0036459;GO:0003713;GO:0043130;GO:0008270;GO:0051301;GO:0006974;GO:0016578;GO:0070537;GO:0007067;GO:0045893;GO:0045901;GO:0051289;GO:0051726;GO:0006351;GO:0006511
TR20910|c0_g1_i1	GO:0005783;GO:0005794;GO:0016020;GO:0005525;GO:0016787;GO:0045087
TR5132|c0_g4_i1	GO:0005789;GO:0016021;GO:0016740;GO:0006659
TR4755|c0_g3_i1	GO:0005829;GO:0000145;GO:0005886;GO:0006887;GO:0015031
TR33296|c0_g1_i1	GO:0005737;GO:0005654;GO:0005634;GO:0000978;GO:0001078;GO:0071346;GO:0071222;GO:0042742;GO:0042832;GO:0030099;GO:0044130;GO:0000122;GO:0006909;GO:0032729;GO:0032735;GO:0045944;GO:0060261;GO:0006351
TR45145|c1_g2_i1	GO:0005737;GO:0005730;GO:0003723;GO:0000956;GO:0000027;GO:0006364
TR40016|c0_g3_i1	GO:0016021;GO:0005886
TR17283|c1_g4_i2	GO:0005801;GO:0005829;GO:0005783;GO:0000139;GO:0005802;GO:0030008;GO:0017112;GO:0048208;GO:0006888;GO:0061024
TR44725|c0_g4_i8	GO:0008168
TR16428|c1_g5_i1	GO:0030131;GO:0030669;GO:0030659;GO:0005829;GO:0070062;GO:0000139;GO:0005765;GO:0016020;GO:0005886;GO:0035579;GO:0032588;GO:0019886;GO:0035646;GO:0006886;GO:0032438;GO:0043312;GO:0050690;GO:0016032
TR14940|c0_g1_i1	GO:0016021;GO:0005886;GO:0008227;GO:0001594;GO:0007610;GO:0050911;GO:0007606
TR30152|c1_g2_i1	GO:0000785;GO:0000775;GO:0008278;GO:0005737;GO:0005622;GO:0000800;GO:0030893;GO:0016363;GO:0034991;GO:0005654;GO:0005634;GO:0000922;GO:0005524;GO:0003682;GO:0070840;GO:0036033;GO:0032403;GO:0046982;GO:0051301;GO:0006281;GO:0007126;GO:0007064;GO:0032876;GO:0044791;GO:0006275;GO:0007165;GO:0007062;GO:0019827
TR40563|c2_g2_i1	GO:0005759;GO:0001405;GO:0000774;GO:0051087;GO:0042803;GO:0051082;GO:0006457;GO:0030150
TR23855|c0_g2_i2	GO:0030318
TR567|c7_g9_i5	GO:0005829;GO:0005525
TR51191|c2_g4_i1	GO:0005814;GO:0005813;GO:0000785;GO:0030425;GO:0005622;GO:0005524;GO:0043008;GO:0032403;GO:0004674;GO:0004871;GO:0000082;GO:0060292;GO:0060291;GO:0007613;GO:0007093;GO:0007052;GO:0043066;GO:0061000;GO:0018105;GO:0010508;GO:0043123;GO:0032436;GO:0032092;GO:0006468;GO:0032486;GO:0007265;GO:0046599;GO:0048167
TR1349|c0_g3_i4	GO:0005654;GO:0005689;GO:0006915;GO:0000398;GO:0051384;GO:0008380
TR4222|c0_g2_i1	GO:1990597;GO:0005737;GO:0005783;GO:0005789;GO:0030176;GO:1990332;GO:1990630;GO:1990604;GO:0005739;GO:0005637;GO:0043531;GO:0005524;GO:0004521;GO:0019899;GO:0030544;GO:0051879;GO:0042802;GO:0000287;GO:0005161;GO:0042803;GO:0004674;GO:0007257;GO:0006987;GO:0007050;GO:0071333;GO:0035924;GO:0001935;GO:1901142;GO:0070059;GO:0036498;GO:0006402;GO:0006379;GO:0070055;GO:0070054;GO:0036289;GO:1990579;GO:…
TR176|c2_g2_i2	GO:0070062;GO:0005615;GO:0008201;GO:0070009;GO:0004252;GO:0007596;GO:0031639;GO:0051919;GO:0030193
TR5176|c0_g1_i2	GO:0005576;GO:0005634;GO:0003723;GO:0030182
TR44747|c0_g1_i1	GO:0012505;GO:0005576;GO:0016020;GO:0020037;GO:0007399
TR34415|c2_g17_i1	GO:0005789;GO:0031090;GO:0070330;GO:0020037;GO:0005506
TR13288|c4_g7_i2	GO:0005634;GO:0003677;GO:0046872;GO:0006355;GO:0006351
TR24231|c0_g2_i1	GO:0098993;GO:0030424;GO:0043679;GO:0005737;GO:0005829;GO:0030425;GO:0005769;GO:0031901;GO:0030139;GO:0005768;GO:0042470;GO:0043005;GO:0043025;GO:0048471;GO:0030670;GO:0005886;GO:0098842;GO:0043234;GO:0055037;GO:0001726;GO:0036477;GO:0008021;GO:0043195;GO:0042589;GO:0051021;GO:0005525;GO:0003924;GO:0006897;GO:0007032;GO:0006909;GO:0014911;GO:0048661;GO:0015031;GO:0030100;GO:0051489;GO:0048169;GO:…
TR7342|c0_g1_i2	GO:0005759;GO:0005525;GO:0003924;GO:0032543;GO:0070126;GO:0032790
TR22830|c1_g2_i1	GO:0005829;GO:0016021;GO:0016020;GO:0005739;GO:0005654;GO:0046982;GO:0030154;GO:0097192;GO:0007275;GO:0042981
TR47316|c0_g2_i1	GO:0005680;GO:0031965;GO:0005654;GO:0010997;GO:0097027;GO:0031145;GO:0051301;GO:0006281;GO:0031572;GO:0070306;GO:0007067;GO:0090344;GO:0008284;GO:0045732;GO:1904668;GO:0016567;GO:0040020
TR46289|c0_g1_i1	GO:0005829;GO:0000139;GO:0016607;GO:0005654;GO:0061630;GO:0004842;GO:0008270;GO:0032436;GO:0010212
TR8824|c1_g2_i1	GO:0005829;GO:0031234;GO:0005886;GO:0005516;GO:0001965;GO:0005096;GO:0007193;GO:0007186;GO:0006955;GO:0061737;GO:0009968;GO:0043547;GO:0008277;GO:0007165
TR34706|c0_g1_i1	GO:0031234;GO:0045121;GO:0000242;GO:0005524;GO:0004715;GO:0004722;GO:0004713;GO:0005102;GO:0042169;GO:0006919;GO:0050853;GO:0016477;GO:0006882;GO:0045087;GO:0038083;GO:2001244;GO:0050870;GO:0042981;GO:0042127;GO:0042493;GO:0030217;GO:0007169
TR21058|c0_g1_i3	GO:0030154;GO:0007399
TR37962|c1_g1_i1	GO:0016881;GO:0005524;GO:0019781;GO:0045116
TR37851|c4_g4_i1	GO:0005737;GO:0004719
TR25993|c0_g1_i1	GO:0005829;GO:0016020;GO:0016604;GO:0005654;GO:0005634;GO:0005524;GO:0046872;GO:0004652;GO:0003723;GO:0006378;GO:0043631
TR18536|c1_g8_i2	GO:0016021
TR48789|c1_g3_i1	GO:0016021;GO:0005886;GO:0035579;GO:0004930;GO:0030183;GO:0007166;GO:0007186;GO:0032792;GO:1901223;GO:0043312;GO:0030334
TR8434|c634_g1_i1	GO:0005615;GO:0004556;GO:0046872;GO:0005975
TR19144|c0_g1_i1	GO:0030424;GO:0030864;GO:0005737;GO:0005856;GO:0031901;GO:0000137;GO:0005886;GO:0032588;GO:0005096;GO:0019901;GO:0017137;GO:0005198;GO:0007409;GO:0030866;GO:0006887;GO:0006893;GO:0006461;GO:0017157;GO:0050708
TR34670|c1_g4_i3	GO:0097602;GO:2000060;GO:0015031
TR45208|c0_g9_i1	GO:0005829;GO:0016021;GO:0005811;GO:0016020;GO:0005654;GO:0005886;GO:0004806;GO:0055088;GO:0034389;GO:0019915;GO:0010891;GO:0010898;GO:0019433
TR29943|c0_g9_i1	GO:0005884;GO:0045177;GO:0005903;GO:0071944;GO:0005737;GO:0005769;GO:0010008;GO:0070062;GO:0030175;GO:0016459;GO:0048471;GO:0005886;GO:0051015;GO:0030898;GO:0005524;GO:0045296;GO:0005516;GO:0000146;GO:0005547;GO:0005546;GO:0051017;GO:0007015;GO:0030048;GO:0006892
TR15452|c0_g1_i1	GO:0005634;GO:0004843;GO:0016579;GO:0006511
TR12352|c0_g1_i1	GO:0005887;GO:0016020;GO:0000187;GO:0071404;GO:0043128;GO:0008284;GO:0050731;GO:0008104;GO:0031623
TR30378|c0_g1_i1	GO:0005622;GO:0046872
TR45063|c1_g3_i1	GO:0005615;GO:0005743;GO:0005759;GO:0005739;GO:0004222;GO:0008270;GO:0006627;GO:0006508
TR20659|c0_g1_i1	GO:0030165;GO:0008270;GO:0051260
TR28825|c0_g2_i1	GO:0043231;GO:0005847;GO:0005654;GO:0004521;GO:0003723;GO:0008270;GO:0046778;GO:0031124;GO:0006406;GO:0006378;GO:0000398;GO:0098789;GO:0006369;GO:0006388
TR23231|c0_g3_i1	GO:0005912;GO:0005923;GO:0016020
TR35726|c10_g12_i1	GO:0005913;GO:0005737;GO:0098641;GO:0042802;GO:0002039;GO:0003700;GO:0008270;GO:1900181;GO:0000122;GO:0006366
TR26825|c2_g8_i5	GO:0005789;GO:0031090;GO:0070330;GO:0020037;GO:0005506
TR24730|c0_g1_i1	GO:0005634;GO:0003677;GO:0046872;GO:0006355;GO:0006351
TR2919|c1_g3_i1	GO:0005737;GO:0005634;GO:0003723;GO:0016428;GO:0008175;GO:0001975;GO:0030488
TR46170|c0_g3_i1	GO:0016021;GO:0016757
TR38636|c0_g1_i1	GO:0005739;GO:0004672;GO:0045333
TR10169|c0_g1_i1	GO:0005737;GO:0005829;GO:0043231;GO:0005654;GO:0003987;GO:0016208;GO:0005524;GO:0019413;GO:0006085;GO:0019427;GO:0008610;GO:0019542
TR3567|c0_g1_i1	GO:0009897;GO:0005615;GO:0005125;GO:0071347;GO:0050832;GO:0072537;GO:0006954;GO:1900017;GO:0032747;GO:2000778;GO:0045672;GO:0045944
TR16584|c0_g2_i1	GO:0005829;GO:0070062;GO:0030145;GO:0070006;GO:0042803;GO:0010815
TR10008|c0_g2_i1	GO:0070062;GO:0016021;GO:0016020;GO:0005741;GO:0005742;GO:0005739;GO:0008320;GO:0016236;GO:0006626
TR38402|c0_g1_i1	GO:0005737;GO:0070062;GO:0016021;GO:0005654;GO:0005634;GO:0005886;GO:0002039;GO:0043518;GO:1902254;GO:1903364;GO:0031398;GO:0006606
TR8972|c1_g3_i1
TR17118|c0_g1_i1	GO:0016020
TR49839|c1_g2_i1	GO:0005576;GO:0005811;GO:0016020;GO:0030496;GO:0005739;GO:0005634;GO:0031093;GO:0016491;GO:0002576
TR43668|c0_g3_i1	GO:0005737;GO:0005886;GO:0031932;GO:0005546;GO:0030950;GO:0031098;GO:0038203
TR19856|c0_g1_i1	GO:0005776;GO:0000421;GO:0016021;GO:0005770;GO:0031902;GO:0000407;GO:0055037;GO:0005802;GO:0044805;GO:0000422;GO:0034727;GO:0034497;GO:0015031;GO:0031667
TR11040|c11_g3_i8	GO:0005737;GO:0003677;GO:0003723;GO:0006355
TR4023|c0_g1_i1	GO:0009925;GO:0005903;GO:0005737;GO:0031410;GO:0005829;GO:0070062;GO:0031941;GO:0016328;GO:0016020;GO:0045121;GO:0005902;GO:0045160;GO:0016604;GO:0005643;GO:0005730;GO:0005654;GO:0005886;GO:0032587;GO:0060171;GO:0016461;GO:0051015;GO:0030898;GO:0005524;GO:0005516;GO:0000146;GO:0008022;GO:0017160;GO:0005102;GO:0038096;GO:0051028;GO:0030838;GO:0030335;GO:0038089;GO:1900078;GO:0045815;GO:0090314;GO:…
TR47635|c0_g1_i2	GO:0005737;GO:0004719
TR19886|c0_g1_i1	GO:0005813;GO:0005737;GO:0070062;GO:0005509;GO:0005089;GO:0006897;GO:1903861;GO:0035023
TR42836|c0_g1_i1	GO:0000974;GO:0071006;GO:0071007;GO:0003677;GO:0046872;GO:0036002;GO:0017070;GO:0000387
TR34994|c0_g1_i1	GO:0000243;GO:0005737;GO:0016607;GO:0005654;GO:0005634;GO:0071011;GO:0005681;GO:0005685;GO:0071004;GO:0003729;GO:0003723;GO:0030619;GO:1990446;GO:0071300;GO:0071560;GO:0071356;GO:0006397;GO:0000398;GO:1904715;GO:0061084;GO:0048026;GO:0043462;GO:0043484;GO:0008380
TR14603|c0_g1_i1	GO:0005634;GO:0043565;GO:0003700;GO:0007275;GO:0006351
TR21446|c0_g1_i1	GO:0005829;GO:0005886;GO:0005968;GO:0004663;GO:0017137;GO:0008270;GO:0006464;GO:0018344;GO:0042981;GO:0007601
TR1974|c0_g1_i1	GO:0030424;GO:0045178;GO:0005925;GO:0030426;GO:0005622;GO:0043005;GO:0005085;GO:0048365;GO:0090630;GO:0007409;GO:0045200;GO:0022027;GO:0000226;GO:0031175;GO:0033138;GO:1904754;GO:0050767;GO:0007264
TR32083|c0_g1_i1	GO:0070062;GO:0005811;GO:0016020;GO:0005743;GO:0005758;GO:0005759;GO:0005739;GO:0005654;GO:0005524;GO:0019901;GO:0003723;GO:0005164;GO:0051082;GO:0061077;GO:1901856;GO:1903751;GO:1903427;GO:0006950;GO:0009386
TR34483|c0_g2_i1	GO:0005737;GO:0005856;GO:0004725;GO:0006470
TR31254|c0_g1_i1	GO:0005829;GO:0005634;GO:0042054;GO:0035642;GO:0030374;GO:0070577;GO:0016274;GO:0035242;GO:0008757;GO:0003713;GO:0044212;GO:0034969;GO:0034971;GO:0045600;GO:0033146;GO:0048742;GO:0006355;GO:0006351
TR45084|c0_g4_i1	GO:0080008;GO:0005634;GO:0003684;GO:0006281;GO:0016567
TR35577|c0_g2_i1	GO:0070062;GO:0005615;GO:0005125;GO:0008083;GO:0005160;GO:0032924;GO:0030509;GO:0001569;GO:0048468;GO:0030308;GO:2000279;GO:0010596;GO:0001937;GO:0001649;GO:0060389;GO:0045766;GO:0030513;GO:0061036;GO:0045603;GO:0001938;GO:0032757;GO:0045669;GO:0010862;GO:0045944;GO:0042981;GO:0043408;GO:0060395;GO:0001570
TR9563|c0_g4_i1	GO:0016021;GO:0005765;GO:0031419;GO:0006810
TR16590|c0_g1_i1	GO:0016324;GO:0031526;GO:0005887;GO:0016020;GO:0097225;GO:0015301;GO:0015106;GO:0005254;GO:0015108;GO:0019531;GO:0008271;GO:0015116;GO:0015701;GO:0071320;GO:1902476;GO:0051454;GO:0060081;GO:0051453;GO:0042391;GO:0048240
TR25510|c0_g1_i1	GO:0016324;GO:0044297;GO:0005737;GO:0070062;GO:0005615;GO:0030175;GO:0005887;GO:0043231;GO:0030027;GO:0045121;GO:0005815;GO:0031528;GO:0005730;GO:0005886;GO:0001726;GO:0036057;GO:0007155;GO:0016477;GO:0072175;GO:0072015;GO:0050900;GO:0007162;GO:0022408;GO:0030335;GO:0033634;GO:0032534
TR34513|c0_g1_i1	GO:0005737;GO:0005874;GO:0005815;GO:0030154;GO:0051301;GO:0007067;GO:0007399;GO:0006810
TR8434|c391_g1_i1	GO:0005882;GO:0005198
TR46946|c0_g1_i1	GO:0071013;GO:0016020;GO:0016607;GO:0046540;GO:0005682;GO:0050681;GO:0043021;GO:0003723;GO:0003713;GO:0045944;GO:0006403;GO:0000244
TR21006|c1_g2_i1	GO:0005615;GO:0048471;GO:0005125;GO:0008083;GO:0005179;GO:0042803;GO:0005160;GO:0032924;GO:0048468;GO:0032869;GO:0009267;GO:0045444;GO:0046882;GO:0048178;GO:0046676;GO:1900164;GO:0046881;GO:0060279;GO:0010862;GO:0042981;GO:0043408;GO:0009612;GO:0060395
TR39177|c0_g3_i3	GO:0005829;GO:0005654;GO:0032299;GO:0046872;GO:0003723;GO:0004523;GO:0006298;GO:0006401
TR19630|c2_g3_i2	GO:0009897;GO:0070062;GO:0016021;GO:0007166;GO:0006955;GO:0046007;GO:0032689;GO:0032693;GO:0042130;GO:1903556;GO:1905404;GO:0030335;GO:2001181;GO:0042102;GO:0034097;GO:0007165;GO:0031295;GO:1901998
TR5838|c0_g6_i1	GO:0016021
TR32517|c1_g1_i1	GO:0005654;GO:0003677;GO:0008144;GO:0008289;GO:0004872;GO:0000978;GO:0001103;GO:0004879;GO:0043565;GO:0003707;GO:0003700;GO:0001077;GO:0001190;GO:0001078;GO:0031624;GO:0008270;GO:0032922;GO:0070166;GO:0008544;GO:0006631;GO:0032099;GO:0010887;GO:0050728;GO:1903038;GO:0010745;GO:1902894;GO:0010871;GO:0010891;GO:0046321;GO:0045722;GO:0045944;GO:0045893;GO:0072366;GO:0042752;GO:0019217;GO:0072363;GO:…
TR44108|c0_g1_i1	GO:0031526;GO:0005925;GO:0005834;GO:0031752;GO:0031683;GO:0005525;GO:0003924;GO:0046872;GO:0004871;GO:0007188;GO:0030154;GO:0007212;GO:0042733;GO:0001701;GO:0008360;GO:0010762;GO:0032434;GO:0032006;GO:0042493;GO:0007266
TR47453|c1_g2_i1	GO:0005913;GO:0005813;GO:0005737;GO:0005829;GO:0070062;GO:0005874;GO:0015630;GO:0043209;GO:0005634;GO:0048471;GO:0005886;GO:0055038;GO:0045296;GO:0043015;GO:0008017;GO:0017137;GO:0071456;GO:0030330;GO:0045576;GO:0008285;GO:0032287;GO:0090232
TR899|c1_g1_i2	GO:0005654;GO:0005634;GO:0005667;GO:0003677;GO:0046982;GO:0000978;GO:0043565;GO:0003700;GO:0044212;GO:0001078;GO:0048708;GO:0055007;GO:0051216;GO:0045165;GO:0000902;GO:0071560;GO:0048821;GO:0030218;GO:0016458;GO:0030097;GO:0001701;GO:0042692;GO:2000726;GO:0000122;GO:0045892;GO:0021778;GO:0048709;GO:0061036;GO:0032332;GO:2000741;GO:0045944;GO:0045893;GO:0009791;GO:0010468;GO:0006355;GO:0006351
TR13800|c0_g1_i1	GO:0005813;GO:0043025;GO:0019005;GO:0030332;GO:0004842;GO:0031145;GO:0006974;GO:0031571;GO:0050775;GO:2001224;GO:0031146
TR33469|c1_g6_i2
TR43432|c0_g1_i1	GO:0005789;GO:0070062;GO:0016021;GO:0070290;GO:0004630;GO:0016042
TR25748|c0_g1_i3	GO:0016021;GO:0005743;GO:0022857
TR25705|c0_g13_i1	GO:0005856;GO:0003779;GO:0005516;GO:0031032
TR9425|c0_g1_i1	GO:0016021;GO:0005886;GO:0005149;GO:0004888;GO:0071222;GO:0071260;GO:0042742;GO:0006954;GO:0045087;GO:0008584;GO:0002755;GO:0032757;GO:0045429;GO:0034123;GO:0050707;GO:0034146
TR8354|c0_g2_i1	GO:0005737;GO:0004027;GO:0004062;GO:0006790
TR38815|c0_g1_i1	GO:0005524;GO:0003824;GO:0006464
TR1299|c0_g1_i1	GO:0016324;GO:0009986;GO:0005737;GO:0070062;GO:0031965;GO:0005634;GO:0048471;GO:0005886;GO:0012506;GO:0005509;GO:0005544;GO:0048306;GO:0042802;GO:0051059;GO:0030855;GO:0001822;GO:2000483;GO:0032088;GO:0007219;GO:0006357
TR34025|c0_g3_i1	GO:0016021;GO:0005743;GO:0004609;GO:0008654
TR13351|c0_g2_i1	GO:0005737;GO:0005634;GO:0005509;GO:0004668;GO:0036414;GO:0018101
TR11554|c11_g3_i1	GO:0005615;GO:0001872;GO:0003823;GO:0001848;GO:0004866;GO:0006957;GO:0006958;GO:0042742;GO:0006954
TR4544|c0_g1_i1	GO:0005737;GO:0006955
TR41666|c0_g2_i2	GO:0005604;GO:0005615;GO:0005509;GO:0007165
TR43894|c0_g1_i1	GO:0005829;GO:0005925;GO:0005634;GO:0004427;GO:0046872
TR27498|c0_g1_i2	GO:0016021;GO:0005739;GO:0017059;GO:0030170;GO:0004758;GO:0046513;GO:1904504;GO:0046511;GO:0030148;GO:0006686;GO:0046512
TR2447|c0_g4_i5	GO:0005737;GO:0005856;GO:0012505;GO:0016020;GO:0005634;GO:0005524;GO:0020037;GO:0042393;GO:0035401;GO:0046872;GO:0004713;GO:0042977;GO:0002250;GO:0019221;GO:0030218;GO:0035409;GO:0045087;GO:0060397;GO:0042517;GO:0046777;GO:0007165
TR34870|c0_g2_i1	GO:0005576
TR29288|c0_g1_i1	GO:0005737;GO:0004177;GO:0030145;GO:0008235
TR27148|c0_g1_i1	GO:0030014;GO:0005737;GO:0005634;GO:0004532;GO:0046872;GO:0004535;GO:0003723;GO:0043928;GO:0031047;GO:0070966;GO:0000289;GO:2000327;GO:0006355;GO:0006417;GO:0006351
TR19534|c0_g1_i1	GO:0005634;GO:0003677;GO:0008270;GO:0006355;GO:0006351
TR48406|c0_g1_i1	GO:0000118;GO:0016605;GO:0003682;GO:0001105;GO:0001106;GO:0043565;GO:0003700;GO:0008270;GO:0048755;GO:0021930;GO:0021691;GO:0006338;GO:0048813;GO:0021942
TR43677|c1_g3_i2	GO:0030424;GO:0005737;GO:0005829;GO:0032839;GO:0005634;GO:0043204;GO:0005524;GO:0008545;GO:0031435;GO:0004713;GO:0004702;GO:0007257;GO:0006915;GO:0061049;GO:0071260;GO:0072709;GO:0007254;GO:0000165;GO:2000672;GO:0045740;GO:0043525;GO:0051770;GO:0034393;GO:0009611
TR23037|c0_g6_i1	GO:0005615;GO:0005125;GO:0008083;GO:0046982;GO:0042803;GO:0030509;GO:0051216;GO:0045168;GO:0007368;GO:0048264;GO:0060030;GO:0009950;GO:0048703;GO:0090008;GO:0001889;GO:0021703;GO:0001710;GO:0042664;GO:0022008;GO:0030903;GO:0001503;GO:0061131;GO:0030513;GO:0006461;GO:0060876;GO:0055015
TR20975|c0_g1_i1	GO:0005856;GO:0012505;GO:0031234;GO:0005634;GO:0005524;GO:0020037;GO:0042393;GO:0035401;GO:0004715;GO:0004713;GO:0005102;GO:0042977;GO:0016477;GO:0019221;GO:0030218;GO:0035409;GO:0006954;GO:0045087;GO:0060397;GO:0038083;GO:0046777;GO:0042981;GO:0042127;GO:0007165;GO:0007169;GO:0007260
TR11258|c0_g2_i2
TR42833|c1_g2_i1	GO:0005829;GO:0005783;GO:0005789;GO:0005794;GO:0000139;GO:0030176;GO:0016020;GO:0005635;GO:0005654;GO:0005634;GO:0035497;GO:0042802;GO:0046982;GO:0000978;GO:0000977;GO:0003713;GO:0003700;GO:0000976;GO:0001077;GO:0031625;GO:0036500;GO:0030968;GO:0001654;GO:0043065;GO:0045944;GO:1990440;GO:0006990;GO:0006457;GO:0006357;GO:0006950;GO:0007165;GO:0007601
TR51245|c0_g1_i1	GO:0005581;GO:0070062;GO:0005615;GO:0005578;GO:0042383;GO:0007155;GO:0070208
TR27362|c1_g1_i1	GO:1904115;GO:0005745;GO:0005739;GO:0005524;GO:0004222;GO:0008270;GO:0008089;GO:0007155;GO:0007005;GO:0030155
TR42641|c0_g1_i1	GO:0005737;GO:0005846;GO:0005634;GO:0003729;GO:0000340;GO:0017069;GO:0031047;GO:0045292;GO:0051028;GO:0000184;GO:0046833;GO:0006417;GO:0008380;GO:0006408
TR8035|c0_g1_i1	GO:0005882;GO:0005198
TR47759|c0_g6_i1	GO:0031526;GO:0016021;GO:0000293;GO:0046872;GO:0010039
TR46479|c1_g1_i1	GO:0005737;GO:0005634;GO:0046872;GO:0004518
TR10449|c0_g2_i1	GO:0005789;GO:0016021;GO:0016758;GO:0006506
TR29976|c0_g4_i1	GO:0005789;GO:0005794;GO:0016021;GO:0034382;GO:0006888;GO:0051006;GO:0033578;GO:0051604;GO:0009306;GO:0090181;GO:0090207;GO:0006641
TR21013|c0_g2_i1	GO:0005737;GO:0000812;GO:0042393;GO:0016569;GO:0043486
TR19748|c0_g4_i1	GO:0016021;GO:0005622;GO:0005524;GO:0004716;GO:0004714;GO:0007169
TR31170|c0_g2_i1	GO:0000139;GO:0016021;GO:0005351
TR39955|c0_g1_i1	GO:0016324;GO:0016323;GO:0005887;GO:0016020;GO:0005886;GO:0098794;GO:0005337;GO:0071333;GO:0071456;GO:0060079;GO:0007595;GO:0006139;GO:0015858;GO:0030431;GO:0015862
TR10481|c0_g3_i1	GO:0005783;GO:0033116;GO:0016021;GO:0016020;GO:0005886;GO:0000407;GO:0005774;GO:0007029;GO:0006887;GO:0007030;GO:0010506
TR22213|c0_g1_i1	GO:0005887;GO:0032217
TR25688|c0_g1_i1	GO:0005912;GO:0030054;GO:0005911;GO:0001533;GO:0030057;GO:0016021;GO:0014704;GO:0005882;GO:0005654;GO:0005634;GO:0005886;GO:0045294;GO:0045296;GO:0086083;GO:0019215;GO:0044325;GO:0032947;GO:0005080;GO:0017080;GO:0034334;GO:0086073;GO:0086001;GO:0086002;GO:0086064;GO:0086019;GO:0070268;GO:0002159;GO:0090002;GO:0016264;GO:0007507;GO:0045110;GO:0031424;GO:0055088;GO:0048496;GO:0030336;GO:0008285;GO:…
TR6238|c0_g1_i1	GO:0005887;GO:0015132;GO:0015732
TR5758|c1_g2_i1	GO:0005829;GO:0005783;GO:0005788;GO:0005789;GO:0070062;GO:0005576;GO:0005615;GO:0016021;GO:0016020;GO:0004177;GO:0004175;GO:0005151;GO:0005138;GO:0070006;GO:0008235;GO:0042277;GO:0008270;GO:0002250;GO:0001525;GO:0019885;GO:0002474;GO:0007267;GO:0045444;GO:0006509;GO:0043171;GO:0045766;GO:0008217;GO:0045088;GO:0009617;GO:0007165
TR9748|c0_g1_i1	GO:0005737;GO:0005788;GO:0005509;GO:0005528;GO:0003755;GO:0061077
TR30229|c0_g1_i1	GO:0005634;GO:0016787;GO:0043484
TR3663|c0_g1_i3	GO:0005737;GO:0005783;GO:0005794;GO:0000139;GO:0016021;GO:0043231;GO:0005739;GO:0032585;GO:0048471;GO:0004871;GO:0050699;GO:0010629;GO:0051224;GO:0032410;GO:0043123;GO:0031398
TR51175|c4_g3_i1	GO:0005737;GO:0005768;GO:0031234;GO:0005794;GO:0005634;GO:0004715;GO:0005102;GO:0030154;GO:0016477;GO:0045087;GO:0038083;GO:0042127;GO:0007169
TR34741|c0_g1_i1	GO:0009986;GO:0005911;GO:0070062;GO:0001772;GO:0016021;GO:0005886;GO:0032587;GO:0008013;GO:0070097;GO:0045295;GO:0051019;GO:0016791;GO:0005161;GO:0019901;GO:0004725;GO:0007596;GO:0007507;GO:0030308;GO:0030336;GO:0008285;GO:0042059;GO:0043407;GO:0010642;GO:0051898;GO:2000272;GO:0050860;GO:0043116;GO:0048709;GO:0035335;GO:0048008;GO:0050918;GO:0045785;GO:0001954;GO:0051894;GO:0010759;GO:0010572;GO:…
TR22643|c0_g1_i1	GO:0005929;GO:0005737;GO:0005829;GO:0005634;GO:0008013;GO:0019901;GO:0008134;GO:0035904;GO:0060976;GO:0042994;GO:0007368;GO:0001947;GO:2000059;GO:0045879;GO:1901621;GO:0000122;GO:0001843;GO:0043588;GO:0021776;GO:0021775;GO:0021513;GO:0003281
TR5796|c4_g1_i2	GO:0032592;GO:0005743;GO:0031966;GO:0005739;GO:0043234;GO:0097177;GO:0042803;GO:0009060;GO:0033615;GO:0032981;GO:0097031;GO:0032780;GO:0051354;GO:0051205;GO:0051262
TR4911|c0_g2_i1	GO:0033179;GO:0015078;GO:0015991;GO:0060271;GO:0008057;GO:0001947;GO:0070986;GO:0032438;GO:0035675;GO:0039022;GO:0046688;GO:0060041;GO:0003406
TR3482|c0_g2_i1	GO:0016021;GO:0055085
TR39196|c0_g7_i1	GO:0000439;GO:0000438;GO:0005675;GO:0016607;GO:0005634;GO:0005669;GO:0004003;GO:0003690;GO:0008353;GO:0003700;GO:0006289;GO:0070816;GO:0006366
TR17728|c0_g2_i1	GO:0005576
TR42622|c0_g1_i1	GO:0005829;GO:0005675;GO:0005654;GO:0061575;GO:0008094;GO:0047485;GO:0008353;GO:0008270;GO:0007512;GO:0006281;GO:0000082;GO:0043066;GO:0048661;GO:0045944;GO:0000079;GO:0006357;GO:0006355;GO:0051592;GO:0006366;GO:0021591
TR32091|c1_g1_i2	GO:0005737;GO:0005829;GO:0005886;GO:0016740;GO:0008270;GO:0045087;GO:0070206;GO:0016567
TR667|c0_g5_i1	GO:0007165
TR27232|c0_g1_i1	GO:0005881;GO:0030176;GO:0006886
TR46437|c0_g1_i1	GO:0034704;GO:0060170;GO:0005929;GO:0097730;GO:0005262;GO:0050982;GO:0003127;GO:0070986
TR23422|c0_g1_i1	GO:0004021;GO:0030170;GO:0006103;GO:0009058;GO:0042853;GO:0042851
TR2931|c0_g7_i1	GO:0005737;GO:0030425;GO:0005783;GO:0000123;GO:0031011;GO:0071339;GO:0005730;GO:0005654;GO:0005634;GO:0043204;GO:0005844;GO:0002151;GO:0034046;GO:0008266;GO:0010521;GO:0006464;GO:0006310;GO:0006281;GO:0043984;GO:0043981;GO:0043982;GO:0051974;GO:1904357;GO:1904751;GO:0016579;GO:0006355;GO:0006351
TR36690|c1_g2_i2	GO:0005776;GO:0030054;GO:0005813;GO:0005737;GO:0005829;GO:0010008;GO:0070062;GO:0045335;GO:0030670;GO:0005886;GO:0005525;GO:0003924;GO:0000045;GO:0006968;GO:0060271;GO:0097094;GO:0042992;GO:0015031
TR44088|c0_g2_i1	GO:0030686;GO:0005730;GO:0032040;GO:0000462
TR41100|c0_g1_i1	GO:0005938;GO:0055037;GO:0001525;GO:0016477;GO:0060026;GO:0030866;GO:0035912;GO:0009880;GO:0001935;GO:0051649;GO:0046847;GO:0016055
TR31375|c0_g8_i1	GO:0000139;GO:0016021;GO:0004559;GO:0030246;GO:0016799;GO:0015923;GO:0004572;GO:0008270;GO:0006013;GO:0006491;GO:0006517;GO:0006486
TR35256|c1_g1_i2	GO:0005789;GO:0010008;GO:0000139;GO:0016021;GO:0031965;GO:0005634;GO:0005886;GO:0005524;GO:0004713;GO:0004714;GO:0071364;GO:0007173;GO:0007611
TR43829|c0_g2_i1	GO:0005739;GO:0003723;GO:0008173;GO:0006364
TR35040|c0_g1_i1	GO:0005737;GO:0005829;GO:0043197;GO:0005769;GO:0031313;GO:0019897;GO:0030496;GO:0005634;GO:0014069;GO:0045296;GO:0004197;GO:0017124;GO:0004843;GO:0008283;GO:0007032;GO:0000281;GO:0016579;GO:0071108;GO:0070536;GO:0006511
TR10099|c0_g1_i1	GO:0005737;GO:0005576;GO:0005615;GO:0016020;GO:0005634;GO:0005507;GO:0001968;GO:0004720;GO:0005044;GO:0001837;GO:1905590;GO:0006954;GO:0030324;GO:2000329;GO:0045892;GO:0060021;GO:0018057;GO:2001046;GO:0061053;GO:0021510
TR9236|c1_g3_i1	GO:0005829;GO:0016021;GO:0031902;GO:0005765;GO:0005654;GO:0061630;GO:0004842;GO:0008270;GO:0051865
TR9075|c1_g3_i2	GO:0005634;GO:0004879;GO:0043565;GO:0003707;GO:0008270;GO:0006351
TR31149|c0_g1_i1	GO:0005634;GO:0003723;GO:0000981;GO:0003697;GO:0014902;GO:0030182;GO:0006351
TR20187|c0_g1_i2	GO:0070062;GO:0005615;GO:0005794;GO:0005524;GO:0005509;GO:0030145;GO:0004674;GO:0046034;GO:0031214;GO:0097187;GO:0070166;GO:0071895;GO:0036179;GO:0030501;GO:0045669;GO:0006468;GO:0040036;GO:0051174
TR23055|c0_g1_i1	GO:0005737;GO:0005524;GO:0004829;GO:0006435
TR22113|c0_g4_i1	GO:0070062;GO:0005794;GO:0016021;GO:0016409;GO:0019706;GO:0045184;GO:0018345;GO:0016188
TR47211|c0_g2_i1	GO:0070062;GO:0005654;GO:0005634;GO:0017053;GO:0003723;GO:0001085;GO:0003697;GO:0003714;GO:0003700;GO:0001191;GO:0000398;GO:0000122;GO:0045892;GO:0007219;GO:0050769;GO:0045893;GO:0006351
TR10165|c0_g3_i1	GO:0071013;GO:0016604;GO:0016363;GO:0016607;GO:0005654;GO:0005634;GO:0071014;GO:0005681;GO:0050681;GO:0019899;GO:0005112;GO:0035257;GO:0042974;GO:0003723;GO:0046332;GO:0003713;GO:0003714;GO:0042809;GO:0071300;GO:0000350;GO:0042771;GO:0000398;GO:0000122;GO:0045892;GO:0007219;GO:0043923;GO:0051571;GO:0048026;GO:0050769;GO:0045944;GO:0030511;GO:0070564;GO:0048385;GO:0006357;GO:0070562;GO:0048384;GO:…
TR13807|c0_g3_i1	GO:0005737
TR10534|c0_g1_i2	GO:0005929;GO:0005737;GO:0035082;GO:0060271;GO:0007275
TR25743|c0_g1_i1	GO:0005737;GO:0005634;GO:0000943;GO:0004190;GO:0005524;GO:0003677;GO:0003887;GO:0008233;GO:0004540;GO:0003723;GO:0003964;GO:0004523;GO:0008270;GO:0015074;GO:0006310;GO:0032197
TR50592|c0_g2_i1	GO:0005923;GO:0016021;GO:0016328;GO:0005198
TR20445|c0_g1_i1	GO:0016592;GO:0001104;GO:0006351
TR35511|c0_g1_i1	GO:0015629;GO:0005826;GO:0031252;GO:0032154;GO:0005737;GO:0005829;GO:0070382;GO:0016459;GO:0005634;GO:0005886;GO:0043234;GO:0001726;GO:0001725;GO:0051015;GO:0005524;GO:0016887;GO:0005516;GO:0000146;GO:0043495;GO:0042803;GO:0031532;GO:0030048;GO:0001525;GO:0043534;GO:0007155;GO:0032506;GO:0006509;GO:0030224;GO:1903919;GO:0006911;GO:0030220;GO:1903923;GO:0015031;GO:0008360;GO:0006903
TR1711|c1_g5_i2	GO:0005764;GO:0042470;GO:0004175;GO:0046872;GO:0008233;GO:0004252;GO:0008236;GO:0008240;GO:0045453;GO:0007417;GO:0007399;GO:0043171;GO:0006508
TR28369|c0_g3_i1	GO:0005737;GO:0005856;GO:0005634;GO:0097190;GO:1901222
TR22238|c0_g2_i1	GO:0070062;GO:0005834;GO:0030165;GO:0004871;GO:0007186
TR18953|c1_g2_i3	GO:0005622;GO:0005102;GO:0001783;GO:0006959;GO:0048305;GO:0035556;GO:0002230;GO:0043123
TR18317|c0_g1_i1	GO:0005829;GO:0004842;GO:0000209
TR40320|c0_g1_i1	GO:0005776;GO:0005737;GO:0005768;GO:0005615;GO:0005764;GO:0005634;GO:0017137;GO:0006914;GO:0006897
TR37556|c0_g2_i1	GO:0005743;GO:0005840;GO:0003723;GO:0003735;GO:0070125;GO:0070124
TR5217|c0_g1_i1	GO:0005737;GO:0005856;GO:0042406;GO:0005654;GO:0005634;GO:0000932;GO:0043234;GO:0005791;GO:0030867;GO:0003682;GO:0003677;GO:0004521;GO:0004532;GO:0046872;GO:0035198;GO:0035925;GO:0003730;GO:0003729;GO:0004540;GO:0043022;GO:0003723;GO:0035613;GO:0004843;GO:0061158;GO:0001525;GO:0006915;GO:0030154;GO:1990869;GO:0006974;GO:0042149;GO:0071347;GO:1904637;GO:0071222;GO:0034599;GO:1904628;GO:1903936;GO:…
TR28825|c0_g1_i2	GO:0043231;GO:0005847;GO:0005654;GO:0004521;GO:0003723;GO:0008270;GO:0046778;GO:0031124;GO:0006406;GO:0006378;GO:0000398;GO:0098789;GO:0006369;GO:0006388
TR13351|c0_g1_i3	GO:0005737;GO:0005634;GO:0005509;GO:0004668;GO:0036414;GO:0018101
TR2726|c2_g6_i1	GO:0005634;GO:0043565;GO:0051216;GO:0048703;GO:0046533;GO:0014032;GO:0007422;GO:0060037;GO:1902871;GO:0045597;GO:0006355;GO:0042254
TR39617|c0_g4_i1	GO:0005737;GO:0005856;GO:0005524
TR7028|c0_g1_i1	GO:0005912;GO:0005813;GO:0036064;GO:0005737;GO:0005874;GO:0007155;GO:0007368
TR31998|c1_g1_i1	GO:0000243;GO:0016607;GO:0005634;GO:0000974;GO:0005681;GO:0071004;GO:0089701;GO:0070742;GO:0019899;GO:0008187;GO:0030628;GO:0003723;GO:0000398;GO:0048025;GO:0031397;GO:1903955;GO:0033120;GO:1903146;GO:0008380
TR28269|c0_g1_i1	GO:0005829;GO:0070062;GO:0009331;GO:0005739;GO:0004367;GO:0004368;GO:0051287;GO:0042803;GO:0071320;GO:0071356;GO:0006094;GO:0046168;GO:0006127;GO:0006654;GO:0045821;GO:0019432
TR43013|c1_g4_i1	GO:0005509
TR26636|c1_g1_i1	GO:0045025;GO:0005759;GO:0042645;GO:0005739;GO:0005634;GO:0034458;GO:0005524;GO:0004004;GO:0003677;GO:0003678;GO:0003725;GO:0070827;GO:0032508;GO:0006310;GO:0001889;GO:0000958;GO:0035946;GO:0035945;GO:0000965;GO:2000827;GO:0070584;GO:0043066;GO:0030307;GO:0000962;GO:0006401
TR10374|c3_g2_i9
TR31018|c0_g1_i1	GO:0070062;GO:0005743;GO:0005759;GO:0005739;GO:0043209;GO:0005634;GO:0030060;GO:0046554;GO:0043621;GO:0003723;GO:0009060;GO:0006094;GO:0006475;GO:0006108;GO:0006734;GO:0006107;GO:0006099
TR24480|c0_g7_i1	GO:1905202;GO:0005759;GO:0005524;GO:0004485;GO:0015936;GO:0006552
TR24915|c0_g2_i1	GO:0005737;GO:0005615;GO:0005578;GO:0005518;GO:0050840;GO:0005539;GO:0004860;GO:0003723;GO:0019221;GO:0016525;GO:0010596;GO:0046426;GO:0006469;GO:1900747;GO:0019800;GO:0016239;GO:0051901;GO:0090141;GO:0014068;GO:0045944
TR6023|c0_g1_i1	GO:0005642;GO:0015030;GO:0005737;GO:0005829;GO:0043231;GO:0030529;GO:0000776;GO:0016020;GO:0005635;GO:0031965;GO:0005730;GO:0005654;GO:0005634;GO:0005049;GO:0005487;GO:0019904;GO:0008536;GO:0003723;GO:0005215;GO:0075733;GO:0051028;GO:0000122;GO:0006611;GO:0034504;GO:0010824;GO:0043488;GO:0042176;GO:0046825;GO:0042493;GO:0000055;GO:0000056;GO:0000054;GO:0007062;GO:0016032
TR40093|c0_g3_i6	GO:0005769;GO:0016021;GO:0005886;GO:0015095
TR36136|c0_g6_i1	GO:0003873;GO:0005524;GO:0004331;GO:0006003;GO:0006000
TR18138|c0_g2_i1	GO:0016021
TR46056|c0_g1_i1	GO:0044194;GO:0031410;GO:0031904;GO:0005615;GO:0016021;GO:0005886;GO:0005509;GO:0022829;GO:0006915;GO:0007623;GO:0019835;GO:0002357;GO:0051607;GO:0002418;GO:0051260;GO:0045471
TR26545|c0_g4_i1	GO:0005829;GO:0031902;GO:0009838;GO:0032466;GO:0015031;GO:0007034
TR37079|c0_g1_i1	GO:0005634;GO:0000159;GO:0019888;GO:0007165
TR49944|c1_g1_i1	GO:0005758
TR44479|c0_g3_i4	GO:0000215;GO:0006388
TR27582|c0_g3_i1	GO:0030127;GO:0031463;GO:0030134;GO:0000139;GO:0009952;GO:0060028;GO:0048208;GO:0006888;GO:0014032;GO:0014029;GO:0006513;GO:0016055
TR40644|c0_g5_i4	GO:0070062
TR17118|c0_g9_i1	GO:0016020
TR2209|c0_g1_i2	GO:0005783;GO:0005788;GO:0005789;GO:0070062;GO:0030176;GO:0005779;GO:0005739;GO:0005778;GO:0005777;GO:0005524;GO:0102391;GO:0019899;GO:0015245;GO:0004467;GO:0050197;GO:0070251;GO:0005102;GO:0031957;GO:0006699;GO:0001561;GO:0006635;GO:0015908;GO:0044539;GO:0001676;GO:0097089;GO:0042760;GO:0000038
TR31234|c0_g1_i1	GO:0005829;GO:0005886;GO:0005968;GO:0046982;GO:0004663;GO:0017137;GO:0008270;GO:0006464;GO:0006461;GO:0018344;GO:0042981;GO:0007601
TR48438|c1_g1_i1	GO:0000139;GO:0016021;GO:0050656;GO:0050659;GO:0019319
TR4451|c0_g4_i1	GO:0045111;GO:0043231;GO:0071565;GO:0071564;GO:0000790;GO:0005654;GO:0005634;GO:0016514;GO:0005524;GO:0003682;GO:0008094;GO:0004386;GO:0042393;GO:0001105;GO:0003713;GO:0044212;GO:0006338;GO:0030308;GO:0008285;GO:0000122;GO:0045892;GO:0007399;GO:0045944;GO:0045893;GO:0006357;GO:0006355;GO:0007286
TR33757|c0_g2_i2	GO:0046872;GO:0008898;GO:0006974;GO:0009086;GO:0033477
TR26412|c0_g3_i1	GO:0016592;GO:0001104;GO:0003713;GO:0006357;GO:0006351
TR34343|c0_g2_i2	GO:0030139;GO:0005789;GO:0009897;GO:0005794;GO:0034364;GO:0005887;GO:0043231;GO:0045121;GO:0048471;GO:0045335;GO:0005886;GO:0008509;GO:0034186;GO:0034188;GO:0034185;GO:0005524;GO:0016887;GO:0042626;GO:0051117;GO:0015485;GO:0017127;GO:0090554;GO:0090556;GO:0005543;GO:0005548;GO:0005102;GO:0031267;GO:0019905;GO:0071397;GO:0071222;GO:0071300;GO:0033344;GO:0042632;GO:0008203;GO:0016197;GO:0007186;GO:…
TR27104|c0_g1_i1	GO:0030663;GO:0033116;GO:0016021
TR8271|c3_g2_i1	GO:0005782;GO:0005777;GO:0047617;GO:0052689;GO:0102991;GO:0016290;GO:0005102;GO:0004778;GO:0006637;GO:0043649;GO:0043648;GO:0001676;GO:0035338;GO:0032788;GO:0046459;GO:0006104;GO:0032789;GO:0000038
TR34415|c2_g8_i1	GO:0005789;GO:0031090;GO:0070330;GO:0020037;GO:0005506
TR15006|c0_g1_i1	GO:0016021;GO:0005886;GO:0004930
TR4237|c0_g4_i1	GO:0000139;GO:0016021;GO:0030141;GO:0006915
TR12951|c0_g1_i1	GO:0048179;GO:0009986;GO:0005829;GO:0070062;GO:0048185;GO:0016361;GO:0005524;GO:0019838;GO:0034711;GO:0046872;GO:0004702;GO:0046332;GO:0004675;GO:0007417;GO:0046545;GO:0097191;GO:0000082;GO:0001942;GO:0001701;GO:0030308;GO:0010629;GO:0038092;GO:0018107;GO:0032927;GO:0045648;GO:0010862;GO:0045944;GO:1901165;GO:0046777;GO:0006468
TR5102|c0_g1_i1	GO:0005829;GO:0047617;GO:0052689;GO:0102991;GO:0016290;GO:0006637;GO:0001676;GO:0035338;GO:0000038
TR20089|c0_g1_i1	GO:0005739;GO:0003987;GO:0005524;GO:0008152
TR10794|c0_g1_i1	GO:0070939;GO:0005783;GO:0005789;GO:0007049;GO:0048193;GO:0015031;GO:0060628;GO:1902504
TR6951|c0_g2_i2	GO:0005783;GO:0005789;GO:0000139;GO:0016021;GO:0016020;GO:0005635;GO:0005886;GO:0003841;GO:0016024;GO:0006654;GO:0008654;GO:0019432
TR39927|c0_g2_i1	GO:0034707;GO:0005737;GO:0005622;GO:0005634;GO:0005254;GO:0004602;GO:0005244;GO:0060315;GO:0051099;GO:0010881;GO:0010880;GO:0007165;GO:0006810
TR42554|c1_g1_i1	GO:0005576;GO:0005615;GO:0016021;GO:0016020;GO:0008009;GO:0008283;GO:0048247;GO:0048246;GO:0030593;GO:0032940
TR37466|c0_g2_i1	GO:0003796;GO:0016998;GO:0019835;GO:0042742;GO:0009253
TR34020|c0_g1_i1	GO:0005887;GO:0015129;GO:0015293
TR24945|c1_g1_i1	GO:0042627;GO:0034360;GO:0030669;GO:0005737;GO:0005829;GO:0005769;GO:0071682;GO:0070971;GO:0005788;GO:0005789;GO:0031904;GO:0010008;GO:0070062;GO:0005576;GO:0005615;GO:0034363;GO:0043231;GO:0034362;GO:0043202;GO:0034359;GO:0043025;GO:0005886;GO:0005790;GO:0034361;GO:0017127;GO:0008201;GO:0035473;GO:0050750;GO:0005543;GO:0048844;GO:0044257;GO:0071379;GO:0071356;GO:0033344;GO:0042632;GO:0008203;GO:…
TR51368|c0_g1_i1	GO:0005737;GO:0005524;GO:0004674
TR48616|c0_g2_i1	GO:0016021;GO:0005637;GO:0000030;GO:0018406
TR7272|c1_g2_i1	GO:0030054;GO:0005737;GO:0005829;GO:0005634;GO:0005886;GO:0032290;GO:0032287;GO:0043484;GO:0019233;GO:0019226
TR1523|c2_g13_i1	GO:0005913;GO:0005737;GO:0098641;GO:0042802;GO:0002039;GO:0003700;GO:0008270;GO:1900181;GO:0000122;GO:0006366
TR46219|c0_g8_i1	GO:0031410;GO:0005096;GO:0090630;GO:0032007;GO:0070848
TR38597|c0_g1_i1	GO:0030424;GO:0009986;GO:0005615;GO:0016021;GO:0005634;GO:0005886;GO:0014069;GO:0043234;GO:0004909;GO:0035255;GO:0071333;GO:0010286;GO:0070498;GO:0030728;GO:2001224;GO:0070849;GO:0070555;GO:0071731;GO:1990834;GO:0009314;GO:0071559
TR43429|c3_g1_i1	GO:0016021;GO:0005743;GO:0004129
TR33873|c3_g2_i1	GO:0005524;GO:0004386;GO:0003743
TR39190|c1_g2_i1
TR48415|c0_g2_i1	GO:0005743;GO:0005739;GO:0005654;GO:0005634;GO:0005886;GO:0030342;GO:0008403;GO:0020037;GO:0005506;GO:0016491;GO:0001649;GO:0055114;GO:0033280;GO:0042369;GO:0042359;GO:0070561;GO:0006766
TR31777|c0_g1_i2	GO:0005737;GO:0005829;GO:0005654;GO:0005634;GO:0005524;GO:0000287;GO:0048273;GO:0004674;GO:0043987;GO:0043988;GO:0006954;GO:0070498;GO:0035556;GO:0035066;GO:0033129;GO:0045944;GO:0006468;GO:0006355
TR19674|c0_g1_i1	GO:0005694;GO:0005634;GO:0003723;GO:0008270;GO:0007275
TR28491|c0_g1_i1	GO:0005737;GO:0005634;GO:0019005;GO:0031625;GO:0043161;GO:0042787;GO:0030162
TR4910|c0_g2_i1	GO:0005737;GO:0047341;GO:0005525
TR31382|c3_g1_i3	GO:0008168
TR25889|c0_g1_i1
TR27107|c1_g4_i2	GO:0015629;GO:0005829;GO:0070062;GO:0005730;GO:0005654;GO:0005634;GO:0003723;GO:0009019;GO:0000049;GO:0030488
TR6710|c1_g1_i4	GO:0032541;GO:0005737;GO:0005783;GO:0030176;GO:0016021;GO:0005886;GO:0033017;GO:0005509;GO:0004597;GO:0097202;GO:0032237;GO:0070588;GO:0071277;GO:0060325;GO:0035108;GO:0008285;GO:0060021;GO:0007389;GO:0042264;GO:0010524;GO:0090316;GO:0045862;GO:0045893;GO:0031585;GO:1901879;GO:0031647;GO:0033198
TR47374|c0_g1_i1	GO:0032580;GO:0005797;GO:0000139;GO:0016021;GO:0016020;GO:0047220;GO:0008499;GO:0035250;GO:0030206;GO:0006024;GO:0030203;GO:0015012;GO:0006486
TR45401|c0_g8_i3	GO:0008270;GO:0045824
TR14740|c0_g1_i1	GO:0016021;GO:0017059;GO:0006665
TR28885|c0_g2_i1	GO:0005913;GO:0005924;GO:0005813;GO:0005856;GO:0005829;GO:0005925;GO:0016020;GO:0045121;GO:0016363;GO:0005634;GO:0005886;GO:0001725;GO:0005158;GO:0019901;GO:0005070;GO:0008134;GO:0032869;GO:0048041;GO:0015758;GO:0008286;GO:0090004;GO:0046326;GO:0045725;GO:0046889;GO:0043149
TR20178|c0_g1_i1	GO:0005884;GO:0030424;GO:0005769;GO:0030426;GO:0016020;GO:0003779;GO:0006897;GO:0010923
TR422|c0_g1_i1	GO:0005782;GO:0052899;GO:0052904;GO:0052903;GO:0046592;GO:0005102;GO:0052902;GO:0052901;GO:0006596;GO:0006598;GO:1901307;GO:0009446;GO:0009447;GO:0046203;GO:0046208
TR17301|c0_g1_i1	GO:0005737;GO:0005829;GO:0016604;GO:0005654;GO:0045296;GO:0016874;GO:0003723;GO:1904264;GO:0004842;GO:0008270;GO:0051607;GO:0036503;GO:0045087;GO:0046597;GO:1902187;GO:0043123;GO:0051092;GO:0051091;GO:0006513;GO:0042787;GO:0046596;GO:1902186;GO:0043627;GO:0033280
TR50469|c0_g1_i1	GO:0005737;GO:0005829;GO:0005615;GO:0005886;GO:0005096;GO:0046982;GO:0090630;GO:0061024;GO:0032484;GO:0060178;GO:0032880;GO:0051056
TR28723|c0_g2_i4	GO:0005887;GO:0015301;GO:0015106;GO:0005254;GO:0019531;GO:0008271;GO:0015116;GO:0015701;GO:1902476;GO:0001503;GO:0051453;GO:0042391;GO:1902358
TR43762|c0_g1_i1	GO:0005813;GO:0005929;GO:0005783;GO:0005789;GO:0016021;GO:0030992;GO:0061630;GO:0008270;GO:0060271;GO:0045087;GO:0043124;GO:0046597
TR40035|c1_g2_i2	GO:0005737;GO:0016020;GO:0016607;GO:0005634;GO:0005681;GO:0005524;GO:0004004;GO:0016887;GO:0042802;GO:0003723;GO:0006974;GO:0006406;GO:0000398;GO:0010468;GO:0010501
TR30941|c1_g9_i1	GO:0005737;GO:0005634;GO:0046907;GO:0015031
TR34870|c0_g3_i1	GO:0005576
TR9291|c0_g2_i1	GO:0005829;GO:0005739;GO:0016787
TR30231|c0_g2_i1	GO:0005524;GO:0004674;GO:0004713
TR30328|c1_g2_i2	GO:0005829;GO:0005789;GO:0070062;GO:0016021;GO:0005739;GO:0031090;GO:0019899;GO:0020037;GO:0046872;GO:0055114
TR9917|c0_g3_i1	GO:0005737;GO:0005850;GO:0005851;GO:0019003;GO:0005525;GO:0003743;GO:0051716;GO:1905098;GO:0014003;GO:0043547;GO:1990928;GO:0009749;GO:0009408;GO:0043434;GO:0006412;GO:0006413
TR6577|c0_g3_i1	GO:0001708;GO:0008283;GO:0031017
TR5131|c1_g5_i1	GO:0005856;GO:0043005;GO:0043025;GO:0048471;GO:0014069;GO:0005524;GO:0019899;GO:0005085;GO:0046872;GO:0004674;GO:0005089;GO:0007409;GO:0035556;GO:0098885;GO:0007399;GO:0099645;GO:0098989;GO:0050773;GO:0035023
TR1637|c0_g1_i1	GO:0005783;GO:0070062;GO:0005576;GO:0005811;GO:0016020;GO:1904724;GO:0008168;GO:0043312
TR6451|c0_g1_i1	GO:0005737;GO:0005829;GO:0043005;GO:0005634;GO:0005886;GO:0030018;GO:0000774;GO:0045296;GO:0051087;GO:0032403;GO:0007420;GO:0034605;GO:0071260;GO:0097192;GO:0008625;GO:0043066;GO:0010664;GO:0097201;GO:0046827;GO:0042993;GO:0006457;GO:0050821;GO:1900034;GO:0021510
TR42798|c0_g1_i1	GO:0005829;GO:0005758;GO:0005739;GO:0050660;GO:0016971;GO:0008083;GO:0015035;GO:0001889
TR27194|c0_g1_i2	GO:0043541;GO:0004577;GO:0006488
TR50641|c0_g1_i1	GO:0005829;GO:0070062;GO:0005524;GO:0006954;GO:0032479
TR12876|c1_g1_i1	GO:0005737;GO:0016020;GO:0005509;GO:0004435;GO:0004871;GO:0001525;GO:0035556;GO:0016042;GO:0042127
TR44287|c0_g1_i1	GO:0005615;GO:0005622;GO:0045202;GO:0005125;GO:0035988;GO:0060179;GO:0061351;GO:0060999;GO:0010976;GO:0032355;GO:0048488
TR38433|c0_g1_i1	GO:0005737;GO:0005829;GO:0005635;GO:0015269;GO:0052629;GO:0004438;GO:0004722;GO:0004725;GO:0006661;GO:0046856;GO:0006470
TR8415|c0_g1_i1	GO:0000139;GO:0016021;GO:0005244;GO:0015031
TR5257|c0_g2_i1	GO:0016327;GO:0045178;GO:0016323;GO:0005923;GO:0071944;GO:0042995;GO:0005911;GO:0005737;GO:0005856;GO:0030056;GO:0045111;GO:0045095;GO:0097356;GO:0019215;GO:1990254;GO:0003723;GO:0007010;GO:0045110;GO:0045109;GO:0030336;GO:0050680;GO:0051548;GO:0010839;GO:0061045;GO:0060054;GO:0030856;GO:1905041;GO:0042060
TR10879|c0_g1_i1	GO:0005929;GO:0008074;GO:0016021;GO:0005886;GO:0004016;GO:0005524;GO:0004383;GO:0046872;GO:0007189;GO:0006171;GO:1904322;GO:0006182;GO:0035556;GO:0007204;GO:0061178;GO:0007165
TR25658|c0_g1_i2	GO:0009986;GO:0016021;GO:0005886;GO:0016493;GO:0002305;GO:0006935;GO:0006955
TR17570|c0_g6_i1	GO:0005615
TR5180|c0_g4_i1	GO:0005829;GO:0005634;GO:0046872;GO:0004843;GO:0030968;GO:0016579;GO:0035871;GO:1990167;GO:0035523;GO:1990168;GO:0071108;GO:0070536;GO:0030433
TR28026|c0_g1_i1	GO:0005737;GO:0004791;GO:0019430
TR13908|c1_g1_i1	GO:0005634;GO:0007049
TR46093|c1_g1_i1	GO:0005913;GO:0005887;GO:0005886;GO:0050839;GO:0042803;GO:0004872;GO:0005102;GO:0008037;GO:0007157;GO:0007156;GO:0043031;GO:0050776
TR44292|c1_g1_i1	GO:0030659;GO:0031901;GO:0005768;GO:0016021;GO:0005765;GO:0005764;GO:0042289;GO:0061630;GO:0004842;GO:0008270;GO:0002250;GO:0002495;GO:0045347;GO:0000209;GO:0016567
TR5078|c0_g1_i1	GO:0005615;GO:0005579;GO:0044218;GO:0005886;GO:0001906;GO:0006957;GO:0006958;GO:0019835;GO:0051260
TR43340|c6_g4_i2	GO:0072562;GO:0070062;GO:0005576;GO:0005615;GO:0043395;GO:0008201;GO:0006956;GO:0006957;GO:0030449
TR26935|c1_g1_i1
TR43333|c0_g1_i1	GO:0005634;GO:0003677;GO:0034648;GO:0034647;GO:0016706;GO:0008270;GO:0034720;GO:0006355;GO:0006351
TR36254|c0_g11_i3	GO:0005930;GO:0032154;GO:0000777;GO:0030496;GO:0031105;GO:0005819;GO:0005525;GO:0051301;GO:0060271;GO:0060031;GO:0007067;GO:0016476
TR31985|c3_g17_i1	GO:0005829;GO:0016604;GO:0005654;GO:0045296;GO:0016874;GO:0003723;GO:0003700;GO:1904264;GO:0004842;GO:0008270;GO:0051607;GO:0036503;GO:0045087;GO:0060333;GO:0032480;GO:0046597;GO:1902187;GO:0043123;GO:0051092;GO:0051091;GO:0016579;GO:0006513;GO:0042787;GO:0046596;GO:1902186;GO:0043627;GO:0033280;GO:0019985
TR18404|c1_g4_i1	GO:0016021;GO:0005743;GO:0015293
TR36743|c0_g1_i2	GO:0005789;GO:0005768;GO:0009897;GO:0005794;GO:0000139;GO:0016021;GO:0005887;GO:0005739;GO:0005886;GO:0055037;GO:0043531;GO:0005524;GO:0015485;GO:0017127;GO:0034437;GO:0005543;GO:0005548;GO:0046983;GO:0046982;GO:0042803;GO:0034041;GO:0019534;GO:0042987;GO:0033344;GO:0042632;GO:0008203;GO:0009720;GO:0034436;GO:0034375;GO:0032367;GO:0042157;GO:0034374;GO:0010887;GO:0010745;GO:0033700;GO:0055091;GO:…
TR2188|c0_g1_i1	GO:0005929;GO:0046872;GO:0008589
TR1878|c0_g1_i1	GO:0016021;GO:0016020;GO:0005637;GO:0045444
TR27967|c0_g4_i1	GO:0034704;GO:0031305;GO:0031224;GO:0005739;GO:1990246;GO:0019855;GO:0051560;GO:0006851;GO:0036444
TR21737|c0_g1_i1	GO:0005737;GO:0005829;GO:0005794;GO:0005622;GO:0016020;GO:0005739;GO:0005782;GO:0005778;GO:0005777;GO:0043234;GO:0019899;GO:0005052;GO:0000268;GO:0008022;GO:0047485;GO:0031267;GO:0048468;GO:0044255;GO:0021795;GO:0021895;GO:0007029;GO:0006635;GO:0007006;GO:0007005;GO:1901094;GO:0050905;GO:0001764;GO:0007031;GO:0040018;GO:0016558;GO:0016560;GO:0016561;GO:0045046;GO:0006625;GO:0051262;GO:0000038
TR42715|c0_g1_i1	GO:0005737;GO:0005634;GO:0046872
TR41020|c0_g5_i2	GO:0070062;GO:0005765;GO:0005764;GO:0016020;GO:0004558;GO:0030246;GO:0032450;GO:0004574;GO:0060048;GO:0002086;GO:0005980;GO:0005977;GO:0003007;GO:0007626;GO:0007040;GO:0046716;GO:0050885;GO:0050884;GO:0002026;GO:0006941;GO:0009888;GO:0043181
TR38208|c1_g3_i1	GO:0016021;GO:0005886;GO:0004977;GO:0097009;GO:0006112;GO:2000252;GO:0030819;GO:0040008
TR45084|c0_g4_i5	GO:0080008;GO:0005634;GO:0003684;GO:0006281;GO:0016567
TR14585|c0_g1_i1	GO:0000785;GO:0005634;GO:0031490;GO:0051213;GO:0032454;GO:0046872;GO:0000976;GO:0033169;GO:0006355;GO:0006351
TR35414|c0_g4_i1	GO:0005829;GO:0000792;GO:0000118;GO:0000790;GO:0005654;GO:0005634;GO:0043234;GO:0070742;GO:0003682;GO:0008327;GO:0003729;GO:0019904;GO:0003696;GO:0035197;GO:0007568;GO:0043044;GO:0043623;GO:0071407;GO:0000183;GO:0048568;GO:0007507;GO:0042711;GO:0006346;GO:0000122;GO:0045892;GO:0035563;GO:0030177;GO:0042127;GO:0044030;GO:0032355;GO:0009612;GO:0031667;GO:0006351
TR47012|c0_g2_i1	GO:0070062;GO:0005743;GO:0005759;GO:0005739;GO:0004165;GO:0004300;GO:0006635
TR51179|c0_g1_i1	GO:0005634;GO:0003677;GO:0046872;GO:0001077
TR36678|c0_g5_i4	GO:0031265;GO:0005737;GO:0005829;GO:0031264;GO:0005739;GO:0030690;GO:0005654;GO:0005634;GO:0005886;GO:0097342;GO:0004197;GO:0097153;GO:0097199;GO:0097200;GO:0035877;GO:0004175;GO:0042802;GO:0008233;GO:0046982;GO:0097110;GO:0031625;GO:0097202;GO:0006919;GO:0001525;GO:0006915;GO:0097190;GO:0048738;GO:0097194;GO:0097191;GO:0008625;GO:0007507;GO:0097284;GO:0030225;GO:0043124;GO:0060546;GO:0001841;GO:…
TR11523|c0_g1_i1	GO:0005829;GO:0005634;GO:0070773;GO:0006464
TR5592|c0_g5_i1	GO:0042995;GO:0005925;GO:0005634;GO:0048471;GO:0005886;GO:0002102;GO:0008270;GO:0007155;GO:0006355;GO:0006351
TR49245|c2_g1_i1	GO:0005615;GO:0001872;GO:0003823;GO:0001848;GO:0004866;GO:0006957;GO:0006958;GO:0042742;GO:0006954
TR44111|c0_g3_i3
TR39336|c0_g2_i1	GO:0016020;GO:0044611;GO:0017056;GO:0090521;GO:0051028;GO:0006606;GO:0006405
TR32387|c0_g4_i4	GO:0005737;GO:0004459;GO:0005975;GO:0019752
TR30880|c0_g1_i1	GO:0005737;GO:0005829;GO:0030057;GO:0010008;GO:0070062;GO:0000792;GO:0005765;GO:0005739;GO:0005654;GO:0005634;GO:0030867;GO:0005524;GO:0003723;GO:0004839;GO:0006974
TR47787|c0_g2_i2	GO:0005737;GO:0005856;GO:0003779
TR41896|c1_g2_i1	GO:0005887;GO:0005886;GO:0005385;GO:0006882;GO:0002903;GO:0030890;GO:0050861;GO:1903615;GO:0071578
TR38161|c0_g2_i1	GO:0010494;GO:0005829;GO:0016607;GO:0005654;GO:0005634;GO:0000932;GO:0003730;GO:0003723;GO:0008344;GO:0061157;GO:2000637;GO:1900246;GO:0016441;GO:0010608;GO:0051726;GO:0051983;GO:0060964;GO:0043488;GO:0007283;GO:0048863
TR16300|c0_g6_i2	GO:1990879;GO:0000784;GO:0005634;GO:0003697;GO:0042162;GO:0032211;GO:0016233
TR3619|c0_g1_i1
TR49056|c0_g2_i1	GO:0005737;GO:0005730;GO:0004177;GO:0070006;GO:0008237;GO:0042277;GO:0008270;GO:0043171;GO:0006508
TR30177|c0_g1_i2	GO:0005635;GO:0005643;GO:0003950;GO:0030154;GO:0051028;GO:0006998;GO:0015031;GO:0007283
TR29709|c0_g1_i1	GO:0005911;GO:0005737;GO:0005615;GO:0005874;GO:0005886;GO:0043234;GO:0030695;GO:0008017;GO:0005546;GO:0032403;GO:0001525;GO:0045454;GO:0016525;GO:2000352;GO:0010596;GO:0001937;GO:0032092;GO:2000114
TR14280|c0_g1_i1	GO:0005783;GO:0005789;GO:0044322;GO:0016021;GO:0031966;GO:0042802;GO:1904264;GO:0044390;GO:0004842;GO:0008270;GO:0044257;GO:1904380;GO:0071712;GO:0036503;GO:0010507;GO:0031648;GO:0070936;GO:0070534;GO:0042787;GO:2000785;GO:0009617;GO:0055085
TR4116|c0_g2_i1	GO:0005834;GO:0005886;GO:0031683;GO:0001664;GO:0005525;GO:0003924;GO:0046872;GO:0004871;GO:0007188;GO:0008356;GO:0032291;GO:0042595;GO:0019722;GO:0061343;GO:0030866;GO:0050965;GO:0014045;GO:0060857;GO:0001737;GO:0007186;GO:0007507;GO:0050774;GO:0045886;GO:0050916;GO:0019991;GO:0007419;GO:0016055
TR35929|c0_g1_i1	GO:0005829;GO:0004365;GO:0051287;GO:0050661;GO:0061621
TR21390|c0_g11_i1	GO:0005576;GO:0044179
TR20231|c0_g1_i1	GO:0046872;GO:0008168
TR14382|c0_g1_i1	GO:0016324;GO:0005737;GO:0005829;GO:0005783;GO:0070062;GO:0043231;GO:0016787;GO:0042802;GO:0003723;GO:0038166;GO:0042045;GO:0006378;GO:0006730;GO:0010765;GO:0006611;GO:0044070;GO:0032412;GO:0031440;GO:0051592;GO:0033353
TR5702|c0_g3_i1	GO:0030126;GO:0000139;GO:0005198;GO:0006888;GO:0006891;GO:0006886;GO:0030903;GO:0006890;GO:0061053
TR9098|c0_g1_i1	GO:0070847;GO:0016592;GO:0001104;GO:0036302;GO:1905072;GO:0007507;GO:0006351;GO:0016055
TR42977|c0_g6_i3	GO:0005634;GO:0005524;GO:0004693;GO:0008353;GO:0051301;GO:0051321
TR6340|c0_g1_i2	GO:0005829;GO:0070062;GO:0016020;GO:0005634;GO:0022624;GO:0008541;GO:0005198;GO:0007127;GO:0043248;GO:0006511
TR6690|c0_g1_i1	GO:0005720;GO:0005730;GO:0005654;GO:0000182;GO:0000183;GO:0006306;GO:0098532;GO:0080182;GO:0036124;GO:0043967;GO:0034773;GO:0000122;GO:0006351
TR3171|c0_g1_i1	GO:0005634;GO:0003677;GO:0007275;GO:0006355;GO:0006351
TR15424|c0_g5_i3	GO:0005634;GO:0003677;GO:0003700;GO:0000122;GO:0006351
TR3987|c0_g4_i4	GO:0001669;GO:0000785;GO:0005634;GO:0031519;GO:0005886;GO:0005956;GO:0005524;GO:0047485;GO:0004674;GO:0006915;GO:0021987;GO:0097421;GO:0071174;GO:1903955;GO:0006468;GO:0051726;GO:1903146;GO:0006355;GO:0007283;GO:0006351;GO:0016055
TR22840|c0_g6_i3	GO:0016591;GO:0070940
TR45416|c0_g2_i1	GO:0005743;GO:0005739;GO:0016740;GO:0009058;GO:0032981
TR19866|c0_g4_i1	GO:0016021;GO:0043209;GO:0007155
TR36675|c0_g1_i1	GO:0005737;GO:0016607;GO:0005681;GO:0003729;GO:0003723;GO:0006397;GO:0000381;GO:0042981;GO:0008380
TR28708|c1_g1_i1	GO:0000118;GO:0004407;GO:0046872;GO:0032041;GO:0008134;GO:0042113;GO:0030183;GO:0006325;GO:0006954;GO:0045843;GO:0045892;GO:0007399;GO:0006351
TR17066|c0_g2_i2	GO:0005759;GO:0005739;GO:0005506;GO:0031418;GO:0016702;GO:0050353;GO:0045329;GO:0051354
TR16728|c0_g1_i3	GO:0005737;GO:0005829;GO:0016607;GO:0005634;GO:0004842;GO:0008270;GO:0006915;GO:0000209
TR10005|c0_g1_i1	GO:0016021;GO:0004908
TR18554|c0_g5_i1	GO:0005737;GO:0005524;GO:0019788;GO:0061630;GO:0031625;GO:0045116
TR39575|c0_g1_i1	GO:0005759;GO:0005634;GO:0052906
TR26527|c0_g5_i1	GO:0005743;GO:0005762;GO:0005739;GO:0019904;GO:0003735;GO:0000002;GO:0006412
TR36557|c4_g28_i1	GO:0005737;GO:0005829;GO:0005886;GO:0016740;GO:0008270;GO:0045087;GO:0070206;GO:0016567
TR35232|c0_g2_i1	GO:0005604;GO:0070062;GO:0005576;GO:0005615;GO:0005622;GO:0001527;GO:0005509;GO:0005201;GO:0008201;GO:0005179;GO:0005178;GO:0034199;GO:0009653;GO:0043010;GO:0033627;GO:0048048;GO:0042593;GO:0006006;GO:0007507;GO:2001205;GO:0048050;GO:0010737;GO:0090287;GO:0035582;GO:0035583;GO:0001501
TR33610|c0_g4_i1	GO:0005634;GO:0006397;GO:0008380
TR48854|c0_g1_i1	GO:0005829;GO:0001650;GO:0005634;GO:0005721;GO:0032452;GO:0051864;GO:0035064;GO:0031625;GO:0008270;GO:0014898;GO:0016577;GO:0048712;GO:0010507;GO:0060548;GO:0010629;GO:1900113;GO:0045892;GO:0010628;GO:0045666;GO:0031667;GO:0006351
TR31281|c0_g4_i1	GO:0016021;GO:0005765;GO:0022820;GO:0015379;GO:0019901;GO:0007268
TR41837|c2_g3_i1	GO:0005789;GO:0031090;GO:0020037;GO:0005506;GO:0016712
TR7868|c0_g3_i1	GO:0005814;GO:0005813;GO:0036064;GO:0005929;GO:0005737;GO:0005829;GO:0005654;GO:0005886;GO:0051959;GO:0046983;GO:0031267;GO:0060271;GO:0003382;GO:1903445;GO:1901214
TR7675|c0_g1_i1	GO:0005576;GO:0005615;GO:0016020;GO:0031093;GO:0042056;GO:0008083;GO:0042802;GO:0046934;GO:0046982;GO:0004713;GO:0005088;GO:0000187;GO:0031100;GO:0060326;GO:0000902;GO:0035729;GO:0001837;GO:0048012;GO:0030212;GO:0001889;GO:0000165;GO:0007067;GO:0051450;GO:0010507;GO:0043154;GO:1902042;GO:1901299;GO:0050728;GO:0032715;GO:0033137;GO:0090201;GO:0048015;GO:0002576;GO:0045766;GO:0030335;GO:0008284;GO:…
TR5827|c0_g1_i1	GO:0000785;GO:0000784;GO:0005730;GO:0072357;GO:0048188;GO:0003682;GO:0042800;GO:0080182
TR35174|c0_g1_i1	GO:0016021;GO:0042470;GO:0008250;GO:0004579;GO:0018279
TR5589|c0_g2_i1	GO:0005737;GO:0016020;GO:0005096;GO:0008360;GO:0007165
TR21568|c0_g1_i1	GO:0016021;GO:0015220;GO:0015293;GO:0008292;GO:0006814
TR10199|c0_g2_i1	GO:0005737;GO:0005856;GO:0042406;GO:0005654;GO:0005634;GO:0000932;GO:0043234;GO:0005791;GO:0030867;GO:0003682;GO:0003677;GO:0004521;GO:0004532;GO:0046872;GO:0035198;GO:0035925;GO:0003730;GO:0003729;GO:0004540;GO:0043022;GO:0003723;GO:0035613;GO:0004843;GO:0061158;GO:0001525;GO:0006915;GO:0030154;GO:1990869;GO:0006974;GO:0042149;GO:0071347;GO:1904637;GO:0071222;GO:0034599;GO:1904628;GO:1903936;GO:…
TR8547|c1_g1_i1	GO:0005737;GO:0005635;GO:0005654;GO:0042788;GO:0005524;GO:0016887;GO:0043022;GO:0008494;GO:0045727;GO:0006413
TR30982|c0_g1_i1	GO:0005737;GO:0016021;GO:0005634;GO:0008565;GO:0006606
TR41048|c0_g2_i4	GO:0005887;GO:0032217
TR31077|c0_g3_i1	GO:0016021;GO:0005886;GO:0005524;GO:0004713;GO:0004714;GO:0001525;GO:0048844;GO:0001568;GO:0030154;GO:0035050;GO:0018108;GO:0002040;GO:0030878;GO:0007169
TR47996|c0_g1_i3	GO:0000781;GO:0016604;GO:0005654;GO:0030915;GO:0006310;GO:0006281;GO:2001022
TR51202|c0_g2_i1	GO:0016021;GO:0005886;GO:0005578;GO:0007338
TR14119|c0_g1_i1	GO:0097546;GO:0097542;GO:0005737;GO:0005829;GO:0005634;GO:0008013;GO:0019901;GO:0004871;GO:0003714;GO:0008134;GO:0035904;GO:0060976;GO:0042994;GO:0001947;GO:0007275;GO:0045668;GO:2000059;GO:0043433;GO:0045879;GO:1901621;GO:0042992;GO:0000122;GO:0001843;GO:0006508;GO:0006355;GO:0007165;GO:0001501;GO:0043588;GO:0021776;GO:0021775;GO:0003281
TR45719|c0_g1_i1	GO:0016021;GO:0005886;GO:0015057;GO:0007596
TR20449|c0_g4_i1	GO:0016021;GO:0005886;GO:0005509;GO:0007156
TR4791|c0_g1_i1	GO:0005730;GO:0005654;GO:0005634;GO:0051864;GO:0032453;GO:0005506;GO:0016706;GO:0006338;GO:0070544;GO:0034720;GO:0045668;GO:0045892;GO:0030961;GO:0006351
TR36548|c0_g3_i1	GO:0009986;GO:0030425;GO:0070062;GO:0016021;GO:0005882;GO:0042470;GO:0016020;GO:0043025;GO:0005254;GO:0015180;GO:0015184;GO:0034590;GO:0015193;GO:0015194;GO:0015195;GO:0015175;GO:0015293;GO:0050890;GO:0034589;GO:0015808;GO:0015825;GO:0015824;GO:0015826
TR50276|c0_g2_i1	GO:0016021;GO:0005739;GO:0047372;GO:0046464
TR19788|c1_g4_i1	GO:0016021
TR19859|c0_g1_i1	GO:0000777;GO:0071821;GO:0043240;GO:0005654;GO:0003677;GO:0051301;GO:0034080;GO:0036297;GO:0051382;GO:0007067;GO:0031398;GO:0031297;GO:0000712
TR15059|c1_g1_i1	GO:0003723
[truncated: 29,527 more rows]
