# Supplementary material for: Comparative transcriptomics of sympatric species of coral reef fishes (genus: Haemulon)
Source: PeerJ. 2019 Mar 1;7:e6541. doi: 10.7717/peerj.6541 (PMC6398375; doi:10.7717/peerj.6541)
Supplement: Supplemental Information 4 [file peerj-07-6541-s004.zip › Hflavolineatum-assembly&annotation/hflav_seq2iso.tab]

TR1|c0_g1_i1	isogroup77003
TR2|c0_g1_i1	isogroup11258
TR2|c0_g2_i1	isogroup11258
TR3|c0_g1_i1	isogroup75850
TR3|c0_g2_i1	isogroup77004
TR4|c0_g1_i1	isogroup67255
TR5|c0_g1_i1	isogroup29106
TR6|c0_g1_i1	isogroup34538
TR7|c0_g1_i1	isogroup4105
TR7|c0_g1_i2	isogroup4105
TR7|c0_g2_i1	isogroup6991
TR7|c0_g2_i2	isogroup6991
TR7|c0_g3_i1	isogroup62457
TR8|c0_g1_i1	isogroup74111
TR9|c0_g1_i1	isogroup11150
TR9|c0_g2_i1	isogroup11150
TR10|c0_g1_i1	isogroup76125
TR11|c0_g1_i1	isogroup59990
TR12|c0_g1_i1	isogroup28630
TR13|c0_g1_i1	isogroup71840
TR14|c0_g1_i1	isogroup11100
TR14|c0_g2_i1	isogroup10847
TR15|c0_g1_i1	isogroup36859
TR16|c0_g1_i1	isogroup17661
TR16|c0_g2_i1	isogroup17661
TR16|c0_g2_i2	isogroup21604
TR16|c0_g2_i3	isogroup21604
TR16|c0_g3_i1	isogroup17661
TR16|c0_g3_i2	isogroup17661
TR17|c0_g1_i1	isogroup21427
TR17|c0_g2_i1	isogroup12422
TR17|c0_g3_i1	isogroup12422
TR18|c0_g1_i1	isogroup4848
TR18|c0_g2_i1	isogroup4848
TR18|c1_g1_i1	isogroup44388
TR18|c1_g2_i1	isogroup71841
TR18|c1_g3_i1	isogroup51194
TR18|c1_g4_i1	isogroup12793
TR18|c1_g4_i2	isogroup12793
TR18|c1_g4_i3	isogroup12793
TR18|c1_g5_i1	isogroup6039
TR18|c1_g5_i2	isogroup6039
TR19|c0_g1_i1	isogroup13472
TR19|c1_g1_i1	isogroup70965
TR20|c0_g1_i1	isogroup36218
TR21|c0_g1_i1	isogroup57516
TR22|c0_g1_i1	isogroup20640
TR22|c0_g2_i1	isogroup20640
TR23|c1_g1_i1	isogroup21954
TR24|c0_g1_i1	isogroup17197
TR24|c0_g2_i1	isogroup17197
TR24|c1_g1_i1	isogroup80173
TR25|c0_g1_i1	isogroup24057
TR26|c1_g1_i1	isogroup7912
TR27|c0_g1_i1	isogroup45675
TR27|c0_g2_i1	isogroup46042
TR28|c0_g1_i1	isogroup11178
TR28|c1_g1_i1	isogroup14264
TR29|c0_g1_i1	isogroup59991
TR30|c0_g1_i1	isogroup13686
TR30|c0_g2_i1	isogroup13686
TR30|c1_g1_i1	isogroup17906
TR31|c0_g1_i1	isogroup39677
TR32|c0_g1_i1	isogroup71842
TR33|c0_g1_i1	isogroup61129
TR34|c0_g1_i1	isogroup21247
TR34|c0_g2_i1	isogroup21247
TR36|c0_g1_i1	isogroup53533
TR37|c0_g1_i1	isogroup62458
TR38|c0_g1_i1	isogroup5911
TR38|c0_g2_i1	isogroup19932
TR38|c0_g3_i1	isogroup5911
TR38|c0_g4_i1	isogroup5911
TR39|c0_g1_i1	isogroup62459
TR40|c0_g1_i1	isogroup30328
TR41|c0_g1_i1	isogroup56995
TR42|c0_g1_i1	isogroup16166
TR42|c0_g2_i1	isogroup48381
TR42|c0_g3_i1	isogroup27119
TR42|c0_g4_i1	isogroup48382
TR42|c0_g5_i1	isogroup27119
TR42|c0_g6_i1	isogroup27119
TR42|c1_g1_i1	isogroup71843
TR43|c0_g1_i1	isogroup68490
TR43|c2_g1_i1	isogroup37799
TR43|c2_g1_i2	isogroup37799
TR43|c2_g2_i1	isogroup9051
TR43|c2_g3_i1	isogroup59147
TR43|c2_g4_i1	isogroup49669
TR43|c2_g5_i1	isogroup59147
TR43|c2_g6_i1	isogroup71273
TR43|c2_g7_i1	isogroup59147
TR44|c0_g1_i1	isogroup10848
TR44|c0_g2_i1	isogroup10848
TR44|c0_g3_i1	isogroup10848
TR45|c0_g1_i1	isogroup39054
TR46|c0_g1_i1	isogroup33856
TR47|c0_g1_i1	isogroup72948
TR48|c0_g1_i1	isogroup24303
TR49|c0_g1_i1	isogroup55283
TR50|c0_g1_i1	isogroup17825
TR50|c0_g1_i2	isogroup17825
TR50|c0_g1_i3	isogroup17825
TR50|c0_g1_i4	isogroup17825
TR50|c0_g2_i1	isogroup25586
TR50|c0_g2_i2	isogroup25586
TR50|c0_g3_i1	isogroup53534
TR50|c0_g4_i1	isogroup12136
TR51|c0_g1_i1	isogroup40704
TR52|c0_g1_i1	isogroup32602
TR53|c0_g1_i1	isogroup62460
TR54|c0_g1_i1	isogroup24058
TR54|c0_g2_i1	isogroup32062
TR55|c0_g1_i1	isogroup74679
TR56|c0_g1_i1	isogroup68491
TR57|c0_g1_i1	isogroup32603
TR58|c0_g1_i1	isogroup39678
TR58|c1_g1_i1	isogroup4106
TR58|c1_g1_i2	isogroup55554
TR58|c1_g1_i3	isogroup4106
TR59|c0_g1_i1	isogroup36044
TR60|c0_g1_i1	isogroup67036
TR61|c0_g1_i1	isogroup26369
TR62|c0_g1_i1	isogroup71844
TR62|c0_g2_i1	isogroup71844
TR63|c0_g1_i1	isogroup45483
TR64|c0_g1_i1	isogroup79282
TR64|c0_g2_i1	isogroup76411
TR64|c0_g3_i1	isogroup79283
TR65|c0_g1_i1	isogroup79877
TR66|c0_g1_i1	isogroup72949
TR67|c0_g1_i1	isogroup32414
TR67|c1_g1_i1	isogroup3817
TR68|c0_g1_i1	isogroup62461
TR69|c0_g1_i1	isogroup55555
TR70|c0_g1_i1	isogroup11757
TR71|c0_g1_i1	isogroup72122
TR72|c0_g1_i1	isogroup52827
TR73|c0_g1_i1	isogroup62462
TR75|c0_g1_i1	isogroup50990
TR76|c0_g1_i1	isogroup34539
TR76|c0_g2_i1	isogroup12377
TR76|c0_g2_i2	isogroup12377
TR77|c0_g1_i1	isogroup29973
TR78|c0_g1_i1	isogroup20641
TR78|c0_g2_i1	isogroup20641
TR79|c0_g1_i1	isogroup59992
TR80|c0_g1_i1	isogroup56288
TR80|c0_g2_i1	isogroup56288
TR81|c0_g1_i1	isogroup41753
TR83|c0_g1_i1	isogroup7501
TR83|c0_g2_i1	isogroup7501
TR84|c0_g1_i1	isogroup79591
TR85|c0_g1_i1	isogroup69458
TR85|c0_g2_i1	isogroup42563
TR85|c0_g2_i2	isogroup42563
TR85|c0_g3_i1	isogroup69458
TR85|c0_g4_i1	isogroup69458
TR85|c0_g5_i1	isogroup32063
TR86|c0_g1_i1	isogroup11641
TR87|c0_g1_i1	isogroup15261
TR87|c0_g2_i1	isogroup15261
TR88|c0_g1_i1	isogroup19832
TR89|c0_g1_i1	isogroup68227
TR90|c0_g1_i1	isogroup1358
TR91|c0_g1_i1	isogroup50550
TR92|c0_g1_i1	isogroup74402
TR93|c0_g1_i1	isogroup15755
TR93|c0_g2_i1	isogroup15755
TR94|c0_g1_i1	isogroup76711
TR95|c0_g1_i1	isogroup23394
TR96|c0_g1_i1	isogroup37500
TR96|c0_g2_i1	isogroup37500
TR96|c1_g1_i1	isogroup39825
TR96|c1_g2_i1	isogroup39825
TR97|c0_g1_i1	isogroup25029
TR98|c0_g1_i1	isogroup67992
TR98|c1_g1_i1	isogroup34540
TR100|c0_g1_i1	isogroup41904
TR101|c0_g1_i1	isogroup32241
TR101|c0_g2_i1	isogroup32241
TR102|c0_g1_i1	isogroup42402
TR103|c0_g1_i1	isogroup51633
TR104|c0_g1_i1	isogroup11179
TR104|c0_g2_i1	isogroup11179
TR105|c0_g1_i1	isogroup66774
TR105|c0_g2_i1	isogroup54042
TR105|c0_g3_i1	isogroup10180
TR105|c0_g3_i2	isogroup10180
TR105|c0_g4_i1	isogroup25159
TR105|c0_g5_i1	isogroup25159
TR105|c0_g6_i1	isogroup50329
TR106|c1_g1_i1	isogroup54772
TR106|c1_g2_i1	isogroup5462
TR107|c0_g1_i1	isogroup24888
TR108|c0_g1_i1	isogroup33533
TR109|c0_g1_i1	isogroup55022
TR109|c1_g1_i1	isogroup71274
TR110|c0_g1_i1	isogroup44213
TR111|c0_g1_i1	isogroup80482
TR112|c0_g1_i1	isogroup40850
TR112|c0_g2_i1	isogroup40850
TR112|c0_g3_i1	isogroup23496
TR112|c0_g4_i1	isogroup23496
TR112|c0_g5_i1	isogroup23496
TR112|c0_g6_i1	isogroup12524
TR112|c0_g6_i2	isogroup12524
TR112|c0_g6_i3	isogroup12524
TR112|c0_g7_i1	isogroup11597
TR112|c0_g8_i1	isogroup40850
TR112|c0_g9_i1	isogroup80483
TR112|c1_g1_i1	isogroup77005
TR113|c0_g1_i1	isogroup34712
TR114|c0_g1_i1	isogroup77291
TR115|c0_g1_i1	isogroup28466
TR116|c0_g1_i1	isogroup73794
TR117|c0_g1_i1	isogroup35881
TR118|c0_g1_i1	isogroup33172
TR119|c0_g1_i1	isogroup27557
TR119|c0_g2_i1	isogroup27557
TR120|c0_g1_i1	isogroup46799
TR121|c0_g1_i1	isogroup15421
TR122|c0_g1_i1	isogroup9516
TR122|c0_g1_i2	isogroup9516
TR122|c0_g2_i1	isogroup3346
TR122|c0_g2_i2	isogroup3346
TR122|c0_g2_i3	isogroup3346
TR123|c0_g1_i1	isogroup5752
TR123|c0_g2_i1	isogroup5752
TR124|c0_g1_i1	isogroup78120
TR126|c0_g1_i1	isogroup21517
TR127|c0_g1_i1	isogroup12378
TR127|c1_g1_i1	isogroup28803
TR128|c0_g1_i1	isogroup20309
TR128|c0_g2_i1	isogroup20309
TR129|c0_g1_i1	isogroup56996
TR130|c0_g1_i1	isogroup21693
TR132|c0_g1_i1	isogroup46800
TR132|c0_g2_i1	isogroup46800
TR132|c1_g1_i1	isogroup52328
TR132|c1_g2_i1	isogroup52328
TR133|c0_g1_i1	isogroup62463
TR134|c0_g1_i1	isogroup42731
TR134|c0_g2_i1	isogroup48593
TR134|c0_g2_i2	isogroup42731
TR134|c0_g3_i1	isogroup35203
TR134|c0_g4_i1	isogroup35203
TR135|c0_g1_i1	isogroup57263
TR136|c0_g1_i1	isogroup55284
TR136|c1_g1_i1	isogroup74403
TR137|c0_g1_i1	isogroup25291
TR138|c0_g1_i1	isogroup15645
TR138|c1_g1_i1	isogroup45676
TR139|c0_g2_i1	isogroup750
TR139|c0_g3_i1	isogroup750
TR140|c0_g1_i1	isogroup38105
TR141|c0_g1_i1	isogroup62464
TR142|c0_g1_i1	isogroup41905
TR142|c0_g2_i1	isogroup7189
TR142|c0_g2_i2	isogroup7189
TR142|c0_g2_i3	isogroup7189
TR142|c0_g2_i4	isogroup7189
TR143|c0_g1_i1	isogroup67494
TR143|c0_g2_i1	isogroup16167
TR143|c0_g3_i1	isogroup17736
TR143|c0_g4_i1	isogroup16167
TR143|c0_g5_i1	isogroup17826
TR144|c0_g1_i1	isogroup3066
TR145|c0_g1_i1	isogroup52329
TR146|c0_g1_i1	isogroup41123
TR147|c0_g1_i1	isogroup25973
TR148|c0_g1_i1	isogroup14679
TR148|c0_g2_i1	isogroup14679
TR149|c0_g1_i1	isogroup49001
TR150|c0_g1_i1	isogroup5168
TR150|c1_g1_i1	isogroup76712
TR151|c0_g1_i1	isogroup20216
TR152|c0_g1_i1	isogroup7933
TR152|c0_g2_i1	isogroup7933
TR152|c0_g3_i1	isogroup7933
TR152|c0_g4_i1	isogroup7933
TR153|c0_g1_i1	isogroup57264
TR153|c0_g2_i1	isogroup43854
TR154|c0_g1_i1	isogroup14743
TR155|c0_g1_i1	isogroup20217
TR155|c0_g2_i1	isogroup20217
TR156|c0_g1_i1	isogroup9711
TR157|c0_g1_i1	isogroup55023
TR158|c0_g1_i1	isogroup11383
TR158|c0_g2_i1	isogroup53077
TR158|c0_g3_i1	isogroup11383
TR158|c0_g4_i1	isogroup53078
TR159|c0_g1_i1	isogroup21694
TR159|c0_g2_i1	isogroup21694
TR159|c0_g3_i1	isogroup21694
TR160|c0_g1_i1	isogroup21695
TR160|c0_g2_i1	isogroup25441
TR160|c0_g3_i1	isogroup42403
TR160|c0_g4_i1	isogroup37351
TR160|c0_g5_i1	isogroup20642
TR160|c0_g6_i1	isogroup32064
TR160|c0_g6_i2	isogroup32064
TR161|c0_g1_i1	isogroup62465
TR162|c0_g1_i1	isogroup74680
TR163|c0_g1_i1	isogroup10070
TR163|c0_g1_i2	isogroup10070
TR164|c0_g1_i1	isogroup37800
TR164|c0_g2_i1	isogroup37800
TR165|c0_g1_i1	isogroup54531
TR166|c0_g1_i1	isogroup47758
TR166|c0_g2_i1	isogroup47758
TR167|c0_g1_i1	isogroup1620
TR167|c0_g2_i1	isogroup1620
TR168|c0_g1_i1	isogroup74681
TR169|c0_g1_i1	isogroup50551
TR170|c0_g1_i1	isogroup39218
TR170|c0_g2_i1	isogroup45101
TR170|c0_g3_i1	isogroup39218
TR171|c0_g1_i1	isogroup43855
TR172|c0_g1_i1	isogroup31880
TR173|c0_g1_i1	isogroup49233
TR174|c0_g1_i1	isogroup5150
TR174|c0_g1_i2	isogroup5150
TR175|c0_g1_i1	isogroup33351
TR176|c2_g1_i1	isogroup8315
TR176|c2_g2_i1	isogroup2098
TR176|c2_g2_i2	isogroup801
TR176|c2_g2_i3	isogroup801
TR176|c2_g2_i4	isogroup913
TR176|c2_g2_i5	isogroup2427
TR176|c2_g2_i6	isogroup2427
TR177|c0_g1_i1	isogroup14558
TR178|c0_g1_i1	isogroup34541
TR178|c0_g1_i2	isogroup34541
TR178|c0_g1_i3	isogroup34541
TR178|c1_g1_i1	isogroup44214
TR179|c0_g1_i1	isogroup39352
TR180|c0_g1_i1	isogroup8274
TR180|c0_g1_i2	isogroup8274
TR181|c0_g1_i1	isogroup35688
TR182|c0_g1_i1	isogroup73226
TR183|c0_g1_i1	isogroup38265
TR184|c0_g1_i1	isogroup67256
TR184|c0_g2_i1	isogroup67256
TR184|c1_g1_i1	isogroup9194
TR186|c0_g1_i1	isogroup42404
TR187|c0_g1_i1	isogroup14111
TR187|c0_g2_i1	isogroup14111
TR188|c0_g1_i1	isogroup47565
TR188|c0_g2_i1	isogroup19514
TR189|c1_g1_i1	isogroup13374
TR189|c1_g2_i1	isogroup13261
TR189|c1_g3_i1	isogroup13261
TR190|c0_g1_i1	isogroup23163
TR191|c0_g1_i1	isogroup19917
TR192|c0_g1_i1	isogroup67495
TR193|c0_g1_i1	isogroup80484
TR194|c0_g1_i1	isogroup20141
TR194|c0_g2_i1	isogroup20141
TR195|c0_g1_i1	isogroup52828
TR196|c0_g1_i1	isogroup47174
TR197|c0_g1_i1	isogroup40266
TR198|c0_g1_i1	isogroup9229
TR198|c0_g1_i2	isogroup51634
TR198|c0_g2_i1	isogroup6675
TR199|c0_g1_i1	isogroup72950
TR200|c0_g1_i1	isogroup10572
TR200|c0_g2_i1	isogroup10572
TR200|c1_g1_i1	isogroup55024
TR201|c0_g1_i1	isogroup17133
TR202|c0_g1_i1	isogroup78121
TR203|c0_g1_i1	isogroup79878
TR204|c0_g1_i1	isogroup7726
TR204|c0_g3_i4	isogroup7726
TR205|c0_g1_i1	isogroup23602
TR206|c0_g1_i1	isogroup62466
TR207|c0_g1_i1	isogroup37352
TR208|c0_g1_i1	isogroup72677
TR209|c0_g1_i1	isogroup68228
TR210|c0_g1_i1	isogroup25845
TR211|c0_g1_i1	isogroup13636
TR211|c0_g2_i1	isogroup13636
TR211|c0_g3_i1	isogroup13132
TR211|c0_g4_i1	isogroup13132
TR211|c0_g5_i1	isogroup13132
TR211|c1_g1_i1	isogroup41124
TR211|c2_g1_i1	isogroup14265
TR211|c2_g2_i1	isogroup14265
TR211|c3_g1_i1	isogroup44215
TR211|c4_g1_i1	isogroup76713
TR212|c0_g1_i1	isogroup57517
TR213|c0_g1_i1	isogroup62467
TR213|c0_g1_i2	isogroup28971
TR213|c0_g1_i3	isogroup28971
TR213|c0_g2_i1	isogroup62467
TR214|c0_g1_i1	isogroup42732
TR214|c0_g2_i1	isogroup9195
TR214|c0_g3_i1	isogroup42732
TR214|c1_g1_i1	isogroup68492
TR215|c0_g1_i1	isogroup16031
TR216|c0_g1_i1	isogroup20310
TR217|c0_g1_i1	isogroup45677
TR218|c0_g1_i1	isogroup15646
TR219|c0_g1_i1	isogroup62468
TR220|c0_g1_i1	isogroup19280
TR220|c0_g2_i1	isogroup19280
TR221|c0_g1_i1	isogroup53782
TR221|c0_g2_i1	isogroup53782
TR222|c0_g1_i1	isogroup72427
TR223|c0_g1_i1	isogroup20218
TR223|c1_g1_i1	isogroup74682
TR224|c0_g1_i1	isogroup77818
TR224|c1_g1_i1	isogroup49470
TR225|c0_g1_i1	isogroup57771
TR225|c0_g2_i1	isogroup72428
TR225|c0_g3_i1	isogroup57771
TR226|c0_g1_i1	isogroup72123
TR227|c0_g1_i1	isogroup80805
TR227|c0_g2_i1	isogroup21080
TR227|c0_g2_i2	isogroup21080
TR228|c0_g1_i1	isogroup59993
TR229|c0_g1_i1	isogroup49002
TR229|c0_g2_i1	isogroup49002
TR230|c0_g1_i1	isogroup38593
TR231|c0_g1_i1	isogroup49471
TR231|c0_g2_i1	isogroup49471
TR232|c1_g1_i1	isogroup54
TR232|c1_g1_i2	isogroup54
TR232|c1_g1_i3	isogroup54
TR233|c0_g1_i1	isogroup32795
TR233|c0_g2_i1	isogroup32795
TR234|c0_g1_i1	isogroup26813
TR234|c0_g2_i1	isogroup39504
TR234|c0_g1_i2	isogroup26813
TR234|c0_g2_i2	isogroup39504
TR234|c0_g3_i1	isogroup26813
TR234|c0_g1_i3	isogroup26813
TR234|c0_g4_i1	isogroup67496
TR234|c0_g5_i1	isogroup68493
TR234|c0_g6_i1	isogroup15080
TR234|c0_g6_i2	isogroup15080
TR234|c0_g7_i1	isogroup15080
TR234|c0_g8_i1	isogroup68839
TR235|c0_g1_i1	isogroup27274
TR236|c0_g1_i1	isogroup62469
TR236|c0_g2_i1	isogroup62469
TR237|c0_g1_i1	isogroup909
TR238|c0_g1_i1	isogroup22644
TR239|c0_g1_i1	isogroup30155
TR240|c0_g1_i1	isogroup43532
TR240|c0_g2_i1	isogroup43533
TR240|c0_g3_i1	isogroup43533
TR240|c1_g1_i1	isogroup11180
TR240|c2_g1_i1	isogroup2117
TR241|c0_g1_i1	isogroup17401
TR242|c0_g1_i1	isogroup53783
TR243|c0_g1_i1	isogroup15756
TR244|c0_g1_i1	isogroup20643
TR245|c0_g1_i1	isogroup45295
TR246|c0_g1_i1	isogroup51409
TR247|c0_g1_i1	isogroup12043
TR248|c0_g1_i1	isogroup34191
TR249|c0_g1_i1	isogroup77557
TR250|c0_g1_i1	isogroup56772
TR251|c0_g1_i1	isogroup37501
TR252|c0_g1_i1	isogroup27275
TR254|c0_g1_i1	isogroup18643
TR254|c0_g2_i1	isogroup18643
TR254|c0_g3_i1	isogroup14914
TR255|c0_g1_i1	isogroup71845
TR256|c0_g1_i1	isogroup49902
TR256|c1_g1_i1	isogroup12938
TR257|c0_g1_i1	isogroup77819
TR257|c0_g2_i1	isogroup54276
TR257|c0_g3_i1	isogroup12137
TR257|c0_g7_i1	isogroup12137
TR257|c0_g8_i1	isogroup45484
TR257|c0_g9_i1	isogroup12137
TR258|c0_g1_i1	isogroup31331
TR259|c0_g1_i1	isogroup45678
TR260|c0_g1_i1	isogroup32242
TR261|c0_g1_i1	isogroup37801
TR262|c0_g1_i1	isogroup79284
TR263|c0_g1_i1	isogroup15149
TR264|c0_g1_i1	isogroup28305
TR265|c0_g1_i1	isogroup49472
TR266|c0_g1_i1	isogroup35882
TR267|c0_g1_i1	isogroup29451
TR268|c0_g1_i1	isogroup18364
TR268|c0_g2_i1	isogroup18364
TR269|c0_g1_i1	isogroup43378
TR270|c0_g1_i1	isogroup53535
TR271|c0_g1_i1	isogroup69758
TR272|c0_g1_i1	isogroup48383
TR272|c1_g1_i1	isogroup22353
TR272|c2_g1_i1	isogroup79592
TR273|c0_g1_i1	isogroup79879
TR274|c0_g1_i1	isogroup6287
TR274|c0_g1_i2	isogroup6287
TR274|c0_g1_i3	isogroup6287
TR274|c0_g1_i4	isogroup6287
TR274|c0_g2_i1	isogroup2811
TR274|c0_g2_i2	isogroup2606
TR275|c0_g1_i1	isogroup62470
TR276|c0_g1_i1	isogroup72429
TR276|c0_g2_i1	isogroup3495
TR276|c1_g1_i1	isogroup37189
TR277|c0_g1_i1	isogroup27276
TR278|c0_g1_i1	isogroup53079
TR279|c3_g1_i1	isogroup17002
TR279|c3_g2_i1	isogroup16702
TR279|c3_g3_i1	isogroup19440
TR279|c3_g4_i1	isogroup16702
TR280|c0_g1_i1	isogroup52584
TR280|c0_g2_i1	isogroup60271
TR280|c0_g3_i1	isogroup60271
TR280|c0_g4_i1	isogroup60271
TR280|c0_g5_i1	isogroup12525
TR280|c0_g5_i2	isogroup12525
TR280|c0_g6_i1	isogroup78422
TR280|c0_g7_i1	isogroup16880
TR280|c0_g8_i1	isogroup22250
TR280|c0_g9_i1	isogroup16880
TR280|c0_g9_i2	isogroup16880
TR280|c0_g10_i1	isogroup3271
TR280|c0_g10_i2	isogroup3271
TR280|c0_g10_i3	isogroup3271
TR280|c0_g10_i4	isogroup3271
TR280|c0_g10_i5	isogroup3271
TR281|c0_g1_i1	isogroup38266
TR281|c0_g2_i1	isogroup22354
TR281|c0_g3_i1	isogroup38266
TR281|c0_g4_i1	isogroup53784
TR281|c0_g5_i1	isogroup22354
TR281|c0_g6_i1	isogroup19039
TR281|c0_g6_i2	isogroup19039
TR282|c0_g1_i1	isogroup69182
TR283|c0_g1_i1	isogroup74683
TR284|c0_g1_i1	isogroup77006
TR284|c1_g1_i1	isogroup78979
TR285|c0_g1_i1	isogroup42233
TR286|c0_g1_i1	isogroup62471
TR287|c0_g1_i1	isogroup44750
TR288|c0_g3_i1	isogroup40405
TR288|c0_g5_i1	isogroup57518
TR288|c0_g6_i1	isogroup50768
TR289|c0_g1_i1	isogroup32975
TR290|c0_g1_i1	isogroup268
TR290|c0_g1_i2	isogroup268
TR290|c0_g1_i3	isogroup268
TR291|c0_g1_i1	isogroup7934
TR291|c0_g2_i1	isogroup7934
TR291|c1_g1_i1	isogroup74404
TR292|c0_g1_i1	isogroup32604
TR293|c0_g1_i1	isogroup62472
TR294|c0_g1_i1	isogroup23283
TR294|c1_g1_i1	isogroup55792
TR295|c0_g1_i1	isogroup9383
TR296|c0_g1_i1	isogroup78707
TR296|c0_g2_i1	isogroup28002
TR296|c0_g3_i1	isogroup28002
TR296|c0_g4_i1	isogroup28002
TR297|c0_g1_i1	isogroup10033
TR298|c0_g1_i1	isogroup44389
TR298|c0_g2_i1	isogroup42733
TR298|c1_g1_i1	isogroup51195
TR299|c1_g1_i1	isogroup28467
TR299|c2_g1_i1	isogroup22866
TR300|c0_g1_i1	isogroup56773
TR300|c1_g1_i1	isogroup31700
TR301|c0_g1_i1	isogroup194
TR302|c0_g1_i1	isogroup57519
TR302|c0_g2_i1	isogroup57519
TR303|c0_g1_i1	isogroup22251
TR304|c0_g1_i1	isogroup34865
TR304|c1_g1_i1	isogroup15422
TR304|c1_g2_i1	isogroup15422
TR304|c1_g2_i2	isogroup24304
TR304|c1_g3_i1	isogroup15422
TR304|c2_g1_i1	isogroup4732
TR304|c2_g2_i1	isogroup79285
TR304|c2_g3_i1	isogroup7786
TR304|c2_g3_i2	isogroup7786
TR304|c2_g3_i3	isogroup7786
TR304|c2_g4_i1	isogroup41271
TR304|c2_g5_i1	isogroup22954
TR304|c2_g5_i2	isogroup22954
TR304|c2_g5_i3	isogroup22954
TR304|c2_g6_i1	isogroup4732
TR304|c2_g7_i1	isogroup54277
TR305|c0_g1_i1	isogroup3786
TR305|c0_g2_i1	isogroup3786
TR305|c0_g3_i1	isogroup10886
TR305|c0_g4_i1	isogroup3786
TR305|c0_g5_i1	isogroup3786
TR305|c0_g6_i1	isogroup3786
TR305|c0_g7_i1	isogroup10886
TR306|c0_g1_i1	isogroup59148
TR307|c0_g1_i1	isogroup25974
TR308|c0_g1_i1	isogroup42234
TR309|c0_g1_i1	isogroup2745
TR309|c0_g1_i2	isogroup2745
TR309|c0_g1_i3	isogroup2745
TR310|c0_g1_i1	isogroup56536
TR311|c0_g1_i1	isogroup30980
TR311|c0_g2_i1	isogroup30980
TR311|c0_g3_i1	isogroup49473
TR311|c0_g4_i1	isogroup15647
TR311|c0_g5_i1	isogroup49473
TR311|c0_g6_i1	isogroup15647
TR311|c0_g7_i1	isogroup15647
TR312|c0_g1_i1	isogroup1835
TR312|c1_g1_i1	isogroup44048
TR313|c0_g1_i1	isogroup15801
TR313|c0_g2_i1	isogroup41906
TR314|c0_g1_i1	isogroup9869
TR315|c0_g1_i1	isogroup16881
TR316|c0_g1_i1	isogroup33857
TR316|c0_g2_i1	isogroup33857
TR317|c0_g1_i1	isogroup69183
TR317|c0_g2_i1	isogroup25714
TR317|c0_g3_i1	isogroup1779
TR317|c0_g4_i1	isogroup29286
TR317|c0_g4_i2	isogroup29286
TR317|c0_g4_i3	isogroup29286
TR318|c0_g1_i1	isogroup62473
TR319|c0_g1_i1	isogroup38744
TR319|c0_g2_i1	isogroup54043
TR319|c0_g3_i1	isogroup54043
TR319|c0_g4_i1	isogroup54044
TR320|c0_g1_i1	isogroup54532
TR321|c0_g1_i1	isogroup57772
TR322|c0_g1_i1	isogroup31528
TR323|c0_g1_i1	isogroup21955
TR324|c0_g1_i1	isogroup25587
TR325|c0_g1_i1	isogroup67993
TR326|c0_g1_i1	isogroup47759
TR327|c0_g1_i1	isogroup14628
TR327|c0_g2_i1	isogroup51635
TR328|c0_g1_i1	isogroup21248
TR329|c0_g1_i1	isogroup5912
TR329|c0_g2_i1	isogroup24550
TR330|c0_g1_i1	isogroup75851
TR330|c0_g2_i1	isogroup34013
TR330|c0_g3_i1	isogroup34013
TR330|c1_g1_i1	isogroup62474
TR331|c0_g2_i1	isogroup13418
TR332|c0_g1_i1	isogroup38106
TR332|c1_g1_i1	isogroup58017
TR333|c0_g1_i1	isogroup38745
TR334|c0_g1_i1	isogroup44049
TR334|c1_g1_i1	isogroup31332
TR334|c2_g1_i1	isogroup2071
TR335|c0_g1_i1	isogroup62475
TR336|c0_g1_i1	isogroup15802
TR336|c0_g1_i2	isogroup15802
TR337|c0_g1_i1	isogroup77558
TR338|c0_g1_i1	isogroup27696
TR339|c0_g1_i1	isogroup16168
TR339|c0_g2_i1	isogroup46998
TR339|c0_g3_i1	isogroup57773
TR339|c0_g4_i1	isogroup46998
TR339|c0_g5_i1	isogroup75270
TR341|c0_g1_i1	isogroup32065
TR341|c0_g2_i1	isogroup32065
TR341|c1_g1_i1	isogroup11598
TR341|c1_g1_i2	isogroup11598
TR341|c2_g1_i1	isogroup24059
TR341|c2_g2_i1	isogroup24059
TR341|c2_g3_i1	isogroup24059
TR341|c3_g1_i1	isogroup24305
TR341|c3_g2_i1	isogroup24305
TR342|c0_g1_i1	isogroup61130
TR343|c0_g1_i1	isogroup12794
TR343|c0_g1_i2	isogroup12794
TR344|c0_g1_i1	isogroup37648
TR345|c0_g1_i1	isogroup59713
TR346|c0_g1_i1	isogroup22763
TR347|c0_g1_i1	isogroup56289
TR348|c0_g1_i1	isogroup50769
TR349|c0_g1_i1	isogroup59149
TR350|c0_g1_i1	isogroup33858
TR350|c0_g2_i1	isogroup33858
TR351|c0_g1_i1	isogroup37353
TR352|c0_g1_i1	isogroup50991
TR353|c0_g1_i1	isogroup41907
TR354|c0_g1_i1	isogroup74405
TR355|c0_g1_i1	isogroup4137
TR355|c0_g2_i1	isogroup4592
TR355|c0_g3_i1	isogroup58300
TR356|c0_g1_i1	isogroup11428
TR357|c0_g1_i1	isogroup59150
TR357|c0_g2_i1	isogroup15479
TR357|c0_g2_i2	isogroup15479
TR357|c0_g3_i1	isogroup32796
TR357|c0_g3_i2	isogroup14744
TR357|c0_g3_i3	isogroup14744
TR357|c0_g3_i4	isogroup15479
TR358|c0_g1_i1	isogroup79880
TR359|c0_g1_i1	isogroup30841
TR360|c0_g1_i1	isogroup79881
TR361|c0_g1_i1	isogroup28804
TR362|c0_g1_i1	isogroup62476
TR363|c0_g1_i1	isogroup27558
TR363|c0_g2_i1	isogroup27558
TR364|c0_g1_i1	isogroup28306
TR365|c0_g1_i1	isogroup49903
TR366|c0_g1_i1	isogroup55285
TR367|c0_g1_i1	isogroup16813
TR367|c0_g2_i1	isogroup16813
TR368|c0_g1_i1	isogroup2489
TR368|c0_g2_i1	isogroup75555
TR368|c0_g3_i1	isogroup2489
TR369|c0_g1_i1	isogroup60556
TR370|c0_g1_i1	isogroup22955
TR371|c0_g1_i1	isogroup22442
TR372|c0_g1_i1	isogroup72951
TR372|c0_g2_i1	isogroup72951
TR372|c0_g3_i1	isogroup68840
TR373|c0_g1_i1	isogroup55025
TR373|c0_g2_i1	isogroup58301
TR373|c0_g3_i1	isogroup55025
TR374|c0_g1_i1	isogroup47356
TR374|c0_g2_i1	isogroup7275
TR374|c0_g2_i2	isogroup7275
TR374|c0_g3_i1	isogroup47356
TR375|c0_g1_i1	isogroup52829
TR375|c1_g1_i1	isogroup58302
TR375|c1_g2_i1	isogroup58303
TR375|c2_g1_i1	isogroup78122
TR375|c2_g2_i1	isogroup77559
TR375|c2_g3_i1	isogroup11758
TR375|c2_g4_i1	isogroup44390
TR375|c2_g5_i1	isogroup77559
TR376|c0_g1_i1	isogroup24889
TR377|c0_g1_i1	isogroup52830
TR377|c1_g1_i1	isogroup80485
TR378|c0_g1_i1	isogroup39679
TR379|c0_g1_i1	isogroup7276
TR379|c0_g2_i1	isogroup2047
TR379|c0_g3_i1	isogroup7276
TR379|c0_g4_i1	isogroup57520
TR379|c0_g2_i2	isogroup2047
TR379|c0_g5_i1	isogroup7276
TR379|c0_g2_i3	isogroup51862
TR379|c0_g3_i2	isogroup7276
TR380|c0_g1_i1	isogroup17003
TR380|c0_g2_i1	isogroup17003
TR381|c0_g1_i1	isogroup8275
TR382|c0_g1_i1	isogroup72430
TR382|c0_g2_i1	isogroup72430
TR382|c0_g3_i1	isogroup49904
TR382|c1_g1_i1	isogroup17402
TR382|c1_g2_i1	isogroup17198
TR382|c1_g2_i2	isogroup19281
TR382|c1_g3_i1	isogroup17402
TR382|c1_g4_i1	isogroup17402
TR383|c0_g1_i1	isogroup73795
TR384|c0_g1_i1	isogroup29452
TR384|c1_g1_i1	isogroup6768
TR384|c1_g1_i2	isogroup6768
TR384|c1_g1_i3	isogroup6768
TR384|c1_g1_i4	isogroup6768
TR384|c1_g2_i1	isogroup77292
TR384|c1_g3_i1	isogroup50992
TR384|c1_g4_i1	isogroup6768
TR385|c0_g1_i1	isogroup22534
TR385|c0_g1_i2	isogroup22534
TR386|c0_g1_i1	isogroup62477
TR387|c0_g1_i1	isogroup59994
TR388|c0_g1_i1	isogroup73796
TR388|c1_g1_i1	isogroup62478
TR389|c0_g1_i1	isogroup5719
TR389|c0_g1_i2	isogroup5719
TR389|c0_g1_i3	isogroup5719
TR389|c0_g1_i4	isogroup5719
TR389|c0_g2_i1	isogroup35364
TR389|c0_g2_i2	isogroup35364
TR389|c0_g3_i1	isogroup29629
TR390|c0_g1_i1	isogroup71846
TR391|c0_g1_i1	isogroup76714
TR392|c0_g1_i1	isogroup23603
TR393|c0_g1_i1	isogroup43534
TR394|c0_g1_i1	isogroup41125
TR395|c0_g1_i1	isogroup37354
TR395|c0_g2_i1	isogroup20830
TR396|c0_g1_i1	isogroup77560
TR397|c0_g1_i1	isogroup74112
TR398|c0_g1_i1	isogroup67994
TR398|c1_g1_i1	isogroup38903
TR399|c0_g1_i1	isogroup22764
TR400|c0_g1_i1	isogroup27559
TR401|c0_g1_i1	isogroup50330
TR401|c0_g2_i1	isogroup50330
TR402|c0_g1_i1	isogroup61765
TR402|c0_g2_i1	isogroup43535
TR402|c0_g3_i1	isogroup59262
TR403|c0_g1_i1	isogroup44751
TR404|c0_g1_i1	isogroup56997
TR405|c0_g1_i1	isogroup8411
TR406|c0_g1_i1	isogroup34366
TR408|c0_g1_i1	isogroup62479
TR409|c0_g1_i1	isogroup58879
TR410|c0_g1_i1	isogroup55026
TR410|c0_g2_i1	isogroup51863
TR410|c0_g3_i1	isogroup51863
TR410|c0_g4_i1	isogroup51863
TR410|c0_g5_i1	isogroup3850
TR410|c0_g5_i2	isogroup55026
TR410|c0_g6_i1	isogroup5643
TR410|c0_g6_i2	isogroup5643
TR410|c0_g6_i3	isogroup5643
TR411|c0_g1_i1	isogroup62480
TR412|c0_g1_i1	isogroup47357
TR412|c1_g1_i1	isogroup26656
TR412|c1_g2_i1	isogroup26656
TR413|c0_g1_i1	isogroup58590
TR414|c0_g1_i1	isogroup71564
TR416|c0_g1_i1	isogroup39680
TR416|c0_g2_i1	isogroup39680
TR417|c0_g1_i1	isogroup62481
TR418|c0_g1_i1	isogroup55556
TR418|c0_g2_i1	isogroup55556
TR419|c0_g1_i1	isogroup61447
TR419|c0_g2_i1	isogroup40102
TR419|c0_g3_i1	isogroup61447
TR419|c0_g4_i1	isogroup70315
TR419|c0_g5_i1	isogroup29287
TR419|c0_g6_i1	isogroup40102
TR419|c1_g1_i1	isogroup42405
TR419|c2_g1_i1	isogroup68841
TR420|c0_g1_i1	isogroup35365
TR421|c0_g1_i1	isogroup24430
TR422|c0_g1_i1	isogroup7651
TR422|c0_g2_i1	isogroup71847
TR422|c0_g3_i1	isogroup74406
TR422|c0_g4_i1	isogroup7651
TR422|c0_g4_i2	isogroup7651
TR422|c0_g5_i1	isogroup68842
TR423|c0_g1_i1	isogroup61448
TR423|c0_g2_i1	isogroup34542
TR423|c0_g3_i1	isogroup61448
TR423|c0_g4_i1	isogroup34542
TR423|c0_g5_i1	isogroup35204
TR424|c0_g1_i1	isogroup12888
TR425|c0_g1_i1	isogroup54045
TR426|c1_g1_i1	isogroup11181
TR427|c0_g1_i1	isogroup30686
TR427|c0_g2_i1	isogroup30686
TR428|c0_g1_i1	isogroup38267
TR428|c0_g2_i1	isogroup38267
TR428|c1_g1_i1	isogroup56537
TR429|c0_g1_i1	isogroup69459
TR430|c0_g1_i1	isogroup5235
TR430|c0_g2_i1	isogroup5235
TR430|c1_g1_i1	isogroup14211
TR431|c1_g1_i1	isogroup73797
TR432|c0_g1_i1	isogroup10849
TR432|c0_g1_i2	isogroup10849
TR432|c0_g1_i3	isogroup10849
TR433|c1_g1_i1	isogroup44390
TR433|c1_g2_i1	isogroup24890
TR433|c1_g3_i1	isogroup62482
TR433|c1_g4_i1	isogroup67037
TR433|c1_g5_i1	isogroup61766
TR433|c1_g6_i1	isogroup44390
TR434|c0_g1_i1	isogroup55286
TR434|c0_g2_i1	isogroup45102
TR434|c0_g3_i1	isogroup29974
TR434|c0_g4_i1	isogroup45102
TR435|c0_g1_i1	isogroup74684
TR436|c0_g1_i1	isogroup70044
TR437|c0_g1_i1	isogroup9196
TR438|c0_g1_i1	isogroup56290
TR439|c0_g1_i1	isogroup10887
TR439|c0_g2_i1	isogroup10887
TR440|c0_g1_i1	isogroup26814
TR440|c1_g1_i1	isogroup68494
TR441|c0_g1_i1	isogroup78123
TR442|c0_g1_i1	isogroup34543
TR442|c1_g1_i1	isogroup49003
TR443|c0_g1_i1	isogroup57265
TR444|c0_g1_i1	isogroup6218
TR444|c0_g1_i2	isogroup6218
TR445|c0_g1_i1	isogroup80486
TR445|c0_g2_i2	isogroup2498
TR445|c0_g2_i4	isogroup54046
TR446|c0_g1_i1	isogroup71565
TR447|c0_g1_i1	isogroup73528
TR447|c0_g2_i1	isogroup25846
TR447|c0_g3_i1	isogroup60832
TR447|c1_g1_i1	isogroup29107
TR448|c0_g1_i1	isogroup67257
TR449|c0_g1_i1	isogroup79882
TR450|c0_g1_i1	isogroup48384
TR451|c0_g1_i1	isogroup73227
TR452|c0_g1_i1	isogroup58880
TR453|c0_g1_i1	isogroup17907
TR453|c0_g2_i1	isogroup17907
TR454|c0_g1_i1	isogroup62483
TR455|c0_g1_i1	isogroup77007
TR455|c0_g1_i2	isogroup39681
TR456|c0_g1_i1	isogroup70316
TR457|c0_g1_i1	isogroup45485
TR457|c0_g2_i1	isogroup45485
TR457|c0_g3_i1	isogroup50770
TR458|c0_g1_i1	isogroup28972
TR458|c0_g2_i1	isogroup36542
TR458|c0_g2_i2	isogroup28972
TR459|c0_g1_i1	isogroup9230
TR460|c0_g1_i1	isogroup7985
TR460|c0_g1_i2	isogroup7985
TR460|c0_g2_i1	isogroup7985
TR460|c1_g1_i1	isogroup37026
TR460|c1_g1_i2	isogroup37026
TR460|c1_g2_i1	isogroup60833
TR460|c1_g3_i1	isogroup23049
TR460|c1_g3_i2	isogroup14164
TR460|c1_g4_i1	isogroup23945
TR460|c1_g5_i1	isogroup23049
TR460|c1_g6_i1	isogroup37026
TR461|c0_g1_i1	isogroup35689
TR461|c0_g1_i2	isogroup22867
TR461|c0_g1_i3	isogroup22867
TR461|c0_g2_i1	isogroup8123
TR461|c0_g2_i2	isogroup8123
TR461|c0_g3_i1	isogroup52585
TR462|c0_g1_i1	isogroup56774
TR463|c0_g1_i1	isogroup44930
TR464|c0_g1_i1	isogroup28003
TR465|c0_g1_i1	isogroup78124
TR466|c0_g1_i1	isogroup47996
TR467|c0_g1_i1	isogroup36219
TR468|c0_g1_i1	isogroup67258
TR469|c0_g1_i1	isogroup17004
TR469|c0_g2_i1	isogroup17004
TR469|c1_g1_i1	isogroup15972
TR469|c1_g2_i1	isogroup48594
TR469|c1_g3_i1	isogroup35883
TR469|c1_g4_i1	isogroup26519
TR469|c2_g1_i1	isogroup71566
TR469|c3_g1_i1	isogroup79593
TR470|c0_g1_i1	isogroup72124
TR471|c0_g1_i1	isogroup8346
TR471|c0_g1_i2	isogroup8346
TR471|c1_g1_i1	isogroup19833
TR471|c1_g2_i1	isogroup23604
TR471|c1_g3_i1	isogroup19833
TR471|c1_g4_i1	isogroup25847
TR471|c1_g4_i2	isogroup23604
TR471|c1_g4_i3	isogroup23604
TR471|c1_g5_i1	isogroup19833
TR471|c1_g6_i1	isogroup23604
TR472|c0_g1_i1	isogroup80174
TR473|c0_g1_i1	isogroup52330
TR474|c0_g1_i1	isogroup77293
TR475|c0_g1_i1	isogroup29453
TR475|c1_g1_i1	isogroup67259
TR476|c0_g1_i1	isogroup29630
TR477|c0_g1_i1	isogroup51864
TR478|c0_g1_i1	isogroup62484
TR479|c0_g1_i1	isogroup80175
TR480|c0_g1_i1	isogroup47760
TR481|c0_g1_i1	isogroup21249
TR481|c0_g1_i2	isogroup21249
TR482|c0_g1_i1	isogroup12526
TR483|c0_g1_i1	isogroup68495
TR483|c0_g2_i1	isogroup77820
TR483|c0_g3_i1	isogroup17199
TR484|c1_g1_i1	isogroup326
TR484|c2_g1_i1	isogroup32415
TR484|c2_g2_i1	isogroup61449
TR484|c2_g3_i1	isogroup32415
TR484|c2_g4_i1	isogroup25442
TR484|c2_g4_i2	isogroup25442
TR484|c2_g4_i3	isogroup25442
TR484|c2_g5_i1	isogroup25442
TR484|c2_g6_i1	isogroup50552
TR485|c0_g1_i1	isogroup33173
TR485|c0_g2_i1	isogroup33173
TR485|c0_g3_i1	isogroup33173
TR487|c0_g1_i1	isogroup49234
TR488|c0_g1_i1	isogroup52586
TR488|c1_g1_i1	isogroup65278
TR489|c0_g1_i1	isogroup70045
TR489|c0_g2_i1	isogroup26972
TR489|c0_g3_i1	isogroup7700
TR489|c0_g3_i2	isogroup7700
TR490|c0_g1_i1	isogroup29805
TR490|c0_g2_i1	isogroup29805
TR492|c0_g1_i1	isogroup30501
TR493|c0_g1_i1	isogroup35366
TR493|c0_g2_i1	isogroup35366
TR494|c0_g1_i1	isogroup29454
TR495|c0_g1_i1	isogroup77821
TR495|c1_g1_i1	isogroup16284
TR496|c0_g1_i1	isogroup769
TR496|c0_g2_i1	isogroup769
TR496|c0_g3_i1	isogroup769
TR497|c1_g1_i1	isogroup4453
TR497|c1_g2_i1	isogroup4453
TR497|c1_g3_i1	isogroup4453
TR498|c0_g1_i1	isogroup12044
TR499|c0_g1_i1	isogroup76126
TR500|c0_g1_i1	isogroup70843
TR500|c0_g2_i1	isogroup28307
TR500|c0_g2_i2	isogroup19188
TR500|c0_g3_i1	isogroup1976
TR500|c0_g3_i2	isogroup1976
TR500|c0_g3_i3	isogroup1976
TR501|c0_g1_i1	isogroup52093
TR502|c0_g1_i1	isogroup42235
TR502|c0_g2_i1	isogroup42235
TR502|c0_g3_i1	isogroup27839
TR503|c0_g1_i1	isogroup57774
TR504|c0_g1_i1	isogroup35690
TR505|c0_g1_i1	isogroup45103
TR506|c0_g1_i1	isogroup43379
TR507|c0_g1_i1	isogroup50553
TR508|c0_g1_i1	isogroup31176
TR509|c0_g1_i1	isogroup37649
TR509|c0_g2_i1	isogroup37650
TR509|c1_g1_i1	isogroup45486
TR510|c0_g1_i1	isogroup62485
TR511|c0_g1_i1	isogroup76127
TR512|c0_g1_i1	isogroup14212
TR512|c0_g2_i1	isogroup44391
TR513|c0_g1_i1	isogroup54533
TR514|c0_g1_i1	isogroup72952
TR515|c0_g1_i1	isogroup62486
TR515|c0_g2_i1	isogroup47566
TR515|c0_g3_i1	isogroup20644
TR515|c0_g4_i1	isogroup61450
TR516|c0_g1_i1	isogroup28165
TR516|c0_g2_i1	isogroup70966
TR516|c0_g3_i1	isogroup7166
TR516|c0_g3_i2	isogroup7166
TR517|c0_g1_i1	isogroup44931
TR518|c0_g1_i1	isogroup7453
TR518|c0_g2_i1	isogroup72678
TR519|c0_g1_i1	isogroup53785
TR519|c0_g2_i1	isogroup53785
TR520|c0_g1_i1	isogroup27277
TR520|c0_g2_i1	isogroup27277
TR521|c0_g1_i1	isogroup51865
TR522|c0_g1_i1	isogroup18723
TR523|c0_g1_i1	isogroup56775
TR523|c1_g1_i1	isogroup12711
TR523|c2_g1_i1	isogroup28805
TR523|c2_g2_i1	isogroup67775
TR523|c2_g3_i1	isogroup73529
TR523|c2_g4_i1	isogroup10034
TR523|c2_g5_i1	isogroup40406
TR523|c2_g5_i2	isogroup14467
TR523|c2_g5_i3	isogroup14467
TR523|c3_g1_i1	isogroup77008
TR524|c0_g1_i1	isogroup46225
TR524|c0_g2_i1	isogroup46225
TR524|c0_g3_i1	isogroup57775
TR524|c0_g3_i2	isogroup23719
TR524|c0_g4_i1	isogroup46225
TR525|c0_g1_i1	isogroup797
TR526|c0_g1_i1	isogroup58018
TR526|c0_g2_i1	isogroup58018
TR527|c0_g1_i1	isogroup46801
TR527|c1_g1_i1	isogroup78944
TR528|c0_g1_i1	isogroup51410
TR529|c0_g1_i1	isogroup46613
TR530|c0_g1_i1	isogroup34014
TR531|c0_g1_i1	isogroup31881
TR532|c0_g1_i1	isogroup11101
TR532|c0_g1_i2	isogroup11101
TR532|c0_g2_i1	isogroup11101
TR532|c1_g1_i1	isogroup28973
TR533|c0_g1_i1	isogroup79883
TR533|c0_g2_i1	isogroup79883
TR534|c0_g1_i1	isogroup36860
TR535|c0_g1_i1	isogroup62487
TR536|c0_g1_i1	isogroup30156
TR537|c0_g1_i1	isogroup31333
TR538|c0_g1_i1	isogroup40705
TR539|c0_g1_i1	isogroup5273
TR539|c0_g2_i1	isogroup5273
TR540|c0_g1_i1	isogroup61767
TR540|c0_g2_i1	isogroup61767
TR541|c0_g1_i1	isogroup7955
TR541|c0_g2_i1	isogroup1547
TR541|c0_g3_i1	isogroup1547
TR541|c1_g1_i1	isogroup53786
TR541|c2_g1_i1	isogroup36389
TR542|c0_g1_i1	isogroup42077
TR543|c0_g1_i1	isogroup79286
TR544|c0_g1_i1	isogroup28631
TR544|c0_g2_i1	isogroup28631
TR545|c0_g1_i1	isogroup29108
TR545|c0_g2_i1	isogroup29108
TR545|c1_g1_i1	isogroup41424
TR545|c1_g2_i1	isogroup12423
TR546|c0_g1_i1	isogroup20392
TR546|c0_g2_i1	isogroup31334
TR546|c0_g2_i2	isogroup31334
TR546|c0_g3_i1	isogroup20392
TR547|c0_g1_i1	isogroup70317
TR547|c1_g1_i1	isogroup14314
TR547|c1_g1_i2	isogroup14314
TR547|c2_g1_i1	isogroup25443
TR547|c3_g1_i1	isogroup20645
TR547|c3_g2_i1	isogroup20645
TR547|c3_g2_i2	isogroup20645
TR547|c3_g2_i3	isogroup20645
TR547|c4_g1_i1	isogroup2678
TR547|c5_g1_i1	isogroup6923
TR547|c5_g1_i2	isogroup6923
TR547|c6_g1_i1	isogroup21766
TR547|c6_g2_i1	isogroup37027
TR547|c6_g3_i1	isogroup50993
TR547|c6_g4_i1	isogroup76412
TR547|c6_g4_i2	isogroup17403
TR547|c6_g4_i3	isogroup68496
TR547|c6_g4_i4	isogroup17403
TR547|c6_g5_i1	isogroup37027
TR547|c6_g6_i1	isogroup68229
TR547|c7_g1_i1	isogroup62488
TR547|c8_g1_i1	isogroup27697
TR547|c8_g2_i1	isogroup27697
TR548|c0_g1_i1	isogroup45679
TR548|c0_g2_i1	isogroup45679
TR549|c0_g1_i1	isogroup78980
TR550|c0_g1_i1	isogroup32066
TR551|c0_g1_i1	isogroup44435
TR552|c0_g1_i1	isogroup49670
TR552|c1_g1_i1	isogroup61768
TR553|c0_g1_i1	isogroup21157
TR554|c0_g1_i1	isogroup36690
TR554|c1_g1_i1	isogroup50331
TR555|c0_g1_i1	isogroup15423
TR555|c0_g2_i1	isogroup74993
TR555|c0_g3_i1	isogroup15423
TR556|c0_g1_i1	isogroup52587
TR557|c0_g1_i1	isogroup39826
TR558|c0_g1_i1	isogroup18644
TR558|c0_g2_i1	isogroup32605
TR560|c0_g1_i1	isogroup77561
TR561|c0_g1_i1	isogroup62489
TR562|c0_g1_i1	isogroup10731
TR562|c0_g2_i1	isogroup10731
TR563|c0_g1_i1	isogroup59714
TR564|c0_g1_i1	isogroup79594
TR565|c0_g1_i1	isogroup39219
TR565|c0_g2_i1	isogroup39219
TR565|c0_g3_i1	isogroup39219
TR566|c0_g1_i1	isogroup61451
TR566|c0_g2_i1	isogroup22535
TR567|c0_g1_i1	isogroup11716
TR567|c0_g2_i1	isogroup11716
TR567|c3_g1_i1	isogroup23946
TR567|c3_g2_i1	isogroup23946
TR567|c3_g2_i2	isogroup23946
TR567|c3_g3_i1	isogroup23946
TR567|c4_g1_i1	isogroup23720
TR567|c4_g2_i1	isogroup23720
TR567|c4_g3_i1	isogroup23720
TR567|c4_g4_i1	isogroup4388
TR567|c4_g5_i1	isogroup23720
TR567|c4_g4_i2	isogroup15196
TR567|c4_g4_i3	isogroup24018
TR567|c4_g6_i1	isogroup15196
TR567|c5_g1_i1	isogroup2986
TR567|c5_g1_i2	isogroup2986
TR567|c5_g1_i3	isogroup2986
TR567|c5_g1_i4	isogroup2986
TR567|c5_g2_i1	isogroup15757
TR567|c6_g1_i1	isogroup1023
TR567|c6_g1_i2	isogroup1023
TR567|c6_g2_i1	isogroup3995
TR567|c6_g3_i1	isogroup78981
TR567|c6_g4_i1	isogroup1755
TR567|c6_g4_i2	isogroup2631
TR567|c6_g5_i1	isogroup15081
TR567|c6_g5_i2	isogroup19040
TR567|c6_g5_i3	isogroup31013
TR567|c6_g5_i4	isogroup15081
TR567|c6_g5_i5	isogroup34015
TR567|c6_g5_i6	isogroup15081
TR567|c6_g5_i7	isogroup17005
TR567|c6_g6_i1	isogroup43380
TR567|c7_g1_i1	isogroup71567
TR567|c7_g2_i1	isogroup71568
TR567|c7_g3_i1	isogroup70046
TR567|c7_g4_i1	isogroup71568
TR567|c7_g5_i1	isogroup80176
TR567|c7_g6_i1	isogroup79287
TR567|c7_g7_i1	isogroup71568
TR567|c7_g8_i1	isogroup6543
TR567|c7_g8_i2	isogroup6543
TR567|c7_g8_i3	isogroup6543
TR567|c7_g9_i1	isogroup68230
TR567|c7_g10_i1	isogroup37190
TR567|c7_g9_i2	isogroup1104
TR567|c7_g9_i3	isogroup1104
TR567|c7_g10_i2	isogroup39220
TR567|c7_g9_i4	isogroup7454
TR567|c7_g9_i5	isogroup7454
TR567|c7_g9_i6	isogroup1104
TR567|c7_g8_i4	isogroup6543
TR567|c7_g10_i3	isogroup7095
TR568|c0_g1_i1	isogroup61131
TR569|c0_g1_i1	isogroup352
TR570|c0_g1_i1	isogroup17134
TR571|c0_g1_i1	isogroup54534
TR572|c0_g1_i1	isogroup72125
TR572|c0_g2_i1	isogroup70318
TR572|c0_g3_i1	isogroup50771
TR572|c0_g4_i1	isogroup60272
TR572|c0_g5_i1	isogroup20311
TR572|c0_g6_i1	isogroup50771
TR573|c0_g1_i1	isogroup13840
TR573|c0_g2_i1	isogroup40989
TR574|c0_g1_i1	isogroup14112
TR575|c0_g1_i1	isogroup72953
TR576|c0_g1_i1	isogroup62490
TR577|c0_g1_i1	isogroup38268
TR577|c0_g2_i1	isogroup77294
TR578|c0_g1_i1	isogroup25715
TR579|c0_g1_i1	isogroup62491
TR580|c1_g1_i1	isogroup74113
TR581|c0_g1_i1	isogroup38433
TR582|c0_g1_i1	isogroup22765
TR582|c0_g2_i1	isogroup21860
TR582|c0_g3_i1	isogroup15424
TR582|c0_g3_i2	isogroup15424
TR582|c0_g3_i3	isogroup15424
TR582|c0_g4_i1	isogroup7528
TR582|c0_g4_i2	isogroup21860
TR582|c0_g4_i3	isogroup7528
TR582|c0_g4_i4	isogroup39963
TR582|c0_g5_i1	isogroup23395
TR582|c0_g6_i1	isogroup23395
TR583|c0_g1_i1	isogroup24891
TR584|c0_g1_i1	isogroup16528
TR584|c0_g1_i2	isogroup16528
TR584|c0_g2_i1	isogroup9678
TR585|c0_g1_i1	isogroup51866
TR586|c0_g1_i1	isogroup1272
TR586|c0_g1_i2	isogroup77009
TR586|c0_g2_i1	isogroup1272
TR586|c0_g2_i2	isogroup77009
TR586|c0_g3_i1	isogroup1272
TR586|c0_g3_i2	isogroup1272
TR586|c0_g3_i3	isogroup1272
TR587|c0_g1_i1	isogroup10208
TR588|c0_g1_i1	isogroup33859
TR589|c0_g1_i1	isogroup76715
TR590|c0_g1_i1	isogroup71275
TR591|c0_g1_i1	isogroup8276
TR591|c0_g1_i2	isogroup185
TR591|c0_g1_i3	isogroup8276
TR592|c0_g1_i1	isogroup40407
TR593|c0_g1_i1	isogroup62492
TR593|c1_g1_i1	isogroup34367
TR594|c1_g1_i1	isogroup38594
TR594|c1_g2_i1	isogroup55287
TR594|c1_g4_i1	isogroup38595
TR594|c2_g1_i1	isogroup61769
TR595|c0_g1_i1	isogroup32606
TR596|c0_g1_i1	isogroup11225
TR596|c0_g1_i2	isogroup11225
TR596|c0_g2_i1	isogroup72431
TR596|c0_g3_i1	isogroup72431
TR596|c0_g4_i1	isogroup9344
TR596|c0_g4_i2	isogroup60834
TR596|c0_g4_i3	isogroup9344
TR596|c0_g4_i4	isogroup9344
TR596|c0_g4_i5	isogroup9344
TR597|c0_g1_i1	isogroup7348
TR597|c0_g2_i1	isogroup7348
TR597|c1_g1_i1	isogroup71848
TR597|c1_g2_i1	isogroup5359
TR597|c1_g3_i1	isogroup12424
TR597|c1_g3_i2	isogroup5359
TR597|c1_g3_i3	isogroup12424
TR597|c1_g3_i4	isogroup12424
TR597|c1_g3_i5	isogroup12939
TR597|c1_g3_i6	isogroup12424
TR597|c1_g3_i7	isogroup12424
TR597|c1_g3_i8	isogroup12939
TR597|c1_g4_i1	isogroup52094
TR597|c1_g5_i1	isogroup71848
TR597|c1_g6_i1	isogroup12424
TR597|c1_g7_i1	isogroup52831
TR598|c0_g1_i1	isogroup74994
TR599|c0_g1_i1	isogroup61132
TR600|c0_g1_i1	isogroup62493
TR601|c0_g1_i1	isogroup62098
TR602|c0_g1_i1	isogroup25588
TR603|c0_g1_i1	isogroup36691
TR604|c0_g1_i1	isogroup19441
TR605|c0_g1_i1	isogroup62494
TR607|c0_g1_i1	isogroup71276
TR608|c0_g1_i1	isogroup37802
TR608|c0_g2_i1	isogroup37965
TR608|c0_g3_i1	isogroup37965
TR609|c0_g1_i1	isogroup59151
TR610|c0_g1_i1	isogroup16529
TR611|c0_g1_i1	isogroup6577
TR611|c0_g2_i1	isogroup6577
TR612|c0_g1_i1	isogroup3338
TR612|c0_g1_i2	isogroup3338
TR612|c0_g1_i3	isogroup3338
TR613|c0_g1_i1	isogroup39353
TR614|c0_g1_i1	isogroup30842
TR615|c0_g1_i1	isogroup20219
TR615|c2_g1_i1	isogroup42078
TR615|c3_g1_i1	isogroup77295
TR616|c0_g1_i1	isogroup68843
TR617|c0_g1_i1	isogroup25589
TR617|c0_g2_i1	isogroup25589
TR618|c0_g1_i1	isogroup44050
TR618|c0_g2_i1	isogroup12045
TR619|c0_g1_i1	isogroup17975
TR620|c0_g1_i1	isogroup53536
TR620|c0_g2_i1	isogroup53536
TR620|c1_g1_i1	isogroup21428
TR621|c0_g1_i1	isogroup74114
TR621|c0_g2_i1	isogroup58304
TR621|c0_g3_i1	isogroup46043
TR621|c0_g4_i1	isogroup75556
TR621|c0_g5_i1	isogroup46226
TR621|c0_g6_i1	isogroup58019
TR621|c0_g7_i1	isogroup46226
TR621|c0_g8_i1	isogroup57776
TR621|c0_g9_i1	isogroup58304
TR621|c1_g1_i1	isogroup31701
TR622|c0_g1_i1	isogroup68497
TR623|c0_g1_i1	isogroup4292
TR624|c0_g1_i1	isogroup57266
TR625|c0_g1_i1	isogroup74685
TR626|c0_g1_i1	isogroup30502
TR627|c0_g1_i1	isogroup37355
TR627|c0_g1_i2	isogroup37355
TR627|c0_g1_i3	isogroup37355
TR627|c1_g1_i1	isogroup52588
TR627|c1_g2_i1	isogroup12330
TR627|c1_g2_i2	isogroup12330
TR627|c1_g2_i3	isogroup12330
TR627|c1_g2_i4	isogroup12330
TR627|c1_g2_i5	isogroup12330
TR627|c1_g3_i1	isogroup35205
TR627|c1_g4_i1	isogroup35205
TR627|c1_g5_i1	isogroup12330
TR628|c0_g1_i1	isogroup56041
TR629|c0_g1_i1	isogroup11310
TR629|c0_g1_i2	isogroup11310
TR629|c0_g2_i1	isogroup26657
TR630|c0_g1_i1	isogroup60273
TR630|c0_g2_i1	isogroup58591
TR630|c0_g3_i1	isogroup48787
TR630|c0_g4_i1	isogroup37803
TR630|c0_g5_i1	isogroup37803
TR630|c0_g6_i1	isogroup6794
TR630|c0_g6_i2	isogroup6794
TR630|c0_g6_i3	isogroup6794
TR630|c0_g6_i4	isogroup6794
TR631|c0_g1_i1	isogroup78423
TR632|c0_g1_i1	isogroup17587
TR632|c1_g1_i1	isogroup13323
TR633|c0_g1_i1	isogroup57521
TR633|c0_g2_i1	isogroup22156
TR633|c0_g2_i2	isogroup22156
TR633|c1_g1_i1	isogroup15425
TR633|c1_g1_i2	isogroup8920
TR633|c1_g1_i3	isogroup75557
TR633|c1_g1_i4	isogroup8920
TR634|c0_g1_i1	isogroup35884
TR634|c0_g2_i1	isogroup35884
TR634|c0_g3_i1	isogroup35884
TR634|c0_g4_i1	isogroup35884
TR635|c0_g1_i1	isogroup21337
TR636|c0_g1_i1	isogroup43220
TR636|c0_g2_i1	isogroup25590
TR637|c0_g1_i1	isogroup53302
TR638|c0_g1_i1	isogroup62495
TR639|c0_g1_i1	isogroup31014
TR640|c0_g1_i1	isogroup23050
TR641|c0_g1_i1	isogroup44567
TR641|c1_g1_i1	isogroup33352
TR642|c0_g1_i1	isogroup32067
TR643|c0_g1_i1	isogroup41908
TR644|c0_g1_i1	isogroup76716
TR645|c0_g1_i1	isogroup62496
TR646|c0_g1_i1	isogroup50772
TR647|c0_g1_i1	isogroup78982
TR648|c0_g1_i1	isogroup11007
TR648|c0_g2_i1	isogroup11007
TR649|c0_g1_i1	isogroup25975
TR649|c0_g2_i1	isogroup25975
TR649|c0_g3_i1	isogroup25975
TR649|c0_g1_i2	isogroup25975
TR649|c0_g4_i1	isogroup1321
TR649|c0_g5_i1	isogroup20467
TR649|c0_g6_i1	isogroup20467
TR649|c0_g7_i1	isogroup59715
TR649|c0_g8_i1	isogroup16101
TR649|c0_g8_i2	isogroup16101
TR649|c0_g8_i3	isogroup16101
TR649|c0_g8_i4	isogroup16101
TR649|c0_g9_i1	isogroup80806
TR649|c0_g10_i1	isogroup13971
TR649|c0_g10_i2	isogroup18052
TR649|c1_g1_i1	isogroup77010
TR650|c0_g1_i1	isogroup72432
TR650|c1_g1_i1	isogroup46227
TR651|c0_g1_i1	isogroup40408
TR652|c0_g1_i1	isogroup41272
TR653|c0_g1_i1	isogroup20730
TR654|c0_g1_i1	isogroup18365
TR655|c0_g1_i1	isogroup41591
TR656|c0_g1_i1	isogroup39682
TR657|c0_g1_i1	isogroup49671
TR658|c0_g1_i1	isogroup69759
TR659|c0_g1_i1	isogroup11599
TR660|c0_g1_i1	isogroup70319
TR660|c0_g3_i1	isogroup602
TR661|c0_g1_i1	isogroup62497
TR662|c0_g1_i1	isogroup44051
TR662|c1_g1_i1	isogroup37502
TR662|c2_g1_i1	isogroup58881
TR663|c0_g1_i1	isogroup19598
TR664|c0_g1_i1	isogroup62498
TR665|c0_g1_i1	isogroup58592
TR666|c0_g1_i1	isogroup35885
TR667|c0_g1_i1	isogroup56042
TR667|c0_g2_i1	isogroup56042
TR667|c0_g3_i1	isogroup46802
TR667|c0_g4_i1	isogroup46802
TR667|c0_g5_i1	isogroup15803
TR668|c0_g1_i1	isogroup49004
TR668|c1_g1_i1	isogroup5772
TR670|c0_g1_i1	isogroup21250
TR672|c0_g1_i1	isogroup30157
TR673|c0_g1_i1	isogroup33697
TR673|c0_g2_i1	isogroup33697
TR673|c0_g2_i2	isogroup33697
TR674|c0_g1_i1	isogroup32797
TR674|c0_g2_i1	isogroup32797
TR675|c0_g1_i1	isogroup54047
TR675|c0_g2_i1	isogroup54047
TR675|c0_g3_i1	isogroup19918
TR675|c0_g3_i2	isogroup19918
TR675|c0_g4_i1	isogroup54047
TR675|c0_g5_i1	isogroup54047
TR675|c0_g6_i1	isogroup54047
TR675|c0_g7_i1	isogroup6503
TR675|c0_g7_i2	isogroup6503
TR675|c0_g7_i3	isogroup6503
TR676|c0_g1_i1	isogroup59436
TR677|c0_g1_i1	isogroup45104
TR677|c1_g1_i1	isogroup68498
TR677|c1_g2_i1	isogroup6878
TR678|c0_g1_i1	isogroup53303
TR679|c0_g1_i1	isogroup60835
TR680|c0_g1_i1	isogroup6795
TR680|c0_g1_i2	isogroup5672
TR680|c0_g1_i3	isogroup5672
TR681|c0_g1_i1	isogroup21081
TR681|c0_g2_i1	isogroup21081
TR682|c0_g1_i1	isogroup43707
TR683|c0_g1_i1	isogroup62099
TR684|c0_g1_i1	isogroup323
TR684|c0_g2_i1	isogroup323
TR685|c0_g1_i1	isogroup32607
TR686|c0_g1_i1	isogroup32976
TR686|c0_g2_i1	isogroup32976
TR687|c0_g1_i1	isogroup28974
TR688|c0_g1_i1	isogroup6297
TR688|c1_g1_i1	isogroup46415
TR688|c1_g2_i1	isogroup46415
TR689|c0_g1_i1	isogroup3686
TR690|c0_g1_i1	isogroup67776
TR690|c1_g1_i1	isogroup54278
TR690|c2_g1_i1	isogroup56998
TR691|c0_g1_i1	isogroup39354
TR691|c1_g1_i1	isogroup20142
TR691|c1_g2_i1	isogroup20142
TR691|c2_g1_i1	isogroup62499
TR692|c0_g1_i1	isogroup49235
TR693|c0_g1_i1	isogroup49672
TR694|c0_g1_i1	isogroup14113
TR695|c0_g1_i1	isogroup61133
TR696|c0_g1_i1	isogroup32798
TR697|c0_g1_i1	isogroup10850
TR697|c0_g1_i2	isogroup10850
TR697|c1_g1_i1	isogroup69760
TR697|c1_g2_i1	isogroup27698
TR697|c1_g3_i1	isogroup58882
TR697|c1_g4_i1	isogroup69760
TR697|c2_g1_i1	isogroup37356
TR697|c2_g1_i2	isogroup5530
TR697|c2_g1_i3	isogroup5530
TR697|c2_g1_i4	isogroup62500
TR697|c2_g2_i1	isogroup37028
TR697|c3_g1_i1	isogroup25848
TR698|c0_g1_i1	isogroup56538
TR699|c0_g1_i1	isogroup40990
TR700|c0_g1_i1	isogroup37357
TR700|c0_g2_i1	isogroup25716
TR700|c0_g3_i1	isogroup25716
TR701|c0_g1_i1	isogroup70638
TR702|c0_g1_i1	isogroup5546
TR703|c0_g1_i1	isogroup50332
TR703|c0_g2_i1	isogroup50332
TR703|c0_g3_i1	isogroup29455
TR704|c0_g1_i1	isogroup25160
TR704|c0_g2_i1	isogroup25160
TR705|c0_g1_i1	isogroup73530
TR706|c0_g1_i1	isogroup80487
TR707|c0_g1_i1	isogroup29975
TR708|c0_g1_i1	isogroup14801
TR708|c0_g2_i1	isogroup380
TR709|c0_g1_i1	isogroup43221
TR710|c0_g2_i1	isogroup4243
TR710|c0_g2_i2	isogroup4243
TR710|c0_g4_i1	isogroup39505
TR710|c0_g5_i1	isogroup37804
TR710|c0_g6_i1	isogroup68499
TR711|c0_g1_i1	isogroup27278
TR712|c0_g1_i1	isogroup80488
TR713|c0_g1_i1	isogroup62501
TR714|c0_g1_i1	isogroup80177
TR715|c0_g1_i1	isogroup51867
TR715|c0_g2_i1	isogroup49005
TR715|c0_g3_i1	isogroup49905
TR716|c0_g1_i1	isogroup52832
TR716|c1_g1_i1	isogroup68500
TR717|c0_g1_i1	isogroup54048
TR718|c0_g1_i1	isogroup62502
TR719|c0_g1_i1	isogroup34544
TR720|c0_g1_i1	isogroup37805
TR721|c0_g1_i1	isogroup31882
TR722|c0_g1_i1	isogroup17331
TR722|c0_g2_i1	isogroup67260
TR723|c0_g1_i1	isogroup61134
TR724|c0_g1_i1	isogroup42564
TR725|c0_g1_i1	isogroup51636
TR726|c0_g1_i1	isogroup34866
TR726|c0_g2_i1	isogroup34866
TR727|c0_g1_i1	isogroup62503
TR728|c0_g1_i1	isogroup34545
TR729|c0_g1_i1	isogroup44932
TR730|c0_g1_i1	isogroup77011
TR731|c0_g1_i1	isogroup39827
TR732|c0_g1_i1	isogroup4677
TR732|c0_g2_i1	isogroup4677
TR732|c0_g3_i1	isogroup4677
TR733|c0_g1_i1	isogroup1407
TR733|c0_g1_i2	isogroup1407
TR733|c0_g1_i3	isogroup1407
TR734|c0_g1_i1	isogroup62504
TR735|c0_g1_i1	isogroup31883
TR736|c0_g1_i1	isogroup50112
TR737|c0_g1_i1	isogroup59716
TR738|c0_g1_i1	isogroup28806
TR739|c0_g1_i1	isogroup21251
TR740|c0_g1_i1	isogroup49474
TR741|c0_g1_i1	isogroup50554
TR742|c0_g1_i1	isogroup13925
TR743|c0_g1_i1	isogroup45487
TR744|c0_g1_i1	isogroup55793
TR744|c1_g1_i1	isogroup60274
TR745|c0_g1_i1	isogroup66775
TR745|c0_g2_i1	isogroup14915
TR746|c0_g1_i1	isogroup40991
TR746|c0_g2_i1	isogroup68501
TR746|c0_g3_i1	isogroup40991
TR746|c0_g4_i1	isogroup7502
TR746|c0_g4_i2	isogroup7502
TR746|c0_g4_i3	isogroup7502
TR746|c0_g5_i1	isogroup73531
TR746|c0_g6_i1	isogroup40991
TR746|c0_g7_i1	isogroup74115
TR746|c0_g8_i1	isogroup68501
TR747|c0_g1_i1	isogroup79595
TR747|c0_g2_i1	isogroup43708
TR747|c0_g3_i1	isogroup50555
TR747|c0_g4_i1	isogroup43708
TR749|c0_g1_i1	isogroup78424
TR750|c0_g1_i1	isogroup27840
TR750|c0_g1_i2	isogroup27840
TR750|c0_g1_i3	isogroup27840
TR750|c0_g2_i1	isogroup18053
TR750|c0_g3_i1	isogroup37191
TR750|c0_g3_i2	isogroup72679
TR751|c0_g1_i1	isogroup74116
TR751|c0_g2_i1	isogroup9257
TR751|c0_g3_i1	isogroup41754
TR751|c0_g4_i1	isogroup41754
TR751|c0_g5_i1	isogroup56776
TR752|c0_g1_i1	isogroup9074
TR753|c0_g1_i1	isogroup35367
TR754|c0_g1_i1	isogroup62505
TR755|c0_g1_i1	isogroup48190
TR756|c0_g1_i1	isogroup53080
TR757|c0_g1_i1	isogroup62506
TR757|c0_g2_i1	isogroup54773
TR758|c0_g1_i1	isogroup69761
TR759|c0_g1_i1	isogroup44568
TR760|c0_g1_i1	isogroup43042
TR761|c0_g1_i1	isogroup12001
TR761|c1_g1_i1	isogroup11259
TR762|c0_g1_i1	isogroup19515
TR763|c0_g1_i1	isogroup50113
TR764|c0_g1_i1	isogroup23051
TR765|c0_g1_i1	isogroup62507
TR766|c0_g1_i1	isogroup58305
TR767|c0_g1_i1	isogroup49006
TR767|c0_g2_i1	isogroup49006
TR768|c0_g1_i1	isogroup53081
TR769|c0_g1_i1	isogroup50773
TR770|c0_g1_i1	isogroup48385
TR771|c0_g1_i1	isogroup23721
TR772|c0_g1_i1	isogroup55557
TR772|c0_g2_i1	isogroup55557
TR772|c1_g1_i1	isogroup61135
TR773|c0_g1_i1	isogroup44569
TR774|c0_g1_i1	isogroup61452
TR775|c0_g1_i1	isogroup12712
TR775|c0_g1_i2	isogroup12712
TR775|c0_g2_i1	isogroup47358
TR775|c1_g1_i1	isogroup58883
TR776|c0_g1_i1	isogroup62508
TR777|c0_g1_i1	isogroup5082
TR777|c0_g1_i2	isogroup5082
TR777|c0_g2_i1	isogroup26114
TR777|c0_g3_i1	isogroup29806
TR777|c0_g3_i2	isogroup58593
TR777|c0_g4_i1	isogroup26114
TR777|c0_g5_i1	isogroup3535
TR778|c0_g1_i1	isogroup41592
TR778|c0_g2_i1	isogroup15804
TR778|c0_g3_i1	isogroup49236
TR778|c0_g4_i1	isogroup49236
TR779|c0_g1_i1	isogroup34546
TR780|c0_g1_i1	isogroup54774
TR781|c0_g1_i1	isogroup59995
TR782|c0_g1_i1	isogroup78425
TR783|c0_g1_i1	isogroup73228
TR784|c0_g1_i1	isogroup49007
TR785|c0_g1_i1	isogroup76128
TR786|c0_g1_i1	isogroup21605
TR787|c0_g1_i1	isogroup1645
TR787|c1_g1_i1	isogroup69460
TR787|c1_g2_i1	isogroup384
TR787|c1_g2_i2	isogroup384
TR787|c1_g2_i3	isogroup384
TR787|c2_g1_i1	isogroup40267
TR787|c3_g1_i1	isogroup16032
TR787|c3_g2_i1	isogroup16032
TR787|c3_g3_i1	isogroup16400
TR787|c3_g4_i1	isogroup16032
TR787|c3_g5_i1	isogroup16032
TR787|c3_g6_i1	isogroup16032
TR787|c3_g7_i1	isogroup16032
TR788|c0_g1_i1	isogroup53787
TR789|c0_g1_i1	isogroup62509
TR790|c0_g1_i1	isogroup62510
TR791|c0_g1_i1	isogroup27841
TR791|c0_g2_i1	isogroup35886
TR791|c0_g3_i1	isogroup35886
TR792|c0_g1_i1	isogroup25976
TR792|c0_g2_i1	isogroup5547
TR793|c0_g1_i1	isogroup56999
TR794|c0_g1_i1	isogroup62511
TR795|c0_g1_i1	isogroup15911
TR795|c0_g2_i1	isogroup16285
TR795|c0_g3_i1	isogroup29456
TR795|c0_g3_i2	isogroup15911
TR795|c0_g3_i3	isogroup1176
TR795|c0_g4_i1	isogroup56043
TR795|c0_g5_i1	isogroup56043
TR795|c0_g6_i1	isogroup16285
TR796|c0_g1_i1	isogroup30329
TR796|c0_g2_i1	isogroup30329
TR797|c0_g1_i1	isogroup72680
TR797|c1_g1_i1	isogroup67995
TR798|c0_g1_i1	isogroup47761
TR798|c2_g1_i1	isogroup16941
TR798|c3_g1_i1	isogroup41273
TR798|c3_g2_i1	isogroup41273
TR798|c4_g1_i1	isogroup80489
TR798|c4_g2_i1	isogroup11429
TR798|c4_g2_i2	isogroup11429
TR799|c1_g1_i1	isogroup15865
TR799|c2_g1_i1	isogroup37806
TR799|c2_g1_i2	isogroup40992
TR799|c2_g1_i3	isogroup2040
TR799|c2_g1_i4	isogroup2040
TR799|c2_g2_i1	isogroup15866
TR799|c2_g2_i2	isogroup15866
TR800|c0_g1_i1	isogroup38904
TR800|c0_g2_i1	isogroup38904
TR800|c0_g3_i1	isogroup38904
TR800|c0_g4_i1	isogroup38904
TR801|c0_g1_i1	isogroup13526
TR802|c0_g1_i1	isogroup71569
TR803|c0_g1_i1	isogroup40548
TR803|c0_g2_i1	isogroup40548
TR803|c0_g3_i1	isogroup59437
TR803|c0_g4_i1	isogroup19358
TR804|c0_g1_i1	isogroup3522
TR804|c0_g1_i2	isogroup18881
TR805|c0_g1_i1	isogroup49906
TR805|c0_g2_i1	isogroup49906
TR806|c0_g1_i1	isogroup16882
TR806|c0_g2_i1	isogroup16882
TR807|c0_g1_i1	isogroup26658
TR807|c0_g2_i1	isogroup26658
TR808|c1_g1_i1	isogroup54535
TR808|c1_g2_i1	isogroup5658
TR808|c1_g3_i1	isogroup79288
TR809|c0_g1_i1	isogroup38905
TR810|c0_g1_i1	isogroup27699
TR811|c0_g1_i1	isogroup40549
TR812|c0_g1_i1	isogroup2597
TR813|c0_g1_i1	isogroup62512
TR814|c0_g1_i1	isogroup9963
TR814|c0_g1_i2	isogroup9963
TR814|c0_g1_i3	isogroup9963
TR815|c0_g1_i1	isogroup40409
TR816|c0_g1_i1	isogroup19359
TR817|c0_g1_i1	isogroup73532
TR818|c0_g1_i1	isogroup34867
TR819|c0_g1_i1	isogroup28166
TR819|c0_g2_i1	isogroup28166
TR820|c0_g1_i1	isogroup61136
TR821|c0_g1_i1	isogroup23396
TR821|c0_g2_i1	isogroup23396
TR822|c0_g1_i1	isogroup52095
TR823|c0_g1_i1	isogroup39055
TR824|c0_g1_i1	isogroup46228
TR824|c2_g1_i1	isogroup57777
TR825|c0_g1_i1	isogroup28807
TR825|c1_g1_i1	isogroup10732
TR825|c1_g1_i2	isogroup10732
TR826|c0_g1_i1	isogroup17737
TR826|c0_g2_i1	isogroup17737
TR827|c0_g1_i1	isogroup78983
TR828|c0_g1_i1	isogroup78984
TR828|c0_g2_i1	isogroup69762
TR828|c0_g3_i1	isogroup20985
TR828|c1_g1_i1	isogroup24892
TR829|c0_g1_i1	isogroup51411
TR830|c0_g1_i1	isogroup49475
TR832|c0_g1_i1	isogroup45105
TR832|c0_g1_i2	isogroup16883
TR832|c0_g2_i1	isogroup34016
TR832|c0_g3_i1	isogroup34016
TR833|c0_g1_i1	isogroup23497
TR834|c0_g1_i1	isogroup43536
TR835|c0_g1_i1	isogroup24768
TR836|c0_g1_i1	isogroup58884
TR836|c0_g2_i1	isogroup58884
TR836|c1_g1_i1	isogroup26370
TR836|c1_g2_i1	isogroup26370
TR836|c1_g3_i1	isogroup58020
TR836|c1_g4_i1	isogroup58020
TR836|c1_g5_i1	isogroup26370
TR836|c1_g6_i1	isogroup46229
TR836|c2_g1_i1	isogroup66776
TR837|c0_g1_i1	isogroup67038
TR837|c1_g1_i1	isogroup78125
TR837|c2_g1_i1	isogroup5099
TR837|c3_g1_i1	isogroup1444
TR837|c3_g1_i2	isogroup1444
TR837|c4_g1_i1	isogroup2041
TR837|c4_g2_i1	isogroup21606
TR837|c4_g2_i2	isogroup21606
TR837|c4_g2_i3	isogroup21606
TR837|c4_g2_i4	isogroup21606
TR837|c4_g3_i1	isogroup1614
TR837|c4_g3_i2	isogroup1614
TR837|c4_g4_i1	isogroup2338
TR837|c4_g5_i1	isogroup5644
TR837|c4_g5_i2	isogroup2006
TR837|c4_g6_i1	isogroup39056
TR837|c4_g5_i3	isogroup5644
TR837|c4_g5_i4	isogroup5644
TR837|c4_g7_i1	isogroup43856
TR838|c0_g1_i1	isogroup36861
TR839|c0_g1_i1	isogroup62513
TR840|c0_g1_i1	isogroup28808
TR841|c0_g1_i1	isogroup49476
TR841|c0_g2_i1	isogroup22868
TR841|c0_g3_i1	isogroup9585
TR841|c1_g1_i1	isogroup58594
TR842|c0_g1_i1	isogroup62514
TR843|c0_g1_i1	isogroup20393
TR844|c0_g1_i1	isogroup62515
TR845|c0_g1_i1	isogroup55558
TR847|c0_g1_i1	isogroup16884
TR848|c0_g1_i1	isogroup7122
TR848|c0_g2_i1	isogroup7122
TR849|c0_g1_i1	isogroup55027
TR849|c0_g2_i1	isogroup43222
TR849|c0_g3_i1	isogroup23947
TR850|c0_g1_i1	isogroup62516
TR851|c0_g1_i1	isogroup62517
TR852|c0_g1_i1	isogroup43537
TR853|c0_g1_i1	isogroup49477
TR853|c1_g1_i1	isogroup62518
TR854|c0_g1_i1	isogroup67777
TR855|c0_g1_i1	isogroup21338
TR855|c0_g1_i2	isogroup21338
TR856|c0_g1_i1	isogroup9132
TR856|c0_g2_i1	isogroup9132
TR857|c0_g1_i1	isogroup42236
TR857|c0_g1_i2	isogroup42236
TR857|c0_g2_i1	isogroup28809
TR858|c0_g1_i1	isogroup44570
TR859|c0_g1_i1	isogroup61453
TR860|c0_g1_i1	isogroup50994
TR861|c0_g1_i1	isogroup9345
TR862|c0_g1_i1	isogroup37358
TR862|c0_g2_i1	isogroup67778
TR862|c0_g3_i1	isogroup22645
TR862|c0_g4_i1	isogroup54279
TR862|c0_g5_i1	isogroup51637
TR862|c0_g6_i1	isogroup10619
TR862|c0_g7_i1	isogroup51637
TR862|c0_g8_i1	isogroup37358
TR862|c0_g9_i1	isogroup46230
TR862|c0_g10_i1	isogroup22645
TR862|c0_g11_i1	isogroup31529
TR862|c0_g12_i1	isogroup37358
TR862|c0_g13_i1	isogroup54279
TR863|c0_g1_i1	isogroup14419
TR864|c0_g1_i1	isogroup56777
TR865|c0_g1_i1	isogroup78126
TR865|c1_g1_i1	isogroup28468
TR865|c2_g1_i1	isogroup14745
TR865|c2_g2_i1	isogroup44052
TR866|c0_g1_i1	isogroup4849
TR867|c0_g1_i1	isogroup76413
TR867|c1_g1_i1	isogroup12046
TR867|c1_g1_i2	isogroup12046
TR868|c0_g1_i1	isogroup62519
TR869|c0_g1_i1	isogroup39057
TR870|c0_g1_i1	isogroup32799
TR871|c0_g1_i1	isogroup57000
TR872|c0_g1_i1	isogroup25849
TR872|c0_g2_i1	isogroup25849
TR872|c1_g1_i1	isogroup2990
TR873|c0_g1_i1	isogroup62520
TR874|c0_g1_i1	isogroup32068
TR874|c0_g2_i1	isogroup32068
TR875|c1_g1_i1	isogroup14266
TR875|c1_g3_i1	isogroup306
TR875|c1_g4_i1	isogroup27120
TR876|c0_g1_i1	isogroup74117
TR877|c0_g1_i1	isogroup36543
TR877|c0_g2_i1	isogroup36543
TR878|c0_g1_i1	isogroup6317
TR878|c0_g1_i2	isogroup6317
TR879|c0_g1_i1	isogroup48191
TR880|c0_g1_i1	isogroup23164
TR881|c0_g1_i1	isogroup30503
TR881|c1_g1_i1	isogroup39964
TR882|c0_g1_i1	isogroup60557
TR883|c0_g1_i1	isogroup2254
TR883|c0_g2_i1	isogroup2254
TR884|c0_g1_i1	isogroup62521
TR885|c0_g1_i1	isogroup8748
TR885|c0_g2_i1	isogroup8748
TR885|c1_g1_i1	isogroup38434
TR885|c2_g1_i1	isogroup78985
TR886|c0_g1_i1	isogroup50995
TR887|c0_g1_i1	isogroup60275
TR887|c0_g2_i1	isogroup60275
TR887|c0_g3_i1	isogroup60275
TR887|c0_g4_i1	isogroup16401
TR887|c0_g4_i2	isogroup16401
TR887|c0_g4_i3	isogroup16401
TR887|c0_g5_i1	isogroup60275
TR887|c0_g6_i1	isogroup60275
TR887|c0_g7_i1	isogroup15197
TR887|c0_g8_i1	isogroup60275
TR888|c0_g1_i1	isogroup62522
TR889|c0_g1_i1	isogroup19282
TR889|c1_g1_i1	isogroup38269
TR890|c0_g1_i1	isogroup22157
TR890|c0_g2_i1	isogroup12221
TR890|c0_g3_i1	isogroup12221
TR890|c0_g4_i1	isogroup8204
TR892|c0_g1_i1	isogroup28167
TR892|c1_g1_i1	isogroup67261
TR893|c0_g1_i1	isogroup46999
TR894|c0_g1_i1	isogroup15805
TR896|c0_g1_i1	isogroup259
TR896|c0_g1_i2	isogroup259
TR897|c0_g1_i1	isogroup62523
TR898|c0_g1_i1	isogroup49008
TR899|c0_g1_i1	isogroup50114
TR899|c1_g1_i1	isogroup8921
TR899|c1_g1_i2	isogroup8921
TR900|c0_g1_i1	isogroup35049
TR901|c0_g1_i1	isogroup62524
TR902|c0_g1_i1	isogroup44216
TR902|c0_g1_i2	isogroup51196
TR902|c0_g1_i3	isogroup52331
TR902|c0_g1_i4	isogroup45106
TR903|c0_g1_i1	isogroup39506
TR903|c1_g1_i1	isogroup38435
TR904|c0_g1_i1	isogroup74118
TR905|c0_g1_i1	isogroup40706
TR906|c0_g1_i1	isogroup69184
TR907|c0_g1_i1	isogroup39355
TR908|c0_g1_i1	isogroup30330
TR909|c0_g1_i1	isogroup50556
TR910|c0_g1_i1	isogroup26659
TR910|c0_g2_i1	isogroup26659
TR911|c0_g1_i1	isogroup26371
TR911|c0_g2_i1	isogroup43709
TR911|c0_g3_i1	isogroup25717
TR912|c0_g1_i1	isogroup8374
TR912|c0_g2_i1	isogroup8374
TR912|c0_g3_i1	isogroup8374
TR913|c0_g1_i1	isogroup48386
TR914|c0_g1_i1	isogroup72954
TR914|c1_g1_i1	isogroup72955
TR914|c1_g2_i1	isogroup80490
TR914|c1_g3_i1	isogroup36045
TR914|c1_g3_i2	isogroup61770
TR914|c1_g4_i1	isogroup49673
TR915|c0_g1_i1	isogroup26520
TR916|c0_g1_i1	isogroup25977
TR916|c0_g2_i1	isogroup42565
TR916|c0_g3_i1	isogroup78426
TR917|c0_g1_i1	isogroup62525
TR918|c0_g1_i1	isogroup15082
TR918|c0_g2_i1	isogroup15082
TR919|c0_g1_i1	isogroup27560
TR919|c0_g2_i1	isogroup6742
TR919|c0_g3_i1	isogroup27560
TR919|c0_g4_i1	isogroup27560
TR919|c0_g5_i1	isogroup27842
TR919|c0_g6_i1	isogroup36692
TR919|c0_g7_i1	isogroup6742
TR919|c0_g8_i1	isogroup35368
TR919|c0_g9_i1	isogroup56044
TR919|c0_g10_i1	isogroup35368
TR919|c0_g11_i1	isogroup27842
TR919|c0_g12_i1	isogroup27560
TR919|c0_g13_i1	isogroup36692
TR919|c0_g14_i1	isogroup45296
TR919|c0_g14_i2	isogroup27842
TR920|c0_g1_i1	isogroup8347
TR920|c0_g2_i1	isogroup8347
TR921|c0_g1_i1	isogroup43538
TR921|c0_g2_i1	isogroup43538
TR921|c1_g1_i1	isogroup55559
TR922|c0_g1_i1	isogroup70320
TR923|c0_g1_i1	isogroup46416
TR924|c0_g1_i1	isogroup36862
TR925|c0_g1_i1	isogroup60558
TR926|c0_g1_i1	isogroup56045
TR927|c0_g1_i1	isogroup66777
TR928|c0_g1_i1	isogroup80178
TR928|c1_g1_i1	isogroup57001
TR928|c1_g2_i1	isogroup71849
TR928|c1_g3_i1	isogroup49478
TR928|c1_g4_i1	isogroup41425
TR928|c1_g4_i2	isogroup52332
TR928|c1_g5_i1	isogroup42734
TR928|c1_g6_i1	isogroup55560
TR928|c1_g7_i1	isogroup48788
TR928|c1_g8_i1	isogroup48788
TR928|c1_g9_i1	isogroup55560
TR928|c1_g10_i1	isogroup48788
TR930|c0_g1_i1	isogroup67779
TR931|c0_g1_i1	isogroup44752
TR932|c0_g1_i1	isogroup42896
TR932|c0_g2_i1	isogroup43381
TR932|c0_g3_i1	isogroup68844
TR933|c0_g1_i1	isogroup62526
TR934|c0_g1_i1	isogroup28308
TR935|c0_g1_i1	isogroup12425
TR935|c1_g1_i1	isogroup22158
TR935|c1_g2_i1	isogroup45212
TR935|c1_g3_i1	isogroup27561
TR936|c0_g1_i1	isogroup40993
TR936|c1_g1_i1	isogroup78127
TR937|c0_g1_i1	isogroup76129
TR937|c1_g1_i1	isogroup77822
TR937|c1_g2_i1	isogroup26521
TR937|c1_g2_i2	isogroup26521
TR937|c1_g3_i1	isogroup62527
TR937|c1_g4_i1	isogroup26521
TR937|c1_g5_i1	isogroup61137
TR937|c1_g6_i1	isogroup61137
TR937|c1_g7_i1	isogroup25444
TR937|c1_g8_i1	isogroup62527
[truncated: 107,649 more rows]
