# Supplementary material for: Comparative transcriptomics of sympatric species of coral reef fishes (genus: Haemulon)
Source: PeerJ. 2019 Mar 1;7:e6541. doi: 10.7717/peerj.6541 (PMC6398375; doi:10.7717/peerj.6541)
Supplement: Supplemental Information 4 [file peerj-07-6541-s004.zip › Hflavolineatum-assembly&annotation/hflav-kog.tab]

#Query	Hit	E-value	Identity	Score	Query-start	Query-end	Hit-start	Hit-end	Hit-length	description	class	class description
TR460|c1_g3_i1	KOG3951	9e-52	70	196	1	117	204	320	321	Uncharacterized conserved protein	S	Function unknown
TR630|c0_g4_i1	KOG3031	9e-23	51	98.9	4	90	1	87	307	Protein required for biogenesis of the ribosomal 60S subunit	J	Translation, ribosomal structure and biogenesis
TR837|c4_g3_i2	KOG1281	1e-52	56	200	4	169	421	586	586	Na+/dicarboxylate, Na+/tricarboxylate and phosphate transporters	P	Inorganic ion transport and metabolism
TR1073|c0_g1_i1	KOG4281	8e-16	35	76.1	3	74	30	102	236	Uncharacterized conserved protein	S	Function unknown
TR1288|c0_g1_i2	KOG4849	3e-25	44	107	1	100	314	429	498	mRNA cleavage factor I subunit/CPSF subunit	A	RNA processing and modification
TR1544|c2_g8_i1	KOG0471	3e-06	24	44.3	6	96	9	107	545	Alpha-amylase	G	Carbohydrate transport and metabolism
TR1753|c0_g4_i1	KOG0862	3e-22	50	97.7	5	78	54	127	216	Synaptobrevin/VAMP-like protein SEC22	U	Intracellular trafficking, secretion, and vesicular transport
TR2284|c0_g4_i2	KOG2462	1e-18	34	86.0	9	131	153	273	279	C2H2-type Zn-finger protein	K	Transcription
TR2532|c0_g1_i4	KOG0142	5e-71	70	260	1	159	31	189	225	Isopentenyl pyrophosphate:dimethylallyl pyrophosphate isomerase	Q	Secondary metabolites biosynthesis, transport and catabolism
TR3160|c1_g1_i1	KOG0328	0.0	87	728	8	407	1	400	400	Predicted ATP-dependent RNA helicase FAL1, involved in rRNA maturation, DEAD-box superfamily	J	Translation, ribosomal structure and biogenesis
TR3836|c2_g4_i6	KOG2148	6e-34	44	137	2	125	216	340	867	Exocyst protein Sec3	U	Intracellular trafficking, secretion, and vesicular transport
TR4037|c0_g3_i1	KOG1313	4e-15	41	73.9	7	90	189	271	309	DHHC-type Zn-finger proteins	R	General function prediction only
TR4243|c0_g3_i1	KOG2739	2e-49	69	188	1	166	1	169	260	Leucine-rich acidic nuclear protein	DR	Multiple classes
TR4856|c0_g1_i1	KOG0889	2e-14	41	71.5	5	58	3493	3550	3550	Histone acetyltransferase SAGA, TRRAP/TRA1 component, PI-3 kinase superfamily	TBLD	Multiple classes
TR5440|c0_g1_i1	KOG3177	4e-21	61	93.5	1	64	82	146	227	Oligoketide cyclase/lipid transport protein	I	Lipid transport and metabolism
TR6140|c1_g1_i1	KOG4220	7e-13	35	66.1	5	79	419	492	503	Muscarinic acetylcholine receptor	T	Signal transduction mechanisms
TR6340|c0_g1_i3	KOG2908	6e-37	54	146	1	130	65	197	380	26S proteasome regulatory complex, subunit RPN9/PSMD13	O	Posttranslational modification, protein turnover, chaperones
TR6506|c0_g1_i1	KOG4411	2e-24	42	105	30	144	12	130	292	Phytoene/squalene synthetase	I	Lipid transport and metabolism
TR7067|c0_g7_i1	KOG4225	2e-07	18	48.5	2	70	246	319	489	Sorbin and SH3 domain-containing protein	T	Signal transduction mechanisms
TR7307|c2_g2_i2	KOG4194	6e-04	46	36.5	28	65	189	226	873	Membrane glycoprotein LIG-1	T	Signal transduction mechanisms
TR7802|c1_g3_i1	KOG3106	1e-36	63	145	1	108	1	108	212	ER lumen protein retaining receptor	U	Intracellular trafficking, secretion, and vesicular transport
TR8013|c0_g1_i1	KOG0526	1e-57	50	216	1	168	28	196	615	Nucleosome-binding factor SPN, POB3 subunit	KLB	Multiple classes
TR8211|c0_g1_i1	KOG4360	3e-06	40	43.9	26	70	1	47	596	Uncharacterized coiled coil protein	S	Function unknown
TR8433|c0_g5_i1	KOG4292	5e-04	25	36.9	27	104	291	365	454	Cubilin, multiligand receptor mediating cobalamin absorption	H	Coenzyme transport and metabolism
TR8466|c0_g3_i1	KOG4161	3e-24	30	105	1	177	49	229	272	Methyl-CpG binding transcription regulators	KB	Multiple classes
TR8740|c0_g3_i1	KOG3005	4e-23	41	100	1	97	58	156	276	GIY-YIG type nuclease	R	General function prediction only
TR8894|c1_g4_i1	KOG2462	1e-15	47	75.6	4	72	187	255	279	C2H2-type Zn-finger protein	K	Transcription
TR9066|c0_g4_i1	KOG3704	3e-56	73	210	1	120	241	360	360	Heparan sulfate D-glucosaminyl 3-O-sulfotransferase	O	Posttranslational modification, protein turnover, chaperones
TR10263|c0_g1_i1	KOG3271	1e-60	66	226	1	154	1	154	156	Translation initiation factor 5A (eIF-5A)	J	Translation, ribosomal structure and biogenesis
TR10620|c0_g2_i2	KOG1074	2e-05	46	41.3	5	36	895	926	958	Transcriptional repressor SALM	K	Transcription
TR10867|c0_g1_i5	KOG3142	2e-20	26	91.8	3	121	56	173	187	Prenylated rab acceptor 1	U	Intracellular trafficking, secretion, and vesicular transport
TR11203|c0_g1_i1	KOG3717	2e-48	55	185	1	141	328	470	612	Carnitine O-acyltransferase CRAT	I	Lipid transport and metabolism
TR11423|c0_g1_i2	KOG3112	8e-16	36	75.8	1	66	178	246	262	Uncharacterized conserved protein	S	Function unknown
TR11648|c0_g2_i1	KOG3864	6e-15	51	73.0	1	66	152	217	221	Uncharacterized conserved protein	S	Function unknown
TR11805|c0_g9_i1	KOG2504	5e-20	40	89.6	1	95	65	159	509	Monocarboxylate transporter	G	Carbohydrate transport and metabolism
TR12038|c0_g2_i3	KOG2499	3e-32	47	130	1	123	353	475	542	Beta-N-acetylhexosaminidase	G	Carbohydrate transport and metabolism
TR12255|c0_g1_i1	KOG0412	5e-31	47	127	15	154	509	642	773	Golgi transport complex COD1 protein	U	Intracellular trafficking, secretion, and vesicular transport
TR12497|c0_g3_i1	KOG1046	3e-11	35	60.9	1	81	495	568	882	Puromycin-sensitive aminopeptidase and related aminopeptidases	EO	Multiple classes
TR12917|c0_g1_i1	KOG1344	2e-10	41	58.5	1	67	119	186	324	Predicted histone deacetylase	B	Chromatin structure and dynamics
TR13141|c0_g1_i1	KOG3021	5e-27	56	113	1	88	1	87	313	Predicted kinase	R	General function prediction only
TR13839|c5_g18_i1	KOG3627	3e-10	31	57.7	1	89	25	114	256	Trypsin	E	Amino acid transport and metabolism
TR14415|c0_g1_i1	KOG0018	3e-53	57	202	3	205	560	752	1141	Structural maintenance of chromosome protein 1 (sister chromatid cohesion complex Cohesin, subunit SMC1)	D	Cell cycle control, cell division, chromosome partitioning
TR14626|c1_g18_i1	KOG0156	3e-20	40	90.7	1	76	262	335	489	Cytochrome P450 CYP2 subfamily	Q	Secondary metabolites biosynthesis, transport and catabolism
TR15011|c0_g1_i2	KOG1872	1e-62	38	234	1	289	191	473	473	Ubiquitin-specific protease	O	Posttranslational modification, protein turnover, chaperones
TR15274|c1_g3_i1	KOG2573	4e-72	81	264	1	144	261	404	498	Ribosome biogenesis protein - Nop56p/Sik1p	AJ	Multiple classes
TR15442|c0_g12_i1	KOG2190	1e-26	44	112	1	123	126	257	485	PolyC-binding proteins alphaCP-1 and related KH domain proteins	AR	Multiple classes
TR15896|c0_g7_i1	KOG4363	2e-54	69	204	1	135	135	270	270	Putative growth response protein	T	Signal transduction mechanisms
TR16149|c0_g1_i1	KOG0054	6e-24	55	103	10	78	976	1044	1381	Multidrug resistance-associated protein/mitoxantrone resistance protein, ABC superfamily	Q	Secondary metabolites biosynthesis, transport and catabolism
TR16351|c0_g1_i1	KOG2271	9e-12	26	62.7	1	97	28	130	678	Nuclear pore complex component (sc Nup85)	YU	Multiple classes
TR16802|c0_g2_i1	KOG4269	2e-20	50	90.9	1	86	1033	1112	1112	Rac GTPase-activating protein BCR/ABR	T	Signal transduction mechanisms
TR17017|c1_g2_i1	KOG2522	6e-25	45	106	6	105	235	332	560	Filamentous baseplate protein Ligatin, contains PUA domain	J	Translation, ribosomal structure and biogenesis
TR17209|c0_g2_i1	KOG4441	5e-39	58	153	3	114	46	157	571	Proteins containing BTB/POZ and Kelch domains, involved in regulatory/signal transduction processes	TR	Multiple classes
TR17424|c0_g5_i1	KOG0266	1e-25	46	108	6	116	145	259	456	WD40 repeat-containing protein	R	General function prediction only
TR17612|c0_g2_i2	KOG4015	1e-05	79	41.7	8	36	54	82	133	Fatty acid-binding protein FABP	I	Lipid transport and metabolism
TR17834|c1_g1_i1	KOG0470	2e-09	67	54.6	1	30	268	298	757	1,4-alpha-glucan branching enzyme/starch branching enzyme II	G	Carbohydrate transport and metabolism
TR18038|c0_g1_i2	KOG0426	5e-38	90	149	1	81	1	81	165	Ubiquitin-protein ligase	O	Posttranslational modification, protein turnover, chaperones
TR18275|c1_g1_i1	KOG2199	5e-10	36	56.6	33	90	213	267	462	Signal transducing adaptor protein STAM/STAM2	T	Signal transduction mechanisms
TR18508|c0_g1_i1	KOG4149	3e-24	45	104	2	108	17	126	129	Uncharacterized conserved protein	S	Function unknown
TR18708|c0_g8_i1	KOG4846	2e-29	55	121	1	82	143	226	538	Nuclear receptor	T	Signal transduction mechanisms
TR19178|c0_g1_i1	KOG4122	2e-10	68	58.8	85	122	1	38	38	Mitochondrial/chloroplast ribosomal protein L36	J	Translation, ribosomal structure and biogenesis
TR19475|c1_g1_i1	KOG0867	6e-34	33	138	1	200	1	199	226	Glutathione S-transferase	O	Posttranslational modification, protein turnover, chaperones
TR19898|c0_g3_i1	KOG3375	1e-17	62	82.9	5	147	4	149	174	Phosphoprotein/predicted coiled-coil protein	R	General function prediction only
TR20740|c4_g1_i1	KOG0035	2e-11	57	61.2	1	35	7	41	890	Ca2+-binding actin-bundling protein (actinin), alpha chain (EF-Hand protein superfamily)	Z	Cytoskeleton
TR20988|c0_g1_i1	KOG1559	2e-75	36	276	1	266	75	339	340	Gamma-glutamyl hydrolase	H	Coenzyme transport and metabolism
TR21680|c0_g4_i5	KOG0299	5e-23	41	100	1	93	88	180	479	U3 snoRNP-associated protein (contains WD40 repeats)	A	RNA processing and modification
TR21924|c0_g1_i1	KOG0264	7e-07	35	46.1	11	60	249	299	422	Nucleosome remodeling factor, subunit CAF1/NURF55/MSI1	B	Chromatin structure and dynamics
TR22132|c1_g1_i2	KOG0761	2e-74	54	272	9	214	12	237	361	Mitochondrial carrier protein CGI-69	C	Energy production and conversion
TR22562|c1_g2_i1	KOG4177	3e-12	41	64.2	10	93	541	625	1143	Ankyrin	M	Cell wall/membrane/envelope biogenesis
TR22731|c0_g1_i4	KOG2849	2e-55	40	210	6	287	110	386	388	Placental protein 11	R	General function prediction only
TR22920|c0_g1_i1	KOG4466	4e-23	32	101	1	135	53	188	291	Component of histone deacetylase complex (breast carcinoma metastasis suppressor 1 protein in human)	DK	Multiple classes
TR23097|c2_g1_i1	KOG0448	2e-15	33	74.7	4	78	438	512	749	Mitofusin 1 GTPase, involved in mitochondrila biogenesis	O	Posttranslational modification, protein turnover, chaperones
TR23358|c1_g12_i2	KOG4610	4e-05	31	40.5	1	61	232	301	328	Uncharacterized conserved protein	S	Function unknown
TR23558|c0_g1_i1	KOG1986	1e-14	65	71.9	6	46	1	41	745	Vesicle coat complex COPII, subunit SEC23	U	Intracellular trafficking, secretion, and vesicular transport
TR23701|c1_g3_i1	KOG4564	4e-41	42	161	6	162	39	206	473	Adenylate cyclase-coupled calcitonin receptor	T	Signal transduction mechanisms
TR24329|c1_g4_i1	KOG2579	2e-10	32	58.2	1	72	257	335	338	Ficolin and related extracellular proteins	R	General function prediction only
TR24811|c0_g1_i1	KOG1415	1e-14	57	72.3	1	66	106	168	222	Ubiquitin C-terminal hydrolase UCHL1	O	Posttranslational modification, protein turnover, chaperones
TR24993|c0_g2_i1	KOG3732	2e-04	30	38.1	1	63	44	105	339	Staufen and related double-stranded-RNA-binding proteins	UK	Multiple classes
TR25427|c0_g4_i1	KOG0530	5e-14	57	70.0	6	57	5	56	318	Protein farnesyltransferase, alpha subunit/protein geranylgeranyltransferase type I, alpha subunit	O	Posttranslational modification, protein turnover, chaperones
TR25675|c0_g1_i3	KOG1304	8e-32	52	129	2	123	186	310	449	Amino acid transporters	E	Amino acid transport and metabolism
TR26019|c2_g4_i1	KOG0591	5e-79	77	287	1	166	116	284	375	NIMA (never in mitosis)-related G2-specific serine/threonine protein kinase	D	Cell cycle control, cell division, chromosome partitioning
TR26250|c0_g1_i1	KOG2686	2e-19	42	88.1	1	94	267	357	366	Choline kinase	M	Cell wall/membrane/envelope biogenesis
TR26429|c0_g1_i1	KOG2364	1e-06	27	45.4	5	58	59	105	433	Predicted pseudouridylate synthase	J	Translation, ribosomal structure and biogenesis
TR26698|c1_g3_i4	KOG0161	3e-08	18	53.7	89	306	991	1206	1930	Myosin class II heavy chain	Z	Cytoskeleton
TR27485|c1_g1_i4	KOG4307	5e-15	16	75.1	5	168	327	483	944	RNA binding protein RBM12/SWAN	R	General function prediction only
TR27926|c1_g1_i1	KOG4219	7e-14	22	71.1	1	179	119	325	423	G protein-coupled receptor	T	Signal transduction mechanisms
TR28869|c1_g5_i2	KOG4310	7e-34	59	135	1	96	133	230	373	Synapse-associated protein	U	Intracellular trafficking, secretion, and vesicular transport
TR29475|c0_g7_i1	KOG0836	1e-41	80	162	1	98	184	281	282	F-actin capping protein, alpha subunit	Z	Cytoskeleton
TR29710|c0_g1_i1	KOG2533	1e-12	52	64.9	1	68	391	459	495	Permease of the major facilitator superfamily	G	Carbohydrate transport and metabolism
TR30285|c0_g1_i4	KOG2844	7e-06	56	44.2	1	25	461	485	856	Dimethylglycine dehydrogenase precursor	E	Amino acid transport and metabolism
TR30475|c0_g1_i1	KOG1378	1e-111	37	395	1	421	35	445	452	Purple acid phosphatase	G	Carbohydrate transport and metabolism
TR30726|c0_g1_i1	KOG1802	2e-41	78	160	1	85	744	828	935	RNA helicase nonsense mRNA reducing factor (pNORF1)	A	RNA processing and modification
TR30953|c1_g1_i1	KOG1190	2e-43	69	168	1	125	365	490	492	Polypyrimidine tract-binding protein	A	RNA processing and modification
TR31317|c0_g5_i2	KOG3732	1e-10	38	60.1	71	138	1	63	339	Staufen and related double-stranded-RNA-binding proteins	UK	Multiple classes
TR31699|c0_g1_i1	KOG0160	4e-26	51	110	1	94	101	187	862	Myosin class V heavy chain	Z	Cytoskeleton
TR32062|c0_g3_i4	KOG1164	5e-18	33	83.4	1	95	140	240	322	Casein kinase (serine/threonine/tyrosine protein kinase)	T	Signal transduction mechanisms
TR32286|c0_g1_i1	KOG1046	4e-08	28	50.1	1	83	53	135	882	Puromycin-sensitive aminopeptidase and related aminopeptidases	EO	Multiple classes
TR32560|c1_g5_i1	KOG0308	2e-14	46	71.2	2	53	656	721	735	Conserved WD40 repeat-containing protein	S	Function unknown
TR32731|c0_g1_i1	KOG0210	4e-04	75	36.8	4	27	266	289	1051	P-type ATPase	P	Inorganic ion transport and metabolism
TR33014|c0_g2_i1	KOG0029	9e-05	33	41.1	4	68	18	77	501	Amine oxidase	Q	Secondary metabolites biosynthesis, transport and catabolism
TR33197|c0_g2_i4	KOG1366	1e-09	34	55.4	16	109	903	985	1436	Alpha-macroglobulin	O	Posttranslational modification, protein turnover, chaperones
TR33423|c0_g1_i1	KOG0341	6e-44	90	169	1	90	389	478	610	DEAD-box protein abstrakt	A	RNA processing and modification
TR33852|c0_g1_i1	KOG2806	8e-91	30	328	19	373	50	407	432	Chitinase	G	Carbohydrate transport and metabolism
TR34021|c0_g4_i1	KOG2201	8e-63	61	232	1	134	223	356	371	Pantothenate kinase PanK and related proteins	H	Coenzyme transport and metabolism
TR34261|c2_g19_i1	KOG1201	6e-72	57	264	1	200	3	200	300	Hydroxysteroid 17-beta dehydrogenase 11	Q	Secondary metabolites biosynthesis, transport and catabolism
TR34439|c0_g4_i1	KOG2085	4e-17	46	80.3	16	84	34	101	457	Serine/threonine protein phosphatase 2A, regulatory subunit	T	Signal transduction mechanisms
TR34656|c0_g1_i1	KOG2371	1e-07	52	48.9	1	38	164	201	411	Molybdopterin biosynthesis protein	H	Coenzyme transport and metabolism
TR35083|c0_g2_i1	KOG0045	6e-38	68	149	3	96	104	197	612	Cytosolic Ca2+-dependent cysteine protease (calpain), large subunit (EF-Hand protein superfamily)	OT	Multiple classes
TR35549|c1_g1_i2	KOG3787	1e-121	49	428	4	379	12	381	507	Glutamate/aspartate and neutral amino acid transporters	E	Amino acid transport and metabolism
TR35929|c0_g1_i1	KOG0657	2e-09	61	55.0	7	32	260	285	285	Glyceraldehyde 3-phosphate dehydrogenase	G	Carbohydrate transport and metabolism
TR36294|c0_g2_i1	KOG3779	3e-64	90	237	1	122	598	719	737	Homeobox transcription factor prospero	K	Transcription
TR36517|c0_g1_i1	KOG1030	8e-08	35	49.5	9	62	9	62	168	Predicted Ca2+-dependent phospholipid-binding protein	R	General function prediction only
TR36812|c1_g1_i1	KOG1393	5e-98	81	350	1	183	25	207	462	Hydroxymethylglutaryl-CoA synthase	I	Lipid transport and metabolism
TR37125|c1_g3_i2	KOG2040	1e-53	75	201	1	108	490	597	1001	Glycine dehydrogenase (decarboxylating)	E	Amino acid transport and metabolism
TR37276|c2_g4_i1	KOG2301	1e-12	27	65.3	10	79	32	100	1592	Voltage-gated Ca2+ channels, alpha1 subunits	PT	Multiple classes
TR37484|c1_g1_i2	KOG4220	2e-08	34	51.5	1	74	408	479	503	Muscarinic acetylcholine receptor	T	Signal transduction mechanisms
TR37896|c1_g2_i2	KOG1479	2e-12	40	64.9	1	87	12	80	406	Nucleoside transporter	F	Nucleotide transport and metabolism
TR38109|c0_g2_i2	KOG3689	3e-71	42	261	2	203	412	617	707	Cyclic nucleotide phosphodiesterase	T	Signal transduction mechanisms
TR38343|c0_g5_i3	KOG2627	2e-07	33	48.6	1	68	421	488	488	Nuclear protein ES2	R	General function prediction only
TR38530|c0_g1_i2	KOG4330	7e-44	53	171	1	184	1	206	206	Uncharacterized conserved protein	S	Function unknown
TR38795|c1_g2_i1	KOG0696	9e-77	88	279	2	137	379	514	683	Serine/threonine protein kinase	T	Signal transduction mechanisms
TR39020|c0_g5_i1	KOG2030	5e-48	51	184	1	156	1	152	911	Predicted RNA-binding protein	R	General function prediction only
TR39225|c0_g1_i1	KOG4006	3e-33	32	135	16	181	71	227	311	Anti-proliferation factor BTG1/TOB	TR	Multiple classes
TR39454|c0_g3_i1	KOG3083	1e-18	83	85.1	1	55	205	259	271	Prohibitin	O	Posttranslational modification, protein turnover, chaperones
TR39837|c0_g1_i1	KOG1246	1e-41	33	163	1	203	699	904	904	DNA-binding protein jumonji/RBP2/SMCY, contains JmjC domain	R	General function prediction only
TR40051|c1_g8_i2	KOG2860	4e-61	43	229	31	303	82	352	359	Uncharacterized conserved protein, contains TraB domain	T	Signal transduction mechanisms
TR40267|c0_g2_i1	KOG4270	2e-24	34	105	1	127	156	277	577	GTPase-activator protein	T	Signal transduction mechanisms
TR40691|c0_g1_i1	KOG1477	3e-36	24	146	1	275	11	304	469	SPRY domain-containing proteins	R	General function prediction only
TR41181|c0_g1_i3	KOG0819	8e-32	49	129	2	106	214	318	321	Annexin	U	Intracellular trafficking, secretion, and vesicular transport
TR41435|c0_g1_i1	KOG1197	1e-12	35	65.4	1	60	270	329	336	Predicted quinone oxidoreductase	CR	Multiple classes
TR41687|c0_g2_i1	KOG3863	1e-05	27	41.9	1	72	507	583	604	bZIP transcription factor NRF1	K	Transcription
TR42318|c0_g1_i1	KOG4417	2e-56	38	213	2	243	6	254	261	Predicted endonuclease	R	General function prediction only
TR42676|c0_g3_i1	KOG2198	5e-37	32	148	14	194	104	290	375	tRNA cytosine-5-methylases and related enzymes of the NOL1/NOP2/sun superfamily	J	Translation, ribosomal structure and biogenesis
TR42931|c1_g2_i1	KOG4091	4e-25	42	106	4	81	385	462	463	Transcription factor	K	Transcription
TR43116|c0_g1_i1	KOG2135	3e-34	77	137	2	88	1	87	526	Proteins containing the RNA recognition motif	R	General function prediction only
TR43307|c0_g2_i1	KOG3847	1e-15	35	75.4	1	85	32	119	399	Phospholipase A2 (platelet-activating factor acetylhydrolase in humans)	I	Lipid transport and metabolism
TR43479|c1_g1_i1	KOG2308	2e-12	63	64.3	1	48	689	737	741	Phosphatidic acid-preferring phospholipase A1, contains DDHD domain	IU	Multiple classes
TR43678|c0_g1_i1	KOG4217	6e-12	61	63.2	18	74	328	391	605	Nuclear receptors of the nerve growth factor-induced protein B type	K	Transcription
TR43907|c0_g1_i1	KOG3558	2e-22	68	98.2	1	54	52	105	768	Hypoxia-inducible factor 1/Neuronal PAS domain protein NPAS1	TK	Multiple classes
TR44410|c0_g1_i1	KOG1074	8e-10	41	55.9	1	43	363	405	958	Transcriptional repressor SALM	K	Transcription
TR44788|c0_g1_i2	KOG1412	1e-112	59	400	2	249	160	407	410	Aspartate aminotransferase/Glutamic oxaloacetic transaminase AAT2/GOT1	E	Amino acid transport and metabolism
TR44947|c0_g1_i1	KOG1164	3e-15	28	74.9	1	130	184	307	322	Casein kinase (serine/threonine/tyrosine protein kinase)	T	Signal transduction mechanisms
TR45145|c1_g4_i1	KOG0816	1e-20	56	91.9	3	78	71	146	223	Protein involved in mRNA turnover	A	RNA processing and modification
TR45481|c0_g1_i1	KOG4459	5e-22	54	96.6	6	78	252	324	471	Membrane-associated proteoglycan Leprecan	S	Function unknown
TR45700|c0_g1_i1	KOG2877	7e-21	60	92.6	1	73	238	310	389	sn-1,2-diacylglycerol ethanolamine- and cholinephosphotranferases	I	Lipid transport and metabolism
TR46210|c0_g1_i1	KOG3787	3e-08	62	50.6	3	31	132	160	507	Glutamate/aspartate and neutral amino acid transporters	E	Amino acid transport and metabolism
TR46469|c0_g1_i1	KOG4327	5e-26	52	110	14	152	1	142	218	mRNA splicing protein SMN (survival motor neuron)	A	RNA processing and modification
TR46834|c0_g1_i2	KOG2851	6e-17	39	80.4	1	108	318	410	412	Eukaryotic-type DNA primase, catalytic (small) subunit	L	Replication, recombination and repair
TR47068|c0_g3_i1	KOG1669	3e-25	73	107	1	61	137	197	208	Predicted mRNA cap-binding protein related to eIF-4E	J	Translation, ribosomal structure and biogenesis
TR47226|c0_g2_i1	KOG1028	5e-27	33	114	1	168	240	383	421	Ca2+-dependent phospholipid-binding protein Synaptotagmin, required for synaptic vesicle and secretory granule exocytosis	TU	Multiple classes
TR47427|c0_g1_i1	KOG1074	2e-04	31	37.8	1	41	367	407	958	Transcriptional repressor SALM	K	Transcription
TR47642|c1_g1_i2	KOG3520	2e-30	42	125	7	124	397	514	1167	Predicted guanine nucleotide exchange factor	T	Signal transduction mechanisms
TR47841|c0_g1_i1	KOG0476	1e-08	29	52.3	5	59	806	860	931	Cl- channel CLC-2 and related proteins (CLC superfamily)	P	Inorganic ion transport and metabolism
TR48112|c0_g7_i1	KOG2451	2e-07	31	48.4	1	57	43	99	503	Aldehyde dehydrogenase	C	Energy production and conversion
TR48318|c0_g6_i1	KOG3870	1e-12	41	65.3	1	72	193	258	434	Uncharacterized conserved protein	S	Function unknown
TR48497|c0_g1_i1	KOG0803	2e-16	36	78.1	1	74	130	203	1312	Predicted E3 ubiquitin ligase	O	Posttranslational modification, protein turnover, chaperones
TR48929|c0_g2_i1	KOG1451	6e-29	45	119	1	100	246	340	812	Oligophrenin-1 and related Rho GTPase-activating proteins	T	Signal transduction mechanisms
TR49341|c0_g1_i1	KOG0694	8e-10	18	56.1	1	58	66	120	694	Serine/threonine protein kinase	T	Signal transduction mechanisms
TR49594|c0_g1_i1	KOG2209	4e-32	91	129	13	81	20	88	445	Oxysterol-binding protein	T	Signal transduction mechanisms
TR50277|c0_g5_i1	KOG0359	7e-38	89	149	1	91	38	128	520	Chaperonin complex component, TCP-1 zeta subunit (CCT6)	O	Posttranslational modification, protein turnover, chaperones
TR50508|c1_g3_i1	KOG1141	1e-09	6	55.5	4	82	236	315	1262	Predicted histone methyl transferase	B	Chromatin structure and dynamics
TR50759|c0_g2_i1	KOG1066	3e-16	37	77.7	1	86	90	176	915	Glucosidase II catalytic (alpha) subunit and related enzymes, glycosyl hydrolase family 31	GMO	Multiple classes
TR50966|c1_g1_i1	KOG4163	6e-39	50	153	3	122	357	476	551	Prolyl-tRNA synthetase	J	Translation, ribosomal structure and biogenesis
TR51188|c6_g5_i2	KOG0182	4e-56	72	210	1	122	79	200	246	20S proteasome, regulatory subunit alpha type PSMA6/SCL1	O	Posttranslational modification, protein turnover, chaperones
TR189|c1_g3_i1	KOG3025	4e-38	73	151	1	141	1	137	137	Mitochondrial F1F0-ATP synthase, subunit c/ATP9/proteolipid	C	Energy production and conversion
TR422|c0_g1_i1	KOG0685	3e-22	39	97.7	6	103	357	455	498	Flavin-containing amine oxidase	H	Coenzyme transport and metabolism
TR1022|c0_g1_i1	KOG1244	8e-14	79	69.3	8	46	220	258	336	Predicted transcription factor Requiem/NEURO-D4	K	Transcription
TR1255|c0_g1_i1	KOG1208	7e-16	34	76.2	1	72	243	314	314	Dehydrogenases with different specificities (related to short-chain alcohol dehydrogenases)	Q	Secondary metabolites biosynthesis, transport and catabolism
TR1517|c0_g1_i1	KOG2643	3e-09	41	54.2	2	47	437	482	489	Ca2+ binding protein, contains EF-hand motifs	P	Inorganic ion transport and metabolism
TR1947|c0_g1_i1	KOG1118	1e-05	36	42.3	6	46	308	348	366	Lysophosphatidic acid acyltransferase endophilin/SH3GL, involved in synaptic vesicle formation	IT	Multiple classes
TR2238|c0_g1_i1	KOG0136	2e-32	54	130	1	93	83	177	670	Acyl-CoA oxidase	I	Lipid transport and metabolism
TR2492|c0_g1_i1	KOG3794	1e-10	31	58.6	1	54	121	177	453	CBF1-interacting corepressor CIR and related proteins	K	Transcription
TR2726|c2_g6_i1	KOG0850	1e-22	68	98.3	1	75	136	211	245	Transcription factor DLX and related proteins with LIM Zn-binding and HOX domains	K	Transcription
TR2931|c0_g1_i1	KOG2293	3e-15	36	74.3	1	73	379	462	547	Daxx-interacting protein MSP58/p78, contains FHA domain	KT	Multiple classes
TR3134|c1_g6_i1	KOG4066	4e-15	34	73.5	1	89	86	177	177	Cell growth regulatory protein CGR11	S	Function unknown
TR3601|c0_g4_i1	KOG3623	2e-15	41	74.5	2	68	897	963	1007	Homeobox transcription factor SIP1	K	Transcription
TR3822|c0_g2_i2	KOG1700	4e-11	40	60.1	1	61	106	167	200	Regulatory protein MLP and related LIM proteins	TZ	Multiple classes
TR4192|c0_g1_i1	KOG3377	6e-17	49	79.6	4	74	52	122	143	Uncharacterized conserved protein	S	Function unknown
TR4438|c1_g2_i2	KOG3209	5e-05	37	40.0	13	65	223	276	984	WW domain-containing protein	R	General function prediction only
TR4643|c0_g1_i1	KOG2803	8e-07	54	46.1	1	37	304	340	358	Choline phosphate cytidylyltransferase/Predicted CDP-ethanolamine synthase	I	Lipid transport and metabolism
TR4799|c1_g2_i2	KOG3623	4e-08	44	50.6	1	50	918	970	1007	Homeobox transcription factor SIP1	K	Transcription
TR5063|c1_g3_i4	KOG4091	4e-42	48	164	2	123	123	242	463	Transcription factor	K	Transcription
TR5182|c2_g2_i4	KOG4215	5e-10	22	58.9	14	202	141	329	432	Hepatocyte nuclear factor 4 and similar steroid hormone receptors	K	Transcription
TR5413|c0_g1_i1	KOG3359	6e-44	41	170	1	183	100	285	723	Dolichyl-phosphate-mannose:protein O-mannosyl transferase	O	Posttranslational modification, protein turnover, chaperones
TR5613|c0_g2_i1	KOG4741	3e-20	34	90.8	7	94	59	142	173	Uncharacterized conserved protein	S	Function unknown
TR5826|c0_g1_i1	KOG3636	3e-31	72	127	1	72	329	400	669	Uncharacterized conserved protein, contains TBC and Rhodanese domains	R	General function prediction only
TR6306|c0_g3_i1	KOG1608	1e-55	68	209	1	141	1	142	374	Protein transporter of the TRAM (translocating chain-associating membrane) superfamily	U	Intracellular trafficking, secretion, and vesicular transport
TR6464|c1_g5_i1	KOG1703	8e-06	28	42.9	1	56	365	416	479	Adaptor protein Enigma and related PDZ-LIM proteins	TZ	Multiple classes
TR6703|c0_g3_i1	KOG0077	2e-16	64	77.7	1	42	152	193	193	Vesicle coat complex COPII, GTPase subunit SAR1	U	Intracellular trafficking, secretion, and vesicular transport
TR6859|c0_g2_i1	KOG3621	5e-16	50	76.6	1	60	202	261	726	WD40 repeat-containing protein	R	General function prediction only
TR7051|c0_g7_i2	KOG0714	1e-06	14	47.4	6	146	167	306	306	Molecular chaperone (DnaJ superfamily)	O	Posttranslational modification, protein turnover, chaperones
TR7544|c0_g1_i1	KOG0936	9e-86	80	309	1	182	1	182	182	Clathrin adaptor complex, small subunit	U	Intracellular trafficking, secretion, and vesicular transport
TR7989|c0_g1_i1	KOG3090	1e-47	65	182	1	117	138	254	290	Prohibitin-like protein	O	Posttranslational modification, protein turnover, chaperones
TR8190|c0_g1_i1	KOG3716	5e-54	59	203	2	136	394	528	764	Carnitine O-acyltransferase CPTI	I	Lipid transport and metabolism
TR8401|c0_g3_i3	KOG4444	1e-31	50	128	1	116	72	190	359	Peroxisomal assembly protein PEX3	MU	Multiple classes
TR8694|c0_g1_i1	KOG3716	3e-09	55	54.2	2	39	250	287	764	Carnitine O-acyltransferase CPTI	I	Lipid transport and metabolism
TR9252|c0_g2_i1	KOG0233	2e-43	64	168	15	158	8	149	196	Vacuolar H+-ATPase V0 sector, subunit c''	C	Energy production and conversion
TR9480|c0_g1_i1	KOG3623	2e-04	29	37.9	7	95	183	267	1007	Homeobox transcription factor SIP1	K	Transcription
TR9699|c0_g2_i1	KOG0979	4e-30	70	123	1	67	951	1017	1072	Structural maintenance of chromosome protein SMC5/Spr18, SMC superfamily	BDL	Multiple classes
TR9872|c1_g1_i1	KOG0250	9e-21	30	93.1	1	120	539	663	1074	DNA repair protein RAD18 (SMC family protein)	L	Replication, recombination and repair
TR10060|c0_g1_i1	KOG0264	1e-115	75	410	4	261	2	260	422	Nucleosome remodeling factor, subunit CAF1/NURF55/MSI1	B	Chromatin structure and dynamics
TR10230|c2_g1_i1	KOG0393	8e-23	50	99.2	1	65	3	68	198	Ras-related small GTPase, Rho type	R	General function prediction only
TR10408|c0_g1_i1	KOG1917	6e-27	75	112	1	70	715	784	1125	Membrane-associated hematopoietic protein	R	General function prediction only
TR10587|c0_g2_i1	KOG2725	6e-41	60	159	1	115	297	411	411	Cytochrome oxidase assembly factor COX15	O	Posttranslational modification, protein turnover, chaperones
TR11149|c0_g1_i2	KOG2841	4e-20	21	92.0	1	169	54	218	254	Structure-specific endonuclease ERCC1-XPF, ERCC1 component	L	Replication, recombination and repair
TR11395|c0_g2_i1	KOG0359	4e-42	61	163	1	121	371	489	520	Chaperonin complex component, TCP-1 zeta subunit (CCT6)	O	Posttranslational modification, protein turnover, chaperones
TR11606|c0_g1_i1	KOG1151	7e-60	48	224	1	240	42	329	775	Tousled-like protein kinase	T	Signal transduction mechanisms
TR11787|c0_g1_i3	KOG3589	2e-30	51	126	105	236	68	202	221	G protein signaling regulators	T	Signal transduction mechanisms
TR12200|c0_g1_i1	KOG4628	1e-10	45	58.5	11	56	222	267	348	Predicted E3 ubiquitin ligase	O	Posttranslational modification, protein turnover, chaperones
TR12456|c0_g4_i1	KOG1777	6e-48	53	183	1	132	55	178	625	Putative Zn-finger protein	R	General function prediction only
TR12713|c0_g8_i1	KOG4091	1e-18	39	85.0	1	88	352	430	463	Transcription factor	K	Transcription
TR12890|c1_g1_i4	KOG1584	2e-39	32	157	151	322	102	246	297	Sulfotransferase	R	General function prediction only
TR13117|c1_g2_i1	KOG3698	5e-27	33	113	1	83	811	891	891	Hyaluronoglucosaminidase	O	Posttranslational modification, protein turnover, chaperones
TR13630|c3_g1_i1	KOG2462	4e-20	35	91.4	14	137	131	255	279	C2H2-type Zn-finger protein	K	Transcription
TR13830|c1_g1_i1	KOG1710	4e-07	42	47.0	1	43	342	390	396	MYND Zn-finger and ankyrin repeat protein	R	General function prediction only
TR14144|c0_g2_i1	KOG3710	2e-40	78	157	1	80	151	230	280	EGL-Nine (EGLN) protein	T	Signal transduction mechanisms
TR14622|c0_g1_i1	KOG0358	1e-50	83	192	1	120	415	534	534	Chaperonin complex component, TCP-1 delta subunit (CCT4)	O	Posttranslational modification, protein turnover, chaperones
TR14766|c3_g1_i8	KOG0374	8e-17	46	79.2	1	61	267	331	331	Serine/threonine specific protein phosphatase PP1, catalytic subunit	TR	Multiple classes
TR14963|c0_g2_i3	KOG0078	4e-13	26	69.5	7	150	13	128	207	GTP-binding protein SEC4, small G protein superfamily, and related Ras family GTP-binding proteins	TU	Multiple classes
TR15428|c0_g4_i2	KOG3205	1e-45	58	175	1	125	75	199	200	Rho GDP-dissociation inhibitor	T	Signal transduction mechanisms
TR15863|c0_g1_i3	KOG4065	6e-22	43	96.3	1	105	25	130	144	Uncharacterized conserved protein	S	Function unknown
TR16108|c3_g1_i7	KOG4308	3e-22	38	100	1	278	89	363	478	LRR-containing protein	S	Function unknown
TR16311|c0_g4_i1	KOG0425	5e-13	69	66.8	1	43	127	168	171	Ubiquitin-protein ligase	O	Posttranslational modification, protein turnover, chaperones
TR16538|c0_g5_i3	KOG2989	4e-16	43	77.0	2	93	81	169	253	Uncharacterized conserved protein	S	Function unknown
TR16737|c0_g3_i1	KOG2833	2e-35	68	141	2	97	1	97	395	Mevalonate pyrophosphate decarboxylase	I	Lipid transport and metabolism
TR16967|c0_g2_i1	KOG2592	5e-27	45	113	1	104	236	332	426	Tumor differentially expressed (TDE) protein	S	Function unknown
TR17167|c0_g1_i1	KOG0558	2e-15	70	74.7	2	48	250	296	474	Dihydrolipoamide transacylase (alpha-keto acid dehydrogenase E2 subunit)	C	Energy production and conversion
TR17394|c0_g4_i1	KOG0937	2e-07	18	48.0	1	81	297	373	424	Adaptor complexes medium subunit family	U	Intracellular trafficking, secretion, and vesicular transport
TR17803|c0_g1_i1	KOG0290	7e-58	70	216	6	132	34	162	364	Conserved WD40 repeat-containing protein AN11	S	Function unknown
TR18208|c0_g4_i1	KOG2368	3e-78	73	284	1	173	47	219	316	Hydroxymethylglutaryl-CoA lyase	CE	Multiple classes
TR18482|c0_g1_i1	KOG4497	8e-10	34	55.8	1	49	386	433	447	Uncharacterized conserved protein WDR8, contains WD repeats	R	General function prediction only
TR18674|c0_g2_i1	KOG1165	2e-18	44	84.7	1	79	275	354	449	Casein kinase (serine/threonine/tyrosine protein kinase)	T	Signal transduction mechanisms
TR19138|c0_g1_i2	KOG4203	5e-33	63	133	6	112	89	196	473	Armadillo/beta-Catenin/plakoglobin	TZ	Multiple classes
TR19636|c0_g5_i5	KOG3065	1e-08	42	52.3	64	120	216	272	273	SNAP-25 (synaptosome-associated protein) component of SNARE complex	U	Intracellular trafficking, secretion, and vesicular transport
TR19861|c0_g2_i1	KOG1682	9e-07	44	45.8	7	42	252	287	287	Enoyl-CoA isomerase	I	Lipid transport and metabolism
TR20037|c0_g3_i1	KOG0761	2e-28	53	118	2	84	159	250	361	Mitochondrial carrier protein CGI-69	C	Energy production and conversion
TR20246|c0_g1_i1	KOG2633	2e-43	42	169	1	173	31	194	200	Hismacro and SEC14 domain-containing proteins	BK	Multiple classes
TR20492|c0_g1_i1	KOG2372	3e-56	51	212	1	204	49	241	241	Oxidation resistance protein	L	Replication, recombination and repair
TR20943|c0_g2_i1	KOG3017	5e-05	29	40.3	1	78	37	103	225	Defense-related protein containing SCP domain	S	Function unknown
TR21126|c0_g2_i1	KOG3378	3e-06	21	45.8	19	172	2	147	385	Globins and related hemoproteins	C	Energy production and conversion
TR21511|c0_g1_i1	KOG0156	3e-08	33	50.6	4	45	278	319	489	Cytochrome P450 CYP2 subfamily	Q	Secondary metabolites biosynthesis, transport and catabolism
TR21657|c4_g4_i1	KOG0127	6e-18	53	82.8	1	66	3	68	678	Nucleolar protein fibrillarin NOP77 (RRM superfamily)	A	RNA processing and modification
TR21881|c1_g1_i1	KOG0496	1e-40	48	158	1	111	18	128	649	Beta-galactosidase	G	Carbohydrate transport and metabolism
TR22102|c0_g1_i1	KOG0394	2e-56	59	211	1	123	3	125	210	Ras-related GTPase	R	General function prediction only
TR22318|c0_g1_i1	KOG4585	4e-09	28	53.6	1	87	139	236	326	Predicted transposase	L	Replication, recombination and repair
TR22522|c0_g1_i2	KOG0977	1e-04	20	39.5	5	114	256	365	546	Nuclear envelope protein lamin, intermediate filament superfamily	DY	Multiple classes
TR22878|c0_g1_i1	KOG0908	4e-26	56	110	2	77	1	76	288	Thioredoxin-like protein	O	Posttranslational modification, protein turnover, chaperones
TR23070|c0_g2_i1	KOG4250	5e-04	38	36.9	1	34	686	719	732	TANK binding protein kinase TBK1	T	Signal transduction mechanisms
TR23341|c0_g1_i1	KOG3045	2e-79	57	288	1	208	119	325	325	Predicted RNA methylase involved in rRNA processing	A	RNA processing and modification
TR23548|c0_g1_i3	KOG0727	1e-62	90	232	1	124	285	408	408	26S proteasome regulatory complex, ATPase RPT3	O	Posttranslational modification, protein turnover, chaperones
TR23677|c2_g8_i1	KOG3865	4e-05	62	40.3	5	41	365	397	402	Arrestin	T	Signal transduction mechanisms
TR23868|c0_g3_i1	KOG1327	4e-29	56	120	1	97	99	196	529	Copine	T	Signal transduction mechanisms
TR24141|c1_g1_i1	KOG0156	1e-110	36	392	1	458	23	484	489	Cytochrome P450 CYP2 subfamily	Q	Secondary metabolites biosynthesis, transport and catabolism
TR24282|c0_g1_i2	KOG2870	2e-63	69	236	38	174	22	160	452	NADH:ubiquinone oxidoreductase, NDUFS2/49 kDa subunit	C	Energy production and conversion
TR24782|c0_g1_i1	KOG2767	3e-61	75	227	1	119	20	137	400	Translation initiation factor 5 (eIF-5)	J	Translation, ribosomal structure and biogenesis
TR25194|c1_g3_i1	KOG2887	1e-20	43	92.2	1	107	1	119	175	Membrane protein involved in ER to Golgi transport	U	Intracellular trafficking, secretion, and vesicular transport
TR25645|c0_g1_i2	KOG4216	3e-36	57	144	1	116	269	384	479	Steroid hormone nuclear receptor	K	Transcription
TR25994|c0_g1_i2	KOG4027	6e-38	47	149	1	104	84	187	187	Uncharacterized conserved protein	S	Function unknown
TR26193|c0_g1_i1	KOG4160	6e-09	29	54.3	10	91	224	307	492	BPI/LBP/CETP family protein	V	Defense mechanisms
TR26407|c0_g1_i1	KOG0929	1e-04	40	40.0	70	134	1341	1383	1514	Guanine nucleotide exchange factor	U	Intracellular trafficking, secretion, and vesicular transport
TR26684|c1_g1_i1	KOG2330	2e-07	45	48.1	1	57	453	500	500	Splicing factor 3b, subunit 2	A	RNA processing and modification
TR27275|c0_g1_i1	KOG2777	2e-10	30	58.4	1	73	381	450	542	tRNA-specific adenosine deaminase 1	A	RNA processing and modification
TR27643|c0_g1_i1	KOG1427	5e-19	40	86.7	1	77	118	194	443	Uncharacterized conserved protein, contains RCC1 domain	S	Function unknown
TR27888|c1_g8_i1	KOG1074	2e-09	35	54.4	3	62	353	412	958	Transcriptional repressor SALM	K	Transcription
TR28140|c0_g2_i1	KOG2010	2e-10	61	58.3	1	62	146	207	405	Double stranded RNA binding protein	R	General function prediction only
TR28374|c0_g1_i1	KOG2098	3e-45	94	173	1	78	438	515	591	Predicted N6-adenine RNA methylase	A	RNA processing and modification
TR28610|c0_g1_i2	KOG3988	9e-90	72	323	1	193	149	341	378	Protein-tyrosine sulfotransferase TPST1/TPST2	O	Posttranslational modification, protein turnover, chaperones
TR28821|c0_g1_i1	KOG1649	4e-25	63	106	1	79	299	383	397	SWI-SNF chromatin remodeling complex, Snf5 subunit	BK	Multiple classes
TR28992|c0_g1_i1	KOG0471	2e-16	41	77.8	1	100	411	508	545	Alpha-amylase	G	Carbohydrate transport and metabolism
TR29419|c0_g1_i1	KOG2494	2e-28	48	119	1	142	92	227	331	C3H1-type Zn-finger protein	K	Transcription
TR29882|c0_g4_i1	KOG1480	8e-06	42	42.7	13	66	242	289	909	Netrin transmembrane receptor unc-5	T	Signal transduction mechanisms
TR30076|c4_g1_i1	KOG3541	5e-11	55	60.1	3	42	344	383	477	Predicted guanine nucleotide exchange factor	T	Signal transduction mechanisms
TR30664|c2_g1_i1	KOG4755	4e-29	28	121	1	179	26	208	213	Predicted pyroglutamyl peptidase	O	Posttranslational modification, protein turnover, chaperones
TR30929|c0_g1_i1	KOG0738	7e-57	75	212	1	127	300	423	491	AAA+-type ATPase	O	Posttranslational modification, protein turnover, chaperones
TR31112|c3_g5_i1	KOG2562	1e-10	24	60.0	22	137	69	169	493	Protein phosphatase 2 regulatory subunit	A	RNA processing and modification
TR31281|c0_g6_i1	KOG2082	4e-50	73	190	1	130	356	482	1075	K+/Cl- cotransporter KCC1 and related transporters	P	Inorganic ion transport and metabolism
TR31672|c1_g1_i1	KOG1498	8e-15	60	72.7	1	60	302	354	439	26S proteasome regulatory complex, subunit RPN5/PSMD12	O	Posttranslational modification, protein turnover, chaperones
TR32254|c0_g8_i1	KOG0201	2e-14	45	71.6	1	74	250	328	467	Serine/threonine protein kinase	T	Signal transduction mechanisms
TR32515|c0_g1_i1	KOG0867	2e-22	26	99.7	5	206	3	204	226	Glutathione S-transferase	O	Posttranslational modification, protein turnover, chaperones
TR32706|c7_g5_i1	KOG2579	7e-49	60	186	1	132	141	270	338	Ficolin and related extracellular proteins	R	General function prediction only
TR32963|c0_g1_i1	KOG3883	1e-29	67	122	1	78	6	84	198	Ras family small GTPase	T	Signal transduction mechanisms
TR33153|c2_g3_i1	KOG0258	1e-143	59	500	1	342	140	475	475	Alanine aminotransferase	E	Amino acid transport and metabolism
TR33576|c0_g2_i3	KOG0812	2e-82	55	299	1	283	1	294	311	SNARE protein SED5/Syntaxin 5	U	Intracellular trafficking, secretion, and vesicular transport
TR33828|c1_g3_i1	KOG4813	2e-13	53	68.2	1	84	100	181	248	Translation initiation factor eIF3, p35 subunit	J	Translation, ribosomal structure and biogenesis
TR33976|c1_g4_i1	KOG0286	1e-16	79	78.8	1	43	301	343	343	G-protein beta subunit	R	General function prediction only
TR34244|c0_g1_i1	KOG2255	3e-17	49	80.8	16	84	86	154	224	Peptidyl-tRNA hydrolase	J	Translation, ribosomal structure and biogenesis
TR34415|c2_g10_i1	KOG0156	7e-08	43	49.5	7	61	109	162	489	Cytochrome P450 CYP2 subfamily	Q	Secondary metabolites biosynthesis, transport and catabolism
TR34608|c0_g1_i1	KOG1613	2e-14	24	71.2	2	101	191	297	298	Exosomal 3'-5' exoribonuclease complex, subunit Rrp43	J	Translation, ribosomal structure and biogenesis
TR34799|c0_g2_i1	KOG2767	3e-24	49	103	1	85	278	362	400	Translation initiation factor 5 (eIF-5)	J	Translation, ribosomal structure and biogenesis
TR35256|c1_g6_i1	KOG1025	5e-16	54	76.9	1	57	280	335	1177	Epidermal growth factor receptor EGFR and related tyrosine kinases	T	Signal transduction mechanisms
TR35520|c1_g1_i1	KOG3608	4e-13	25	70.1	23	201	189	380	467	Zn finger proteins	R	General function prediction only
TR35717|c0_g3_i1	KOG4220	6e-08	39	50.0	4	69	95	160	503	Muscarinic acetylcholine receptor	T	Signal transduction mechanisms
TR35881|c0_g1_i1	KOG3225	8e-31	53	126	1	116	32	145	168	Mitochondrial import inner membrane translocase, subunit TIM22	U	Intracellular trafficking, secretion, and vesicular transport
TR36087|c0_g1_i1	KOG1060	3e-54	79	204	1	123	64	186	968	Vesicle coat complex AP-3, beta subunit	U	Intracellular trafficking, secretion, and vesicular transport
TR36254|c0_g11_i2	KOG2655	5e-21	45	93.1	1	78	242	325	366	Septin family protein (P-loop GTPase)	DZU	Multiple classes
TR36484|c1_g1_i1	KOG0070	2e-29	93	121	1	65	1	65	181	GTP-binding ADP-ribosylation factor Arf1	U	Intracellular trafficking, secretion, and vesicular transport
TR36616|c1_g1_i1	KOG3388	9e-28	45	115	7	111	18	132	136	Predicted transcription regulator/nuclease, contains ParB domain	L	Replication, recombination and repair
TR36766|c0_g3_i1	KOG2265	3e-14	30	70.7	1	79	70	148	179	Nuclear distribution protein NUDC	T	Signal transduction mechanisms
TR36992|c0_g3_i2	KOG0472	2e-23	45	102	7	119	23	136	565	Leucine-rich repeat protein	S	Function unknown
TR37098|c0_g2_i1	KOG0073	3e-74	71	271	1	184	1	185	185	GTP-binding ADP-ribosylation factor-like protein ARL2	UZ	Multiple classes
TR37236|c0_g1_i1	KOG4341	8e-06	24	44.2	26	164	74	196	483	F-box protein containing LRR	R	General function prediction only
TR38089|c0_g3_i1	KOG4686	5e-39	32	155	11	301	41	317	459	Predicted sugar transporter	G	Carbohydrate transport and metabolism
TR38314|c0_g5_i1	KOG0617	5e-35	75	139	1	84	152	235	264	Ras suppressor protein (contains leucine-rich repeats)	T	Signal transduction mechanisms
TR38755|c0_g3_i1	KOG4245	1e-05	44	42.0	2	35	8	41	297	Predicted metal-dependent hydrolase of the TIM-barrel fold	R	General function prediction only
TR38977|c1_g1_i1	KOG4096	6e-14	64	69.6	9	72	1	64	75	Uncharacterized conserved protein	S	Function unknown
TR39437|c1_g1_i1	KOG3637	2e-86	30	313	3	497	124	632	1030	Vitronectin receptor, alpha subunit	W	Extracellular structures
TR39569|c0_g6_i11	KOG3603	5e-63	45	234	1	222	53	275	456	Predicted phospholipase D	R	General function prediction only
TR39799|c1_g2_i1	KOG1340	6e-24	26	105	4	190	36	218	218	Prosaposin	IG	Multiple classes
TR40230|c0_g2_i1	KOG1226	3e-08	37	50.7	1	76	363	441	783	Integrin beta subunit (N-terminal portion of extracellular region)	TW	Multiple classes
TR40451|c8_g1_i1	KOG1654	8e-41	56	159	1	116	1	116	116	Microtubule-associated anchor protein involved in autophagy and membrane trafficking	Z	Cytoskeleton
TR40664|c0_g1_i1	KOG3391	3e-37	72	147	1	92	1	90	151	Transcriptional co-repressor component	K	Transcription
TR40920|c0_g1_i1	KOG3779	7e-09	89	52.9	1	28	1	28	737	Homeobox transcription factor prospero	K	Transcription
TR41146|c0_g4_i1	KOG2270	3e-52	70	197	1	111	179	289	520	Serine/threonine protein kinase involved in cell cycle control	TD	Multiple classes
TR41393|c0_g10_i1	KOG0381	9e-05	31	39.4	2	66	21	89	96	HMG box-containing protein	R	General function prediction only
TR41644|c0_g1_i2	KOG0200	2e-08	20	52.6	1	102	72	175	609	Fibroblast/platelet-derived growth factor receptor and related receptor tyrosine kinases	T	Signal transduction mechanisms
TR41895|c0_g2_i1	KOG1314	5e-42	51	163	1	133	205	339	414	DHHC-type Zn-finger protein	R	General function prediction only
TR42067|c0_g2_i1	KOG1112	8e-29	76	119	1	65	634	698	796	Ribonucleotide reductase, alpha subunit	F	Nucleotide transport and metabolism
TR42273|c0_g1_i1	KOG3919	3e-29	56	120	1	116	56	178	374	Kinesin-associated fasciculation and elongation protein involved in axonal transport	U	Intracellular trafficking, secretion, and vesicular transport
TR42476|c0_g3_i2	KOG2292	0.0	70	729	1	438	271	724	751	Oligosaccharyltransferase, STT3 subunit	O	Posttranslational modification, protein turnover, chaperones
TR43087|c0_g4_i1	KOG0054	2e-39	70	154	1	92	1141	1232	1381	Multidrug resistance-associated protein/mitoxantrone resistance protein, ABC superfamily	Q	Secondary metabolites biosynthesis, transport and catabolism
TR43439|c0_g5_i1	KOG0054	4e-43	54	168	1	152	418	571	1381	Multidrug resistance-associated protein/mitoxantrone resistance protein, ABC superfamily	Q	Secondary metabolites biosynthesis, transport and catabolism
TR43877|c0_g1_i2	KOG2641	8e-15	40	72.6	1	79	100	180	386	Predicted seven transmembrane receptor - rhodopsin family	T	Signal transduction mechanisms
TR44151|c5_g1_i2	KOG3182	3e-33	59	133	11	103	8	98	212	Predicted cation transporter	P	Inorganic ion transport and metabolism
TR44750|c0_g2_i3	KOG1744	1e-10	97	58.8	1	40	88	127	127	Histone H2B	B	Chromatin structure and dynamics
TR44915|c0_g2_i1	KOG0686	1e-173	61	603	1	481	1	466	466	COP9 signalosome, subunit CSN1	OT	Multiple classes
TR45084|c0_g4_i4	KOG4328	5e-45	40	175	1	216	246	450	498	WD40 protein	S	Function unknown
TR45450|c1_g1_i1	KOG0576	4e-37	81	146	1	79	187	265	829	Mitogen-activated protein kinase kinase kinase kinase (MAP4K), germinal center kinase family	T	Signal transduction mechanisms
TR45668|c0_g1_i1	KOG2011	7e-15	49	72.7	4	64	841	901	1048	Sister chromatid cohesion complex Cohesin, subunit STAG/IRR1/SCC3	D	Cell cycle control, cell division, chromosome partitioning
TR46408|c0_g1_i1	KOG0629	1e-55	66	209	1	131	166	296	510	Glutamate decarboxylase and related proteins	E	Amino acid transport and metabolism
TR46619|c0_g1_i1	KOG4139	7e-07	21	46.6	2	113	214	326	520	Protein kinase essential for the initiation of DNA replication	LD	Multiple classes
TR47214|c1_g4_i2	KOG2514	6e-37	59	146	1	100	735	835	861	Uncharacterized conserved protein	S	Function unknown
TR47389|c0_g1_i1	KOG0145	3e-46	83	177	1	87	274	360	360	RNA-binding protein ELAV/HU (RRM superfamily)	A	RNA processing and modification
TR47606|c0_g1_i1	KOG0569	2e-12	49	64.5	1	76	308	384	485	Permease of the major facilitator superfamily	G	Carbohydrate transport and metabolism
TR48089|c1_g1_i1	KOG0551	9e-12	50	62.3	11	68	14	69	390	Hsp90 co-chaperone CNS1 (contains TPR repeats)	O	Posttranslational modification, protein turnover, chaperones
TR48263|c0_g2_i1	KOG0054	8e-54	63	202	2	119	1221	1338	1381	Multidrug resistance-associated protein/mitoxantrone resistance protein, ABC superfamily	Q	Secondary metabolites biosynthesis, transport and catabolism
TR48467|c0_g1_i1	KOG0868	1e-81	60	296	1	210	5	217	217	Glutathione S-transferase	O	Posttranslational modification, protein turnover, chaperones
TR48696|c0_g2_i1	KOG4007	1e-17	44	82.0	1	63	160	227	229	Uncharacterized conserved protein	S	Function unknown
TR48879|c0_g1_i1	KOG2181	7e-28	50	115	1	84	314	415	415	LIM domain binding protein LDB1/NLI/CLIM	K	Transcription
TR49094|c1_g7_i3	KOG2879	9e-17	39	78.9	1	78	209	286	298	Predicted E3 ubiquitin ligase	O	Posttranslational modification, protein turnover, chaperones
TR49556|c0_g1_i1	KOG4179	3e-14	48	70.8	1	64	65	128	568	Lysyl hydrolase/glycosyltransferase family 25	O	Posttranslational modification, protein turnover, chaperones
TR49728|c1_g2_i1	KOG2462	9e-19	35	88.7	184	299	157	265	279	C2H2-type Zn-finger protein	K	Transcription
TR50232|c0_g1_i1	KOG1565	4e-17	40	80.1	1	101	80	168	469	Gelatinase A and related matrix metalloproteases	OW	Multiple classes
TR50459|c1_g3_i1	KOG0396	1e-35	50	141	1	98	291	388	389	Uncharacterized conserved protein	S	Function unknown
TR50897|c0_g4_i1	KOG0081	3e-28	84	117	1	57	86	142	219	GTPase Rab27, small G protein superfamily	U	Intracellular trafficking, secretion, and vesicular transport
TR51165|c0_g1_i5	KOG0287	7e-10	26	56.3	1	71	22	86	442	Postreplication repair protein RAD18	L	Replication, recombination and repair
TR51370|c0_g2_i1	KOG0991	1e-155	73	543	22	347	2	327	333	Replication factor C, subunit RFC2	L	Replication, recombination and repair
TR193|c0_g1_i1	KOG2526	6e-17	43	79.7	4	66	8	72	555	Predicted aminopeptidases - M20/M25/M40 family	E	Amino acid transport and metabolism
TR422|c0_g4_i2	KOG0685	1e-39	47	155	6	140	357	491	498	Flavin-containing amine oxidase	H	Coenzyme transport and metabolism
TR1262|c0_g1_i1	KOG0817	6e-04	40	36.6	15	41	44	70	142	Acyl-CoA-binding protein	I	Lipid transport and metabolism
TR1517|c0_g6_i1	KOG2643	2e-31	37	128	2	132	351	482	489	Ca2+ binding protein, contains EF-hand motifs	P	Inorganic ion transport and metabolism
TR1731|c0_g1_i1	KOG1769	1e-18	46	85.3	1	78	1	77	99	Ubiquitin-like proteins	O	Posttranslational modification, protein turnover, chaperones
TR2242|c0_g1_i1	KOG3749	5e-41	74	159	1	87	137	223	640	Phosphoenolpyruvate carboxykinase	C	Energy production and conversion
TR2931|c0_g3_i1	KOG2293	1e-11	39	62.0	3	74	314	386	547	Daxx-interacting protein MSP58/p78, contains FHA domain	KT	Multiple classes
TR3137|c0_g2_i1	KOG0160	4e-06	15	43.8	1	88	341	431	862	Myosin class V heavy chain	Z	Cytoskeleton
TR3332|c0_g1_i1	KOG0625	8e-25	59	105	1	72	471	541	558	Phosphoglucomutase	G	Carbohydrate transport and metabolism
TR3604|c0_g1_i1	KOG1517	8e-13	55	65.8	5	40	1166	1201	1387	Guanine nucleotide binding protein MIP1	D	Cell cycle control, cell division, chromosome partitioning
TR3827|c0_g1_i1	KOG0266	5e-07	32	46.7	1	83	249	323	456	WD40 repeat-containing protein	R	General function prediction only
TR4002|c0_g1_i1	KOG1206	2e-19	67	88.2	1	58	155	212	272	Peroxisomal multifunctional beta-oxidation protein and related enzymes	I	Lipid transport and metabolism
TR4192|c0_g3_i1	KOG3377	8e-05	57	39.6	1	28	116	143	143	Uncharacterized conserved protein	S	Function unknown
TR4799|c1_g2_i4	KOG2462	4e-21	30	95.2	2	173	86	263	279	C2H2-type Zn-finger protein	K	Transcription
TR5064|c0_g2_i1	KOG3863	7e-05	31	39.6	1	59	342	402	604	bZIP transcription factor NRF1	K	Transcription
TR5413|c1_g1_i1	KOG3359	2e-14	40	71.5	3	77	26	99	723	Dolichyl-phosphate-mannose:protein O-mannosyl transferase	O	Posttranslational modification, protein turnover, chaperones
TR5617|c1_g1_i1	KOG0661	6e-27	76	112	1	69	56	126	538	MAPK related serine/threonine protein kinase	T	Signal transduction mechanisms
TR5827|c0_g2_i1	KOG1446	7e-73	56	267	8	188	126	306	311	Histone H3 (Lys4) methyltransferase complex and RNA cleavage factor II complex, subunit SWD2	ABO	Multiple classes
TR6313|c0_g1_i1	KOG3187	1e-18	63	85.3	1	71	115	185	223	Protein tyrosine phosphatase-like protein PTPLA (contains Pro instead of catalytic Arg)	R	General function prediction only
TR6466|c1_g2_i1	KOG2167	7e-49	82	186	1	117	548	661	661	Cullins	D	Cell cycle control, cell division, chromosome partitioning
TR6703|c0_g7_i1	KOG0077	1e-45	62	175	1	112	51	162	193	Vesicle coat complex COPII, GTPase subunit SAR1	U	Intracellular trafficking, secretion, and vesicular transport
TR6875|c0_g1_i1	KOG4331	1e-05	22	43.4	56	104	99	152	865	Polytopic membrane protein Prominin	R	General function prediction only
TR7553|c0_g1_i1	KOG0315	6e-11	57	59.6	1	42	269	310	311	G-protein beta subunit-like protein (contains WD40 repeats)	R	General function prediction only
TR7994|c0_g1_i1	KOG1448	1e-15	90	75.3	1	40	64	103	316	Ribose-phosphate pyrophosphokinase	FE	Multiple classes
TR8192|c0_g1_i1	KOG1496	1e-148	71	518	1	332	1	331	332	Malate dehydrogenase	C	Energy production and conversion
TR8411|c0_g1_i1	KOG1959	2e-41	29	162	1	199	601	797	996	Glycosyl hydrolase, family 38 - alpha-mannosidase	G	Carbohydrate transport and metabolism
TR8434|c558_g1_i1	KOG3181	2e-22	84	97.7	1	63	29	91	244	40S ribosomal protein S3	J	Translation, ribosomal structure and biogenesis
TR8702|c0_g3_i1	KOG0587	3e-63	94	234	18	134	826	942	953	Traf2- and Nck-interacting kinase and related germinal center kinase (GCK) family protein kinases	T	Signal transduction mechanisms
TR8884|c0_g1_i1	KOG2150	7e-46	62	176	1	116	460	575	575	CCR4-NOT transcriptional regulation complex, NOT5 subunit	K	Transcription
TR9040|c0_g1_i1	KOG4385	1e-11	60	61.7	1	48	206	253	581	Predicted forkhead transcription factor	K	Transcription
TR9258|c0_g3_i1	KOG0135	5e-11	53	60.0	1	43	619	659	661	Pristanoyl-CoA/acyl-CoA oxidase	IQ	Multiple classes
TR9481|c1_g1_i2	KOG3189	2e-22	67	97.7	1	62	65	126	252	Phosphomannomutase	I	Lipid transport and metabolism
TR9699|c0_g4_i1	KOG0979	1e-31	66	128	1	75	932	1006	1072	Structural maintenance of chromosome protein SMC5/Spr18, SMC superfamily	BDL	Multiple classes
TR9872|c1_g2_i2	KOG0250	2e-17	33	81.1	4	90	460	544	1074	DNA repair protein RAD18 (SMC family protein)	L	Replication, recombination and repair
TR10060|c0_g2_i1	KOG0264	6e-35	89	139	1	74	310	383	422	Nucleosome remodeling factor, subunit CAF1/NURF55/MSI1	B	Chromatin structure and dynamics
TR10236|c1_g2_i1	KOG2116	5e-56	43	211	2	241	341	547	738	Protein involved in plasmid maintenance/nuclear protein involved in lipid metabolism	NI	Multiple classes
TR10408|c1_g1_i1	KOG1917	2e-32	68	130	1	90	850	939	1125	Membrane-associated hematopoietic protein	R	General function prediction only
TR10587|c0_g2_i3	KOG2725	1e-35	58	142	2	108	305	411	411	Cytochrome oxidase assembly factor COX15	O	Posttranslational modification, protein turnover, chaperones
TR11154|c0_g1_i1	KOG3717	2e-11	47	61.5	18	63	12	57	612	Carnitine O-acyltransferase CRAT	I	Lipid transport and metabolism
TR11395|c0_g3_i1	KOG0359	1e-32	80	132	1	68	310	377	520	Chaperonin complex component, TCP-1 zeta subunit (CCT6)	O	Posttranslational modification, protein turnover, chaperones
TR11615|c0_g1_i1	KOG2533	2e-27	41	116	8	154	262	404	495	Permease of the major facilitator superfamily	G	Carbohydrate transport and metabolism
TR12005|c1_g3_i1	KOG2325	1e-63	31	237	1	361	144	487	488	Predicted transporter/transmembrane protein	R	General function prediction only
TR12202|c0_g1_i1	KOG3554	3e-30	87	124	1	63	1	63	693	Histone deacetylase complex, MTA1 component	B	Chromatin structure and dynamics
TR12456|c0_g5_i1	KOG1777	3e-10	45	57.7	37	80	1	36	625	Putative Zn-finger protein	R	General function prediction only
TR12713|c0_g11_i1	KOG4091	2e-07	40	48.1	1	40	423	462	463	Transcription factor	K	Transcription
TR12890|c1_g1_i6	KOG1584	3e-65	36	242	8	250	5	246	297	Sulfotransferase	R	General function prediction only
TR13630|c3_g1_i3	KOG2462	4e-13	40	67.1	6	69	192	255	279	C2H2-type Zn-finger protein	K	Transcription
TR13839|c4_g1_i1	KOG3627	5e-08	36	49.9	4	60	181	235	256	Trypsin	E	Amino acid transport and metabolism
TR13995|c0_g1_i1	KOG4006	4e-39	76	153	1	90	1	88	311	Anti-proliferation factor BTG1/TOB	TR	Multiple classes
TR14386|c0_g1_i1	KOG3623	2e-07	45	48.3	2	43	904	945	1007	Homeobox transcription factor SIP1	K	Transcription
TR14624|c1_g1_i2	KOG2483	1e-10	41	58.9	1	78	63	140	232	Upstream transcription factor 2/L-myc-2 protein	K	Transcription
TR14766|c4_g2_i2	KOG1305	8e-05	45	39.5	1	49	301	353	411	Amino acid transporter protein	E	Amino acid transport and metabolism
TR15248|c0_g1_i1	KOG3024	5e-32	47	130	1	110	190	312	312	Uncharacterized conserved protein	S	Function unknown
TR15435|c0_g1_i1	KOG4426	3e-41	64	160	4	106	555	656	656	Arginyl-tRNA synthetase	J	Translation, ribosomal structure and biogenesis
TR15864|c0_g1_i2	KOG2048	1e-30	30	126	1	157	209	356	691	WD40 repeat protein	R	General function prediction only
TR16108|c3_g1_i9	KOG4308	2e-21	40	96.3	16	194	89	268	478	LRR-containing protein	S	Function unknown
TR16311|c0_g4_i3	KOG0425	5e-13	69	66.8	1	43	127	168	171	Ubiquitin-protein ligase	O	Posttranslational modification, protein turnover, chaperones
TR16538|c0_g5_i5	KOG2989	7e-25	46	106	1	113	60	169	253	Uncharacterized conserved protein	S	Function unknown
TR16744|c0_g3_i1	KOG0819	1e-49	64	189	1	126	173	298	321	Annexin	U	Intracellular trafficking, secretion, and vesicular transport
TR16980|c0_g1_i1	KOG1839	5e-06	37	43.5	4	51	1115	1162	1236	Uncharacterized protein CLU1/cluA/TIF31 involved in mitochondrial morphology/distribution, also found associated with eIF-3	R	General function prediction only
TR17181|c0_g2_i1	KOG1607	2e-10	32	58.0	1	75	179	244	318	Protein transporter of the TRAM (translocating chain-associating membrane) superfamily	U	Intracellular trafficking, secretion, and vesicular transport
TR17589|c1_g1_i1	KOG0287	2e-06	42	45.2	1	42	24	63	442	Postreplication repair protein RAD18	L	Replication, recombination and repair
TR17803|c1_g2_i2	KOG0276	4e-30	72	123	4	75	723	794	794	Vesicle coat complex COPI, beta' subunit	U	Intracellular trafficking, secretion, and vesicular transport
TR18208|c0_g4_i3	KOG2368	5e-56	76	210	1	129	19	147	316	Hydroxymethylglutaryl-CoA lyase	CE	Multiple classes
TR18482|c0_g3_i1	KOG4497	8e-10	34	55.8	1	49	386	433	447	Uncharacterized conserved protein WDR8, contains WD repeats	R	General function prediction only
TR18674|c0_g4_i1	KOG1165	2e-15	96	74.6	1	29	212	240	449	Casein kinase (serine/threonine/tyrosine protein kinase)	T	Signal transduction mechanisms
TR18900|c0_g1_i1	KOG2775	1e-37	88	149	1	77	198	274	397	Metallopeptidase	R	General function prediction only
TR19138|c0_g1_i4	KOG4203	3e-41	65	161	6	135	89	220	473	Armadillo/beta-Catenin/plakoglobin	TZ	Multiple classes
TR19436|c0_g1_i1	KOG2387	6e-35	65	139	1	85	311	395	585	CTP synthase (UTP-ammonia lyase)	F	Nucleotide transport and metabolism
TR19640|c0_g1_i1	KOG2628	1e-14	60	73.4	89	151	1	63	201	Farnesyl cysteine-carboxyl methyltransferase	O	Posttranslational modification, protein turnover, chaperones
TR19866|c0_g1_i2	KOG3513	2e-04	23	40.3	48	177	478	596	1051	Neural cell adhesion molecule L1	T	Signal transduction mechanisms
TR20249|c0_g1_i1	KOG2462	1e-10	41	59.0	60	121	183	244	279	C2H2-type Zn-finger protein	K	Transcription
TR20496|c0_g1_i1	KOG0260	4e-04	34	38.0	35	132	1453	1555	1605	RNA polymerase II, large subunit	K	Transcription
TR20689|c0_g3_i1	KOG1701	3e-26	57	110	1	72	392	464	468	Focal adhesion adaptor protein Paxillin and related LIM proteins	T	Signal transduction mechanisms
TR21131|c0_g1_i2	KOG3857	3e-22	25	97.4	1	112	289	465	465	Alcohol dehydrogenase, class IV	C	Energy production and conversion
TR21657|c4_g7_i1	KOG0127	5e-18	50	83.2	1	73	7	81	678	Nucleolar protein fibrillarin NOP77 (RRM superfamily)	A	RNA processing and modification
TR22102|c0_g3_i6	KOG0394	7e-26	47	109	1	85	119	208	210	Ras-related GTPase	R	General function prediction only
TR22318|c0_g2_i2	KOG4585	3e-10	28	57.4	1	104	157	271	326	Predicted transposase	L	Replication, recombination and repair
TR22522|c0_g1_i4	KOG0977	2e-12	25	65.7	1	135	256	390	546	Nuclear envelope protein lamin, intermediate filament superfamily	DY	Multiple classes
TR22878|c0_g2_i2	KOG0908	7e-79	55	287	1	219	70	288	288	Thioredoxin-like protein	O	Posttranslational modification, protein turnover, chaperones
TR23076|c0_g1_i1	KOG2542	6e-05	25	40.1	1	66	90	170	500	Uncharacterized conserved protein (YdiU family)	S	Function unknown
TR23341|c0_g2_i1	KOG3045	4e-59	61	220	1	139	119	257	325	Predicted RNA methylase involved in rRNA processing	A	RNA processing and modification
TR23548|c1_g2_i1	KOG0727	2e-82	76	299	5	199	1	190	408	26S proteasome regulatory complex, ATPase RPT3	O	Posttranslational modification, protein turnover, chaperones
TR23677|c2_g10_i1	KOG3865	3e-31	63	127	1	115	291	397	402	Arrestin	T	Signal transduction mechanisms
TR23870|c0_g1_i1	KOG1342	5e-83	72	300	4	170	8	174	425	Histone deacetylase complex, catalytic component RPD3	B	Chromatin structure and dynamics
TR24285|c0_g1_i1	KOG2392	4e-13	40	67.0	1	58	321	380	380	Serpin	V	Defense mechanisms
TR24782|c0_g2_i2	KOG2767	7e-73	74	266	1	138	1	137	400	Translation initiation factor 5 (eIF-5)	J	Translation, ribosomal structure and biogenesis
TR24955|c0_g2_i1	KOG0224	5e-27	49	113	2	106	191	295	316	Aquaporin (major intrinsic protein family)	G	Carbohydrate transport and metabolism
TR25202|c1_g1_i1	KOG2906	4e-43	71	167	2	108	1	105	105	RNA polymerase III subunit C11	K	Transcription
TR25818|c0_g5_i1	KOG3900	3e-05	24	41.0	1	81	140	224	413	Transforming growth factor beta, bone morphogenetic protein and related proteins	T	Signal transduction mechanisms
TR25995|c0_g2_i1	KOG1700	8e-24	40	103	1	139	14	143	200	Regulatory protein MLP and related LIM proteins	TZ	Multiple classes
TR26196|c0_g1_i1	KOG0236	2e-23	52	101	1	89	352	440	665	Sulfate/bicarbonate/oxalate exchanger SAT-1 and related transporters (SLC26 family)	P	Inorganic ion transport and metabolism
TR26685|c0_g2_i1	KOG1057	2e-36	48	145	1	126	628	748	1018	Arp2/3 complex-interacting protein VIP1/Asp1, involved in regulation of actin cytoskeleton	Z	Cytoskeleton
TR26892|c0_g1_i1	KOG3708	2e-18	51	84.3	6	77	281	351	681	Uncharacterized conserved protein	S	Function unknown
TR27290|c0_g1_i1	KOG4495	2e-29	64	121	1	119	1	110	110	RNA polymerase II transcription elongation factor Elongin/SIII, subunit elongin B	K	Transcription
TR27892|c3_g1_i2	KOG3099	3e-33	61	134	8	100	244	337	340	Bisphosphate 3'-nucleotidase BPNT1/Inositol polyphosphate 1-phosphatase	F	Nucleotide transport and metabolism
TR28140|c0_g4_i2	KOG2010	7e-16	42	77.1	1	133	42	149	405	Double stranded RNA binding protein	R	General function prediction only
TR28380|c0_g1_i1	KOG1737	4e-24	51	103	1	74	562	635	799	Oxysterol-binding protein	I	Lipid transport and metabolism
TR28825|c0_g1_i2	KOG1040	4e-21	42	94.0	2	112	111	226	325	Polyadenylation factor I complex, subunit, Yth1 (CPSF subunit)	A	RNA processing and modification
TR29001|c0_g1_i1	KOG1809	3e-05	32	41.1	13	83	846	909	1827	Vacuolar protein sorting-associated protein	U	Intracellular trafficking, secretion, and vesicular transport
TR29419|c0_g2_i1	KOG2494	4e-22	77	96.7	8	55	29	76	331	C3H1-type Zn-finger protein	K	Transcription
TR29882|c0_g6_i1	KOG1480	3e-09	28	53.9	1	92	233	326	909	Netrin transmembrane receptor unc-5	T	Signal transduction mechanisms
TR30087|c0_g1_i1	KOG0092	3e-14	31	70.7	1	72	123	199	200	GTPase Rab5/YPT51 and related small G protein superfamily GTPases	U	Intracellular trafficking, secretion, and vesicular transport
TR30264|c0_g1_i1	KOG4328	2e-09	31	54.6	1	62	214	277	498	WD40 protein	S	Function unknown
TR30435|c0_g1_i1	KOG2301	1e-18	28	86.1	1	120	619	729	1592	Voltage-gated Ca2+ channels, alpha1 subunits	PT	Multiple classes
TR30936|c0_g1_i1	KOG2645	8e-05	36	39.5	1	41	378	418	418	Type I phosphodiesterase/nucleotide pyrophosphatase	R	General function prediction only
TR31289|c0_g6_i1	KOG2504	1e-05	33	42.3	4	59	412	467	509	Monocarboxylate transporter	G	Carbohydrate transport and metabolism
TR31480|c0_g1_i1	KOG0754	1e-114	55	405	8	299	2	294	294	Mitochondrial oxodicarboxylate carrier protein	C	Energy production and conversion
TR31672|c1_g2_i2	KOG1498	6e-21	53	93.1	1	69	188	256	439	26S proteasome regulatory complex, subunit RPN5/PSMD12	O	Posttranslational modification, protein turnover, chaperones
TR31856|c0_g2_i1	KOG3711	6e-54	64	204	1	196	499	700	719	Uncharacterized conserved protein	S	Function unknown
TR32033|c1_g3_i2	KOG2185	6e-05	29	41.6	45	81	134	170	486	Predicted RNA-processing protein, contains G-patch domain	A	RNA processing and modification
TR32260|c0_g1_i2	KOG2046	6e-66	61	245	1	175	17	193	193	Calponin	Z	Cytoskeleton
TR32517|c1_g1_i1	KOG4846	2e-15	54	74.8	1	49	154	204	538	Nuclear receptor	T	Signal transduction mechanisms
TR32706|c7_g7_i1	KOG2579	1e-25	56	108	2	86	116	198	338	Ficolin and related extracellular proteins	R	General function prediction only
TR32965|c0_g1_i1	KOG2012	7e-69	56	254	1	194	84	277	1013	Ubiquitin activating enzyme UBA1	O	Posttranslational modification, protein turnover, chaperones
TR33153|c3_g1_i1	KOG3916	4e-32	66	130	1	69	175	243	372	UDP-Gal:glucosylceramide beta-1,4-galactosyltransferase	G	Carbohydrate transport and metabolism
TR33582|c0_g1_i1	KOG0031	3e-12	69	64.1	1	42	1	42	171	Myosin regulatory light chain, EF-Hand protein superfamily	Z	Cytoskeleton
TR33828|c1_g5_i1	KOG4813	9e-10	45	55.9	2	76	169	248	248	Translation initiation factor eIF3, p35 subunit	J	Translation, ribosomal structure and biogenesis
TR33993|c0_g1_i1	KOG1557	5e-24	65	103	1	69	1	69	363	Fructose-biphosphate aldolase	G	Carbohydrate transport and metabolism
TR34415|c2_g13_i1	KOG0156	4e-18	31	84.1	1	116	205	319	489	Cytochrome P450 CYP2 subfamily	Q	Secondary metabolites biosynthesis, transport and catabolism
TR34800|c0_g4_i1	KOG1443	3e-15	50	74.2	4	80	8	84	349	Predicted integral membrane protein	S	Function unknown
TR35040|c0_g1_i1	KOG1868	3e-11	44	60.9	2	72	465	541	653	Ubiquitin C-terminal hydrolase	O	Posttranslational modification, protein turnover, chaperones
TR35258|c1_g1_i1	KOG0583	7e-23	30	100	1	130	172	312	370	Serine/threonine protein kinase	T	Signal transduction mechanisms
TR35721|c0_g2_i1	KOG4215	5e-14	71	70.0	1	32	59	90	432	Hepatocyte nuclear factor 4 and similar steroid hormone receptors	K	Transcription
TR35884|c0_g1_i1	KOG2442	2e-75	45	276	1	263	98	369	541	Uncharacterized conserved protein, contains PA domain	R	General function prediction only
TR36261|c0_g1_i1	KOG3017	8e-08	27	49.5	1	86	64	190	225	Defense-related protein containing SCP domain	S	Function unknown
TR36618|c1_g2_i1	KOG3867	7e-12	45	63.1	1	74	334	408	528	Sulfatase	R	General function prediction only
TR36769|c0_g1_i1	KOG2189	6e-30	76	122	1	65	1	65	829	Vacuolar H+-ATPase V0 sector, subunit a	C	Energy production and conversion
TR36992|c0_g4_i1	KOG0472	7e-24	44	103	1	120	365	484	565	Leucine-rich repeat protein	S	Function unknown
TR37444|c1_g1_i1	KOG4219	2e-13	21	71.1	1	230	62	318	423	G protein-coupled receptor	T	Signal transduction mechanisms
TR37651|c0_g2_i2	KOG4177	1e-09	34	57.3	6	78	556	628	1143	Ankyrin	M	Cell wall/membrane/envelope biogenesis
TR37851|c4_g11_i1	KOG1661	4e-27	48	113	2	79	1	79	237	Protein-L-isoaspartate(D-aspartate) O-methyltransferase	O	Posttranslational modification, protein turnover, chaperones
TR38094|c0_g1_i1	KOG2177	3e-07	34	49.3	7	173	189	354	386	Predicted E3 ubiquitin ligase	O	Posttranslational modification, protein turnover, chaperones
TR38979|c0_g2_i1	KOG1565	6e-19	48	86.3	1	90	181	264	469	Gelatinase A and related matrix metalloproteases	OW	Multiple classes
TR39195|c0_g3_i2	KOG4746	1e-27	28	117	1	174	16	202	423	Small nuclear RNA activating complex (SNAPc), subunit SNAP43	A	RNA processing and modification
TR39440|c1_g2_i1	KOG3071	2e-46	43	179	2	185	9	191	274	Fatty acyl-CoA elongase/Polyunsaturated fatty acid specific elongation enzyme	I	Lipid transport and metabolism
TR39569|c0_g6_i13	KOG3603	1e-62	45	233	1	228	53	275	456	Predicted phospholipase D	R	General function prediction only
TR39801|c0_g1_i3	KOG1829	4e-11	46	60.4	1	54	480	533	580	Uncharacterized conserved protein, contains C1, PH and RUN domains	T	Signal transduction mechanisms
TR40031|c0_g4_i2	KOG2447	1e-22	37	100	49	155	1	106	287	Oligosaccharyltransferase, delta subunit (ribophorin II)	O	Posttranslational modification, protein turnover, chaperones
TR40237|c0_g2_i3	KOG3386	6e-19	29	87.7	1	148	16	137	155	Copper transporter	P	Inorganic ion transport and metabolism
TR40451|c12_g1_i1	KOG2204	0.0	64	690	1	441	180	624	625	Mannosyl-oligosaccharide alpha-1,2-mannosidase and related glycosyl hydrolases	G	Carbohydrate transport and metabolism
TR40667|c1_g1_i1	KOG1605	3e-70	45	259	5	257	2	258	262	TFIIF-interacting CTD phosphatase, including NLI-interacting factor (involved in RNA polymerase II regulation)	K	Transcription
TR40926|c0_g1_i1	KOG3843	1e-42	66	164	1	99	17	115	432	Predicted serine hydroxymethyltransferase SLA/LP (autoimmune hepatitis marker in humans)	J	Translation, ribosomal structure and biogenesis
TR41146|c0_g8_i1	KOG2270	1e-35	73	142	1	73	179	251	520	Serine/threonine protein kinase involved in cell cycle control	TD	Multiple classes
TR41895|c0_g4_i1	KOG1314	4e-09	36	53.8	15	55	8	48	414	DHHC-type Zn-finger protein	R	General function prediction only
TR42068|c0_g1_i1	KOG2225	2e-33	26	136	1	206	4	238	695	Proteins containing regions of low-complexity	R	General function prediction only
TR42281|c0_g1_i1	KOG3842	1e-24	71	105	1	66	12	75	429	Adaptor protein Pellino	T	Signal transduction mechanisms
TR42478|c0_g3_i1	KOG1524	2e-17	39	81.2	1	71	1	71	737	WD40 repeat-containing protein CHE-2	R	General function prediction only
TR42656|c0_g1_i1	KOG2485	3e-81	45	296	13	283	14	286	335	Conserved ATP/GTP binding protein	R	General function prediction only
TR42859|c0_g4_i2	KOG3803	7e-04	48	38.3	129	159	738	768	968	Transcription factor containing C2HC type Zn finger	K	Transcription
TR43087|c0_g6_i1	KOG0054	9e-20	46	89.2	1	69	1080	1147	1381	Multidrug resistance-associated protein/mitoxantrone resistance protein, ABC superfamily	Q	Secondary metabolites biosynthesis, transport and catabolism
TR43236|c0_g1_i1	KOG1658	1e-11	42	62.1	1	76	43	118	162	DNA polymerase epsilon, subunit C	L	Replication, recombination and repair
TR43439|c0_g7_i2	KOG0054	9e-28	58	115	1	89	335	423	1381	Multidrug resistance-associated protein/mitoxantrone resistance protein, ABC superfamily	Q	Secondary metabolites biosynthesis, transport and catabolism
TR43654|c0_g1_i1	KOG0388	1e-13	57	69.0	3	47	611	655	1185	SNF2 family DNA-dependent ATPase	L	Replication, recombination and repair
TR43877|c0_g5_i1	KOG2641	5e-19	39	86.5	2	107	6	106	386	Predicted seven transmembrane receptor - rhodopsin family	T	Signal transduction mechanisms
TR44151|c6_g2_i1	KOG0032	6e-94	50	338	12	306	28	326	382	Ca2+/calmodulin-dependent protein kinase, EF-Hand protein superfamily	T	Signal transduction mechanisms
TR44754|c0_g1_i1	KOG4226	2e-09	31	55.0	4	88	281	360	379	Adaptor protein NCK/Dock, contains SH2 and SH3 domains	T	Signal transduction mechanisms
TR44917|c0_g1_i1	KOG0326	2e-71	79	261	1	140	85	223	459	ATP-dependent RNA helicase	A	RNA processing and modification
TR45084|c0_g6_i1	KOG4328	4e-07	35	47.3	1	45	446	490	498	WD40 protein	S	Function unknown
TR45292|c0_g1_i1	KOG0395	8e-67	58	247	1	178	1	179	196	Ras-related GTPase	R	General function prediction only
TR45451|c0_g2_i1	KOG1480	3e-10	45	60.9	319	366	276	323	909	Netrin transmembrane receptor unc-5	T	Signal transduction mechanisms
TR45670|c1_g2_i1	KOG2579	9e-18	45	83.2	61	131	111	182	338	Ficolin and related extracellular proteins	R	General function prediction only
TR45930|c0_g1_i1	KOG0616	1e-55	83	208	1	103	125	227	355	cAMP-dependent protein kinase catalytic subunit (PKA)	T	Signal transduction mechanisms
TR46150|c0_g3_i1	KOG0417	2e-16	76	77.6	1	42	1	42	148	Ubiquitin-protein ligase	O	Posttranslational modification, protein turnover, chaperones
TR46414|c1_g1_i1	KOG0626	4e-07	26	47.6	7	82	440	524	524	Beta-glucosidase, lactase phlorizinhydrolase, and related proteins	G	Carbohydrate transport and metabolism
TR46620|c0_g2_i1	KOG3577	5e-11	49	59.7	1	57	494	550	556	Smoothened and related G-protein-coupled receptors	T	Signal transduction mechanisms
TR47214|c1_g4_i4	KOG2514	6e-37	59	146	1	100	735	835	861	Uncharacterized conserved protein	S	Function unknown
TR47394|c0_g1_i1	KOG3536	6e-18	40	83.2	1	64	122	188	321	Adaptor protein CED-6, contains PTB domain	R	General function prediction only
TR47606|c0_g2_i2	KOG0569	4e-43	48	168	1	169	308	477	485	Permease of the major facilitator superfamily	G	Carbohydrate transport and metabolism
TR47800|c0_g3_i1	KOG1986	1e-65	68	242	1	144	584	725	745	Vesicle coat complex COPII, subunit SEC23	U	Intracellular trafficking, secretion, and vesicular transport
TR48089|c1_g3_i2	KOG0551	3e-13	30	67.3	1	94	293	386	390	Hsp90 co-chaperone CNS1 (contains TPR repeats)	O	Posttranslational modification, protein turnover, chaperones
TR48263|c0_g4_i1	KOG0054	3e-60	60	224	2	136	1221	1355	1381	Multidrug resistance-associated protein/mitoxantrone resistance protein, ABC superfamily	Q	Secondary metabolites biosynthesis, transport and catabolism
TR48469|c0_g2_i1	KOG4677	1e-35	55	143	1	163	370	533	554	Golgi integral membrane protein	UR	Multiple classes
TR48696|c0_g5_i1	KOG4007	6e-20	46	89.7	1	66	157	227	229	Uncharacterized conserved protein	S	Function unknown
TR48882|c0_g1_i1	KOG2041	8e-20	50	89.4	1	70	990	1055	1189	WD40 repeat protein	R	General function prediction only
TR49099|c0_g1_i1	KOG3269	2e-17	48	81.2	1	68	71	138	180	Predicted membrane protein	S	Function unknown
TR49324|c0_g1_i2	KOG2077	7e-04	24	38.2	5	177	255	445	832	JNK/SAPK-associated protein-1	T	Signal transduction mechanisms
TR49728|c1_g2_i3	KOG2462	9e-19	35	88.7	184	299	157	265	279	C2H2-type Zn-finger protein	K	Transcription
TR49914|c0_g2_i1	KOG2163	5e-05	32	40.0	1	49	1	50	719	Centromere/kinetochore protein zw10 involved in mitotic chromosome segregation	D	Cell cycle control, cell division, chromosome partitioning
TR50232|c0_g1_i3	KOG1565	4e-17	40	80.1	1	101	80	168	469	Gelatinase A and related matrix metalloproteases	OW	Multiple classes
TR50907|c0_g1_i1	KOG3577	9e-22	48	95.5	1	76	465	542	556	Smoothened and related G-protein-coupled receptors	T	Signal transduction mechanisms
TR51167|c0_g1_i1	KOG0214	1e-30	69	125	1	72	500	571	1141	RNA polymerase II, second largest subunit	K	Transcription
TR51374|c0_g2_i1	KOG1950	1e-08	24	52.8	2	147	43	218	369	Glycosyl transferase, family 8 - glycogenin	G	Carbohydrate transport and metabolism
TR215|c0_g1_i1	KOG3546	2e-09	45	55.5	51	133	639	729	1167	Collagens (type XV)	W	Extracellular structures
TR612|c0_g1_i2	KOG2657	2e-07	13	48.1	15	74	6	65	596	Transmembrane glycoprotein nicastrin	TO	Multiple classes
TR814|c0_g1_i1	KOG3441	9e-19	42	85.9	3	84	5	88	149	Mitochondrial ribosomal protein L14	J	Translation, ribosomal structure and biogenesis
TR1522|c2_g3_i2	KOG1706	0.0	73	678	2	406	4	408	412	Argininosuccinate synthase	E	Amino acid transport and metabolism
TR1732|c0_g3_i1	KOG3822	2e-42	69	164	1	93	177	269	516	Succinyl-CoA:alpha-ketoacid-CoA transferase	C	Energy production and conversion
TR1963|c0_g1_i1	KOG3787	5e-07	39	46.8	1	53	95	145	507	Glutamate/aspartate and neutral amino acid transporters	E	Amino acid transport and metabolism
TR2510|c0_g2_i1	KOG2500	1e-45	71	175	1	103	59	161	253	Uncharacterized conserved protein	S	Function unknown
TR2733|c0_g1_i1	KOG2759	7e-38	64	149	1	110	240	349	442	Vacuolar H+-ATPase V1 sector, subunit H	C	Energy production and conversion
TR2932|c0_g1_i1	KOG0728	7e-52	96	195	1	96	235	330	404	26S proteasome regulatory complex, ATPase RPT6	O	Posttranslational modification, protein turnover, chaperones
TR3140|c0_g3_i3	KOG3589	3e-28	49	119	23	159	59	199	221	G protein signaling regulators	T	Signal transduction mechanisms
TR3829|c0_g1_i1	KOG0508	1e-10	31	59.6	39	154	116	202	615	Ankyrin repeat protein	R	General function prediction only
TR4002|c2_g4_i2	KOG4170	1e-10	58	59.1	1	46	62	107	113	2-enoyl-CoA hydratase/3-hydroxyacyl-CoA dehydrogenase/Peroxisomal 3-ketoacyl-CoA-thiolase, sterol-binding domain and related enzymes	I	Lipid transport and metabolism
TR4653|c0_g1_i1	KOG3028	2e-04	42	38.0	5	30	1	26	313	Translocase of outer mitochondrial membrane complex, subunit TOM37/Metaxin 1	U	Intracellular trafficking, secretion, and vesicular transport
TR4809|c0_g2_i2	KOG4000	2e-08	20	51.2	5	92	187	275	291	Uncharacterized conserved protein	S	Function unknown
TR5069|c2_g3_i1	KOG3748	1e-09	35	55.1	1	64	168	232	477	Uncharacterized conserved protein	S	Function unknown
TR5417|c1_g2_i2	KOG1471	7e-24	44	102	1	106	156	261	317	Phosphatidylinositol transfer protein SEC14 and related proteins	I	Lipid transport and metabolism
TR5827|c0_g3_i1	KOG1446	3e-51	56	194	1	139	168	306	311	Histone H3 (Lys4) methyltransferase complex and RNA cleavage factor II complex, subunit SWD2	ABO	Multiple classes
TR6088|c0_g1_i1	KOG0266	2e-16	31	78.7	18	120	200	297	456	WD40 repeat-containing protein	R	General function prediction only
TR6313|c0_g6_i1	KOG3187	2e-17	51	81.1	1	78	8	85	223	Protein tyrosine phosphatase-like protein PTPLA (contains Pro instead of catalytic Arg)	R	General function prediction only
TR6466|c1_g4_i4	KOG2167	1e-39	81	155	1	102	451	552	661	Cullins	D	Cell cycle control, cell division, chromosome partitioning
TR6887|c0_g2_i1	KOG2215	6e-05	31	39.6	1	54	480	536	673	Exocyst complex subunit	U	Intracellular trafficking, secretion, and vesicular transport
TR7056|c1_g1_i1	KOG4433	3e-11	47	61.1	4	43	2	41	526	Tweety transmembrane/cell surface protein	R	General function prediction only
TR7557|c1_g1_i1	KOG2862	1e-07	57	48.8	1	34	137	171	385	Alanine-glyoxylate aminotransferase AGT1	R	General function prediction only
TR8000|c0_g2_i1	KOG2716	6e-48	42	184	14	183	1	166	230	Polymerase delta-interacting protein PDIP1 and related proteins, contain BTB/POZ domain	P	Inorganic ion transport and metabolism
TR8194|c0_g3_i1	KOG2170	2e-18	36	84.6	1	95	229	323	344	ATPase of the AAA+ superfamily	R	General function prediction only
TR8423|c1_g1_i1	KOG0941	7e-23	45	99.2	1	72	731	802	850	E3 ubiquitin protein ligase	O	Posttranslational modification, protein turnover, chaperones
TR8888|c1_g6_i2	KOG4194	5e-07	27	47.3	3	106	324	432	873	Membrane glycoprotein LIG-1	T	Signal transduction mechanisms
TR9045|c0_g1_i1	KOG0393	1e-48	71	185	1	102	29	131	198	Ras-related small GTPase, Rho type	R	General function prediction only
TR9258|c0_g10_i2	KOG0135	4e-35	50	140	10	115	392	492	661	Pristanoyl-CoA/acyl-CoA oxidase	IQ	Multiple classes
TR9496|c0_g1_i1	KOG0197	4e-22	54	96.9	1	72	79	151	468	Tyrosine kinases	T	Signal transduction mechanisms
TR10236|c1_g4_i4	KOG2116	5e-91	62	327	2	197	541	735	738	Protein involved in plasmid maintenance/nuclear protein involved in lipid metabolism	NI	Multiple classes
TR10416|c0_g3_i1	KOG2509	3e-28	45	117	8	105	141	238	455	Seryl-tRNA synthetase	J	Translation, ribosomal structure and biogenesis
TR10599|c0_g2_i1	KOG1637	3e-39	63	153	1	98	434	530	560	Threonyl-tRNA synthetase	J	Translation, ribosomal structure and biogenesis
TR10848|c1_g8_i1	KOG4381	3e-05	25	42.0	22	137	35	149	368	RUN domain-containing protein	T	Signal transduction mechanisms
TR11172|c0_g1_i1	KOG4271	1e-21	45	96.3	8	127	474	575	1100	Rho-GTPase activating protein	T	Signal transduction mechanisms
TR11800|c1_g2_i1	KOG2462	4e-23	36	103	5	137	131	262	279	C2H2-type Zn-finger protein	K	Transcription
TR11800|c1_g2_i1	KOG3623	3e-18	39	87.2	257	335	892	970	1007	Homeobox transcription factor SIP1	K	Transcription
TR12218|c0_g2_i4	KOG0123	2e-06	31	47.3	2	94	272	363	369	Polyadenylate-binding protein (RRM superfamily)	AJ	Multiple classes
TR12475|c0_g1_i1	KOG3578	3e-37	67	147	8	98	706	796	1058	Uncharacterized conserved protein	S	Function unknown
TR12905|c0_g2_i1	KOG1154	2e-29	64	120	11	96	166	252	285	Gamma-glutamyl kinase	E	Amino acid transport and metabolism
TR13125|c0_g1_i1	KOG2458	3e-15	33	73.9	1	73	410	502	528	Endoplasmic reticulum protein EP58, contains filamin rod domain and KDEL motif	R	General function prediction only
TR13641|c0_g2_i1	KOG3695	9e-10	18	55.8	8	84	461	544	825	Uncharacterized conserved protein	S	Function unknown
TR14011|c0_g2_i1	KOG0145	6e-06	33	43.1	16	96	272	354	360	RNA-binding protein ELAV/HU (RRM superfamily)	A	RNA processing and modification
TR14155|c1_g1_i3	KOG1584	3e-09	41	54.5	1	46	243	288	297	Sulfotransferase	R	General function prediction only
TR14389|c0_g1_i1	KOG0509	1e-11	32	62.0	3	108	135	238	600	Ankyrin repeat and DHHC-type Zn-finger domain containing proteins	R	General function prediction only
TR14626|c1_g4_i1	KOG0156	7e-07	31	46.4	11	80	217	287	489	Cytochrome P450 CYP2 subfamily	Q	Secondary metabolites biosynthesis, transport and catabolism
TR14766|c4_g6_i1	KOG1305	6e-08	45	49.9	1	65	108	173	411	Amino acid transporter protein	E	Amino acid transport and metabolism
TR15642|c0_g1_i1	KOG3741	5e-06	22	43.9	23	123	136	253	655	Poly(A) ribonuclease subunit	A	RNA processing and modification
TR16311|c0_g12_i1	KOG0425	7e-10	70	56.4	1	30	83	112	171	Ubiquitin-protein ligase	O	Posttranslational modification, protein turnover, chaperones
TR16551|c0_g2_i3	KOG2183	1e-147	47	515	1	457	42	492	492	Prolylcarboxypeptidase (angiotensinase C)	OR	Multiple classes
TR16983|c1_g5_i1	KOG2463	1e-14	55	71.6	3	49	182	228	376	Predicted RNA-binding protein Nob1p involved in 26S proteasome assembly	O	Posttranslational modification, protein turnover, chaperones
TR17184|c0_g1_i2	KOG2608	4e-29	53	120	1	116	80	187	469	Endoplasmic reticulum membrane-associated oxidoreductin involved in disulfide bond formation	OU	Multiple classes
TR17402|c0_g2_i1	KOG3212	4e-15	40	73.5	1	64	71	134	208	Uncharacterized conserved protein related to IojAP	S	Function unknown
TR17813|c0_g2_i1	KOG4215	1e-37	32	151	1	277	72	354	432	Hepatocyte nuclear factor 4 and similar steroid hormone receptors	K	Transcription
TR18486|c0_g2_i1	KOG0007	5e-23	30	102	34	286	3	260	341	Splicing factor 3a, subunit 1	A	RNA processing and modification
TR18909|c0_g1_i1	KOG3767	4e-21	55	93.8	1	74	158	227	328	Sideroflexin	R	General function prediction only
TR19147|c0_g1_i1	KOG4684	6e-09	26	53.1	1	46	230	275	275	Uncharacterized conserved protein, contains C4-type Zn-finger	R	General function prediction only
TR19640|c0_g12_i1	KOG2628	5e-28	54	116	1	100	56	158	201	Farnesyl cysteine-carboxyl methyltransferase	O	Posttranslational modification, protein turnover, chaperones
TR20269|c0_g1_i1	KOG0140	4e-80	50	291	12	206	27	225	408	Medium-chain acyl-CoA dehydrogenase	I	Lipid transport and metabolism
TR20505|c4_g3_i1	KOG4367	3e-04	20	38.9	8	137	537	658	699	Predicted Zn-finger protein	S	Function unknown
TR20957|c0_g1_i3	KOG1873	1e-72	35	268	1	430	21	412	877	Ubiquitin-specific protease	O	Posttranslational modification, protein turnover, chaperones
TR21138|c2_g3_i1	KOG1179	1e-37	39	149	3	158	30	184	649	Very long-chain acyl-CoA synthetase/fatty acid transporter	I	Lipid transport and metabolism
TR21370|c0_g1_i1	KOG2677	3e-26	33	110	1	112	510	621	922	Stoned B synaptic vesicle biogenesis protein	U	Intracellular trafficking, secretion, and vesicular transport
TR21519|c3_g1_i1	KOG2116	2e-46	61	178	1	111	1	107	738	Protein involved in plasmid maintenance/nuclear protein involved in lipid metabolism	NI	Multiple classes
TR21672|c0_g3_i1	KOG3667	1e-56	57	212	4	179	338	506	682	STAT protein	KT	Multiple classes
TR21887|c1_g2_i1	KOG0034	3e-05	44	41.1	1	43	1	47	187	Ca2+/calmodulin-dependent protein phosphatase (calcineurin subunit B), EF-Hand superfamily protein	T	Signal transduction mechanisms
TR22105|c0_g5_i1	KOG0192	5e-20	30	90.2	1	111	86	192	362	Tyrosine kinase specific for activated (GTP-bound) p21cdc42Hs	T	Signal transduction mechanisms
TR22532|c1_g1_i4	KOG3173	3e-06	37	45.0	1	43	19	61	167	Predicted Zn-finger protein	R	General function prediction only
TR22712|c0_g1_i1	KOG1484	4e-35	67	140	1	109	1	108	354	Putative Zn2+ transporter MSC2 (cation diffusion facilitator superfamily)	P	Inorganic ion transport and metabolism
TR22899|c0_g3_i1	KOG4406	2e-14	33	71.6	1	106	130	235	467	CDC42 Rho GTPase-activating protein	TZ	Multiple classes
TR23077|c0_g5_i1	KOG0203	4e-38	78	150	1	84	609	692	1019	Na+/K+ ATPase, alpha subunit	P	Inorganic ion transport and metabolism
TR23346|c1_g2_i1	KOG0157	9e-14	50	68.9	1	58	440	497	497	Cytochrome P450 CYP4/CYP19/CYP26 subfamilies	QI	Multiple classes
TR23553|c1_g1_i1	KOG4251	4e-93	74	335	2	283	32	312	362	Calcium binding protein	R	General function prediction only
TR23677|c3_g1_i1	KOG3865	2e-82	75	298	3	179	1	176	402	Arrestin	T	Signal transduction mechanisms
TR23882|c0_g1_i1	KOG3582	2e-37	55	148	1	120	689	808	856	Mlx interactors and related transcription factors	K	Transcription
TR24294|c1_g1_i1	KOG3980	2e-25	52	107	1	85	283	361	361	RNA 3'-terminal phosphate cyclase	A	RNA processing and modification
TR24569|c0_g1_i1	KOG1679	5e-20	50	90.1	3	92	87	182	291	Enoyl-CoA hydratase	I	Lipid transport and metabolism
TR24971|c0_g4_i1	KOG1192	1e-44	37	173	1	205	242	459	496	UDP-glucuronosyl and UDP-glucosyl transferase	GC	Multiple classes
TR25207|c0_g1_i1	KOG0676	4e-46	80	176	1	103	3	102	372	Actin and related proteins	Z	Cytoskeleton
TR25412|c0_g1_i1	KOG0016	4e-13	31	66.9	1	87	10	96	266	Enoyl-CoA hydratase/isomerase	I	Lipid transport and metabolism
TR25818|c0_g13_i1	KOG3900	4e-05	26	40.3	11	96	123	213	413	Transforming growth factor beta, bone morphogenetic protein and related proteins	T	Signal transduction mechanisms
TR25999|c0_g1_i1	KOG2947	4e-09	58	53.4	1	36	104	139	308	Carbohydrate kinase	G	Carbohydrate transport and metabolism
TR26422|c0_g3_i1	KOG3624	2e-18	36	84.5	6	96	346	435	687	M13 family peptidase	E	Amino acid transport and metabolism
TR26694|c0_g1_i1	KOG1366	5e-36	29	145	15	281	722	978	1436	Alpha-macroglobulin	O	Posttranslational modification, protein turnover, chaperones
TR27125|c0_g2_i1	KOG0287	7e-09	35	52.9	1	62	28	86	442	Postreplication repair protein RAD18	L	Replication, recombination and repair
TR27304|c0_g1_i1	KOG0940	9e-81	61	294	1	231	132	358	358	Ubiquitin protein ligase RSP5/NEDD4	O	Posttranslational modification, protein turnover, chaperones
TR28387|c0_g1_i1	KOG2680	3e-61	92	227	1	114	200	313	454	DNA helicase TIP49, TBP-interacting protein	K	Transcription
TR28621|c0_g1_i1	KOG0927	2e-31	72	127	1	86	393	477	614	Predicted transporter (ABC superfamily)	R	General function prediction only
TR28835|c0_g1_i1	KOG4220	4e-05	26	43.0	45	185	13	157	503	Muscarinic acetylcholine receptor	T	Signal transduction mechanisms
TR29213|c1_g4_i1	KOG2515	3e-21	48	94.2	12	96	351	430	568	Mannosyltransferase	MU	Multiple classes
TR29434|c0_g2_i1	KOG4385	2e-17	52	81.0	15	88	173	246	581	Predicted forkhead transcription factor	K	Transcription
TR29657|c0_g1_i3	KOG4566	2e-12	32	66.2	1	120	27	153	258	Cytokine-inducible SH2 protein	T	Signal transduction mechanisms
TR29899|c0_g2_i1	KOG4355	1e-19	73	88.6	1	57	156	205	547	Predicted Fe-S oxidoreductase	R	General function prediction only
TR30108|c0_g2_i1	KOG4237	1e-21	25	97.3	27	205	255	430	498	Extracellular matrix protein slit, contains leucine-rich and EGF-like repeats	WT	Multiple classes
TR30438|c0_g1_i1	KOG3727	2e-27	51	115	1	94	253	343	664	Mitogen inducible gene product (contains ERM and PH domains)	D	Cell cycle control, cell division, chromosome partitioning
TR30680|c0_g1_i1	KOG2132	3e-23	33	101	1	121	11	122	355	Uncharacterized conserved protein, contains JmjC domain	BT	Multiple classes
TR31113|c0_g1_i1	KOG1587	4e-30	45	123	1	103	435	536	555	Cytoplasmic dynein intermediate chain	Z	Cytoskeleton
TR31301|c0_g1_i1	KOG2579	2e-58	37	221	126	413	41	333	338	Ficolin and related extracellular proteins	R	General function prediction only
TR31493|c0_g2_i2	KOG4219	7e-06	17	44.6	1	171	131	320	423	G protein-coupled receptor	T	Signal transduction mechanisms
TR31673|c0_g2_i3	KOG2282	5e-88	78	317	1	185	199	381	708	NADH-ubiquinone oxidoreductase, NDUFS1/75 kDa subunit	C	Energy production and conversion
TR31881|c0_g1_i1	KOG4179	8e-14	67	69.3	1	40	331	370	568	Lysyl hydrolase/glycosyltransferase family 25	O	Posttranslational modification, protein turnover, chaperones
TR32536|c0_g1_i1	KOG2286	2e-04	16	39.9	3	164	397	554	667	Exocyst complex subunit SEC6	U	Intracellular trafficking, secretion, and vesicular transport
TR32706|c7_g9_i4	KOG2579	7e-67	55	247	1	193	139	332	338	Ficolin and related extracellular proteins	R	General function prediction only
TR33164|c0_g1_i1	KOG0781	8e-06	67	42.7	1	28	290	317	587	Signal recognition particle receptor, alpha subunit	U	Intracellular trafficking, secretion, and vesicular transport
TR33384|c0_g1_i1	KOG0790	2e-14	63	71.2	2	45	409	452	600	Protein tyrosine phosphatase Corkscrew and related SH2 domain enzymes	T	Signal transduction mechanisms
TR33582|c0_g5_i1	KOG0031	3e-12	69	64.1	1	42	1	42	171	Myosin regulatory light chain, EF-Hand protein superfamily	Z	Cytoskeleton
TR34001|c1_g1_i1	KOG4441	1e-06	33	45.8	4	51	87	134	571	Proteins containing BTB/POZ and Kelch domains, involved in regulatory/signal transduction processes	TR	Multiple classes
TR34256|c0_g2_i1	KOG0101	1e-42	80	165	1	110	245	354	620	Molecular chaperones HSP70/HSC70, HSP70 superfamily	O	Posttranslational modification, protein turnover, chaperones
TR34415|c2_g17_i1	KOG0156	4e-18	45	83.4	1	60	313	372	489	Cytochrome P450 CYP2 subfamily	Q	Secondary metabolites biosynthesis, transport and catabolism
TR34618|c0_g2_i1	KOG1513	1e-130	73	460	2	258	386	642	1300	Nuclear helicase MOP-3/SNO (DEAD-box superfamily)	KT	Multiple classes
TR34800|c0_g9_i3	KOG1443	4e-30	61	123	1	114	56	169	349	Predicted integral membrane protein	S	Function unknown
TR35048|c0_g2_i1	KOG2659	1e-13	52	68.8	1	64	1	65	228	LisH motif-containing protein	Z	Cytoskeleton
TR35289|c0_g1_i1	KOG0444	6e-45	64	172	1	105	834	935	1255	Cytoskeletal regulator Flightless-I (contains leucine-rich and gelsolin repeats)	Z	Cytoskeleton
TR35527|c0_g3_i2	KOG3309	1e-37	52	148	1	117	40	154	159	Ferredoxin	C	Energy production and conversion
TR35725|c0_g3_i1	KOG0424	1e-66	83	246	1	139	1	139	158	Ubiquitin-protein ligase	O	Posttranslational modification, protein turnover, chaperones
TR35884|c0_g1_i6	KOG2442	3e-53	35	202	2	231	20	273	541	Uncharacterized conserved protein, contains PA domain	R	General function prediction only
TR36113|c0_g1_i1	KOG1349	1e-87	80	316	14	180	26	192	309	Gpi-anchor transamidase	O	Posttranslational modification, protein turnover, chaperones
TR36618|c1_g10_i1	KOG3867	1e-06	35	45.7	15	94	327	408	528	Sulfatase	R	General function prediction only
TR36784|c0_g2_i1	KOG2927	1e-55	55	209	5	135	152	282	372	Membrane component of ER protein translocation complex	U	Intracellular trafficking, secretion, and vesicular transport
TR36992|c0_g9_i1	KOG0472	2e-18	44	84.7	1	111	159	270	565	Leucine-rich repeat protein	S	Function unknown
TR37248|c0_g1_i1	KOG2114	4e-20	43	90.0	8	89	26	110	933	Vacuolar assembly/sorting protein PEP5/VPS11	U	Intracellular trafficking, secretion, and vesicular transport
TR37658|c0_g2_i2	KOG2592	8e-45	55	173	15	152	292	425	426	Tumor differentially expressed (TDE) protein	S	Function unknown
TR37870|c0_g1_i1	KOG4406	3e-15	42	73.9	8	95	109	196	467	CDC42 Rho GTPase-activating protein	TZ	Multiple classes
TR38096|c0_g4_i1	KOG1179	4e-41	35	161	1	178	51	227	649	Very long-chain acyl-CoA synthetase/fatty acid transporter	I	Lipid transport and metabolism
TR38765|c2_g4_i1	KOG2873	6e-19	45	86.6	5	63	127	186	284	Ubiquinol cytochrome c reductase assembly protein CBP3	C	Energy production and conversion
TR39196|c0_g5_i1	KOG3471	7e-42	69	162	1	95	306	402	465	RNA polymerase II transcription initiation/nucleotide excision repair factor TFIIH, subunit TFB2	KL	Multiple classes
TR40035|c1_g2_i2	KOG0329	4e-30	62	124	4	126	255	342	387	ATP-dependent RNA helicase	A	RNA processing and modification
TR40250|c0_g3_i2	KOG2202	2e-47	74	180	3	111	70	178	260	U2 snRNP splicing factor, small subunit, and related proteins	A	RNA processing and modification
TR40451|c18_g1_i1	KOG1350	2e-36	95	144	1	71	335	405	521	F0F1-type ATP synthase, beta subunit	C	Energy production and conversion
TR40945|c0_g1_i1	KOG3187	3e-05	24	41.0	8	80	32	105	223	Protein tyrosine phosphatase-like protein PTPLA (contains Pro instead of catalytic Arg)	R	General function prediction only
TR41399|c0_g1_i1	KOG1549	2e-35	37	142	2	173	45	199	428	Cysteine desulfurase NFS1	E	Amino acid transport and metabolism
TR41657|c0_g1_i1	KOG0734	1e-113	74	402	2	234	281	512	752	AAA+-type ATPase containing the peptidase M41 domain	O	Posttranslational modification, protein turnover, chaperones
TR41901|c0_g1_i1	KOG0639	2e-35	74	142	1	119	325	429	705	Transducin-like enhancer of split protein (contains WD40 repeats)	B	Chromatin structure and dynamics
TR42079|c0_g1_i1	KOG3049	1e-109	83	387	1	205	81	286	288	Succinate dehydrogenase, Fe-S protein subunit	C	Energy production and conversion
TR42658|c0_g1_i1	KOG3988	1e-100	73	357	1	216	151	366	378	Protein-tyrosine sulfotransferase TPST1/TPST2	O	Posttranslational modification, protein turnover, chaperones
TR42892|c0_g1_i2	KOG4837	1e-18	32	85.2	1	89	124	212	248	Uncharacterized conserved protein	S	Function unknown
TR43093|c0_g1_i1	KOG1917	4e-21	76	93.5	1	60	1066	1125	1125	Membrane-associated hematopoietic protein	R	General function prediction only
TR43261|c0_g1_i1	KOG0426	1e-19	82	88.9	1	47	119	165	165	Ubiquitin-protein ligase	O	Posttranslational modification, protein turnover, chaperones
TR43448|c0_g1_i1	KOG2579	3e-07	56	47.4	1	30	167	196	338	Ficolin and related extracellular proteins	R	General function prediction only
TR43663|c0_g3_i1	KOG0581	6e-19	52	86.1	1	61	79	139	364	Mitogen-activated protein kinase kinase (MAP2K)	T	Signal transduction mechanisms
TR44151|c6_g2_i8	KOG0032	9e-78	53	284	1	229	97	326	382	Ca2+/calmodulin-dependent protein kinase, EF-Hand protein superfamily	T	Signal transduction mechanisms
TR44407|c0_g1_i1	KOG2667	2e-92	58	332	1	242	135	377	379	COPII vesicle protein	U	Intracellular trafficking, secretion, and vesicular transport
TR44760|c0_g1_i1	KOG2372	9e-14	40	70.4	48	149	1	95	241	Oxidation resistance protein	L	Replication, recombination and repair
TR45089|c0_g6_i3	KOG3284	1e-78	60	286	14	212	1	205	213	Vacuolar sorting protein VPS28	U	Intracellular trafficking, secretion, and vesicular transport
TR45293|c0_g3_i2	KOG0079	1e-41	32	163	1	183	5	180	198	GTP-binding protein H-ray, small G protein superfamily	R	General function prediction only
TR45681|c0_g1_i1	KOG0107	3e-05	68	40.8	1	41	52	92	195	Alternative splicing factor SRp20/9G8 (RRM superfamily)	A	RNA processing and modification
TR45938|c0_g1_i1	KOG4406	3e-09	48	54.2	1	41	405	445	467	CDC42 Rho GTPase-activating protein	TZ	Multiple classes
TR46432|c0_g2_i1	KOG0579	2e-71	78	261	7	136	95	224	1187	Ste20-like serine/threonine protein kinase	T	Signal transduction mechanisms
TR46801|c2_g1_i1	KOG0384	1e-25	57	108	1	96	826	914	1373	Chromodomain-helicase DNA-binding protein	K	Transcription
TR47030|c0_g1_i1	KOG0922	1e-35	72	141	1	74	56	129	674	DEAH-box RNA helicase	A	RNA processing and modification
TR47214|c1_g5_i1	KOG2514	3e-26	58	110	2	80	648	725	861	Uncharacterized conserved protein	S	Function unknown
TR47396|c0_g1_i1	KOG0514	2e-28	76	117	12	80	338	406	452	Ankyrin repeat protein	R	General function prediction only
TR47614|c0_g1_i1	KOG4783	6e-19	41	86.2	16	96	16	94	102	Uncharacterized conserved protein	S	Function unknown
TR47821|c0_g1_i1	KOG3610	1e-08	34	52.3	1	57	1	56	1025	Plexins (functional semaphorin receptors)	T	Signal transduction mechanisms
TR48089|c1_g7_i3	KOG0551	2e-23	66	100	1	75	98	172	390	Hsp90 co-chaperone CNS1 (contains TPR repeats)	O	Posttranslational modification, protein turnover, chaperones
TR48280|c0_g1_i1	KOG1157	1e-16	34	79.0	1	103	93	197	543	Predicted guanosine polyphosphate pyrophosphohydrolase/synthase	T	Signal transduction mechanisms
TR48475|c1_g2_i2	KOG4483	1e-43	50	169	1	174	367	528	528	Uncharacterized conserved protein	S	Function unknown
TR48702|c0_g1_i1	KOG0955	1e-63	75	235	1	134	225	358	1051	PHD finger protein BR140/LIN-49	R	General function prediction only
TR49326|c0_g2_i2	KOG3586	4e-62	68	230	1	145	128	274	437	TBX1 and related T-box transcription factors	K	Transcription
TR49923|c0_g1_i1	KOG2692	9e-21	42	92.5	7	101	154	243	376	Sialyltransferase	G	Carbohydrate transport and metabolism
TR50241|c2_g1_i1	KOG3374	5e-35	36	140	2	124	39	163	210	Cellular repressor of transcription	K	Transcription
TR50718|c0_g5_i1	KOG1563	1e-10	50	58.8	1	54	86	139	288	Mitochondrial protein Surfeit 1/SURF1/SHY1, required for expression of cytochrome oxidase	C	Energy production and conversion
TR51175|c4_g2_i1	KOG3601	5e-47	65	180	1	126	28	152	222	Adaptor protein GRB2, contains SH2 and SH3 domains	T	Signal transduction mechanisms
TR309|c0_g1_i3	KOG4498	5e-37	32	148	1	182	16	197	197	Uncharacterized conserved protein	S	Function unknown
TR558|c0_g1_i1	KOG1971	1e-19	24	90.4	10	160	122	300	415	Lysyl hydroxylase	O	Posttranslational modification, protein turnover, chaperones
TR715|c0_g2_i1	KOG2462	2e-18	41	84.5	5	93	177	262	279	C2H2-type Zn-finger protein	K	Transcription
TR919|c0_g4_i1	KOG4451	9e-24	47	102	1	84	34	117	286	Uncharacterized conserved protein (tumor-associated antigen HCA127 in humans)	S	Function unknown
TR1160|c1_g1_i1	KOG1577	4e-30	61	123	1	83	27	109	300	Aldo/keto reductase family proteins	R	General function prediction only
TR1378|c1_g1_i1	KOG2017	2e-49	67	188	1	116	134	249	427	Molybdopterin synthase sulfurylase	H	Coenzyme transport and metabolism
TR1637|c0_g1_i1	KOG4300	2e-61	39	229	8	240	16	252	252	Predicted methyltransferase	R	General function prediction only
TR2098|c0_g2_i1	KOG2884	2e-27	60	114	1	74	50	124	259	26S proteasome regulatory complex, subunit RPN10/PSMD4	O	Posttranslational modification, protein turnover, chaperones
TR2637|c0_g1_i1	KOG3892	9e-77	66	280	8	190	9	191	407	N-acetyl-glucosamine-6-phosphate deacetylase	G	Carbohydrate transport and metabolism
TR3256|c0_g1_i1	KOG0663	1e-16	36	78.8	1	60	339	398	419	Protein kinase PITSLRE and related kinases	R	General function prediction only
TR3934|c0_g1_i1	KOG3281	4e-07	26	47.7	40	107	17	84	273	Mitochondrial F1-ATPase assembly protein	O	Posttranslational modification, protein turnover, chaperones
TR4116|c0_g2_i2	KOG0082	5e-15	56	73.3	1	50	37	86	354	G-protein alpha subunit (small G protein superfamily)	DT	Multiple classes
TR4553|c0_g2_i1	KOG1605	1e-36	48	145	1	134	126	259	262	TFIIF-interacting CTD phosphatase, including NLI-interacting factor (involved in RNA polymerase II regulation)	K	Transcription
TR4963|c0_g1_i1	KOG0273	1e-43	81	168	1	110	186	296	524	Beta-transducin family (WD-40 repeat) protein	B	Chromatin structure and dynamics
TR5129|c0_g9_i2	KOG0506	1e-45	49	176	1	138	484	622	622	Glutaminase (contains ankyrin repeat)	E	Amino acid transport and metabolism
TR5274|c0_g1_i1	KOG2198	3e-05	31	41.1	1	69	298	370	375	tRNA cytosine-5-methylases and related enzymes of the NOL1/NOP2/sun superfamily	J	Translation, ribosomal structure and biogenesis
TR5560|c0_g1_i1	KOG3951	2e-33	38	134	1	101	1	100	321	Uncharacterized conserved protein	S	Function unknown
TR5945|c0_g1_i1	KOG0287	1e-04	46	38.6	2	29	26	53	442	Postreplication repair protein RAD18	L	Replication, recombination and repair
TR6221|c0_g5_i2	KOG2581	7e-72	73	263	1	164	251	414	493	26S proteasome regulatory complex, subunit RPN3/PSMD3	O	Posttranslational modification, protein turnover, chaperones
TR6386|c1_g4_i1	KOG1137	9e-62	41	231	1	257	386	633	668	mRNA cleavage and polyadenylation factor II complex, BRR5 (CPSF subunit)	A	RNA processing and modification
TR6629|c0_g1_i1	KOG1121	1e-05	43	42.2	2	42	586	626	641	Tam3-transposase (Ac family)	L	Replication, recombination and repair
TR6791|c0_g2_i1	KOG4173	3e-42	59	164	1	131	52	183	253	Alpha-SNAP protein	U	Intracellular trafficking, secretion, and vesicular transport
TR6971|c0_g2_i2	KOG4562	4e-26	42	111	36	151	96	211	329	Uncharacterized conserved protein (tumor-rejection antigen MAGE in humans)	S	Function unknown
TR7196|c0_g4_i1	KOG0820	3e-09	22	54.6	3	115	76	195	315	Ribosomal RNA adenine dimethylase	A	RNA processing and modification
TR7405|c1_g3_i3	KOG4160	3e-14	25	71.2	1	123	101	224	492	BPI/LBP/CETP family protein	V	Defense mechanisms
TR7905|c0_g1_i1	KOG0358	8e-22	69	95.8	1	63	88	150	534	Chaperonin complex component, TCP-1 delta subunit (CCT4)	O	Posttranslational modification, protein turnover, chaperones
TR8077|c0_g1_i1	KOG1980	3e-58	66	217	1	118	636	753	754	Uncharacterized conserved protein	S	Function unknown
TR8307|c0_g1_i1	KOG3030	9e-20	40	88.9	12	91	210	290	317	Lipid phosphate phosphatase and related enzymes of the PAP2 family	I	Lipid transport and metabolism
TR8434|c284_g1_i1	KOG1350	4e-48	97	183	2	90	318	406	521	F0F1-type ATP synthase, beta subunit	C	Energy production and conversion
TR9124|c1_g3_i1	KOG1017	2e-31	69	127	3	80	190	267	267	Predicted uracil phosphoribosyltransferase	R	General function prediction only
TR9810|c0_g2_i1	KOG2633	1e-27	34	116	18	158	10	143	200	Hismacro and SEC14 domain-containing proteins	BK	Multiple classes
TR9948|c0_g9_i1	KOG2100	6e-18	35	83.2	1	73	530	602	755	Dipeptidyl aminopeptidase	O	Posttranslational modification, protein turnover, chaperones
TR10165|c0_g1_i1	KOG2441	1e-07	47	48.9	4	58	418	473	506	mRNA splicing factor/probable chromatin binding snw family nuclear protein	AB	Multiple classes
TR10327|c0_g9_i1	KOG3573	2e-15	41	74.4	12	103	199	292	300	Caspase, apoptotic cysteine protease	D	Cell cycle control, cell division, chromosome partitioning
TR10488|c0_g2_i1	KOG1737	4e-18	61	84.0	55	122	3	70	799	Oxysterol-binding protein	I	Lipid transport and metabolism
TR10726|c0_g1_i1	KOG4063	2e-31	33	129	7	149	8	158	158	Major epididymal secretory protein HE1	S	Function unknown
TR10927|c0_g1_i1	KOG3492	1e-81	76	296	1	161	1	161	180	Ribosome biogenesis protein NIP7	J	Translation, ribosomal structure and biogenesis
TR11040|c12_g3_i3	KOG2195	4e-07	29	47.3	1	61	635	699	702	Transferrin receptor and related proteins containing the protease-associated (PA) domain	OPR	Multiple classes
TR11314|c0_g1_i1	KOG2562	3e-33	41	134	1	113	350	463	493	Protein phosphatase 2 regulatory subunit	A	RNA processing and modification
TR11496|c0_g2_i1	KOG0653	7e-05	44	39.8	1	38	230	267	391	Cyclin B and related kinase-activating proteins	D	Cell cycle control, cell division, chromosome partitioning
TR11707|c0_g1_i1	KOG0626	2e-59	44	222	3	191	42	245	524	Beta-glucosidase, lactase phlorizinhydrolase, and related proteins	G	Carbohydrate transport and metabolism
TR11889|c0_g1_i1	KOG0694	1e-33	50	135	8	101	142	233	694	Serine/threonine protein kinase	T	Signal transduction mechanisms
TR12111|c0_g3_i1	KOG2392	1e-22	47	98.6	1	97	201	292	380	Serpin	V	Defense mechanisms
TR13013|c0_g2_i1	KOG4298	4e-83	73	301	1	203	38	229	245	CAP-binding protein complex interacting protein 2	A	RNA processing and modification
TR13209|c0_g1_i1	KOG4381	4e-09	17	55.4	1	174	227	347	368	RUN domain-containing protein	T	Signal transduction mechanisms
TR13729|c1_g1_i1	KOG0105	8e-64	73	236	6	175	1	176	241	Alternative splicing factor ASF/SF2 (RRM superfamily)	A	RNA processing and modification
TR13892|c3_g2_i1	KOG1278	1e-174	69	605	1	381	248	628	628	Endosomal membrane proteins, EMP70	U	Intracellular trafficking, secretion, and vesicular transport
TR14082|c0_g1_i1	KOG1983	6e-10	47	56.6	2	75	192	261	993	Tomosyn and related SNARE-interacting proteins	U	Intracellular trafficking, secretion, and vesicular transport
TR14281|c0_g1_i1	KOG1340	1e-08	18	54.2	10	194	33	203	218	Prosaposin	IG	Multiple classes
TR15087|c0_g3_i1	KOG0395	6e-15	41	73.1	1	63	29	91	196	Ras-related GTPase	R	General function prediction only
TR15363|c10_g2_i1	KOG1366	7e-90	24	326	1	887	17	865	1436	Alpha-macroglobulin	O	Posttranslational modification, protein turnover, chaperones
TR15528|c0_g1_i1	KOG1644	1e-06	42	45.3	3	70	58	127	233	U2-associated snRNP A' protein	A	RNA processing and modification
TR15773|c1_g1_i1	KOG0540	5e-09	75	53.4	1	32	46	77	536	3-Methylcrotonyl-CoA carboxylase, non-biotin containing subunit/Acetyl-CoA carboxylase carboxyl transferase, subunit beta	EI	Multiple classes
TR16234|c1_g1_i1	KOG3765	2e-06	34	44.6	1	51	335	385	386	Predicted glycosyltransferase	G	Carbohydrate transport and metabolism
TR16463|c0_g4_i1	KOG1313	9e-07	34	45.7	9	51	258	300	309	DHHC-type Zn-finger proteins	R	General function prediction only
TR16685|c0_g4_i7	KOG3513	8e-06	27	44.2	3	107	396	501	1051	Neural cell adhesion molecule L1	T	Signal transduction mechanisms
TR16851|c0_g1_i1	KOG1046	1e-39	49	156	1	127	126	252	882	Puromycin-sensitive aminopeptidase and related aminopeptidases	EO	Multiple classes
TR17109|c0_g5_i1	KOG3519	1e-17	33	84.8	14	198	77	263	756	Invasion-inducing protein TIAM1/CDC24 and related RhoGEF GTPases	T	Signal transduction mechanisms
TR17282|c0_g2_i1	KOG1670	8e-14	53	69.3	1	52	161	211	212	Translation initiation factor 4F, cap-binding subunit (eIF-4E) and related cap-binding proteins	J	Translation, ribosomal structure and biogenesis
TR17528|c1_g3_i1	KOG3508	5e-74	47	271	1	265	652	927	932	GTPase-activating protein	R	General function prediction only
TR17720|c0_g1_i1	KOG4246	2e-09	14	56.0	1	139	1036	1175	1194	Predicted DNA-binding protein, contains SAP domain	R	General function prediction only
TR17919|c0_g1_i4	KOG3373	6e-07	45	46.5	1	33	135	167	172	Glycine cleavage system H protein (lipoate-binding)	E	Amino acid transport and metabolism
TR18110|c0_g2_i1	KOG3407	7e-21	59	94.0	2	139	8	135	151	Uncharacterized conserved protein	S	Function unknown
TR18353|c0_g1_i1	KOG1219	6e-08	26	50.8	19	139	3860	3976	4289	Uncharacterized conserved protein, contains laminin, cadherin and EGF domains	T	Signal transduction mechanisms
TR18827|c0_g1_i1	KOG2390	3e-27	55	114	1	83	432	514	669	Uncharacterized conserved protein	S	Function unknown
TR19309|c1_g3_i1	KOG0030	3e-31	77	126	1	83	2	84	152	Myosin essential light chain, EF-Hand protein superfamily	Z	Cytoskeleton
TR19572|c2_g3_i1	KOG3526	2e-08	41	50.9	3	68	29	98	629	Subtilisin-like proprotein convertase	O	Posttranslational modification, protein turnover, chaperones
TR19788|c1_g5_i1	KOG2569	9e-24	64	102	1	67	318	384	440	G protein-coupled seven transmembrane receptor	T	Signal transduction mechanisms
TR20169|c0_g1_i1	KOG3745	6e-11	30	59.5	1	88	358	465	763	Exocyst subunit - Sec10p	U	Intracellular trafficking, secretion, and vesicular transport
TR20828|c0_g1_i1	KOG2361	2e-65	53	243	88	277	74	263	264	Predicted methyltransferase	R	General function prediction only
TR21038|c0_g1_i2	KOG2582	5e-27	67	113	1	80	227	306	422	COP9 signalosome, subunit CSN3	OT	Multiple classes
TR21237|c0_g1_i1	KOG0653	9e-29	30	121	43	210	149	308	391	Cyclin B and related kinase-activating proteins	D	Cell cycle control, cell division, chromosome partitioning
TR21427|c0_g9_i1	KOG2370	1e-17	46	82.4	1	79	275	352	623	Cactin	T	Signal transduction mechanisms
TR21606|c0_g1_i1	KOG4590	1e-04	29	38.9	6	74	21	90	409	Signal transduction protein Enabled, contains WH1 domain	T	Signal transduction mechanisms
TR21806|c0_g1_i1	KOG0092	3e-11	41	61.1	1	74	117	190	200	GTPase Rab5/YPT51 and related small G protein superfamily GTPases	U	Intracellular trafficking, secretion, and vesicular transport
TR22417|c0_g2_i1	KOG1654	6e-47	65	179	1	116	1	116	116	Microtubule-associated anchor protein involved in autophagy and membrane trafficking	Z	Cytoskeleton
TR22642|c0_g1_i1	KOG3830	8e-17	57	79.3	1	52	491	542	542	Uncharacterized conserved protein	S	Function unknown
TR22834|c0_g2_i1	KOG2212	0.0	68	728	1	497	19	504	504	Alpha-amylase	G	Carbohydrate transport and metabolism
TR23007|c2_g11_i1	KOG0696	5e-14	45	70.8	73	131	326	384	683	Serine/threonine protein kinase	T	Signal transduction mechanisms
TR23171|c0_g3_i1	KOG3628	3e-24	66	104	1	62	1302	1363	1363	Predicted AMP-binding protein	R	General function prediction only
TR23453|c0_g2_i1	KOG4219	7e-05	22	39.9	2	69	270	331	423	G protein-coupled receptor	T	Signal transduction mechanisms
TR23630|c0_g1_i4	KOG3581	2e-46	59	178	1	118	251	363	363	Creatine kinases	C	Energy production and conversion
TR23773|c0_g1_i1	KOG2185	2e-05	36	41.2	21	72	298	349	486	Predicted RNA-processing protein, contains G-patch domain	A	RNA processing and modification
TR24032|c0_g3_i1	KOG3579	5e-61	62	228	2	249	110	352	352	Predicted E3 ubiquitin ligase	O	Posttranslational modification, protein turnover, chaperones
TR24227|c0_g2_i1	KOG1215	6e-04	27	36.4	3	79	250	323	877	Low-density lipoprotein receptors containing Ca2+-binding EGF-like domains	T	Signal transduction mechanisms
TR24474|c0_g1_i1	KOG2748	3e-10	57	57.8	4	45	328	369	369	Uncharacterized conserved protein, contains chromo domain	B	Chromatin structure and dynamics
TR24703|c0_g4_i3	KOG4215	5e-42	55	163	1	127	248	377	432	Hepatocyte nuclear factor 4 and similar steroid hormone receptors	K	Transcription
TR24898|c0_g2_i3	KOG0965	6e-25	24	108	12	212	527	731	988	Predicted RNA-binding protein, contains SWAP and G-patch domains	R	General function prediction only
TR25115|c0_g1_i1	KOG1109	7e-22	44	96.2	1	93	60	152	440	Vacuole membrane protein VMP1	R	General function prediction only
TR25309|c3_g1_i1	KOG4218	3e-30	64	123	2	82	394	474	475	Nuclear hormone receptor betaFTZ-F1	K	Transcription
TR25746|c0_g1_i1	KOG0197	4e-17	53	79.9	1	67	163	228	468	Tyrosine kinases	T	Signal transduction mechanisms
TR26118|c0_g5_i1	KOG1529	6e-60	45	224	2	224	5	225	286	Mercaptopyruvate sulfurtransferase/thiosulfate sulfurtransferase	V	Defense mechanisms
TR26785|c0_g1_i1	KOG1703	3e-14	23	71.0	9	103	322	427	479	Adaptor protein Enigma and related PDZ-LIM proteins	TZ	Multiple classes
TR27037|c0_g1_i1	KOG3589	8e-32	39	131	7	189	16	211	221	G protein signaling regulators	T	Signal transduction mechanisms
TR27220|c0_g1_i2	KOG0888	1e-21	43	95.4	2	81	76	155	156	Nucleoside diphosphate kinase	F	Nucleotide transport and metabolism
TR27817|c0_g1_i1	KOG4836	2e-43	51	169	17	161	71	211	215	Uncharacterized conserved protein	S	Function unknown
TR28011|c1_g2_i3	KOG3710	1e-46	83	178	1	89	142	230	280	EGL-Nine (EGLN) protein	T	Signal transduction mechanisms
TR28312|c1_g3_i1	KOG1584	6e-06	53	44.1	10	35	102	127	297	Sulfotransferase	R	General function prediction only
TR28503|c0_g1_i1	KOG2114	1e-35	43	142	1	140	230	367	933	Vacuolar assembly/sorting protein PEP5/VPS11	U	Intracellular trafficking, secretion, and vesicular transport
TR29115|c0_g2_i1	KOG2527	1e-06	33	46.5	20	81	81	143	144	Sorting nexin SNX11	U	Intracellular trafficking, secretion, and vesicular transport
TR29328|c0_g2_i1	KOG2548	2e-49	57	188	1	151	1	151	653	SWAP mRNA splicing regulator	A	RNA processing and modification
TR29575|c1_g1_i1	KOG0082	1e-156	65	544	1	355	1	354	354	G-protein alpha subunit (small G protein superfamily)	DT	Multiple classes
TR29995|c0_g1_i1	KOG1025	7e-61	76	226	3	136	671	804	1177	Epidermal growth factor receptor EGFR and related tyrosine kinases	T	Signal transduction mechanisms
TR30188|c2_g1_i1	KOG3900	2e-09	29	54.5	1	58	345	405	413	Transforming growth factor beta, bone morphogenetic protein and related proteins	T	Signal transduction mechanisms
TR30577|c0_g1_i1	KOG3398	4e-37	66	147	3	138	1	135	135	Transcription factor MBF1	K	Transcription
TR30831|c0_g2_i2	KOG4261	8e-51	73	192	4	112	43	151	1003	Talin	Z	Cytoskeleton
TR31023|c0_g1_i1	KOG0668	0.0	80	637	2	336	3	337	338	Casein kinase II, alpha subunit	TDK	Multiple classes
TR31213|c0_g1_i1	KOG4676	1e-10	21	58.6	1	110	89	213	479	Splicing factor, arginine/serine-rich	A	RNA processing and modification
TR31377|c0_g1_i1	KOG1063	7e-14	41	69.6	1	65	1	63	764	RNA polymerase II elongator complex, subunit ELP2, WD repeat superfamily	BK	Multiple classes
TR31580|c0_g3_i2	KOG1316	1e-43	70	168	2	99	81	178	464	Argininosuccinate lyase	E	Amino acid transport and metabolism
TR32387|c0_g4_i3	KOG1495	2e-73	67	268	1	167	153	319	332	Lactate dehydrogenase	C	Energy production and conversion
TR32661|c0_g2_i1	KOG1642	3e-11	35	60.8	1	59	161	219	263	Ribonuclease, T2 family	A	RNA processing and modification
TR33083|c0_g2_i1	KOG1707	1e-20	60	91.6	9	65	115	174	625	Predicted Ras related/Rac-GTP binding protein	V	Defense mechanisms
TR33278|c0_g1_i7	KOG1015	1e-06	10	49.4	2	181	426	598	1567	Transcription regulator XNP/ATRX, DEAD-box superfamily	K	Transcription
TR33494|c1_g1_i1	KOG2694	2e-20	61	91.3	1	73	59	131	361	Putative zinc transporter	P	Inorganic ion transport and metabolism
TR33734|c0_g2_i1	KOG0379	1e-08	23	52.9	1	116	223	346	482	Kelch repeat-containing proteins	R	General function prediction only
TR34110|c0_g1_i1	KOG2263	5e-35	70	139	1	81	581	661	765	Methionine synthase II (cobalamin-independent)	E	Amino acid transport and metabolism
TR34339|c0_g1_i2	KOG2195	1e-132	34	467	3	738	9	702	702	Transferrin receptor and related proteins containing the protease-associated (PA) domain	OPR	Multiple classes
TR34693|c0_g5_i1	KOG0929	1e-62	34	233	7	252	437	693	1514	Guanine nucleotide exchange factor	U	Intracellular trafficking, secretion, and vesicular transport
TR34913|c1_g1_i1	KOG1760	2e-28	48	118	1	122	10	131	131	Molecular chaperone Prefoldin, subunit 4	O	Posttranslational modification, protein turnover, chaperones
TR35428|c0_g3_i1	KOG3894	2e-28	37	119	1	174	86	263	316	SNARE protein Syntaxin 18/UFE1	U	Intracellular trafficking, secretion, and vesicular transport
TR35779|c0_g1_i1	KOG1326	6e-38	61	149	1	116	952	1061	1105	Membrane-associated protein FER-1 and related ferlins, contain multiple C2 domains	M	Cell wall/membrane/envelope biogenesis
TR35997|c0_g2_i1	KOG2171	1e-112	52	397	1	308	708	1014	1075	Karyopherin (importin) beta 3	YU	Multiple classes
TR36557|c5_g5_i1	KOG2177	4e-06	46	43.5	26	95	206	283	386	Predicted E3 ubiquitin ligase	O	Posttranslational modification, protein turnover, chaperones
TR36680|c0_g3_i1	KOG2763	2e-04	27	38.4	1	58	97	154	357	Acyl-CoA thioesterase	I	Lipid transport and metabolism
TR37174|c0_g1_i1	KOG2360	2e-05	52	41.1	1	36	12	47	413	Proliferation-associated nucleolar protein (NOL1)	D	Cell cycle control, cell division, chromosome partitioning
TR37354|c0_g1_i1	KOG0293	2e-64	56	238	1	143	373	515	519	WD40 repeat-containing protein	S	Function unknown
TR37563|c0_g3_i1	KOG0979	1e-63	52	237	39	227	17	204	1072	Structural maintenance of chromosome protein SMC5/Spr18, SMC superfamily	BDL	Multiple classes
TR37774|c0_g1_i1	KOG3623	5e-13	38	68.7	6	78	897	969	1007	Homeobox transcription factor SIP1	K	Transcription
TR37774|c0_g1_i1	KOG0307	0.001	35	37.7	90	154	809	869	1049	Vesicle coat complex COPII, subunit SEC31	U	Intracellular trafficking, secretion, and vesicular transport
TR37999|c1_g1_i1	KOG3534	2e-67	75	248	10	142	89	221	1253	p53 inducible protein PIR121	R	General function prediction only
TR38222|c2_g4_i1	KOG1469	3e-40	69	157	4	98	207	301	392	Predicted acyl-CoA dehydrogenase	R	General function prediction only
TR38398|c0_g1_i1	KOG0587	4e-54	90	202	1	99	745	843	953	Traf2- and Nck-interacting kinase and related germinal center kinase (GCK) family protein kinases	T	Signal transduction mechanisms
TR38892|c0_g1_i1	KOG0920	5e-05	29	40.3	1	52	865	921	924	ATP-dependent RNA helicase A	A	RNA processing and modification
TR39094|c0_g1_i1	KOG3780	1e-07	23	48.7	3	88	29	125	427	Thioredoxin binding protein TBP-2/VDUP1	R	General function prediction only
TR39315|c0_g1_i1	KOG3900	8e-07	28	46.0	1	75	148	227	413	Transforming growth factor beta, bone morphogenetic protein and related proteins	T	Signal transduction mechanisms
TR39680|c2_g1_i1	KOG0158	1e-34	62	138	1	90	408	498	499	Cytochrome P450 CYP3/CYP5/CYP6/CYP9 subfamilies	Q	Secondary metabolites biosynthesis, transport and catabolism
TR39926|c1_g1_i1	KOG3730	3e-19	64	87.4	1	51	254	304	685	Acyl-CoA:dihydroxyactetone-phosphate acyltransferase DHAPAT	I	Lipid transport and metabolism
TR40362|c0_g3_i2	KOG3717	6e-64	47	237	1	200	404	603	612	Carnitine O-acyltransferase CRAT	I	Lipid transport and metabolism
TR41075|c0_g3_i1	KOG2431	1e-28	64	118	1	74	116	189	546	1, 2-alpha-mannosidase	G	Carbohydrate transport and metabolism
TR41275|c0_g1_i1	KOG0835	3e-47	70	181	40	156	1	117	367	Cyclin L	R	General function prediction only
TR41575|c0_g2_i1	KOG4441	2e-28	33	119	1	143	30	172	571	Proteins containing BTB/POZ and Kelch domains, involved in regulatory/signal transduction processes	TR	Multiple classes
TR41777|c0_g1_i1	KOG4091	3e-27	72	113	1	72	184	255	463	Transcription factor	K	Transcription
TR42221|c1_g6_i1	KOG0159	5e-18	44	83.0	1	59	409	467	519	Cytochrome P450 CYP11/CYP12/CYP24/CYP27 subfamilies	Q	Secondary metabolites biosynthesis, transport and catabolism
TR42592|c1_g4_i1	KOG1074	1e-27	53	115	2	94	871	958	958	Transcriptional repressor SALM	K	Transcription
TR42772|c0_g1_i1	KOG0060	8e-69	48	254	10	238	259	493	659	Long-chain acyl-CoA transporter, ABC superfamily (involved in peroxisome organization and biogenesis)	IR	Multiple classes
TR42993|c0_g2_i1	KOG4230	1e-34	69	138	11	96	332	416	935	C1-tetrahydrofolate synthase	H	Coenzyme transport and metabolism
TR43195|c0_g1_i1	KOG3580	4e-24	71	103	1	63	2	64	1027	Tight junction proteins	T	Signal transduction mechanisms
TR43571|c1_g3_i1	KOG2462	1e-20	34	93.3	28	160	129	262	279	C2H2-type Zn-finger protein	K	Transcription
TR44020|c0_g1_i1	KOG3569	8e-04	53	36.1	2	29	161	188	425	RAS signaling inhibitor ST5	T	Signal transduction mechanisms
TR44283|c1_g1_i1	KOG2408	2e-08	17	51.6	1	91	238	322	719	Peroxidase/oxygenase	R	General function prediction only
TR44494|c0_g1_i1	KOG1366	1e-15	28	77.0	9	158	203	334	1436	Alpha-macroglobulin	O	Posttranslational modification, protein turnover, chaperones
TR44678|c1_g2_i2	KOG2336	6e-47	72	179	2	113	21	132	422	Molybdopterin biosynthesis-related protein	H	Coenzyme transport and metabolism
TR44845|c0_g4_i1	KOG0540	2e-26	53	111	1	77	278	354	536	3-Methylcrotonyl-CoA carboxylase, non-biotin containing subunit/Acetyl-CoA carboxylase carboxyl transferase, subunit beta	EI	Multiple classes
TR45019|c0_g1_i1	KOG1362	2e-04	28	38.0	1	71	172	242	577	Choline transporter-like protein	I	Lipid transport and metabolism
TR45376|c0_g1_i1	KOG1574	1e-19	63	88.6	1	60	6	65	375	Predicted cell growth/differentiation regulator, contains RA domain	W	Extracellular structures
TR45556|c1_g3_i1	KOG1552	3e-20	24	91.9	4	161	85	221	258	Predicted alpha/beta hydrolase	R	General function prediction only
TR45794|c1_g1_i1	KOG0941	9e-16	37	75.7	1	80	641	725	850	E3 ubiquitin protein ligase	O	Posttranslational modification, protein turnover, chaperones
TR46059|c0_g1_i1	KOG0946	1e-10	29	59.3	1	117	824	941	970	ER-Golgi vesicle-tethering protein p115	U	Intracellular trafficking, secretion, and vesicular transport
TR46283|c2_g5_i1	KOG1585	3e-20	40	90.9	1	80	148	227	308	Protein required for fusion of vesicles in vesicular transport, gamma-SNAP	U	Intracellular trafficking, secretion, and vesicular transport
TR46536|c0_g2_i1	KOG3623	5e-13	39	66.7	1	64	897	960	1007	Homeobox transcription factor SIP1	K	Transcription
TR46751|c0_g1_i1	KOG0046	8e-04	21	36.0	9	81	16	86	627	Ca2+-binding actin-bundling protein (fimbrin/plastin), EF-Hand protein superfamily	Z	Cytoskeleton
TR46895|c0_g1_i1	KOG3538	2e-10	28	58.2	5	117	526	628	845	Disintegrin metalloproteinases with thrombospondin repeats	O	Posttranslational modification, protein turnover, chaperones
TR47140|c9_g5_i2	KOG0939	3e-17	48	80.8	2	59	574	630	720	E3 ubiquitin-protein ligase/Putative upstream regulatory element binding protein	OK	Multiple classes
TR47336|c4_g1_i1	KOG4677	4e-23	18	102	1	248	163	390	554	Golgi integral membrane protein	UR	Multiple classes
TR47717|c2_g3_i1	KOG2314	1e-106	56	378	1	260	413	676	698	Translation initiation factor 3, subunit b (eIF-3b)	J	Translation, ribosomal structure and biogenesis
TR47962|c0_g3_i1	KOG0709	3e-37	55	149	2	154	236	389	472	CREB/ATF family transcription factor	K	Transcription
TR48162|c0_g1_i1	KOG3880	3e-51	58	195	1	159	247	408	409	Predicted small molecule transporter involved in cellular pH homeostasis (Batten disease protein in human)	R	General function prediction only
TR48410|c0_g2_i1	KOG1461	8e-33	41	133	1	124	311	432	673	Translation initiation factor 2B, epsilon subunit (eIF-2Bepsilon/GCD6)	J	Translation, ribosomal structure and biogenesis
TR48599|c0_g2_i1	KOG0429	1e-36	50	145	10	106	1	98	258	Ubiquitin-conjugating enzyme-related protein Ft1, involved in programmed cell death	O	Posttranslational modification, protein turnover, chaperones
TR49235|c0_g1_i1	KOG2184	6e-87	48	315	1	290	488	762	767	Tuftelin-interacting protein TIP39, contains G-patch domain	A	RNA processing and modification
TR49425|c1_g5_i1	KOG0502	6e-06	30	43.2	1	71	69	140	296	Integral membrane ankyrin-repeat protein Kidins220 (protein kinase D substrate)	R	General function prediction only
TR49834|c0_g3_i1	KOG3937	6e-14	45	69.6	1	67	296	368	371	mRNA splicing factor	A	RNA processing and modification
TR50068|c0_g1_i1	KOG2073	2e-20	48	90.8	1	80	33	112	838	SAP family cell cycle dependent phosphatase-associated protein	D	Cell cycle control, cell division, chromosome partitioning
TR50622|c0_g1_i1	KOG0609	4e-44	42	171	1	140	169	300	542	Calcium/calmodulin-dependent serine protein kinase/membrane-associated guanylate kinase	T	Signal transduction mechanisms
TR50838|c0_g1_i1	KOG4717	3e-09	46	54.0	1	41	180	220	864	Serine/threonine protein kinase	T	Signal transduction mechanisms
TR51278|c0_g1_i1	KOG3914	7e-19	29	88.1	1	209	172	367	390	WD repeat protein WDR4	S	Function unknown
TR61|c0_g1_i1	KOG2074	3e-06	28	44.3	1	98	319	419	548	RNA polymerase II transcription initiation/nucleotide excision repair factor TFIIH, subunit TFB1	KL	Multiple classes
TR305|c0_g3_i1	KOG3587	3e-17	32	81.6	10	134	18	139	143	Galectin, galactose-binding lectin	W	Extracellular structures
TR545|c1_g1_i1	KOG4218	4e-50	77	189	1	100	18	117	475	Nuclear hormone receptor betaFTZ-F1	K	Transcription
TR697|c2_g1_i4	KOG1720	7e-04	25	36.1	2	33	175	206	225	Protein tyrosine phosphatase CDC14	V	Defense mechanisms
TR1137|c1_g7_i1	KOG2329	6e-24	30	104	2	178	52	237	276	Alkaline ceramidase	I	Lipid transport and metabolism
TR1367|c0_g1_i1	KOG0989	6e-48	71	182	1	116	41	156	346	Replication factor C, subunit RFC4	L	Replication, recombination and repair
TR1851|c2_g1_i1	KOG0346	9e-73	57	267	1	199	17	216	569	RNA helicase	A	RNA processing and modification
TR2092|c0_g1_i1	KOG1882	4e-16	68	77.0	1	58	125	182	293	Transcriptional regulator SNIP1, contains FHA domain	T	Signal transduction mechanisms
TR2386|c0_g1_i1	KOG1246	3e-10	42	57.4	1	55	652	714	904	DNA-binding protein jumonji/RBP2/SMCY, contains JmjC domain	R	General function prediction only
TR2617|c0_g1_i1	KOG1613	8e-28	61	115	8	79	91	162	298	Exosomal 3'-5' exoribonuclease complex, subunit Rrp43	J	Translation, ribosomal structure and biogenesis
TR2802|c0_g1_i1	KOG2993	8e-42	63	162	1	108	1521	1628	1738	Cytoplasm to vacuole targeting protein	U	Intracellular trafficking, secretion, and vesicular transport
TR3228|c0_g2_i1	KOG2881	9e-21	66	92.3	5	69	59	123	294	Predicted membrane protein	S	Function unknown
TR3708|c0_g1_i2	KOG1061	5e-20	46	91.9	1	109	643	734	734	Vesicle coat complex AP-1/AP-2/AP-4, beta subunit	U	Intracellular trafficking, secretion, and vesicular transport
TR4101|c0_g5_i1	KOG2220	3e-05	18	40.8	5	74	38	107	714	Predicted signal transduction protein	R	General function prediction only
TR4320|c0_g2_i1	KOG3241	2e-21	40	94.5	4	94	30	120	227	Uncharacterized conserved protein	S	Function unknown
TR4547|c0_g2_i1	KOG1375	6e-48	80	183	1	122	186	300	369	Beta tubulin	Z	Cytoskeleton
TR4738|c0_g2_i3	KOG0197	2e-37	56	147	1	92	306	395	468	Tyrosine kinases	T	Signal transduction mechanisms
TR4953|c0_g3_i1	KOG1366	2e-14	49	71.6	2	64	1175	1237	1436	Alpha-macroglobulin	O	Posttranslational modification, protein turnover, chaperones
TR5129|c0_g1_i1	KOG0506	3e-37	76	147	1	72	352	423	622	Glutaminase (contains ankyrin repeat)	E	Amino acid transport and metabolism
TR5264|c0_g1_i1	KOG0197	3e-27	54	114	1	71	398	468	468	Tyrosine kinases	T	Signal transduction mechanisms
TR5556|c0_g2_i1	KOG3051	6e-08	32	49.6	4	77	61	138	261	RNA binding/translational regulation protein of the SUA5 family	J	Translation, ribosomal structure and biogenesis
TR5729|c1_g1_i1	KOG2273	4e-04	44	37.4	16	64	106	155	503	Membrane coat complex Retromer, subunit VPS5/SNX1, Sorting nexins, and related PX domain-containing proteins	U	Intracellular trafficking, secretion, and vesicular transport
TR5923|c0_g4_i1	KOG0759	4e-39	54	153	3	117	123	239	286	Mitochondrial oxoglutarate/malate carrier proteins	C	Energy production and conversion
TR6383|c1_g3_i1	KOG3199	3e-25	53	107	1	78	156	234	234	Nicotinamide mononucleotide adenylyl transferase	H	Coenzyme transport and metabolism
TR6598|c0_g6_i3	KOG3722	8e-25	58	105	2	80	6	87	538	Lipocalin-interacting membrane receptor (LIMR)	V	Defense mechanisms
TR6789|c0_g2_i1	KOG2600	1e-04	42	38.9	1	52	31	81	596	U3 small nucleolar ribonucleoprotein (snoRNP) subunit - Mpp10p	A	RNA processing and modification
TR7398|c0_g2_i1	KOG3062	3e-16	39	77.7	2	72	63	135	281	RNA polymerase II elongator associated protein	R	General function prediction only
TR7895|c1_g2_i2	KOG3627	2e-41	33	164	293	547	6	256	256	Trypsin	E	Amino acid transport and metabolism
TR7895|c1_g2_i2	KOG4586	6e-04	21	40.4	22	148	22	152	156	CUB domain-containing protein	R	General function prediction only
TR8296|c0_g1_i2	KOG0010	2e-08	29	54.0	4	93	11	95	493	Ubiquitin-like protein	OR	Multiple classes
TR8569|c0_g4_i1	KOG4572	5e-10	38	56.8	1	86	1057	1142	1424	Predicted DNA-binding transcription factor, interacts with stathmin	KRT	Multiple classes
TR9124|c0_g8_i1	KOG1299	1e-121	57	429	1	336	130	463	549	Vacuolar sorting protein VPS45/Stt10 (Sec1 family)	U	Intracellular trafficking, secretion, and vesicular transport
TR9378|c0_g1_i1	KOG1905	5e-30	53	123	5	101	149	245	353	Class IV sirtuins (SIR2 family)	BK	Multiple classes
TR9602|c1_g3_i2	KOG1664	5e-22	64	96.5	1	68	153	220	220	Vacuolar H+-ATPase V1 sector, subunit E	C	Energy production and conversion
TR9791|c1_g5_i1	KOG3701	1e-78	51	286	1	276	44	313	411	TGFbeta receptor signaling protein SMAD and related proteins	TK	Multiple classes
TR9948|c0_g4_i1	KOG2100	5e-13	44	66.6	2	60	479	537	755	Dipeptidyl aminopeptidase	O	Posttranslational modification, protein turnover, chaperones
TR10327|c0_g1_i1	KOG3573	2e-09	33	54.8	1	95	166	235	300	Caspase, apoptotic cysteine protease	D	Cell cycle control, cell division, chromosome partitioning
TR10478|c0_g1_i1	KOG3069	1e-21	57	95.1	19	95	42	119	246	Peroxisomal NUDIX hydrolase	L	Replication, recombination and repair
TR10694|c1_g3_i1	KOG4111	9e-18	49	82.4	1	61	43	103	136	Translocase of outer mitochondrial membrane complex, subunit TOM22	U	Intracellular trafficking, secretion, and vesicular transport
TR10921|c0_g7_i1	KOG1148	2e-29	52	121	1	123	5	123	764	Glutaminyl-tRNA synthetase	J	Translation, ribosomal structure and biogenesis
TR11287|c0_g1_i1	KOG0036	2e-43	63	168	1	109	259	366	463	Predicted mitochondrial carrier protein	F	Nucleotide transport and metabolism
TR11688|c1_g2_i2	KOG2603	1e-101	57	360	1	260	35	300	331	Oligosaccharyltransferase, gamma subunit	O	Posttranslational modification, protein turnover, chaperones
TR12101|c0_g2_i1	KOG0314	3e-05	57	40.8	6	43	42	79	448	Predicted E3 ubiquitin ligase	O	Posttranslational modification, protein turnover, chaperones
TR12804|c2_g1_i1	KOG2322	1e-27	37	116	1	165	76	237	237	N-methyl-D-aspartate receptor glutamate-binding subunit	T	Signal transduction mechanisms
TR13191|c0_g3_i1	KOG0787	1e-33	64	135	1	89	149	235	414	Dehydrogenase kinase	T	Signal transduction mechanisms
TR13474|c0_g5_i2	KOG0262	8e-31	59	125	1	74	1563	1636	1640	RNA polymerase I, large subunit	K	Transcription
TR13722|c0_g1_i1	KOG0495	1e-31	60	128	1	110	233	308	913	HAT repeat protein	A	RNA processing and modification
TR13876|c0_g2_i1	KOG2187	2e-44	41	172	7	169	320	471	534	tRNA uracil-5-methyltransferase and related tRNA-modifying enzymes	J	Translation, ribosomal structure and biogenesis
TR14071|c0_g1_i1	KOG3627	2e-06	35	44.9	3	60	116	175	256	Trypsin	E	Amino acid transport and metabolism
TR14274|c0_g2_i1	KOG0544	3e-33	60	135	28	130	2	104	108	FKBP-type peptidyl-prolyl cis-trans isomerase	O	Posttranslational modification, protein turnover, chaperones
TR14893|c0_g1_i1	KOG0575	4e-26	57	109	1	71	192	262	592	Polo-like serine/threonine protein kinase	D	Cell cycle control, cell division, chromosome partitioning
TR15065|c0_g1_i1	KOG2242	3e-04	36	37.7	3	65	220	282	558	Scaffold/matrix specific factor hnRNP-U/SAF-A, contains SPRY domain	A	RNA processing and modification
TR15506|c0_g1_i1	KOG0271	3e-29	72	120	1	72	230	301	480	Notchless-like WD40 repeat-containing protein	S	Function unknown
TR15995|c0_g1_i1	KOG0044	4e-42	43	164	1	137	52	187	193	Ca2+ sensor (EF-Hand superfamily)	T	Signal transduction mechanisms
TR16678|c0_g1_i1	KOG4194	1e-12	32	65.4	1	99	327	428	873	Membrane glycoprotein LIG-1	T	Signal transduction mechanisms
TR16840|c1_g4_i1	KOG1744	6e-36	91	142	1	91	37	127	127	Histone H2B	B	Chromatin structure and dynamics
TR17101|c0_g13_i1	KOG0758	3e-09	53	54.1	1	39	23	63	297	Mitochondrial carnitine-acylcarnitine carrier protein	C	Energy production and conversion
TR17695|c0_g1_i1	KOG1924	2e-14	44	71.6	1	89	38	128	1102	RhoA GTPase effector DIA/Diaphanous	TZ	Multiple classes
TR17906|c1_g5_i1	KOG3882	4e-05	21	40.4	9	98	139	237	237	Tetraspanin family integral membrane protein	R	General function prediction only
TR18095|c0_g5_i1	KOG4228	3e-76	44	279	1	287	646	919	1087	Protein tyrosine phosphatase	T	Signal transduction mechanisms
TR18332|c1_g4_i1	KOG2674	7e-55	59	206	3	143	26	167	409	Cysteine protease required for autophagy - Apg4p/Aut2p	ZU	Multiple classes
TR18807|c0_g2_i1	KOG3627	2e-14	32	71.5	2	112	12	124	256	Trypsin	E	Amino acid transport and metabolism
TR18997|c0_g1_i1	KOG2450	0.0	66	763	23	518	5	501	501	Aldehyde dehydrogenase	C	Energy production and conversion
TR19543|c0_g1_i1	KOG3660	1e-32	58	132	1	105	61	165	629	Sodium-neurotransmitter symporter	T	Signal transduction mechanisms
TR19950|c0_g1_i1	KOG4381	3e-10	32	57.4	1	71	193	263	368	RUN domain-containing protein	T	Signal transduction mechanisms
TR20161|c0_g1_i1	KOG3345	5e-57	58	215	6	289	14	275	275	Uncharacterized conserved protein	S	Function unknown
TR20395|c2_g1_i1	KOG4441	2e-10	36	58.1	21	83	15	75	571	Proteins containing BTB/POZ and Kelch domains, involved in regulatory/signal transduction processes	TR	Multiple classes
TR21031|c0_g5_i1	KOG1359	1e-168	70	585	1	378	43	416	417	Glycine C-acetyltransferase/2-amino-3-ketobutyrate-CoA ligase	E	Amino acid transport and metabolism
TR21215|c1_g5_i1	KOG3827	3e-22	50	97.7	1	93	294	385	400	Inward rectifier K+ channel	P	Inorganic ion transport and metabolism
TR21427|c0_g2_i4	KOG2370	3e-14	41	70.9	2	94	44	137	623	Cactin	T	Signal transduction mechanisms
TR21596|c0_g1_i1	KOG0371	2e-65	81	241	1	133	187	319	319	Serine/threonine protein phosphatase 2A, catalytic subunit	T	Signal transduction mechanisms
TR21789|c0_g2_i1	KOG4466	2e-20	36	91.2	1	101	135	239	291	Component of histone deacetylase complex (breast carcinoma metastasis suppressor 1 protein in human)	DK	Multiple classes
TR22038|c0_g2_i1	KOG3227	9e-22	57	95.6	1	75	5	77	231	Calcium-responsive transcription coactivator	K	Transcription
TR22219|c1_g2_i1	KOG0289	1e-39	56	155	2	124	233	355	506	mRNA splicing factor	R	General function prediction only
TR22404|c0_g1_i2	KOG0676	2e-19	82	87.7	12	52	332	372	372	Actin and related proteins	Z	Cytoskeleton
TR22628|c4_g11_i1	KOG1584	6e-14	46	69.5	1	60	235	297	297	Sulfotransferase	R	General function prediction only
TR23007|c2_g1_i1	KOG0598	2e-31	46	128	1	120	235	356	357	Ribosomal protein S6 kinase and related proteins	RT	Multiple classes
TR23163|c0_g1_i1	KOG3222	1e-69	64	255	6	176	4	176	195	Inosine triphosphate pyrophosphatase	F	Nucleotide transport and metabolism
TR23622|c0_g5_i2	KOG2788	4e-33	51	133	2	128	5	139	418	Glycosyltransferase	G	Carbohydrate transport and metabolism
TR23758|c0_g1_i1	KOG1505	1e-13	33	68.8	15	107	1	95	346	Lysophosphatidic acid acyltransferase LPAAT and related acyltransferases	I	Lipid transport and metabolism
TR24005|c3_g1_i1	KOG2177	1e-06	39	46.2	1	38	16	53	386	Predicted E3 ubiquitin ligase	O	Posttranslational modification, protein turnover, chaperones
TR24216|c0_g8_i2	KOG0611	2e-28	30	120	1	223	394	663	668	Predicted serine/threonine protein kinase	R	General function prediction only
TR24698|c0_g3_i1	KOG1867	2e-16	35	78.6	1	110	42	154	492	Ubiquitin-specific protease	O	Posttranslational modification, protein turnover, chaperones
TR25102|c0_g1_i1	KOG2159	5e-17	44	80.0	26	100	1	76	416	tRNA nucleotidyltransferase/poly(A) polymerase	J	Translation, ribosomal structure and biogenesis
TR25308|c0_g1_i1	KOG1497	4e-59	78	221	1	138	250	387	399	COP9 signalosome, subunit CSN4	OT	Multiple classes
TR25484|c0_g10_i1	KOG3882	2e-13	42	68.2	4	91	38	125	237	Tetraspanin family integral membrane protein	R	General function prediction only
TR25739|c1_g1_i2	KOG0301	9e-18	27	84.7	3	221	52	259	745	Phospholipase A2-activating protein (contains WD40 repeats)	I	Lipid transport and metabolism
TR25927|c0_g5_i2	KOG2484	7e-51	62	193	2	148	128	262	435	GTPase	R	General function prediction only
TR26114|c0_g1_i1	KOG1424	7e-08	73	49.6	1	26	441	466	562	Predicted GTP-binding protein MMR1	R	General function prediction only
TR26545|c0_g3_i1	KOG1656	5e-30	86	123	1	104	17	121	221	Protein involved in glucose derepression and pre-vacuolar endosome protein sorting	U	Intracellular trafficking, secretion, and vesicular transport
TR26756|c0_g1_i1	KOG3216	5e-41	45	161	1	165	6	163	163	Diamine acetyltransferase	E	Amino acid transport and metabolism
TR27198|c0_g1_i3	KOG1818	5e-22	47	96.6	1	70	158	227	634	Membrane trafficking and cell signaling protein HRS, contains VHS and FYVE domains	TU	Multiple classes
TR27355|c0_g2_i1	KOG3714	2e-05	51	41.0	35	71	61	97	411	Meprin A metalloprotease	O	Posttranslational modification, protein turnover, chaperones
TR27541|c0_g5_i1	KOG0166	1e-19	55	88.8	1	68	425	489	514	Karyopherin (importin) alpha	U	Intracellular trafficking, secretion, and vesicular transport
TR27796|c0_g1_i1	KOG0040	2e-32	74	130	2	96	1734	1828	2399	Ca2+-binding actin-bundling protein (spectrin), alpha chain (EF-Hand protein superfamily)	Z	Cytoskeleton
TR29102|c0_g1_i1	KOG0203	4e-35	79	139	3	75	70	142	1019	Na+/K+ ATPase, alpha subunit	P	Inorganic ion transport and metabolism
TR29313|c0_g2_i1	KOG0317	5e-09	38	55.4	6	60	233	285	293	Predicted E3 ubiquitin ligase, integral peroxisomal membrane protein	O	Posttranslational modification, protein turnover, chaperones
TR29776|c0_g1_i2	KOG0852	2e-95	80	342	8	197	6	195	196	Alkyl hydroperoxide reductase, thiol specific antioxidant and related enzymes	O	Posttranslational modification, protein turnover, chaperones
TR29988|c0_g1_i1	KOG3523	2e-15	67	74.7	2	41	369	408	695	Putative guanine nucleotide exchange factor TIM	T	Signal transduction mechanisms
TR30311|c2_g6_i1	KOG1618	4e-09	44	53.8	3	70	333	388	389	Predicted phosphatase	R	General function prediction only
TR30815|c0_g1_i1	KOG0161	2e-14	49	71.4	1	109	1075	1183	1930	Myosin class II heavy chain	Z	Cytoskeleton
TR31020|c1_g2_i1	KOG0457	7e-16	43	76.2	1	79	101	185	438	Histone acetyltransferase complex SAGA/ADA, subunit ADA2	B	Chromatin structure and dynamics
TR31375|c0_g5_i1	KOG1958	3e-28	46	118	1	128	21	144	1129	Glycosyl hydrolase, family 38 - alpha-mannosidase	G	Carbohydrate transport and metabolism
TR31562|c0_g1_i1	KOG0815	3e-16	59	77.3	1	52	1	52	245	60S acidic ribosomal protein P0	J	Translation, ribosomal structure and biogenesis
TR31751|c0_g1_i1	KOG4191	5e-07	59	46.6	2	50	252	302	516	Histone acetyltransferases PCAF/SAGA/ADA, subunit TADA3L/NGG1	B	Chromatin structure and dynamics
TR32164|c0_g1_i1	KOG2353	8e-07	58	46.1	3	35	1045	1078	1104	L-type voltage-dependent Ca2+ channel, alpha2/delta subunit	PT	Multiple classes
TR32379|c0_g1_i1	KOG1087	2e-33	54	134	8	99	1	90	470	Cytosolic sorting protein GGA2/TOM1	U	Intracellular trafficking, secretion, and vesicular transport
TR33714|c0_g4_i3	KOG0466	2e-46	80	178	1	101	285	385	466	Translation initiation factor 2, gamma subunit (eIF-2gamma; GTPase)	J	Translation, ribosomal structure and biogenesis
TR33909|c0_g1_i1	KOG3296	2e-05	70	41.4	1	24	285	308	308	Translocase of outer mitochondrial membrane complex, subunit TOM40	U	Intracellular trafficking, secretion, and vesicular transport
TR34327|c0_g1_i1	KOG2198	2e-24	31	105	1	133	154	294	375	tRNA cytosine-5-methylases and related enzymes of the NOL1/NOP2/sun superfamily	J	Translation, ribosomal structure and biogenesis
TR34504|c3_g10_i1	KOG1739	5e-70	68	258	1	211	209	433	611	Serine/threonine protein kinase GPBP	TV	Multiple classes
TR34691|c0_g3_i2	KOG3789	5e-29	45	119	1	107	301	396	396	Nitrogen permease regulator NLRG/NPR2	P	Inorganic ion transport and metabolism
TR35197|c0_g3_i1	KOG0037	3e-27	33	115	31	142	87	199	221	Ca2+-binding protein, EF-Hand protein superfamily	T	Signal transduction mechanisms
TR35606|c0_g1_i1	KOG2247	2e-13	50	68.1	1	46	72	117	615	WD40 repeat-containing protein	R	General function prediction only
TR35768|c0_g2_i1	KOG2739	1e-25	75	108	5	84	79	158	260	Leucine-rich acidic nuclear protein	DR	Multiple classes
TR36180|c0_g1_i1	KOG4782	6e-21	42	92.9	4	90	10	98	108	Predicted membrane protein	S	Function unknown
TR36557|c4_g29_i1	KOG4367	3e-05	24	40.8	1	70	207	284	699	Predicted Zn-finger protein	S	Function unknown
TR36874|c0_g4_i1	KOG2210	7e-37	53	146	11	124	16	129	392	Oxysterol-binding protein	T	Signal transduction mechanisms
TR37055|c126_g3_i1	KOG1350	2e-38	97	150	1	73	315	387	521	F0F1-type ATP synthase, beta subunit	C	Energy production and conversion
TR37553|c2_g1_i1	KOG0790	2e-45	60	174	1	119	60	180	600	Protein tyrosine phosphatase Corkscrew and related SH2 domain enzymes	T	Signal transduction mechanisms
TR37767|c0_g1_i1	KOG4581	3e-18	60	83.6	1	63	281	344	359	Predicted membrane protein	S	Function unknown
TR37989|c0_g3_i1	KOG4219	2e-22	22	100	28	242	33	236	423	G protein-coupled receptor	T	Signal transduction mechanisms
TR38629|c0_g4_i1	KOG0246	3e-34	49	137	1	131	470	598	676	Kinesin-like protein	Z	Cytoskeleton
TR38867|c0_g1_i1	KOG2709	7e-23	43	99.4	1	88	448	535	560	Uncharacterized conserved protein	S	Function unknown
TR39089|c0_g2_i1	KOG2682	2e-49	56	189	1	165	150	298	314	NAD-dependent histone deacetylases and class I sirtuins (SIR2 family)	BK	Multiple classes
TR39503|c1_g7_i1	KOG1195	7e-20	49	89.2	1	73	495	567	567	Arginyl-tRNA synthetase	J	Translation, ribosomal structure and biogenesis
TR39912|c2_g1_i2	KOG3742	2e-44	89	171	1	75	483	557	692	Glycogen synthase	G	Carbohydrate transport and metabolism
TR40100|c0_g3_i2	KOG1720	8e-14	32	69.2	2	82	147	225	225	Protein tyrosine phosphatase CDC14	V	Defense mechanisms
TR40355|c0_g1_i1	KOG1392	4e-75	74	274	1	147	319	465	465	Acetyl-CoA acetyltransferase	I	Lipid transport and metabolism
TR41247|c0_g1_i1	KOG0577	9e-21	85	92.4	1	49	1	49	948	Serine/threonine protein kinase	T	Signal transduction mechanisms
TR41541|c0_g1_i1	KOG3529	2e-25	66	108	1	80	36	116	596	Radixin, moesin and related proteins of the ERM family	R	General function prediction only
TR41984|c2_g2_i3	KOG3610	3e-37	53	148	3	122	906	1025	1025	Plexins (functional semaphorin receptors)	T	Signal transduction mechanisms
TR42397|c0_g2_i2	KOG0784	2e-74	73	271	1	157	118	274	375	Isocitrate dehydrogenase, gamma subunit	E	Amino acid transport and metabolism
TR42590|c0_g2_i1	KOG3778	5e-23	35	101	1	185	1	180	603	Uncharacterized conserved protein	S	Function unknown
TR42977|c0_g6_i1	KOG0659	1e-07	51	49.1	1	35	268	302	318	Cdk activating kinase (CAK)/RNA polymerase II transcription initiation/nucleotide excision repair factor TFIIH/TFIIK, kinase subunit CDK7	DKL	Multiple classes
TR43180|c1_g5_i1	KOG1256	1e-23	50	101	5	71	391	458	691	Long-chain acyl-CoA synthetases (AMP-forming)	I	Lipid transport and metabolism
TR43348|c0_g1_i1	KOG1651	1e-35	41	143	1	149	47	171	171	Glutathione peroxidase	O	Posttranslational modification, protein turnover, chaperones
TR43568|c1_g4_i1	KOG1122	4e-25	68	107	4	78	277	353	460	tRNA and rRNA cytosine-C5-methylase (nucleolar protein NOL1/NOP2)	A	RNA processing and modification
TR43752|c0_g1_i1	KOG0996	8e-34	75	135	1	74	109	182	1293	Structural maintenance of chromosome protein 4 (chromosome condensation complex Condensin, subunit C)	BD	Multiple classes
TR44265|c1_g4_i2	KOG4846	6e-36	37	145	2	164	86	254	538	Nuclear receptor	T	Signal transduction mechanisms
TR44479|c0_g3_i1	KOG2278	5e-52	47	198	1	184	14	196	207	RNA:NAD 2'-phosphotransferase TPT1	J	Translation, ribosomal structure and biogenesis
TR44669|c2_g1_i1	KOG2580	9e-93	59	334	2	278	147	424	459	Mitochondrial import inner membrane translocase, subunit TIM44	U	Intracellular trafficking, secretion, and vesicular transport
TR44838|c1_g3_i8	KOG0509	2e-18	27	85.8	1	132	462	592	600	Ankyrin repeat and DHHC-type Zn-finger domain containing proteins	R	General function prediction only
TR45002|c2_g1_i1	KOG0371	8e-51	89	192	1	96	144	239	319	Serine/threonine protein phosphatase 2A, catalytic subunit	T	Signal transduction mechanisms
TR45534|c0_g6_i2	KOG3838	2e-21	26	95.0	1	124	375	490	497	Mannose lectin ERGIC-53, involved in glycoprotein traffic	U	Intracellular trafficking, secretion, and vesicular transport
TR45786|c2_g1_i1	KOG2349	3e-60	47	225	14	227	10	222	585	Na+:iodide/myo-inositol/multivitamin symporters	P	Inorganic ion transport and metabolism
TR46039|c1_g3_i1	KOG2164	4e-48	30	185	1	254	95	366	513	Predicted E3 ubiquitin ligase	O	Posttranslational modification, protein turnover, chaperones
TR46271|c0_g4_i1	KOG3975	1e-19	35	88.8	1	89	44	129	301	Uncharacterized conserved protein	S	Function unknown
TR46529|c0_g3_i2	KOG3513	2e-12	21	67.7	1	309	332	664	1051	Neural cell adhesion molecule L1	T	Signal transduction mechanisms
TR46739|c0_g2_i1	KOG3876	4e-22	70	97.1	46	106	84	144	341	Arfaptin and related proteins	T	Signal transduction mechanisms
TR47138|c0_g3_i2	KOG3627	7e-09	31	52.6	11	80	120	192	256	Trypsin	E	Amino acid transport and metabolism
TR47316|c0_g2_i1	KOG0305	3e-36	65	143	1	98	372	469	484	Anaphase promoting complex, Cdc20, Cdh1, and Ama1 subunits	DO	Multiple classes
TR47500|c0_g1_i2	KOG0439	2e-25	44	108	1	139	2	144	218	VAMP-associated protein involved in inositol metabolism	U	Intracellular trafficking, secretion, and vesicular transport
TR47715|c0_g5_i1	KOG2145	4e-49	88	186	1	95	214	308	397	Cytoplasmic tryptophanyl-tRNA synthetase	J	Translation, ribosomal structure and biogenesis
TR47957|c0_g1_i2	KOG0192	7e-09	32	53.2	7	87	81	160	362	Tyrosine kinase specific for activated (GTP-bound) p21cdc42Hs	T	Signal transduction mechanisms
TR48157|c0_g2_i1	KOG0393	6e-29	64	119	1	74	77	150	198	Ras-related small GTPase, Rho type	R	General function prediction only
TR48395|c0_g1_i1	KOG0126	7e-67	68	246	1	151	1	151	219	Predicted RNA-binding protein (RRM superfamily)	R	General function prediction only
TR48595|c0_g2_i6	KOG2470	8e-48	58	183	10	148	122	257	510	Similar to IMP-GMP specific 5'-nucleotidase	F	Nucleotide transport and metabolism
TR48798|c0_g1_i1	KOG3534	5e-38	79	149	1	83	421	503	1253	p53 inducible protein PIR121	R	General function prediction only
TR48998|c0_g1_i1	KOG1512	1e-54	9	207	36	225	1	172	381	PHD Zn-finger protein	R	General function prediction only
TR49197|c0_g1_i1	KOG4131	6e-31	57	126	2	120	157	272	272	Ngg1-interacting factor 3 protein NIF3L1	R	General function prediction only
TR49668|c0_g3_i1	KOG0540	8e-67	74	246	1	147	313	463	536	3-Methylcrotonyl-CoA carboxylase, non-biotin containing subunit/Acetyl-CoA carboxylase carboxyl transferase, subunit beta	EI	Multiple classes
TR49821|c0_g4_i1	KOG3926	2e-19	53	88.1	1	76	120	195	332	F-box proteins	E	Amino acid transport and metabolism
TR50051|c1_g5_i1	KOG0967	5e-34	63	136	1	85	631	714	714	ATP-dependent DNA ligase I	L	Replication, recombination and repair
TR50357|c0_g6_i1	KOG0156	3e-07	33	47.2	1	59	430	487	489	Cytochrome P450 CYP2 subfamily	Q	Secondary metabolites biosynthesis, transport and catabolism
TR50597|c0_g1_i1	KOG0055	2e-07	29	47.9	5	79	426	503	1228	Multidrug/pheromone exporter, ABC superfamily	Q	Secondary metabolites biosynthesis, transport and catabolism
TR50816|c4_g1_i1	KOG0162	1e-07	37	48.8	1	53	1054	1105	1106	Myosin class I heavy chain	Z	Cytoskeleton
TR51253|c1_g1_i1	KOG4470	5e-71	51	261	1	229	11	233	246	Proteasome activator subunit	O	Posttranslational modification, protein turnover, chaperones
TR106|c1_g2_i1	KOG0863	2e-80	57	292	1	204	60	264	264	20S proteasome, regulatory subunit alpha type PSMA1/PRE5	O	Posttranslational modification, protein turnover, chaperones
TR320|c0_g1_i1	KOG3508	1e-14	44	72.3	1	74	341	414	932	GTPase-activating protein	R	General function prediction only
TR1196|c0_g2_i2	KOG1847	2e-13	21	67.9	1	96	432	569	878	mRNA splicing factor	A	RNA processing and modification
TR1420|c1_g1_i1	KOG1374	2e-24	39	104	1	80	144	225	448	Gamma tubulin	Z	Cytoskeleton
TR1677|c2_g2_i1	KOG0117	9e-06	26	43.8	58	143	257	339	506	Heterogeneous nuclear ribonucleoprotein R (RRM superfamily)	A	RNA processing and modification
TR1871|c0_g1_i1	KOG0923	5e-13	51	66.5	6	91	70	151	902	mRNA splicing factor ATP-dependent RNA helicase	A	RNA processing and modification
TR2134|c0_g3_i1	KOG1529	7e-14	50	69.6	9	72	172	235	286	Mercaptopyruvate sulfurtransferase/thiosulfate sulfurtransferase	V	Defense mechanisms
TR2662|c0_g6_i1	KOG2673	2e-10	38	58.5	1	52	186	237	485	Uncharacterized conserved protein, contains PSP domain	S	Function unknown
TR2861|c0_g2_i1	KOG2055	4e-12	30	65.0	7	139	38	166	514	WD40 repeat protein	R	General function prediction only
TR3081|c0_g1_i1	KOG0162	2e-04	32	38.0	4	49	1064	1105	1106	Myosin class I heavy chain	Z	Cytoskeleton
TR3530|c0_g1_i1	KOG3627	4e-13	50	67.3	2	71	39	115	256	Trypsin	E	Amino acid transport and metabolism
TR3751|c0_g2_i1	KOG1036	1e-84	64	306	2	190	134	323	323	Mitotic spindle checkpoint protein BUB3, WD repeat superfamily	D	Cell cycle control, cell division, chromosome partitioning
TR3967|c0_g13_i1	KOG0193	1e-55	74	208	2	104	399	501	678	Serine/threonine protein kinase RAF	T	Signal transduction mechanisms
TR4133|c0_g2_i1	KOG3667	8e-10	43	55.8	2	67	205	280	682	STAT protein	KT	Multiple classes
TR4368|c0_g1_i2	KOG2084	4e-19	21	89.3	1	230	207	466	482	Predicted histone tail methylase containing SET domain	B	Chromatin structure and dynamics
TR4579|c0_g1_i1	KOG1219	2e-13	32	68.1	3	96	3872	3967	4289	Uncharacterized conserved protein, contains laminin, cadherin and EGF domains	T	Signal transduction mechanisms
TR4768|c0_g1_i2	KOG2909	7e-10	50	56.1	1	47	335	381	381	Vacuolar H+-ATPase V1 sector, subunit C	C	Energy production and conversion
TR5005|c1_g1_i2	KOG3248	7e-04	59	37.5	94	136	1	44	421	Transcription factor TCF-4	K	Transcription
TR5334|c0_g1_i1	KOG1666	1e-38	39	153	1	200	1	195	220	V-SNARE	U	Intracellular trafficking, secretion, and vesicular transport
TR5573|c0_g4_i1	KOG1007	2e-37	39	149	1	156	68	210	370	WD repeat protein TSSC1, WD repeat superfamily	S	Function unknown
TR6238|c0_g8_i1	KOG3626	2e-24	39	104	1	102	533	634	735	Organic anion transporter	Q	Secondary metabolites biosynthesis, transport and catabolism
TR6399|c0_g2_i2	KOG0236	2e-12	34	65.8	52	137	569	653	665	Sulfate/bicarbonate/oxalate exchanger SAT-1 and related transporters (SLC26 family)	P	Inorganic ion transport and metabolism
TR6648|c0_g1_i4	KOG4058	5e-41	45	161	27	203	23	196	199	Uncharacterized conserved protein	S	Function unknown
TR6824|c0_g2_i1	KOG4332	3e-23	35	101	2	109	323	423	454	Predicted sugar transporter	G	Carbohydrate transport and metabolism
TR7230|c1_g1_i1	KOG3097	2e-77	38	284	6	369	29	390	390	Predicted membrane protein	S	Function unknown
TR7448|c0_g4_i1	KOG3627	9e-06	52	42.6	23	61	2	41	256	Trypsin	E	Amino acid transport and metabolism
TR7935|c0_g5_i1	KOG3530	1e-06	52	45.4	1	52	311	360	616	FERM domain protein EHM2	R	General function prediction only
TR8135|c0_g2_i1	KOG2763	7e-12	41	63.1	1	79	66	144	357	Acyl-CoA thioesterase	I	Lipid transport and metabolism
TR8609|c0_g1_i3	KOG0505	4e-09	32	54.7	2	126	399	526	527	Myosin phosphatase, regulatory subunit	OT	Multiple classes
TR9000|c1_g3_i3	KOG0622	1e-66	48	247	1	242	109	351	448	Ornithine decarboxylase	E	Amino acid transport and metabolism
TR9149|c0_g2_i1	KOG1923	3e-07	51	47.3	1	39	769	809	830	Rac1 GTPase effector FRL	TZ	Multiple classes
TR9987|c0_g3_i1	KOG4812	1e-06	32	45.7	2	67	51	118	262	Golgi-associated protein/Nedd4 WW domain-binding protein	R	General function prediction only
TR10363|c1_g2_i1	KOG3771	1e-30	49	125	1	108	39	146	460	Amphiphysin	U	Intracellular trafficking, secretion, and vesicular transport
TR10934|c0_g7_i1	KOG1046	6e-04	26	36.6	2	69	630	692	882	Puromycin-sensitive aminopeptidase and related aminopeptidases	EO	Multiple classes
TR11094|c0_g1_i1	KOG4403	2e-91	58	329	10	247	37	272	575	Cell surface glycoprotein STIM, contains SAM domain	R	General function prediction only
TR11340|c0_g1_i1	KOG0532	3e-09	46	54.3	1	69	145	211	722	Leucine-rich repeat (LRR) protein, contains calponin homology domain	Z	Cytoskeleton
TR11551|c0_g1_i1	KOG4796	2e-11	59	60.9	1	49	491	539	604	RNA polymerase II elongation factor	K	Transcription
TR11918|c0_g1_i1	KOG0255	8e-76	33	279	2	543	4	508	521	Synaptic vesicle transporter SVOP and related transporters (major facilitator superfamily)	R	General function prediction only
TR12128|c0_g2_i6	KOG1098	3e-59	61	221	1	158	113	271	780	Putative SAM-dependent rRNA methyltransferase SPB1	AR	Multiple classes
TR12655|c0_g1_i1	KOG4684	3e-13	46	67.4	6	67	165	225	275	Uncharacterized conserved protein, contains C4-type Zn-finger	R	General function prediction only
TR13060|c0_g1_i1	KOG2042	8e-24	66	102	1	69	872	940	943	Ubiquitin fusion degradation protein-2	O	Posttranslational modification, protein turnover, chaperones
TR13246|c0_g1_i1	KOG1598	5e-04	43	36.9	1	32	456	487	521	Transcription initiation factor TFIIIB, Brf1 subunit	K	Transcription
TR13541|c0_g1_i1	KOG0069	2e-13	60	67.7	1	53	134	185	336	Glyoxylate/hydroxypyruvate reductase (D-isomer-specific 2-hydroxy acid dehydrogenase superfamily)	C	Energy production and conversion
TR13749|c0_g1_i1	KOG0960	3e-36	62	143	1	97	182	278	467	Mitochondrial processing peptidase, beta subunit, and related enzymes (insulinase superfamily)	O	Posttranslational modification, protein turnover, chaperones
TR14102|c0_g2_i1	KOG0214	7e-56	86	209	1	104	678	781	1141	RNA polymerase II, second largest subunit	K	Transcription
TR14328|c0_g2_i1	KOG1174	5e-27	39	112	5	81	354	431	564	Anaphase-promoting complex (APC), subunit 7	DO	Multiple classes
TR14917|c0_g1_i1	KOG4581	2e-51	71	195	1	126	145	270	359	Predicted membrane protein	S	Function unknown
TR15137|c0_g2_i1	KOG1018	6e-10	37	56.5	1	66	99	164	169	Cytosine deaminase FCY1 and related enzymes	F	Nucleotide transport and metabolism
TR15390|c0_g3_i2	KOG3235	2e-63	83	234	1	139	23	162	193	Subunit of the major N alpha-acetyltransferase	R	General function prediction only
TR16047|c0_g1_i1	KOG1406	2e-13	59	68.1	1	54	217	269	408	Peroxisomal 3-ketoacyl-CoA-thiolase P-44/SCP2	I	Lipid transport and metabolism
TR16874|c0_g2_i2	KOG3839	4e-91	46	328	1	299	52	351	351	Lectin VIP36, involved in the transport of glycoproteins carrying high mannose-type glycans	U	Intracellular trafficking, secretion, and vesicular transport
TR17124|c0_g1_i1	KOG1427	5e-08	42	50.1	1	70	109	178	443	Uncharacterized conserved protein, contains RCC1 domain	S	Function unknown
TR17315|c0_g3_i1	KOG0920	2e-19	34	87.7	1	92	787	881	924	ATP-dependent RNA helicase A	A	RNA processing and modification
TR17536|c1_g10_i1	KOG0290	3e-20	71	90.8	1	52	312	364	364	Conserved WD40 repeat-containing protein AN11	S	Function unknown
TR17725|c1_g1_i1	KOG4228	9e-40	69	155	2	102	617	716	1087	Protein tyrosine phosphatase	T	Signal transduction mechanisms
TR17972|c0_g4_i2	KOG0320	1e-07	34	50.0	4	52	126	174	187	Predicted E3 ubiquitin ligase	O	Posttranslational modification, protein turnover, chaperones
TR18146|c0_g4_i1	KOG0354	5e-21	42	93.9	7	122	366	480	746	DEAD-box like helicase	R	General function prediction only
TR18404|c1_g4_i2	KOG0750	7e-53	56	200	1	153	147	299	304	Mitochondrial solute carrier protein	C	Energy production and conversion
TR19595|c0_g1_i1	KOG3141	1e-94	48	340	37	314	10	284	310	Mitochondrial/chloroplast ribosomal protein L3	J	Translation, ribosomal structure and biogenesis
TR20443|c0_g1_i1	KOG2781	8e-84	70	303	1	188	102	288	290	U3 small nucleolar ribonucleoprotein (snoRNP) component	A	RNA processing and modification
TR20629|c0_g1_i2	KOG2762	2e-27	54	114	1	99	294	389	429	Mannosyltransferase	G	Carbohydrate transport and metabolism
TR21275|c0_g1_i1	KOG0295	1e-23	60	101	1	80	5	82	406	WD40 repeat-containing protein	S	Function unknown
TR21628|c0_g1_i1	KOG0625	0.0	68	898	1	561	2	558	558	Phosphoglucomutase	G	Carbohydrate transport and metabolism
TR21813|c0_g6_i6	KOG0061	1e-38	35	153	1	182	186	346	613	Transporter, ABC superfamily (Breast cancer resistance protein)	Q	Secondary metabolites biosynthesis, transport and catabolism
TR22264|c0_g1_i1	KOG1025	1e-30	77	125	1	70	826	895	1177	Epidermal growth factor receptor EGFR and related tyrosine kinases	T	Signal transduction mechanisms
TR22448|c0_g1_i1	KOG0758	4e-13	28	66.8	6	93	49	134	297	Mitochondrial carnitine-acylcarnitine carrier protein	C	Energy production and conversion
TR22842|c0_g1_i1	KOG0907	2e-04	59	38.3	1	27	9	35	106	Thioredoxin	O	Posttranslational modification, protein turnover, chaperones
TR23019|c0_g1_i1	KOG0211	3e-11	19	61.1	1	119	312	437	759	Protein phosphatase 2A regulatory subunit A and related proteins	T	Signal transduction mechanisms
TR23492|c1_g2_i1	KOG2665	5e-57	64	213	1	134	73	206	453	Predicted FAD-dependent oxidoreductase	S	Function unknown
TR23649|c0_g1_i1	KOG4564	3e-11	50	60.8	1	55	170	226	473	Adenylate cyclase-coupled calcitonin receptor	T	Signal transduction mechanisms
TR23816|c1_g5_i1	KOG3638	2e-28	41	118	1	124	174	294	414	Sonic hedgehog and related proteins	T	Signal transduction mechanisms
TR24053|c0_g1_i1	KOG2856	1e-40	62	159	1	123	203	326	472	Adaptor protein PACSIN	TUZ	Multiple classes
TR24484|c0_g4_i3	KOG2501	1e-41	46	162	1	144	8	152	157	Thioredoxin, nucleoredoxin and related proteins	R	General function prediction only
TR24724|c0_g4_i1	KOG3128	3e-45	62	174	1	133	158	291	298	Uncharacterized conserved protein	S	Function unknown
TR25145|c0_g2_i1	KOG4714	8e-30	39	122	4	120	137	255	319	Nucleoporin	Y	Nuclear structure
TR25336|c0_g1_i1	KOG0243	9e-06	25	43.1	2	117	393	508	1041	Kinesin-like protein	Z	Cytoskeleton
TR25518|c0_g7_i1	KOG3186	1e-05	22	41.9	1	35	167	201	202	Mitotic spindle checkpoint protein	D	Cell cycle control, cell division, chromosome partitioning
TR25953|c0_g1_i1	KOG1690	9e-18	36	82.7	13	109	18	116	215	emp24/gp25L/p24 family of membrane trafficking proteins	U	Intracellular trafficking, secretion, and vesicular transport
TR26364|c0_g1_i2	KOG2810	9e-04	28	35.7	2	67	61	131	394	Checkpoint 9-1-1 complex, RAD9 component	DL	Multiple classes
TR26617|c0_g1_i1	KOG0612	4e-07	47	46.9	1	88	874	958	1317	Rho-associated, coiled-coil containing protein kinase	T	Signal transduction mechanisms
TR26825|c2_g2_i1	KOG0156	3e-18	44	83.8	1	88	48	139	489	Cytochrome P450 CYP2 subfamily	Q	Secondary metabolites biosynthesis, transport and catabolism
TR27083|c0_g3_i1	KOG1048	9e-57	43	214	1	217	272	491	717	Neural adherens junction protein Plakophilin and related Armadillo repeat proteins	TW	Multiple classes
TR27230|c3_g4_i1	KOG1074	2e-06	55	45.1	1	36	621	656	958	Transcriptional repressor SALM	K	Transcription
TR27409|c0_g3_i2	KOG1386	3e-78	38	286	1	294	46	357	501	Nucleoside phosphatase	F	Nucleotide transport and metabolism
TR27578|c0_g1_i1	KOG0566	2e-06	32	45.7	20	75	785	835	1080	Inositol-1,4,5-triphosphate 5-phosphatase (synaptojanin), INP51/INP52/INP53 family	U	Intracellular trafficking, secretion, and vesicular transport
TR27828|c0_g2_i1	KOG0581	8e-21	43	92.7	1	81	274	358	364	Mitogen-activated protein kinase kinase (MAP2K)	T	Signal transduction mechanisms
TR28073|c0_g1_i1	KOG0675	0.001	31	35.8	15	61	452	494	558	Calnexin	O	Posttranslational modification, protein turnover, chaperones
TR28346|c0_g2_i1	KOG1362	5e-22	52	96.5	1	93	461	546	577	Choline transporter-like protein	I	Lipid transport and metabolism
TR28735|c0_g1_i1	KOG3578	2e-34	23	138	1	131	299	424	1058	Uncharacterized conserved protein	S	Function unknown
TR29153|c0_g1_i1	KOG0078	8e-22	38	96.1	1	73	1	72	207	GTP-binding protein SEC4, small G protein superfamily, and related Ras family GTP-binding proteins	TU	Multiple classes
TR29354|c0_g9_i1	KOG2423	2e-26	71	111	1	64	400	463	572	Nucleolar GTPase	R	General function prediction only
TR29599|c0_g4_i1	KOG2711	1e-13	51	68.4	1	43	329	371	372	Glycerol-3-phosphate dehydrogenase/dihydroxyacetone 3-phosphate reductase	C	Energy production and conversion
TR29814|c0_g1_i1	KOG0286	7e-40	78	155	1	88	73	162	343	G-protein beta subunit	R	General function prediction only
TR30017|c0_g1_i1	KOG1461	4e-06	24	43.8	8	104	568	663	673	Translation initiation factor 2B, epsilon subunit (eIF-2Bepsilon/GCD6)	J	Translation, ribosomal structure and biogenesis
TR30222|c1_g2_i1	KOG1327	3e-43	45	169	34	214	1	193	529	Copine	T	Signal transduction mechanisms
TR30357|c0_g1_i1	KOG3655	2e-18	68	84.7	1	50	432	482	484	Drebrins and related actin binding proteins	Z	Cytoskeleton
TR30597|c0_g1_i2	KOG1559	2e-81	37	296	1	282	52	339	340	Gamma-glutamyl hydrolase	H	Coenzyme transport and metabolism
TR31042|c3_g1_i1	KOG1370	6e-33	63	132	1	77	358	434	434	S-adenosylhomocysteine hydrolase	H	Coenzyme transport and metabolism
TR31223|c0_g1_i3	KOG2624	4e-34	52	137	1	114	273	388	403	Triglyceride lipase-cholesterol esterase	I	Lipid transport and metabolism
TR31608|c0_g5_i4	KOG0506	1e-25	42	110	1	111	471	555	622	Glutaminase (contains ankyrin repeat)	E	Amino acid transport and metabolism
TR31789|c0_g1_i1	KOG2462	6e-18	37	86.0	264	343	184	263	279	C2H2-type Zn-finger protein	K	Transcription
TR31789|c0_g1_i1	KOG4441	5e-17	31	83.1	5	122	10	128	571	Proteins containing BTB/POZ and Kelch domains, involved in regulatory/signal transduction processes	TR	Multiple classes
TR32223|c0_g1_i1	KOG0524	2e-44	67	170	1	108	244	350	359	Pyruvate dehydrogenase E1, beta subunit	C	Energy production and conversion
TR32672|c0_g1_i1	KOG2551	1e-29	40	122	1	124	94	220	230	Phospholipase/carboxyhydrolase	E	Amino acid transport and metabolism
TR32868|c0_g1_i1	KOG3600	3e-19	71	87.5	1	53	1943	1995	2238	Thyroid hormone receptor-associated protein complex, subunit TRAP240	K	Transcription
TR33104|c0_g1_i1	KOG3652	2e-07	33	47.9	4	79	890	981	1215	Uncharacterized conserved protein	S	Function unknown
TR33757|c0_g2_i2	KOG1579	5e-41	37	161	1	168	141	308	317	Homocysteine S-methyltransferase	E	Amino acid transport and metabolism
TR33931|c0_g2_i1	KOG1507	3e-28	72	117	2	70	227	295	358	Nucleosome assembly protein NAP-1	BD	Multiple classes
TR34168|c0_g1_i1	KOG0583	3e-13	34	67.5	1	90	3	94	370	Serine/threonine protein kinase	T	Signal transduction mechanisms
TR34345|c0_g5_i3	KOG4160	4e-11	25	61.6	16	142	14	138	492	BPI/LBP/CETP family protein	V	Defense mechanisms
TR34556|c1_g1_i1	KOG2431	1e-27	68	115	1	76	469	543	546	1, 2-alpha-mannosidase	G	Carbohydrate transport and metabolism
TR34729|c0_g1_i1	KOG0543	2e-11	30	63.4	49	184	214	346	397	FKBP-type peptidyl-prolyl cis-trans isomerase	O	Posttranslational modification, protein turnover, chaperones
TR34957|c0_g1_i1	KOG0785	3e-10	36	57.6	1	83	127	200	365	Isocitrate dehydrogenase, alpha subunit	E	Amino acid transport and metabolism
TR35652|c1_g7_i3	KOG1600	1e-108	52	384	1	309	12	321	321	Fatty acid desaturase	I	Lipid transport and metabolism
TR35809|c0_g1_i1	KOG1614	3e-08	32	50.8	1	40	1	40	291	Exosomal 3'-5' exoribonuclease complex, subunit Rrp45	J	Translation, ribosomal structure and biogenesis
TR36035|c0_g3_i1	KOG2938	8e-38	44	150	1	155	42	195	350	Predicted inosine-uridine preferring nucleoside hydrolase	F	Nucleotide transport and metabolism
TR36438|c0_g2_i2	KOG2936	3e-20	41	90.8	1	103	60	164	301	Uncharacterized conserved protein	S	Function unknown
TR37400|c0_g1_i1	KOG1579	1e-15	30	75.3	4	94	96	199	317	Homocysteine S-methyltransferase	E	Amino acid transport and metabolism
TR37583|c0_g2_i1	KOG1412	9e-26	62	108	6	88	71	148	410	Aspartate aminotransferase/Glutamic oxaloacetic transaminase AAT2/GOT1	E	Amino acid transport and metabolism
TR37800|c0_g2_i1	KOG3627	2e-13	44	68.1	3	103	62	171	256	Trypsin	E	Amino acid transport and metabolism
TR38257|c1_g1_i1	KOG0870	6e-24	50	103	1	120	2	123	172	DNA polymerase epsilon, subunit D	K	Transcription
TR38416|c0_g7_i1	KOG4405	2e-28	68	118	1	61	272	332	547	GDP dissociation inhibitor	TU	Multiple classes
TR38682|c0_g1_i1	KOG3734	1e-19	41	88.5	4	84	194	272	272	Predicted phosphoglycerate mutase	G	Carbohydrate transport and metabolism
TR38928|c0_g1_i2	KOG3079	2e-33	48	134	1	116	52	161	195	Uridylate kinase/adenylate kinase	F	Nucleotide transport and metabolism
TR39142|c0_g1_i1	KOG1198	3e-12	25	64.6	2	114	225	345	347	Zinc-binding oxidoreductase	CR	Multiple classes
TR39343|c0_g1_i1	KOG4261	2e-79	74	288	1	159	43	201	1003	Talin	Z	Cytoskeleton
TR39533|c0_g2_i1	KOG2020	2e-30	17	126	3	202	722	918	1041	Nuclear transport receptor CRM1/MSN5 (importin beta superfamily)	YU	Multiple classes
TR39730|c0_g2_i1	KOG2305	2e-33	62	134	1	89	173	260	313	3-hydroxyacyl-CoA dehydrogenase	I	Lipid transport and metabolism
TR39960|c0_g5_i1	KOG4039	4e-27	47	113	1	78	50	126	238	Serine/threonine kinase TIP30/CC3	T	Signal transduction mechanisms
TR40145|c0_g4_i1	KOG0190	4e-13	38	66.9	1	83	291	372	493	Protein disulfide isomerase (prolyl 4-hydroxylase beta subunit)	O	Posttranslational modification, protein turnover, chaperones
TR40379|c0_g1_i1	KOG0239	3e-22	55	97.5	9	71	588	650	670	Kinesin (KAR3 subfamily)	Z	Cytoskeleton
TR41338|c1_g1_i1	KOG0891	3e-57	26	215	1	268	2081	2339	2341	DNA-dependent protein kinase	L	Replication, recombination and repair
TR41593|c0_g2_i1	KOG3730	1e-14	18	73.2	1	155	537	685	685	Acyl-CoA:dihydroxyactetone-phosphate acyltransferase DHAPAT	I	Lipid transport and metabolism
TR41822|c0_g3_i1	KOG3156	3e-14	32	71.1	1	110	129	220	220	Uncharacterized membrane protein	S	Function unknown
TR42006|c0_g4_i1	KOG0401	5e-13	36	67.8	1	112	338	443	970	Translation initiation factor 4F, ribosome/mRNA-bridging subunit (eIF-4G)	J	Translation, ribosomal structure and biogenesis
TR42232|c2_g1_i1	KOG2166	1e-54	48	207	27	207	556	725	725	Cullins	D	Cell cycle control, cell division, chromosome partitioning
TR42442|c0_g1_i1	KOG4257	9e-26	63	108	1	79	892	970	974	Focal adhesion tyrosine kinase FAK, contains FERM domain	T	Signal transduction mechanisms
TR42801|c0_g1_i1	KOG2462	2e-19	40	88.7	31	131	164	262	279	C2H2-type Zn-finger protein	K	Transcription
TR43031|c1_g3_i1	KOG1840	7e-05	32	39.6	1	59	317	370	508	Kinesin light chain	Z	Cytoskeleton
TR43203|c0_g1_i1	KOG1112	4e-71	86	260	1	123	223	345	796	Ribonucleotide reductase, alpha subunit	F	Nucleotide transport and metabolism
TR43392|c0_g2_i1	KOG2462	4e-23	38	102	24	158	131	264	279	C2H2-type Zn-finger protein	K	Transcription
TR43593|c0_g1_i1	KOG0206	3e-16	46	77.6	4	62	152	211	1151	P-type ATPase	R	General function prediction only
TR44310|c0_g1_i1	KOG4220	1e-04	35	39.2	7	59	432	496	503	Muscarinic acetylcholine receptor	T	Signal transduction mechanisms
TR44705|c0_g1_i1	KOG0622	1e-30	42	126	1	124	10	142	448	Ornithine decarboxylase	E	Amino acid transport and metabolism
TR44870|c0_g3_i1	KOG3174	3e-08	52	50.8	1	46	227	272	275	F-actin capping protein, beta subunit	Z	Cytoskeleton
TR45396|c0_g4_i1	KOG0139	1e-21	61	95.4	1	70	120	189	398	Short-chain acyl-CoA dehydrogenase	I	Lipid transport and metabolism
TR45599|c0_g1_i1	KOG1375	8e-54	81	203	11	150	122	243	369	Beta tubulin	Z	Cytoskeleton
TR45845|c1_g5_i1	KOG2371	9e-06	78	42.3	1	23	318	340	411	Molybdopterin biosynthesis protein	H	Coenzyme transport and metabolism
TR46099|c0_g1_i1	KOG0194	5e-10	23	58.1	10	158	157	300	474	Protein tyrosine kinase	T	Signal transduction mechanisms
TR46310|c0_g2_i1	KOG0161	2e-06	19	47.5	11	193	834	1005	1930	Myosin class II heavy chain	Z	Cytoskeleton
TR46559|c0_g2_i1	KOG2442	5e-45	66	173	1	113	375	486	541	Uncharacterized conserved protein, contains PA domain	R	General function prediction only
TR46766|c0_g14_i1	KOG3887	4e-41	86	160	5	96	106	197	347	Predicted small GTPase involved in nuclear protein import	U	Intracellular trafficking, secretion, and vesicular transport
TR46947|c1_g2_i1	KOG1003	4e-04	88	36.9	1	70	14	83	205	Actin filament-coating protein tropomyosin	Z	Cytoskeleton
TR47179|c0_g3_i1	KOG2737	6e-17	50	79.6	1	75	1	74	492	Putative metallopeptidase	R	General function prediction only
TR47552|c0_g2_i1	KOG3843	2e-85	57	309	1	213	193	406	432	Predicted serine hydroxymethyltransferase SLA/LP (autoimmune hepatitis marker in humans)	J	Translation, ribosomal structure and biogenesis
TR47750|c0_g1_i1	KOG1048	4e-04	55	36.9	1	29	401	429	717	Neural adherens junction protein Plakophilin and related Armadillo repeat proteins	TW	Multiple classes
TR48616|c0_g1_i1	KOG4587	2e-24	23	107	25	276	285	508	605	Predicted membrane protein	S	Function unknown
TR48826|c0_g2_i1	KOG0629	7e-23	45	99.6	14	98	36	119	510	Glutamate decarboxylase and related proteins	E	Amino acid transport and metabolism
TR49254|c0_g1_i1	KOG2806	2e-35	28	142	1	150	118	267	432	Chitinase	G	Carbohydrate transport and metabolism
TR49697|c0_g1_i1	KOG1149	2e-11	42	61.1	2	74	442	513	524	Glutamyl-tRNA synthetase (mitochondrial)	J	Translation, ribosomal structure and biogenesis
TR49863|c0_g1_i1	KOG2819	7e-05	40	39.7	1	32	119	149	413	Uncharacterized conserved protein	S	Function unknown
TR50155|c0_g7_i1	KOG2462	1e-08	50	52.5	6	55	203	252	279	C2H2-type Zn-finger protein	K	Transcription
TR50418|c0_g1_i1	KOG2307	4e-14	45	70.0	1	55	6	64	705	Low density lipoprotein receptor	U	Intracellular trafficking, secretion, and vesicular transport
TR50866|c0_g2_i5	KOG0153	8e-35	44	140	1	135	231	373	377	Predicted RNA-binding protein (RRM superfamily)	R	General function prediction only
TR51120|c1_g4_i3	KOG3534	0.0	81	978	1	528	667	1194	1253	p53 inducible protein PIR121	R	General function prediction only
TR51312|c0_g1_i1	KOG0053	1e-07	45	48.7	1	35	304	338	409	Cystathionine beta-lyases/cystathionine gamma-synthases	E	Amino acid transport and metabolism
TR85|c0_g1_i1	KOG2035	6e-06	73	43.0	1	23	326	348	351	Replication factor C, subunit RFC3	DL	Multiple classes
TR558|c0_g2_i1	KOG1971	9e-09	22	52.7	2	91	294	391	415	Lysyl hydroxylase	O	Posttranslational modification, protein turnover, chaperones
TR715|c0_g3_i1	KOG3623	2e-17	43	81.4	1	64	906	969	1007	Homeobox transcription factor SIP1	K	Transcription
TR919|c0_g6_i1	KOG4451	8e-06	36	42.9	11	70	165	255	286	Uncharacterized conserved protein (tumor-associated antigen HCA127 in humans)	S	Function unknown
TR1174|c0_g1_i1	KOG4057	1e-26	47	112	1	105	6	110	180	Uncharacterized conserved protein	S	Function unknown
TR1378|c1_g2_i1	KOG2017	5e-21	50	93.1	14	100	1	84	427	Molybdopterin synthase sulfurylase	H	Coenzyme transport and metabolism
TR1638|c0_g1_i1	KOG3627	1e-51	39	197	17	266	1	254	256	Trypsin	E	Amino acid transport and metabolism
TR2098|c0_g3_i1	KOG2884	8e-06	63	42.7	1	43	181	226	259	26S proteasome regulatory complex, subunit RPN10/PSMD4	O	Posttranslational modification, protein turnover, chaperones
TR2406|c2_g1_i1	KOG2850	7e-09	41	53.1	36	103	5	72	186	Predicted peptidoglycan-binding protein, contains LysM domain	R	General function prediction only
TR2637|c0_g1_i2	KOG3892	3e-45	65	174	1	122	56	177	407	N-acetyl-glucosamine-6-phosphate deacetylase	G	Carbohydrate transport and metabolism
TR3059|c0_g1_i1	KOG1473	3e-11	18	60.5	1	74	792	868	1414	Nucleosome remodeling factor, subunit NURF301/BPTF	BK	Multiple classes
TR3260|c0_g1_i1	KOG0561	1e-04	22	39.0	2	63	282	351	373	bHLH transcription factor	K	Transcription
TR3507|c0_g2_i1	KOG1165	1e-48	71	185	21	126	5	109	449	Casein kinase (serine/threonine/tyrosine protein kinase)	T	Signal transduction mechanisms
TR3934|c0_g3_i1	KOG3281	6e-07	26	46.6	40	106	17	83	273	Mitochondrial F1-ATPase assembly protein	O	Posttranslational modification, protein turnover, chaperones
TR4335|c0_g1_i1	KOG4561	7e-10	28	56.1	1	78	182	258	281	Uncharacterized conserved protein, contains TBC domain	TR	Multiple classes
TR4553|c0_g3_i1	KOG1605	3e-27	49	114	7	109	157	259	262	TFIIF-interacting CTD phosphatase, including NLI-interacting factor (involved in RNA polymerase II regulation)	K	Transcription
TR4755|c0_g3_i1	KOG2344	2e-42	32	166	1	248	375	616	623	Exocyst component protein and related proteins	U	Intracellular trafficking, secretion, and vesicular transport
TR4963|c0_g2_i1	KOG0273	4e-39	82	153	1	97	200	296	524	Beta-transducin family (WD-40 repeat) protein	B	Chromatin structure and dynamics
TR5129|c0_g9_i3	KOG0506	1e-45	49	176	1	138	484	622	622	Glutaminase (contains ankyrin repeat)	E	Amino acid transport and metabolism
TR5560|c0_g2_i1	KOG3951	3e-11	29	60.8	1	48	1	47	321	Uncharacterized conserved protein	S	Function unknown
TR5734|c0_g1_i1	KOG0039	3e-15	33	73.8	3	103	469	582	646	Ferric reductase, NADH/NADPH oxidase and related proteins	PQ	Multiple classes
TR6221|c0_g6_i1	KOG2581	4e-30	73	123	1	82	177	258	493	26S proteasome regulatory complex, subunit RPN3/PSMD3	O	Posttranslational modification, protein turnover, chaperones
TR6386|c1_g4_i2	KOG1137	3e-31	35	128	1	182	460	633	668	mRNA cleavage and polyadenylation factor II complex, BRR5 (CPSF subunit)	A	RNA processing and modification
TR6630|c0_g1_i1	KOG0169	2e-27	50	114	1	90	538	624	746	Phosphoinositide-specific phospholipase C	T	Signal transduction mechanisms
TR7196|c0_g4_i2	KOG0820	1e-05	21	42.3	3	73	92	165	315	Ribosomal RNA adenine dimethylase	A	RNA processing and modification
TR7682|c0_g1_i1	KOG0685	1e-20	58	91.5	1	67	429	493	498	Flavin-containing amine oxidase	H	Coenzyme transport and metabolism
TR7908|c0_g1_i1	KOG0577	2e-44	84	170	1	86	31	116	948	Serine/threonine protein kinase	T	Signal transduction mechanisms
TR8080|c1_g1_i1	KOG3119	2e-14	43	71.8	20	124	152	255	269	Basic region leucine zipper transcription factor	K	Transcription
TR8314|c0_g1_i1	KOG1757	6e-53	90	199	1	128	1	131	131	Histone 2A	B	Chromatin structure and dynamics
TR8434|c284_g1_i2	KOG1350	8e-45	91	172	2	88	318	404	521	F0F1-type ATP synthase, beta subunit	C	Energy production and conversion
TR8571|c0_g1_i1	KOG2170	6e-18	40	83.0	1	71	58	129	344	ATPase of the AAA+ superfamily	R	General function prediction only
TR8806|c0_g1_i1	KOG0820	2e-96	72	346	1	226	3	235	315	Ribosomal RNA adenine dimethylase	A	RNA processing and modification
TR8991|c0_g1_i1	KOG0092	9e-58	66	215	1	124	1	124	200	GTPase Rab5/YPT51 and related small G protein superfamily GTPases	U	Intracellular trafficking, secretion, and vesicular transport
TR9124|c1_g4_i1	KOG1017	4e-26	44	110	1	123	1	125	267	Predicted uracil phosphoribosyltransferase	R	General function prediction only
TR9399|c0_g1_i1	KOG1337	1e-04	21	38.9	2	88	151	238	472	N-methyltransferase	R	General function prediction only
TR9626|c0_g1_i1	KOG0286	8e-07	60	46.1	1	39	119	159	343	G-protein beta subunit	R	General function prediction only
TR9812|c0_g2_i1	KOG3624	8e-44	34	171	13	205	332	525	687	M13 family peptidase	E	Amino acid transport and metabolism
TR9948|c0_g10_i1	KOG2100	5e-07	36	46.6	1	58	409	466	755	Dipeptidyl aminopeptidase	O	Posttranslational modification, protein turnover, chaperones
TR10165|c0_g2_i1	KOG2441	2e-72	65	266	1	218	1	214	506	mRNA splicing factor/probable chromatin binding snw family nuclear protein	AB	Multiple classes
TR10330|c0_g1_i1	KOG1011	6e-13	43	67.0	54	106	173	225	1283	Neurotransmitter release regulator, UNC-13	TU	Multiple classes
TR10492|c0_g1_i1	KOG4740	8e-11	31	59.1	29	72	481	524	564	Uncharacterized conserved protein	S	Function unknown
TR10927|c0_g2_i1	KOG3492	6e-08	62	49.6	1	27	154	180	180	Ribosome biogenesis protein NIP7	J	Translation, ribosomal structure and biogenesis
TR11040|c12_g3_i4	KOG2195	3e-17	42	80.4	1	76	393	468	702	Transferrin receptor and related proteins containing the protease-associated (PA) domain	OPR	Multiple classes
TR11314|c0_g2_i1	KOG2562	1e-123	33	437	9	457	3	463	493	Protein phosphatase 2 regulatory subunit	A	RNA processing and modification
TR11496|c0_g3_i1	KOG0653	6e-05	44	39.8	1	38	230	267	391	Cyclin B and related kinase-activating proteins	D	Cell cycle control, cell division, chromosome partitioning
TR11707|c0_g2_i1	KOG0626	2e-63	44	236	8	211	27	245	524	Beta-glucosidase, lactase phlorizinhydrolase, and related proteins	G	Carbohydrate transport and metabolism
TR11892|c0_g1_i1	KOG1933	6e-13	54	66.1	1	55	1125	1179	1201	Cholesterol transport protein (Niemann-Pick C disease protein)	I	Lipid transport and metabolism
TR12111|c0_g4_i1	KOG2392	1e-14	44	71.6	1	67	201	263	380	Serpin	V	Defense mechanisms
TR12333|c0_g1_i1	KOG2229	1e-59	69	222	1	151	235	385	616	Protein required for actin cytoskeleton organization and cell cycle progression	DZ	Multiple classes
TR12620|c0_g1_i1	KOG0287	2e-24	53	104	6	108	6	109	442	Postreplication repair protein RAD18	L	Replication, recombination and repair
TR12820|c0_g1_i1	KOG4160	3e-07	22	47.7	5	110	70	171	492	BPI/LBP/CETP family protein	V	Defense mechanisms
TR13013|c0_g4_i1	KOG4298	3e-21	55	93.9	1	81	160	229	245	CAP-binding protein complex interacting protein 2	A	RNA processing and modification
TR13210|c0_g2_i1	KOG3716	3e-28	58	116	1	73	178	250	764	Carnitine O-acyltransferase CPTI	I	Lipid transport and metabolism
TR13892|c3_g2_i2	KOG1278	6e-86	71	310	1	195	434	628	628	Endosomal membrane proteins, EMP70	U	Intracellular trafficking, secretion, and vesicular transport
TR14086|c0_g1_i1	KOG1246	3e-14	47	70.9	9	90	142	220	904	DNA-binding protein jumonji/RBP2/SMCY, contains JmjC domain	R	General function prediction only
TR14292|c0_g1_i1	KOG0070	3e-14	73	71.1	12	49	73	110	181	GTP-binding ADP-ribosylation factor Arf1	U	Intracellular trafficking, secretion, and vesicular transport
TR14516|c0_g1_i1	KOG3423	7e-44	59	170	11	142	44	176	176	Transcription initiation factor TFIID, subunit TAF10 (also component of histone acetyltransferase SAGA)	K	Transcription
TR15087|c0_g4_i1	KOG0395	7e-16	51	76.2	1	66	85	150	196	Ras-related GTPase	R	General function prediction only
TR15363|c10_g3_i1	KOG1366	4e-27	45	113	6	113	863	969	1436	Alpha-macroglobulin	O	Posttranslational modification, protein turnover, chaperones
TR15528|c0_g2_i1	KOG0529	2e-08	30	51.6	1	72	309	379	421	Protein geranylgeranyltransferase type II, alpha subunit	O	Posttranslational modification, protein turnover, chaperones
TR16237|c0_g1_i1	KOG1747	8e-45	54	173	1	135	1	131	342	Protein tyrosine kinase 9/actin monomer-binding protein	W	Extracellular structures
TR16851|c0_g2_i1	KOG1046	9e-91	57	327	1	254	126	379	882	Puromycin-sensitive aminopeptidase and related aminopeptidases	EO	Multiple classes
TR17109|c0_g5_i2	KOG3519	7e-16	36	77.8	1	149	115	263	756	Invasion-inducing protein TIAM1/CDC24 and related RhoGEF GTPases	T	Signal transduction mechanisms
TR17282|c0_g3_i1	KOG1670	1e-71	58	263	1	191	24	211	212	Translation initiation factor 4F, cap-binding subunit (eIF-4E) and related cap-binding proteins	J	Translation, ribosomal structure and biogenesis
TR17530|c0_g1_i1	KOG3071	2e-09	39	54.5	1	73	191	266	274	Fatty acyl-CoA elongase/Polyunsaturated fatty acid specific elongation enzyme	I	Lipid transport and metabolism
TR17720|c0_g3_i1	KOG4246	2e-49	41	190	1	171	635	824	1194	Predicted DNA-binding protein, contains SAP domain	R	General function prediction only
TR17919|c0_g2_i1	KOG3373	6e-33	57	132	5	104	43	141	172	Glycine cleavage system H protein (lipoate-binding)	E	Amino acid transport and metabolism
TR18354|c0_g1_i1	KOG2392	6e-10	41	56.6	1	49	318	368	380	Serpin	V	Defense mechanisms
TR18827|c0_g2_i1	KOG2390	8e-05	37	39.3	1	43	625	669	669	Uncharacterized conserved protein	S	Function unknown
TR19013|c0_g1_i1	KOG3840	2e-34	59	138	1	88	303	407	438	Uncharaterized conserved protein, contains BTB/POZ domain	R	General function prediction only
TR19309|c1_g4_i1	KOG0030	3e-30	78	123	1	76	77	152	152	Myosin essential light chain, EF-Hand protein superfamily	Z	Cytoskeleton
TR19579|c0_g1_i1	KOG0117	8e-20	64	89.3	2	71	4	69	506	Heterogeneous nuclear ribonucleoprotein R (RRM superfamily)	A	RNA processing and modification
TR19788|c1_g6_i1	KOG2569	4e-24	62	103	2	71	315	384	440	G protein-coupled seven transmembrane receptor	T	Signal transduction mechanisms
TR19966|c0_g1_i1	KOG0616	7e-41	65	159	1	110	5	114	355	cAMP-dependent protein kinase catalytic subunit (PKA)	T	Signal transduction mechanisms
TR20174|c0_g1_i1	KOG4743	3e-11	24	62.1	1	143	20	176	195	Cyclin-dependent kinase inhibitor	T	Signal transduction mechanisms
TR20596|c0_g1_i1	KOG2742	2e-22	36	97.8	2	78	293	367	367	Predicted oxidoreductase	R	General function prediction only
TR20831|c0_g2_i1	KOG1701	4e-56	43	211	4	188	276	460	468	Focal adhesion adaptor protein Paxillin and related LIM proteins	T	Signal transduction mechanisms
TR21038|c0_g1_i3	KOG2582	1e-49	67	189	1	129	178	306	422	COP9 signalosome, subunit CSN3	OT	Multiple classes
TR21607|c0_g1_i1	KOG0968	2e-04	39	38.1	1	41	166	206	1488	DNA polymerase zeta, catalytic subunit	L	Replication, recombination and repair
TR21806|c0_g2_i1	KOG0092	4e-10	38	57.2	1	68	128	199	200	GTPase Rab5/YPT51 and related small G protein superfamily GTPases	U	Intracellular trafficking, secretion, and vesicular transport
TR22050|c0_g1_i1	KOG1700	5e-15	47	73.2	11	95	102	186	200	Regulatory protein MLP and related LIM proteins	TZ	Multiple classes
TR22420|c0_g1_i1	KOG0745	2e-18	35	85.8	19	163	10	140	564	Putative ATP-dependent Clp-type protease (AAA+ ATPase superfamily)	O	Posttranslational modification, protein turnover, chaperones
TR22642|c0_g2_i1	KOG3830	5e-36	41	143	1	114	196	311	542	Uncharacterized conserved protein	S	Function unknown
TR23007|c2_g12_i1	KOG0598	2e-31	46	128	1	120	235	356	357	Ribosomal protein S6 kinase and related proteins	RT	Multiple classes
TR23173|c0_g1_i1	KOG0393	4e-25	46	106	2	92	89	179	198	Ras-related small GTPase, Rho type	R	General function prediction only
TR23460|c1_g1_i1	KOG1581	2e-11	43	61.0	1	74	114	189	327	UDP-galactose transporter related protein	G	Carbohydrate transport and metabolism
TR23630|c0_g1_i5	KOG3581	1e-156	58	544	1	354	17	363	363	Creatine kinases	C	Energy production and conversion
TR23777|c0_g1_i1	KOG0656	8e-11	37	59.2	1	45	160	204	335	G1/S-specific cyclin D	D	Cell cycle control, cell division, chromosome partitioning
TR24032|c0_g4_i1	KOG3579	1e-25	94	108	1	56	297	352	352	Predicted E3 ubiquitin ligase	O	Posttranslational modification, protein turnover, chaperones
TR24229|c0_g1_i1	KOG3625	4e-48	83	183	1	93	1063	1155	1521	Alpha amylase	G	Carbohydrate transport and metabolism
TR24474|c0_g2_i1	KOG2748	3e-10	57	57.8	4	45	328	369	369	Uncharacterized conserved protein, contains chromo domain	B	Chromatin structure and dynamics
TR24703|c0_g4_i4	KOG4215	3e-46	49	178	1	160	248	411	432	Hepatocyte nuclear factor 4 and similar steroid hormone receptors	K	Transcription
TR24898|c0_g2_i4	KOG0965	5e-19	20	87.5	8	128	527	651	988	Predicted RNA-binding protein, contains SWAP and G-patch domains	R	General function prediction only
TR25119|c0_g1_i1	KOG2282	2e-62	67	231	1	149	531	679	708	NADH-ubiquinone oxidoreductase, NDUFS1/75 kDa subunit	C	Energy production and conversion
TR25748|c0_g1_i1	KOG0762	1e-09	44	55.4	6	52	211	254	311	Mitochondrial carrier protein	C	Energy production and conversion
TR25935|c0_g1_i1	KOG1800	2e-43	49	169	11	179	304	466	468	Ferredoxin/adrenodoxin reductase	F	Nucleotide transport and metabolism
TR26329|c0_g1_i1	KOG2774	6e-91	65	327	18	217	10	205	366	NAD dependent epimerase	R	General function prediction only
TR26785|c0_g2_i1	KOG1703	7e-14	23	69.5	1	95	322	427	479	Adaptor protein Enigma and related PDZ-LIM proteins	TZ	Multiple classes
TR27220|c0_g1_i3	KOG0888	2e-35	41	142	2	123	34	155	156	Nucleoside diphosphate kinase	F	Nucleotide transport and metabolism
TR27547|c5_g1_i1	KOG3584	2e-54	62	206	2	218	111	345	348	cAMP response element binding protein and related transcription factors	K	Transcription
TR27817|c0_g1_i2	KOG4836	4e-33	52	133	1	116	100	211	215	Uncharacterized conserved protein	S	Function unknown
TR28011|c1_g3_i1	KOG3710	5e-29	61	119	1	80	62	141	280	EGL-Nine (EGLN) protein	T	Signal transduction mechanisms
TR28312|c1_g3_i3	KOG1584	3e-04	37	37.1	1	24	163	186	297	Sulfotransferase	R	General function prediction only
TR28505|c0_g1_i1	KOG4306	5e-12	26	63.4	1	104	201	302	306	Glycosylphosphatidylinositol-specific phospholipase C	T	Signal transduction mechanisms
TR28709|c0_g1_i1	KOG4315	5e-19	32	87.8	1	157	115	270	455	G-patch nucleic acid binding protein	R	General function prediction only
TR29123|c0_g1_i1	KOG4272	8e-40	46	156	4	142	22	164	164	Predicted GTP-binding protein	R	General function prediction only
TR29575|c2_g1_i1	KOG0082	1e-28	51	118	1	96	62	157	354	G-protein alpha subunit (small G protein superfamily)	DT	Multiple classes
TR29786|c0_g1_i1	KOG3978	6e-17	42	79.6	3	78	107	182	469	Predicted membrane protein	S	Function unknown
TR29995|c0_g2_i1	KOG1025	1e-60	76	225	1	133	672	804	1177	Epidermal growth factor receptor EGFR and related tyrosine kinases	T	Signal transduction mechanisms
TR30579|c0_g1_i1	KOG0059	8e-13	32	65.8	1	98	356	451	885	Lipid exporter ABCA1 and related proteins, ABC superfamily	IR	Multiple classes
TR30831|c0_g2_i3	KOG4261	7e-15	65	72.8	1	47	1	45	1003	Talin	Z	Cytoskeleton
TR31025|c0_g1_i1	KOG1288	1e-25	39	109	1	120	600	714	945	Amino acid transporters	E	Amino acid transport and metabolism
TR31213|c0_g1_i2	KOG4676	2e-09	20	54.4	5	106	96	213	479	Splicing factor, arginine/serine-rich	A	RNA processing and modification
TR31381|c0_g1_i1	KOG1357	2e-35	65	141	1	92	160	251	519	Serine palmitoyltransferase	O	Posttranslational modification, protein turnover, chaperones
TR31580|c1_g1_i1	KOG1316	8e-22	71	95.8	1	60	336	395	464	Argininosuccinate lyase	E	Amino acid transport and metabolism
TR31985|c3_g9_i1	KOG4367	3e-04	28	37.7	14	103	165	265	699	Predicted Zn-finger protein	S	Function unknown
TR32387|c0_g4_i4	KOG1495	1e-39	59	155	1	113	207	319	332	Lactate dehydrogenase	C	Energy production and conversion
TR32661|c0_g5_i1	KOG1642	3e-11	35	60.8	1	59	161	219	263	Ribonuclease, T2 family	A	RNA processing and modification
TR33084|c0_g1_i1	KOG0691	1e-06	16	47.4	2	213	94	294	296	Molecular chaperone (DnaJ superfamily)	O	Posttranslational modification, protein turnover, chaperones
TR33278|c0_g1_i8	KOG1015	8e-06	10	42.8	2	102	426	521	1567	Transcription regulator XNP/ATRX, DEAD-box superfamily	K	Transcription
TR33494|c1_g2_i1	KOG2694	1e-21	47	95.1	1	89	271	361	361	Putative zinc transporter	P	Inorganic ion transport and metabolism
TR33737|c0_g1_i1	KOG4720	2e-79	47	289	1	262	46	301	391	Ethanolamine kinase	I	Lipid transport and metabolism
TR34115|c0_g1_i1	KOG1974	6e-23	29	100	1	126	241	368	1229	DNA topoisomerase I-interacting protein	L	Replication, recombination and repair
TR34343|c0_g1_i1	KOG0059	3e-11	44	60.8	1	60	823	883	885	Lipid exporter ABCA1 and related proteins, ABC superfamily	IR	Multiple classes
TR35428|c0_g3_i2	KOG3894	2e-73	43	269	3	323	1	316	316	SNARE protein Syntaxin 18/UFE1	U	Intracellular trafficking, secretion, and vesicular transport
TR35779|c0_g1_i2	KOG1326	7e-35	60	139	2	111	958	1061	1105	Membrane-associated protein FER-1 and related ferlins, contain multiple C2 domains	M	Cell wall/membrane/envelope biogenesis
TR35997|c0_g3_i1	KOG2171	1e-11	29	62.2	1	68	1008	1074	1075	Karyopherin (importin) beta 3	YU	Multiple classes
TR36392|c0_g1_i1	KOG0509	8e-16	36	76.2	8	99	112	203	600	Ankyrin repeat and DHHC-type Zn-finger domain containing proteins	R	General function prediction only
TR37055|c167_g1_i1	KOG2060	1e-05	69	42.0	2	24	370	392	405	Rab3 effector RIM1 and related proteins, contain PDZ and C2 domains	U	Intracellular trafficking, secretion, and vesicular transport
TR37177|c0_g1_i1	KOG4223	3e-21	56	93.9	1	88	119	209	325	Reticulocalbin, calumenin, DNA supercoiling factor, and related Ca2+-binding proteins of the CREC family (EF-Hand protein superfamily)	TU	Multiple classes
TR37371|c0_g1_i1	KOG0555	4e-20	44	90.4	12	100	2	90	545	Asparaginyl-tRNA synthetase	J	Translation, ribosomal structure and biogenesis
TR37568|c0_g1_i1	KOG0594	5e-09	43	53.4	1	51	273	323	323	Protein kinase PCTAIRE and related kinases	R	General function prediction only
TR37774|c0_g2_i1	KOG3623	4e-13	38	69.1	5	77	897	969	1007	Homeobox transcription factor SIP1	K	Transcription
TR37774|c0_g2_i1	KOG0307	8e-04	35	38.1	89	153	809	869	1049	Vesicle coat complex COPII, subunit SEC31	U	Intracellular trafficking, secretion, and vesicular transport
TR38222|c2_g5_i1	KOG1469	3e-29	67	120	1	76	226	301	392	Predicted acyl-CoA dehydrogenase	R	General function prediction only
TR39096|c0_g1_i1	KOG3554	4e-22	82	96.7	1	50	266	315	693	Histone deacetylase complex, MTA1 component	B	Chromatin structure and dynamics
TR39513|c0_g2_i1	KOG3885	2e-14	29	71.5	14	83	22	92	155	Fibroblast growth factor	T	Signal transduction mechanisms
TR39680|c2_g2_i1	KOG0158	1e-97	38	351	1	402	12	415	499	Cytochrome P450 CYP3/CYP5/CYP6/CYP9 subfamilies	Q	Secondary metabolites biosynthesis, transport and catabolism
TR39927|c0_g1_i1	KOG1422	1e-38	56	152	1	135	99	220	221	Intracellular Cl- channel CLIC, contains GST domain	P	Inorganic ion transport and metabolism
TR40362|c0_g3_i3	KOG3717	1e-31	49	128	1	102	502	603	612	Carnitine O-acyltransferase CRAT	I	Lipid transport and metabolism
TR40590|c0_g1_i1	KOG0033	3e-32	73	130	1	72	2	73	355	Ca2+/calmodulin-dependent protein kinase, EF-Hand protein superfamily	T	Signal transduction mechanisms
TR40833|c0_g1_i1	KOG3451	2e-15	46	75.0	1	66	1	66	71	Uncharacterized conserved protein	S	Function unknown
TR41279|c0_g1_i1	KOG0471	2e-29	42	121	1	119	52	174	545	Alpha-amylase	G	Carbohydrate transport and metabolism
TR41580|c0_g1_i1	KOG0039	6e-14	49	70.0	1	56	590	646	646	Ferric reductase, NADH/NADPH oxidase and related proteins	PQ	Multiple classes
TR41984|c5_g1_i1	KOG3655	8e-48	47	184	2	183	2	184	484	Drebrins and related actin binding proteins	Z	Cytoskeleton
TR42221|c1_g7_i1	KOG0159	7e-26	38	109	1	98	409	505	519	Cytochrome P450 CYP11/CYP12/CYP24/CYP27 subfamilies	Q	Secondary metabolites biosynthesis, transport and catabolism
TR42592|c1_g7_i1	KOG1074	2e-16	52	78.3	1	71	853	925	958	Transcriptional repressor SALM	K	Transcription
TR42774|c0_g1_i1	KOG4181	5e-26	20	110	9	126	375	491	491	Uncharacterized conserved protein	S	Function unknown
TR42998|c0_g1_i1	KOG4441	3e-13	42	67.3	1	76	36	111	571	Proteins containing BTB/POZ and Kelch domains, involved in regulatory/signal transduction processes	TR	Multiple classes
TR43195|c0_g2_i1	KOG3580	3e-39	62	154	23	138	1	115	1027	Tight junction proteins	T	Signal transduction mechanisms
TR43571|c1_g5_i1	KOG2462	2e-14	30	73.3	3	173	116	264	279	C2H2-type Zn-finger protein	K	Transcription
TR43762|c1_g2_i1	KOG4367	5e-04	28	37.0	3	91	165	262	699	Predicted Zn-finger protein	S	Function unknown
TR44285|c0_g1_i1	KOG3208	3e-33	55	134	1	118	116	231	231	SNARE protein GS28	U	Intracellular trafficking, secretion, and vesicular transport
TR44494|c0_g1_i2	KOG1366	1e-09	40	58.5	9	72	203	264	1436	Alpha-macroglobulin	O	Posttranslational modification, protein turnover, chaperones
TR44678|c1_g3_i1	KOG2336	2e-42	59	164	1	113	264	379	422	Molybdopterin biosynthesis-related protein	H	Coenzyme transport and metabolism
TR44845|c0_g7_i1	KOG0540	9e-22	47	95.8	1	69	278	346	536	3-Methylcrotonyl-CoA carboxylase, non-biotin containing subunit/Acetyl-CoA carboxylase carboxyl transferase, subunit beta	EI	Multiple classes
TR45019|c0_g3_i1	KOG1362	1e-117	40	415	4	503	84	573	577	Choline transporter-like protein	I	Lipid transport and metabolism
TR45208|c0_g6_i1	KOG3773	7e-21	49	92.7	8	88	7	86	354	Adiponutrin and related vesicular transport proteins; predicted alpha/beta hydrolase	U	Intracellular trafficking, secretion, and vesicular transport
TR45377|c1_g1_i1	KOG4810	4e-11	66	60.5	1	45	143	187	227	Uncharacterized conserved protein	S	Function unknown
TR45556|c1_g4_i1	KOG1552	2e-16	23	81.1	253	397	98	221	258	Predicted alpha/beta hydrolase	R	General function prediction only
TR45794|c1_g1_i2	KOG0941	2e-46	36	179	1	189	641	831	850	E3 ubiquitin protein ligase	O	Posttranslational modification, protein turnover, chaperones
TR46061|c0_g1_i1	KOG2964	3e-45	43	175	1	167	29	207	361	Arginase family protein	E	Amino acid transport and metabolism
TR46283|c2_g6_i1	KOG1585	5e-18	39	83.2	1	71	195	265	308	Protein required for fusion of vesicles in vesicular transport, gamma-SNAP	U	Intracellular trafficking, secretion, and vesicular transport
TR46536|c0_g1_i4	KOG2462	1e-15	32	76.8	6	139	131	265	279	C2H2-type Zn-finger protein	K	Transcription
TR46751|c0_g2_i1	KOG0046	8e-04	21	36.0	9	81	16	86	627	Ca2+-binding actin-bundling protein (fimbrin/plastin), EF-Hand protein superfamily	Z	Cytoskeleton
TR46896|c0_g1_i1	KOG1479	5e-09	36	53.3	1	72	72	143	406	Nucleoside transporter	F	Nucleotide transport and metabolism
TR47140|c10_g1_i1	KOG0674	1e-137	75	483	3	337	17	352	406	Calreticulin	O	Posttranslational modification, protein turnover, chaperones
TR47336|c4_g1_i2	KOG4677	6e-14	19	71.3	1	184	163	326	554	Golgi integral membrane protein	UR	Multiple classes
TR47717|c2_g3_i2	KOG2314	4e-53	57	200	2	126	472	599	698	Translation initiation factor 3, subunit b (eIF-3b)	J	Translation, ribosomal structure and biogenesis
TR47964|c1_g1_i1	KOG2741	9e-20	27	92.3	1	193	11	195	351	Dimeric dihydrodiol dehydrogenase	GQ	Multiple classes
TR48162|c1_g1_i1	KOG3880	5e-06	46	43.4	1	46	158	204	409	Predicted small molecule transporter involved in cellular pH homeostasis (Batten disease protein in human)	R	General function prediction only
TR48410|c0_g3_i1	KOG1461	3e-32	42	131	1	114	311	424	673	Translation initiation factor 2B, epsilon subunit (eIF-2Bepsilon/GCD6)	J	Translation, ribosomal structure and biogenesis
TR48599|c0_g3_i1	KOG0429	3e-41	38	161	1	145	91	255	258	Ubiquitin-conjugating enzyme-related protein Ft1, involved in programmed cell death	O	Posttranslational modification, protein turnover, chaperones
TR48807|c0_g2_i1	KOG0978	1e-07	36	48.5	1	44	642	684	698	E3 ubiquitin ligase involved in syntaxin degradation	O	Posttranslational modification, protein turnover, chaperones
TR49014|c0_g1_i1	KOG1936	6e-80	86	290	1	150	126	275	518	Histidyl-tRNA synthetase	J	Translation, ribosomal structure and biogenesis
TR49235|c0_g1_i2	KOG2184	2e-43	41	169	47	232	592	762	767	Tuftelin-interacting protein TIP39, contains G-patch domain	A	RNA processing and modification
TR49425|c1_g5_i2	KOG0502	6e-06	30	43.2	1	71	69	140	296	Integral membrane ankyrin-repeat protein Kidins220 (protein kinase D substrate)	R	General function prediction only
TR49674|c0_g1_i1	KOG2103	6e-15	41	73.1	8	82	487	559	910	Uncharacterized conserved protein	S	Function unknown
TR49834|c0_g4_i1	KOG3937	6e-14	45	69.6	1	67	296	368	371	mRNA splicing factor	A	RNA processing and modification
TR50068|c1_g1_i1	KOG2073	3e-14	48	70.4	1	66	1	66	838	SAP family cell cycle dependent phosphatase-associated protein	D	Cell cycle control, cell division, chromosome partitioning
TR50625|c0_g2_i1	KOG4308	8e-13	36	67.0	10	134	84	207	478	LRR-containing protein	S	Function unknown
TR51080|c0_g2_i1	KOG0860	6e-10	50	56.5	5	50	26	71	116	Synaptobrevin/VAMP-like protein	U	Intracellular trafficking, secretion, and vesicular transport
TR51278|c0_g1_i2	KOG3914	5e-11	30	61.2	2	139	186	314	390	WD repeat protein WDR4	S	Function unknown
TR190|c0_g1_i1	KOG1419	2e-23	46	101	4	78	467	541	654	Voltage-gated K+ channel KCNQ	P	Inorganic ion transport and metabolism
TR422|c0_g4_i1	KOG0685	1e-39	47	155	6	140	357	491	498	Flavin-containing amine oxidase	H	Coenzyme transport and metabolism
TR803|c0_g1_i1	KOG0027	5e-04	70	36.6	4	34	1	31	151	Calmodulin and related proteins (EF-Hand superfamily)	T	Signal transduction mechanisms
TR1022|c0_g2_i1	KOG1244	2e-45	87	174	1	85	252	336	336	Predicted transcription factor Requiem/NEURO-D4	K	Transcription
TR1261|c0_g1_i1	KOG2287	2e-22	36	99.3	5	123	217	335	349	Galactosyltransferases	G	Carbohydrate transport and metabolism
TR1517|c0_g5_i1	KOG2643	2e-40	38	159	13	198	135	327	489	Ca2+ binding protein, contains EF-hand motifs	P	Inorganic ion transport and metabolism
TR2241|c0_g1_i1	KOG1441	5e-22	30	97.7	1	144	52	201	316	Glucose-6-phosphate/phosphate and phosphoenolpyruvate/phosphate antiporter	GE	Multiple classes
TR2492|c0_g3_i1	KOG3794	1e-10	31	58.6	1	54	121	177	453	CBF1-interacting corepressor CIR and related proteins	K	Transcription
TR2727|c0_g1_i1	KOG3085	9e-25	36	106	1	103	112	214	237	Predicted hydrolase (HAD superfamily)	R	General function prediction only
TR2931|c0_g2_i1	KOG2293	6e-08	50	49.6	2	51	192	238	547	Daxx-interacting protein MSP58/p78, contains FHA domain	KT	Multiple classes
TR3137|c0_g1_i1	KOG0160	4e-06	15	43.8	1	88	341	431	862	Myosin class V heavy chain	Z	Cytoskeleton
TR3330|c0_g1_i1	KOG1374	1e-49	41	189	1	166	2	168	448	Gamma tubulin	Z	Cytoskeleton
TR3603|c0_g1_i1	KOG2951	1e-82	54	299	1	214	55	268	279	Inositol monophosphatase	G	Carbohydrate transport and metabolism
TR3822|c0_g3_i1	KOG1700	6e-11	45	59.7	1	55	106	160	200	Regulatory protein MLP and related LIM proteins	TZ	Multiple classes
TR3997|c0_g1_i1	KOG0951	1e-16	60	79.2	1	68	1569	1632	1674	RNA helicase BRR2, DEAD-box superfamily	A	RNA processing and modification
TR4192|c0_g2_i1	KOG3377	1e-28	48	119	1	114	9	122	143	Uncharacterized conserved protein	S	Function unknown
TR4799|c1_g2_i3	KOG3623	2e-13	47	68.3	2	60	913	970	1007	Homeobox transcription factor SIP1	K	Transcription
TR5064|c0_g1_i1	KOG3863	8e-05	31	39.2	1	58	343	402	604	bZIP transcription factor NRF1	K	Transcription
TR5413|c0_g2_i1	KOG3359	2e-25	46	108	1	109	100	211	723	Dolichyl-phosphate-mannose:protein O-mannosyl transferase	O	Posttranslational modification, protein turnover, chaperones
TR5617|c0_g1_i1	KOG0661	8e-49	79	185	1	96	147	242	538	MAPK related serine/threonine protein kinase	T	Signal transduction mechanisms
TR5827|c0_g1_i1	KOG1446	5e-17	62	79.9	8	65	1	58	311	Histone H3 (Lys4) methyltransferase complex and RNA cleavage factor II complex, subunit SWD2	ABO	Multiple classes
TR6306|c0_g3_i2	KOG1608	2e-35	65	141	1	96	1	97	374	Protein transporter of the TRAM (translocating chain-associating membrane) superfamily	U	Intracellular trafficking, secretion, and vesicular transport
TR6466|c1_g1_i1	KOG2167	1e-42	64	166	7	148	92	233	661	Cullins	D	Cell cycle control, cell division, chromosome partitioning
TR6703|c0_g6_i1	KOG0077	5e-25	82	106	2	63	1	58	193	Vesicle coat complex COPII, GTPase subunit SAR1	U	Intracellular trafficking, secretion, and vesicular transport
TR6865|c0_g2_i1	KOG3006	2e-29	38	121	15	135	13	132	132	Transthyretin and related proteins	I	Lipid transport and metabolism
TR7552|c0_g1_i1	KOG0368	3e-33	56	133	1	99	1323	1421	2196	Acetyl-CoA carboxylase	I	Lipid transport and metabolism
TR7989|c1_g1_i1	KOG3090	5e-35	68	139	13	102	13	101	290	Prohibitin-like protein	O	Posttranslational modification, protein turnover, chaperones
TR8190|c1_g1_i1	KOG3716	2e-19	66	88.4	1	59	515	573	764	Carnitine O-acyltransferase CPTI	I	Lipid transport and metabolism
TR8401|c0_g3_i4	KOG4444	2e-48	54	185	1	138	1	142	359	Peroxisomal assembly protein PEX3	MU	Multiple classes
TR8702|c0_g1_i1	KOG0587	5e-33	98	132	1	63	880	942	953	Traf2- and Nck-interacting kinase and related germinal center kinase (GCK) family protein kinases	T	Signal transduction mechanisms
TR9036|c0_g1_i1	KOG1527	2e-08	29	51.2	7	80	332	406	506	Uroporphyrin III methyltransferase	H	Coenzyme transport and metabolism
TR9258|c0_g1_i1	KOG0135	1e-12	45	65.4	1	59	439	492	661	Pristanoyl-CoA/acyl-CoA oxidase	IQ	Multiple classes
TR9481|c1_g1_i1	KOG3189	4e-69	67	254	1	171	12	180	252	Phosphomannomutase	I	Lipid transport and metabolism
TR9699|c0_g3_i1	KOG0979	2e-08	33	51.1	22	86	830	894	1072	Structural maintenance of chromosome protein SMC5/Spr18, SMC superfamily	BDL	Multiple classes
TR9872|c1_g2_i1	KOG0250	2e-21	27	95.8	4	160	390	544	1074	DNA repair protein RAD18 (SMC family protein)	L	Replication, recombination and repair
TR10060|c0_g1_i2	KOG0264	1e-129	75	455	4	295	2	293	422	Nucleosome remodeling factor, subunit CAF1/NURF55/MSI1	B	Chromatin structure and dynamics
TR10236|c1_g1_i1	KOG2116	7e-05	29	39.7	1	97	291	367	738	Protein involved in plasmid maintenance/nuclear protein involved in lipid metabolism	NI	Multiple classes
TR10408|c0_g2_i1	KOG1917	7e-64	75	236	1	144	715	858	1125	Membrane-associated hematopoietic protein	R	General function prediction only
TR10587|c0_g2_i2	KOG2725	1e-55	67	209	1	140	272	411	411	Cytochrome oxidase assembly factor COX15	O	Posttranslational modification, protein turnover, chaperones
TR10846|c0_g1_i1	KOG3260	5e-05	63	40.1	1	30	191	220	224	Calcyclin-binding protein CacyBP	T	Signal transduction mechanisms
TR11395|c0_g2_i2	KOG0359	4e-57	65	214	1	152	371	520	520	Chaperonin complex component, TCP-1 zeta subunit (CCT6)	O	Posttranslational modification, protein turnover, chaperones
TR11606|c0_g2_i1	KOG1151	7e-34	70	136	1	102	323	423	775	Tousled-like protein kinase	T	Signal transduction mechanisms
TR11788|c0_g1_i1	KOG1068	2e-08	26	51.4	9	86	171	241	245	Exosomal 3'-5' exoribonuclease complex, subunit Rrp41 and related exoribonucleases	J	Translation, ribosomal structure and biogenesis
TR12004|c0_g1_i1	KOG4158	2e-26	42	111	1	107	235	340	598	BRPK/PTEN-induced protein kinase	T	Signal transduction mechanisms
TR12200|c0_g2_i1	KOG4628	1e-10	45	58.5	22	67	222	267	348	Predicted E3 ubiquitin ligase	O	Posttranslational modification, protein turnover, chaperones
TR12456|c0_g4_i2	KOG1777	2e-58	51	218	2	157	31	178	625	Putative Zn-finger protein	R	General function prediction only
TR12713|c0_g10_i1	KOG4091	2e-11	32	61.2	1	73	367	430	463	Transcription factor	K	Transcription
TR12890|c1_g1_i5	KOG1584	4e-14	34	70.3	2	70	20	88	297	Sulfotransferase	R	General function prediction only
TR13630|c3_g1_i2	KOG2462	4e-20	35	91.4	15	138	131	255	279	C2H2-type Zn-finger protein	K	Transcription
TR13837|c0_g1_i1	KOG0576	2e-45	88	174	1	86	82	167	829	Mitogen-activated protein kinase kinase kinase kinase (MAP4K), germinal center kinase family	T	Signal transduction mechanisms
TR14145|c1_g1_i1	KOG1306	2e-07	64	48.0	1	28	284	311	596	Ca2+/Na+ exchanger NCX1 and related proteins	PT	Multiple classes
TR14382|c0_g1_i1	KOG1370	2e-04	70	37.7	60	79	1	20	434	S-adenosylhomocysteine hydrolase	H	Coenzyme transport and metabolism
TR14624|c1_g1_i1	KOG2483	1e-10	41	58.9	1	78	63	140	232	Upstream transcription factor 2/L-myc-2 protein	K	Transcription
TR14766|c4_g2_i1	KOG1305	3e-12	43	63.7	1	89	301	390	411	Amino acid transporter protein	E	Amino acid transport and metabolism
TR14966|c0_g1_i1	KOG0161	5e-80	65	290	9	187	338	515	1930	Myosin class II heavy chain	Z	Cytoskeleton
TR15244|c0_g1_i1	KOG3170	4e-79	55	288	1	222	1	225	240	Conserved phosducin-like protein	T	Signal transduction mechanisms
TR15428|c0_g4_i3	KOG3205	9e-24	55	102	1	79	75	153	200	Rho GDP-dissociation inhibitor	T	Signal transduction mechanisms
TR15864|c0_g1_i1	KOG2048	3e-74	37	272	1	305	60	356	691	WD40 repeat protein	R	General function prediction only
TR16108|c3_g1_i8	KOG4308	5e-23	42	102	1	225	89	311	478	LRR-containing protein	S	Function unknown
TR16311|c0_g4_i2	KOG0425	5e-13	69	66.8	1	43	127	168	171	Ubiquitin-protein ligase	O	Posttranslational modification, protein turnover, chaperones
TR16538|c0_g5_i4	KOG2989	7e-25	46	106	1	113	60	169	253	Uncharacterized conserved protein	S	Function unknown
TR16737|c0_g4_i1	KOG2833	1e-25	56	108	1	82	178	259	395	Mevalonate pyrophosphate decarboxylase	I	Lipid transport and metabolism
TR17181|c0_g1_i1	KOG1607	6e-25	34	106	1	126	129	244	318	Protein transporter of the TRAM (translocating chain-associating membrane) superfamily	U	Intracellular trafficking, secretion, and vesicular transport
TR17394|c0_g5_i1	KOG0937	1e-06	19	45.3	1	66	297	361	424	Adaptor complexes medium subunit family	U	Intracellular trafficking, secretion, and vesicular transport
TR17587|c0_g1_i1	KOG2047	2e-47	69	180	1	112	649	756	835	mRNA splicing factor	A	RNA processing and modification
TR17803|c1_g2_i1	KOG0276	4e-93	64	334	1	207	588	794	794	Vesicle coat complex COPI, beta' subunit	U	Intracellular trafficking, secretion, and vesicular transport
TR18208|c0_g4_i2	KOG2368	7e-29	74	119	1	71	175	245	316	Hydroxymethylglutaryl-CoA lyase	CE	Multiple classes
TR18482|c0_g2_i1	KOG4497	2e-28	38	118	1	117	220	338	447	Uncharacterized conserved protein WDR8, contains WD repeats	R	General function prediction only
TR18674|c0_g2_i2	KOG1165	1e-18	69	85.0	1	43	275	317	449	Casein kinase (serine/threonine/tyrosine protein kinase)	T	Signal transduction mechanisms
TR18899|c0_g1_i1	KOG2095	5e-29	49	120	1	117	270	383	656	DNA polymerase iota/DNA damage inducible protein	L	Replication, recombination and repair
TR19138|c0_g1_i3	KOG4203	1e-49	64	189	3	163	58	220	473	Armadillo/beta-Catenin/plakoglobin	TZ	Multiple classes
TR20037|c0_g4_i1	KOG0761	6e-14	41	69.6	1	67	24	79	361	Mitochondrial carrier protein CGI-69	C	Energy production and conversion
TR20246|c0_g1_i2	KOG2633	1e-25	49	108	1	104	31	127	200	Hismacro and SEC14 domain-containing proteins	BK	Multiple classes
TR20492|c0_g1_i2	KOG2372	2e-63	44	237	1	268	4	241	241	Oxidation resistance protein	L	Replication, recombination and repair
TR20943|c0_g2_i2	KOG3017	5e-05	29	40.3	1	78	37	103	225	Defense-related protein containing SCP domain	S	Function unknown
TR21131|c0_g1_i1	KOG3857	1e-64	53	239	1	176	289	465	465	Alcohol dehydrogenase, class IV	C	Energy production and conversion
TR21366|c0_g1_i2	KOG3536	4e-18	29	85.5	1	166	122	293	321	Adaptor protein CED-6, contains PTB domain	R	General function prediction only
TR21511|c0_g2_i1	KOG0156	5e-10	31	56.8	7	76	255	319	489	Cytochrome P450 CYP2 subfamily	Q	Secondary metabolites biosynthesis, transport and catabolism
TR21657|c4_g6_i1	KOG0127	6e-17	54	79.7	1	62	7	68	678	Nucleolar protein fibrillarin NOP77 (RRM superfamily)	A	RNA processing and modification
TR21884|c0_g1_i1	KOG0308	1e-14	63	72.0	10	63	1	58	735	Conserved WD40 repeat-containing protein	S	Function unknown
TR22102|c0_g3_i4	KOG0394	7e-26	47	109	1	85	119	208	210	Ras-related GTPase	R	General function prediction only
TR22318|c0_g2_i1	KOG4585	3e-10	28	57.4	1	104	157	271	326	Predicted transposase	L	Replication, recombination and repair
TR22522|c0_g1_i3	KOG0977	3e-10	24	58.4	5	135	256	386	546	Nuclear envelope protein lamin, intermediate filament superfamily	DY	Multiple classes
TR22878|c0_g2_i1	KOG0908	7e-41	54	160	1	130	128	257	288	Thioredoxin-like protein	O	Posttranslational modification, protein turnover, chaperones
TR23070|c0_g3_i1	KOG4250	5e-04	38	36.9	1	34	686	719	732	TANK binding protein kinase TBK1	T	Signal transduction mechanisms
TR23341|c0_g1_i2	KOG3045	2e-79	57	288	1	208	119	325	325	Predicted RNA methylase involved in rRNA processing	A	RNA processing and modification
TR23548|c1_g1_i1	KOG0727	2e-36	90	144	1	80	33	112	408	26S proteasome regulatory complex, ATPase RPT3	O	Posttranslational modification, protein turnover, chaperones
TR23677|c2_g9_i1	KOG3865	5e-22	60	96.6	3	98	310	397	402	Arrestin	T	Signal transduction mechanisms
TR23868|c0_g4_i1	KOG1327	7e-39	53	153	1	120	189	306	529	Copine	T	Signal transduction mechanisms
TR24142|c0_g1_i1	KOG3591	2e-22	42	98.1	1	95	83	173	173	Alpha crystallins	O	Posttranslational modification, protein turnover, chaperones
TR24282|c0_g2_i1	KOG2870	1e-161	80	561	1	299	154	452	452	NADH:ubiquinone oxidoreductase, NDUFS2/49 kDa subunit	C	Energy production and conversion
TR24782|c0_g2_i1	KOG2767	3e-24	78	103	1	51	1	51	400	Translation initiation factor 5 (eIF-5)	J	Translation, ribosomal structure and biogenesis
TR24955|c0_g1_i1	KOG0224	1e-25	55	108	2	90	191	279	316	Aquaporin (major intrinsic protein family)	G	Carbohydrate transport and metabolism
TR25994|c0_g1_i3	KOG4027	3e-45	50	174	1	119	69	187	187	Uncharacterized conserved protein	S	Function unknown
TR26408|c0_g1_i1	KOG4271	9e-11	28	60.5	1	139	398	484	1100	Rho-GTPase activating protein	T	Signal transduction mechanisms
TR26685|c0_g1_i1	KOG1057	2e-36	48	145	1	126	628	748	1018	Arp2/3 complex-interacting protein VIP1/Asp1, involved in regulation of actin cytoskeleton	Z	Cytoskeleton
TR26886|c0_g1_i1	KOG0521	4e-06	62	43.5	1	37	709	745	785	Putative GTPase activating proteins (GAPs)	T	Signal transduction mechanisms
TR27644|c0_g1_i1	KOG1049	5e-14	42	70.1	1	75	97	173	538	Polyadenylation factor I complex, subunit FIP1	A	RNA processing and modification
TR27892|c3_g1_i1	KOG3099	5e-31	60	126	1	86	251	337	340	Bisphosphate 3'-nucleotidase BPNT1/Inositol polyphosphate 1-phosphatase	F	Nucleotide transport and metabolism
TR28140|c0_g4_i1	KOG2010	2e-21	53	95.2	1	112	42	152	405	Double stranded RNA binding protein	R	General function prediction only
TR28374|c1_g1_i1	KOG2098	2e-30	88	124	1	63	518	580	591	Predicted N6-adenine RNA methylase	A	RNA processing and modification
TR28614|c0_g1_i1	KOG1938	2e-09	21	56.2	6	136	847	960	960	Protein with predicted involvement in meiosis (GSG1)	D	Cell cycle control, cell division, chromosome partitioning
TR28825|c0_g1_i1	KOG1040	1e-41	49	162	1	161	58	226	325	Polyadenylation factor I complex, subunit, Yth1 (CPSF subunit)	A	RNA processing and modification
TR28996|c0_g1_i1	KOG0058	2e-45	52	174	1	118	485	601	716	Peptide exporter, ABC superfamily	U	Intracellular trafficking, secretion, and vesicular transport
TR29419|c0_g1_i2	KOG2494	7e-12	47	62.8	1	76	102	174	331	C3H1-type Zn-finger protein	K	Transcription
TR29882|c0_g5_i1	KOG1480	1e-08	27	52.4	1	92	233	326	909	Netrin transmembrane receptor unc-5	T	Signal transduction mechanisms
TR30078|c1_g1_i1	KOG2027	6e-17	67	79.7	17	72	1	56	388	Spindle pole body protein	Z	Cytoskeleton
TR30434|c0_g1_i1	KOG4763	4e-12	50	63.6	2	66	13	77	77	Ubiquinol-cytochrome c reductase hinge protein	C	Energy production and conversion
TR30664|c2_g1_i2	KOG4755	4e-31	28	128	5	192	16	208	213	Predicted pyroglutamyl peptidase	O	Posttranslational modification, protein turnover, chaperones
TR30931|c0_g1_i1	KOG3608	2e-16	39	78.2	1	94	13	107	467	Zn finger proteins	R	General function prediction only
TR31112|c3_g6_i1	KOG2562	8e-17	57	79.2	2	53	392	443	493	Protein phosphatase 2 regulatory subunit	A	RNA processing and modification
TR31289|c0_g4_i1	KOG2504	9e-64	28	238	1	386	39	408	509	Monocarboxylate transporter	G	Carbohydrate transport and metabolism
TR31672|c1_g2_i1	KOG1498	5e-30	58	123	1	91	166	256	439	26S proteasome regulatory complex, subunit RPN5/PSMD12	O	Posttranslational modification, protein turnover, chaperones
TR32033|c1_g3_i1	KOG2185	3e-06	26	44.3	45	94	134	174	486	Predicted RNA-processing protein, contains G-patch domain	A	RNA processing and modification
TR32254|c0_g9_i1	KOG0201	5e-10	72	56.6	1	37	251	286	467	Serine/threonine protein kinase	T	Signal transduction mechanisms
TR32516|c0_g1_i1	KOG2806	5e-12	26	63.6	6	67	344	407	432	Chitinase	G	Carbohydrate transport and metabolism
TR32706|c7_g6_i1	KOG2579	4e-29	55	120	2	94	116	206	338	Ficolin and related extracellular proteins	R	General function prediction only
TR32963|c0_g1_i2	KOG3883	6e-76	65	277	1	191	6	197	198	Ras family small GTPase	T	Signal transduction mechanisms
TR33153|c2_g3_i2	KOG0258	1e-143	59	501	1	342	140	475	475	Alanine aminotransferase	E	Amino acid transport and metabolism
TR33576|c0_g2_i4	KOG0812	4e-15	53	73.9	4	83	177	259	311	SNARE protein SED5/Syntaxin 5	U	Intracellular trafficking, secretion, and vesicular transport
TR33828|c1_g3_i2	KOG4813	8e-25	50	107	1	146	100	248	248	Translation initiation factor eIF3, p35 subunit	J	Translation, ribosomal structure and biogenesis
TR33987|c0_g1_i1	KOG1451	4e-39	61	153	1	106	22	127	812	Oligophrenin-1 and related Rho GTPase-activating proteins	T	Signal transduction mechanisms
TR34246|c0_g1_i1	KOG0060	6e-10	25	56.5	1	82	1	80	659	Long-chain acyl-CoA transporter, ABC superfamily (involved in peroxisome organization and biogenesis)	IR	Multiple classes
TR34415|c2_g12_i1	KOG0156	2e-11	28	61.0	1	98	205	301	489	Cytochrome P450 CYP2 subfamily	Q	Secondary metabolites biosynthesis, transport and catabolism
TR34608|c0_g2_i1	KOG1613	9e-05	37	39.2	2	36	234	268	298	Exosomal 3'-5' exoribonuclease complex, subunit Rrp43	J	Translation, ribosomal structure and biogenesis
TR34800|c0_g3_i1	KOG1443	5e-14	58	69.9	1	60	266	325	349	Predicted integral membrane protein	S	Function unknown
TR35037|c0_g1_i1	KOG2161	4e-39	67	153	1	97	420	516	849	Glucosidase I	G	Carbohydrate transport and metabolism
TR35257|c0_g1_i1	KOG3030	4e-19	52	87.0	2	70	124	196	317	Lipid phosphate phosphatase and related enzymes of the PAP2 family	I	Lipid transport and metabolism
TR36254|c0_g11_i3	KOG2655	1e-21	45	95.4	1	84	242	325	366	Septin family protein (P-loop GTPase)	DZU	Multiple classes
TR36484|c1_g2_i1	KOG0070	8e-88	84	316	1	179	1	179	181	GTP-binding ADP-ribosylation factor Arf1	U	Intracellular trafficking, secretion, and vesicular transport
TR36616|c1_g1_i2	KOG3388	9e-28	45	115	7	111	18	132	136	Predicted transcription regulator/nuclease, contains ParB domain	L	Replication, recombination and repair
TR36766|c0_g4_i1	KOG2265	3e-14	30	70.7	1	79	70	148	179	Nuclear distribution protein NUDC	T	Signal transduction mechanisms
TR36992|c0_g3_i3	KOG0472	1e-19	48	88.9	7	93	23	110	565	Leucine-rich repeat protein	S	Function unknown
TR37100|c0_g1_i1	KOG2057	9e-58	60	216	1	167	81	247	499	Predicted equilibrative nucleoside transporter protein	F	Nucleotide transport and metabolism
TR37238|c0_g1_i1	KOG4790	5e-09	26	53.8	2	115	29	142	362	Uncharacterized conserved protein	S	Function unknown
TR37651|c0_g2_i1	KOG4177	7e-12	32	65.0	2	88	542	628	1143	Ankyrin	M	Cell wall/membrane/envelope biogenesis
TR37851|c4_g2_i5	KOG1661	7e-78	34	284	3	228	8	237	237	Protein-L-isoaspartate(D-aspartate) O-methyltransferase	O	Posttranslational modification, protein turnover, chaperones
TR38089|c0_g4_i1	KOG4686	3e-12	35	63.9	1	97	316	412	459	Predicted sugar transporter	G	Carbohydrate transport and metabolism
TR38314|c0_g9_i1	KOG0617	5e-08	58	50.0	1	35	228	261	264	Ras suppressor protein (contains leucine-rich repeats)	T	Signal transduction mechanisms
TR38979|c0_g1_i1	KOG1565	3e-19	48	87.5	1	90	181	264	469	Gelatinase A and related matrix metalloproteases	OW	Multiple classes
TR39195|c0_g3_i1	KOG4746	1e-27	28	117	1	174	16	202	423	Small nuclear RNA activating complex (SNAPc), subunit SNAP43	A	RNA processing and modification
TR39439|c0_g1_i1	KOG0300	1e-53	72	202	1	115	358	472	481	WD40 repeat-containing protein	S	Function unknown
TR39569|c0_g6_i12	KOG3603	1e-38	52	154	177	294	157	275	456	Predicted phospholipase D	R	General function prediction only
TR39799|c2_g1_i1	KOG4081	2e-10	73	57.7	4	37	82	115	115	Dynein light chain	N	Cell motility
TR40031|c0_g4_i1	KOG2447	6e-19	41	86.2	1	84	24	106	287	Oligosaccharyltransferase, delta subunit (ribophorin II)	O	Posttranslational modification, protein turnover, chaperones
TR40237|c0_g2_i2	KOG3386	2e-18	29	85.4	1	147	17	137	155	Copper transporter	P	Inorganic ion transport and metabolism
TR40664|c0_g2_i1	KOG3391	2e-21	57	94.7	1	68	84	151	151	Transcriptional co-repressor component	K	Transcription
TR40921|c0_g1_i1	KOG0598	2e-17	37	81.1	1	75	274	356	357	Ribosomal protein S6 kinase and related proteins	RT	Multiple classes
TR41146|c0_g6_i1	KOG2270	6e-33	62	132	1	80	210	289	520	Serine/threonine protein kinase involved in cell cycle control	TD	Multiple classes
TR41644|c0_g2_i1	KOG0200	2e-09	24	55.3	1	78	77	156	609	Fibroblast/platelet-derived growth factor receptor and related receptor tyrosine kinases	T	Signal transduction mechanisms
TR41895|c0_g3_i1	KOG1314	4e-09	36	53.8	15	55	8	48	414	DHHC-type Zn-finger protein	R	General function prediction only
TR42067|c0_g3_i1	KOG1112	2e-48	85	184	1	91	551	641	796	Ribonucleotide reductase, alpha subunit	F	Nucleotide transport and metabolism
TR42478|c0_g2_i1	KOG1524	2e-17	39	81.2	1	71	1	71	737	WD40 repeat-containing protein CHE-2	R	General function prediction only
TR42859|c0_g4_i1	KOG2747	1e-13	27	71.7	156	318	31	167	396	Histone acetyltransferase (MYST family)	B	Chromatin structure and dynamics
TR43087|c0_g5_i1	KOG0054	1e-12	54	65.3	1	48	1332	1379	1381	Multidrug resistance-associated protein/mitoxantrone resistance protein, ABC superfamily	Q	Secondary metabolites biosynthesis, transport and catabolism
TR43234|c0_g6_i1	KOG0133	2e-30	35	126	14	179	321	488	531	Deoxyribodipyrimidine photolyase/cryptochrome	LT	Multiple classes
TR43439|c0_g7_i1	KOG0054	3e-44	58	171	1	143	335	476	1381	Multidrug resistance-associated protein/mitoxantrone resistance protein, ABC superfamily	Q	Secondary metabolites biosynthesis, transport and catabolism
TR43877|c0_g1_i3	KOG2641	1e-20	42	91.9	1	94	100	195	386	Predicted seven transmembrane receptor - rhodopsin family	T	Signal transduction mechanisms
TR44151|c5_g5_i1	KOG3182	5e-19	48	86.6	1	79	85	163	212	Predicted cation transporter	P	Inorganic ion transport and metabolism
TR44587|c0_g1_i1	KOG1355	2e-53	77	201	1	126	29	153	455	Adenylosuccinate synthase	F	Nucleotide transport and metabolism
TR44752|c1_g1_i1	KOG1090	3e-08	34	50.9	3	96	1638	1727	1732	Predicted dual-specificity phosphatase	R	General function prediction only
TR44915|c0_g3_i1	KOG0686	5e-26	74	109	1	70	260	329	466	COP9 signalosome, subunit CSN1	OT	Multiple classes
TR45084|c0_g4_i5	KOG4328	8e-23	43	98.9	2	99	281	381	498	WD40 protein	S	Function unknown
TR45451|c0_g1_i1	KOG1480	8e-10	45	60.1	513	560	276	323	909	Netrin transmembrane receptor unc-5	T	Signal transduction mechanisms
TR45451|c0_g1_i1	KOG1215	3e-04	21	41.4	34	133	84	184	877	Low-density lipoprotein receptors containing Ca2+-binding EGF-like domains	T	Signal transduction mechanisms
TR45670|c1_g1_i1	KOG2579	3e-34	44	137	1	128	177	304	338	Ficolin and related extracellular proteins	R	General function prediction only
TR45925|c0_g1_i1	KOG1920	9e-14	51	69.2	1	78	1084	1163	1265	IkappaB kinase complex, IKAP component	K	Transcription
TR46150|c0_g1_i1	KOG0417	1e-29	79	121	1	67	1	67	148	Ubiquitin-protein ligase	O	Posttranslational modification, protein turnover, chaperones
TR46408|c0_g2_i1	KOG0629	1e-112	59	399	1	281	166	447	510	Glutamate decarboxylase and related proteins	E	Amino acid transport and metabolism
TR46620|c0_g1_i1	KOG3577	1e-68	59	253	1	201	299	501	556	Smoothened and related G-protein-coupled receptors	T	Signal transduction mechanisms
TR47019|c1_g1_i1	KOG0627	3e-07	53	47.6	6	35	6	35	304	Heat shock transcription factor	K	Transcription
TR47214|c1_g4_i3	KOG2514	5e-06	45	43.4	1	36	799	835	861	Uncharacterized conserved protein	S	Function unknown
TR47393|c0_g1_i1	KOG1472	9e-11	68	59.3	1	37	461	498	720	Histone acetyltransferase SAGA/ADA, catalytic subunit PCAF/GCN5 and related proteins	BK	Multiple classes
TR47606|c0_g2_i1	KOG0569	1e-38	51	153	1	151	308	459	485	Permease of the major facilitator superfamily	G	Carbohydrate transport and metabolism
TR47797|c0_g1_i1	KOG2645	2e-18	43	84.6	1	72	1	70	418	Type I phosphodiesterase/nucleotide pyrophosphatase	R	General function prediction only
TR48089|c1_g2_i1	KOG0551	3e-09	51	53.8	2	46	252	296	390	Hsp90 co-chaperone CNS1 (contains TPR repeats)	O	Posttranslational modification, protein turnover, chaperones
TR48263|c0_g3_i1	KOG0054	1e-57	61	215	2	130	1221	1349	1381	Multidrug resistance-associated protein/mitoxantrone resistance protein, ABC superfamily	Q	Secondary metabolites biosynthesis, transport and catabolism
TR48469|c0_g1_i1	KOG4677	6e-48	57	184	2	215	318	533	554	Golgi integral membrane protein	UR	Multiple classes
TR48696|c0_g3_i1	KOG4007	1e-26	48	111	1	82	141	227	229	Uncharacterized conserved protein	S	Function unknown
TR48880|c0_g1_i1	KOG0748	3e-06	33	44.1	17	55	4	42	286	Predicted membrane proteins, contain hemolysin III domain	RT	Multiple classes
TR49728|c1_g2_i2	KOG2462	9e-19	35	88.7	184	299	157	265	279	C2H2-type Zn-finger protein	K	Transcription
TR49911|c0_g1_i1	KOG0690	1e-70	58	259	1	179	10	198	516	Serine/threonine protein kinase	T	Signal transduction mechanisms
TR50232|c0_g1_i2	KOG1565	2e-27	46	114	1	121	80	188	469	Gelatinase A and related matrix metalloproteases	OW	Multiple classes
TR50897|c1_g1_i1	KOG0081	8e-46	85	175	1	92	1	91	219	GTPase Rab27, small G protein superfamily	U	Intracellular trafficking, secretion, and vesicular transport
TR51166|c0_g1_i1	KOG0694	8e-30	36	123	9	122	190	306	694	Serine/threonine protein kinase	T	Signal transduction mechanisms
TR276|c1_g1_i1	KOG1992	2e-35	59	141	1	109	655	761	960	Nuclear export receptor CSE1/CAS (importin beta superfamily)	YU	Multiple classes
TR461|c0_g3_i1	KOG1702	9e-20	51	89.1	1	68	53	119	264	Nebulin repeat protein	Z	Cytoskeleton
TR641|c1_g1_i1	KOG1015	8e-20	48	90.2	2	132	972	1111	1567	Transcription regulator XNP/ATRX, DEAD-box superfamily	K	Transcription
TR862|c0_g13_i1	KOG2209	8e-43	88	165	1	85	124	208	445	Oxysterol-binding protein	T	Signal transduction mechanisms
TR1099|c0_g1_i1	KOG2729	3e-18	57	84.1	1	83	62	137	137	ER vesicle integral membrane protein involved in establishing cell polarity, signaling and protein degradation	OUT	Multiple classes
TR1299|c0_g1_i2	KOG0819	8e-68	62	250	1	174	139	312	321	Annexin	U	Intracellular trafficking, secretion, and vesicular transport
TR1574|c1_g1_i1	KOG2462	4e-17	45	80.2	3	81	177	253	279	C2H2-type Zn-finger protein	K	Transcription
TR1777|c0_g1_i1	KOG3852	1e-26	67	111	1	70	348	426	426	Uncharacterized conserved protein	S	Function unknown
TR2023|c1_g2_i1	KOG1565	2e-10	25	61.3	146	323	222	401	469	Gelatinase A and related matrix metalloproteases	OW	Multiple classes
TR2534|c4_g1_i1	KOG4594	3e-07	80	47.7	1	30	1	30	354	Sequence-specific single-stranded-DNA-binding protein	LKR	Multiple classes
TR2771|c0_g1_i1	KOG1456	5e-61	57	227	1	169	332	494	494	Heterogeneous nuclear ribonucleoprotein L (contains RRM repeats)	A	RNA processing and modification
TR3170|c2_g2_i1	KOG0156	3e-62	42	232	1	210	258	462	489	Cytochrome P450 CYP2 subfamily	Q	Secondary metabolites biosynthesis, transport and catabolism
TR3405|c0_g2_i1	KOG1818	1e-05	38	41.9	1	53	168	222	634	Membrane trafficking and cell signaling protein HRS, contains VHS and FYVE domains	TU	Multiple classes
TR3640|c0_g2_i1	KOG1636	6e-24	73	103	1	64	195	258	260	DNA polymerase delta processivity factor (proliferating cell nuclear antigen)	L	Replication, recombination and repair
TR3857|c0_g2_i1	KOG0655	4e-33	46	134	1	125	254	378	408	G1/S-specific cyclin E	D	Cell cycle control, cell division, chromosome partitioning
TR4475|c0_g6_i1	KOG2528	2e-05	43	41.6	28	64	462	490	490	Sorting nexin SNX9/SH3PX1 and related proteins	U	Intracellular trafficking, secretion, and vesicular transport
TR4690|c0_g1_i1	KOG1540	8e-15	55	72.7	36	91	127	184	296	Ubiquinone biosynthesis methyltransferase COQ5	H	Coenzyme transport and metabolism
TR4901|c0_g1_i1	KOG2608	9e-46	56	176	1	142	73	204	469	Endoplasmic reticulum membrane-associated oxidoreductin involved in disulfide bond formation	OU	Multiple classes
TR5094|c0_g3_i1	KOG0278	1e-100	66	360	1	224	1	224	334	Serine/threonine kinase receptor-associated protein	I	Lipid transport and metabolism
TR5216|c0_g4_i1	KOG4292	2e-08	32	51.5	24	90	284	350	454	Cubilin, multiligand receptor mediating cobalamin absorption	H	Coenzyme transport and metabolism
TR5670|c1_g2_i1	KOG1071	7e-09	45	52.7	1	58	273	333	340	Mitochondrial translation elongation factor EF-Tsmt, catalyzes nucleotide exchange on EF-Tumt	J	Translation, ribosomal structure and biogenesis
TR5848|c0_g1_i3	KOG0865	3e-77	77	281	1	164	1	167	167	Cyclophilin type peptidyl-prolyl cis-trans isomerase	O	Posttranslational modification, protein turnover, chaperones
TR6158|c1_g3_i1	KOG1422	2e-10	51	58.0	2	65	110	158	221	Intracellular Cl- channel CLIC, contains GST domain	P	Inorganic ion transport and metabolism
TR6732|c0_g2_i1	KOG0496	6e-67	27	249	2	426	177	638	649	Beta-galactosidase	G	Carbohydrate transport and metabolism
TR6915|c0_g1_i1	KOG2563	5e-28	38	116	1	115	88	207	480	Permease of the major facilitator superfamily	R	General function prediction only
TR7083|c0_g1_i1	KOG3623	1e-15	38	75.2	2	83	892	974	1007	Homeobox transcription factor SIP1	K	Transcription
TR7317|c0_g3_i1	KOG2625	2e-81	63	295	3	188	122	309	348	Uncharacterized conserved protein	S	Function unknown
TR7623|c0_g7_i1	KOG0944	1e-04	29	40.0	13	108	634	717	763	Ubiquitin-specific protease UBP14	O	Posttranslational modification, protein turnover, chaperones
TR7805|c0_g4_i1	KOG3272	1e-33	65	135	1	121	69	190	207	Predicted coiled-coil protein	R	General function prediction only
TR8013|c0_g10_i1	KOG0526	1e-31	60	128	1	80	339	421	615	Nucleosome-binding factor SPN, POB3 subunit	KLB	Multiple classes
TR8235|c0_g1_i1	KOG4661	2e-23	53	101	2	116	28	142	940	Hsp27-ERE-TATA-binding protein/Scaffold attachment factor (SAF-B)	K	Transcription
TR8434|c58_g1_i1	KOG2064	1e-06	31	45.4	2	66	354	417	517	Poly(ADP-ribose) glycohydrolase	T	Signal transduction mechanisms
TR8754|c1_g1_i1	KOG0790	1e-125	75	441	1	285	1	283	600	Protein tyrosine phosphatase Corkscrew and related SH2 domain enzymes	T	Signal transduction mechanisms
TR8904|c0_g8_i4	KOG2487	1e-24	51	105	1	62	238	299	314	RNA polymerase II transcription initiation/nucleotide excision repair factor TFIIH, subunit TFB4	KL	Multiple classes
TR9092|c0_g1_i1	KOG3882	9e-14	49	68.9	11	87	4	79	237	Tetraspanin family integral membrane protein	R	General function prediction only
TR9311|c0_g1_i1	KOG4170	6e-20	38	91.1	77	174	4	100	113	2-enoyl-CoA hydratase/3-hydroxyacyl-CoA dehydrogenase/Peroxisomal 3-ketoacyl-CoA-thiolase, sterol-binding domain and related enzymes	I	Lipid transport and metabolism
TR9756|c0_g1_i1	KOG3581	2e-42	63	164	1	99	265	363	363	Creatine kinases	C	Energy production and conversion
TR9914|c0_g5_i1	KOG0517	2e-06	50	45.0	1	30	241	270	2473	Beta-spectrin	Z	Cytoskeleton
TR10094|c2_g8_i1	KOG0543	1e-10	32	59.6	5	116	75	148	397	FKBP-type peptidyl-prolyl cis-trans isomerase	O	Posttranslational modification, protein turnover, chaperones
TR10430|c1_g5_i3	KOG2765	3e-05	37	40.7	4	83	85	162	416	Predicted membrane protein	S	Function unknown
TR10625|c0_g7_i1	KOG3022	7e-49	63	186	8	137	42	169	300	Predicted ATPase, nucleotide-binding	D	Cell cycle control, cell division, chromosome partitioning
TR10883|c0_g2_i1	KOG3078	6e-36	55	143	1	108	118	225	235	Adenylate kinase	F	Nucleotide transport and metabolism
TR11219|c0_g2_i1	KOG0036	3e-21	38	93.8	2	71	134	203	463	Predicted mitochondrial carrier protein	F	Nucleotide transport and metabolism
TR11655|c0_g5_i1	KOG3871	8e-59	69	219	1	133	300	432	449	Cell adhesion complex protein bystin	W	Extracellular structures
TR11807|c1_g4_i5	KOG1605	3e-26	61	110	1	81	97	180	262	TFIIF-interacting CTD phosphatase, including NLI-interacting factor (involved in RNA polymerase II regulation)	K	Transcription
TR12267|c0_g2_i1	KOG3194	8e-17	27	79.3	1	92	9	100	279	Checkpoint 9-1-1 complex, RAD1 component	DL	Multiple classes
TR12516|c0_g2_i1	KOG0284	6e-07	30	46.5	8	77	310	382	464	Polyadenylation factor I complex, subunit PFS2	A	RNA processing and modification
TR13152|c2_g1_i2	KOG2563	1e-49	45	190	2	208	258	468	480	Permease of the major facilitator superfamily	R	General function prediction only
TR13694|c0_g1_i1	KOG4177	4e-06	58	43.4	41	69	569	597	1143	Ankyrin	M	Cell wall/membrane/envelope biogenesis
TR14045|c1_g1_i1	KOG0769	9e-20	58	89.3	1	67	164	230	308	Predicted mitochondrial carrier protein	C	Energy production and conversion
TR14222|c0_g1_i1	KOG0305	1e-32	43	132	11	148	88	218	484	Anaphase promoting complex, Cdc20, Cdh1, and Ama1 subunits	DO	Multiple classes
TR14435|c0_g1_i1	KOG3348	2e-21	51	94.6	1	82	1	81	85	BolA (bacterial stress-induced morphogen)-related protein	T	Signal transduction mechanisms
TR14626|c1_g28_i1	KOG0156	4e-28	41	116	1	92	265	354	489	Cytochrome P450 CYP2 subfamily	Q	Secondary metabolites biosynthesis, transport and catabolism
TR15025|c1_g4_i1	KOG2662	7e-20	28	90.0	1	123	179	319	414	Magnesium transporters: CorA family	P	Inorganic ion transport and metabolism
TR15296|c0_g1_i1	KOG3601	5e-18	47	83.1	1	87	1	89	222	Adaptor protein GRB2, contains SH2 and SH3 domains	T	Signal transduction mechanisms
TR15911|c0_g1_i1	KOG0161	7e-08	33	49.5	7	45	321	359	1930	Myosin class II heavy chain	Z	Cytoskeleton
TR16374|c0_g3_i2	KOG3287	8e-49	49	187	1	168	64	231	236	Membrane trafficking protein, emp24/gp25L/p24 family	U	Intracellular trafficking, secretion, and vesicular transport
TR16604|c0_g3_i2	KOG3882	2e-12	20	65.9	1	145	68	237	237	Tetraspanin family integral membrane protein	R	General function prediction only
TR17056|c0_g1_i1	KOG0675	5e-33	63	133	8	106	44	143	558	Calnexin	O	Posttranslational modification, protein turnover, chaperones
TR17236|c0_g1_i2	KOG0129	1e-59	76	221	1	118	363	480	520	Predicted RNA-binding protein (RRM superfamily)	J	Translation, ribosomal structure and biogenesis
TR17461|c0_g2_i1	KOG0303	6e-45	61	173	1	121	151	268	472	Actin-binding protein Coronin, contains WD40 repeats	Z	Cytoskeleton
TR18052|c0_g1_i1	KOG1279	2e-06	32	44.7	1	71	138	235	506	Chromatin remodeling factor subunit and related transcription factors	B	Chromatin structure and dynamics
TR18287|c0_g2_i1	KOG1609	1e-04	32	38.8	7	74	253	320	323	Protein involved in mRNA turnover and stability	A	RNA processing and modification
TR18741|c0_g4_i1	KOG1261	3e-08	33	50.8	1	84	39	120	552	Malate synthase	C	Energy production and conversion
TR19212|c0_g2_i1	KOG1049	8e-16	57	75.9	1	45	172	216	538	Polyadenylation factor I complex, subunit FIP1	A	RNA processing and modification
TR19494|c0_g4_i1	KOG3751	1e-27	65	115	15	118	446	549	622	Growth factor receptor-bound proteins (GRB7, GRB10, GRB14)	T	Signal transduction mechanisms
TR19710|c0_g1_i1	KOG1079	7e-26	22	110	1	145	516	654	739	Transcriptional repressor EZH1	K	Transcription
TR19909|c0_g1_i1	KOG2565	3e-21	44	94.2	5	69	98	164	469	Predicted hydrolases or acyltransferases (alpha/beta hydrolase superfamily)	R	General function prediction only
TR20075|c0_g3_i1	KOG3980	1e-09	55	55.7	1	38	283	320	361	RNA 3'-terminal phosphate cyclase	A	RNA processing and modification
TR20768|c0_g1_i1	KOG1575	2e-47	52	182	1	141	21	163	336	Voltage-gated shaker-like K+ channel, subunit beta/KCNAB	C	Energy production and conversion
TR21001|c0_g1_i1	KOG1547	1e-04	35	38.8	12	70	49	116	336	Septin CDC10 and related P-loop GTPases	DTZ	Multiple classes
TR21166|c0_g1_i1	KOG0393	5e-07	52	46.8	1	33	32	65	198	Ras-related small GTPase, Rho type	R	General function prediction only
TR21397|c1_g1_i1	KOG1256	1e-21	60	95.3	1	60	396	456	691	Long-chain acyl-CoA synthetases (AMP-forming)	I	Lipid transport and metabolism
TR21553|c0_g1_i1	KOG2240	4e-28	85	117	1	84	6	89	162	RNA polymerase II general transcription factor BTF3 and related proteins	K	Transcription
TR21701|c0_g1_i1	KOG0284	3e-04	30	37.7	1	36	31	66	464	Polyadenylation factor I complex, subunit PFS2	A	RNA processing and modification
TR21963|c1_g1_i1	KOG0663	2e-48	92	183	1	89	199	287	419	Protein kinase PITSLRE and related kinases	R	General function prediction only
TR22153|c0_g1_i1	KOG3534	8e-36	68	142	1	83	1151	1233	1253	p53 inducible protein PIR121	R	General function prediction only
TR22342|c0_g1_i1	KOG1914	1e-41	59	162	1	108	136	243	656	mRNA cleavage and polyadenylation factor I complex, subunit RNA14	A	RNA processing and modification
TR22746|c0_g1_i1	KOG0388	2e-14	40	71.7	28	115	644	697	1185	SNF2 family DNA-dependent ATPase	L	Replication, recombination and repair
TR22932|c2_g3_i1	KOG2099	1e-131	78	460	1	263	553	815	843	Glycogen phosphorylase	G	Carbohydrate transport and metabolism
TR23107|c0_g2_i1	KOG2376	2e-44	51	173	4	190	453	631	652	Signal recognition particle, subunit Srp72	U	Intracellular trafficking, secretion, and vesicular transport
TR23383|c1_g4_i1	KOG3663	9e-99	88	353	3	168	7	172	518	Nuclear factor I	K	Transcription
TR23569|c0_g4_i1	KOG3804	2e-17	45	81.7	1	77	54	132	390	Transcription factor NERF and related proteins, contain ETS domain	K	Transcription
TR23947|c0_g3_i3	KOG1030	2e-14	37	71.4	13	100	5	91	168	Predicted Ca2+-dependent phospholipid-binding protein	R	General function prediction only
TR24181|c0_g1_i1	KOG0182	3e-85	82	308	1	163	1	163	246	20S proteasome, regulatory subunit alpha type PSMA6/SCL1	O	Posttranslational modification, protein turnover, chaperones
TR24822|c0_g1_i1	KOG3946	3e-31	51	128	27	137	48	151	338	Glutaminyl cyclase	O	Posttranslational modification, protein turnover, chaperones
TR25003|c0_g9_i1	KOG1305	2e-05	53	41.0	19	46	193	220	411	Amino acid transporter protein	E	Amino acid transport and metabolism
TR25254|c0_g2_i1	KOG4028	3e-09	41	53.9	2	40	136	174	175	Uncharacterized conserved protein	S	Function unknown
TR25701|c0_g1_i1	KOG1353	5e-94	61	338	1	252	31	271	340	F0F1-type ATP synthase, alpha subunit	C	Energy production and conversion
TR26061|c0_g1_i1	KOG4196	4e-21	68	93.5	1	79	40	118	135	bZIP transcription factor MafK	K	Transcription
TR26273|c0_g1_i1	KOG0196	1e-05	30	42.2	1	95	437	527	996	Tyrosine kinase, EPH (ephrin) receptor family	T	Signal transduction mechanisms
TR26459|c0_g1_i1	KOG0446	9e-06	33	42.7	1	50	607	657	657	Vacuolar sorting protein VPS1, dynamin, and related proteins	UR	Multiple classes
TR26711|c0_g4_i1	KOG4217	4e-27	72	113	1	74	513	586	605	Nuclear receptors of the nerve growth factor-induced protein B type	K	Transcription
TR26952|c0_g1_i2	KOG4441	3e-36	33	145	1	142	309	441	571	Proteins containing BTB/POZ and Kelch domains, involved in regulatory/signal transduction processes	TR	Multiple classes
TR27150|c0_g1_i1	KOG3623	1e-10	51	58.7	43	85	918	960	1007	Homeobox transcription factor SIP1	K	Transcription
TR27328|c1_g1_i1	KOG1219	3e-06	34	43.9	2	47	3887	3938	4289	Uncharacterized conserved protein, contains laminin, cadherin and EGF domains	T	Signal transduction mechanisms
TR27497|c1_g2_i3	KOG1025	5e-15	60	73.5	1	50	202	250	1177	Epidermal growth factor receptor EGFR and related tyrosine kinases	T	Signal transduction mechanisms
TR27724|c0_g2_i1	KOG2132	1e-11	57	61.9	3	56	189	240	355	Uncharacterized conserved protein, contains JmjC domain	BT	Multiple classes
TR27955|c0_g1_i1	KOG2538	1e-07	39	48.9	35	92	93	150	578	Origin recognition complex, subunit 3	L	Replication, recombination and repair
TR28658|c0_g1_i2	KOG4753	2e-10	45	58.0	12	55	81	124	124	Predicted membrane protein	S	Function unknown
TR28887|c0_g1_i1	KOG1047	9e-40	58	156	2	125	79	201	613	Bifunctional leukotriene A4 hydrolase/aminopeptidase LTA4H	IOVE	Multiple classes
TR29062|c0_g2_i3	KOG1226	1e-36	59	145	1	106	173	277	783	Integrin beta subunit (N-terminal portion of extracellular region)	TW	Multiple classes
TR29255|c0_g1_i1	KOG3611	9e-35	40	139	4	117	121	228	737	Semaphorins	T	Signal transduction mechanisms
TR29486|c0_g1_i1	KOG2914	8e-43	51	167	1	145	79	222	222	Predicted haloacid-halidohydrolase and related hydrolases	R	General function prediction only
TR29718|c0_g2_i2	KOG3800	1e-19	39	89.7	1	132	175	298	300	Predicted E3 ubiquitin ligase containing RING finger, subunit of transcription/repair factor TFIIH and CDK-activating kinase assembly factor	O	Posttranslational modification, protein turnover, chaperones
TR29929|c0_g2_i1	KOG2650	1e-109	43	388	1	351	4	352	418	Zinc carboxypeptidase	S	Function unknown
TR30133|c0_g1_i1	KOG0030	5e-54	78	203	1	131	17	147	152	Myosin essential light chain, EF-Hand protein superfamily	Z	Cytoskeleton
TR30285|c0_g4_i1	KOG2844	1e-25	50	108	1	76	404	478	856	Dimethylglycine dehydrogenase precursor	E	Amino acid transport and metabolism
TR31143|c0_g1_i1	KOG0452	3e-37	83	147	1	74	751	824	892	RNA-binding translational regulator IRP (aconitase superfamily)	AJ	Multiple classes
TR31527|c1_g2_i1	KOG3767	1e-109	45	389	2	320	9	328	328	Sideroflexin	R	General function prediction only
TR31711|c1_g5_i1	KOG0225	1e-20	40	91.5	1	76	315	394	394	Pyruvate dehydrogenase E1, alpha subunit	C	Energy production and conversion
TR32091|c1_g2_i1	KOG0317	4e-07	31	47.3	4	60	234	288	293	Predicted E3 ubiquitin ligase, integral peroxisomal membrane protein	O	Posttranslational modification, protein turnover, chaperones
TR32752|c0_g1_i1	KOG1702	3e-13	27	67.9	1	123	75	219	264	Nebulin repeat protein	Z	Cytoskeleton
TR33023|c0_g1_i1	KOG3737	6e-46	67	176	1	110	369	479	603	Predicted polypeptide N-acetylgalactosaminyltransferase	O	Posttranslational modification, protein turnover, chaperones
TR33206|c2_g8_i1	KOG3749	0.0	79	694	1	397	142	537	640	Phosphoenolpyruvate carboxykinase	C	Energy production and conversion
TR33864|c0_g2_i1	KOG2421	6e-04	24	36.6	7	56	197	246	417	Predicted starch-binding protein	R	General function prediction only
TR34047|c0_g1_i1	KOG0087	1e-40	64	159	1	113	98	211	222	GTPase Rab11/YPT3, small G protein superfamily	U	Intracellular trafficking, secretion, and vesicular transport
TR34266|c0_g1_i1	KOG0572	1e-28	55	118	1	79	321	399	474	Glutamine phosphoribosylpyrophosphate amidotransferase	F	Nucleotide transport and metabolism
TR34464|c0_g4_i1	KOG3512	4e-31	51	127	1	83	507	588	592	Netrin, axonal chemotropic factor	T	Signal transduction mechanisms
TR34660|c0_g2_i4	KOG0651	1e-140	77	492	1	313	1	312	388	26S proteasome regulatory complex, ATPase RPT4	O	Posttranslational modification, protein turnover, chaperones
TR35107|c0_g1_i1	KOG3875	1e-04	17	38.5	21	78	274	337	362	Peroxisomal biogenesis protein peroxin	U	Intracellular trafficking, secretion, and vesicular transport
TR35363|c0_g1_i1	KOG0998	2e-27	53	114	1	113	74	192	847	Synaptic vesicle protein EHS-1 and related EH domain proteins	TU	Multiple classes
TR35949|c0_g1_i1	KOG2398	2e-16	31	78.5	5	110	3	108	611	Predicted proline-serine-threonine phosphatase-interacting protein (PSTPIP)	D	Cell cycle control, cell division, chromosome partitioning
TR36136|c0_g3_i2	KOG0234	2e-30	60	124	3	93	175	265	438	Fructose-6-phosphate 2-kinase/fructose-2,6-biphosphatase	G	Carbohydrate transport and metabolism
TR36310|c0_g1_i1	KOG1165	3e-72	81	264	6	133	157	284	449	Casein kinase (serine/threonine/tyrosine protein kinase)	T	Signal transduction mechanisms
TR36538|c0_g1_i1	KOG0197	1e-08	64	52.2	1	25	376	400	468	Tyrosine kinases	T	Signal transduction mechanisms
TR36643|c1_g1_i1	KOG0302	2e-32	59	130	1	91	345	438	440	Ribosome Assembly protein	R	General function prediction only
TR37049|c1_g1_i1	KOG3673	3e-30	39	124	2	93	659	750	845	FtsJ-like RNA methyltransferase	A	RNA processing and modification
TR37127|c1_g2_i1	KOG4101	3e-56	79	210	1	115	31	145	175	Cysteine-rich hydrophobic proteins	R	General function prediction only
TR37289|c1_g2_i1	KOG2744	9e-09	50	52.4	1	50	363	415	512	DNA-binding proteins Bright/BRCAA1/RBP1 and related proteins containing BRIGHT domain	K	Transcription
TR37496|c0_g5_i1	KOG0629	1e-13	63	68.8	1	44	294	337	510	Glutamate decarboxylase and related proteins	E	Amino acid transport and metabolism
TR37681|c0_g2_i1	KOG4236	4e-14	62	70.1	1	48	833	882	888	Serine/threonine protein kinase PKC mu/PKD and related proteins	T	Signal transduction mechanisms
TR37916|c0_g2_i1	KOG1436	2e-34	69	137	1	94	281	375	398	Dihydroorotate dehydrogenase	F	Nucleotide transport and metabolism
TR38142|c0_g1_i1	KOG3668	3e-36	49	144	3	122	146	264	269	Phosphatidylinositol transfer protein	IT	Multiple classes
TR38363|c0_g1_i1	KOG1848	1e-04	40	38.9	8	47	8	47	1610	Uncharacterized conserved protein	S	Function unknown
TR38809|c0_g6_i1	KOG2508	5e-10	36	56.6	4	58	246	305	437	Predicted phospholipase	I	Lipid transport and metabolism
TR39040|c0_g1_i1	KOG4062	2e-29	33	122	4	177	5	167	178	6-O-methylguanine-DNA methyltransferase MGMT/MGT1, involved in DNA repair	L	Replication, recombination and repair
TR39262|c0_g3_i1	KOG2983	4e-06	39	43.8	12	51	285	325	334	Uncharacterized conserved protein	S	Function unknown
TR39474|c0_g2_i1	KOG1423	9e-10	40	55.8	33	91	45	99	379	Ras-like GTPase ERA	DT	Multiple classes
TR39617|c0_g3_i1	KOG0676	9e-34	84	135	1	73	73	143	372	Actin and related proteins	Z	Cytoskeleton
TR39866|c0_g2_i3	KOG0941	2e-40	60	157	1	103	747	849	850	E3 ubiquitin protein ligase	O	Posttranslational modification, protein turnover, chaperones
TR40300|c0_g1_i1	KOG2462	3e-11	40	64.4	382	464	182	262	279	C2H2-type Zn-finger protein	K	Transcription
TR40735|c0_g2_i1	KOG3663	2e-12	83	64.7	3	33	96	126	518	Nuclear factor I	K	Transcription
TR41207|c1_g4_i1	KOG0787	2e-18	56	84.6	1	66	231	291	414	Dehydrogenase kinase	T	Signal transduction mechanisms
TR41461|c0_g1_i2	KOG4050	1e-42	48	166	2	144	14	156	188	Glutamate transporter EAAC1-interacting protein GTRAP3-18	ET	Multiple classes
TR42126|c0_g1_i1	KOG4512	5e-50	42	190	1	145	477	621	625	Vitamin D3 receptor interacting protein	KT	Multiple classes
TR42329|c0_g1_i1	KOG1078	4e-47	68	180	1	115	440	552	865	Vesicle coat complex COPI, gamma subunit	U	Intracellular trafficking, secretion, and vesicular transport
TR42534|c0_g6_i5	KOG4441	1e-04	26	38.8	24	80	177	232	571	Proteins containing BTB/POZ and Kelch domains, involved in regulatory/signal transduction processes	TR	Multiple classes
TR42679|c4_g1_i2	KOG3584	4e-37	69	147	23	123	243	347	348	cAMP response element binding protein and related transcription factors	K	Transcription
TR42933|c0_g2_i1	KOG3489	2e-23	55	101	2	79	5	82	86	Mitochondrial import inner membrane translocase, subunit TIM8	U	Intracellular trafficking, secretion, and vesicular transport
TR43129|c0_g1_i2	KOG1399	3e-35	33	143	145	370	217	438	448	Flavin-containing monooxygenase	Q	Secondary metabolites biosynthesis, transport and catabolism
TR43324|c0_g1_i1	KOG2776	1e-156	65	545	2	387	9	396	398	Metallopeptidase	R	General function prediction only
TR43501|c2_g1_i1	KOG3090	3e-26	54	110	1	75	209	283	290	Prohibitin-like protein	O	Posttranslational modification, protein turnover, chaperones
TR43688|c0_g2_i1	KOG2399	1e-04	36	39.1	1	68	387	453	605	K+-dependent Na+:Ca2+ antiporter	P	Inorganic ion transport and metabolism
TR43925|c0_g1_i1	KOG4796	1e-37	55	149	4	122	483	601	604	RNA polymerase II elongation factor	K	Transcription
TR44187|c0_g2_i1	KOG0584	4e-15	47	73.6	1	76	259	332	632	Serine/threonine protein kinase	R	General function prediction only
TR44429|c0_g2_i2	KOG0044	3e-65	63	242	3	190	4	190	193	Ca2+ sensor (EF-Hand superfamily)	T	Signal transduction mechanisms
TR44814|c0_g1_i1	KOG0224	5e-38	53	150	1	118	27	144	316	Aquaporin (major intrinsic protein family)	G	Carbohydrate transport and metabolism
TR44951|c0_g2_i1	KOG3920	2e-50	39	192	5	167	29	193	193	Uncharacterized conserved protein, contains PA domain	R	General function prediction only
TR45157|c0_g1_i2	KOG4320	8e-24	27	104	3	211	4	230	253	Uncharacterized conserved protein	S	Function unknown
TR45341|c0_g1_i1	KOG1197	4e-24	47	103	1	108	61	167	336	Predicted quinone oxidoreductase	CR	Multiple classes
TR45719|c0_g1_i1	KOG4219	2e-13	20	70.8	3	216	99	320	423	G protein-coupled receptor	T	Signal transduction mechanisms
TR45971|c0_g1_i1	KOG3542	3e-11	31	60.9	1	65	102	165	1283	cAMP-regulated guanine nucleotide exchange factor	T	Signal transduction mechanisms
TR46221|c0_g1_i1	KOG0968	3e-11	20	60.8	3	86	370	454	1488	DNA polymerase zeta, catalytic subunit	L	Replication, recombination and repair
TR46479|c1_g3_i1	KOG4585	7e-13	26	67.5	7	155	89	248	326	Predicted transposase	L	Replication, recombination and repair
TR46668|c0_g2_i1	KOG2268	5e-22	56	96.2	1	66	189	254	465	Serine/threonine protein kinase	TR	Multiple classes
TR47076|c0_g1_i2	KOG3077	2e-65	46	242	1	205	34	240	260	Uncharacterized conserved protein	S	Function unknown
TR47228|c1_g2_i1	KOG0016	2e-10	33	58.4	1	62	201	262	266	Enoyl-CoA hydratase/isomerase	I	Lipid transport and metabolism
TR47451|c1_g1_i3	KOG2234	4e-37	35	148	3	204	114	313	345	Predicted UDP-galactose transporter	G	Carbohydrate transport and metabolism
TR47660|c0_g5_i1	KOG1515	8e-20	44	89.2	1	76	78	153	336	Arylacetamide deacetylase	V	Defense mechanisms
TR48121|c0_g1_i1	KOG0587	2e-80	87	291	1	158	153	311	953	Traf2- and Nck-interacting kinase and related germinal center kinase (GCK) family protein kinases	T	Signal transduction mechanisms
TR48526|c0_g3_i1	KOG0616	1e-127	79	447	1	241	71	311	355	cAMP-dependent protein kinase catalytic subunit (PKA)	T	Signal transduction mechanisms
TR48746|c0_g3_i2	KOG3569	1e-65	45	243	1	209	216	408	425	RAS signaling inhibitor ST5	T	Signal transduction mechanisms
TR48953|c0_g1_i1	KOG2301	1e-10	18	58.8	1	104	848	950	1592	Voltage-gated Ca2+ channels, alpha1 subunits	PT	Multiple classes
TR49138|c0_g4_i1	KOG3923	6e-43	46	167	1	147	198	338	342	D-aspartate oxidase	E	Amino acid transport and metabolism
TR49367|c0_g1_i1	KOG2286	1e-20	30	93.9	13	193	4	155	667	Exocyst complex subunit SEC6	U	Intracellular trafficking, secretion, and vesicular transport
TR49624|c0_g1_i1	KOG1029	0.001	24	37.4	10	171	417	565	1118	Endocytic adaptor protein intersectin	TU	Multiple classes
TR49771|c0_g1_i1	KOG2392	6e-28	36	117	1	139	163	307	380	Serpin	V	Defense mechanisms
TR50003|c1_g1_i1	KOG3164	2e-29	59	121	1	93	1	93	236	Uncharacterized proteins of PilT N-term./Vapc superfamily	R	General function prediction only
TR50775|c0_g2_i1	KOG2854	2e-30	63	124	1	91	253	343	343	Possible pfkB family carbohydrate kinase	G	Carbohydrate transport and metabolism
TR50976|c0_g2_i2	KOG0158	1e-114	37	405	3	493	1	499	499	Cytochrome P450 CYP3/CYP5/CYP6/CYP9 subfamilies	Q	Secondary metabolites biosynthesis, transport and catabolism
TR51195|c1_g1_i1	KOG2761	3e-34	47	137	1	118	63	180	219	START domain-containing proteins involved in steroidogenesis/phosphatidylcholine transfer	I	Lipid transport and metabolism
TR20|c0_g1_i1	KOG0424	1e-19	77	88.5	1	53	106	158	158	Ubiquitin-protein ligase	O	Posttranslational modification, protein turnover, chaperones
TR288|c0_g3_i1	KOG2636	8e-14	48	69.3	2	71	1	70	497	Splicing factor 3a, subunit 3	A	RNA processing and modification
TR495|c1_g1_i1	KOG3030	2e-17	38	81.6	1	86	211	303	317	Lipid phosphate phosphatase and related enzymes of the PAP2 family	I	Lipid transport and metabolism
TR652|c0_g1_i1	KOG1378	2e-05	34	41.5	1	64	378	432	452	Purple acid phosphatase	G	Carbohydrate transport and metabolism
TR1126|c0_g3_i1	KOG1158	3e-04	53	37.3	1	26	46	71	645	NADP/FAD dependent oxidoreductase	C	Energy production and conversion
TR1333|c1_g1_i1	KOG1824	2e-52	80	198	1	138	1094	1233	1233	TATA-binding protein-interacting protein	R	General function prediction only
TR1598|c0_g1_i1	KOG1644	2e-05	33	41.9	1	66	91	150	233	U2-associated snRNP A' protein	A	RNA processing and modification
TR1798|c1_g1_i1	KOG3084	2e-22	28	100	5	211	12	202	345	NADH pyrophosphatase I of the Nudix family of hydrolases	L	Replication, recombination and repair
TR2039|c1_g2_i2	KOG2986	5e-48	41	184	6	170	147	312	313	Uncharacterized conserved protein	S	Function unknown
TR2342|c2_g1_i1	KOG1454	8e-20	35	89.3	3	106	47	152	326	Predicted hydrolase/acyltransferase (alpha/beta hydrolase superfamily)	R	General function prediction only
TR2556|c0_g2_i1	KOG3001	1e-32	50	131	1	106	225	332	391	Dosage compensation regulatory complex/histone acetyltransferase complex, subunit MSL-3/MRG15/EAF3, and related CHROMO domain-containing proteins	BK	Multiple classes
TR2780|c0_g7_i2	KOG4211	2e-10	33	58.8	1	121	58	162	510	Splicing factor hnRNP-F and related RNA-binding proteins	A	RNA processing and modification
TR3013|c0_g1_i5	KOG1208	8e-18	38	82.7	1	94	221	311	314	Dehydrogenases with different specificities (related to short-chain alcohol dehydrogenases)	Q	Secondary metabolites biosynthesis, transport and catabolism
TR3195|c1_g3_i1	KOG2568	4e-54	37	205	11	208	144	333	518	Predicted membrane protein	S	Function unknown
TR3658|c0_g1_i1	KOG2512	2e-09	26	55.4	1	126	89	220	337	Beta-tubulin folding cofactor C	O	Posttranslational modification, protein turnover, chaperones
TR3887|c0_g1_i1	KOG0592	3e-42	60	164	1	107	201	318	604	3-phosphoinositide-dependent protein kinase (PDK1)	T	Signal transduction mechanisms
TR4082|c0_g2_i1	KOG2681	2e-23	31	101	13	119	386	492	498	Metal-dependent phosphohydrolase	S	Function unknown
TR4512|c0_g1_i1	KOG2408	3e-06	21	44.3	1	68	432	508	719	Peroxidase/oxygenase	R	General function prediction only
TR4703|c0_g4_i1	KOG0078	1e-53	70	202	1	120	27	146	207	GTP-binding protein SEC4, small G protein superfamily, and related Ras family GTP-binding proteins	TU	Multiple classes
TR4928|c0_g5_i1	KOG0425	1e-35	68	141	1	75	20	94	171	Ubiquitin-protein ligase	O	Posttranslational modification, protein turnover, chaperones
TR5106|c1_g5_i1	KOG0393	3e-45	55	174	1	117	73	189	198	Ras-related small GTPase, Rho type	R	General function prediction only
TR5231|c0_g1_i1	KOG3546	5e-09	48	54.7	36	114	460	538	1167	Collagens (type XV)	W	Extracellular structures
TR5489|c0_g2_i1	KOG1557	5e-32	73	129	1	72	67	138	363	Fructose-biphosphate aldolase	G	Carbohydrate transport and metabolism
TR5702|c0_g1_i1	KOG1058	3e-53	72	200	1	119	811	926	948	Vesicle coat complex COPI, beta subunit	U	Intracellular trafficking, secretion, and vesicular transport
TR6174|c0_g1_i1	KOG1094	2e-05	39	41.1	2	38	145	182	807	Discoidin domain receptor DDR1	T	Signal transduction mechanisms
TR6352|c1_g2_i1	KOG0092	2e-63	69	235	11	156	55	199	200	GTPase Rab5/YPT51 and related small G protein superfamily GTPases	U	Intracellular trafficking, secretion, and vesicular transport
TR6559|c0_g2_i1	KOG0019	9e-55	53	206	1	159	83	238	656	Molecular chaperone (HSP90 family)	O	Posttranslational modification, protein turnover, chaperones
TR6757|c0_g1_i1	KOG4108	1e-24	48	105	2	98	64	160	174	Dynein light chain	N	Cell motility
TR6940|c0_g3_i1	KOG0532	1e-18	29	86.6	1	158	90	244	722	Leucine-rich repeat (LRR) protein, contains calponin homology domain	Z	Cytoskeleton
TR7104|c1_g1_i1	KOG0517	2e-20	72	91.6	2	62	1738	1798	2473	Beta-spectrin	Z	Cytoskeleton
TR7345|c0_g1_i1	KOG0262	1e-04	32	38.4	15	71	1087	1144	1640	RNA polymerase I, large subunit	K	Transcription
TR8254|c0_g5_i1	KOG0141	2e-35	46	141	1	98	142	239	421	Isovaleryl-CoA dehydrogenase	EI	Multiple classes
TR8509|c0_g2_i2	KOG0022	1e-54	63	205	1	140	85	225	375	Alcohol dehydrogenase, class III	Q	Secondary metabolites biosynthesis, transport and catabolism
TR8782|c1_g5_i1	KOG2064	4e-11	40	60.4	8	75	357	433	517	Poly(ADP-ribose) glycohydrolase	T	Signal transduction mechanisms
TR8934|c0_g3_i2	KOG3343	1e-63	68	235	5	160	1	157	175	Vesicle coat complex COPI, zeta subunit	U	Intracellular trafficking, secretion, and vesicular transport
TR9100|c6_g1_i3	KOG3703	1e-40	72	158	1	87	679	765	873	Heparan sulfate N-deacetylase/N-sulfotransferase	O	Posttranslational modification, protein turnover, chaperones
TR9766|c2_g9_i1	KOG4796	6e-15	62	72.9	5	58	542	594	604	RNA polymerase II elongation factor	K	Transcription
TR9917|c0_g6_i2	KOG0345	6e-39	53	152	1	102	246	348	567	ATP-dependent RNA helicase	A	RNA processing and modification
TR10125|c0_g1_i1	KOG1026	2e-10	33	60.0	33	120	299	389	774	Nerve growth factor receptor TRKA and related tyrosine kinases	TU	Multiple classes
TR10288|c1_g1_i3	KOG2856	2e-46	48	179	8	156	4	152	472	Adaptor protein PACSIN	TUZ	Multiple classes
TR10445|c0_g1_i1	KOG0046	1e-04	21	39.1	10	82	16	86	627	Ca2+-binding actin-bundling protein (fimbrin/plastin), EF-Hand protein superfamily	Z	Cytoskeleton
TR10662|c0_g2_i1	KOG0737	7e-87	50	314	1	233	17	255	386	AAA+-type ATPase	O	Posttranslational modification, protein turnover, chaperones
TR10890|c0_g3_i1	KOG0087	4e-26	67	110	1	74	118	191	222	GTPase Rab11/YPT3, small G protein superfamily	U	Intracellular trafficking, secretion, and vesicular transport
TR11040|c9_g2_i3	KOG0757	1e-120	59	427	2	309	4	316	319	Mitochondrial carrier protein - Rim2p/Mrs12p	C	Energy production and conversion
TR11238|c0_g1_i1	KOG4219	2e-29	59	120	1	87	75	161	423	G protein-coupled receptor	T	Signal transduction mechanisms
TR11453|c0_g1_i1	KOG0660	1e-18	39	84.9	1	88	272	358	359	Mitogen-activated protein kinase	T	Signal transduction mechanisms
TR11836|c0_g1_i1	KOG0969	1e-37	60	148	1	96	966	1062	1066	DNA polymerase delta, catalytic subunit	L	Replication, recombination and repair
TR12548|c0_g1_i1	KOG4794	2e-04	79	37.8	1	39	70	108	114	Thymosin beta	N	Cell motility
TR12947|c0_g5_i1	KOG3130	8e-36	52	144	1	198	29	219	514	Uncharacterized conserved protein	S	Function unknown
TR13417|c0_g1_i1	KOG2997	1e-107	53	384	58	424	7	366	366	F-box protein FBX9	R	General function prediction only
TR13848|c0_g1_i4	KOG3282	4e-50	65	190	25	148	67	190	190	Uncharacterized conserved protein	S	Function unknown
TR14057|c2_g1_i1	KOG4225	1e-12	41	67.8	2	66	218	282	489	Sorbin and SH3 domain-containing protein	T	Signal transduction mechanisms
TR14057|c2_g1_i1	KOG4177	3e-11	29	62.7	70	180	504	613	1143	Ankyrin	M	Cell wall/membrane/envelope biogenesis
TR14243|c0_g1_i1	KOG0905	9e-31	33	127	1	175	1433	1638	1639	Phosphoinositide 3-kinase	T	Signal transduction mechanisms
TR14464|c0_g1_i1	KOG3286	3e-54	57	204	1	144	81	224	226	Selenoprotein T	R	General function prediction only
TR14626|c1_g43_i1	KOG0156	2e-19	37	88.0	1	89	242	328	489	Cytochrome P450 CYP2 subfamily	Q	Secondary metabolites biosynthesis, transport and catabolism
TR15029|c1_g9_i1	KOG2403	4e-35	84	140	1	75	112	186	642	Succinate dehydrogenase, flavoprotein subunit	C	Energy production and conversion
TR15483|c0_g2_i1	KOG2147	9e-13	41	65.8	1	74	249	325	823	Nucleolar protein involved in 40S ribosome biogenesis	J	Translation, ribosomal structure and biogenesis
TR15743|c0_g2_i1	KOG0033	1e-62	84	231	1	119	103	220	355	Ca2+/calmodulin-dependent protein kinase, EF-Hand protein superfamily	T	Signal transduction mechanisms
TR15942|c0_g1_i1	KOG0934	1e-08	62	52.2	1	35	10	44	145	Clathrin adaptor complex, small subunit	U	Intracellular trafficking, secretion, and vesicular transport
TR16185|c0_g8_i1	KOG0037	1e-12	28	65.7	17	106	25	113	221	Ca2+-binding protein, EF-Hand protein superfamily	T	Signal transduction mechanisms
TR16428|c1_g6_i1	KOG0937	3e-39	64	153	1	104	318	424	424	Adaptor complexes medium subunit family	U	Intracellular trafficking, secretion, and vesicular transport
TR16654|c0_g2_i4	KOG2541	2e-41	42	161	1	125	110	235	296	Palmitoyl protein thioesterase	IO	Multiple classes
TR16827|c0_g3_i1	KOG3774	3e-55	50	208	1	171	194	362	563	Uncharacterized conserved protein Lama	T	Signal transduction mechanisms
TR17252|c0_g2_i1	KOG2872	2e-30	57	124	1	83	274	356	359	Uroporphyrinogen decarboxylase	H	Coenzyme transport and metabolism
TR17484|c0_g1_i1	KOG1316	1e-22	44	98.5	1	106	303	395	464	Argininosuccinate lyase	E	Amino acid transport and metabolism
TR17866|c0_g1_i1	KOG1474	5e-08	36	50.2	7	52	210	254	640	Transcription initiation factor TFIID, subunit BDF1 and related bromodomain proteins	K	Transcription
TR18554|c0_g4_i1	KOG0420	2e-07	31	47.6	1	35	141	175	184	Ubiquitin-protein ligase	O	Posttranslational modification, protein turnover, chaperones
TR18772|c0_g1_i1	KOG0055	7e-04	27	36.3	1	92	413	504	1228	Multidrug/pheromone exporter, ABC superfamily	Q	Secondary metabolites biosynthesis, transport and catabolism
TR18966|c2_g1_i1	KOG4526	1e-29	38	123	4	142	36	166	170	Predicted membrane protein	S	Function unknown
TR19501|c0_g2_i1	KOG0853	4e-06	35	43.8	18	86	383	455	495	Glycosyltransferase	M	Cell wall/membrane/envelope biogenesis
TR19737|c0_g2_i1	KOG3211	1e-14	59	72.3	1	61	168	228	230	Predicted endoplasmic reticulum membrane protein Lec35/MPDU1 involved in monosaccharide-P-dolichol utilization	R	General function prediction only
TR19929|c0_g7_i1	KOG2592	4e-16	47	76.9	18	90	62	134	426	Tumor differentially expressed (TDE) protein	S	Function unknown
TR20120|c1_g1_i2	KOG1609	3e-25	27	110	15	213	28	232	323	Protein involved in mRNA turnover and stability	A	RNA processing and modification
TR20546|c0_g5_i1	KOG4578	5e-77	51	281	1	261	17	280	421	Uncharacterized conserved protein, contains KAZAL and TY domains	R	General function prediction only
TR20795|c0_g4_i1	KOG3144	8e-12	39	62.7	3	79	80	160	196	Ethanolamine-P-transferase GPI11/PIG-F, involved in glycosylphosphatidylinositol anchor biosynthesis	MO	Multiple classes
TR21007|c2_g1_i1	KOG1991	4e-10	44	56.8	1	50	1	52	1010	Nuclear transport receptor RANBP7/RANBP8 (importin beta superfamily)	YU	Multiple classes
TR21182|c0_g2_i1	KOG0939	2e-20	37	91.6	4	90	567	653	720	E3 ubiquitin-protein ligase/Putative upstream regulatory element binding protein	OK	Multiple classes
TR21401|c0_g1_i1	KOG1062	4e-89	67	321	1	197	3	202	866	Vesicle coat complex AP-1, gamma subunit	U	Intracellular trafficking, secretion, and vesicular transport
TR21737|c0_g1_i1	KOG1125	1e-10	57	58.9	1	42	345	386	579	TPR repeat-containing protein	R	General function prediction only
TR21983|c0_g2_i1	KOG3704	4e-15	36	73.5	6	71	291	359	360	Heparan sulfate D-glucosaminyl 3-O-sulfotransferase	O	Posttranslational modification, protein turnover, chaperones
TR22175|c1_g1_i2	KOG1431	4e-33	71	133	2	82	35	115	315	GDP-L-fucose synthetase	GO	Multiple classes
TR22359|c2_g2_i2	KOG0938	8e-70	58	256	1	159	252	412	446	Adaptor complexes medium subunit family	U	Intracellular trafficking, secretion, and vesicular transport
TR22601|c0_g1_i1	KOG3275	1e-46	63	179	11	132	6	127	127	Zinc-binding protein of the histidine triad (HIT) family	T	Signal transduction mechanisms
TR22766|c0_g1_i1	KOG4012	2e-05	45	41.6	8	58	73	120	243	Histone H1	B	Chromatin structure and dynamics
TR22975|c1_g4_i1	KOG0193	3e-13	63	67.7	11	56	491	536	678	Serine/threonine protein kinase RAF	T	Signal transduction mechanisms
TR23116|c0_g2_i2	KOG0104	1e-22	48	99.3	1	126	450	567	902	Molecular chaperones GRP170/SIL1, HSP70 superfamily	O	Posttranslational modification, protein turnover, chaperones
TR23420|c0_g1_i1	KOG2958	5e-44	51	170	1	133	124	258	354	Galactose-1-phosphate uridylyltransferase	C	Energy production and conversion
TR23593|c0_g2_i1	KOG0741	2e-25	56	107	1	90	651	740	744	AAA+-type ATPase	O	Posttranslational modification, protein turnover, chaperones
TR23735|c0_g3_i1	KOG4179	7e-29	69	119	1	72	327	398	568	Lysyl hydrolase/glycosyltransferase family 25	O	Posttranslational modification, protein turnover, chaperones
TR23983|c0_g1_i1	KOG2704	2e-15	50	74.2	1	66	335	404	480	Predicted membrane protein	S	Function unknown
TR24194|c0_g7_i1	KOG2937	4e-11	33	60.4	12	94	11	79	348	Decapping enzyme complex, predicted pyrophosphatase DCP2	A	RNA processing and modification
TR24392|c0_g1_i1	KOG3533	3e-15	48	73.9	1	71	659	723	2706	Inositol 1,4,5-trisphosphate receptor	T	Signal transduction mechanisms
TR24660|c0_g1_i1	KOG1458	5e-24	66	103	1	60	281	340	343	Fructose-1,6-bisphosphatase	G	Carbohydrate transport and metabolism
TR24865|c0_g1_i1	KOG2282	8e-10	44	55.8	3	51	664	708	708	NADH-ubiquinone oxidoreductase, NDUFS1/75 kDa subunit	C	Energy production and conversion
TR25022|c3_g4_i1	KOG1192	9e-37	25	148	19	291	102	393	496	UDP-glucuronosyl and UDP-glucosyl transferase	GC	Multiple classes
TR26094|c0_g2_i2	KOG2462	8e-21	41	92.9	1	106	162	265	279	C2H2-type Zn-finger protein	K	Transcription
TR26300|c0_g1_i1	KOG3189	6e-35	64	139	1	93	159	251	252	Phosphomannomutase	I	Lipid transport and metabolism
TR26484|c0_g4_i1	KOG3279	1e-36	33	146	11	193	15	198	283	Uncharacterized conserved protein (melanoma antigen P15)	S	Function unknown
TR26997|c0_g1_i1	KOG1944	2e-29	39	122	20	173	45	200	222	Peroxisomal membrane protein MPV17 and related proteins	R	General function prediction only
TR27167|c0_g2_i2	KOG4441	4e-15	26	74.6	7	131	444	568	571	Proteins containing BTB/POZ and Kelch domains, involved in regulatory/signal transduction processes	TR	Multiple classes
TR27501|c1_g4_i1	KOG3188	7e-65	62	240	4	164	3	165	246	Uncharacterized conserved protein	S	Function unknown
TR27756|c0_g1_i1	KOG0264	6e-38	73	149	1	97	1	98	422	Nucleosome remodeling factor, subunit CAF1/NURF55/MSI1	B	Chromatin structure and dynamics
TR28269|c0_g1_i1	KOG2711	6e-36	75	142	1	92	243	333	372	Glycerol-3-phosphate dehydrogenase/dihydroxyacetone 3-phosphate reductase	C	Energy production and conversion
TR28444|c0_g2_i1	KOG0274	9e-14	28	68.9	2	93	315	403	537	Cdc4 and related F-box and WD-40 proteins	R	General function prediction only
TR28907|c0_g1_i1	KOG3538	1e-04	36	39.0	2	45	237	278	845	Disintegrin metalloproteinases with thrombospondin repeats	O	Posttranslational modification, protein turnover, chaperones
TR29084|c0_g2_i2	KOG3064	4e-53	72	200	1	119	19	138	303	RNA-binding nuclear protein (MAK16) containing a distinct C4 Zn-finger	A	RNA processing and modification
TR29286|c7_g1_i1	KOG1696	3e-16	82	77.4	1	51	1	51	193	60s ribosomal protein L19	J	Translation, ribosomal structure and biogenesis
TR29506|c1_g1_i1	KOG2046	5e-36	52	143	1	121	1	115	193	Calponin	Z	Cytoskeleton
TR29746|c0_g1_i2	KOG1488	6e-31	67	126	1	85	179	264	503	Translational repressor Pumilio/PUF3 and related RNA-binding proteins (Puf superfamily)	J	Translation, ribosomal structure and biogenesis
TR29943|c0_g11_i1	KOG0160	4e-04	25	37.6	2	88	686	759	862	Myosin class V heavy chain	Z	Cytoskeleton
TR30146|c0_g1_i1	KOG3619	3e-29	61	120	1	75	779	854	867	Adenylate/guanylate cyclase	C	Energy production and conversion
TR30298|c0_g3_i1	KOG2301	1e-30	22	126	1	155	1448	1590	1592	Voltage-gated Ca2+ channels, alpha1 subunits	PT	Multiple classes
TR30978|c0_g8_i1	KOG1985	1e-57	64	215	1	143	459	599	887	Vesicle coat complex COPII, subunit SEC24/subunit SFB2	U	Intracellular trafficking, secretion, and vesicular transport
TR31166|c0_g1_i1	KOG2167	2e-25	64	108	44	130	1	88	661	Cullins	D	Cell cycle control, cell division, chromosome partitioning
TR31348|c0_g1_i1	KOG4012	2e-07	45	48.2	1	66	49	116	243	Histone H1	B	Chromatin structure and dynamics
TR31719|c0_g9_i1	KOG1335	1e-48	75	185	1	105	377	481	506	Dihydrolipoamide dehydrogenase	C	Energy production and conversion
TR31965|c2_g1_i3	KOG3970	2e-04	24	38.1	1	70	121	185	299	Predicted E3 ubiquitin ligase	O	Posttranslational modification, protein turnover, chaperones
TR32317|c0_g6_i2	KOG0935	9e-48	90	182	1	117	23	140	143	Clathrin adaptor complex, small subunit	U	Intracellular trafficking, secretion, and vesicular transport
TR32778|c3_g1_i2	KOG0470	0.0	54	781	7	675	60	754	757	1,4-alpha-glucan branching enzyme/starch branching enzyme II	G	Carbohydrate transport and metabolism
TR33043|c0_g3_i1	KOG0592	2e-22	42	97.8	1	95	299	389	604	3-phosphoinositide-dependent protein kinase (PDK1)	T	Signal transduction mechanisms
TR33214|c0_g1_i1	KOG0417	4e-04	44	37.2	1	25	122	146	148	Ubiquitin-protein ligase	O	Posttranslational modification, protein turnover, chaperones
TR34293|c6_g6_i1	KOG1418	1e-21	32	96.8	1	138	28	182	433	Tandem pore domain K+ channel	P	Inorganic ion transport and metabolism
TR34670|c1_g3_i2	KOG1937	4e-27	45	113	1	104	417	520	521	Uncharacterized conserved protein	S	Function unknown
TR34867|c0_g1_i1	KOG1279	6e-39	47	155	1	253	288	506	506	Chromatin remodeling factor subunit and related transcription factors	B	Chromatin structure and dynamics
TR35396|c2_g1_i1	KOG4441	1e-09	39	55.4	14	61	19	66	571	Proteins containing BTB/POZ and Kelch domains, involved in regulatory/signal transduction processes	TR	Multiple classes
TR35579|c0_g2_i1	KOG3764	8e-08	33	49.5	2	66	35	123	464	Vesicular amine transporter	U	Intracellular trafficking, secretion, and vesicular transport
TR35968|c0_g2_i1	KOG2443	1e-24	48	105	1	122	18	140	362	Uncharacterized conserved protein	S	Function unknown
TR36149|c2_g4_i1	KOG4215	7e-35	45	140	11	155	35	186	432	Hepatocyte nuclear factor 4 and similar steroid hormone receptors	K	Transcription
TR36331|c5_g6_i1	KOG2306	3e-25	34	109	5	190	304	482	609	Uncharacterized conserved protein	S	Function unknown
TR36673|c0_g1_i1	KOG2317	4e-04	40	37.2	3	37	24	58	138	Putative translation initiation inhibitor UK114/IBM1	J	Translation, ribosomal structure and biogenesis
TR36839|c1_g4_i3	KOG2952	8e-38	40	150	4	152	155	287	351	Cell cycle control protein	DKT	Multiple classes
TR37055|c60_g1_i2	KOG4656	4e-07	33	47.3	5	66	10	72	247	Copper chaperone for superoxide dismutase	P	Inorganic ion transport and metabolism
TR37130|c0_g11_i1	KOG4022	4e-56	69	211	1	141	91	231	236	Dihydropteridine reductase DHPR/QDPR	E	Amino acid transport and metabolism
TR37515|c0_g4_i1	KOG1105	2e-22	77	97.7	1	61	229	289	296	Transcription elongation factor TFIIS/Cofactor of enhancer-binding protein Sp1	K	Transcription
TR37935|c0_g3_i1	KOG1832	8e-60	48	223	1	133	1267	1402	1516	HIV-1 Vpr-binding protein	D	Cell cycle control, cell division, chromosome partitioning
TR38375|c0_g1_i1	KOG0922	1e-22	40	98.8	1	102	454	552	674	DEAH-box RNA helicase	A	RNA processing and modification
TR38831|c0_g2_i1	KOG0810	3e-04	31	37.6	2	61	43	102	297	SNARE protein Syntaxin 1 and related proteins	U	Intracellular trafficking, secretion, and vesicular transport
TR39058|c0_g2_i1	KOG0254	7e-05	41	39.7	53	86	389	422	513	Predicted transporter (major facilitator superfamily)	R	General function prediction only
TR39263|c1_g8_i1	KOG1192	1e-10	40	58.4	1	72	416	485	496	UDP-glucuronosyl and UDP-glucosyl transferase	GC	Multiple classes
TR39491|c0_g1_i1	KOG2907	7e-30	44	123	4	117	4	116	116	RNA polymerase I transcription factor TFIIS, subunit A12.2/RPA12	K	Transcription
TR39624|c1_g1_i1	KOG1802	2e-16	27	80.4	48	247	333	514	935	RNA helicase nonsense mRNA reducing factor (pNORF1)	A	RNA processing and modification
TR40334|c0_g1_i1	KOG1257	2e-60	61	225	5	143	395	532	582	NADP+-dependent malic enzyme	C	Energy production and conversion
TR40508|c0_g1_i1	KOG3627	1e-19	41	88.5	1	91	162	256	256	Trypsin	E	Amino acid transport and metabolism
TR40778|c0_g4_i1	KOG2206	4e-04	45	37.3	15	45	21	50	687	Exosome 3'-5' exoribonuclease complex, subunit PM/SCL-100 (Rrp6)	J	Translation, ribosomal structure and biogenesis
TR41020|c0_g10_i1	KOG1065	8e-29	57	118	1	88	251	338	805	Maltase glucoamylase and related hydrolases, glycosyl hydrolase family 31	G	Carbohydrate transport and metabolism
TR41212|c0_g2_i1	KOG2760	1e-15	69	75.0	1	53	214	266	432	Vacuolar sorting protein VPS36	U	Intracellular trafficking, secretion, and vesicular transport
TR41482|c0_g2_i4	KOG2010	6e-21	62	94.1	1	150	249	398	405	Double stranded RNA binding protein	R	General function prediction only
TR42150|c0_g4_i1	KOG0003	2e-14	97	71.3	1	39	1	39	128	Ubiquitin/60s ribosomal protein L40 fusion	J	Translation, ribosomal structure and biogenesis
TR42358|c0_g3_i1	KOG1597	1e-127	61	450	12	317	1	307	308	Transcription initiation factor TFIIB	K	Transcription
TR42551|c1_g4_i1	KOG2408	4e-09	26	53.5	2	56	297	353	719	Peroxidase/oxygenase	R	General function prediction only
TR42697|c2_g2_i1	KOG1366	4e-06	37	43.4	1	50	1388	1436	1436	Alpha-macroglobulin	O	Posttranslational modification, protein turnover, chaperones
TR42958|c1_g4_i2	KOG3742	5e-42	70	163	1	89	416	504	692	Glycogen synthase	G	Carbohydrate transport and metabolism
TR43152|c0_g3_i1	KOG2655	1e-75	61	276	1	190	81	272	366	Septin family protein (P-loop GTPase)	DZU	Multiple classes
TR43339|c0_g3_i1	KOG0055	1e-51	71	195	1	103	1123	1225	1228	Multidrug/pheromone exporter, ABC superfamily	Q	Secondary metabolites biosynthesis, transport and catabolism
TR43708|c0_g1_i1	KOG1163	2e-12	70	65.0	1	44	27	70	341	Casein kinase (serine/threonine/tyrosine protein kinase)	T	Signal transduction mechanisms
TR43960|c0_g1_i1	KOG1115	4e-10	39	56.9	1	58	409	466	516	Ceramide kinase	IT	Multiple classes
TR44214|c0_g1_i2	KOG2585	1e-10	40	58.9	1	63	388	452	453	Uncharacterized conserved protein	S	Function unknown
TR44659|c0_g2_i1	KOG2308	6e-32	51	129	1	88	352	439	741	Phosphatidic acid-preferring phospholipase A1, contains DDHD domain	IU	Multiple classes
TR44825|c0_g2_i3	KOG1182	3e-12	44	63.9	1	52	381	432	432	Branched chain alpha-keto acid dehydrogenase complex, alpha subunit	C	Energy production and conversion
TR44970|c1_g1_i1	KOG1416	5e-32	34	131	4	155	167	311	475	tRNA(1-methyladenosine) methyltransferase, subunit GCD10	J	Translation, ribosomal structure and biogenesis
TR45344|c1_g1_i2	KOG2128	3e-12	62	63.8	3	50	1354	1401	1401	Ras GTPase-activating protein family - IQGAP	T	Signal transduction mechanisms
TR45498|c0_g3_i1	KOG0873	1e-23	52	101	8	92	114	198	283	C-4 sterol methyl oxidase	I	Lipid transport and metabolism
TR45731|c0_g1_i1	KOG0062	1e-22	50	98.5	1	74	207	280	582	ATPase component of ABC transporters with duplicated ATPase domains/Translation elongation factor EF-3b	EJ	Multiple classes
TR46233|c0_g2_i2	KOG1282	2e-14	30	71.1	1	84	370	446	454	Serine carboxypeptidases (lysosomal cathepsin A)	OE	Multiple classes
TR46494|c1_g1_i2	KOG3989	9e-26	37	109	1	133	1	124	224	Beta-2-glycoprotein I	W	Extracellular structures
TR46861|c0_g1_i3	KOG3095	2e-24	44	104	1	106	102	209	284	Transcription initiation factor IIE, beta subunit	K	Transcription
TR47095|c0_g1_i1	KOG1179	6e-28	46	116	1	115	184	299	649	Very long-chain acyl-CoA synthetase/fatty acid transporter	I	Lipid transport and metabolism
TR47467|c1_g1_i1	KOG3743	2e-21	63	94.7	5	62	534	591	622	Recombination signal binding protein-J kappa(CBF1, Su(H), HS2NF5)	K	Transcription
TR47688|c1_g1_i1	KOG3900	1e-34	43	138	8	121	294	413	413	Transforming growth factor beta, bone morphogenetic protein and related proteins	T	Signal transduction mechanisms
TR47891|c0_g1_i1	KOG0114	3e-52	73	197	1	124	1	124	124	Predicted RNA-binding protein (RRM superfamily)	R	General function prediction only
TR48767|c0_g3_i3	KOG0368	7e-50	42	190	1	173	2035	2196	2196	Acetyl-CoA carboxylase	I	Lipid transport and metabolism
TR48980|c0_g1_i2	KOG4081	4e-36	60	143	1	113	1	115	115	Dynein light chain	N	Cell motility
TR49170|c0_g3_i1	KOG1840	3e-17	40	80.8	1	77	329	405	508	Kinesin light chain	Z	Cytoskeleton
TR49630|c0_g4_i1	KOG1256	6e-14	23	69.9	2	69	545	611	691	Long-chain acyl-CoA synthetases (AMP-forming)	I	Lipid transport and metabolism
TR49794|c0_g2_i1	KOG4630	7e-20	53	89.5	1	79	6	85	142	NADH:ubiquinone oxidoreductase, NDUFA7/B14.5A subunit	C	Energy production and conversion
TR50030|c0_g1_i1	KOG3209	3e-14	24	74.7	146	435	681	983	984	WW domain-containing protein	R	General function prediction only
TR50321|c0_g3_i2	KOG1342	1e-36	62	144	4	93	1	90	425	Histone deacetylase complex, catalytic component RPD3	B	Chromatin structure and dynamics
TR50786|c1_g1_i1	KOG2133	1e-07	48	49.0	4	73	1112	1190	1229	Transcriptional corepressor Atrophin-1/DRPLA	R	General function prediction only
TR51007|c0_g1_i1	KOG4624	1e-18	50	85.1	1	92	11	103	104	Uncharacterized conserved protein	S	Function unknown
TR51220|c0_g1_i1	KOG3784	2e-11	50	61.5	1	42	41	82	407	Sorting nexin protein SNX27	RTU	Multiple classes
TR18|c1_g3_i1	KOG4441	9e-24	32	102	1	97	371	468	571	Proteins containing BTB/POZ and Kelch domains, involved in regulatory/signal transduction processes	TR	Multiple classes
TR476|c0_g1_i1	KOG1457	2e-19	47	87.5	2	68	10	85	284	RNA binding protein (contains RRM repeats)	R	General function prediction only
TR649|c0_g3_i1	KOG2200	1e-15	29	75.1	1	84	451	547	674	Tumour suppressor protein p122-RhoGAP/DLC1	T	Signal transduction mechanisms
TR1120|c0_g1_i1	KOG2744	3e-42	51	166	1	222	1	225	512	DNA-binding proteins Bright/BRCAA1/RBP1 and related proteins containing BRIGHT domain	K	Transcription
TR1320|c0_g2_i1	KOG2712	2e-19	59	88.1	2	70	38	105	108	Transcriptional coactivator	K	Transcription
TR1590|c0_g2_i1	KOG0620	8e-16	54	75.8	5	55	19	69	361	Glucose-repressible alcohol dehydrogenase transcriptional effector CCR4 and related proteins	K	Transcription
TR2032|c0_g1_i1	KOG1010	2e-15	37	74.7	3	81	712	788	920	Rb (Retinoblastoma tumor suppressor)-related protein	D	Cell cycle control, cell division, chromosome partitioning
TR2322|c0_g2_i1	KOG1792	7e-39	33	154	25	215	42	228	230	Reticulon	U	Intracellular trafficking, secretion, and vesicular transport
TR2780|c0_g5_i1	KOG0110	1e-38	48	154	2	197	332	540	725	RNA-binding protein (RRM superfamily)	R	General function prediction only
TR3008|c1_g4_i1	KOG2904	6e-33	37	134	1	170	154	327	328	Predicted methyltransferase	R	General function prediction only
TR3172|c0_g5_i1	KOG2889	4e-37	75	146	1	86	1	86	204	Predicted PRP38-like splicing factor	S	Function unknown
TR3419|c0_g1_i1	KOG0574	1e-37	56	148	1	92	6	98	502	STE20-like serine/threonine kinase MST	T	Signal transduction mechanisms
TR3644|c1_g2_i1	KOG2182	4e-30	42	123	7	122	335	454	514	Hydrolytic enzymes of the alpha/beta hydrolase fold	OR	Multiple classes
TR4273|c0_g1_i1	KOG3823	4e-17	45	80.5	1	72	1	64	630	Uncharacterized conserved protein	S	Function unknown
TR4477|c0_g1_i2	KOG3627	3e-55	42	210	150	401	4	255	256	Trypsin	E	Amino acid transport and metabolism
TR4913|c0_g1_i1	KOG2693	4e-11	26	61.2	3	140	7	157	453	Putative zinc transporter	P	Inorganic ion transport and metabolism
TR5105|c0_g2_i1	KOG3684	5e-11	37	60.0	4	76	368	442	489	Ca2+-activated K+ channel proteins (intermediate/small conductance classes)	P	Inorganic ion transport and metabolism
TR5220|c0_g1_i1	KOG3557	3e-32	55	130	1	86	48	133	721	Epidermal growth factor receptor kinase substrate	T	Signal transduction mechanisms
TR6163|c0_g2_i1	KOG4265	2e-08	59	51.6	1	42	30	69	349	Predicted E3 ubiquitin ligase	O	Posttranslational modification, protein turnover, chaperones
TR6345|c0_g2_i2	KOG1660	4e-45	59	174	5	141	263	399	399	Sorting nexin SNX6/TFAF2, contains PX domain	V	Defense mechanisms
TR6741|c0_g1_i1	KOG0616	3e-30	54	123	1	84	236	319	355	cAMP-dependent protein kinase catalytic subunit (PKA)	T	Signal transduction mechanisms
TR6927|c0_g1_i2	KOG1123	1e-82	70	299	1	154	305	459	776	RNA polymerase II transcription initiation/nucleotide excision repair factor TFIIH, 3'-5' helicase subunit SSL2	KL	Multiple classes
TR7101|c0_g2_i1	KOG4633	2e-10	41	58.2	1	70	17	93	169	NADH:ubiquinone oxidoreductase, NDUFB6/B17 subunit	C	Energy production and conversion
TR7643|c0_g2_i1	KOG4436	1e-113	45	402	1	370	99	503	948	Predicted GTPase activator NB4S/EVI5 (contains TBC domain)/Calmodulin-binding protein Pollux (contains PTB and TBC domains)	R	General function prediction only
TR8021|c0_g1_i1	KOG3666	4e-40	81	156	1	97	773	869	1141	Uncharacterized conserved protein	S	Function unknown
TR8240|c0_g3_i1	KOG2328	1e-10	44	58.9	1	45	657	701	702	Chromosome condensation complex Condensin, subunit H	BD	Multiple classes
TR8504|c0_g2_i1	KOG0166	5e-16	61	76.9	1	59	299	358	514	Karyopherin (importin) alpha	U	Intracellular trafficking, secretion, and vesicular transport
TR8782|c1_g3_i1	KOG2064	2e-22	35	98.9	2	133	312	462	517	Poly(ADP-ribose) glycohydrolase	T	Signal transduction mechanisms
TR9098|c0_g2_i1	KOG3046	5e-40	59	157	1	126	17	142	147	Transcription factor, subunit of SRB subcomplex of RNA polymerase II	K	Transcription
TR9566|c0_g1_i1	KOG0508	4e-09	45	53.8	2	61	173	231	615	Ankyrin repeat protein	R	General function prediction only
TR10286|c0_g2_i2	KOG4020	9e-05	25	41.2	68	197	8	143	257	Protein DRE2, required for cell viability	S	Function unknown
TR10431|c0_g1_i1	KOG0164	1e-55	72	208	1	112	80	193	1001	Myosin class I heavy chain	Z	Cytoskeleton
TR10639|c1_g1_i1	KOG0976	6e-04	23	38.6	55	211	232	394	1265	Rho/Rac1-interacting serine/threonine kinase Citron	T	Signal transduction mechanisms
TR11040|c1_g1_i1	KOG3694	7e-14	28	69.3	1	79	95	174	313	Protein required for meiosis	D	Cell cycle control, cell division, chromosome partitioning
TR11230|c2_g2_i1	KOG0841	1e-41	76	162	4	112	137	245	247	Multifunctional chaperone (14-3-3 family)	O	Posttranslational modification, protein turnover, chaperones
TR11441|c0_g2_i1	KOG4490	3e-23	74	100	1	58	107	164	183	Translocon-associated complex TRAP, gamma subunit	U	Intracellular trafficking, secretion, and vesicular transport
TR11826|c0_g1_i1	KOG1878	1e-12	37	67.5	1	106	369	469	1672	Nuclear receptor coregulator SMRT/SMRTER, contains Myb-like domains	K	Transcription
TR12536|c0_g1_i1	KOG0977	1e-07	27	49.6	8	124	40	156	546	Nuclear envelope protein lamin, intermediate filament superfamily	DY	Multiple classes
TR12766|c0_g1_i1	KOG4567	3e-28	61	117	7	82	221	296	370	GTPase-activating protein	R	General function prediction only
TR13403|c1_g1_i1	KOG1340	2e-04	22	37.7	16	93	127	205	218	Prosaposin	IG	Multiple classes
TR13702|c0_g4_i1	KOG3573	1e-08	28	52.9	1	129	187	300	300	Caspase, apoptotic cysteine protease	D	Cell cycle control, cell division, chromosome partitioning
TR13841|c1_g1_i1	KOG3325	9e-91	80	326	1	182	1	183	183	Membrane coat complex Retromer, subunit VPS29/PEP11	U	Intracellular trafficking, secretion, and vesicular transport
TR14045|c1_g5_i2	KOG0769	6e-13	52	66.5	1	59	250	308	308	Predicted mitochondrial carrier protein	C	Energy production and conversion
TR14230|c0_g2_i3	KOG3763	3e-51	41	195	1	188	388	585	585	mRNA export factor TAP/MEX67	A	RNA processing and modification
TR14452|c0_g1_i1	KOG3998	2e-15	51	74.5	1	70	152	221	270	Putative cargo transport protein ERV29	U	Intracellular trafficking, secretion, and vesicular transport
TR14626|c1_g36_i1	KOG0156	9e-13	34	65.6	4	89	217	303	489	Cytochrome P450 CYP2 subfamily	Q	Secondary metabolites biosynthesis, transport and catabolism
TR14844|c0_g2_i1	KOG4400	4e-14	34	71.8	3	148	39	193	261	E3 ubiquitin ligase interacting with arginine methyltransferase	O	Posttranslational modification, protein turnover, chaperones
TR15029|c1_g4_i1	KOG2403	1e-82	85	299	1	171	228	398	642	Succinate dehydrogenase, flavoprotein subunit	C	Energy production and conversion
TR15473|c0_g3_i1	KOG3126	2e-30	57	125	1	111	158	268	281	Porin/voltage-dependent anion-selective channel protein	P	Inorganic ion transport and metabolism
TR15716|c0_g1_i1	KOG3500	3e-20	58	90.6	4	81	1	78	84	Vacuolar H+-ATPase V0 sector, subunit M9.7 (M9.2)	C	Energy production and conversion
TR15927|c0_g1_i1	KOG3610	4e-21	53	93.5	1	83	618	700	1025	Plexins (functional semaphorin receptors)	T	Signal transduction mechanisms
TR16175|c0_g1_i1	KOG0036	1e-66	56	246	6	166	189	350	463	Predicted mitochondrial carrier protein	F	Nucleotide transport and metabolism
TR16411|c0_g1_i1	KOG1867	3e-31	45	127	1	120	360	476	492	Ubiquitin-specific protease	O	Posttranslational modification, protein turnover, chaperones
TR16623|c0_g1_i1	KOG1983	1e-04	22	38.9	6	76	875	938	993	Tomosyn and related SNARE-interacting proteins	U	Intracellular trafficking, secretion, and vesicular transport
TR16821|c0_g2_i1	KOG3551	9e-06	34	42.7	13	87	86	158	506	Syntrophins (type beta)	W	Extracellular structures
TR17239|c0_g2_i1	KOG3767	6e-06	34	42.9	2	54	271	328	328	Sideroflexin	R	General function prediction only
TR17632|c0_g2_i1	KOG2909	2e-97	70	349	1	240	124	364	381	Vacuolar H+-ATPase V1 sector, subunit C	C	Energy production and conversion
TR17850|c1_g1_i1	KOG2843	0.0	68	685	1	418	1	419	420	Fumarylacetoacetase	G	Carbohydrate transport and metabolism
TR18063|c0_g1_i1	KOG3792	4e-18	39	83.6	1	56	200	255	816	Transcription factor NFAT, subunit NF90	R	General function prediction only
TR18546|c0_g3_i2	KOG3607	9e-06	34	42.3	1	50	660	709	716	Meltrins, fertilins and related Zn-dependent metalloproteinases of the ADAMs family	O	Posttranslational modification, protein turnover, chaperones
TR18748|c0_g1_i1	KOG4585	1e-12	29	66.3	1	135	107	247	326	Predicted transposase	L	Replication, recombination and repair
TR18960|c1_g3_i1	KOG2273	6e-19	35	87.1	1	125	362	497	503	Membrane coat complex Retromer, subunit VPS5/SNX1, Sorting nexins, and related PX domain-containing proteins	U	Intracellular trafficking, secretion, and vesicular transport
TR19494|c0_g11_i1	KOG3751	4e-20	67	90.1	9	64	567	622	622	Growth factor receptor-bound proteins (GRB7, GRB10, GRB14)	T	Signal transduction mechanisms
TR19721|c2_g2_i1	KOG3780	7e-32	34	131	1	243	153	421	427	Thioredoxin binding protein TBP-2/VDUP1	R	General function prediction only
TR20097|c0_g1_i1	KOG1964	4e-41	42	160	1	137	221	355	800	Nuclear pore complex, rNup107 component (sc Nup84)	YU	Multiple classes
TR20348|c1_g6_i2	KOG1366	2e-13	32	67.7	1	77	970	1047	1436	Alpha-macroglobulin	O	Posttranslational modification, protein turnover, chaperones
[truncated: 20,141 more rows]
