# Supplementary material for: Comparative transcriptomics of sympatric species of coral reef fishes (genus: Haemulon)
Source: PeerJ. 2019 Mar 1;7:e6541. doi: 10.7717/peerj.6541 (PMC6398375; doi:10.7717/peerj.6541)
Supplement: Supplemental Information 4 [file peerj-07-6541-s004.zip › Hflavolineatum-assembly&annotation/hflav-transcriptome.fsa]

>TR1|c0_g1_i1
CTAAACACTAAAAGAGCTGATTTTGCAGACACATAGCGGGAACATTCAACCAGAGAGGAG
AAATGACAGCCTGCACACGCGGCACACCTGGTTTCCCATCTGTGAGCTACAAAAGCCGCC
ATCGCAAAGTTCCCGCAAAGTTCACCCAAACGTAATAAAGACGCGCAGTGTAAAGTGTCT
CCTCACCGTCTCAAAGCTGCCTTTGTGCATGAG
>TR2|c0_g1_i1
GGATTACATCAAGACCTCTGAAGGGACCTCCTTCTGAATCCCTCCTGATGGAGACGATGA
AGATGATGATGATGATGATGAGGAGGAGCTGAGCTGACGTCTGCGTCGGGGACAGAACAG
GTCTGAGCTGAGCTGAGCTGCCGCTGGGCCGGCTGTCCTGGCGTCAGTCTGTCTCACAGT
GATGACATCATCGGGTGCTTGTCTGCGGTGGAGTGTGAAGCAGTTTGACCGTTTCTTGGT
CTTCACGTGGCGTTGAGAAGGTTCGACACGATGGAGTCGCTGCAGTCAGCCTGCGAGACG
ATGATGAGGGCAGACGACACTGAACACGTCTGGTGTCTCAGCAGTGCTGCAAAGGAACAA
AAGTACATTTTCTGAAGTATTTTTTACTTTTTACTTCTCTGTACTGCATTGTGTGTTTTT
TTTAAATCTGAACAACATTCTCCACACGGATCCTTCGGTTGAATCAACATTTGGACCTTC
ATGAAGGAGGATGGATGACAGCTGAGCTGGTTTGAGCAGCTGTGTCTCATATACTGAGTT
TATATTGTGGTTGAAATGAAATCCACCTCCTCCTGTAACAATAATAAAGTACTGCCAACG
TATTAATCAGTTTATTTGTACACTTTGGAAGGAGCTGAAATAAAATACTAAC
>TR3|c0_g1_i1
TGAGATGTTTTGGGTTATCAATACGTTTCAGTCTCAAGGCTCCACTTCTCACCGAGCAAA
CTGTCAGAAAAAGATTTCCCAGCATGCCTTGGGCCCCGTTAGCTTGCAGTATTTGAAGTC
AGTGTGTGTGTTCTTGTCGTAAACCAGGCTCCGACCCTGCTGTCAGTGTGTGTGTGTGTG
TGTGTGTGTGTGTGTTGTTGTGTATCTGTGTGTGTTG
>TR3|c0_g2_i1
TGAGATGTTTTGGGTTATCAATACGTTTCAGTCTCAAGGCTCCACTTCTCACCGAGCAAA
CTGTCAGAAAAAGATTTCCCAGCATGCCTTGGGCCCCGTTAGCTTGCAGTATTTGAAGTC
AGTGTGTGTGTTCTTGTCGTAAACCAGGCTCCGACCCTGCTGTCAGTGTGTGTGTGTGTG
TGTGTGTGTGTTGTTGTGTATCTGTGTGTGTTG
>TR4|c0_g1_i1
AGGCGAATCAGCTTCTGAACTGGTCTGTAGACGTTGATCAGCTGGAGGAGAGACTTCTGC
ATCTGAGACAACAGCTTGGAGAAGAACAGCAAGACCTGTTGGACCATACCGGGGGGGTAC
TGAGCCTTTCCCAGAGTGCACAGCGTCTCCAACAGTTTGTGCTGCAGCAGATACTCCAAA
CATGAACCCGTCTCCTCCACAGCCTGCTGTTGTTTCTCCTCGTACACGAGGATGTCCAAC
ATCTGTT
>TR5|c0_g1_i1
AACATAACATACCCACTAAGTACAGCCTTGGAAATCCATCCCAAAAGAGCTGATTAAGCA
GCACTTGCGCAGACTGTCACCAACAAACAAAAATTGAGTTGATTACAGGACTGATGTATT
GGATTGCATTAAAGTATGCAGGAGATTTGACTTCCTCATCTCTGTGTGTTTGATAAAAGC
AGTGGTTTAAAAACATGTTTTGCTCTCAGGCGTGTCACAGTTTAGCTGTGTAGAGTAAAA
TATGACAATATAGTGCAAATGTGCAAGCACCCCTTACCATTTATAGACCTCTATACAATA
TAGGCAGTGAAAGAAGATATTGAGATGAGTTGGCAATAGTTGTGCCCAGTTAGTGAGATC
CTTTAGACCTTTTGAATTGTCCTTTTCATGGCCGCTCGTCTGAGACTGCCAAGGCACACA
>TR6|c0_g1_i1
CAATCATGGCAGACTCTGAAGCTGTTGTCCCTGTGTATTTTGCTATTAGCAACATTCCTG
CAGCGTTTCGTTCAGCGGACTTGAGAAACTATTTCAGTCAGTTCATAGAAAGCGGCGGTT
TTCAGTGTTTTCACTACCGACACCGACCGGAGGTTCTCCGGGAGTCCGAAGGGTCCATGA
ACACAGCATGCGGTGAGGGTGAAGAGGTGGAGAGACCCTCGGAGACTGAGGACCAGGTCC
CAGAAAACAGCCCCGTGAAGAAACAGACGGCCAAGACATGCTGTTGTGTCGTCTCGGTTC
ATGAGAGAGGCGCCGACAGATTCGTCAGGATGTATGCGGGGAATCACTGGATCGACTCTA
AAGGCAACTGGATGTCCAGACGTTGCGTT
>TR7|c0_g1_i1
AACGCTATGCAGGTGGTTCAGCAGCTGGAGCTACAGTTGAAAAAGGACAAAGAGCGCCTG
CAAGCGATGATGGCTCATCTCAAGTCCTCTGAACCCAAACCCGCAGCGCAGCCCGTCAAT
CTGGTGTCTAATGTATCCTTCTCCCAGGCAACATTGCCCAAAGGCCCCCCTCCTATGAGC
GTGTCTCAGAGCGCCACGGCACCATCCACACCCCTGACGCCGCACTCTGAATCCCCTTCG
GTCCTCACTCCCAATAGCATGTTCACTGGAAGCCCTGTACGGAGGCGATATAGCCGCTCT
GTGAGCCAAGATATAGTTGATAATAAGGAGTTCTACTTGAGCACAGAAGTTCGACCTCCA
TTCACATACGCCTCTCTCATAAGACAGGCAATATTTGAATCGCCTCGCAATCAGCTGACG
TTGAATGAAATCTACAACTGGTTCACAAGAAACTTTGCCTATTTCAGGCGCAACGCAGCT
ACTTGGAAGAATGCCGTCAGACACAATCTCAGCCTCCACAAATGCTTCGTCCGTTTGGAA
AACGTGAAGGGAGCCGTGTGGACGGTCGATGAGATAGAGTTCCACCGAAGACGGCCCCAG
AAGACCGCCGGCAATGGATCTCTGCTGAAGAGCTCACAGAACCGCCAGAGCTTAGCTGGG
TCTGCTCCTCAGAGTGGCGCTCTAGACGGGAACAACTCGTTCTACACGGCAGCCTCTATG
GGCAGCATCCCTCTGCACTCCCTGCCTCATATTCTCCAGGAGCAGATGAACGGAGCCCTC
GGTAATGGATCCGGATACCAAAGTGACAGCAGTGCAACGCAGTCCCCTCCGCAGGCTTTC
ATTAAAGAGGAGCAGGAGGACGAGGAGATATGTGAGAATTACCCGTACGAGTCCCCGGAG
AGCACGGACGAGCACGGCCACAGCCCCGAGATGAACCAGGACGAAGACAACGGCAGCCCG
GAGAGGCCCAG
>TR7|c0_g2_i1
TCCCTGCGTGTCTCCGACTCAGCCGCGGTCGTACGTGTGCTCTTCCGATCTAACGGACTT
TTTTTTTTTGACATTTATCATGAGGAATTTATTATTCATAGAGATGCATTGGTTTACAAT
AATGGTAAATCTATATCATCTACTCTTACAAGCTCCGTTAGAGCAATTTCAACAATGTTT
GTGGAGGGGGTGAAAAAGACCGACAAGTATAAAGAAGCTACGTATTCTTTTTGATCAATT
GATTATACCTTAAATACAAATATATCAGATCATGTTGGCAGTGAGCATTTTCATTTTTTA
CTTCCTCTACAAATGTTTTTATATATATTATGCCTACTAAAATAAATCAGGTAGTGTGGC
CCCGACGCAGCACAGAGGAGCTACTCGAGGAGGCGGGGAAACTTGTCATCGTGAAGTGCT
AGCTATCAGTGTTCCCTTTCCTTTGGCTTCTCTGCTCACCATGGTCCTTTTTGTGTACAG
ATATATAAAATAAGAAAAATCATCAACAGACAGTTTCACGAATTGTGTGATCTCACTCTA
CTGTACAGAAAGAATCGAGCTCTAGGTGAACAACAGAAAAGAATGAAATGCTGAGAAATC
CAAAAAAAAAAAAAAAATTCCCCCAGAAGAGAGTGTTTGGTTATGTAGATGAAGCAGTTG
TTTTTGGAAACTTTTGGAATACAAAGTCACACGGGCTGTGAGTGAGGCGGCCTTGTAGCG
GTGAACTCTTGACCTCACAGTCAGAGGGAAGGCACGCGATCAAAGTGAAGACTGGGCCTC
TCCGGGCTGCCGTTGT
>TR7|c0_g3_i1
TCCCTGCGTGTCTCCGACTCAGCCGCGGTCGTCTCGGTAATGGATCCGGATACCAAAGTG
ACAGCAGTGCAACGCAGTCCCCTCCGCAGGCTTTCATTAAAGAGGAGCAGGAGGACGAGG
AGATATGTGAGAATTACCCGTACGAGTCCCCGGAGAGCACGGACGAGCACGGCCACAGCC
CCGAGATGAACCAGGACGAAGACAACGGCAGCCCGGAGAGGCTCAGTCTTCACTTTGATC
GCGCGCCTTC
>TR8|c0_g1_i1
TATCGCAAAAGGGTGTGTTTAAGTGTCTGATAAGCCAATCTTGCCAAGACTTCTTGACCA
CTGCAGTCACATCCACCGTAGACCGCTAGACCACAGCTAAATTCTCTGTTTCTAACTGAG
ACGTCGAGTTTAAAATATTAATTGTGTTGTATTTGGTTATTTTTGGTATTGGCCAAGATT
GTGAATCAGGCTATGCAGTCAGTTGGATTCGTTGTTACTCAAA
>TR9|c0_g2_i1
AATTGCCAGGGTTTAGTGCCATGCTCTGGGCTATAAAAGACTATTGTACTTATACACATG
ACATCCTTGATAGGCGTAGATAAGCATAGCCCATCACTTGATCCAATCAGCAGCTGTAAG
GACAAAGACAACAAGGGCCATTGGAGTCAACTGAACAGTTAACATTTCTATGGGCGCACA
GGGGGAGACTGCTACTATTGTGTGTATTAAGCCCTATTGAGTCACTGTGACGCTAAAAAC
GTCCGTCAATCAGAGAGAGAGAGAAATTGCATGAAGTTTGGACATTCAGAGAGTAATGCT
GGAGAAGAGCAAAGGTTTTTATAGAGCAAGAGCAACAGACAGGGGAAGGGCTCAGAAAGT
TTGATAGCCAAATGAAAGAAAGTGAGAGGAAGAGAGAGAGAAAGAAAAAGAGCCAATATC
AGTCTCCCTCCTCTCAGCCAGCAGAAAAAGCACAGTAGATTAATTCATCACCATGCTGAG
CCTTTGCCCTCCTCTGGAATAAATTACCCAATGACTCTCAACTTAGACTAAACACACACA
CATACACACTAGTGGCCAGAGAGCACACACAAAAACAGTGGGAGCGAAAACTGACAAATG
GAGAGAAGCTGCCCAGGTCAGCGGAGTATCATATCTTACTAAACACTCTTTAAAA
>TR10|c0_g1_i1
GTTTTGTTTTATCCTCAGGTGTGTGTGTGTGTTCGCCGAGCGTTCGACAACAATAGCTCT
CCAGCCGTGTTGTTTCATGCGCATTCACATGATCCATTATTACCCCTGACATGCACCGCT
GTGTGCGAGTGTGAGAGGAGACGGGGTGATTGAGACGGAGAGACAGGAGAGAGGAGGAGA
GGAGAGGAGGTGAAAGACGACAGGAGGAGGAGGAGG
>TR11|c0_g1_i1
GTAACATTTCTTCCCGCGTTTTGGACGGCTCATCCATTAAATACGACACGGCACACAGCC
TTAAGGATGCTCTCGCCACTTCAGCGGGTCATGAAAGGAGAGGGATCGCACTGGTGTGAT
TAAAGCCACGGCGAAAACATGTCATGGTTTACGAGTTGAAAGAAAGTCTGGCATCGTTCT
CTGGTGGCAATTTTCCACCAATTCTATTGCCAGTTGTGATGCTTCTGGATTCAGTGCGGG
GACTAAGATGATGCACAT
>TR12|c0_g1_i1
TCCCTGCGTGTCTCCGACTCAGCCGCGGTCGTATCGCTGCGCTCTCACCTCGCCGCGAGA
GGCTAGCTGAGCTAAAACAGTGGAAGGTGTCTCAAAAAGGCCCCCAAAAAAAACATGCCT
CTAGTGGCAGTCTGGCCTTCAGCAGACTCCCCGTCTTTCCACTGGAGAAAAGGAGGGTCT
GACAGTAGCTTCACAGCTTCTACGTCTTTGTGCATGCTACACTGAGCAGTCCGTCAGTCT
CCCCGTGTCCCCTGACCCACCAGGCCACGCCACCTACCGTCGTTCCTCCCTCACTTCAGC
CTGGTCATCCTTTAAGAGACTCCGAAAGCTTCCTTCATGCTAAATCGTGTGATGAAATGT
CAATTGGGACTACCTGAATTCACGCAATTACAAAAAAGGACTTGGTCTGGCAGCGGAGAC
AAA
>TR13|c0_g1_i1
TCCATTACCGATATGCATTTATTCTATGGACAGTTTTCAAAAGCAGTTGATTTGTAAGCA
AAATACAAACAAAATTAATCGCTGCTATTGTAACTCATAAAAAAGTATAAAAGAGCAGAA
ATGCACTATGTGATATAGCAATCCACAGGTCGTTTAACAATGTTTTAATTAAAGCCTCAC
ATATTAAAACTTTACAACAGGTGAGATCGGAAGAGCGTCGTGTAGGGAAAG
>TR14|c0_g1_i1
AATGCAGTTCATTTTATTCCAAGAAGCTTTATTCAATCTAAAAACATACAGGTTCCTTCA
TAAAAACATCTTTCTCTTCCAACTTTCCTTTTCCACACTTCATTTTTCTCTTCATTGGCC
ATCTGACAACATCCCCTTAACCTTCTTAGACACTTTCCACAAACACTTAGACTAGCTACA
AGTTCATTACTGCTCCACAAATGTTAATATGTTTTATATTGGAATGCAACAAGCTACAAA
CTACTTTTTAAATGGTGGTTAATAAGCAATGTTATGTGGTCAAATGGTTTAATAATCTAG
TCTTCAGGAATGACTTGTTTCATCTACTCGGTGCACAGGACAGCAACTCCACGCTCATAG
AAGCTGTGTGGGTCCTCCTTGGTGGCGATGTCGAAGTCCACAGTGAAGATAAGGTCGGAC
CTGGTGAAGTTCAGATACACGGGCAGAGTCACCATGTGTCTCTTCTCAGCGCTGCTTTGC
TTGATCCAGCGGAGCTGAGTGAGAGGCAGCTCAGTGGAGATGGACGTGGACAGCGACAGT
TTGTTGTTGGCACAAGTAGCTCCTTGCAGTTTGAGACCTTTGATGCCAAAGCTGCAGGCA
TCCAGTGTGGCACCCTGGGCAGTGGTGACATTGACCTCCAGACACAGTTCTTCCAG
>TR14|c0_g2_i1
AATGCAGTTCATTTTATTCCAAGAAGCTTTATTCAATCTAAAAACATACAGGTTCCTTCA
TAAAAACATCTTTCTCTTCCAACTTTCCTTTTCCACACTTCATTTTTCTCTTCATTGGCC
ATCTGACAACATCCCCTTAACCTTCTTAGACACTTTCCACAAACACTTAGACTAGCTACA
AGTTCATTACTGCTCCACAAATGTTAATATGTTTTATATTGGAATGCAACAAGCTACAAA
CTACTTTTTAAATGGTGGTTAATAAGCAATGTTATGTGGTCAAATGGTTTAATAATCATG
ACTCTAGTCTTCAGGAATGACTTGTTTCATCTACTCGGTGCACAGGACAGCAACTCCACG
CTCATAGAAGCTGTGTGGGTCCTCCTTGGTGGCGATGTCGAAGTCCACAGTGAAGATAAG
GTCGGACCTGGTGAAGTTCAGATACACGGGCAGAGTCACCATGTGTCTCTTCTCAGCGCT
GCTTTGCTTGATCCAGCGGAGCTGAGTGAGAGGCAGCTCAGTGGAGATGGACGTGGACAG
CGACAGTTTGTTGTTGGCACAAGTAGCTCCTTGCAGTTTGAGACCTTTGATGCCAAAGCT
GCAGGCATCCAGTGTGGCACCCTGGGCAGTGGTGACATTGACCTCCAGACACAGTTCTTC
CAG
>TR15|c0_g1_i1
GTCCTTAAAAAAGCTTCTCTGGAATTGTACAAAGACAGGTAACTTTATTCACCTGGGAGA
CTCAGGCATATAAGTTAACTGCTGCACTGTGCGTGTATATATATGTATGTGTCTATGTGT
GTGGGTGAGTGAGAGGGAGAAAGGAAAATGTATGGTCTAACATTTATCAGGCTCCTCCTC
ACTTCCCCTCAACCCTCCCATGGGTTTCCATACCCCGTTTGTTGGAGTGTGTGGCTTGTG
TCCGGATACAAGTGTGTGTGGTAACCTTCAAAAAGTGGTCTCAACTGCTTAATGAAAAGG
AGCTGTGCTGAGCCTCAGAGCACACCACTGTCAGGTCTTGTACCCTTTCAGCTCTGGGGA
CAGAGGGAGCAAGGT
>TR16|c0_g2_i1
TGTGTGCCTTGGCAGTCTCAGACGAGCGGCCACTGACGGCCTGAAATCACCGAGGAAGCT
GCTGTCAGCTCATCTGTCAATCAGTCGTAGGTCTGACCTGTCAATCAAATAGCTACGCCC
CCAGTATTTAAGGACTTATATCTAATTAGAGAAAAATTTTCAGATGGACCACCAGATCAT
ATTTTAGGATGATGAAATCTCGCTATTGACACTGTTTTTGGTTGTGAAAAAAAATTATTG
ACGGAGAATTTCATGATTGAAAATGAATGGGAGTGAATTGGAGCCAGGGCTTTTTGGAGC
CAGCCCCTAGCGGATGTCTGTGGTATTGCGCGTAAAGTCACTTCCGCGTTGGCTTCACTT
TTCAGACCGGAAGTCTACGTCCATCTTTTATATACAGTCTATGGTCGATACGGAAAGAAT
GACAAGAGTGTCGTTTCTTACCGGACTCGGCTCACTGAAGTCACACTCGCTGGTGTTCTT
TACGGTCACCCACTGGCCGTTTGCATCGCACTCCTGATACAACATGCCG
>TR16|c0_g2_i2
TGGCAGTCTCAGACGAGCGGCCAGTTCACTGAAGAACAAGCCATGATGGACCGCGAAAAT
CCGACAAGCAGAACAAGTTTGGAAAAAACACCACAGTTAGCAACAAGTCCCGGTCCCACC
ACGGGTGTAGGTGAAAACGAGCCGCATTTTCGGCCCTATGGTTCGGCCTGACGGCCTGAA
ATCACCGAAGAAGCCGCTGTCAGCCATCTGTCAATCACTCGTAGGTTTGACCTGTCAATC
AAATAGCCACGCCCCCAGTTTTTAATGGCTTATATCTAATTAATTAGAGAAAAAATTTCA
GATGGACCACCAGATCATATTTTAGGATGATGAAATCTCGCTATTGACACTGTTTTTGGT
TGTGAAAAAAAATTATTGACGGAGAATTTCATGATTGAAAATGAATGGGAGTGAATTGGA
GCCAGGGCTTTTTGGAGCCAGCCCCTAGCGGATGTCTGTGGTATTGCGCGTAAAGTCACT
>TR17|c0_g1_i1
AGTGCTGTACAGCTTATCTCTAACATTCAGGTCAGCCCCGTGGCTCTTCAGGGCTTTGAC
GACTCCCAGGCGTCCTCCTCTGCAGGCCCAGTGTATGGCTCTGGAGCCCAATTGATCTTT
AAAGTTGATATCGGCTCCCTTTTCTAAAAGCATCTGGACGACTCCAGTGTGTCCTTCCAG
AGAGGCACGGTGTAGAGCTGTCCTCTTCAACTCATCATGGATGTTAGGGTTCCCACCGTC
AGCCAGATACTTGTCTATTACATTCAGTTTTCCTTGACTGGCTGCGATCATGAACTCTGC
AGTATCCTCAGGCTGAATCTGAGCTGTCGTCTCTATTCCTGTTTTATGGTCCATCACATT
GGCTGCCCACTCCACAGCCTTTTCCATCTTTTATACAGAAGTGCTTTGAGCCCGGTGGCT
TCCTTGCTGGAATGCAGGGTTCATGGTGGGACATTGTGTTACTCCACCAAACAGGTGTGT
GT
>TR17|c0_g2_i1
AGTGCTGTACAGCTTATCTCTAACATTCAGGTCAGCCCCGTGGCTCTTCAGGGCTTTGAC
GACTCCCAGGCGTCCTCCTCTGCAGGCCCAGTGTATGGCTCTGGAGCCCAATTGATCTTT
AAAGTTGATATCGGCTCCCTTTTCTAAAAGCATCTGGACGACTCCAGTGTGTCCTTCCAG
AGAGGCACGGTGTAGAGCTGTCCTCTTCAACTCATCATGGATGTTAGGGTTCCCACCGTC
AGCCAGATACTTGTCTATTACATTCAGTTTTCCTTGACTGGCTGCGATCATGAACTCTGC
AGTATCCTCAGGCTGAATCTGAGCTGTCGTCTCTATTCCTGTTTTATGGTCCATCACATT
GGCTGCCCACTCCACAGCCTTTTCCATCTCTGTTTGCATAAAGCGCACCAAGACACAAAA
AGAAAAATGACAGTCAGCTGCAGAATTTGGAACAACTAAAGCTATTAAACATGAACAAAT
AATTTATCGAATGAAAGCAAAGTTCCAGAAAACTCGGCCGAATGCGAGTCACTTTATACA
GAAGTGCTTTGAGCCCGGTGGCTTCCTTGCTGGAATGCAGGGTTCATGGTGGGACATTGT
GTTACTCCACCAAACAGGTGTGTGT
>TR18|c0_g2_i1
TTTTTTTTAGAGTTACACTTCATCTCTTTAATTTAAAAACAAACAAAACATGAAAAGACA
TGAGCAGTCAGGGATGAGTACTGACCTCCAGGAAAGCTCAGGCTGACAACGCCATTCCCA
AGTTATATTTTTCTTTTTCTTTTTTACAAAACAGTTTGTTGCTGTCACATCTGAACCCAT
TCAACCCTCATCATTCCAACATTTTCCAAGCAGAATCCTGATAGTGTGTATGACGATCAC
ACAACATACGACACAAGACCACCGAATACTGAACATGAGACACATGTAGAGACTGTAGCC
TTACTTTGTTGCGTGTTAAAGCACTAATCACAGGCACCTACTCCTGGTAGGTCGTGCCAA
AACCTATTCCAGCTCCAGCTTTTTGCTACTTATTATTTTGTTCAAGTATCTGAGAATCAC
AGTAGCTTTAGTCATCGTAAACATGACTGTTACAAAATCCCTCAATGTTAATAACTGTGT
TGTTTGTATTATTAAAGTCATGGCACTGGGTAAAAAAGAGATACAGAGTTACGGATTAAT
CTCAATAACTGCATTTATGTTTTCTTTTTACACATGTAATTTGAGTTTTAAATGACATTA
TTTTTTCTATAGAAAGGATTAATGAAATTATCCCAACTGAATTGGCCCCTAAGGTGAATT
TCCGTCTAAAATGATTAACAGCTAATTGCTATGTCCAGTTTGTCTCCATCATAAACATAA
ACTGACTTTGATCATGCCAGTTATGCTCATTATTAAACAATAAATACTGAAAGGCTTCTG
AATTCTCCTTTAAAACGTTAACATTGACTTTAATTTGCTTCTACTGAATGGAGATTTTTA
TTAAAAAAAAAAAAAAAGCGTTAGATCGGAAGAGCACACGTCACGACCGCGGCTGAGTCG
GAGACACGCAGGGA
>TR18|c1_g1_i1
GGTGTTGAGGCTGAAGTGGGTGCGCCTCTGGATCATGTTGCTCAAGTGATTCCAAGTGTT
GAAGCGGGGGTCATATCTGCAGAAGTTGCTAACAGCGTGTTTAGCCTGATTCCTTGCATC
ATTCTGGTCCTCACCACCTGCCACATACAGGAAGCCATCCAAGACTGCCACGCACTGATT
GAAGCTCTTTGCTGGCATTTCTGTCAACTTATTCCACACGTTATCTGCATCTCTGTAAAG
AACGTCTTTGCTGAGAGATTTCTCTGTCAGTGCAGGGCGTCCGCCGACGGTCAGTATCAC
CTTGAGGCCGCCGCGTACCTTTGTTCT
>TR18|c1_g2_i1
AATGGTTGGACTTTGACGAGAAGAGGTTGAAGTACGCTGCAGATCTTCTGACCCACATCC
GCTTCGGCACTATCTCTGCCCAAGACCTGGTGAACCATGTCCAGAGTGTGCCTAGAATGA
TGCAAGACCCCGAGTGCCACCGTCTCCTTGTCGACGCCATGAATTACCACCTGTTGCCAT
ACCAACAGAACATCCTCCAGTCACGCAGAACAAAGGTACGCGGCGGCCTCA
>TR18|c1_g3_i1
GCGCACCCACTTCAGCCTCAACACCTTCAACGGCCTCCTCTTTGCCATTGGAGGGCGAAA
CGCTGATGGCGTTCAGGCCTCGTTGGAGTGCTATGTGCCCTCCTCCAACCAGTGGCAGAT
GAAAGCGCCCATGGAGGTGCCCCGCTGCTGCCACGCCAGCACCCTCATCGATGGCAAGAT
CCTTGTATCAGGAGGTTACATCAACAATGCCTACTCCAGGGCTGTGTGCGCATATGACCC
CTCCACCGACACCTGGCAGGATAAGAGCAGTCTGAGCACCCCTCGAGGCTGGC
>TR18|c1_g4_i3
AGATTTTTATTAAAAAAAAAAAAAGTTCCAAACTTTTTAATCATTACATTTGATTAACTT
TCATTTAAGTTTGATCACCATTTAAACTGATCATCTTAGGCCCCAAAAGTACAATTGCTA
CCATTTAGGACCAAATATTATGCAACAGAAAAGCTGGAGACCCCTTAGACATGTAAACTA
CATCATTATTTTTACCTAAACCCTTATATACTGACTGGTGCAGAAGACACTGAACTGGCT
CTGGACTCTCGTGTTTTCCGTGTAGGTATGGTGACAACACAGCATGAAATGCCCACTGTA
GCTTCTGGCAATTCGTCGTCCTCAGTCCATTCATTGAGGTCAGGGTTGTAAACCTGAATG
CATTTCTTGTACTTCTTCTCACCCTCGTTCCAGCCTCCAAGGAGATAGACCTTGTTGTTC
AAAATGGAAATGCCGGCCGTGCTGACTCCTGTGTGAAGAGGCGTGCAGTAGCTCCACTGC
CCGCTGTGAGGGTTGTAAGATTCGACAGCAAGGACATCCACCCTCTCCCCGCGACCTCCC
AGCTGACTGCCACCGATGACGTAGGCTCGGTCTCCCACACTGGCAGCACAGTGCCAGCCT
CGAGGGGTGCTCAGACT
>TR18|c1_g5_i2
CTCTTCTCGTCAAAGTCCAACCATTTCATGGCGATCTGGAAGGCTGTGACCTCGGAGGGA
AGCTGCAGGGAATCATCCGACAGAAAATCACTGATCTGCTCGTAGGTGAGCTTCAGGAAC
TGCTCCATCTCAGAAAACTCAATGAAGTTCTCTCGCATGAACTTCTGAGCTGCCTCCTTG
GTTTCTTTCAGGTCATAGGCATCAGCAATATTGGCCACATACATGCAATTCTCCACGCTG
AGCTCCTGCATCAGGAAATCACTGCACATCTTCACCAGGGTGCCAATCTGCAGCAGCATA
GCTGCAGCGATAGTGCTGCCAATGCTGTACAGTGACAGGGTCAGCTTTCCGGAGTAAGCA
TATGTGATTGCTGTGGCAAGGCCGACCGGTGAGAGGTCGTTTAGGTCGATCTTCTGGAGG
GACGAGTCCTTCTTCAGGATGTTTCGAATGTACTCGCTGCAAGAGGCCATGACAACTTTG
TGGACATCAAATGACTTTGACTTGGTGGCAACTGTTAGATCACAGAGGAAGCTCTCCTGT
CTCATGTTGCTCAAACCCTCCAGGAGGTTTGGGGCATACACAGAATCATTGACTTCAGTT
GAAATGCAGCTGAAACCATTTCCTCCCTCTAACAGGGTGTTTAGCCCATTGATCTTGTTG
ATGGGGCTGTCCTCAACCATTATGGTCATTTCATTTATGTCTCCTTTACTCTTTTTGGTC
GTCTTGTTCTTTTTGGGTGCCATGGCTGAAGCAGCAGAACACAGCCCAAACCTTCTGAGA
AATGAAGTTGAGGCTGAGGAAGAAGGAACTTGTGCCTCCAGTTACTGGAGCAGGAGAGAG
AG
>TR19|c0_g1_i1
GTAGCTTTCGTTCCCCTCACTTCTCATCCTTTCCTTCCGTCACAAAGCAAACCTCCTCTC
CCTCCTCCTTTCTGCTCACCCTCCTCTCTCGTCTTTTCTCCTCCGTGCCCTCTTTCTCCT
CTCCCCCTCTCGTTTTCTTTTTTCCTCCTCCTCTTCTTTCCACCTCTCTCAACTTTGTTT
TCTCCTCTCCTTCTCTTTTCCTGATTTCCTCTCTGATTTCTTTCCTTCTCTTTGTTGCTC
ATTTCATTTGTCTTTCTAGCATATTTTTCCTTATTTTTTCTTTTCTTCTCTCCTTCCTTT
CCCCTCCTTTGCTTCTGCCTTCCATTTATTTCCCTGTTCTTCTGCTTGATTGTTCTCCTT
TTTTCTCTCTTTTCCTTTTCACCGTAGCTTTCGTTCCCCTCACTTCCTCTTTACATCCCT
CCTTTTTTCCTCTTTTTTAGGATTACTCCATATCTCCTCTTGTTTTTATTGACTGATTCT
TGTCTTTCCTGCTTCCTCTCTTTTTCTCCTCTCTTCACTTCCTCCTCTCTCTCGCTGCCT
CTCCGGTCCGTCTTCCTCATCGCCCCCCTCTCCTCTCTCTCTCTCTCTCTCTCTCTCTCT
CTC
>TR19|c1_g1_i1
AATTAGTGTCAGCAAAAGATTTATAAGACATAGAAAATCAAGAGCCGGCGATTCTCTCTG
CTATGTTTGTGCTCCAGGGTCCTTTCTGTTCTCGCTATAGCACACTATTTCTATCACTAT
ACCCCCAACACACACACACTCAGTCACATTCACACACACACGCCTCCCCCCAGGAGCCTG
TCAGATGATAAAGAGATGTTGTCAGGGACTGATTAAGATCGGAAGAGCGTCGTG
>TR20|c0_g1_i1
TGTGTGCCTTGGCAGTCTCAGACGAGCGGCCAAAAACACAGGCTCACTTGTCACCTGTGT
AGTAGTATAATAATACTCAAAACTGGATTCTTATTGGAGTGGTCCTTCAGGTGCTGCCTG
CCTCCCGTTTGTAACCTCCGTCAGTTCAGGCTGCTCAGGTGGGATAGAGGCCACCTCTCC
TCTCTATGCGGGGGCAAACTTCTTGGCCTGTGCCCTTACCCGCTTCTCATAGTCCATCCT
GTTCTGACAGTAAATTGTGTAAGCCTCGGCTTGTGCTGGGTCTTGAATGTTGGGCTCATT
CAGCAGCTCCTGGATGCCCAACAGGATCTGTTTGATGGTGATAGCAGACGACCGCGGCTG
AGTCGGAGACACGCAGGGA
>TR21|c0_g1_i1
ATGTGTGTGTGTGTGTGTGTTCATGTGTGTGTGATGGTTTATAGTAGCTGTAGGTGTTGG
CGTGTTGCTGCAGGATCCTCCGTGACAAATCAACACCAACATGTGTGTTTATCGTCACAT
CAATGTGTGACACTGGGAGCACACAGAAAAAATGCTAAAAAAAAATGACCTTAAATCACG
ATTAACATGCACATTCATATTTTTGTCTGGCCAAAAATGAACTGAGGGGTGAGTTTTTTA
CATTTTAGAAAATAAAAATCCTAAAAA
>TR22|c0_g2_i1
CGCCATGGATTTTAATGTTAAGCGGTTGGCTGCAGATGCCGGTACGTTCCTGAGCCGCGC
GGTGCAGTTTACAGAAGAGAAATTTGGCCAGGCCGAGAAGACAGAGTTGGATGCCCACTT
GGAGAACCTCTTGGTCAGAGCTGAGAACACCAAACTATGGACAGAAAGGATCATGAAGCA
GACAGAAGTCTTACTACAGCCCAACCCAAATGTCCGGCTAGAAGAGTTTGTGTACGAGAA
ACTGGAGAAAAAAGCCCCCACGCGGATGAACAACCACGAGCTCCTCGGCCAGTCCATGAT
CGAGTCAGGAAGTGAATTTGGTCCTGGAACTGCCTACGGTGAGTGATATGCATGCACATT
TAAGCCCTGCTGAATTCTGGTCCACATTGGCGGCGGCTCATACCGGTTTTATTTATGGAG
TTAATTTTGCTGATTCACACACACGCAAGTAAGTTATGGACGACCGCGGCTGAGTCGGAG
ACACGCAGGGA
>TR23|c1_g1_i1
GTTGTACCAAATAAGTGTCATTTACTTTCAAGTATTTCACACAATTTTACAGATATTGTT
AATTCCCTTTTTGTTGAGGTCATGGTTTCTACAAATACTTGTAAAAAGTTAATGGAAAGG
TTCTTTAAAACTGAAATGTGAGGTATATGATTGGCTTTAACTTCCACTTCACGGGTCACT
TGAACACCTGAGGCTGTGCATCAATCCACTTCTGTTTGAGCTGCTGTTTGACCGGGTCCG
GTGCGAAGATACAGTCTATGGCCTGCTGGGAGAGCTTCCATACGTCTTCACGACTCAGAC
CAAACGTGGAAGCGGCCAGCTGATATTCCTGAGACAAGTCTGTGCAGAAGACTCCTTTAT
CGTCAGTACAAATAACGCTTGGATGTCCCAACTGGTACCAGTATTTGAAATGATGTTTGG
AGTAAGACGGGACAGTTTGTCCTTTGACATTTGATGTCAGACATAGCTCAAGAGGT
>TR24|c0_g1_i1
AACGTCCCATTTAACCTCGAGCGTCACCGCCGCTCGTTGCAGCCCGACCGGAAAAAAGGT
GGTCAGAACAACATGTTAATGTCTGATAAGTAGATTTAGAAGCTATATAAGAGTATCATT
GGTTCTCGCTGGCAGGTGCAGCATAGGAATGTGCTTCTGTGTAATTCTTGATTGTCGAAC
ACTGGCCTACCTACCTGCCTGCCTACTGCTGCGCGTTGGTGTCAGTAAAGTGCAGACGAA
CTGTGTCATCAGCGTTATAAGAGCAGGTGCGCCCCTGCAGCTTGTGGCGGAGTAATTAAC
GGGTAAAAAGGCTGATGTGCTTTAGGCCCATGAGAGGTAGCTGGCCTTGTACTTGTTATG
CTGAAGTGTCAGGATGACTAAAACGAGTGGGTGGAGCCACTGACCAGAGAACAAGAAATG
GCAGCCTCGTCCGCCACTTAAACGCTGAATTAGTATTAAGTCTGGTGACTGGAGAATACT
AAGGATCACCTAACTGCTCATTATTGGCCGCTCGTCTGAGACTGCCAAGGCACACA
>TR24|c1_g1_i1
ATGCAGTTTTGTTATTATATAAGTTTATATGTATATATATTAGATATATTCCCTCCTCAC
GACTAGTTTCCGCTGTGACAACGTGACTCCTACCTTCATCGCTGTAGCTTTCTCCACGCC
ATTCAATTTCTTGGCTGCTAATAGAGGTCAACGCAAGTCGTGTTTTGGCCCAACGTCCCA
TTTAACCTCGAGCGTTAGATCG
>TR25|c0_g1_i1
TCCCTGCGTGTCTCCGACTCAGCCGCGGTCGTATAATAATAAAATAAAAATAAAATAAAG
AAAAATTATGGCCATGAAATTATACATTTCAGTATTCTCATATCAAGAACCAATTGAACA
TGGGGGGTTTCCACACTTATATAACCCTGCTTTCACTTTTAGCCCTCCCCTCCCCTTCCC
CTTCAGGCTGCACTTGAAAATAAGAATTTTGTTCTTAATTTGCTCGCCTGGTTAAATAAA
GGTTTAATAATAATAATAATAATGAGAACTGTTTGGGATGGATGTATGAAGACATGGGTG
CAACAATGCAAAACCAGAGCAGGGTTATTGAGAAACATGAGAGGAGTATGATCAGTAGTG
CATTTGTAACGTGCTGAAGTGCAGAAAAAACAAAACGCAAAGCTAACTGTCAGGGATGGA
TAAATGGTAAAGTGGGTGCAACAATGCAAGAACCGG
>TR26|c1_g1_i1
TCCCTGCGTGTCTCCGACTCAGCCGCGGTCGTCGGGGTTGGAGAGGAGACCAACATGGGC
AGCAACACTGGCATGACAGAGACAGAGATAGGGATAGAGACAGGGACAGGGACAGGGACA
GAGACAGGCGCTGGGGGCATGGAAGTGGGTATCAGTCAGGCCATCCAAGCTCCAACCAGG
GATACAACTCCCATCATCAGAGACCACATTATGACCGCTACTGATATCGACTCTTGTCTT
TCAGATGTTGTCAGAATTTATAGTATTCGGTCTTATAACTTGCATTGCAATACCATATGT
GGCAATGTGCAACTGTTTGATTTTTTTTTCTCATTACCACAGTTTCACAAGCAAGGGCTG
AGCAATAGATTAATAACAATTTACTATCCATTGAACTTTTTCAATATTGTAATACACCAT
TGTATTGTCTGAGTTAAAATACAAAGAATTATTTCTGTAATGTCACAGCAGTCTGTCCTC
CACTTGCCATTTTCATACCTAAGTATGGTACCAATGTAATTGCTTCTCATTGCTTCATGT
TGCTCAGCCCTATCTTCATGTTAAAGTTTCTTACATTACATTTTTGGTAATGATAACAAG
GATATGCCTGCAGTTCTCAATAATGGAGCAGTAGTTGAAATTTACACTGAAAATGACATT
ATTTTCTCTTTTATAATATGTCAAGTTTGTGGGCTGTTTTTAACAATATTTGATCATTAC
ATTATAACCGGAATATGTCACTCAGGAGTTGTTTTGTG
>TR27|c0_g1_i1
ATGTCCCCACAACCATTAACAGGAAGTGGGCCCTAAATAATCAAGGCTTTGATGTATCCA
CACCATATTTGACATGTCCACTCATGACCCCACTCTGATGATATGTCCCACTCGAAGCAC
CGCCCACCTTTTTGAGACAATCCTTCCCGCATAGAAAGAAGACAGAATGCCGGACACACA
CACATACACACACACATTCGTTTGTCATTCTTTTGTGATTGCTTTGTAATTCTTTTCTCA
TTCTTTAGCAATTCCTTTATGATTTGTTTTGTGATTCTTTTGCAATTCACGACCGCGGCT
GAGTCGGAGACACGCAGGGA
>TR27|c0_g2_i1
GTGTTTAAAGTATGATTGATGAGAAAGACTCTAAATCATCAAGGCTTTGATGTACTCACA
CCATATTTGACATGTCCACTCATGACCCCACTCTGATGATATGTCCCACTCGAAGCACCG
CCCACCTTTTTGAGACAATCCTTCCCGCATAGAAAGAAGACAGAATGCCGGACACACACA
CATACACACACACATTCGTTTGTCATTCTTTTGTGATTGCTTTGTAATTCTTTTCTCATT
CTTTAGCAATTCCTTTATGATTTGTTTTGTGATTCTTTTGCAATTCACGACCGCGGCTGA
GTCGGAGACACGCAGGGA
>TR28|c0_g1_i1
ATTGGTTTCACAGAGTCACACGGTGTGTTTGTTAGTGTGTGCAAGATAAGTGTGAGTGTG
TTGTGATCAATTAAGGTACCAGACAAAAGCCACTTGATATGTTGATTTACAATCTGCCGT
GTGCGAGAGCCTGCATGCATGTGTTTGGGTGTGTTGTGTACGAAGCCTCTTGACATTTCG
ACTCACAATCTGCTGTGATTGCGTGCAAACATCTTAGGGGTTTGCTGCAGAATTGAAAAT
AAACTCAGCGGAGTGCATCAGTCCTCAGTGAGAAGGGCTCTTTCATCAGTCTGACAACAT
CAGACGCTGAGCTGCAGAATGGTGATCACCTTCACTCCTTTCCATGTGCTCTTATGTCTC
TCAAAAAAATCAGTAAAACTACTAACACGCTGTATTTTAGTAAAACAATTTGTCTGTCCT
CCAAAAAAAGATGCGATGTGTAGTTCAACAGTTGAGGTGTATGTAAAAGATAAATAAAAA
AGCACTGTGCTCCTTTTAGAAAGCCTTAGTCAAAATTTGTCTTCAAGCACACAGTTTTCA
TTATTTGTTTTCCTGAATTTGGTCATGCATTTTCTACACAATCCTGTTAAATTATTTGTT
TTCCATTGTCTTGTTTATATTTGTAATGCCAAATGGAATTAAAGTGCCCATAGG
>TR28|c1_g1_i1
ACGATATTCACAGAGTGGGTCTTTGAGGAGTCACTCATCACCTTGTTCACATTCCATCCT
AACTGCGCTGTTTTTGAAAAATAAAACTTAAGTATTGTACATATGTTAGACTTTTTGATT
TGTTGTGACATGGGAGGGAAAGCTGGAAAATAATTCTGTTGCACTGTTCCTGAAAATACT
GGTTGGACACTGTGTTAAGTCAATAAGTACCTTAGTCACCTGAAAAATAATGGGAATTCT
ATTTATAGTTCCAGTAACTGCAGCTTCCTGTTAAATGCTCTTAAGAGTCCTCACATTTTG
CCTGTTCACTATAAGAAAAACGTTCCACCTATTGTAGGTAGCAGGGTATTTTAGAGCATG
ATTAAGCATCTCTGTGCATGCTGTTTTTACTAATAAACACCAGAAAAGCTACTGTGCACT
ATATAGAACTCTATTTCAGGCCGGTACTTCATCACCAAAAGAAACTTTCAATTGAAGCAC
TATTTCGATAATTCTTCTACCTGTATGTGAAAATGACTAGTCAGTGTTCACTGTCATCAC
TTTAAATTAACACACGTGTGTTTGTTAAAGTATGCCGACAACTTCTG
>TR29|c0_g1_i1
TCCTTGTTACATTCACAGTACTGATCCGTAACCGCATGTATTTTTCTGAGAGTGTGAATG
ACACCTGGATGCTTGGAATAAACTTGGGATGTGACATGTGGGGTTGTGCTGTGACCCTGC
AGGTTAACAGCAAATACATTATTTTTCTTTCTTGGAGGTCAATAAAACATTTTCCCTTTT
TAAAATATTTCCCATGATAACTGTTTCGACTTCTATATAAATGCATACGACCGCGGCTGA
GTCGGAGACACGCAGGGA
>TR30|c0_g2_i1
ACTTCACCAGGGGGAAAGGGCCACTGAAGAATACCTCTGATGTCATCAGCGCTGCCAAGA
AAATTGCCGAGGCAGGATCAAGAATGGACAAGCTGGGCCGCACCATCGCTGACAATTGCC
CCGACTCCACCTGTAAGCAGGACCTGCTCGCCTACCTGCAGCGTATTGCCCTTTACTGCC
ACCAGCTCAATATCTGCAGCAAAGTCAAGGCTGAGGTGCAAAACCTGGGGGGAGAGCTGG
TTGTCTCTGGGTTGGACAGTGCCATGTCCCTCATTCAGGCCGCAAAGAACCTGATGAACA
CGGTGGTCTCCACCGTTAAGGCCTCCTACGTTGCATCCACTAAGTACCAGAAGAACAAAG
GCATGGAGGCCCTCAATATGCCAGCTATCTCCTGGAAGATGAAGGCTCCTGAGAAGAAGC
CTCTGGTGAAGAGAGAGAAGCAGGATGACGGCCAGACCAACAGAGTCAAGAGATCCTCTC
ACAAGAAGCATGTCAACCCTGTGCAGGCTCTGAGCGAGTTCAAAGCCATGGATAGCATCT
AGACTCCCTGTTTTCGATTTAAGAGAAACGACCGCGGCTGAGTCGGAGACACGCAGGGA
>TR30|c1_g1_i1
CAATTAGCCCAGCACATCCAAATGAACTACAGTTATTGCTCAAGTTAAAACAAGGCATTT
GAGATTTTGCATAGTTGATATTTGCAGTACAGAAGGTATTTAATCGTAATCAAACATTAT
AGTGGAAAACAACAGAGACCCCAGAGTATTACTATAAAACTGGTTAGAACACAAAATAAT
CAAAAGCCTCTTGGAATTAGTTCTCATAATATCTATGAAATCCACTCCTCTTTCTCCCAT
AAACAGGAAGGAAAAATTGGGAAATGTACAAAAATGCTTTTGTCCAGTTGATTTCCCTCT
AACTGCACTTTCCAGAGAAGAGACAGTTAATGCTACAGACTAGAGCAAATGTGAACTTAT
GGAATAGACATGAGGCAATGGAGGAATATTATGGGGCAAACAGACAAGCCATCTATGCAA
AAGGTGGAACAAATGCAATAAAACCTTTTCTTACTGACAGAATGACAAGCTCCATCTATA
TAAACTCATTGGTCAATATTTTGTGCTCTCTTAAATCGAAAACAGG
>TR31|c0_g1_i1
GCAACATGCCTACAAAGGTCCCGCCCACCGCACCATCAGCAGGATTACAAACCGGAACAA
CCGGATGAGCATGGGCTCCATGTCCGGTGGGACCTTGCAGCAACAGATGTCCTCAGGTGG
GAGCATCTACGGTGGAGGCATGGACGTGATGGACGGACGGTTCACACCTGGGGTGTCTTC
GGCTTCCCAGGGGAACCTAATGATGCAGCGTCAAGGCACCCTGTCTCGTGCCATGTCGAT
CAAAAGCATGCAGAGTGTCGGCGGCTGCGTGGACATCTTTGGTGGCCAGATGCAGTCTGG
AACCAGCATGGGCAACCTCAGCGGGATTGCCTCCTTGGACATGAGCACCGCCGTGGG
>TR32|c0_g1_i1
AGGCACGAGCTCGATTTGGGATGACACATAATCAAAACATCCTCTTTGTTCCATTTTTAG
GCAGAGAAAATGAGGGGGAGCGGGGCCACTTGGTAAAATCTCAAAAATAGGCCTAAATGC
AACAGTGGAATCAGAAAGACAAGAGAGGACTGACTGGCAGGCTGGAGCCGCGTCCGCGCA
ATAATTTCTCGAACTGATTACGACCGAGGCTGAGTCGGAGACACGCAGGGA
>TR33|c0_g1_i1
TATTAAAGTGTTTCTCCCCTGCAGAAATCCAGCCAGTGTGTGTTTAAAGAGAATCAGAGG
CTCGACCTCGTCCCCTGCCAACACTCACAGCAGCTTCTGGGAGCAGAGATACACATCAGG
AAGTTAAGGCCGATAACACATTTGCATGTCACCTGATAACTGGCTGTAATTAGTACTCCC
CTTGAGCCCCCCTGCTCCACACACACACTCCCCCTGCTGCACCCCCTCACAACAAAACAA
AGCAAAACAAACCG
>TR34|c0_g1_i1
ATCTTTCTCAGTCAACCCATTCTTCTGGAGCTGGAGGCCCCTCTCAAGATTTGTGGTAAG
GCAAGATGTATGCATATGTGTGTGTCTATTGAGAAATGCCTGTAAACATGCCCTAAGAGC
TCTAATACTGAGTTGACGTAGTTGTCAACTAATAAATTCATTGTCAAATTAGGTGGCAAA
TTAGGTTTTTCTTAAGAAAATATGTATGTATTTTTTTATTTGCAGCTTCTCAGATTTGAT
TTTTTTTCAGGTTCTGTTGTCATATAGTAAACTGAATAGTTTTTAATGCATTTGAGGACA
ACACATTTGCCTTTTGGAAATTGTGATCAGCATTTTCACCATTTTGTGACACTTCTAAAT
CAAACAACTAATCCATGAATCGCAAAAAAATAGAATAAACAGAACTTGATGATCTGATGA
TCATTAGTTACAGCCCTCCATTTGTGGAAATTTTCATATTTCACCAAGGCTTATTATGGC
TCAA
>TR36|c0_g1_i1
CGAACAATTCGACGGAGGATGGCACAGTACGGAATAAGGTACACTTTGTCTGTCTGTGGT
TAAGCATTGGCATAGTCTTCAGAAGGCTTGAAAACATTGACTTGCTCTTTGTCGGTTTAA
CCTGTGATAATATAAGTATATAATTATATCGGGGGCCCATATTTTACGTAAATTTGTAGA
TTTGATTGATTATGAGAGAATGACATTCTTGATATACTTCATCTGAACATTTCTTAAGGC
GACTTGTTTTTTATTCATGATCAATTTGTTCTCTAGGAAATTG
>TR37|c0_g1_i1
AATGAAGTGGGAGGAAGCTACCACATGGAGCTGGACGGCCTGAAAAGGAGCCTGGGCCAT
CTAAAATCAAGTGGCATCACAGTGGACTACATAGTCACAGACCGTCACCCACAAGTCCAG
AAATTCTTAAAGAACAGCAACATAAATCAGTTGTATGATATTTGGCATTTGGAAAAAGGC
TTGTCAAAAAAACTGGACCAGATCGCCAGAGATGAGGAACGACCGCGGCTGAGTCGGAGA
CACGCAGGGA
>TR38|c0_g1_i1
CAAGTTTCCAATTATTTATTTCAGTTTTACTGTATTTCTGCTTTGATATAAAATTGATTT
TAAAATATCCAAGGACAGACAAATGAAATTGGTTCATCATCATGAACACCTCAATGAGCC
ATTTAAGCAGTCAGACAACGGGGAGGTAAACTGAACAAGGCATGAGGGGGGGGTGGGGGT
GGGGGTACAAAAAGTCAAGGCACGCCATGTTACAGTAATACCAAGTGGAAAGATTTAAAA
CCTCTGCGGGTGAGAGCCCTTCAGCTCAGCATTAAAATCATTTATGTTTTACAGGAGGGA
CAGAATAACCAGCATTCAATTTCTCCTACAGTCAGAAACCTTCTTTTATTCACAATCTGG
TAACAAATTTCACGTTCAGACTTGAAAATGAAAGACAAAAAAAACAAAACAGGGAAGGGC
AAGTTTCTGCATAAACCAGAGCTGTGCTTCATCTGGACTTAAGATTCAGTAAACCTCGAC
CGAACACAAAGTGTCGACTGAGGACACATGCAGGCGTCACCGGTTTCAGGTATGTTTGGT
TGGTTGGCTGGGGTCGGGTCGGGCTGGGCTGGGGGGGTCACGAGGGAAATTGGAGTGTCG
CTACTCAGGAGTGAGAGAAGTCAAAGTGGTTACCCTGGTCAGTTCACTGTCCATTGAGAT
CTATTAGGAAGAGATGGGGGCCCCTTCTCAACACATCCCATTGTGCAAGTCAAGCAGTCC
GGGGAGGGAAAAAAAAACCAACGAAGAACCCACGGTGACTTCTATCTCATGAAGTTTCCT
CCTCCGATTTCTCTCTTGTATCTGTTGGTGAGGTGGTCGGCCTGCAGCGTGAGCTTGGAC
AGCACACC
>TR39|c0_g1_i1
AAAGGTCCCTAGAGTAGGGGTTCGGATAGTTTCTGATTCTACATGGTAGCAAAGGAAAAA
TATGTAACATTATACAAACACATAAATACAACAGTAATCTAATGTTTTACAGCATACAAG
AAACACATTTTGGCAAGTCATTCCTTTTGGTAAAATAGGGGTGCAGTTTTGGTGACAGAT
ACAAGCAAGAAAATGTACAAACCTAAAAACAACACACTACGACCGCGGCTGAGTCGGAGA
CACGCAGGGA
>TR40|c0_g1_i1
TCGGCTGCGCTCGTTTTCGTTCGACATCGCTCGCCGCCTCGTCTCCGTCGGTTCGCTGCT
GCAACTCACCGTCGTCGCCGTCTAGTATGTTCGGCGGAGGCATTTCCATTATTTTCTTCA
GAACCACCGGGAACGAGCTGTGGGCCCCTCCGTCCGCTTCCAGCGTGATGAGAATCGGCT
CGACCGACATTTCCCCCCGTTGTTGTGTTCACGTTATCCACGTAGTGACCGACACAGAAG
CGAGCTTCGCTGCAGCTGTCCTGCTTGCTAGCTATCCTAACCGGTGTCCCAGCCGTCCCC
GGTCGTCTCTTGTGCTCTCTAAATCCGCGTTTATGTCTAACAACTACCGTCACTACCGTC
CCGGATACTTGTTTTGTTGGCCCACTTAGTCGGTGAAATCGAGCAGACGGAAG
>TR41|c0_g1_i1
TCCCTGCGTGTCTCCGACTCAGCCGCGGTCGTCAGAACATCCAGTACTACATGATGTTCG
AGGTGATGGAGCCCACCTGGCACGTCATGGAGAACAACCTGAAAACGGCGTCAAACATTG
ACGACGTGCTTTGCCACCACACCAGCTTCCTGGACAACTGCCTGAAGGACTGCATGCTGA
CCAACCCCGAGCTCCTCAGGATCTTCTCCAAACTCATGGCTGTCTGCGTCATGTTCACAA
ACTGCATGCAGAAGTTCACTCAGAGCATG
>TR42|c0_g1_i1
TTTTCTTTTTTAAAGTGTGTTTTTAAAGTCAAAAACCATTGAGCTCCACTCATCAGTAAA
ATACAAACTTCATCAAACATCAGATCATTGTATTACTGCAGGAAGGAAAACATTTGTGCT
GCTGCAGTTGTCGTACAAAAATCGAAATTTATTGTCGATTAAAATGCAGATTATTTTCGA
TAAATCTTTTGGTTTATCAAATGCCAGAAAATACTGAAAAATGTCCATCGCTGTTCCCCA
GAACTGAAGATGTCTTGTTTTGAAGAAACCAAAGATGATCATTTTACTGTGATTTAACAA
AAAACAACAAATCCTCACATGTAACTGGTTTGAAAGGGTATGTTTAAGAGGATTTACTGT
CATGTTATTGACATGGAATATGATATTCACAAGTTTGTAGCTTGAATTGGGTGGCACGAA
TGTACCTAAAGGCCACCATAGATTCTTTTACATTCCCTATTTGGAAAGGGAAGGATGCAG
TCTGCCACTTCACCACATGATGCCGCTAAATAATTGACTTTTAGTTTCAGCTCTTGATAG
AACCAAACGTGTG
>TR42|c0_g2_i1
TGTGTGCCTTGGCAGTCTCAGACGAGCGGCCATTTTTTTTTTTTTAAAGCTTCATTTACT
TTATTAGTTTTTCTTTCATTAATTCATTAATTGCATAATATGAAAATTAATACAATTTAT
AATACATGTCTTGAAGCAGGTTAGAGTCTAAAATGTTTACCCCACCAAAGACATTTGACT
TAACTTGATGCTGAACATGATAAAAACTTTGCTGTTTATCAGAAGAAACTCATCACAATA
TACTAATAAAACACCAACAGAGACCTTCTCTGTATGAAGAACACAAACCCTCATCATAAA
ACATCT
>TR42|c0_g4_i1
TGTGTGCCTTGGCAGTCTCAGACGAGCGGCCAAGTTTGTAGCTTGAATTGGGTGGCACGA
ATGTACCTAAAGGCCACCATAGATTCTTTTACATTCCCTATTTGGAAAGGGAAGGATGCA
GTCTGCCACTTCACCACATGATGCCGCTAAATAATTGACTTTTAGTTTCAGCTCTTGATA
GAACCAAACGTGTGAAATGAATTGAGCGCAGTGTTTCCTGTTGTTATAGAGCAAGGTTTT
ATTTCCACTTTGATCTTGTGTTGGTGCCAGTTGTTCTGTCGAGAGTAGAAGCCGTTTCTT
CTTTAT
>TR42|c0_g5_i1
TGGCAGTCTCAGACGAGCGGCCATTTTTTTTTTTTTAAAGCTTCATTTACTTTATTAGTT
TTTCTTTCATTAATTCATTAATTGCATAATATGAAAATTAATACAATTTATATCACATGT
CTTAAAGCAGGTTAGAGTCTAAAATGTTTACCCCACCAAAGACATTTGACTTAACTTGAT
GCTGAACATGATAAAAACTCATCACAATATACTAATAAAACACCAACAGAGACCTTCTCT
GTATGAAGAACACAAACCCTCATCATAAAACATCTGATCAGTTTCCTGAACAGTAAAATA
TACTTTTTCAATGCTGCGTATGTGTGCATGCGTGTGTAACAGTGTTAAATCACTCTTCAA
GTTTAAGCTGAAGCAGCAGTTGGTTCAGAGCTGCTGGACTGTCAGAAAATAAAGAAGAAA
CGGCTTCTACTCT
>TR42|c1_g1_i1
GATTAAAAAACAGAAGAAAGAATAGAAAACAAACCCTATTGTGCCCATCTATATTCAATG
CCCCTCTCTCTCTCTACTGTTTCAGTTTACTGTGGAAACACTGATGTTTCACATTTCTCT
TTTCAATTAATCCTCTCATACAGACACTGACCCTCCTTCCTTTGACAATCCGACATCATA
TTCTTACTCTAGATGGTTGCATTGGGATTAGCATGGTGTGTGAACACTATT
>TR43|c0_g1_i1
ATGAACTACACGCCCCCTCGAAGGTGCAACTTCTGGAAGCATGACTGATAGCACGTAGGG
ACAACTTCTGATAATGTTTTGAGTATCGATATCAGAGCTATCAACGGTCGCTTCGCACCG
ACGGAAGCGCGGGTGTTCCTCCTAAAAATGGCCACCATCATTTTATGCTCTGTAAGCAAA
ACGTCTCAAACTGCCGCGAGACGATGTTTGAGTTCACGATTAAAGGGGCTATCTCGTGCA
GG
>TR43|c2_g1_i2
CTTTAGTTTGCCATGCAGTAAACAATGGCACAAAGCTCAGACATTAAGTTTAAAATCATG
ATGTTTGATTATGAGAAGTAATGCAATTCTGATGTGATGCAGCGTTAACAAAGCGGATTT
GATAAAACAAAAGCAAACACGAAAGAGAGAGAGGTACAAACGTCGATTAAAAAACTCTTC
AGACAAGTGCGTCATATTATTTTGGTAAAGACGGTGTTAACTGCTGCTGGTCTTTTCAAC
AGCTCACACCATTATAAAGTATTTCAAAGACGGTTTCTTAGATGTTTTGTCCGTATCACC
ACGTAAACCTGTGAACACCGCGCTCACACCCACTCCTTCGGGTTCCGCAAAACCTCTATC
ATCTCTGCC
>TR43|c2_g2_i1
TCCCGAGCCGCCGAGGAGGAGGAGGAAGAGGGGGATATCTTGGAGAGATGCCGGAGATTC
ATGTCTCCTCCGGTGACCGACATCAGCGTGCTGCAGCAGAGGAAAGGCGAGATGCGCACA
AGGATGGAGATGCTGATCATGGAGACACAGGCCGAGTTCTGCAAAGCCCTGGAGGAGGTG
GACGGTGGGAAGTTCAAGGTGGACCAGTGGCAGAGGAAGGAAGGTGGCGGAGGAATCAGC
TGTGTGATGCAAGATGGAAAGGTGTTTGAGAAGGCAGGGGTCAATGTGTCAGTGGTGTCT
GGATACCTGACCGAGGAGGCCGCCAAGCAGATGAGGAGCAGGGGGAAGGTCCTCAAAGGG
AAAGACGGTAAGCTGCCATTTTGTGCCATGGGTGTGAGCTCTGTTATCCACCCCAAGAAC
CCCCACATCCCCACAGTGCACTTCAACTACAGATACTTTGAGGTCGAGGAGGAAGATGGC
TCTAAGCAGTGGTGGTTTGGTGGAGGCACTGACCTGACCCCAGTTTATGTCAATAAGGAA
GACGCCTTTCACTTCCACAAAACGCTGAAGGATGCCTGTGACAAGCACCACTCGCGGTAC
TACCCTGACTTTAAGAAATGGTGTGACAGGTACTTCTACATCCGGCACAGAGGGGAGACT
CGTGGCATTGGAGGGATCTTCTTCGATGACCTGGACTCCCCGAGCCAGGAGGAGGT
>TR43|c2_g4_i1
CCTCCTCCTCCTCGGCGGCTCGGGATACCTTCGTTGCCATTTCAGCGCGCTGGAAGTGGT
TAGCGTTGGCCAGAAACCCAGCTACAGCCGCCGCCGCTGTCACTGCAGCGGCTCCGCTGA
GCGCCAGGGCTCCCCTTCTGGTTCGCCCGGCTGAGAACCTGCCTGCGGTCCCATGGGACA
TAAACCTCACGCTGGTACCCCTGGAAAGCCATCTCGCTCCCGGAAGCAAAGTCGAAGACG
GGCTGTGAGTGGAGGATAACAGCAAATGTGGCCGCTCGTCTGAGACTGCCAAGGCACACA
>TR43|c2_g5_i1
ATCGTCTACAAACACCTCAACGACTCCTTTACCGACGAGGAGAAAGACTGGCAGCAGGTG
CGAAGAGGAAGGTACGTGGAGTTCAACCTGGTGTATGACAGGGGAGTGAAGTTCGGTTTG
GCCACGCCTGGCTCCAGAATTGAGAGCATTCTCATGTCCCTCCCGCTCACTGCCAGGTGG
GAGTACATGCACGAGCCTGCCAAGGGTGCCCAGGAGGCAGAGATGATAGTGGCCGCTCGT
CTGAGACTGCCAAGGCACACA
>TR43|c2_g6_i1
TCCCGAGCCGCCGAGGAGGAGGAGGAAGAGGGGGATATCTTGGAGAGATGCCGGAGATTC
ATGTCTCCTCCGGTGACCGACATCAGCGTGCTGCAGCAGAGGAAAGGCGAGATGCGCACA
AGGATGGAGATGCTGATCATGGAGACACAGGCCGAGTTCTGCAAAGCCCTGGAGGAGGTG
GACGGTGGGAAGTTCAAGGTGTGGCCGCTCGTCTGAGACTGCCAAGGCACACA
>TR44|c0_g1_i1
ACAGCACTGAGGTCTACCGTTAGCCAGTGCAGCCTGAGCAATTAGCTAACTAGCATTGAT
AACCCATGGTGTTTCTTAATATTTTGATGACGATCTATCTGTCACCACTTCGAGTTTATT
TGGCTAACACTGTCTCCCACATTGGCTGAGCGTAACGTTAGAAGTTGGTGTGTATGTTTT
AGCGAGTTGTTTCGCGTTAGTTGTTAGCCTGAGCCGGCTGAAAACAGCGACGTCACCGCT
CAGTTCCGTTTACGTTGGTTTCCAGAAGGCTAGCGGGGACAGAGTGTGCGCGTGCAGCCG
GCGATATTATAAGACTGATTTGATCGATAAACTCACGTACGTAACTTACGCTGTCTGAAC
CCACTCTGAGCTGCAGTGTAATCCATCTGGACTAACTTAGTGCTTGCAGTAACTCCACCG
GGCTGCAGTTGTGGCTAGGTAGCAGGGCTAGGGCTGCACGGGGAGCTGGGGAAGTGGGAG
TCATTCATAGAATTTACACGGAAGTAAACGAGCTCTTTGTCTTCTTCTTAGTTTTAATGA
CGGTTACGAACCAACGTAAAGGTGAACATCGCCACCTACTGTATGGGTGTCGTCCTGATG
ACGACCCAACCGTAACGTTAGGTTTAAAAAAACGACCGCGGCTGAGTCGGAGACACGCAG
GGA
>TR45|c0_g1_i1
TGTGTGCCTTGGCAGTCTCAGACGAGCGGCCAAAAAGGCTCTCGACGCGGTCGTAGGTCA
GCACCACTGCCGTGAACCCGGGCGCCCTCGGCGGGATGAGTGGCAAGAACAGAGGGCTGT
TCACGCTGGACCACTTCACCACAGGTGGATTGTTCCACTGCTCGTACGTGCGGGCAGCAT
ACGGGTAGATGCGGTCGTTGATGATCTGGAGCGTTGTCAAGCCAATGGCCTTCATGGAGC
TGAAGTAGGCCTCCCAGAACCAGCGTGCCTGTCTCTGCATCTCTTCAACCTGTCTGTGAG
GAATACTCTTTAGGATGGTGTACATCTCTACGACCGCGGCTGAGTCGGAGACACGCAGGG
A
>TR46|c0_g1_i1
TCCCTGCGTGTCTCCGACTCAGCCGCGGTCGTGGAGCTTATGTGTAGGTGCTTGGCAGTG
TCTTTGGGGAGGTAGAAAGACGTCCGCCGCTTCATCCGCCGGCCCTGCTGACCGTCGTCC
TGTGTGGAGCACAGGCTCTGACGGGGAGGGAGGGAGATAGGACGGACCAACTGAAAGTGG
ACCTTGATGAAACCAGTGTAGGACCCGTCTTTATGAACCACCATGTAGAGATTGCTGTTG
ATCTGTGCATTGTACTCCTTAACCTTGTGTTGAATCTCACTAAGAGTCAGCTCTTGTTTA
CCCACATCGATCTGTTCATCCACATTCGTGTCGGTCTCGATGGAGTCAACAGAGAAATCC
TCCTGGTCTGCTAACAAACCTCCGTCCGTGCTG
>TR47|c0_g1_i1
ATTCGTGTAACCTTAAGTACCCCAATGTATGTCCTGTGTGTGATCTGTGTGTGTGCACAC
TGGTGATTGTGAATGAATGTGTACAAGTGTGTTTCCGCGTGTGCGAATGTGAGAAGTGTG
TTTCAGCTGTCTCTCCCTGTCTCTCTGTCCGATTGGGGTTTGGATTTCTCTTGTTATGCA
CTGCATGATATTGCTATTATGATTTGCACTTTAATGAGTATTTATTG
>TR48|c0_g1_i1
TGTGTGCCTTGGCAGTCTCAGACGAGCGGCCAATAGTTTTCTGAAGAAACTGACTTATGT
GGCAAGCATAGTGAAGCTAGCTAGCGAGGCTATGGACAAATCCTAGGATGACAGTACAGT
AGTAGTTATCTGGTATGGACTACGATATTAACTATATGTTTACCACTTTTTAATAATTAA
CCTTACCGTAAGATGTCGTTCTGCGACAGGAAACTTATGTTTAAAAGTTTGTTACTGTGC
TCGCTAACTTGACCCAGAATCCATTGGCAAAAATAGCAATTTTACTTTGCAGAACAAAGG
ACTTGCTGGCCTGCTACTGCCTTCATTAGTAAGTTTAATTGTGTTATTTTGTGATTTCAG
TGTTCGTTAAGGTTAGTCTGGATGCTCTGAAGTCACACAAATGAACCAGTCATGGCAGCA
GGACGACCGCGGCTTAGTCGGAGACACGCAGGGA
>TR49|c0_g1_i1
TGTGTGCCTTGGCAGTCTCAGACGAACGGCCAGTCGAAACTAGCTGAAATATTGAGGTAT
GGTTTGTCACTTCCTATTTCCCAGCCAGACAGAGAACAATCAGACGGGCCGGCGGTGTGG
ACAGAGCTGCCGTCCTCCCACTCCTGTGGCCTTCCTGCCGAATCTCAAGCCATCCTCGAG
AGCTCAGTCCGCTGAGAAAAATCCCAAAAACTCGGAATATTTCACAACAGAGGTGTGGCT
TGGAACGACCGCGGCTGAGTCGGAGACACGCAGGGA
>TR50|c0_g1_i1
TGTGTGCCTTGGCAGTCTCAGACGAGCGGCCAATATACTTTTGTGTATATATTTCTTGTG
TATATTGTCATGCATGTATGTGTGTGCTGCTGAGACAAGTGAATTTCCCCGTCTCATCTC
ATACTGCATATTTCTGCCCTGTGATAGTAATAGAAAAGGTTCTCCAGAGTTAAAAAAACA
CAACTACAGTCTAATTCTCTCTAAATTCCTCTTAAACGTCCAGATTATTACTCAGGGGGT
CACACTGTACATACCCTGTAATAATAGAATAGGTAACCAGTAGTTAAAATATAACTACAT
TGTGAGTTATAAGTGAGATCCCGAGTTATTAACCCCTTTTTCCATAATTTCACCTCTTGT
TCCCCAGTGCCTGCACATACATATTTTTAAACACTGCACAGGTAGTTCTGTTGGTACAAA
AGATTACACTGTAGTTCCTAAGTAATAACACTGTACTTTGTGGGCTGTCACCAAATTTTT
TCAAGTTAAGAATTGATGAATGAAAGATCCCATAGTGTTAGATCGGA
>TR50|c0_g2_i1
TGTGTGCCTTGGCAGTCTCAGACGAGCGGCCATGCAACATTTGGCATAAGTACTCCAGAG
CTGCCGTGTGATCATTTGTACCAACTGTCTATTGATGCCATGATGCTAAAAACAAGCGTC
CAGAAATGAAGTTTGTTGGTGAGGTAAACAACAGCTGAGAGTATTCGTGACAATACAGTG
TCCCCTGGACCTTTGTTCTGAAGAAAACGCACAAACAAGTATTGCAAAATTATAAATGAA
AAATTCAGTTTGTCTATTCTGTTCCTTATGAGGTCATTCTGAAATAAAATAACATCAAAT
TTATTAAATGTTGCAGAAGTCAGCCCGTCTTCCCTTAAGCATCAAGATTTTTTGTTTAGT
ATCACGGTCATACTGTTGTTATATACTTTTGTGTATATATTTCTTGTGTATATTGTCATG
CATGTATGTGTGTGCTGCTGAGAC
>TR50|c0_g3_i1
TGTTGCTACATTATCACTTGGAATTTGAAATATAAAAGATGACTGATGATTTAAAAATCA
TAATCAGTTGATGTCATCTTGTGCTACCAGTCCAATTGTTATGAAGCTCTTTTTCAAAAA
GAAATAAATGGTAAATGGCAACGCTTTAGAGTCCAGCCTGCAACATTTGGCATAAGTACT
CCAGAGCTGCCGTGTGATCATTTGTACCAACTGTCTATTGATGCCATGATGCTAAAAACA
AGCGTCCAGAAACGACCGCGGCTGAGTCGGAGACACGCAGGGA
>TR50|c0_g4_i1
AATAATAAAGTTTCTGTAGCTGATGCTTTCTTCTCAATCAAGTCAATGACCTTCTTCTAA
TCAATCCAAGTGATGGTCACTGCTGCAACATACACATCAACTGGTTGCTTAAAACAACTA
ATATAGAAGCTGAGATAAACTGAAATCTGTTATGTGAGTGGCAGAGATGTTTAGTTGTAT
AAAAATATCCACAAATGTCTTCCTCCCCTCAACATGCTCTTGTGATGGTTCGGCAAAAGC
ACATCGCTCTCTACTGGCCAGTATGTGCAACTAAAATTGGGTCTCAGCAGGACCTACGAT
GTTCACAGTTACAGGGACTGAAAAAAAGACAACCAAAACCTGTCAGATCACGTTCGTAGG
AATCGTGTCTTTACTCCCTTACTGGTCAACAGTACTTAAAGGGAGGCACAGATTGCCCAT
TAACTCACAGTTTGATCTTTGTTTCCGTCAGATGCTGCAGTGTGTTTGTCCTGCTCTGAC
CCACTGACCCTCTGCTGGTAAAACCTTGTATGTTTGACTAAATAAAAGCATCAAGTACAT
GACAACAGGGGAGGCTGGAAAATATTTACCCTGACAAGTGAGACAGAGCAGGGTCAGAGT
CATGATTTGGACAGATTCAGCTTTCATCGTT
>TR51|c0_g1_i1
TCCCTGCGTGTCTCCGACTCAGCCGCGGTCGTCAGACGTGTGCTCTTCCGATCTAACGCT
ATGGGGGAGAAGCAGGAGATTCAGGAGAAGATGCAAGCGCTCCAGAGTCAGCTGGAGTTC
CAGGAGCAGTCCATGGTGGAGAAATCCCTCGTCAGCCGGCAGGAGGCTAAGATCCGTGAA
CTGGAAACCAAGCTGGAGTTTGAGAAGACTCAGGTCAAACGCCTGGAGAGCCTCGTAGCT
CGTCTCAAGGAGAACCTGGAGAAGCTGACGGAGGAACGAGACCAGCGCAGCAGCAGCGAG
AATCGAGAGAAGGAGCAGAACAAACGTCTGCAGAGACAGATCCGCGACGG
>TR52|c0_g1_i1
TGTGTGCCTTGGCAGTCTCAGACGAGCGGCCACGAGAGTTTTGGCTTCATGTGCTGAAGT
TTGAGGTATCCACCTCTGAAACCTCTGCCAACACTAACTGACTAGAAATTTAATTTATGT
TGTTCACAGCATTTGTTAATCCACTGAACTCTCTTTGAACAGTGTTCACTGGGACTACTC
CCTCAGCAAAAAGCAAAGCAGTTCTTGGATAGGCGAGATGCTAGGTGTTTTTGACACATC
AAAAATCATGAAACTTAATTCACTTATATTGCACTGTGGCAGTGTTTGATATCTCAAAAC
ATTACCACATGAATCCAAAAAATATCTGCTTATCACAATACCATTTCGAGTAAATGAGAG
AATGTGTCACGACCGCGGCTGAGTCGGAGACACGCAGGGA
>TR53|c0_g1_i1
TGTGTGCCTTGGCAGTCTCAGACGAGCGGCCAGATTTCATGGTGCCGAGGCTGTGGTGTT
CATCTTGGCATTATCTTAGGGCACAAGTGATGGGTGTCACTGGCCAAAAATGGTCCATCT
GACCCTGGACCTGCTCGGGTCGGGGGCAATCTGCTCTGATTTTCCCTCTGCTCCAGTTCA
TCGAGGCCAAGAAACCGTTCAATGAAGTCCTTTTTCGAGCACTTCAGATTGCTCTTTTCA
AACATCTCTG
>TR54|c0_g1_i1
CCCATGACCGGATGACTTCCCAGGAGGCCGCCTGCTTCCCTGACATCATCAGCGGTCCTC
AGCAGACTCAGAAGGTCTTCCTCTACATTCGCAACCGTACGCTCCAACTATGGCTTGACA
ACCCTAAGATCCAACTGACCTTTGAGGCCACTGCTCAGCAACTTGAAGCTCCATACAACA
GTGATGCAGTGCTGGTCCACAGGATACACAGCTACTTGGAAAGGCATGGTCTCATTAACT
TTGGCATTTACAAGAGGGTCAAGCCTTTACCCACTAAGAAGACCGGGAAGGTTATAGTCA
TTGGTGGAGGTGTCTCTGGCCTAGCTGCAGCCAGGCAGCTGCAGAGCTTCGGGATGGATG
TTACAGTATTGGAGACCAGGGACCGCGTTGGAGGCAGAGTGGCCACGTTTAGGAAGGGAA
ACTAACGACCGCGGCTGAGTCGGAGACACGCAGGGA
>TR54|c0_g2_i1
TGTGTGCCTTGGCAGTCTCAGACGAGCGGCCACATTCGCAACCGTACGCTCCAACTATGG
CTTGACAACCCTAAGATCCAACTGACCTTTGAGGCCACTGCTCAGCAACTTGAAGCTCCA
TACAACAGTGATGCAGTGCTGGTCCACAGGATACACAGCTACTTGGAAAGGCATGGTCTC
ATTAACTTTGGCATTTACAAGAGGGTCAAGCCTTTACCCACTAAGAAGACCGGGAAGGTT
ATAGTCATTGGTGGAGGTGTCTCTGGCCTAGCTGCAGCCAGGCAGCTGCAGAGCTTCGGG
ATGGATGTTACAGTATTGGAGACCAGGGACCGCGTTGGAGGCAGAGTGGCCACGTTTAGG
AAGGGAAACTAACGACCGCGGCTGAGTCGGAGACACGCAGGGA
>TR55|c0_g1_i1
AAGAAGCCCTCCGTGCGTGGTTAGGGTTTTGAAAGTAAACATTTCAAGTCCGGTTTGTCT
CTCCTGCACTCTGCACATCACTGGTTCAAATGCTCCTTCGTTCCTCTGACAGCGCTGCAG
AGGGAGGAGTCACGACAGGAGGCATGAAAGGAAAACTTGTCTCGGCTCCTCCGGGTCATT
AGCAGCCTCTCGTCAGGGACGATCAGTGGACAAAGGCGAGT
>TR56|c0_g1_i1
GTGAGGCTTGTGGAGGAGAAACGATCCAGTGTTGACGCCCCGCTGGAGGCAGATGGGTTT
AAAGAAAGGACCATCATGGAGGTTTATAAGGGTGAGATGATGTCGGGCTTGTTGGTTTTT
AAATCATTTTATAAGCATTACATAATGTTTTCTGTAATTGTACATTTTCATGACATCTCG
GAGAGCACAGGGAGGAAAAAAGAAACATCTCAAATGAAATAACCAAAAACTGATCCAACC
TT
>TR57|c0_g1_i1
AACGCTAAGGGGGGCTCGCAGGCGAGAGCGGAAACAACCAGCCCGGCCGTCCGCGGTTGG
GCGGCTGACCCCGCACGTGAAGAGGAACAGGAAGTGGTGGCGGCGGCGGCCCTGGACGTC
AGCGCTCGGGAAAACAAAGCGCCAGAGCAGGTGGAAAAACCGGACAGTCCCGAGCCTGCG
TTAGCCCGGGAAAGTCCCAAAGAGGAGGAGGAGGTGGAGGTTGTGGAGTTGCAGGTGGAG
GAGCAGAAGCCAGAAGAGGTGCAGCTCATCTCCGTGAAGTTGAAGGAAGAGGAGAAGCCA
GAGGAAGATGAGGTCGAGGAAGAGGAAGAGGACAAGCGAGAGGCCCAGGTTAACAGTTAT
TGCACGAACAGTGAAGACAAAGACACGAACGCTTTGATTG
>TR58|c0_g1_i1
TGTGTGCCTTGGCAGTCTCAGACGAGCGGCCAAAACAAAAAAAAAGAAAACAATACAAAT
TAAATTGTACAAAGCAGCACTGGGCCATAAATAACCCATATAATAATATTTTTTCACATT
TTTGATTGGAAGTTTTTCCTTTGCCAAACCCCCGTAGATCTTCCATCAGTCGGATCACAG
CTGCTCTTAGAAGGTGACTGAGCTTCTTCAATTGTATTTTGAGTCTGACTCATCAAAACT
GTGCCTTGAAAATGTCGGGGTTGTGTAGCAGGTTTTTTCTTCATTTTTTTTTCTTATCAA
ATTGGCAACAGGATGGAGAACGGTGACGACCGCGGCTGAGTCGGAGACACGCAGGGA
>TR58|c1_g1_i1
GCAGTCTCAGACGAGCGGCCAAAAAAGAGAAAAGATACGCTTTGGAAAGCTGTTCACATA
CAATCAACCATTAGGCGGATGTTTTGGATGAAATAAAACTCCTTGTATAAACATTTGACC
AATGTAAATCAACTGATGATAGTTGAAAAAAGAAAAACAAAAGAGCCCTAATTAATGACA
TTCGCATGTAAACACCAGCGCAGGTCGCTGGATGCAGACGACTCGTCCTCCTGCTGACCT
TGAGACTCCTCGTTGTTTGGCTCCGGAGGTCCTGCCAGGTAAACGGAGTCAGACATGACG
GATGGATAGATCAGAGTGGAGGTGTGAGTGGATCTAGAGTAAACGATGAGGGGAGGGGGG
GAGTGATGTGGAAAACCACTTAAACCTTTTGGCCTCAGTCCATTTCACCACCTTTTAAAA
AAAGAAAAAAAAAAAAAACACATCCCCAAAAATTCTTTCATGGAAATTCGCTTTCTTGCA
GAGCGTTTGCAAACACGAGAGGATCGATACCCCTCACCTTACTCTGGGGCAAGAAAGCGA
ATAAGCGTATTTCCCAAAATCTAGTACTCTTCCTTTTTCCGGTATCAAAACCTACCAAGT
GTAGTCGTAAATATATATATATTTTTTAAATATCTCACGATGGATCCTCTCAGTTCGAAC
ACACAAGCTGTAAGGCTGGAGCGTAATTTGCCGTCCATTACCTCCATACGCAATTTTTAG
CTTCCAAAACAAAAAAAAAGGTGCAGGAGGTTTGGGAGTTTTTTTTGTTTGTTTTCCTCA
GAGGTCCATTTATCTGTCCCACCTTCCAGTTTCCTCCACAGCTGAAAGCCGGTGAATGTT
TTCCACTCGACGAGACAAGCCAGAGGTGATGCCGGGCCATAACAGAAATGCAAACAGGAC
TGCTAATGTGGAGACACAAAGAGGACAGCGACATACAGTACATGTGTAAACATTTTTTTT
CCTTCCTCCAG
>TR58|c1_g1_i2
GCAGTCTCAGACGAGCGGCCAAAAAAGAGAAAAGATACGCTTTGGAAAGCTGTTCACATA
CAATCAACCATTAGGCGGATGTTTTGGATGAAATAAAACTCCTTGTATAAACATTTGACC
AATGTAAATCAACTGATGATAGTTGAAAAAAGAAAAACAAAAGAGCCCTAATTAATGACA
TTCGCATGTAAACACCAGCGCAGGTCGCTGGATGCAGACGACTCGTCCTCCTGCTGACCT
TGAGACTCCTCACGACCGCGGCTGAGTCGGAGACA
>TR59|c0_g1_i1
TGTGTGCCTTGGCAGTCTCAGACGAGCGGCCAGTGTTACTTAAAACACATGTAAGACATG
TACCTTTTCAAAGTGATACACCATGAGACAAGTTATATAATACATGAGAATACAAAAGAC
AGACAATGCTGGAAATAGTATGTACAGTACTGAGTCATCATTGTGCCTTCTGCAGCAGTG
AAAATCCAGTGATCACACATCCACACTGTGTGAACATCTGGAACTCACAGCAAACCTCTG
CTGTCCAGCCACCAATCATTCCAATTATCGTCACACTGTGCTCAGCAGAGTCATTCATGA
GGTCTGGGAGCATGGCCACTCCAAAAGCCACACATCAGTGGTCACCTCACGACCGCGGCT
GAGTCGGAGACACGCAGGGA
>TR60|c0_g1_i1
TGGGGAATCAGCAATCTGTACCATGATCCTCTGCCACAGGAACGAGACAATGCTAAATGA
GCTCAAGGTGGCGTGCCAGAAGACTGAGCATGTGTTGAGGCTCGCCCTGAGGGAACCATC
CGCCTTACTGGGTGGTGGGTGTACCGAGACCCACTTGGCTGCTTATGTCAGACACAAGAG
CATGGATGAAGTCACAGAGACGGTGTCAGCCCTGGGATGCTCACAGACGGAGTACCTCCT
TGGTGTGG
>TR61|c0_g1_i1
TGTGTGCCTTGGCAGTCTCAGACGAGCGGCCAAGAAAGTGCTGCAATGGCAGAACTAGCT
GCTGTGCTGGACAACACCTGAGTGAGGTTTGGTTTGTAATTGACCATCTCATGTCGGACA
TAGTTGACAGAGTTGATGATATCCTGGCTTGTTGTATAGTGTTGGGACTGAAGAGGCACA
GGGCCATGGGCATACCTGTCAGACTTCTTGAGGTTCAACGCAACTGTTTTTGGTCTGTTT
TCTCTTTGCAGATCTTCATATTCGATGGCCTCATGTAATTTCACCTTCTTTACAGGAGGT
TGGAAGAAGTCAGAATCCCTTGAGTTTCCATCTGTACTGCTCGTCTCACTAGCTTGGTCA
GTTGCGGTTTCCCCCTTGCGCGAGCCTGCTGCCAGCACCATGGCACACGACCGCGGCTGA
GTCGGAGACACGCAGGGA
>TR62|c0_g2_i1
ATCATCAATTTTCAATCACTGGTAGAAGTTTATGCAGAGAAAGTTTAGACTTTCGGAATC
GAGTCAATCTCTTCCCACTTGTTTTGTCTTACGTTTACGATTAAAGTGATTGCTGTGTTC
ACATATGTCAACAAAACAATCTTAATGGGAAGATGATCCAGTTTCAAAACAATTGCTCCA
AACAGCACGTGAGAATAAACCCTAAATCAACTTACAGTTGACTCAGTTTGG
>TR63|c0_g1_i1
TGACCAAGCACGAACCAGCACGTGAACCCACCGGCACCGAGACCAGTAGCGCTCCATGGA
GCAGCGCAGGCTTCACGGAACGAGCAGAAACAAGGGACGAGCTCAGCTAATGGCTTTCAT
TTATTGTTTAATGGGAAATATAAGCAGCGGAATTACCCAATCCTAATTAATTACATCAAA
TGGCAATGATTAGTACTTTACTAATTGATGAAACCATATAAATCTGTGACAAGATTATGG
TGCTGGAGACGCCTAATAATCCCTGCGTGATAAAGGCGAATAATCCGAGAATATGTCTAA
AAACAAACTGAAATGACGGGG
>TR64|c0_g1_i1
TGTGTGCCTTGGCAGTCTCAGACGAGCGGCCAGGTCGCGTGACCCCGTCGTGTATATGAT
TTGTTTTTAAGGACACAAAACAGAGCTTCTGTGATGAGTTTAAAATTCACTCTGGAGATT
TCAAAGAGGATAAACACGGGTTCATGACAGTTTGAGTAGAGCAAGTCAGTCGCTTGTGAT
TTAATATAATCAGACAAAATGATTG
>TR64|c0_g2_i1
GTCTCCGACTCAGCCGCGGTCGTAAAAAAAAAACAGAATATTGGTTGCGTGACCCCGACG
TGTATATGATTTGTTTTTAAGGACACAAAACAGAGCTTCTGTGATGAGTTTAAAATTCAC
TCTGGAGATTTCAAAGAGGATAAACACGGGTTCATGACAGTTTGAGTAGAGCAAGTCAGT
CGCTTGTGATTTAATATAATCAGACAAAATGATTG
>TR64|c0_g3_i1
TGTGTGCCTTGGCAGTCTCAGACGAGCGGCCAAAACACAATGATCTAAAAAAAAAATAAA
TAAATAAATAAATCCTAATCCAATTTTTGAACAATATTAAGGATCGTTTTGCAAAGGAAC
TCCTCTGGGCCCCCTGCCATCCATTATGATGCATTGTCATTTGTTTCAGTGCCGCGTTAT
CAATCATTTTGTCTGATTATATTAA
>TR65|c0_g1_i1
GAAGAGAAACGTGACAATGTAGTGAAACAGGGCCGATAATGCGAGAAGTGTGTAAATGCC
TCGGCTTAAATCTTGCATTGGGTCCTGCAAGCAAATGTATCTGAAAGTATCAAGGTGTAA
ATGCTAAAAGCAACACAACAAATCATGTTGTGTCAGTCTGCTCAAATGTGGAATCAGCTT
CATCCACGTTTCAACATGAATTG
>TR66|c0_g1_i1
GATTTTTCTTCCGCTGTCGTCCCTTGGAGGTGGGCGTTACGTCGCCGGGCTGCTCTGACG
CCTTCTCTTGCCCAGAGTCAATTGGATCCATAGGCCTTTGGTTTGTTGGGTTGTCGTGGT
CCTGACGGATGCCTCCTCATGTGTGGAGCAAGTTTCCTCCCACTCGGACCCAGATGCGTG
GAAACGTGGTGTCACAGACCCAAGAACTGTCCCGACGTCACCTCGAT
>TR67|c0_g1_i1
GAGTTGAAGGAGATAACTCATCGTTTTGGATTTGAAGGAATTACTTTCATCATTTGGAGG
CGCTCAATGTTGAACTGCAGGAACAAAATAAGTATGAAAAAAACACAAATTAGTATTTTG
AAGGAACAATTTATCAAAAACTTCTCCTCTCTGAGAGGAAAATCAACATGACATCTTTAC
AGAGAAATGAAAATTAAACTATTGGAGGAATTTTATAATTTATACTATTTATTAGCAAAG
GTGTCAACGAGAGACTGAAAATGGAAAGAAAAACAAGAAGAGGTTGGAAAACTACAGTAC
AGTGAAGTACGACAGAGCACAGCAGTGGAAACTAGAGTACGGCGTAGTACATTACAGTAC
TGTCTAGTATTGTAAAGTACATCAGAGTACTGTACTGTAGA
>TR67|c1_g1_i1
TGTGTGCCTTGGCAGTCTCAGACGAGCGGCCATGTAGAACAGAGAAGTCGTCAGTGACAA
GGCCTCAGATAACTTAAAACAACTTTAAAAGACTTCATTAAAAAAGCAAAATATCAGCTG
TCATCGTCAGTAGTTTCAAGCCACGAAGATGTGAGAAGGTCCGAGGTCGCAGCAAAGGAT
TCTGGGTATTTGTTGTGGCTACATCATGTTTCAGTCTGGGGCTTGTTTCTGTTTCTGCTC
TTCGTCTTCGTTAAGGCAAATCGCTCACCGATGGAGGGAGAAGGTCTGAACCCCGAGCAG
CAACTACAGACACATACCAACACACTGAGAGGGCATTCATATGATAGTGTGTACATCTCT
ATGCATATATGCACATACATGGTTACTGTGGGGCTATACTGGGGGGGTAGAAAGGTCCGG
ACCGACCGATAGAAAGAGGCCTTTGAGTCTTTGATTTTGAAGCAGCAGTTTCATCATCAG
AAGTGGAGCGGTGCTCTCGCCTCCACGATTGAATCCCAGTGTTTTCAACATTTACTTACT
GTATGTACACATAAATACAGACTCTTCAGGAATAATTACAGCATCATCTGACAGGAATTT
CTCTTTAGGCGTGTCGTGTCGGACAGGTTTCCCCCGCTCGGCCTGTCTGTCTGTGTGATC
TGTGTTTTCGGTCTCTGAGCTCATCAGCCCTGCAGTGGCGAGGTCCGGCCAGATGGCGGC
GCTGTGGCACCGCGGTGGGGATCTGGTGAGCAGGGCTGGAGCGGGACGGCAGCTGACGGG
CCTCCGGTCAGCTCAGCTGAACGCTCGGAGGTGCTGAGGTATCGCTGAGGGGGGAGAGGA
GCTTCACTCTGCTTTCTTTATGAAGATCTCGCTGAGGATCACCCAGACCGGCGAGTCCGT
CATCACTGTGAGACGCATGGCCTCCAGGGGCCCAAAGGTGGGGTCCACCTCCCCCTCCGC
AATCCCGTTCTGGAAGGTTCCTATTCTGATGAATCCG
>TR68|c0_g1_i1
AGAACACAAAGCAATTAGTCCTGTTTGTGGCTTTTATTGTCCACTGAAGTAAAGTAATTA
TAGTATTTCTGATCTCATGTCAAACAGCTTTGACTCTTTGAGCTATAATGTGAGTTCTGA
CATTAGGACTCAAAGTCTGAATCAAACATCAAACATAAAACAGTGAGGGACTGCATCTTT
AAAACTTGAAGATCCCTCAGATTTTAACCTGTAACAAAGTTGAACTGTTTTATGAAATTA
ACTAAATGAA
>TR69|c0_g1_i1
ATCCATGTCCAGCGGCATTCTGTACGGCCTGTCGGCCTATGTTCTGTGGGGGATGTTCCC
CCTGTTCTTCAAGCAACTGCAGGCCGCCAGCGCGATAGAGGTGGTGCTGCACCGCATGGT
GTGGTCGCTGGTGTTCGTGCTCATCGTGCTGGCCGTGCTGCGCCGCTGGAACTGGCTGGG
CGACGTGCGCCGCAGCCCCGCCCTGCTGGGCAAGTTTGCCGTTTCCGCCCTGCTGCTGGC
GGGCAACTGGCTCAGCTACGTCTGGGCAGTGAACA
>TR70|c0_g1_i1
GTTTTGTTTTTTGCTTCAAACCTGAAGTTGCATAATGTATCTTTACATTTCTGGAGGCTG
TTCAAACATCGGCCGGGCGCACGCGTCCCGACAGACCAAACCCCTGAGCACCGAAAGGTT
TACGACTGCATCAGCGACCGCTTCAGAGCTTCGTTTCAGGACTGCATTATTCTGGATTAC
CTCAGAGACTGAGCCTCTGGGTCCGCGGCCGAGTGTCCGTCAGTGTCTTCGCGGTTCAGT
TCGAACGTCTCGGGGCCGCAGACGTCACGCGGGTCGTCCGTCGGCCCCGTCCCCTCTTCC
TCTTCCTCCGCCTCCTCTTCTCGCTCTGAAAAGCCGTGCTGATCCCACAGCTCCTGCCCG
TCGCACACCTCGATCCCGGAGTCCCCCGTGAAGCGCCGGTACCTGCCTGGCGTCGAGTCC
TTGTTGGGGTTGTAGGCGCTGTGGATGTGGCTCTGCGCGACCTCCGGGGTGGAGGCGTGG
AGCGCCGCGTCGCCGTCGCCGGGGACGCAGATGGCCACCTGTGGGGAGGGAGGTTCCTCC
GGCGGGTCTGTGGGCGGGGGCGCTGATTGAGGAGGGGTGTAGGGAGGAGGAGGCGTGGCC
GGGCGGTCTGGCCGCTCGTCTGAGACTGCCAAGGCACACA
>TR71|c0_g1_i1
TCAGACGTGTGTGTGTGTGTGTGTTTGAAGATGTGAGGTCTGCTGCTGCTGCGTCAGCTT
CAGCTCACTTCCTGTCTGCGGGGCCACGCGTGCTCCTGGACCTGGACTCTGTTTGATGAG
ACTGAAAGACTTCCGTGGACCCTCCCGCCCCCTGACCTCTGACCTCTGACCTGTGAAGCC
TCGGCGGTGGTTTTATAAAGACTGGGAGGTCAAAGGGGGGCGGCGTGGAG
>TR72|c0_g1_i1
TTAAAATATATCTAAAGGAGGTTAAAACTTCAGCTAACAATTATTAGAATATTTAAAGTT
TATGTGTAGATTAAATAATTCAATTGACTTGTCTATTAATGCATGAATATATTTAGACGC
GTTGGATATCTTTACCTTTACCTGACAACAGTCCACAGTCAATCTAGGGTTTATTTAGGA
CCAAAACAACTCAATTTTAATGAATATATTTTGTGTTAAATATTGTTTGTATATACCGTA
TATGCTGCCACCTTAACAGACCCAAAAGTTTTATACTTGCCATATG
>TR73|c0_g1_i1
TGTGTGCCTTGGCAGTCTCAGACGAGCGGCCAGATGAGTTTGTGTGTCAGATTGTCTACG
TCTTCTATCAGATGGTGTTTCACCACGCTACACGAGACGTCATCATCAAAGACACCCAGG
CTCCAGCCTACCTGATCGATCTGATGCATGACAAAAATGCTGAGATCAGCAAAGTGTGTG
ACAACACTCTCGATATTATTGCTGAGTACGATGAAGAATGGGGGAGGAAGATTCAGTCAG
AGAAGTTTCG
>TR75|c0_g1_i1
TTTATTTTGGAAGTTTCTCTGACACAGGTAACAAGCATACAGTAGCCTATATGTATGCTA
CAGAGCTACATTATGGGGGAAAAAAATCAAATAAGTTTAAAAAGTGTGAATAAAAGTTAG
ACAAAATGACTTTTCATCTTCCACACATCGTGCAGGGGTATTCTTTAGTATGTTTCAGCT
TTTTAATTCTGACATTAAGGCTATCAATATTGTCTTGTAGGCTATTAAAATGTATTCTTG
ATTTATTCTTGACAAACTCTGCCTGATCCATTTTATCATAATATGACCAAATTG
>TR76|c0_g1_i1
ATCTTCCCTGCGTGTCTCCGACTCAGCCGCGGTCGTTTCAGACGTGTGCTCTTCCGATCT
AACGGACTTTTTTTTTTTTGACACGGAAAAAGGATTTTTATTCATGAACTGTTTTTACAA
GCAGTCCAACACGCAACTTCCTACCTGTCTCGAAAACAAAAAAACAACAAAAAAAAATCA
TCGAAATAAAATAAATTTAATAATCATCATTGAATAATATTATCAATTATATATCAGTAT
TATCATAACCGTAATGGCGATAATAACCCAAAGCCAGTAGTATTTGTGTTTGTCTGTGGC
ATATGAAAAACAAAAACAAAAAGTTTCTGATGGGTGTAAACCGGAGGAGTTTCTACAGCG
AGCTCTCAGCTGAGGGCTCATCCACGCCG
>TR76|c0_g2_i1
GTGACCAAATGTTTTTTTTTTCCCAGACGAGTCGTATGTGCGGGTGTGTGTGTGTGTATG
TGTACAGGTGTGTGTGTGTAGGTGTGTATGTGTGTGGTTCTGGCTTCCCACCACGACGCC
ATCGGGACTCTGGACACGCCATCCGGCTCTGCTCTCGGTCATGTGAGCGCTTCGTATGTT
CATGCAGGTGGACTGTTTTCTTTTTTGTTTTTTTTTCTTCTTCTTCTTCTTCTTGTCACA
CACACTTTCTCTGCTCAAACACACGCTCAACACAAGACAATTTAAAAAGGATGGCATATA
GGAAAAAAAATTCAAAGTATATATAAATATATGTGTATATGAAATGACAAAAATGCTCTA
GGTTTATTTAAAAAGATTTAATGTAGAAAACAAAATGAAAATGTTCGGGGGAGGTCGGGG
GTTTTGATGTGAGTATAATTGTTTGTGGTGAAGACTTCAGCTCAAATCTTGCACATAAAG
ACTTTAGATATTGTACCTGCGAGTTCCAGATGATTATTTTTGTTTGAATACAGGACTCTC
TTTGCTCTTTCATATTTATTGCGTGCGAGGGGGGGCTCTCTCTCTCGCTCCCGTCTCCCC
TCGGCGTGGATGAGCCCTCAGCTGAG
>TR77|c0_g1_i1
TGTGTGCCTTGGCAGTCTCAGACGAGCGGCCAGGGTAATGTTGTGCACAGTGTAATATAT
TCTTCCTTGCACACTGATTATTAATAGTGGTATTATGAAATGAGGTCCTCCCCGGGATTT
TGGTTTTCTTAGATCGTCTGTGATATTGTTCTTCCAGTCCAAGAGGCTGCTTTACAACTG
GTACCTACTTTCAGCACTTCGTATCGTCTTTTCCACATTAAACCAATTTACAATTTTCAT
ATTGTTCAGCTCAATTTGAGATTTAGTGAAAGGAGTTCTGTTTTCATCCCATCCCCTCCA
AAAGTTTGTTTTTTTCCTTTATTTGTGACTCTACATGGCACAACATCACCTGCAGCCCTG
GTAGGCCTACAGATGGTAATCCAACGACCGCGGCTGAGTCGGAGACACGCAGGGA
>TR78|c0_g1_i1
TCCCTGCGTGTCTCCGACTCAGCCGCGGTCGTTTAAATAAAAAAATATATATATAAAAAG
ACGAGTGGAGAGGTGGGGAGTTGTCCTTCATCAAAACACAAACTACAGTGTGAGACTCAA
ATACTGGCAGGATGAGAGGACAAACCCGTCTGTCTCTGGAGGTGGAGGAGGAGGGGGGGC
TGAGGTCAGAGGTCAGTGGGGGCGAGGGCGGCGCCGTCAGCCAGGTTGGCTCTGCAGATC
GGGCAGGTGGCGTTATCCTGTCGGGTGGAACACGTTCACGGTCAGACTACAGCTGCAAAT
AACAAATGCACTCGGCCACTGATCTGTTGTTTATTTAATCTGTAAACATCAGAAATTAGA
GATCCAAAATATCACAGATATTAAGTTTATAATGATACTTATCAGAAAAGCTGCAAGAAG
AGAATTTGGGCTTTTATCTTAAAATAAACTCACTCAAACTGTTGAATCTGTGATTGAGAT
GGTTGTGATTT
>TR79|c0_g1_i1
TGTGTGCCTTGGCAGTCTCAGACGAGCGGCCAGATGTGGTCGATTTTTTTTTTTACTCAG
TCAACCGTGAGAGTTGTACTCCACTGTGGGATCGAGATCTAAGTTAGTCTACATAAATTA
ATTTTGTGGACAACAATAACATTTTGTTTCAGACTTTTAACGGGTAGGTTTAGCTGAACC
CAACCATGAGCCACAATTAAAATGTGCAGAGAGGTGACAAACGTTGATGCATTTTAAAGA
TAACCATTCACCAAGAAG
>TR80|c0_g2_i1
TGTGTGCCTTGGCAGTCTCAGACGAGCGGCCAACTCCTTCTTCTTCCATGGCCACTGTGC
TGCAGACTTTTTAAGATCATCCCTCATCAGATCCCATCTTCCCAGTCCGGTGGGGTATAT
GGGCCACACAGCAGGCCCGCCCTCCCAAAACGTCCACGCAGGGTACATGATGTCCTGGTA
GTCTGCCGTCTTACTGAAAGAGAAGACAGGCAGCGTTGGCTGCACCCAGCTGGGGACCTG
AGGGTAATCCCTGACATTTACCGCCATCTCCA
>TR81|c0_g1_i1
GTAGAGAAAAAGCTTTATTTAAAACAATCAAATATTAAAATAGATTAGTCCAGCTTCATT
TCACACGAGCTATAAAGTTCATGGCTCATAAACATACATACTATTCATACATAACTTCTA
CCAATGAAGGACTGCATATGTGCAAGTCGATCATCCATTGCTTATTTCAACCCCAATTCC
AAAGTTGAAACACTGAATAAAACATAAATAAAATAGTATGTGATCATTTTCATTTGCAAA
TTGTTTTTGACACACAACTGATTGAAAACAGCACAAAAACAGAATATATAATGTTTTACC
TCATCAACATCAATTATTTTTGTAAATTGTGCTTATTCTGAAT
>TR83|c0_g1_i1
GATGAACCATTACCAGATGAAAAACCCTAGTGGGCCTTACCCATATACACTGAAACTGTG
TTTCTCAACCACACATCATGCCAACTAAATACTCTCCCCTGAAGCTATTTGTAACATTTC
GTGTCTTTGCATAGAGTATACTGTAGTTCTGTTGTCACGTCCCATTAAAACATTCAATCA
GTATTGATAAAAACTAGGATTGATGTGGTTTAGAACATGTAACTTACACTATGATTTTGT
AAAATTTATTTTACTTTGACCATGTTTTTCAATCAGTTGTTTATTTTTAATGTTCACAAC
ACTAAATTTGATTAACCCCTGCTAGCCTGTGGTGTGTGGACCTCAGTCTTTGGTTTTTAA
ATCAAGTGAACAGTAATAATAATTTGAATATTGATACAACCAGGGCTCACATCTCCAGAA
ATTGTTTATATTGTGTCTTTCATAATTTCATAAACCTGCATTTCATTGCTATTGACAGGG
AAACATACATGTCCTTTCATGGAGAAGTAAAAAATACATTTATCAGCAAGTTCTTACAGA
GAGAAGAAAAAGTCACAGTCTTCTACGTGCTTGTACTGAAGAGACTGGGTTGACTTCCAC
GTGTCGGTACCTGGACTATAGAAGATTATCACTATGAAGATTAAAGGAGGGACAGAGTTG
AAGGGGATAGTTCTCTGTACTAAACTGTCACTATTAAGATTTCAATATGGGTTGTCACTT
TTTGTAGTAAACAATAATGTGAATATTACTCTGGCTGGCATTACTTAATAAGAT
>TR84|c0_g1_i1
CGCCGTCTGGAATTTTCTGCAAACTTTCTTCAAGCGAACCCTAACCAACCAAACATCACT
TCAGTTGGCGCTAACGATGCCGCCGCGCGCTGACTCATCACTGCGAAACATTTCCGAGGG
AGCCTGTTTTCGCACCGTCGCCAAGTCCAGCGGCGTCTGGCCCTCCTGGTTCTTCATGGT
GGGATCTGCCCCGTGGGCCAATAG
>TR85|c0_g1_i1
AGCAAAGCCATCTACCACCTCGAGGCGTTCATCGCAAAGTTCATGGCCATCTACAAGAAG
TTCATGGAGGACGGTCTGGATGCCATGATGTTTTGACTCTGAATGGACTTGAATACAAAT
ACTTTTCTTGACACTAGTTCAACCGGACGCTTGCAGTTTTTGCCCCAACAAGACTTTTTG
CATTTAAAAATAAAGTCACTTGCAAAGACAAGTGATGGGAGATCTGCATCAGAACATTG
>TR85|c0_g2_i1
GTCTGGTGCTCTATGCGAAGTTTCTCCACCCCGGCTCCGTACAGCTCCCTCAGCAGACAC
ATGATGCGCGTCTTCTTCCCCGCGCCGGACGGACCGTACACCAACAAGTGCGGGAAGTCG
CCACATTGGACCAGGTTTTTCAGCTGAGTCGCCTGCTCTTTGTGATAGTCCAGTTTCCCG
AGGGAAGTCGGTCGATATTTATCCACCCACAAGCTCATTGCGCTGTGAATTTACGGACTG
CTGTCGTCTTGTGTTGACACCACAGCCTGCAGATAGCTGCGCTCCCGCGAAATATTACAA
GTAACCGTCAACCCGCGCTGTTACTTCCTGCTCTGCTA
>TR85|c0_g5_i1
CTGCGCCGGACGATGGAGAAGTACATGGGCACCTGCCGTCTCATCCTGTGCTCCACCTCC
ACCTCCAAAGTCATTGGGCCGATTCGGAGCCGTTGTCTGGCCATCAGAGTTCCCCTGCCG
AGCACCGAAGAGGTCTGCAATGTTCTGACGACAGTTTGTAAAAAGGAGGGTCTTCTCCTC
CCACCTGAGCTGGCCAAGCAAATCGCCGAGAAGTCTGGCCGCAACCTCCGCAAAGCCCTT
CTGATGTGCGAGGCCTGCAGAGTGCAGCAGTATCCATTCTCGGCGGACCAAGATGTCCCG
GCGACGGACTGGGAGGTCTACCTCAGAGAAACGGCCAACGCCATCGTCAGTCAGCAGAGC
CCTCAGAGGTTGTTGGAGGTTCGAGCCAGACTGTACGAGCTGC
>TR86|c0_g1_i1
GACAGAAGAGGGATCCAACTGGCGAATTCCCACTTCATTTCCATATAGAAGTCTGGGGAC
TCTCTGATCTTCGCCAGCAGCTCAGGCACTCCTCCCAGGGCAGTGGAGGCTTTGAGGTAA
TCTCTGCGTTGAAGCACTAACTGAACCATCTCCGGGTCTCCGGTGCTGACTGCCTCCTGC
AGCACTGTCCAGTTCTTGGCATTTTCTTTAGTCACTTCAGCGCCGTGTCTGAGAAGGACT
CTCACTGACTCCAGGTGCCCGAGCGACACAGCCAGGTGCAGAGGTGTCCGACCTCTGGGA
TCCACAGCCTCGATGTCATTCTGTGGTAACGTTATTTGTTCCTCCAGTCTCCTGTAATCA
TTCTCCCACACCGCGGAGTGCAGAGGAAACTTCACCCTGATGCCTGCGCTGACGTCAGCC
GTGGACATCTTCCTCTTTACGGAGCCGCTCAGTGCAACGTTAGCCTGCTTCTAACAATCA
CAGCCATGGGCGGAAAAACTGCGATACTTGCACGCTCACTCATGTCAAATTGTATGATAA
ATATGTTCCATGTTGGTAATATCTGACAACAACAACGTCAAAATATGCTAACCGGTGTCT
AACTTTTCGCCAAGCCTTCTTCTAAATAAAACTTTTGAACAAG
>TR87|c0_g2_i1
AACGTCCGCTCCTTGCCCAGCGAGGAGGGCAGGTGCTGGTTCATTATACTGTAAGTGATG
TGGTCTTTGTCCCACTGCTGTCCAGTGAGAGCATAGCGTTTCCTCCGCGCTCCATCATCC
ATCTCCGCCGCTTTCCTGTCTGGGAGGCCACAGCGAGGCCGACGCATGGCAGCGACGGTG
GCGGCGTCCATCTCTCCGGTCACCTCGAGGCCATAGAAGCGCTGCATGTCGCTGATGGCT
TTGGACAGAATCTGAGCCGACTGCATGGTGGACATCTGTCTGCTCGCCTGGGACAGGTAG
CCGAACTTGCGAAGCCACGCCTCAGCACTGAAGCCTTCTTCCTCCGGGACATCTGTCTCT
GTGCTGCACACGATCAGGGAGAATAAGGATGACAATGTGATGATGATCTGGACCCAGGGT
TGTTTGAATGCCACCTTCTTCTTCATGGTGTCTTGGGGCGATGAAGATGACAAAAAAGAA
AAACAAACAAAATAAAACCAAAAAAAAAACCCAACAACAACCAGTCAGTCTCCTCGGACG
ACCGCGGCTGAGTCGGAGACACGCAGGGA
>TR88|c0_g1_i1
GCTCATCAGCTGTTTGCTGCGGGGGCGCGCGTCGATCACGTGACCCCCGTGAAAGACCCT
GGATGACCTGCTGCTCCAGGGGCGTGTACACACTCTTTGAGCGTCTCGAGGGGGCGCTGG
AGTCTGATGGAGGACTCAGCTCTGCAACCCTTCCTCCCCCTCCCGACTTTGCAAACTGAG
ACAAGTGGAACTGCAAAGAATGGAAAAAAAAAAAACATACAAAATTACACTTCCCCATTC
AAAGCTTTCAGTTCTCTATTTCCTTCCCAGAAAATACCTCGAAAAAAACCACAAGAGTTC
ACTTTCATTTGATATTGTCTCTAGTCCAGCAAATCCCAGATTCTATGGCTGACTGCAATG
AACTGTTACTGTAGAGGTTTTGAAGCTTCATTTATAATGCTGACATTCTCATTCAAAATC
ACCATTTGAAAGCTGTGAAATTTTTTTGTGTGTTTCTATTCATTCTGTCTAAGGATAACA
TTTCTGTATTATTATGCTATT
>TR89|c0_g1_i1
AGGAGCCCTAATGGCAAGTTAAACACGGCCAATGACGAATCCTTGTTGTGCGGCGCGGCA
CTTGTTAGGAACAATGCGGCACGATTTTCCCGAAATCGCGCCTCCCGTTTTGTCAATGTG
CCCATTAACAGTTTTCCCCTCAACACATGTCAAAGTGTTTGAGAGGAGCCAGTTTAAAGT
CATATCAGATCTTCTTGGATAAGCCAAGCTGACATTTATCCCCATCACACATCACACTAT
AAA
>TR90|c0_g1_i1
GAGAGGCAATTTCATGGGACTGAAGAACCCTTTAATGACTGTTTTGATAGAGGAGTGGAG
CTGGGATTGCTGAGAACAAGCTGCATAATGTATGAAGGTTAAACGACGAGCATTCACTGC
TTCTTAGACCAGACTGACTGACTTGCATGATACTTCATTGAGTGAATTTATTATTTCTGC
CGTCAGAGTATTAAAATGTGTTTCTGTCGCTAGAGAAGTGCACATAGTATTGCATTCAGC
TACATTAAAGAATACCTATTTTTTTTTAAATTAAATTAAATTAAATTGGCTTTGGGTTGT
ATGCTACATGTAGATCACAAAACATTTGCAGAGTTTTAGTCTTCCTTTACTTGCACAAGT
AGCAAAATAATGACAACAAAAAAAACCCCAAAACCATCAGTCATGGATTAAAGTGAGGGA
TTCAGCCTTGGTACTGGTGTACTGGATCTTCCATCCCTTGCTTTTCCCACTTGCGTCGGA
TTTGAAAGCGACATGCACTTGGTAACTTCCTGTGTCAATGCGACCTGGTGGAACTGATCC
ACAGAAGGGTCCGTATTCTTGTCCAGCCGTCGAAATCTTCAACATATCGTAGGGACAGGG
GACATCTGGGTGTCCCTCTACGTCAAAGGGTTCCAGAAAGTCCAGGATTATTCTATAGCC
CTCTGGCAGACGGATAGTGTGGTCACACTGGATCATGGGTGGGTAGGGACTCGGGTAGTT
TGGACTAGTCAGAACCCCTGACAGAGATGTCAACACCTGGCTGCTGCATGGCACTGTGCA
AGATCTTTTGTTGTCATGGAGAAAGTATCCTTGTCTGCACGTGCAGTAATATCCGCCAAT
GTAATTGTGGCAAAAGTGGTCACACGCTCGTTCCCCGTCTATCTTGGACAGACACTCGTT
GATGTCTTCTGAGGTGTAAAATGCTTGAAAGCCTGTGAATCGGCCCTCGTTAGAGTAGTC
ACTCCTAAAGACCACTGACATGAGGTTCCCGGCTGACAGGATGACCGTGTTCCTTGGGGT
GCTTTCGTAGTTCTTCTCTTCCTCGCCACAGAACCGCAAGGTTTCATTCCCCTCTGCCAA
AACCTGGATGTAGTCATATTCACACCGGTTTGAGGGTTCCATGCTGAAGTGGCTGAAGTA
GAGTTTGACCCTGAGGCCATCCGGGACACTGATGTTCCACACTATGTGCTGGTTATCAGG
GTACGGCTGGGGGAAGTTGGGGGAGGTGAAGCTGCCGTATAACCCCGTCATTTCCTCACT
CAGCGAGACGCGGAGGAGGGAAAACAGGACAAACACACAGCACCCACTGGTCATGTTGGC
TTAACAGTCCCCAGATATATTTGCGTGCTCTGGAGCAGTTCGCTCTCAGTGATCTGAGGG
TAAATGAACCCGGCTGGCTGCACTGGCCGACATTTAGGTAAACAAAGTGGGACAGGCA
>TR91|c0_g1_i1
GTGGGATGTTACACCAAACAGGACGTGGACGAAAACGCTACTAACGCTGAATGCGTGGTG
GCAACAGGCCTGAGAGATGCTAACAAGCTAGTGCTAAGCTAACAGGACTAACACTTGGGA
GTTCATTCAAACGCTCTTTGTAAGATTAGCTCGCGGTTATTTTAATGTCTTACAGTCACT
TCTGCTTTCAGCGTGCAAATATGTTTTTTCTAATGAGGTTCTCAGTTCAACAGCATAGTT
CATATTGTTATATTATACTTTTCCCTCCTTAGAAAGCATCCACAAGCTGAAGGAGA
>TR92|c0_g1_i1
ATGATGTACTAATTCTCCTCTGACTACTTTGATATGAACATGTCATGTACACGATGCTCC
CAGCCTCTTTTTCTACTCCTGCGCTGTGTTTGTTTGGAATACAAGACAGAACCTCCCCCA
GCCCTTTATTGGGAACTTAAAGGAAAAATCCACTCAAAACGTGTTCCTGTGCTTTTGAAT
GATGCACCACAATGATGCATCTGTCACATGCCTCTTCTACTG
>TR93|c0_g1_i1
TCGGTCTGTTATAAGAACAATACAAAGACAGAAGCTACATTATAGTGAGAGATTGATGAG
CTGGGTATGAAGCCAGGTCCCGTGTGTGTGTGTGTGCGAGCCTGTTTTTGCTTGTCTGAA
TGTGTGTGTGTGTGTGTGTGTGTGTCTGGCTGTCTGACTGAGTGTGAGAGACAGGCAGAG
GACAAAACGACAGCGGAGCATGGACCGACAGAATGAAAGGGAGCCCTTGTTTGTCGTCTG
TTGACGGTGGTGGTCACGGGCTGGACCAGTCAGCTCATGATTCTCATCCGCTAGCTCAGG
GGTTTCAGCATCCCCCCCCTTGCCCCCCCTCCCGGTTGCTCATGAATATCAGAAGAATAG
GAGTGTGCTTCAACATGCCTGTGGATATCATGAATATGGATACGATCATCGGTCGCCAGA
TGAAATGAACGCTAAGAGCCGGTGTTTTATGGGCCCGGGTTTTTTTTCTCGCGATCCAAT
GAGAAATGCTGACTGGTCAAAAAATAGCAGAGCAACTCTTCTCGGTCGACGACCGCGGCT
GAGTCGGAGACACGCAGGGA
>TR94|c0_g1_i1
GTCTATCTACAAGTTTGTTGCCTAATAACAATCAAGCAACAATTTTGTCCAGTTATTATG
TTGATAAAAAGCAATGGTCTCATGTCAAGAGAAATAATCAAGAAATAATCAAGGCAGCAT
GAAAGACTACATGCAACATCATATTGAACAATAAACTTTCTGATGAGCACTGCAGACAAA
CATTTTTTCATCATTTGTATTTAAAGCACTTCAG
>TR95|c0_g1_i1
TGTGTGCCTTGGCAGTCTCAGACGAGCGGCCAGAGAGGAGTATAAGTGAAGATCTGTAGC
AGGAAGAGAATCTCAGTCTGTGGAGTGTGGCTTCAGGGTGAATTTAGGGACCTTGAACCA
GGGGGAAGACTCTTTTTCTTCAGACTTGCTCTCAAACTCACTCCAAGCCTGGACCTTTGT
TGAGCTGAACTCCATGGTATAACCAGCAGGGGACTCTGAGCTGTCCCTGTTCAGCATATC
TGTTCTGGCATGAGATGACACCACATCCTCCGAGGGCTCTTCACTAAAACCTGCAAAGGC
CATCTTGCTTGATTTTACTTTAGTAAAATCTTTAGTGTCTCCACACAGTTCTCCGGGTGA
TGAATCCTTTCCCAGTTTCACTCTCATCTCTGTGTCCTCCGCCCCTGTAGCTGTCTTGCC
ATATGGAGAGACGACCGCGGCTGAGTCGGAGACACGCAGGGA
>TR96|c0_g1_i1
AAAAAAAAAAAAAAAAAAAAAAAGAGACTCAACCAGAGAAGAGACGTCTCATATATCAAG
TAAAAAACAGAAACTGTCACAGAGAAGGAGACTGAGAAGGGGGTGGTGGGAAAACAAAGG
CAGAAAATGTGGGGAAAAAAAGGCGTCTTTCTGGCTGCGGTTTTCGGACACACGGTGACA
GGACAGCAAAACAGAAGTCAGTTCTTTTTTTTTTCTTCCTCGTTTTGTAACAGAAATTCC
ATCTGAGCACAATCAAACCGTTAAGAGAGCATTTGTTGTGTCGAGTAAGACATTTGAGAA
CGCCCTTGGCTGGCCGACTCGAGTGCTGTGAGGATGGCCATGCAGCAGCAGCAGCAGCAG
CAGCTGGTGTG
>TR96|c1_g1_i1
TACCGGAGGGGAAAAAGCTATTTATGCTTTGCGGAACTACGCCTTTGACCAAAGAGACCG
ATACATCAGCATGGGATATTTCCCACCAAACACCTCTTGTATTGCTGCCTATAGAATATT
TATGATTAAGATTATTGGCAAATGTTCCTGGGCTGTGAAAAACGCAAACCATTGGCAAAA
CAGGGTGAGAGACCCCAGAGCAGTTATTACACGAGTCAGCGGCTCTGTCATATCACGAAG
AGAGAAAAAAAAAAAAAAAACTGGGAATACTTTTAAAAAGCACGCAGCTGCTGCAGGGCT
TGGCGATGAATATATCGCCTCCTTCTACTTATTGTTGGCGTTGCCGGCGACGGGGG
>TR97|c0_g1_i1
TGTGTGCCTTGGCAGTCTCAGACGAGCGGCCACTCGAGGACGATGGGCTGAGACTCGACC
GTCCTGGTGCTGATGTTCGTTCTGCAACGATAATCCCCAGCATCCAGTCGCTGCACGTGG
GTAATGCTGACAGTGGACAGGAGAGTCGTGACCCCGTCCGTGATGGTCTGGAGCTCGTTG
ATCACCACCTGAACATTTCCGGCCAGCTCCTGGCCGTTCTTGACCCAGACGATGGTGGGC
TCCAGCCGAGCGTCGGGGATGTCGATGGAGCAGTTGAATTTGGCCTCATGGCCCTCTGAC
AGCTGGATGGAGCCGGCGGTGGGCTTGAAGTGCAGCCGCCTGAGCTGATCCGGGCTCAGA
TAAACCCTTTCAACACGCTCCCGTACCACAAGGTGCTCAGAGGTCCTGGTGGGACGACGA
CCGCGGCTGAGTCGGAGACACGCAGGGA
>TR98|c0_g1_i1
ACTCCAGATGTTAGGAGCCCAGATCATAATTATCCTATACTGTATAATGTAGTTGTATTA
ATTGTTTTAATTGATTAGTTATTTATACAGTACAAAATCCTAAAATCCTAACTTCATTTT
GCTGGTAATTTCTTTATTTGCTGTTCATGATTTTCAGCTTCCTCAGAGTGATTGAACTAA
AATAGTACCAACTTGCAAATATTTAACTATTCTTGGATAATCAATAAAAGATGAACACTG
TCTG
>TR98|c1_g1_i1
GATGTTCACACTAACTAATCTTTAATTTCAAAGAACTACATACTTGAGCTACTTATTCAT
TTACTGTACATGGGAGAGTCTGAATGGGCCCCTGTACAATGCTGAGGAATTACATACATA
TATTTGAGTATCCCATATCGCCACCCTCTTAAAATAATGGCCAGTTTTTCCTGTTTTGAG
AAAAACCTGAAAATATGTCTTAGGCCATTATTTTACGAAGGTCACGATATGTTTAAGAAG
TGTCCTTCCTCCCCTTTAGATCAATGGCTCTTCTAATGACGATAACGTTTATTGATAACC
TTCCTTATCACCCTGTTATATACTTTATTGTATATGCTATGTACAACAAGAGTAGACGAC
TTGGTTTTTGAAACCTACTGTAAGAATGT
>TR100|c0_g1_i1
TCCAAGTCTGCAGAGATGTACTGTATGTGCCTAATTAACTAGCATTGTCTTGTATCTGAA
GTGAAGCAAGTGGCTTCTTCTTCAGCACTTTGTGACGGTGAAATATATAAACAGCATGCA
CAGCCAGGTATTGAGAGTAGTTGGACCCTTACCAGTTTGTCAACTAAAGCAGTTAATGTG
TTGACAAATATATAATGTTGGGTTTTTTTTAATACCAGAGGCACTCCTTTATCTGCTTTC
ATATTTACAAAAGCTCATTCAGGGTGGTAATGATTATATGAGAGCAGCATTAACATGAAT
GTGTGTCATAATGGCTCATATGTACACTGTAAAAAGTAGGGA
>TR101|c0_g2_i1
ACACAGAATCCAGTTTTCGGTTCTACAAGGAAAAAAGTTTTTAAAGAAAAAGTTTCTTTG
ATGATTCCTGTTATAATATTATAAAAGTCCAACACATGAAATGAAGATCATCATTAAAGA
ATGGGTTCTGATCCAGATGTTCTGCAGCTGTTCTTCAGAAGGTCAGAGTTCTACCTGAGG
AACTAAAGAGTGAAGAACCTGCTGAAATGATTTATTGATCATTAAAAAGTTATTAATTAC
ATGTTCAAACTTCAGAAAAGAAAATCTGTTCATTTAATGTTTATTTTATTGACCTGAAGG
ACGACGTGTTTTGCAGTCGTCAACATTAAACGGTCACATGACCTGCTCTGATGAAAGGAT
GCTTTCCAATAATCGGCTCCACTGATTCGTCACTAAACCTTA
>TR102|c0_g1_i1
TTTTTTAGCTCTAGCCACAGAAACAGCCCATTGTGTTTCAAAAATCTCTGAGAGCAGTCT
GTCTTTTTCTTTGTGCATTTTGTAAAACACCAAGAAGACTAAGAGAAGACTAACACTAAG
AATTCATCACAGGAAGAGATGCATCATTTCCACTGAGAGTTGCACCCTACAGTAGCACCT
GAAAATAGAAAGGCACTCATCAACAGTCTATGTGGGATGGTTGAGAATTTAATTTATTTA
GAGGACAGTCTTAAGAGGTACAGTTTCAAATCTGAAACCATGGCTGCAGCTCCATCCTTC
ACTCTTGTTCAGGTTCATTTGTTAGTTTTCTGCTTTGGG
>TR103|c0_g1_i1
ACGGTTGCTTCCAGTTATTTTGATTTTGTAAATCAGACTTTTCACAAAATGAAAGCAGCA
AAACGAACAGTCTGCAGTGTAGTGTGTACCTCAGGAGTGTGTATGTGTGTTGGGACAACA
GTCTCAAATCTGAATGAGCTAGTGCTTCTTAACATCATGGTCCAAATGCACCTGTGCGAA
CACGCCCGTGAGTGTCTCCATCCGGACGGGACGTGTGTGTGTGTGACATGGATGTGAGGG
TACGCGTGTCACAACCCTGAGCTTCTTTGTCTTTGATCTGTCTTCATGTGT
>TR104|c0_g1_i1
AAGCCCCCCGACGTGCAGACCAAGAGGGGAAAGTTTGGAGAAGCTTCTCGACCAAACCAG
AAGTTTTACGACATGATCCAAGACTTCAGAGAAACCTTGGAAGTAACCCCCTTATCGACT
AGTGAGCTTATTGAACCTCACAGGATTTGCGTGTGTGTCCGCAAGCGGCCGCTCAACAAG
CAAGAGATCAATAAGAAGGAGATAGATGTGGTGTCTGTACCTGGAAAAGGTGCTCTGCTG
GTTCATGAACCAAAACAGAAGGTGGACCTCACCAAGTACTTGGACAACCAGGTCTTCCAC
TTTGACTACTCCTTTGACGAGACCGCCACCAACGATCTGGTCTACAAGTTCACAGCCAAA
CCTTTGGTGCAGTCCGTTTTCGAGGGTGGCATGGCAACGTGTTTCGCCTATGGCCAGACG
GGGAGTGGGAAGACTCATACGATGGGAGGTGATTTCACAGGGAGGCAACAGAACAGCGCT
AAAGGAATCTACGCCTTGGCAGCCCAGGATGTTTTCGCCTACCTCAACCACAGGAGATAC
GCTCACCTGGATCTCTCTGCCTACGTCAGCTTCTTTGAGATCTACAATGGAAAAGTGTTC
GACCTGCTGAACAAGAAGGCCATGGCCGCTCGTCTGAGACTGCCAAGGCACACA
>TR105|c0_g1_i1
GTGTGCCTTGGCAGTCTCAGACGAACGGCCATGTTGATGTACAGGGGAGTGAACACGCTG
ATCTCAGATCTGTGCTCCTGCGCCTCCTTTTTCTCCTCTTCTGGATCCTTCTCCTCCTCC
CATCAACTTTCCTGTTTCAGAGATGAGCTGCTCTTCTTCCTCTACCTCTACCAGCGAAGA
CGTTACCCCAAGGCCAGGAGGCGGGAGTACGACCGCGGCTGAGTCGGAGACACGCAGGGA
AGATCGGAA
>TR105|c0_g2_i1
GATGACTGCATAAGCATACAGTACAGAATAAACTGTATGAGTGTAAATCTGTACAAAAAA
TATGTAAAGTAAACTTTTTTTTTTCTTGAAGTAAATTTTAAAGGGATAATCAGGGTTCAA
GCTATGGCATAGGTCTGTATACATAACCCTCTTATGTGTGCATAAAGAGCAGAATCAAGC
AAACGCACATCATGACTGCTGATATGATGCTGTTGAGATTGTTCTTTAAAGGCCGCCCAG
CGTAACGTGTGCAGCAGGCAGCGTCTGTAGAGGAATGAATT
>TR105|c0_g3_i1
TTGGCAGTCTCAGACGAGCGGCCATCTGTGTATCAGCGGAGCTATTTTCTCACTGGCCTA
CTTGCGTCAAAAGAGTTACTATTCCTGGTTGATCAACAGCCTGGTGACTGGAGTGTATGC
CTTTGGCTTCCTGTCCATGGCCCCACAGCTCTTCATCAACTCCAAGATGAAGTCTGTGAG
CCACCTGCAGGGGACAGTGTTGATGTACAGGGGAGTGAACACGCTGATCTCAGATCTGTG
CTCCTGCGCCTCCTTTTTCTCCTCTTCTGGATCCTTCTCCTCCTCCCATCAACTTTCCTG
TTTCAGAGATGAGCTGCTCTTCTTCCTCTACCTCTACCAGCGAAGACGTTACCCCAAGGC
CAGGAGGCGGGAGTCTGGCACCCACAGCAAGAAACTAAAGACTCAATGAGGAGTAGACAA
ATCCTTCCACTCCCCCCCCCCCTACCTCTCCCCCAGAAATGAGTGCACAAGCACAAAAAA
CTCAGCTTTGAAACAACACCGAGGATGTCCAACAGAGACTCAGGCAGGACCATGTGTGCC
ACAGCAGCTTCAAACTGATCCGAGATGAGCTGTTCCGCCTCTGACTCTTCACTGCTGGAC
ACTCATGGCGCTGCTGCTTTTCAGCGGAGCCTCCCCCTTTACTGCTACAGTGATCGAATT
CATTCCTCTACAGACGCTGCC
>TR105|c0_g4_i1
TGTACTGTATGCTTATGCAGTCATCTTACGGCCGCCCCTAATGAAGGCATAAAATGTCCA
ATAAAATCATTTAGAAAACAAATCACTGAAGCGATATGAGGAAGCCTTATGCTTATAGAC
TGAAACATTCAGAACCAAGACAGCATTTTATGGTTGCAGCATTGTATCTAATGAAATGGA
TTTTTGCACATTTACCCAAACTCGGTGCAACGTATTTGGTTTCTTTGGAAACTTTGTGAT
CCTGACTAGAATTTAAAATAATGTTCTACGATTTGAACATTGCATGGCTTTGCAATACAA
GTGTGTGATGATAGACAGGTGGGTCCTGAGGGGTTGCCTCAGACAGCAATGAGACGGTCA
GACCAGCAAAGTAAAGCACTTTTTACTCTTCATCCAGTTGGATCAACCTGATGTGTAGAT
TTGATGTTAGTCTCATATGTGTCTTTT
>TR105|c0_g6_i1
AAAAGCTCCAGACTCCATGTAAACAAGCTGGATGAAGAAGAAAGAAAGACAGTGGAGTAT
GACACACAGGCGTCAAGATACTTGTCCTACTTGGTCTATCCTCTGTGCATCAGCGGAGCT
ATTTTCTCACTGGCCTACTTGCGTCAAAAGAGTTACTATTCCTGGTTGATCAACAGCCTG
GTGACTGGAGTGTATGCCTTTGGCTTCCTGTCCATGGCCCCACAGCTCTTCATCAACTCC
AAGATGAAGTCTGTGAGCCACCTGCAGGGGACAGTGTTGATGTACAGGGGAGTGAAC
>TR106|c1_g1_i1
TGTGTGCCTTGGCAGTCTCAGACGAGCGGCCAGGGATTTGGGTTTTGCTGCCAATAAGGG
AGACAAGACGCGACGTGGGGAGTGGTCTGTCGAAGACAAATCTTGAGTCCAAGCACTCCT
GACGCATGAAGTTGCAGAGCAGTCGGGCATCAGCGGTCAGTCCAGCGATGGAGATGCCGA
CGTGGTTGTCCACATGGAGGATCTTCTTCTGGTGGGCAGCCAGCTCAGACTGGGCTCTCT
TTAGTGCAACCAGGACTGCATGGGTTCTGGATTTGAGT
>TR106|c1_g2_i1
GCGCAGTTCAAAAAAAGAGTTTATTACTTGTATAATGGTACATTTACTCATACAAAAGCT
ACATCACACAGGTTGATGTTAGCAGAGAATATTTTGGATCAACAGTTTTGCAAGTGGCAC
ATCACAACAACAACTTTCCCCTCTAAAGAGTTTACTCTGGTGAGTTGCGGTTAAGTGTCA
GGTTGGTCTGGGTTTGCGCCCCGCCCCCCCCTCCTCCTCCTCCTCTCTCATAACAGGAAG
TAAATGGACAGGACCGCCTCAGTGCTCCATGGGCTCGTCGGGTGCCCCTGCAGGGGCGGG
TTCATCTGCAGGCTGGGCAACCTTTCTCTGTGGCCTCTCCTCCAGTCCCTCCAGGAAGGG
GGCAACATCATCATCGTCGTAGATGGTGAACTCCATTTCCTTACCCACAATGCCAATGGA
GACGTTCTTGGTGGTGAGGTCCTGCTCGGTGGGGAGGGTTTCTCTGAGAGCACGGAGGCC
ATGCTGGACCAGATCATTCAGATTACAGTCGGCGAACTTGTCCATGCATCTCTCCAGGTA
GGTGCGAGCAGACTGAGAGCGAGCTCCGATGGACATGGCTTTGCAGTCAAAGTAGTTGGC
TGACGGGCAGGTCTGGAAGATATGAGGTCCCATGTCATCATAGCCAGCAATGAGGAGTCC
AACACCATAGGGCCTCCTTCCATATCTCTGTGTTGGGATTTGGGTTTTGCTGCCAATAAG
GGAGACAAGACGCGACGTGGGGAGTGGTCTGTCGAAGACAAATCTTGAGTCCAAGCACTC
CTGACGCATGAAGTTGCAGAGCAGTCGGGCATCAGCGGTCAGTCCAGCGATGGAGATGCC
GACGTGGTTGTCCACATGGAGGATCTTCTTCTGGT
>TR107|c0_g1_i1
TGTGTGCCTTGGCAGTCTCAGACGAGCGGCCAGCAGGGAAAGCGGTGAAACTACATTTCA
TACAGCTGGTCTGGCACCAGGCCCCAGGCCAAGAAAGGAAATGTACTATTAAATGTGACT
TATTGGAAAGACGGAGAGCAAAGGGGTTGTGAAAGAGAAGAGGGGAGGGAAAGAGAGCAA
AGGGAAAAAGAAACAGAAGGAGAAAGGCAGTGAAAGAGGGGATAATGACATGTTAATGAA
GAGCAAATCAGGAATCTGAATGCAGGAATGAAGAATCCTTGAAAACAGAGATAAAAAACA
TTCAGTCGTTTAAACTTTAAAATAGCAGCAGTGGTATTTATTACGCACGGGGAAGTGGTT
CTCAGGCTTTTTATAATTAGGAGTTATTTCACAAAACAGGCGGGTAAATTAAAAGTTACG
ACCGCGGCTTAGTCGGAGACACGCAGGGA
>TR108|c0_g1_i1
TGTGTGCCTTGGCAGTCTCAGACGAGCGGCCAAACTGTCAGACAAAAGATGTATGTCTCG
GTCTGAGGCGGAAAAAAGAGAGAGAGCGATCACACCTCATCAGACTCCAGAGTCATAAAG
TGGGTGTTTGGCCTGATTCAACCTCCACGGGATGAATGCAAGTTATGAAACTTCCAGCAC
AGGTCATGTCAACCTAGAAGAGAGCCAATGAAGCAAACTATGAAGCACTTTTAAGAATTC
ATAAACAACATCCTGCACCTCCTCCTCTAAAAATACTGAGACCTCATTGAGCCTCTCCGG
GTCGTCTCTCGCTCGCTCTAGAAGCAGATTTAGTGGAGCAACAGACGAGGCTATAAATAG
ACGACGACCGCGGCTGAGTCGGAGACACGCAGGGA
>TR109|c0_g1_i1
TGACTAACATAGTTGGCCTGCTTGTAAACATACTGAGGAGCTTCCAATAGATCATTAGCT
TTCCTGGTGGATGCTAGTACGCTATACGTTATGCTAATATGTAAATAGTCCTGATAATTA
GATAATTTAGAGCAGTTCTAAGGCTATATCGTGAGCTTAAATTGCAACTCTGGCAGGAAA
GAAGGCAGGAAATAAACACAATTTACATAAAAGGTCAAAAAATAACAAAGCACCGACAAT
GGAGAGCTGGATTAACATTGGAGCATACATAAATATA
>TR109|c1_g1_i1
ATAAATATCAAGGTGTTGAACATTGATGTGTGTTGCTAACACTAAGACAAGGATATGAAT
AAATATGGATTCTCAAAACAGACTACGATGCATAAGGTGTGAACGTGGCCGCTTGTGCTC
TTGCTGACGCTGCAGCAAAGCCGAATCAAACTCAAAAATGAACTGAAATGAGCCGTTTTT
GGATGACCGTGAAGTCACTGAACGACCGCGGCTGAGTCGGAGACACGCAGGGA
>TR110|c0_g1_i1
ATTCAAAATGGCCGCTGCATTACCCAGTTGGACAGATAAAGTTGCCAGTTTTTTTCCGCT
CAGCAGAGTTGTAGATACGTTAGTTAGCGAGAGCCAACCTGGCCGGTGAGTAAATGTAGT
TAGTAATTTTAATTTAATGCCACGGTTACAGAATTACCACTGAGACAACCAATAGTTACC
TTAGTGACCAGCCACTGTCCAATCAGAAGTCAGCGAGGCTCAGCCAGTTGCAGCAGCTTG
ACTGTGGAGGAAGGTGTGAACGAATGTTTGTGTTTCCCCGGACTGAAGCTGATGATGATG
ATGATGATGATAATGAATGATGATGAAT
>TR111|c0_g1_i1
GGATCTTCAGCTCAAAACGGCGTCCCTGAACAAATGGGAAGCCTGCTTCTCGCTCCTCTG
GCCCCCAACACCCACCGAGGTTGGAGTTTCTGACAATCGTTTGCTCATGAAACCGAGGAT
TGAAGTGAAAGACGACGTCTGGGCCTTTGATGAAGTCAACTTGGAACCTGTCTGCACCTG
GGACAGGCTCCCCAATTATTG
>TR112|c0_g1_i1
GCCTCTGGTGATGATCTTACATTTCATTAAGTGAGTTAGTACAGTTAACTGAGTTACTAA
GGGTCATGATCTTGCCAATAAAATATTCTCATCTTTTGGTTGCGTACTGAAGTAACTTAA
ATCCAGATAGGGAAAAAAAAGTCTTTGCTTTTCATTTTGTTCATTGGCCCGCTTGTTCTC
TCACTCTTGTTGCAGACTGCTGCAATTTTAAACCCAGAGAATACTGGCCAATCAAAGCTA
AATTACCCTCTCAGTGACCTCATAATAAGAATGGTTGGCTTAGTGTATTTTGAATGTGGA
CAAGGTTCAAAATCAATTGATAAGACTTAGCTAAGCCACTAGAAAACGA
>TR112|c0_g5_i1
GAAATGTAAGATCATCACCAGAGGCCAAAATAAATCCATCAGTGTTATGAGTTTGTATTA
AAGTTTATGCAGTGTGAGTTCTAGTACATTTGACTACCAGTCTTACTTGTCTTCCATAAT
CAATTAGCTTCAGAGCATCAAACAACAGCTGAACCTTTTTTTTCTCACTGGGATATATTT
TTAGAAATTTAAAAAATGGGCTTACAATTGCGTAGTTTTTGTTTTCTGATTTTTTTTTAG
ATGGTGATGAAGTTAAGAATCCCAGATGAACTGTAGCACAAAGATTAAAACGTCAAAGCT
GAGACATTTTACAGGAAGGTTCTTTTATGCTTCATTTAAAGACCTTTCTGTTTTCAGATT
ATTGTACCTTAATGTCTAAACGTAAGAATAGGTTAGATCATCCACAGGGCTGCAACTGAA
ATATATCTGATGACATCATGTCCTTTAAAGTTGCTTAACTG
>TR112|c0_g6_i3
TGTGTGCCTTGGCAGTCTCAGACGAGCGGCCATTTTTTTAATCCGTTTTTAAACTCTTAT
TTTGGTGTCCTTTTCCTGTGTTATAATGCTAGCATCACAGTTACATTATTCATACAGCAG
TGCTATAGCCCAGATTTTATGCATGAGTATATTTACAATTAGCTAGCCGTGTAATGCATT
GTGATTCTTATTATTAACCTTATTATTGCCATCCTCTCATTTCATTTCTGATACTGTATG
CTAAACACAGAGACCTTTGCGTTGCATCTCACAGTAGTTTTACCATTGACCTGCTGAAAC
TTGCTAATTCCTTTCCATTTCAATCAGTTTCAGAGGGTGAAGCATCAGTGTCTACACTGA
GAAGGGATTGTGAGGTTTTCAATGAGTTACCGATAATTCACTGGTAAATTTGTTAGCTAA
TTTGGAAACCTGTCCCTGTGATAGCTACAGTTGAATGCAACATAATTTATGAGATGAACA
AAGAATTTTGGCAAAATTGAAGGTGGGAAAGGAGAAGTTTATTAACCAATGACTGACAGT
AATTGCTGGAACTCTTGAGCCACTGCTTGGCTCTGCTCTTATGTAGGCTACTTCAATTTA
TTTTTGCTTGTTCAACTTTAGGG
>TR112|c0_g7_i1
TTTTTCTTCTTTTATACATAGAGTGGAACAACATTAATTCTTCAAATATCTCCTTCATGT
TTGATCATCGTTTTATTCCACACCACAAGTTTTCAGTCACTTCTCTTTTTCTGTTCCAAC
CAAATGTAGAAAATGAAAATGCATCATTTGATTGTGATTACTGTATGACAACCATGAAAG
GAAATGATAAAAGAAAAAAGGAAAACAAAAGAGGAAAAAAAAGGTCAGTCAACAGAAAGG
GATGAAATATTGTTTTTGGGTTTGGTTAACTTTTGGTGGCAGAGTGTGTGATTGGACAAT
TTGGTCTAACTTGATGTTTAGGGAGGAATCTGCTTGAATAATTGATCAGATATAGTTTGC
ATGTTAAGCTCAGGAGCAGCTTGTTGTGAAGCCTGTAGATGCCCACGGTAACTTAAAAAG
TGGACAAATTGTGATTTTGTTCAAAAACTGATGTTATGGATCTGCTTCTTTGACCTTTGA
CCCCTCACTGTCATGGTTGCTGATGTCAGAATCAAAACTCTGTAACTGTAACTTCTCAAA
ATGCTGAGAGATAATAATAGTGTAATATTTTGAGTGTACCAGTTCAAAAATATCCTCTTA
CAGGGCCTCCGTTGTTCCTCAGTTAAGCAACTTTAAAGGACATG
>TR112|c0_g9_i1
ATGATCTTGCCAATAAAATATTCTCATCTTTTGGTTGCGTACTGAAGTAACTTAAATCCA
GATAGGGAAAAAAAACTTTGCTTTTCATTTTGTTCATTGGCCCGCTTGTTCTCTCACTCT
TGTTGCAGACTGCTGCAATTTTAAACCTAGAGAATACTGTCCAATCAAAGCTAAATTCTA
CCTGGACGCAAGTACCCTCTC
>TR112|c1_g1_i1
GCTCAGGAGCAGCTTGTTGTGAAGTATAGAAAAGGGGAGGGAATGTTACTGGGAATAAAA
ATAGCCCAGAGGAAACTGGCTGTTGGTGAGGAAACAGGATGTGGGTGTCTGAACAGAGAT
TCGTCTTCTCATCCTAGACCTCCTTCTTCAAAGTATGTTTGAAAGACTATTTTTCTGGTG
TCAGGACCATAAAACTTTAGCTACCATAGTGTT
>TR113|c0_g1_i1
TTGTAACAAAAAGTTTTTATTGGCTTCTCTAATCCGTTCATCATCTCAATAACAGGTACA
GCCTGGGAAATCATATCACAAGGGGTCTAGAACAAATAAGACAAAGGAATGGGGAGGCTT
CTGCTACAAAATTTGGTATTGAGGTGACAGTCAGAAAAAAAGCCATACAAAAATGTCTTT
ATCATGCATACTGGAGAAAAACTCAAAAAAATTGAGAACACACATTTTTAGTGTTTTTGT
ACATTTTTGTAAACAATATCCTTCTAGAGATCATATCAAAACACATTATGGCAAGTAACA
AAAATAAGGGATATAACATGAGAAAAATGAATGTTCTATGAGGCATCTAGAATGCAACAC
TGCTTGGCGTGGATGTTTTTACAGAAGA
>TR114|c0_g1_i1
ACAAAACGAACAAAAAAAAGAGCATTACAAATGTTTTCCAGGCTGCCTTTTACTGGAATC
TGCCAGCAAATCTCTCATCATACTTTAACTGCATCAGCAAAACATGATGTCAACGACCAG
TATCAGGCATAAAAGTCTTTTCTTACAACTGAAAAATACAAGTAAAATTGTCAGCCTGGA
AAGCAACCAACCTCATCACAGCCAGCGTGTGG
>TR115|c0_g1_i1
TGTGTGCCTTGGCCGTCTCAGACGAGCGGCCACTAGGGCGTGCTGGCCACAATTAGCCAG
ATGAGCTTCTCTTGGAAACCCGTTTGTAACCGCTCCTTTCCACAAAAATGCAGTCAGTCC
CCCCGCAGCGTCTGAACTCACATTTGTAGATCTTGGATGGAGCAGGGTAAGTGAAGCATA
ACCCTAACACACTCCCACATGTTTCATCACAGATAGACATCCAGATCAAAGATGCCATTG
GCAGGCAGCACCAGTGTGCCACGATCCAGTTGGATTTCCAGCTGCCAATCAGATTTGACC
TTCAGTATGTCGGTCAAGATGGGCAGTTTCACAGGCCAGTGATGATCCACAGAGCAGTGC
TGGGATCTCTGGAGAGAATGATCGCTATACTGGCTGAAAACTTTGGAGGGAAATGGCCTC
TGTG
>TR116|c0_g1_i1
ATGTGTTCAGTTGGGTTTTATTTAAGGTTAATATGTCACGAAACTACTGTAGGACCTCAG
TTAAATACAGTATTAAATGTTGATAGGGAGAAACGCGATGTTATATGTTTAGTAGTGTAC
TTGGCTCCGTGTAGTACCCCATGAGATGATGCAGTGACTAGATTAAAGATGGTAGTCTGT
CAGCAGACTGTATAGTGCAGTAGTGTGCATTTTAAAACATTAAT
>TR117|c0_g1_i1
TGTGTGCCTTGGCAGTCTCAGACGAGCGGCCAATTCTGAGGACAGACTTCGATGAACGTG
TCCTTACCTGATGAAAGGTCTTGAGATGGCCAGGACGGTCCGGATGAACCACGTTGGGTA
TGGTCTGATGACCTGCATGTCAATCCGCTGCTCCTGTTCACCGATGATCACCGTCCGCCA
CAGACGACCGGATGAGTCCCTCTCCTCTTCACTCTCGCCCGGGAGACGCTTGGCGGTGGC
CACAGGAGTGTCATCTAGACACAAGATGGCAGCAAATTGTGACTGAGAAGCCGAAGGGAA
ATAATGCATGACGTCTTAAGCTGGGCTCAGACCAAAGAGAACCGCAGCTACGACCGCGGC
TGAGTCGGAGACACGCAGGGA
>TR118|c0_g1_i1
TGTGTGCCTTGGCAGTCTCAGACGAGCGGCCACACGCGGATGCTGTGCCACTCTGAGCCA
CCGGTCGAACCAACGAAGATGAGAAGCGGCTCCGACCGTAAAAACTTGGAAAAGCTCACG
TCCTTTTGGAGCACGATCTGATTCTTGCTCCTGAAAGAGATGGCAGCGAGTGTGCCAGGG
AGGGGGGACTTAAGTTCAGTATGTATTCTGGTACAAACAGGTGCACGGACGGGGACACCG
AAGTCTCAAATAGAGCAGAGAGACGGCGGAGAGCTGCGAGAGGGAGGTGAATAATACAAG
GAGAAGATCGTAGGAGAGGCTGCGGCTTGCTCAACCATTACAACTGTGTGCTCTGCCTCT
GCCATACGACCGCGGCTGAGTCGGAGACACGCAGGGA
>TR119|c0_g1_i1
GTCTATTTCCAGTCCATCAAAGTTTTAGTTGTGTCTTGACAAATTAGCATTACATTTTTA
TCATTTACATTCTCCTGTTTCTGTTATAAAAACCTAATGAGCATAAAATAGTGATTTGTC
CTCGGCACATTCATGCTTCCTGTTCACAAGAACAAGGTTAAGTGAGTACTTATTTATGAA
TCTATGAATTCACGTCAAAAGCAAGATGTCAGTGGCATGATTTGTTTATTCATTGACAGC
ACACAGTGAATCTGGAGGGTGGACGGCGACACTTGGTGCTTTGATTATTACAGACATAGT
AAATAAGTTCACAGCATATCGATGACTGGATTTTTTTATGGTTTGGGTGCATGTGGAAGC
TGACTGGATTAGATGCAAGCGATGATTCACATTGTGTTCTCTGAGCTCAAGGAACATAAT
AAAAATGAGC
>TR120|c0_g1_i1
TGTCAACACAGCTACACAACAAAAGCTGAGCTGGGGGAAAAGTATATCACAGATGACAGC
AATCCTCATAACAAAATATCATATCAGTTACATTTTTATAGTCAGCTGGGTGGCTATATA
AAACTCTTGGTAACATTTTGCAAGCTTTACATGAGTATATTGCTGCTTCTGTTCCCGCGT
GTTATAATTACACGTTTATAAATATCTAATTACTCCTGAGCAAACGCAGAAAATTCAGAC
AAACCAATAAACCAACATTCAACTGACCAAAAGTTGCCATAGCACTGAAGGTGCACGTGT
GAAAGGGGCCACTG
>TR121|c0_g1_i1
AAAGCTATGGGACACACACACACAAACACACACACACACACATAGACGCAATGCTCTCTA
TTTGAATGTGAATCCTTTTCTCTGTCTGTAGGATGAAGACTTTGATCCAGTCCCAGAGAT
CAGGAAGGACCACTTTGAAGAGGCGATGCGATTTGCTCGCCGCTCTGTCAGTGATAATGA
CATCCGCAAGTATGAAATGTTTGCTCAAACTCTGCAGCAGAGTCGCGGCTTTGGAAACTT
CAGGTTCCCGTCTGCCACCGGTACCCGGCCTGGAGGTCAGGGGTCAGGCTCTGGATCAGG
GAGACCAAACCTGTACCGAGATGAAGGCAATGATGATCTCTATCAGTGACACAAACCCAT
ATAGTTGAACAGCTACATGATACTTTCATCTTCCACTGCTGTGCCTTGGCTTCCTTGGAG
GAATGGAAACAGAAGAATAACAGCAATGGAAATACAACGGGAAACATGGGAATAACAGTC
TTTTAAAAGTCACAGGAAATAAATGAATCAGTGAATTTCTGTCCATAATGTTTTAAGTCT
ATTTATGTTCTAATTTTTGAAATGAG
>TR122|c0_g1_i2
AACTATCTGAAAGAGGAGCGCGAGCGGTTGTTAAATTCAAGTATGGTATGCTGCATACAC
GAAGCCTGAATGAACGTCACGAACATAACCCTTTGGTTCACTGCTTTTTGCAACATTGCT
CATAGATTTTTTTTCACACGACGCCAGACCGAGACCCAGTGACCCATCTGAATAATAGCA
TAAATAGCTTAAAAGTCTGGTATCAGTAAGCGCAATCCACATTATCCAAAAGTCACACAG
AACGAGTTACCTGAAGGATCATTCACAAATCACAGGGTCACGAACTCTGAAGCAGTTCCA
CTTCTCTCTAAACTAGACTGGAGCTTTCCAATGAATGCAGCAGACCGACATATTTACAGT
GACGTGACTGCTCGCTGTGATTTCACTCAATTCTGCATAAACACGTCATAAGTGCCAAAT
ATCATCAAACCAGTGTGAAAGTCGATCAGCTCCCATCGTCACTTTGTCTATAAACTAAAA
TAATTTCCAAAAAATAAATTAACGTTAGTCACCAACAAACATAAAACCAAGAAAACAGAC
CAGATTCAAAAGATTGCACCGACTCAGTTTGAACTGGAGGGAAATATAACGTACAGCAGA
CAGATATGGAGGACATTTTGCTTCATAGTGTCAGGTCTGTGACATCCTGTTACACAGACG
CCACGTTGACTTCCCACAATGAGGGGGGGGGAAACAAAAAA
>TR122|c0_g2_i3
GCTACATAACTACCAGCTCACAGACGGACGTCCCTCACGAGCCCTCTCGCCTTCATCCTC
TCCCGCGAGGAGAGAGCACAGTACCTCAGCTTGCACAGTCAGACAATGCCCTGTTATTCC
TGACTCAAGGTAAATCGATCCGATACCATCTCTACTGTTGCTTTGGCAGAAACAGAACAT
GACAGGAGCGTGCTCAGTCGGACACACGCACACACACACGCTTACGTACGCACTCACCCT
AACAAGATACTGCACATTCGTCTCTGCTACTAGACAAAAGCGGGAGCTTAAAGGGCACAT
AAACCATCGCTCACAGATATTTTGTCAGTGCCTTACAGTAATGGTAGAAAATGGCATGAG
GTAAAATATGATAACATATATGTATAAGAGCCTCGCCACTTTCGTTTAATCATATTTCAT
CAAACTGGCCCGACTGATGGTTTGCTACTTACAGGATATTGCAGGTCAAGTACCAAAATG
TAATAACTGAATTAGAAAAATAATGAAAAATCAAGCTCAATAGCACCTCATTTCAGTATT
GACTCGACTCTGCTCAGAAGAAAGGTGCAGAGTCGTTAATATCTTCATTGCACGTTACAA
GACGACCTTTTTTTTTTTTGTCTTGATCAAGAAATAGTCTGAACAGGTGCAGAGCTCCGT
AAAACAGCAAAGCAGAAGTGATTGAGACGGACCAGAAAACACGCCAACATCAGCGACATA
AAGTCCGGAAAGCCCACATCTTCGACCTTGGTACAAAAATGGCTCTGATGTGTGCGGCAG
GAATCCCAGGGCCCTGCTCTGACTGTCCGGCCTGACATCAGCAGACGAGGGGGCCCCGCT
GGTCTGAGGCTCAGGCATTTTACCCCTCATTATCCGCATCCTCGCCAAGTTAAACAAACA
ACCAGTGCCACATGCAGAGTCCCATATAAGTCCGCCGCACATCAGTGCTACCTTCAACTT
TGCCCCCATCTCGTCCCCGCAAAGGAAAACTATCTGAAAGAGGAGCGCGAGCGGTTGTTA
AATTCAAGTATGGTATGCTGCATACAC
>TR123|c0_g2_i1
GGCCCAGAGCGTGGCCAAATTCATGGGCCGCCACCAGCAGCAGATTCACACCTCTTTGGG
TGAGAGTCCAGGTTTCATCATCATCAAAGTGTGTATCCCCTCCCTGACCTCGTCCAGGAG
AGTTAGCATGAGCCAAGACTCCACCCGCTCCATCAAAAGGGTAAAAGTCCCCATGATATC
CACCCTTGAAGAGGATCATGATGTCCGCAGTACCACTGTAGATCTGTTCAAAGTCTAGCG
GGATGACGTCGCTGTAGAGCTGGAAGGCCTTAGCAATGGTTGCATCGACCTGACTCCGGG
TCAGATCTGGAGTGTACTGAGTGATCCTGTATGTGATTTGCCTTTTCTTCCATCTAGGTT
TCCCATGGAAGTGTGCATATTGGCTGATGTCTGCCACACCACACCTAGGTGCCTTCATCA
CCGCAACAGTCTCATTATTCAAGACACCAGTCACCTCAAGGCCAAAGAAGGCCTGCATGG
CCTCTAGATCCTGGGTGAAGTTGGTCTTAGTGATGCTTCGCACTGTGGTGTTTCTCAACC
CAATATCAGCGTAGAACTGGGAAAGGTACGCCTCAGCCAGGTCTTCTTCCTCTGGTGAAA
CTGTTGGCGCGACAGTAGGTGCTGCATGACACGTGGCTAAACATCCCAGCAGAATTATCC
AGAAACAGGTGAGCGACATCCTGTTAAAATGTTTCCTTCTTTCCATCTGCTCCTCTATAA
CATTGACAGTATGAGGTGTGTATTGTTCTGACTAAGTCAAAGTATGCAGTGTACTCTTGT
GCACTCCAGAGAATGTCCCCATAGCGTTAGATCGGAAGAGCACACACGACCGCGGCTGAG
TCGGAGACACGCAGGGA
>TR124|c0_g1_i1
ACAGTCTGAGTCTCTAACTTAATTGAATGAGATCTCACTTGTATATTACTCTCTAATCTT
GCAGTATGTGTCTGTCAACTGAAATATTTAGCTTTATATACTGGATGCACGCACGAATAA
ACTTAGAGGCGTCAGTGAAATTGATTTGCATGTGAGAACAGGCTTCGGGGATTTGTGTTA
ATAATCACAGATGTCAAGATTTGTAATTA
>TR126|c0_g1_i1
TCCCTGCGTGTCTCCGACTCAGCCGCGGTCGTGTAACCGAGATCGATGAGAAGGAATACA
TCAGTCTGAAGATCATAGTTTCGGAGCTCCGAAATCAATACGTAACGTTACACGACATGA
TCCTGAAGAACATTGAGAAGATCAAGAGGCCTCGAAGCAGTAATACTGACGCGTTGTACT
GATGTTCATCCATCCAGCCTGTTCATCAGCCTCCACCTCCGCCCGCCCCGCCCCGCCCGT
CTCCCCGCCACGCCACGCCCGTTGAGCTGCAGTAGCCTGGCCCCCGGTCCACATCTAGAC
ATTCACCTCCTCCAGTACAATCAGCTCAGCCCCGTACAGAAACATAGCTTCCATAGATGG
ACACGACGCACATGTTTTTGTTTTAATTGTAAAATATTTTTTTCTTGTTTAAACCCTTTG
AAGACATAAATATTCTCTCAGAAAACGGGGAGATAGAGCATAGACAACAAGAAGCGCTAT
G
>TR127|c0_g1_i1
AGTGCTTCAAAACATTTATTGCTGTAAATATTTAACTCTTTCACATAAAATATATTTTCT
CATCAAAATATTTACATATTTACGTGAAATCAACCAAAACTCTGCTCGTCAAACCAAACT
CGGTTGTTATTGCTTTGTTTTGTTCACTTCGCTACATTTGCAGTTAATGCCGTAAAGTCT
GAGGCTAGTTCCTGACTATTTTATGTGGCTAAAACACACGTAACACAGTGCATAGCTAAT
TTTAGAAAACAATATTTATCACTGTTTTTAAAGTCCCAAATAATAGTCGCATTGGACTCA
CTTTAAAGGAATAGTTTTATTTTAGAAAACATGTTTATTTACTTTCTTGCCAAAAGTTAC
ATGAGAGAACTTTGCATGAAGGATTAAGACTGGAAACAGTGAAAGGGTTAGCCTGCCTCT
GTCCTGAGGTGACCTATACAAAATGTGATCTATACAAAACCCGAAGAGTTGAAAGGGTGT
TTAGCTTAATGGATGGTATGTGCCGGCTTATTTGTGTGATTTGGTCACATCGCATTCCCT
ACGCAAACCAAAGGCGAAAAATTAAAACATGTATTTTTACCTGTTATCCAGCGAGCATAC
TTTCATGTGTGATGTGTGACTGACGT
>TR127|c1_g1_i1
TGTGTTTTCAGCCCGTGTAATGATTGATTTCTTTCCTGAGGCCACACGGCGTTTAAATGA
AACATTCACGCAGACGGTGCCGCCCCGCCCTCGTCTTACTCGCTGGAATGTGTGAACATT
TAAACTTTCTGTAGACACGTTGGACTTAATTGTCGGCTTTGCCCTGCAAAGACGCTCCGA
ATTCAATGGACTCGTGAGAGTGGTTTTGTTCGACTCGTCTAATTCCCAGCAAGAAAGTGA
ATAAGTGTTTTGACCAAAATGTGGCACTATTCCTTTTAAGTCCAGTGAGACGCTTTTTTA
AATTGAAGCTTCAAACAGAAAAACAGACCCAGTGAGGCTGAATCATAAATAATGGAAAAC
AACTGTTAAATTGGGTTTGGCTTGACATTAAAATATAGTTAACTATATTCATCATTCATT
TA
>TR128|c0_g1_i1
AGCGTCGGGCGGGAGCAGTGAAACTGTTGGTGGTTCACGGAGCCACATAAGTTCAGATGA
TGACAGCTCTGATAGTCACATCTGGTATTTATAACACGTCGCTTTGATCCCACGTTTTAA
AATAAAAACTATAATGACCAATTGGTGTTAGTCGTGCAGACAGAAATCAGAGGACACGGA
GGGAGGGAAAATGGAAAAGACAGCAATGCAGCCTGTTATCACGGCTAAGTGGAGAAGGCA
AAGGCCTGGCTGGCTTCGTTTGATGTATACCGACAACTTTAATAACAGAGTTGTGCCTTT
TCACTGCAAGAAAGTGACTGGATTAACACTTTTCAATAATGATAATGGTGTATTTGGTTA
AAGTTATAATCCTTAAGATTAGAAATCAAGCCCCATTTTTAATACATTCCTGTTCAGTAA
TTATTTATTATCTCTGTCGTTAGTGGCGGAGTCTTCCATTCCCACGACCGCGGCTGAGTC
GGAGACACGCAGGGA
>TR129|c0_g1_i1
GGTGGATACGGCTACCATCAGCACGGATACGAACACGGTTACCAGGATGGCTACCACCAG
GGCTACGGTTACTAGCCCCCGCCCCCCTCTGCCTTGCAGCAGGTGCTCGGCCCTATTGGC
CCACTTCCTTTCACCCATAACCTTTTTTAATCTTTCCTACCCATCCTCCACCAGGCAGAA
GGCTCAGATGGAGTGAGGTCCTTGAATGTTTTGTAGCACTTAGTGGAAGCCTCAAAAACG
ACCGCGGCTGAGTCGGAGACACGCAGGGA
>TR130|c0_g1_i1
ACACTGTATCCCCATCCGCTGGAGGTGTGATGCTGACCCTGATTGTATGGATGGCAGCGA
TGAGGAGAATTGTGGTAGTGCTGCTGGCCGTCACTGCCCTCTGGATGAGTTCCAGTGTAA
CAACACTTTGTGTAAGCCCCTCGCCTGGAAGTGTGACGGGGAGGACGACTGTGGGGACAA
CTCTGACGAGAATCCTGACGAGTGCAGGAGGTTCCAGTGTCCTCCCACCAGAGCTCTCCG
CTGCCAGAACGACCGCGTCTGCCTGCAGGTGTCAAAGAGGTGTGACGGTGTGAATAACTG
CGGCGACAATTCGGATGAACTGAACTGCGAGGCTCCACCAGCTGTTCCCACATGCGAGAA
GGATGAATTCCTTTGCGCCAACGGCAGATGCATCAGCTCCACCCTGCGCTGTAACTTCTT
TAATGACTGTGAGGACTATGGCTCCGATGTGATCAACTGCAAGACAGACACCAAACTAA
>TR132|c0_g1_i1
AAAGAACTGACAATTCCAATAAATGATCCACAGCATTTTCACTTGTATTTACCTGCAGTC
ATTCAGAAATGCATTTCAACTCACGTTCAATTGTTTATTTAGAGCAGAACATAGTTTGAG
ATTGGCGTGTAGGCTCCGACCTCTCTGAAAGCATGTTCACATAGAATTTTGGGAGTGATA
AGCAATACATATGAAACCCCCCGTCTGAGCCTGCAGGTGGATGCTGGGGTGGTGGTGGGG
CTGAATGAAAAGGCAGCGATATGGAAGCAGGATGGCGATGGCAAGCAGGAGGAGAGATGG
GAAATACTGCAGTT
>TR132|c1_g1_i1
ATTTTAAAGGTGAAATAAATGAGATTTAGAACAGTAATATAACAGAGCCAAAATTTGAGC
GAAGCCTGCGAGCTAGTTCAGGCAGTCAACTCGAGCTGCATCATCATACATGTGTCATAC
CTCATACTCCAATCATCTACTAAAACACACCCACTCATTTGGCGGGCTATTTAAACTGCA
GTATTTCCCATCTCTCCCCCTGCTTGCCATCGCCATACTGCTTCCATATCGCTGCCTGTT
CATTCAGCCCCACGACCACCCCAGCATCCACCTACAGGCTCTGACGGG
>TR133|c0_g1_i1
TGAGAGTTCATTGGATTACACACACATATATAGGGAAAGATGCATATTTGCTTTCTTGCC
AAAAGTTAGATGAGTAGTTGTGTCATTTCTGTCTCTAAATATGCAGCAGGATTGGACCCA
GTCCAGCATACAAAACAGGAGGGGGGATTGTTCGCCTGGTTCTGTCCAACCGTAATGAAG
TCACAAAATCCATACAAAAATCTGAATAAAAATACAACTGGCCGCTCGTCTGAGACTGCC
AAGGCACACA
>TR134|c0_g2_i1
TCCCTGCGTGTCTCCGACTCAGCCGCGGTCGTACATGTCAGCTAGATCAGCTACTGATAG
CTACAGATAGCACAAAGCAGAGATTTTGATTTATACTGTAGGGTCACTGGTGGCTTCCTC
CAGCAGTGGTTTGTGCTGTTCTGGGTCATCATTGCCCGTGTCGTCTCCCTTCTCACTGCT
ACGCAGAGCCTTGATCCCCATGACGACAGAGCTGATGGTCACACAGAGCTCAAGGACTGA
GAGGACAATCAGCACAGCATTGATACTCCTTGAAAGCATCGCAACGACCGCGGCTGAGTC
GGAGA
>TR134|c0_g2_i2
TCCCTGCGTGTCTCCGACTCAGCCGCGGTCGTACATGTCAGCTAGATCAGCTACTGATAG
CTACAGATAGCACAAAGCAGAGATTTTGATTTATACTGTAGGGTCACTGGTGGCTTCCTC
CAGCAGTGGTTTGTGCTGTTCTGGGTCATCATTGCCCGTGTCGTCTCCCTTCTCACTGCT
ACGCAGAGCCTTGATCCCCATGACGACAGAGCTGATGGTCACACAGAGCTCAAGGACTGA
GAGGACAATCAGCACAGCATTGATACTCCTCGAAAGCATCGCAACCAGTGCTTCGCCCTC
CAAGCATTTCTTCAGCAGGACGTCCTCGTGTGGACTT
>TR134|c0_g3_i1
TGTGTGCCTTGGCAGTCTCAGACGAGCGGCCATGGGGACTCTCCAAATCGTGGTCGGGAT
GCTCAACATTGGCCTGGGAGCAATCCTCTGTAACAGTGGTTCTGCCTCCGGGTGGCGAAT
GGATGACACCTTGTTTCCTTTTTGGTTTGGAGGAATGTTCATATTCTTTGGCATTATGAG
CATTTTGTCGGAGATGTGTCCCAGTCCATGTCTGGTCATCCTCAACGTGATTCTGAATGT
AGCAGGAGTTGCTTTTGCCACTGCAGCCGTCATCCTCTACTGCATGAACTTGGCAGACAT
GGACTTCTCGTGGATGTGTGAATACGATTATTACGGTTCAAAATACAGAACGCCAAGTCC
AAGTCCACACGAGGACGTCCTGCTG
>TR135|c0_g1_i1
AAGACCTGGGGGTGGTGGCGGGAAGAGAATAACACAGCAACATGAGCTGCATTTCATCAC
TTCTTTATTAAAAAGGGTTTGTCAGGCTCGGTGCAGAAAGAGTGCACGCACATCCACAGA
GTGTGTGTGTGTGTGTCGGGGTCATACAAAGGACAGGGCTGTGAATCCATTACTCTGAGT
GTGTGCAGCTGCAAATGAAGATGGTTCACATTATGAAATCAGAGATCTATGATTAAAGTA
TGACCTTAAAGCAACTAAAGCAAAAAAA
>TR136|c0_g1_i1
ATCACACTCTGAATTGCGTTATCAGTGGGCCTCAACATTTAAGAATTAAGCGTAGTCCTT
CAAAGCGAATTGTTACGCCCTCAGATTAAGGAATTTGAGCAATTTTTTAGATGTATCCAA
TACACACATTAACGTAACTGACAGTTGTTTTAGTGGAGCTAAAATCACACTTACTACAAG
CAATCTTGTTACTCCAGTAGCTCACTGGATCACAACGAGGAAAACCTCAAGCTTTATACC
ATTATGGCCGCTCGTCTGAGACTGCCAAGGCACACA
>TR136|c1_g1_i1
TTGGCAGTCTCAGACGAGCGGCCACAAGCTTTATCCCATTAATATTGAATTTTTAACACT
TCGCAATATCAGCTCTCAGTTTGCCAATGTTTGCTCATATTTCAGTGAATAATTGTTTGT
TACAGACTCAAAATATTTATTTTCTTGTCACACTTTGGCATTTTTCTGTCACTTTATACA
AGACAAGATAAAACTGCAGTCAAGTCTTTATGCATTGATTAA
>TR137|c0_g1_i1
ACAGTCCATATTACCTACATTTAATTATTACACTGGCAGAATATACAGTGGTTTTCAGGA
GAAGATACAACCTGTATGAAGAAGAAACAATATAGCATTGATATAAACTGGCATGAAAAA
GATTTTATTTGTGTAAAAAGGCACATTTAGAAGACACAAAGTACACAGAGGAATAATCTT
TCTGCCAAAACTTTACCATGCTACTGTTAGCAGCATCCACAGACTGTATAAATGACATGG
ACAGAGCCACCGTGAGGTCACCCAATGGTTTGTGGATGACCATTTAGCATTTTCGCGGTC
GCCATCTCGGCTTTGTGAAATCAGATGTGACCGAATTTGGATGGGGGGTGGGGGGTGGGG
ACCTGGCTGATACCCAAAGGAAGCACCCTTAAAGCATCCACTGCTTTATCCTCTACCTCA
CTCTCAATGGGCCATACTGAAACTCA
>TR138|c0_g1_i1
TGTGTGCCTTGGCAGTCTCAGACGAGCGGCCAAAACCCTTTTATTCCCACTTGTTTTATA
CAATGCATTGAGTTATTTATTTTCATATTCCCTGACATTTTTACTGAATGAACAATGGCT
GCACCTTTTTGTTAATGCTCTGCAGAATTAAAATGTGTTTTTGTTTGGATTTGTAAGAAA
CCGAAATGCACCTGGATGTCACCTTGCAGTTGATAGTGTTCCTATTGAGTCAGTATTCAA
TGCATTACGGTATTTATAGTCAAATGTACAGCAATACGACAGTCATTTTAAATGTCCTGA
TCCCTCTGCTTAATACAACAGACACTATTTATGACCCGACAGAGTTCATTTGAAGGCAGG
GCACGATGAGGGGAGTTGTGAGGGGTAAGGCATTTGTTCCCAAAGTTTCAAGACGCAAGC
GATGTTTATGTGACATGACAAGAAATGTTGAAATAGACTGGACAGTTGTGTTTTCCTGCA
CTGATTACAACAGTTGTTAGACTTGTTATGGTTGCACTTAATGCCATGTGTATCCAACAT
GAATAAATTTCTACAGAGACAG
>TR138|c1_g1_i1
TTGGCAGTCTCAGACGAGCGGCCATTTTTTTTTTTTTAATTGTCAAGCCTGAATAGAAGT
AAAATCCATGAGTTATGATGAATGCCGAATGGAAGCATGTTATCGAGCTGCATTCAGTGA
AAACAGGACTTCAATTATAGGAATATACAGGCCTGAGCAAGAGAGAAATATGAACATAAT
CATTTAAGTCTTAGAGGTGCTGAGAGAGAGGGAGAGGGAGAGGACCATACCACAAAACAT
CCAGTATCTGTCAGCTCTTCAATCATGAGGACACATTTGTTCCCAAAGTTTCAAGTCGCA
AGCGATGTTTATGTGACATG
>TR139|c0_g2_i1
ACTTATGATGGGAATATTTTAATTGACAGTAATCGAAGAAGTAGCTCTTGTTCGAGAAAA
GTTATTTATTTCTAAGAAATGTACAGTATAGAAAATACTCCATTCCATTTCCAAAATAAT
CTATGTCAGTCAGATAAGAACTTGTAAACGTCACTTAAAAAGGAAAACATACAGGTCTTT
TTTTCAATGCCACCATGCTACTGAGGTAAAAAGACAACTGCTTAAAAACAACAAAAATAA
CATCAAGGGAAAAAAGAAAACATACACCACATTTATATTAAAACCAAAAATGTACAAAAA
TTCTTAAAAAGAGCAAATAAATATGATTCACATTTAATCACATCTAGATGGTTTTCACTA
GTGCAGAGAGATGACAGCAGAGAGAAAAAGTGAGAATTGAATGCACACTTCCAATCGTCT
GGTGCCGATTCTACACACCAAAAACGCACACACGCACGCACGCACACACATGCACACACT
CACACGCCACATCTGTACAGCATAAGACAGTTTCACAACCTCACAGACCTTTAAAAATCA
ACACTGTCCTTCATACATTAGACAGTACGAGTGAACACACTACCTCCAAAGTGGCCCTAT
AAGGCCCACTAAATATTGAGACAATTTCCTATTTCACCAAAATAGCAAGTCATCCGTGAC
AAGTCTCGTGCGAGACATTTTGAAAATTGTCTCACAGCTTCTAGCATTTTCCTATCCCAT
CATCCTTCCTTCAATATTTCCTTACAATGCCTTAGGTACCTATTACTAAGGAAGTCCCCC
ATAATGCCGCCACACTCTATGCGGTCCATTACAGACCCTAGACTGGAATACTGCCTACTT
TGTCTACTTTCAACAACCTGTAGGCAGGAAGGCATGCAATCTGTACAACTAAAGAGACCA
ACTTACAGAGTCCCGTTTCAGACGTGTGATGTTAAATTTTCCATCATACTCCAACGATGA
CATTAAAAAGCTGAGAATGAAAGTTGCTGTCCCATCGAAACAACAGTGTACACTTTCCAA
GATTGCAGAACACATGTCAGCATCTTAATGACACGGTCAGTCGGCACCATCGTCTAACAG
AGCAGTCTGACACGAAAACTCCCCCCCCCCAAGATGTTAAGGTCTTGTAAGGACAAAAAA
ATTCAACGTGGTATGGAAATCATCAGCTGCTCAGAAAATAGTGACCCATAGGAAAGGAAG
TGGAGGGACTCTTTAGATGCGACCGACTGGCTCGATGAGGTAGATTGTGATATTAACTGT
GATGAAGAACAGTATGATCAGATCAACAGGAATGCAAAATAACTGAAATTTGATCCATCT
CACTTCTAATCAACTTTGATAAAAAATGAAAGAAGGACGGGGTTTTTCGGGGTGGAGAAA
AAGTCCAATCAGGTGGCATTGTGCTCAGCCAAATATTGTTAAGGACAATGAATACGGACG
CTTAAAAGTCAAGTTCTTCACATGAGGTGAATTGATTTGCCACAGTTGCAGTTCCATTTT
CCTTATGCCGTTCCTCCTTCAAAATAATGCAGAAAAATACCCGTATATAGAAACTGTACA
CCCTGAGGATATGTTTAGTATTGATATGGGGAAGAGGAAGCACTCAAAGAAGCAAGCACG
CAAAGGGCAGAGCTGTGAATGTGAAAGAACTAATACTACAAACCTGTGGGTGGAATGCAA
TAAATGTCAATCTTAGAAAAAGAACGACCGCGGCCGAGTCGGAGACACGCAGGGA
>TR140|c0_g1_i1
AAACTGCAAATGAAAATTAGCCTTTTGGTTTAAACTTCAATCTTTTACGCTGATCTCAAG
CAAATAAACCAACAAGAAAAAAGAAATATAACTCACAGGTGAGGTAAATGTGATGATTTC
TCATATTATAAAGCTAAAGGTGGACTCCTTTCATTTAATAAAAGAAGCCAGCTGTTGATA
AATGCTCAACAAAAATAAGCAAATTGGTTTTAAATTGCCAAAATTTGATGCCAACGTTTG
GTTACACAGTTCTTGGTTCACTGCAAAAGACACATTTGAGCACCAAAGAAATATTAATGT
GCAGCCCTGACTGAGACACAACACCAGAGTAACATGAGCTGATGCAGACAAAGACACACT
TGCACAA
>TR141|c0_g1_i1
GAAGTCGTGGGAGTCGATCAGGTGACCGTTTCCTGACCCTCGCAGATTGCCAGAGTTGCC
GACCACCGCGCAAGTACGGCAACGTTTGTGGAAGGGCTTGAATTCATCAGTGGGTGAGGG
AATGACCTTGAACATTTCTGACATCACTTCTTCGAGACTCCGGTCATCACCTGACCGCTG
AAGACCCAGCCACCATTTGAGCGAGTCGGAATCAAAGTTGGCCGCTCGTCTGAGACTGCC
AAGGCACACA
>TR142|c0_g1_i1
CTCCCCAAAGAGAAGATGGCCGAGAACGGAGTGTCACCCCGGGCCAAGGTGTTGACCATC
GACACCATGAACCCCACCGTGAAGAAGGTGGAGTACGCGGTGCGGGGGCCCATCGTGCAG
CGGGCCGTGGAGCTGGAGAGGGAGCTGTCTGAGGGAATGAAGAAGCCTTTTGCCGAGGTC
ATCAAGGCCAACATTGGTGATGCACATGCTATGGGCCAGCAGCCAATCACTTTCTTCCGA
CAGGTCTTGGCGCTCTGCTCCTACCCTGAACTGCTGAATGACAGCACGTTCCCAGAGGAT
GCTAAAAGTAGAGCACGACGCATTCTGCAGTCCTGTGGAGGG
>TR142|c0_g2_i2
GTCTCCGACTCAGCCGCGGTCGTCCTACCCTGAACTGCTGAATGACAGCACGTTCCCAGA
GGATGCTAAAAGTAGAGCACGACGCATTCTGCAGTCCTGTGGAGGGAACAGTATGGGCTC
CTACAGTGCCAGTCAGGGCATAGACTCTGTGCGTCAGGACGTGTCCCGCTACATTGAGCG
AAGGGATGGTGGCGTGCCCTGCGACCCAGACAACATTTACCTCACCACAGGAGCCAGCGA
CGGCATTGTGACGATGCTGAAGCTGCTGGTGTGTGGTGAGGGTGCGACCCGGTCAGGCGT
CATGATCTCCATACCTCAGTATCCCCTGTACTCGGCTGCGCTGGCCGAGCTGGGCGCCGT
GCAGATCAACTACTACCTCAACGAGGAAACGTGCTGGAGTCTGGACATCAGCGAGCTGCA
GCGGGCACTGGATGAAGCCCGGCGCCACTGCAATCCCCGCGCCCTGTGCATCATCAACCC
TGGAAACCCCACCGGTCAGGTTCAGAGCAGACAGTGCATTGAGGATGTGATCCGATTTGC
AGCAAAGGAACGTCTCTTCCTCATGGCCGACGAGGTGTACCAGGATAATGTGTATGCTGA
CGGTTGCCAGTTCCACTCCTTTAAGAAGGTCCTGTTTGAGATGGGACCAGAGTACTCCAA
TACGGTGGAGCTGGCATCTTTCCACTCCACCTCCAAATGCTACATGGGAGAGTGTGGCTT
CCGCGGGGGCTACATGGAGATCATCAACATGGACTGGCCGCTCGTCTGAGACTGCCAAGG
CACACA
>TR143|c0_g1_i1
TGTGTGCCTTGGCAGTCTCAGACGAGCGGCCATATTAGAAAACAGTCCAGTCCAGTTGTA
ATCAGATATAAAAAGTAATTTCTGTCACATTTGTGGCACTGGCATTGGGACTCTTGACGA
AAATTCCTTTGCAATGTGCAGTTTATTGAGTTAAAAGTGTTGGAGAGTAAAAATGATGAC
GTTTGGGTGCAGACTTTCTGGCCCAAATTTGATCTGATTACAAAAACTGACGTAGTTGAT
TAGAAA
>TR143|c0_g2_i1
ATTGCCATTTTCCAAAACAACAGAGAGAGAAAATATTTCATCAGCGGTATCGAGGATGCC
CCCCCCGCCCCACCCCTCCCTTTTCCTAGCTTTGTCCGTTCTCGAAAACCAACTGACGTG
TGTGTCAGCTTTCTAACAGTCCTGCTACTCACCGATAAGACGCCATTCAAAAAGCCTGTC
CTGTTTTTTTTTTTAGTCACACTCTTGTAAGTAAGTTCCCTTCATGTTGGTTTTGGGAGT
TTCAAGAGAAGTACTCAATGAAAGAAAATATGCCTTAATGTCATCAGTTGACAAGCTTTG
ACGGATCAATATCAGACTCACTTAAGCCATTACATACAAGGTGTTTTTGTTCTAATATTA
GAAAACAGTCCAGTCCAGTTGTAATCAGATATAAAAAGTAATTTCTGTCACATTTGTGGC
ACTGGCATTGGGACTCTTGACGAAAATTCCTTTGCAATGTGCAGTTTATTGAGTTAAAAG
TGTTGGAGAGTAAAAATGATGACGTTTGGGTGCAGACTTTCACGACCGCGGCTGAGTCGG
AGACACGCAGGGA
>TR143|c0_g3_i1
CGTTTCGTACGTGGAGATCAAGTGACAAGTCGGAGGACTAGAAACACGGAATGGGAAACC
CCAAAAAATGTCAGACATCGATAAAATGGATCAAATGAGGATGAACGGATGAGTGGGATG
GAGTGAAGTATAAAAAATGCCGTTGTATTCGTCTAAATCCCTAAAACAGTGTGCTTTTCG
ACACAGAAAAGGGACGGACAGCCTGAAGACGTCAGGACACCACAGACAGATTACAAAACA
GATCGTTTAAGAGTTATTGACCATGGAAGCACTAGGAAAGAATAATGTGTACTGTGCTGA
CACCTAGTGGCCAAGGACAGTCATGAGAGATACTGGCTTGAAATGGCTGTGGTTGGTGAA
ATTGATTTGTGAGGGCGGTGAAAAGACGGAGTGATAAGATCTTCTGTAGTAAAGCTCTGA
GTTTTCGTTACTTACTTTTTAAAAAAGTAAAAATAGCAAAACTGATGCATCCGCAGACAG
TATTCATCTACTTCGAGGGGCTTTTTCTAATCAACTACGTCAGTTTTT
>TR143|c0_g5_i1
ATTGCCATTTTCCAAAACAACAGAGAGAGAAAATATTTCATCAGCGGTATCGAGGATGCC
CCCCCCGCCCCACCCCTCCCTTTTCCTAGCTTTGTCCGTTCTCGAAAACCAACTGACGTG
TGTGTCAGCTTTCTAACAGTCCTGCTACTCACCGATAAGACGCCATTCAAAAAGCCTGTC
CTGTTTTTTTTTTTAGTCACACTCTTGTAAGTAAGTTCCCTTCATGTTGGTTTTGGGAGT
TTCAAGAGAAGTACTCAATGAAAGAAAATATGCCTTAATGTCATCAGTTGACAAGCTTTG
ACGGATCAATATCAGACTCACTTAAGCCATTACATACAAGGTGTTTTTGTTCTAATATTA
GAAAACAGTCCAGTCCAGTTGTAATCAGATATAAAAAGTAATTTCTGTCACATTTGTGGC
ACTGGCATTGGGACTCTTGACGAAAATTCCTTTGCAATGTGCAGTTTATTGAGTTAAAAG
TGTTGGAGAGTAAAAACGACTGCGGCTGAGTCGGAGACACGCAGGGA
>TR144|c0_g1_i1
AACGTTATGGGGACAGAAGAAGAAGAAGAGTTGCCTGTCATGGCGGCGCCCTGATCTGCT
CTAGTTGACCACAGACATCCAAACATCTTTTCTGCATCAGACGCTGAACGAACCCGTTCG
TCGGGTCAAACTTTGGTCATGACGATCAAAGATTTGGCGAAATGGAACACCAGGATGTCT
GCGGTGTACGCCCTCGGCGTCTGGACCATGATCGGCTCATACGCGCTCTTCAAATACACA
GGTCGTTACGAGGACACGCCAGTGAAAAAAGAAGAGGAGGAGCGGGAGCAGGACAGTCCA
AGTCAAGTCGTCTACCAGACTCCTCACTCCAAAACTGTCATCGTCTACAAGGAGAACTTT
GTCCCGTACACCACGAGGATGTACAATTTCATCACATCCTTCAGCGGTCAGCCTGGGAGT
GGAGACAAATAGCTGCATCAGCGCAAAGGAGGATGGACACTGATTGAACACGTCAAGATT
TTTTTTAAAGAATGCACTATGAATTCATGTTTTTGTGTGAAGACATTACCTTTATTTGTA
AAAGAAAAACCCAGTGTGGCATCCACCTGTCCACGTCTGAGGAAGCTACTATTGTGTCTG
GATGCTAATGGACTGTCCACAGTTATTATTTATGATTAACTGTCAACAGTTTGCAACAGT
ATTCCTGTTAGCCTCATCCACATCGTTGCCTACGATACAAAGTTGCCACCACTGCTGTAA
TGATGTTTAAATAAACTCATGTTTTAATATACTGTATGCTTAGATTTGCTTTAATTCTGT
GAGCACAGCAGTTATAATGTCGTACTACTGTAGACAGTGGGCTGACTTTATTAAATGAAG
GGTGCCATCATGGAAGTGTCAGAGGGTTTTCTAATTTATTAAAGGCACTGTTACATAAAA
TGCTGGACGATGCAGCACCATCACAGAGTGCAGCCTCAAAAAGCACAACATACAAATCTC
AACAGAATTAAACACCGTCAGAAAGCTTGTATTATTACATGGCTTTTGTATTACTTTTTC
CCTCTGGTCACCCAGTGCAAGCATCCATTCATCATCCATGATACATATAACGTATATCT
>TR145|c0_g1_i1
ACTTTAAACAATTAATGGCTGGAGAATTGCGCCAGTTCTCTTGTACCATAATATTTTTGT
GGAAGTCCCTTTTCCTGTTTGTGAGTACAAACAAAGCGTCACGAGAAACGGTCGCTCCAG
AATCTGAGCACAGATGTTGTCGAAGGTGGACTATTCTGATACATCGATGTACGTGAATGT
GAATTTTCTATGAAACTTATAATATTGCTTCAGCTGTCATATGAAAAGTAAACCTATTAC
ATGTGAACCTTTTTTTCATGGAGTGAAAAAAGTCGTCACTCAGCTGAA
>TR146|c0_g1_i1
ACAATAACTACAGAGGAGTCCTCAACTGGTGTGTGGTCATGCTGGTGAGTCCAAAGTTTG
CACACACTCAAATAAACATGGTAACAGCAACAGCAGCAGGATACATTTAGATACATCTTT
TTACATCTGTTTTGGAGGGTTGTGGCTCAGGCGGTATACCAGGTCATCTACAGATCACAG
CGTTGGTGGTTTAGTCCTCATCTGTTCCAGGCCTCATGTTGAAATGTCCTTGGGCAAGAT
ACTGAACCCCAGTTCTGCTCATCAGCCACTGGGGATGCACAAGCCAGTGCATTCCTAATT
GCCAGTCTCAAGCCTGGTTGCATCAGGAAGGGCATCTGCCACAAAAA
>TR147|c0_g1_i1
CCCTGCGTGTCTCCGACTCAGCCGCGGTCGTACATCCAGGCCATTTTTGTGCCCCCCCGT
GCCCCCAGCAGCAGAAAATTTGCCTCCACGACGCTCCTCAATGAGGGGGGAATTAAATTT
TCTCTCCCCCTAATGCTCTTAATGTGATGTATGTGCAGTAAAAATGTCCAGAGCAATCTG
TAGCTGCAGTGCTTGTATTGTGCACTCTGTGCTGCAGTTGTGTGATTAACACGAAAAATC
ATCAATACTAATGGCCTTTAAATTATACGGATGCCATAACATGTGTGCTGAGATGCAGAC
AGCTGAATGGACCGACATGAGAAACCAATCGTGTCAGGTTAACGGTGTGATTTACTTGGC
GTTGAGAGCTCGAGCCTTCCAGGCACTGCACCTTTCAACTTGAGAGAGAATGTGTGTGTG
TGTGTGTGTGTGTGTGTGTGT
>TR148|c0_g2_i1
TGTGTGCCTTGGCAGTCTCAGACGAGCGGCCATTTTTTTTTTCAAAAGCAAACATGTATT
TATGTCTTATTGGCTGAAATATACACAGAAAGAATCACTGACATCTGTCTCAAGTTCTAA
CAAAAGCATAATATACTAGCAAAGTGCAAAATCCTTCATTCAAAATGAAAATTTCAGCTG
TAAAAAGTAACTCTACAGCAGTTGGTCTGAAATGTCCCGTCACCACAAGATAATGAAATA
CTGACAGCAAATGCTTTTGTGTTTTTTCATTATAACTTAATCCACACACACACACGCAAC
CTTCAAACATTTTAAATCCTAAAAAGAGCCTAAAATACTATTGATCTGAGTATCATGAAA
TCATTCAAAAGGAGAGTTTCTGTACCAAATGAAGTTGAGACATTCCATCATTAATAAATA
CATGCATCCATGTCTTACATCAGCAAAATGAAAATAAATCCTTTCCCTATTAACACAGTT
ACTTCAAACGACTCATTATGTAGGCTTTTATGGGATGAGTAGCACTGAAACAATCTGGAG
TAAAATAACACTGCAAGCCGTTAACCATGTTAATATCAG
>TR149|c0_g1_i1
ATTACTACTGTAAACGATGAAAACACGTTATGTAAACCATCGTGGCAGGGCCACTACCGT
TCAAATGCACCGCGTACAACTGCACTGGAGCCTCGGGCCTCTAGGGGGCACGCTTACACT
GCATGTCCCACTGAGTAACAACAACTTTACACTGTAACATTCACTGATGAGTGATAGATG
TCACTCCCTGATACTAATTCTGTTGGCTCAATAAAAATCACCAGGATACTCAAAAAAAAA
AAAAGTCCGTTAGATCGGAAGAGCACACGTCACGACCGCGGCTGAGTCGGAGACACGCAG
GGA
>TR150|c0_g1_i1
AAGAATATCATACTGTATATTTATTACCAAGCTATTCTAGGGCTGGACATAAGGAAGCAC
AAAAAGGCAGGACATGGTGCATAATAAACACATTTCTCATCATTTAGCAACATTTGGATC
CAGTTTCTGATCAGCAGGGCCCCACATATCATCAATATCTGTGTGTTCAGTTGTGTTCTC
TATAGTGATCTGACTGTTTAGCTCCTGCTGTCCTGTGACCTTAAGACACAGCTGATCTTG
GCTCTCTAGCATCTGGCTGTCCACTAATGTGTCAGGGTTGTTGCTCTGGACAGTATCACT
CGTGTGCTGGTTGGAAATATGACTCTCCAGTTTATAGTTATCAAAACTTGGGCTCGCTAC
AGTTTGTTGGCTGTGATTGTGGCTAGCTGGAATACTGTCCTGCTGCTGTCCGCCAGTGGG
AGTGCATTCGTCTACACCAGGATAACGCTCCCCCTGCCCCTGCTGAGTGGTGCTGCTGTC
TGTTTGAGTACAGCCACTTGTCCCATCTTTTGACTTGCTGTCACGCTGCTGGCACCGTCT
GATCTGGCCTAATGTGATTTGGAGCTCATTGAGGCGCTGTGATACATGGCGTCTCTTCAG
TTCCAGCAGTGTTGTTCCATTACGACTCAGGCTTGGCATGCTCGTTGGTGTTGCCCTCTG
TAAGAGGATATATCATTTAGATCACACAGAATGTATCCGAGATGATGTGCAGTAAGATAT
AAATGGATTCATGCACACAGTCTCAAGCAACGATGCGAATACACAAATGCAGGCACACAT
CACACTCAAGCATATTGATTCACACATTTTTCTCCTCAGTCAAGGCTGAGTAGTTAAATG
AGCGTCACAACATGAGGAGTTGGCCGCTCGTCTGAGACTGCCAAGGCACACA
>TR150|c1_g1_i1
TTGGCAGTCTCAGACGAGCGGCCAGGTTGGTGAGAGAGATAAATCCTACAGCAGAGAAAA
AGTGTGCCATTTCAGAATCATGGAGTTAAGACATTGTTTTCCGTCTTCCCATTTAGACTT
GAGAAATACAAATATTTCAAGTTAGAGCAGCTCATCGTGAACCTCAAAAAGAGCTCAACT
GAAGACACAAACACAGGTTTACCACCAAAAGGAA
>TR151|c0_g1_i1
TCCTGAGCCTGACATGCCGAGTATCAAGGAGCAGGCCCGACGACTCATCAAGAATGCTCA
GCAGGTGATTGCAGTAGCGATGGACATGTTTACTGATGTTGACATTTTTCATGATATTCT
CAATGCTGCCATGAGGAATGTCGCCGTCTACATCCTTCTGGACGAGCAGAACGCACATCA
CTTTATCAACATGGTGTCCAACTGCAGAGTCAATCTGCAGAGCATCCAATTTCTCCGTGT
GAGGACAGTGTCTGGCATCACGTATCACTGCCGCTCAGGGAAATCCTTCAAAGGTCAGAT
GATGGATCGCTTCTTGTTGACAGACTGCAGGGCTGTGCTGAGTGGAAACTACAGCTTCAT
GTGGTCTTTTGAGAAGCTCCACCGCTGTATGGCACACCTCTTCCTTGGACAGCTTGTGTC
GACCTTTGACGAAGAGTTTCGTATTCTATTTGCTCAATCCCAGCCGTTGATGATTGAAAA
TATGCTCGCACCAATG
>TR152|c0_g2_i1
TGTGTGCCTTGGCAGTCTCAGACGAGCGGCCAGCAAATACAAAACTCTGTCTGGTGTGTC
CACCCTCCCCAACCCCCGGTCCTCTCCTGTGGTCCACAACTGGAGCACCTCTCGCCCCAC
CTCCTCCGCCTCGCGGCCTCGCAAGCCGGTGTCGGAGTCGGATTCTGACCGCAGCGCTTC
CCCTCCGCCCCGCAGAGAGAGCCCCCGTCCAGACAGCAGATACAAAGTTCTCCCTGACCT
GCATCACGCAGGGATGAGGGCGTCCCCCATCAATGTCCGGACAGAGCCGCCAAGGAGGGT
CAACTCTCCTGTCAGAGTCCCACCCCCAGACTCTGAGTCCGAGTCGGACAGCAGCATGGG
GCCTCCTCAGAGGCAGAGCACCACCTACAGTCAGGACTCCCTCAGCAGATACAGGTACAG
ATGAAGGTCCGCCCAATCTCCAACCTCCAATCCCACCCCCCAACCCCCTCCCCAACAAGA
CGTCACGGACTGGGACTGAGCAGACTGTGCACGCCTCTCCCGTTATTAAAATTAGCTAAT
CACATGTTTTTTTTCATTTACCTTTTAAAAACTTAAATTACCCCTCTCTGCCTTGTGATG
TTATTTTTTATTGATTTGCTCATTTTTGTGCCTTGAGTCTCATTTTGTAGCCTTTTGATT
TTCGCTTGATTTGTGTTTTTGACTGTGTACCAAGTGTTTGTGTTTGTGTGGTGACATGCT
GTTAACCAATGAAATAAACGTGACTTTCACCGAAAAA
>TR153|c0_g1_i1
AGCAGCAGCAGCAGCAGCCGCAGCAGCAGCAGCAGCAGCAGCCGCAGCAGCAGCAGCAGC
AGCAGCCGCAGGAACACAATGGGCTCCTTCCTCACGGACACAGCAACAGCGAGGCCGGCA
AGGTCACCTTGCAGCTACAGGTGTTGAATGAGGTGGTGGTGGACCGAGGCCCGTCCTCCT
ACCTGTCCAACGTGGACTTGTACCTCGACGGACGACTCATCACCTCAGTGCAGGGAACGA
CCGCGGCTGAGTCGGAGACACGCAGGGA
>TR153|c0_g2_i1
TGTGTGCCTTGGCAGTCTCAGACGAGCGGCCAGTGGACTTGTACCTCGACGGACGACTCA
TCACCTCAGTGCAGGGAGACGGCGTGATCGTGTCCACGCCCACGGGCAGCACGGCGTACG
CAGCCGCAGCAGGAGCCTCCATGATCCACCCCAACGTGCCCGCCATCATGGTCACCCCCA
TCTGCCCGCACTCGCTCTCCTTCAGGCCCATCGTGGTGCCAGCGGGGGTGGAGCTCATGG
TGAGGGCGAAAGGACGGAGGGCTGCGCTGAGCTGAAGCTGGCAGCGTTTTGTTTACCTGT
AAAACTAATTAAAACCTTTATCATTTTTAG
>TR154|c0_g1_i1
TTTTTTAAGTTTACAGTTTCCTTTTATTGATAACGGCAAGCTGAGTAAGTCTTTTACATT
ATTGACAATATGAATGAACTGGCATAGGAAACACACTGAGGTGTACCATAGTACATTATT
GCCTATTGGCCATTTTCTTTACATTTACACAACTTCTCAAATATCAGTCAACATCTCTGT
GTGGATGTGGAAATTCTATTTACTTCTCCCCAAATATCATGAAGAAAACATCTACGTATT
CAAAACTCAAGTTGCTTAGTGTTGCGTTATCCGACTTGAGGATGGTTTAAAAATCATTAT
GCCCGTTCCTACAATCATGAAAATACTGTTACAAACTTAACAACTGAGATGAATTCCTGC
TTTTTAAGCACTTTAAAACTGCTCGATAGAAAAGTTCACAACCGTACTGAATGATGGCTT
ACGATCATTTTCTTATTTCGTTGCAATGCCTGAAAATATTCACTTGCTCTTATTGTGACG
CTCTTAAATATGAAGGCTTCAATGTCTGTTCATCAATGGCTCTTCAAATATTTGTAAAAA
GAAGGAGAAAAAAAAGGAGAAAAGAAACCAAAACCAGG
>TR155|c0_g2_i1
CACAGATGGCATGAGAGGGGAACTTAATATTGCATGATCTCTGTGTAAATAAGGTCAACT
GACCCCTTCATTGTTATCATAACAACCCATGCAAACTGGTGTGACAGTATGGACTGTCTG
TCTTAAAAAAATCAGATTTTAGAAACAAATCATCTGACTTACCTGCAGTCTGAACACAGC
CATAGTGAGTCTAAGCTCCACAGGTTCACCTATTTTTGTGGGTTGGCGGGAGTTTGTTTT
AATCAGAGCAGCACAAAACAAACGATGTTCATATCACAACACACACACAAAGTGTAACTT
TCTTCTCTGTTCAGTGTCATGAGTCCACAACCTCTTACAAATTTTTGTTACTACTGTATT
GTCGTACTACTAAATGTCATATGTCTTCATATGCAGTCTATTTAAATTCAAACTTAATCT
CAAAAAAAAAAAGTCCGTTAGATCGGAAGAGCACACGTCTGAACACGACCGCGGCTGAGT
CGGAGACACGCAGGGA
>TR156|c0_g1_i1
TAATGACACTTGCAAAGCTTTCCAGAACTCGAATTAAATCCCCATCAACTTCTCAACCTC
TATAAGCAGGTATAATACCATGATTTCAAGCAATATGAATGTGATAAGTACATGCTAATG
ATGTTCCTAAAATAAAACCAACCAATCAGTCATCACTCCACATAGCAAAAGCACATCATG
AGATCCAAGTTTTTAGTGGAAAAAGGGGCCCTGGACTCATAGTATGCATGAGGTGAGTAT
GCTGGAGAGTGGGTTTACACTGTTTTGTTGTGCCAATATTTGGTTCTGCTCAGAGCTCTG
CAGCCTGCCAGCCTCTGTGTGCAGCCCCTCCCTGCTGGGTAGTGGGCCGTCCTGTGAATG
AGGTCTTTGTCCACGGAGCCAACCCCCGAACAGACTCCCTGTGCAGCCCCCCCGTCCCCT
TGCTGCCCAGGCCCTTGCACATGCCGGACCAAAGCACAGCTCTGAACCTTTAACCCCTCG
GCTTCAGGCGGTATCGCCGCTCTCTGGCTGCAGCAGGAGTGCGTATGGCCTGCGGCGAGC
TGAAAATGACGGGTTGGGGCATTCGGAGCACGGAGGTTATGCTTCTAATAACAAATGTTT
GCTTTCAAGAGGAGGGCAGCTGAGGCCATAAAGGGAGAGTCCATGTTTGAAAAGACTTTT
TGCCGACAATTCTTCCAGTTTTTCTAAATCTAATG
>TR157|c0_g1_i1
GAGACAGTGTAGCTGAGCGCGTGAGGAGGTTAGCGCACTTGTTACATCCTTATAGCTACC
TAAGAAGTATGCTAGCAGCGCAGCCCCCATTCAAGGTAAAAACTTCTTCCGTACCCCTCT
CGACTAATTATCTCTCTCTTATCAGCCCGACCGCCTCAGGTATAATCCTCCGGCGGCATT
GGTTGCTCTGGTGTGGTTCTCATTGTTCTCTCGTGGGTCATAACAACGTTTACTTACATT
GTCAAAGAGTGAGCCGACGTTGGCGGTGACGAGCAGC
>TR158|c0_g1_i1
TGGCAGTCTCAGACGAGCGGCCAGAGTTTGCTCCTGGGTTTTTCGTAGTATTCTGTGTTG
AGGGGTTGACCTTTGGATGCACTGTGTGTGGCTCAGACACATTCCTCGTCTCCGGTGTTG
CACTGCCACGACCTGATGTTGTGTATTGATTGCTGGCCACTGATTGGTCAGGAGGAGTTG
CCGTGTTCAAAGTGTGAGTGGTATTGATCTCTCGGTAATTGGAGTTGTTGACGTGATAGG
GGGCAGTGTGTGTCGCAGGGGGTGACGTGACACTGATTTGTGTATAATTTGTATGAGAGG
TAATATTCTCCCCGGCTGTGACTGGAGCACTGCCAAGGGTTGGATTATCATCTGTTACAT
CAGTGCCCGCATTTGTGGTCCGAGTTAGGTCGGTGTCAGCTGTTGTCGGTGATGTGGTCG
GGCCACTTTCTGTTGAGCTGATCACACTTTCCTCAGTTACATTAGCCTGCCGAGACACTG
TCACAAGATTTGTGCTTAAGCTTGTGGTTGCTGTTTGCACGGTGACGGTAAACTCTCTGT
GCAGACTGCCGTTTCCTGTGTTGACAGTCAGCGTGTAAACCCCTGCGTGAGCATCATTCA
CCCGCGAGAGCTCCAGAGATTCATTGTCTGACACCAGCTTCTTGTTCCT
>TR158|c0_g2_i1
TCCCTGCGTGTCTCCGACTCAGCCGCGGTCGTATGGGCCCCCATCTTCTGCTTCCTGGGG
TGACAAAATGGGACAGCGGCATCTATATTTGTGACCTTGCGCTCTTTCCTGATGGCCCCA
TCAGAAGAGAAACAGAGCTGGAGATCAAAGATGCTGATGTTAAAATAATGTGTGATGTGG
AAGGCACTGTCGAGGTCCGTGCCGGAGAGGATGTGACCATTCGGTGCCAAGCGCTCCCTA
ACGCACACTACAGGTGGACCAGGAACAAGAAGCTGGTGTCAGACA
>TR158|c0_g4_i1
TGTGTGCCTTGGCAGTCTCAGACGAGCGGCCACAGCTGTTGTCGGTGATGTGGTCGGGCC
ACTTTCTGTTGAGCTGATCACACTTTCCTCAGTTACATTAGCCTGCCGAGACACTGTCAC
AAGATTTGTGCTTAAGCTTGTGGTTGCTGTTTGCACGGTGACGGTAAACTCTCTGTGCAG
ACTGCCGTTTCCTGTGTTGACAGTCAGCGTGTAAACCCCTGCGTGAGCATCATTCACCCG
CGAGAGCTCCAGAGATTCATTGTCTGACACCAGCTTCTTGTTCCT
>TR159|c0_g3_i1
GTGTACCCTGTGAAAAACAAACACCTAAACAAACCGTGACCTATTTAAGCTGTGCTGATC
GAATCCTGAACACCATTCAACGAGATGTGGTGATGCCAGTGAGGGAACAATGACACATAT
GACAACATCTTTAGCGTCCTGCCCTCTCTCTCTGTTACTCACTCGCTTACTCATGACAAC
ACAATAAGCCACGCAAACAAACACACACACGCATCAACTCCATCGTGTCAACAAATCAAT
ATCTGGTCAGATTCAAACAAAGGACATCCTTATTCATTTTCATTGGCTGCAAAATCCTAA
CACCCATTTCTTATTTTCTCTGCACGCCTCCAGGTAGCAATGAGATAGTCATTTTACCGT
CCTGATTAAAAAACAACACATTCTTTATGTTGGTCCGAGCACAGCAACAACAGAACGACT
AATTGGCAGCAATGTTTCCCTTTCCGCTCCAAATGCAATGCTGGATACATTGTGTATTG
>TR160|c0_g1_i1
CCGAGACGCCATTCGTTCATTGATGAATCAATAAAAAGCAACAATTCAGAATTTGTATAC
TGGAGGTCGTTCCTGCTCCTCTAATGCTCCTATAATGCCAGAGTAATTTGTTGTCATGGG
TCGTCCCCACTGCTGCTCTTTGTGCTTTATAGGAGCTTTACCTCTGCTACGTCACTTCCA
CTAGATATAGTGATACATAGGCTGTGGTTCCTTTTAATACAAAGTACAATGAAACAAAAC
CAAGTAGACTATGTTAAGAATCTCCTTGTTTTGTTTTTGTTTATTGTAAATTATTATTTT
GCTCCAGACTTAATCATTCAATTAGGTCTCGTGAGGCACCAGGCACACATGTGTTTGTCT
GTATTAACCTTTAATTTAGAAAGTGGATTTCTTTGTCCCATTTTTTTTTTTTTCTTTTTC
TGCACCATGTGTACTGGGTGTACATGTCTTGTGTCATCGGTGTGTGCGTGTGTGTGTGT
>TR160|c0_g2_i1
TGTGTGCCTTGGCAGTCTCAGACGAGCGGCCATGAGGAAGGCATCAGCATCTCCTCCAAC
TGGGAAGTTTTTCTGGAAGTTCTCAATGAACCAGAGAAGATGAAGTCCATGTCGCAGCTG
GTTATCCTCACTCGGAGATGGAGCCCCGCCACAATGAAGCTGGGGCCCTTCCAGGAGGTC
ATTCTTGAGAGCAGCATTGTAGAAGAACTCAAGGAGAAGCTCAGTGAAATTGGCGATATT
CCTCTTGAAAACCTGGAGTTTGCAAAGGGTAGAGGAACATTTCCTTGTGATATTTCTGTG
TTGGAGATCCATCAGGATTTGGACTGGAACCCTAAGGTGTCAACTCTGAACGTGTGGCCT
TTGTACATCTGTGACGATGGAGCTGTGGTCTTCTACAGGAACAGCACAGAGGAGCCGATG
GACGACCGCGGCTGAGTCGGAGACA
>TR160|c0_g3_i1
TGTGGCCTTTGTACATCTGTGACGATGGAGCTGTGGTCTTCTACAGGAACAGCACAGAGG
AGCCGATGGAGCTGTCGGAGGACGAGCGCAACGAGCTGATGAAAAAGGAGAGCAGCCGTC
TGCTCAAGACTGGACACCGCGTCAGCTACTCGCCGCGCAAGGAGAAGGCCCTCAAGATCT
ACCTAGACGGAGGTCCTGCCAAGGACCCGGGGCAGGACTGAGGCGCAGAACACCGCTCCC
TGTTCTTTGGATCGCCTGGCTGCCGCAGCAGAGCAACCAGGCTACGGGAGACTCTCTGAG
ACTGAGTGTCGGGCCCGATAGTTACTTGAACATCAAGCA
>TR160|c0_g4_i1
TGTGTGCCTTGGCAGTCTCAGACGAGCGGCCAGACACTATTCCTGAAACAGGAAGGGAAA
CACGCAGTGAAAGAGACTGATGTGAAAGGAGACGGGAGACTTAATAGACAGGATGGACGC
CCTCCAGCCCGCTTTCACAGTCCCAACATCTCTGCATCCATTTCTTGAGCTTTTTACGTT
CAATTGATTTGTCTATACAGTATTTGATTCTTTTTTCTCTGTATTGAATAGCTTTCGTAC
TTCCCTTTAAACTTTACAGTACAATACACTATAGTGCACAATAGGGTTTTTCTGAGCCAG
ACCTGGGGCTCAGAGAGGAGGGTGAGAGCACGTCAGCCTCACAATGCTGCTTGATGTTCA
AGTAACTATCGG
>TR160|c0_g5_i1
TGTGTGCCTTGGCAGTCTCAGACGAGCGGCCAGACGTGTGCTCTTCCGATCTAACGGACT
TTTTTTTTTTATATAGAGCCATTTTAATTTACAGTGACGGAAAACTGCAGTTATGAAAAA
AAGCATTTTAATTAATTTCTAAAATCATCTTAAACTATTTTCACACAGGATTTAAATCTC
AAAGAAATAAACAACAACAAAAAAAAAAAAAAAGAAGATTTTTTTTTTTCAGATATTGGC
ATTTCTACAGTGAATAGCTGGTGGCAGCATCAGGAGCCCAGAGGGACCAGGATGCTGAGC
TTCAGTCCTCAGACCAGTTGCCGGGCAGACTGAGAAGTCCAGCGGGCTTTCTACACCCTC
TGGTGCCAGTCTATCAAGCAGCAGCAGCAGGTAGAAGCGCCAAAAAACACGACCTCGCAC
GGCAAAAACCCAGGGAGCGCTCCCTCCCCTCAGTACGGCACCGCACACACACACACACGC
ACACACCGATG
>TR160|c0_g6_i2
TGTGTGCCTTGGCAGTCTCAGACGAGCGGCCACACCTGTGACCATCTTGTGAGTCCGTGC
GCTCGCACCTTTCGAGCACCGCTCTGTCGGAGAAATCATCTGCATTTTACATCGCTACAT
CTTCCTTTTAAATACTTAAAAAAACAAACCAACAGCACATACAACCAAGATCTACTTATC
CAGCCTTCCTCGGCCTCGCCTCCTCTGGCGCGGCAAACCTCGCTCTCTCGGTGACTTTCA
CACACCGAGACGCCATTCGTTCATTGATGAATCAATAAAAAGCAACAATTCAGAATTTGT
ATACTGGAGGTCGTTCCTGCTCCTCTAATGCTCCTATAATGCCAGAGTAATTTGTTGTCA
TGGGTCGTCCCCACTGCTGACGACCGCGGCTGAGTCGGAGACA
>TR161|c0_g1_i1
GTCTTTTGAAAACTTTTGTCAAGTGTCTGCCTAACTTACTGGTTCGAGGTATAAGATGCG
AGTTTCTAGCTTGGTCCGTGTGATCATTGGTCGAAAGTCTGTCTCACCTGTCTCTATTAC
TTTATCTGTTCTTGTCCTCTTATATTGATGAGGCGCTGGACCCATCATTATCATATAACG
GGTATCTGACTAACATACATGAGTCCTGCTCAGTTATTTGGCCGCTCGTCTGAGACTGCC
AAGGCACACA
>TR162|c0_g1_i1
TCCCTGCGTGTCTCCGACTCAGCCGCGGTCGTTTTCAGATGTTTATGGTCTTAAAGGGTC
AAAATGTCACCATCATTTATGACCTTCATCATGATCATCAACATTTACAATATATTTTAA
AGAACATTCAGCTCTTAACCCTATCACAGCTGTATCTAAAAGCAGCTTATTTTGATTATT
TTTTTAGATTTACAGGCAGCCTTTTATCCATATTTGATCAC
>TR163|c0_g1_i2
TCCCTGCGTGTCTCCGACTCAGCCGCGGTCGTTGAACTGTGGAGGGAAGTTGCAGCACTC
GGAGAGAAAACACACAGACACAGGAAGAGCATGCAAACTCTGCACAGAAAGGCATACATA
GATACGAACATATGTATTGTAGATGTATACGTTTTAAAACTGCATATTTCTATTTTCATA
ATGGACGATATGACTGTGTGATATAAAACTGGTTGTTCATAAGCACAGCCTTATACTTTT
GCTCCACTAGACCATTCTCAGAGGGAAATGCTGTACTTTTAACTCAAGTACATTTGTCTG
ACTGCTTAAATTGACTTACTTTTCAGATTATACTTCAGATAACACTTCTTTGTGGGTTGG
CAAAATTGCACTACCTCTGAAGCTAGATAAACTATTTAAATCCCCCCTAGAATTAGATAT
AAAATACATCATCACAAAGCCGAAAAGAGACCGTTTGTCTGAACTCATGACAAGTTGAGT
TTTTAGAGATAACATGGTTCTCACAGGATAGCCCAACCTGTTCTCATCCGTTCTCAACCG
CTGCTTTGTCAGACCCCTTGGCACCTCCTGTAGACACTGAAGATACCCTTTTGCATCCGT
AACAGACAGTCTGTTTTGTTCAAAACATGATGCTCACAGGAAATGTCTCACCATCAAAAC
TACTTTGGGTTTAGGTTGGTACTT
>TR164|c0_g1_i1
TACAGTTACTCATGTACAGTGTTGAATCTGACCATATTGATTCAAGTTTGTAACAACTTT
CATGTCTGTCAGGATACAATATTTAGCATCATTATAATTAAGTATTTATTAACCAGAATT
CCTTTAAGAGTCACTGTGACTGATAATTAATAACAATAGTGTAAGACAGCAGTATCTTCT
CAGGCTGGGAAGATCTCACCATTGCAACATTAGTACTGACAATGTTTCTATTGTATTTAA
ACATTAGTGCGCATTTTCAATTAGCTGTGAACCTAAATGTAAAATATGAATGCATCAATT
ATAAAAAGGTGAATAAAACACACTTTTCATCTTTAGGTGCAAACAAAACAACCCAGTGTC
TGAGTTTGG
>TR165|c0_g1_i1
GCAGGAGGAGGGGGAGGGGGGGAGGGGGAAAATGCATTAGCAGCCAGAATGACGGCCTCA
TCTCGGAGAGAGGGTGTGAAGAGGCTTGAAACGCTGTCATTATTTGACACAGAGGGAAGA
AAGCAGCAGGGGCCCCTCTAACCACCTTTAATTGGGGGCCCTAATGGCAGAAATGAGGCC
ATTAGCGTTCAAGGTGGCACTTCCGTTTGGGGTAATTGGTTATGCAATGCTCATGAGCGA
GTCCTGGTCAGGAGTAAGAAGGAAGCTGACTGTGAGTGG
>TR166|c0_g1_i1
GGGGTTTGGGGGAGGGGGGGCCGGTGACACCTCTGCATGTGCATCTGCAGGCCTGTTTGT
AGTCCACTGTCTTTTCTAAGGCTGCCGGTTTTAAAAAGGGAAACGTGTCGTTTTTAATGT
GAATTTGTGAAAATGAATCAACGCGCAGACGTTTTATTGATCTCTTCTTCGACATCGATC
GACTTCAGATTCCTCTCCTGCTGAGTAAATGCAACGTGTCCACATGAAGAGATGTTTATG
TTTCACAAACTGATTTTAGATCTGTCCCTCGCTGTCTGTCAAAAGACTGAATAAATTTTT
GCTTTTTAA
>TR167|c0_g2_i1
TTTTTTTGAAGGACAGAAGGTTAGAAACCATTTTATTAGAAATAAACACAAATATTAAAT
TCATGTTTCATTATTACAGAAAAGTTAGAAGAACATCAGCTGAGAGCGCGGCGGACCGAA
ACTCAGAGACAAACTGCTGTGATTCTCTGAGGACGTTTTCTGATCACTGTTTTAGTCACA
CGGTAAAGTACTGTGATGCTGTTAGTTTGTACACAACTGACATCTCCTGTTTAGGTGCAT
TGTCACTTGAAGTTGTGTTTCTGGCCACCAGATGAATCTTTAGAACAAGATTCATGAAAA
ACAGGAAAAACACTCGGTGACATTTTACCTAAGGATTTAAGTAGAGTCATTAAGTTTATC
CCTTTACATTTATCTTAACCTTCATTTATGACATACAATAAACATACTGCATACAAAACA
TGCAGTAAATGGTTCAAAACACACCGTAATGCAGTCGCAAGCAGATAAAGGGACATTTCG
TTTAATTGTTTGTCAGTAATCTGCAGCAGCTGCACAAACACTTCAACCAGCTGTTATCAG
AGTTAATGTCACGTGATTGCACATTAAAATTAACGACAGCACGTTGATCTCACAGATGCC
TCATTACTGTGGAGCTTTCAGCCACATCTCATGGCCTTCATCAGCCAGAATAGAAGTCAC
TAAAAGCCTCATAAACAAAAAGTATGAACGGTTAAGACATATTTTATAAATATTATAAAT
AACAAACATTAATTTGTCATTCATTATTATATCTATAATACGTATTCAGAATTGTATTTG
TTGACAGATGCATTAATGATCACGAACATATGTCCTTCAATCTGCTTACAGCTACTAAGT
GTGAAGGTTTGCATAATGTTTACATCATCTGGATGAAAACAGTCATAGATATGTTACACT
GCCCCCAGTTTGGACTGACAGGCTGATCTGACAGCAGCAGGTAGAAAATAAAATGAGACT
GAATCTGAATCAGCAGTTTGTCTCTGTTCAACATATTTTGTTTGAATCTTGTCGTCAGTC
CTGAGATCAGTTCCTTCCTTTATTTTCACAAATGTTCCCTTTTAAAAATCCCCTGAAGGG
GGAACGTTCCAGATAAGTGGGCCGAAAACAATCAAAATAATGTCACCAAATAAATAACAC
AGAAAACTCGACAGTATCAAAAAGAAAAAAAAACAGACAAACACGCAGACGGTTGGTGTT
AACGAGCAATAAAACCATCAGGAGCCCTCTGATCTATGTAGTCAAGTCAGTTCTTTAAGA
GGAAGCAAACCGTAAAATCATCAGCAGAAATATTTTTATAAAAGTGCTCAATGAACCAGA
GGACAGTCAACATTTTCTGGAGCAGATCATTAAAA
>TR168|c0_g1_i1
TACTTCCAGCACATGTCTGGACTGAGCACCGGCTTTCAGGAAGTCCTGGCAATGACGCAG
CAGATGGAGAGCATGAAATACCTGAAAGACGGGACGTGCATCATGTGATGACCGCCCGTG
GGACCAAATGAAACTTTACAGACTCTGTCTCTTTTTTGCATTGAAATGTACAGTATATGT
ATGTATGTGGCTCTAATAAATCTGAATATATTGGTTTTAAG
>TR169|c0_g1_i1
AGAGACAGACACATACTCTTACCCTCTGTGTGGCAGAGTCTGACCAGCTTGGTGCTTGCC
ATAACCTGCATACAACCGATACAGGCCTCCATCTCCTGTGTATAGGGAGAAGACATTCAT
GTGGTGTAATTTGGGATTTATATTTCTATCAGATGGAAAAGAATTTTCAGTTTGGATTTA
AGGCTGGGACACACCAAGTTTTGCTTTGTTGGTGGGTGTGAGTAAAGGCCGCCAGTAAAA
GAAATCGCTCTGATTGGTTTTTAGGCTAGCGAATCAGTGCATGAACAACAACAGCA
>TR170|c0_g1_i1
GTGATTTCACAAGAGTGGAAAAAATGTAAAAATCAACGCTGAATCCTGCATTGACTTGAA
GGTCTCACGAAACATTTTCATTGTTTTCTGTTGTTGAAGTGTTTTTTGTGGACTTTTTCA
GTGCAAAAATTATACAAACACCATTCAAAGTTCTCAGTTGAAACAAAATAATTGCATCTT
TGGTTTCTCGTGTATTTTTATGTTTGTTTGTTTTAATGAGGCAAAATGTGGGTCTCTGTT
GAAGGTTTGTGTGATTTAAAACATGACTTAAACTGTTGTGAAGAAAGCATGTTTCTTGTT
AATGGCTGATGTTAAATGTTTTTCTTGCACTTGCTCCATTACATTTGCCAACAGACTGGA
>TR170|c0_g2_i1
GATCCTCCACAATCGGAGTTTTCCTAGATTACATGGCAGGTACTGTGTCCTTTTATAGCG
TCTCCGACACGATGACTCTGCTCCACAAAGAGCACACCACGTTCACTCGGCCTCTGTACC
CTGGCATTTGGCTGGACGATGTTTATGGGTCTTATGCAGAACTGATCAAGTTATGGTGAA
AAAAATGGAGAGGTTCAGGTGTGCTACTATTGGTGAGGCTGTAACTGGCTCTCTACTAAA
ACTGGGAACCAATTGACAGGTGAGATGATGTGATTTCACAAGAGTGGAAAAACGACCGCG
GCTGAGTCGGAGACACGCAGGGA
>TR171|c0_g1_i1
GATGGATACATTTCAAACATTGGCTGTTTCCAGCCTCTCAAATATGTTGATTTTCAGCAT
TTCCTAGTTTTATATAATTCTTAATCCTGTATCTTTTTTGGCTGGTCGGACAAAATAAGA
CATCTGAAGCTGTCTCTTTTGGACTCTTTTAATGGGCATTTTTCACTGACATTTAAAAGG
CCAAACAACTAAGCAATTCATCTATGTATTATTGACAGATTAAAGGGCAGATTCGCATTT
TCTTTCTTAAAAGAACAGTCAAGTGCCCATTTGAACACTGACACAGTTTTGTCTTGTTGT
AATCATCCCTCCCGTTCATCCCATAGCATT
>TR172|c0_g1_i1
GGAATTCGAGATGCAGACTCGGAGGCCAGAGTGGAGGCCCGCAAGGCCTACTGGGGTCTG
AGGAACCACTTTCCAGGGGAGGCCGACGCTCTCTACAACTCCCTGGAGTCGTCGTACCAG
AGGACCCTTCAGTCCTGCCTGAAGAGCTCTGGCAGCGTGGCCTCGCTTCCCCAGAGCGAC
CGGTCCTCGTCCTCCTCTCAAGAGAGCCTCAATCGGCCTCTGACTTCGAAATGGTCAGCA
GCTCCGGGGCGAGTCCCTGCGGGTTCAAAGGGTGGGGTGTCGGCGGTGTCCCTGCAGCGT
TCCCGTAGCGACGTGGATGTAAACGCAGCAGCAGTCGCTAAGCACCGGCACGTCGGGCAG
ACCAGGGCAGCGGGGTGTCTGCCCCCTGGCTCCTACTCCTCACT
>TR173|c0_g1_i1
TGTGTGCCTTGGCAGTCTCAGACGAGCGGCCACGTCGAATCACAAAAAACGTCGTCCAGA
AGCAGAAGGCCTGTATTAACAACACTTTTTCAAGAAAAATGTGTGCAATCATTCAGGAAG
TCGAAGAAAAACCACCATCATCTCAGTTTGTGACTCCACGTTCACAGTGATATAATGCTA
AATGGACTTCATTTATATCGCAATTTTTTTTTAAATTTTTTTTACTCAAATGGACAAAGG
CCTGCACAGTTTTGCAGTTTTCTCTTTCATTCACACACACACACACACACACACACACAC
AC
>TR174|c0_g1_i1
TCCCTGCGTGTCTCCGACTCAGCCGCGGTCGTGACGTGTGCTCTTCCGATCTAACGGACT
TTTTTTTTTTTTTATGTATTCAAATAAATTCTTGACAAACGACACAAATCATTTTGTTTT
TCCAACTCCACATCAAAGCATGAGAAGATGCCCAGTAAATGCATGTCTTCTAGGTCACCG
CCGTTATGGCCATTTTCAAAAATGAATTATATATTTTTAAAGCTAACACGTGTGTGAACA
TTAGTGTCTGTCGTGGATTCGAGCATATATGGGGAGACATGCAGCTTGTATTTATATACC
TTAAACACAGAGTACAGAGCACATGTTTGCTTTGTTACATCAAATATGTTAGCTGTAGTA
TCTGTGTGACATATTTAATAGAAAAGTGTCTGTAGTGCTACACGTGCCGCTGAATTAAAA
TTTAAAAGCACACCCAATTTAGATAAAGCTATCTAATAATTTATTTGAGTTAATAATTAA
AAATGTTATCTCAGAAATAACATCTAGGAAATCGAGCAAATACATCTATTAACTAAAAAG
AATCTGGAAAAAAAATGAATCGCTAACATTAACATGAAGGTTATTGCTTTAAAAGCCTCC
AAAAAATGCAAAACCTAACCTTCCTTTTCAGTATTTTCCATTCACTCAGATAATTCACTC
TGTCGATAGCTTCATTCATAACACAATTGCCAAAAAGACATAGTTGTTTCAATGTTTCAA
GTCACACTCGGCGGCTGCATTTTTCTGAATCGCGGGTTGTGCTGATGTAAAAGTATTTGT
GGATGCTTGTTGACTGTTTGTGTGTTTACAAGAGAATGAGAGCGTTGTAGTGATGTCAAA
GGGTCCGGAATAACCCCACCCCCACCAACACACACACGCACGCACACGTCTGA
>TR175|c0_g1_i1
GGGGCCAATTAATGGATGATTGTCAGAAATATCCCGGAAACATCACAGCCATCACTCAGT
TATCTCAACAAAAAGGCCCTTTAAGGGTCATATGTCTGATCATCAGGACTAATTTGCAGT
CCAGTATCTTGTCCAAGGACGCAGAAGGAGCTTGGGATTGAACCATCAACCACTCCTCCT
TCTATGACACATTACAACAATGCAGTTTCACTGGAGTATGAATGTTATGAACATGAATAA
CAATAATAAGGATTCTCAGATATCCTCTTCATCAGTGTCAATTGTTGTTCTTTATACTGA
CAGTATGTCAAACAAGCTCTGATAAACCCACATGCTGGTGAACAAAGTGAAGTATTTAGC
AGCTTAGAGCCAGATAGTTCCCCCAGGAGTTGGTGG
>TR176|c2_g1_i1
TTCAGACGTGTGCTCTTCCGATCTAACGCTATGGGGCATTTTCAGGCCTCTAAGCAATGA
TCATAGGAAGACACAATGATCACAAGAGGTTTTTAGACTAGACTCAACCTGTAAAAGTAC
AGTACAAGTGCGGACACAATGAAATCTAGGATTATTCTTCTCCTTTTTCTTTCTCTGTTT
TATGGTGGAACAGTCTGTTTGGAACCAGTTTCAGCACCTTCATCCTGACTGATGGTGTCA
CTATAGTCCTGTACTGACATGAAGGTATTTGAGTCCAGGGGTTGCTGTGGACCAATCACT
ATGTCAGCAATCAGTTCTGCCAGTAATAAAGTTCAGGGACTGAGAGACTGTCCTTTGGCC
AACCTGCCATTGCAGAACCACCTCTTTGACTGCAGTTGTGCTCCAAGAATTTTTATTCAC
TGCATCAACAAAGCTGAGAAGATGGGAAGATATTTGATGTTTGTTGGTCTGCTCTCTATC
TGCAGCCTCTCCAACAGTCAAGAGTGTAATCGAGATCTCCTGGAGAATGTGGATTTTCCG
GGAACAGACATAAAATTTCTCTACTCTCCTGATGTTGCGCACTGTCAGCGGCTTTGTACT
GAGCACCCCTCCTGTCTCTTCTTTACCTTTATTCGGGCTGACTGGACCAGAGATAACAGG
CACTTCTACTGCTACCTCAAGTCCACTGCCTCCGGAGCACCCAGAGTTCAGACTCCACTT
TTGGGTGTCACATCTGGCTTTT
>TR176|c2_g2_i1
CTCCGACTCAGCCGCGGTCGTCAGCCTCTCCGTCAGTCAAGGGTGTAATCGAGATCTTCT
GGAGAATGTGGATTTTCCGGGAACAGACATAAAATTTCTCTACTCTCCTGATGTTGCACA
CTGTCAGCGGCTTTGTACCGAGCACCCCTCCTGTCTCTTCTTTACCTTTATTCGGGCTGA
CTGGACCAGAGATAACAGGCACTTCTACTGCTACCTCAAGTCCACTGCCTCCGGAGCACC
CAGAGTTCAGACTCCACTTTTGGGTGTCACATCTGGCTTTTGTCTCAAACCCTGCAGCCC
AGAACCACAGCCCTGTCTGTCTGAGGTGTACCAGAACATAGACTTCTATGGAGCAGACTA
CAGAACTCTGTTCACCGAAGACTACCAGGAGTGTCAGAGAGTCTGCACAAACGACCCTGC
CTGTCAATTCTTTACTTTTGTAAATGGGGTCTTCACATCGGAGAACATCAGGTACAAGTG
CCACCTCAAATTCAGCTGGACAGTACTAAGGACCCCTATTGTAGAAGCGAGGGCTGGTGT
AGTATCCGGATTCTCCCACAACATAGACATAACTCAACACTCAACACACAGCACAGCATG
TCAGGGCACGCTGTTTTCAAACACCGACATCCCAGGAAGCGACATTCAGGTGCTGCCTGC
TGCTGCTCCTGAACACTGTCAGATGTTGTGTTCTGCTCATCCACGCTGCACCTACTTCTC
TTTTGCCAGTAATAACTATAATTGTTACCTCAAGAACAATCCAAATGAAATGGTGATCAA
GGCCAAAGTGGGAGTCACATCTGGGATCCCAGCACGTTTTTGTCAGCCTGATAACACCTG
GTTAAAGGCGACTCTTGAAGGAGTAGATTTAAGAGGCTCTGACATTCGTTATGAGCTGAT
GGATGATGCGGACACATGTCAGAGGACCTGTAATGAGGAGGCTCACTGTCAGTTCTACAC
CTACGTCAGCGAAAGCTTTGCTAACCGTGATTACTGGCGCCGCTGCTATCTGAAACGTGA
GATCACCATGCCTGCTCCTCCTAAAGTTACCAAACTGGCCAATGTTGTGTCTGGATTTTC
CCAGAGGAACTGCAATACAGACATTGTTTGAATCCAACATTTCCAGCAAATAGACATTGA
AATAAACACTTGATCAGTGTAATCAATATCAACGTAATTGACACCAGTGTAATCCATATA
TAATTCAATAAAAGATTCAACAGCAAGCAAAAA
>TR176|c2_g2_i3
TTCAGACGTGTGCTCTTCCGATCTAACGCTATGGGGCATTTTCAGGCCTCTAAGCAATGA
TCATAGGAAGACACAATGATCACAAGAGGTTTTTAGACTAGACTCAACCTGTAAAAGTAC
AGTACAAGTGCGGACACAATGAAATCTAGGATTATTCTTCTCCTTTTTCTTTCTCTGTTT
TATGGTGGAACAGTCTGTTTGGAACCAGTTTCAGCACCTTCATCCTGACTGATGGTGTCA
CTATAGTCCTGTACTGACATGAAGGTATTTGAGTCCAGGGGTTGCTGTGGACCAATCACT
ATGTCAGCAATCAGTTCTGCCAGTAATAAAGTTCAGGGACTGAGAGACTGTCCTTTGGCC
AACCTGCCATTGCAGAACCACCTCTTTGACTGCAGTTGTGCTCCAAGAATTTTTATTCAC
TGCATCAACAAAGCTGAGAAGATGGGAAGATATTTGATGTTTGTTGGTCTGCTCTCTATC
TGCAGCCTCTCCAACAGTCAAGAGTGTAATCGAGATCTCCTGGAGAATGTGGATTTTCCG
GGAACAGACATAAAATTTCTCTACTCTCCTGATGTTGCACACTGTCAGCGGCTTTGTACC
GAGCACCCCTCCTGTCTCTTCTTTACCTTTATTCGGGCTGACTGGACCAGAGATAACAGG
CACTTCTACTGCTACCTCAAGTCCACTACCTCTGGGCAACCCAGAGTTCAGACTCCACTT
CAGGGCGTCACCTCTGGCTATTCTCTCAAACACTGCAGCCCAGAACCACAGCCCTGTCTG
TCTGAGGTGTACCAGAACATAGACTTCTATGGAGCAGACTACAGAACTCTGTTCACCGAA
GACTACCAGGAGTGTCAGAGAGTCTGCACAAACGACCCTGCCTGTCAATTCTTTACTTTT
GTAAATGGGGTCTTCACATCGGAGAACATCAGGTACAAGTGCCACCTCAAATTCAGCTGG
ACAGTACTAAGGACCCCTATTGTAGAAGCGAGGGCTGGTGTAGTATCCGGATTCTCCCAC
AACATAGACATAACTCAACACTCAACACACAGCACAGCATGTCAGGGCACGCTGTTTTCA
AACACCGACATCCCAGGAAGCGACATTCAGGTGCTGCCTGCTGCTGCTCCTGAACACTGT
CAGATGTTGTGTTCTGCTCATCCACGCTGCACCTACTTCTCTTTTGCCAGTAATAACTAT
AATTGTTACCTCAAGAACAATCCAAATGAAATGGTGATCAAGGCCAAAGTGGGAGTCACA
TCTGGGATCCCAGCACGTTTTTGTCAGCCTGATAACACCTGGTTAAAGGCGACTCTTGAA
GGAGTAGATTTAAGAGGCTCTGACATTCGTTATGAGCTGATGGATGATGCGGACACATGT
CAGAGGACCTGTAATGAGGAGGCTCACTGTCAGTTCTACACCTACGTCAGCGAAAGCTTT
GCTAACCGTGATTACTGGCGCCGCTGCTATCTGAAACGTGAGATCACCATGCCTGCTCCT
CCTAAAGTTACCAAACTGGCCAATGTTGTGTCTGGATTTTCCCAGAGGAACTGCAATACA
GACATTGTTTGAATCCAACATTTCCAGCAAATAGACATTGAAATAAACACTTGATCAGTG
TAATCAATATCAACGTAATTGACACCAGTGTAATCCATATATAATTCAATAAAAGATTCA
ACAGCAAGCAAAAA
>TR176|c2_g2_i4
TTCAGACGTGTGCTCTTCCGATCTAACGCTATGGGGCATTTTCAGGCCTCTAAGCAATGA
TCATAGGAAGACACAATGATCACAAGAGGTTTTTAGACTAGACTCAACCTGTAAAAGTAC
AGTACAAGTGCGGACACAATGAAATCTAGGATTATTCTTCTCCTTTTTCTTTCTCTGTTT
TATGGTGGAACAGTCTGTTTGGAACCAGTTTCAGCACCTTCATCCTGACTGATGGTGTCA
CTATAGTCCTGTACTGACATGAAGGTATTTGAGTCCAGGGGTTGCTGTGGACCAATCACT
ATGTCAGCAATCAGTTCTGCCAGTAATAAAGTTCAGGGACTGAGAGACTGTCCTTTGGCC
AACCTGCCATTGCAGAACCACCTCTTTGACTGCAGTTGTGCTCCAAGAATTTTTATTCAC
TGCATCAACAAAGCTGAGAAGATGGGAAGATATTTGATGTTTGTTGGTCTGCTCTCTATC
TGCAGCCTCTCCAACAGTCAAGAGTGTAATCGAGATCTCCTGGAGAATGTGGATTTTCCG
GGAACAGACATAAAATTTCTCTACTCTCCTGATGTTGCACACTGTCAGCGGCTTTGTACC
GAGCACCCCTCCTGTCTCTTCTTTACCTTTATTCGGGCTGACTGGACCAGAGATAACAGG
CACTTCTACTGCTACCTCAAGTCCACTACCTCTGGGCAACCCAGAGTTCAGACTCCACTT
CAGGGCGTCACCTCTGGCTATTCTCTCAAACACTGCAGCCCAGAACCACAGCCCTGTCTG
TCTGAGGTGTACCAGAACATAGACTTCTATGGAGCAGACTACAGAACTCTGTTCACCGAA
GACTACCAGGAGTGTCAGAGAGTCTGCACAAACGACCCTGCCTGTCAATTCTTTACTTTT
GTAAATGGGGTCTTCACATCGGAGAACATCAGGTACAAGTGCCACCTCAAATTCAGCTGG
ACAGTACTAAGGACCCCTATTGTAGAAGCGAGGGCTGGTGTAGTATCCGGATTCTCCCAC
AACATAGACATAACTCAACACTCAACACACAGCACAGCATGTCAGGGCACGCTGTTTTCA
AACACCGACATCCCAGGAAGCGACATTCAGGTGCTGCCTGCTGCTGCTCCTGAACACTGT
CAGATGTTGTGTTCTGCTCATCCACGCTGTACCTACTTCTCTTTTGACAGTAATAACTAT
AATTGTCACCTCAAGAACAACCCAAATGAAATGGTGATCAAGGCTAAAGCGGGGGTCACA
TCTGGGATACCAGCACATTTCTGTCAGCTGGATAAAACCTGGTTAAAAGCGACTCTTGAA
GGAGTAGATTTAAGAGGCTCTGACATTCGTTATGAGCTGATGGATGATGCGGACACATGT
CAGAGGACCTGTAATGAGGAGGCTCACTGTCAGTTCTACACCTACGTCAGCGAAAGCTTT
GCTAACCGTGATTACTGGCGCCGCTGCTATCTAAAGCGTGAGATCACCATACCTGCTCCT
CCTAAAGTTACTAAACTGGCCAATGTCGTGTCTGGCTTCACCCTGAAGAACTGTGTGTAG
AGAGCTCTACACACAAACACACATGCAGATATCGAACATGTACAGAAAACAGACAAATGA
TCCAGTAAATGT
>TR176|c2_g2_i5
CTCCGACTCAGCCGCGGTCGTCAGCCTCTCCGTCAGTCAAGGGTGTAATCGAGATCTTCT
GGAGAATGTGGATTTTCCGGGAACAGACATAAAATTTCTCTACTCTCCTGATGTTGCACA
CTGTCAGCGGCTTTGTACCGAGCACCCCTCCTGTCTCTTCTTTACCTTTATTCGGGCTGA
CTGGACCAGAGATAACAGGCACTTCTACTGCTACCTCAAGTCCACTGCCTCCGGAGCACC
CAGAGTTCAGACTCCACTTTTGGGTGTCACATCTGGCTTTTGTCTCAAACCCTGCAGCCC
AGAACCACAGCCCTGTCTGTCTGAGGTGTACCAGAACATAGACTTCTATGGAGCAGACTA
CAGAACTCTGTTCACCGAAGACTACCAGGAGTGTCAGAGAGTCTGCACAAACGACCCTGC
CTGTCAATTCTTTACTTTTGTAAATGGGGTCTTCACATCGGAGAACATCAGGTACAAGTG
CCACCTCAAATTCAGCTGGACAGTACTAAGGACCCCTATTGTAGAAGCGAAGGCTGGAGT
AATATCCGGATTCTCCCACAACACAGAAATAACTCAACACTCAACACACAACACAGCATG
CCAGGGCAAGCTGCTTTCAAGCACCGACATCCCAGGAAGCGACATTCAGGTGCTGCCTGC
TGCTGCTCCTGAACACTGTCAGATGTTGTGTTCTGCTCATCCACGCTGTACCTACTTCTC
TTTTGACAGTAATAACTATAATTGTCACCTCAAGAACAACCCAAATGAAATGGTGATCAA
GGCTAAAGCGGGGGTCACATCTGGGATACCAGCACATTTCTGTCAGCTGGATAAAACCTG
GTTAAAAGCGACTCTTGAAGGAGTAGATTTAAGAGGCTCTGACATTCGTTATGAGCTGAT
GGATGATGCGGACACATGTCAGAGGACCTGTAATGAGGAGGCTCACTGTCAGTTCTACAC
CTACGTCAGCGAAAGCTTTGCTAACCGTGATTACTGGCGCCGCTGCTATCTAAAGCGTGA
GATCACCATACCTGCTCCTCCTAAAGTTACTAAACTGGCCAATGTCGTGTCTGGCTTCAC
CCTGAAGAACTGTGTGTAGAGAGCTCTACACACAAACACACATGCAGATATCGAACATGT
ACAGAAAACAGACAAATGATCCAGTAAATGT
>TR177|c0_g1_i1
AATGAACCTCAACTTGCATCACAGCCGGTAAAGGCTGTCGATCGGAGCTGGAGCCGATAA
ATATTCGAGTCTGCTGAAGAGTCAATTGACACGAATGCCGATTGTACTTTTTCCCACTGA
AGACAAAAGCCAGATGTTAGTGGGTGTTTTTTGTTGTTTAGTGTAAAGTTTTGCTAATCC
CTGAACGCCTGTGGAATCATGATTACGTTACTTGATCCCGCGCAAACTCAACAGTCTATT
TGAGCTATTCTAACTAATATTTTAACAGTTACTATATTTTTTCACTTCCATACCCTGAAA
CTGTTTTAGCCCTCCTGAGGAGACCAGTTTACCACTTTGAGAAGCTTTTTATGGGAGCAG
ACAGATAATCCAGATCAGACGGCTCCACTGACAGCACTGCTATCACAAAATAAAACTTTT
ATCACAGAATATTACAATTAACATACAGTTATCGCTGGCCCGATGAGCGGCGGCGTCTCG
GAGGGTCCCGGTTCAGCCCGCGGTCCTCCCTCAGGTCCTCATTAGCGTGCAGAAACAGCA
GCCTGCTTATCTTCAATCTGCAGCCATTCCTGCGTCTCAGT
>TR178|c0_g1_i1
TTGGCAGTCTCAGACGAGCGGCCAAATTCTGCTGCACGTCTTGGAGAGCCTCAGTTTGTT
TTTTTATGATGACATAAAAACACATACTTGGGGTGAAATAGTTGGCTTTGTTGTGTCGAG
GGAGAAAAAGTGTAAAAACGGTAGCAAACTGTAGGATTTACCAAAATAAAAGGTCACTCC
AAACTCCCATGTGTACAGACACATTTTTGGCAGGCGAACAAATAAAGGTCAGAGGACAGG
TCGGCAGGTAAAGATTAACAGCGTCAAACAGACGTGGAGGATAAACAGTGAAGGATCATT
ACAAACTCAGTGACCAATGCATTGCATGTGTGTGTTTTTGTGTCATTTTGTAACCTAACG
ACCGCGGCTGAGTCGGAGACACGCAGGGA
>TR178|c1_g1_i1
TGTGTGCCTTGGCAGTCTCAGACGAGCGGCCATCTGTGAATATTCAGTTTTTTTTCCATT
GTCATGGCTATGATATCTACTATACACCTCCAGCAATGTTTTTACTGTTACTCTTGAAAA
ACTGAAACAGTGGCCTCTTTTTTAAGATTTTTCCCAAATTGAAAGTCTTTAAAGGTTGAG
TGTAATTGTGGCTGGTTGTGACATTTCATACTTTGTCTCTCTCAGTCAGAATGGCATGGG
CTGGGTCTCCATGATGGCTCGTGTGGGAGCCATGGTGGCCCCCATGGTGCTTCTCGCAGG
GGACTACATACCTTGGCTGCCAGGTTTA
>TR179|c0_g1_i1
GGGCGGTCTCTGACAGCGTACAGGACGGCGTGCGCCCGGTCGAACGAGCCGGGAGGAGCA
CCTCCAGTATAAACACTTTGGCAGTGTGTGGTCGTGTGTTGGTGTGATGCCAGGCGGTGT
ATTCGTCCACTCTGGCTCGTCTCTCTGGTTGCCGTGGATACCAGTGCTCCGGGACCTCGT
ACTTAGTGGACAGGTACTTCAGGATGGCATCGCTCTCAGTGAGGACGAAGCCATTGTCCA
CAATGACAGGAACTTTCTGCATGGGATTTAACTTTGTGAAGTCTGGTGTCCTGTGCTCTC
CTTTCCTCAGGGCCACGCTGCGGACGGTGTGCGGGATCTTGTTACAGGTGAGCAGGATG
>TR180|c0_g1_i2
ATACAACGGAAGACATTTACTGCGGACGGGTGTTCCCTTAAACTAGTTCCGGGTATCAAA
AGCCTGTTGGCTAACATTAGCTGAAACGCAATCTCCATCCCACATTCTACCGCACAGTGG
GCTAACAGAGACATCAGAAAAGGATGGATGGCGAAGAGAGAACCTATGGCGGCTGTGAAG
GGCCAGATGCCATGTATGTGAAGCTGATCTCTTCTGATGGCCACGAATTCATTGTAAAAA
GAGAACACGCCTTGACATCTGGGACCATTAAAGCCATGTTAAGTGGGCCAGGTCAGTTTG
CTGAGAATGAAACCAATGAAGTGAACTTCAGAGAGATTCCATCTCACGTCCTGTCCAAGG
TCTGCATGTACTTCACCTACAAGGTCCGATACACCAACAGCTCCACAGAAATACCCGAAT
TCCCCATCGCTCCGGAGATCGCACTGGAACTGCTCATGGCCGCAAACTTTTTGGATTGCT
AAAGTTACAGAGATAATGTAGCAGCTTAAAACACTTTTAGATTTTTTTTCTATATTTAAA
CTGTTTTGCCATTCACATCATATGAAACTTTTTTTTGTTGCACCGGGCTTTCTGTCATAA
TTTTAATAGTATTAAAGGATTTCATTTTAATGTAATAAATGGATATGGCAGGCTGTATCA
CTTGCCCCAGAACGTGACAAATGTGCCCCCGCCCCATACATATTTCCTCACCAGCTTAAT
AAAGACCTGTTTGGTGAGCAAAAA
>TR181|c0_g1_i1
ACATGTTGACAGCTCATATTTATTTTCATTGTTTTTTGTTTTATTTCATTAACAATGTTG
CATCTATAAAACAGTATCAGTCATTATTCAACATTTACACTTTTTCATAATAAAACTGAA
AAGAAATCTGACAATATACATGAAAACAAGACACAAGTGACACAAATATATCCAAAATGG
GAAAAATCAGAGGTGGAGGGGTATCCAAAGTGCATGTACTCTGTATCCCATGCTGTGTGG
TAATCCTTCACTGTTTGGGGCAGTAAAGCTCGTGGGTTCTTGCAGTGCCAAGCTGTTCCT
CCTCCATGGACTGCTGGACATGGATTGTATGGCGGCAGACCAATGATGACAGCTCTTGCA
GCTCTGAAAATGCACCAGATAG
>TR182|c0_g1_i1
AGTCGAGCAGGGGGTGGTGAGAGACTCTGAGGCAGCTAGCCTTACCCTGAAGGAGGCCTT
GCAGGGGACACTGGATGAGGGAGCAGCAGAAGTGGAGGAGGAGAGGGAAGAGGAAGGGAC
GGCTGATGAGAAAGTTATTGAAGAAGTTGTGCAAAAAGAGGAAGGCAGCAATAAAAAACA
CTGAGTAGAGGGCACAGTAGATGCAGACCATTCAGTGGTCAGTTCA
>TR183|c0_g1_i1
GTTGTTGTGTTTGCAGTAAACCAGATAAACGATCAATAATCGAGAGATGAAGATCTTCAG
ACCCTCTGACCTCAGCCTGGTTCAGGTCTGAAGCAGAATGAGGCCTTCACTGTCGGTCTG
TTCACTCTGACCTCTTTGGGGAAATCGTGTCGTGGATGATTTCGGTTTCGGTGCCGTATT
GCTCGTCTTTTGTTGGCCGGCGCTGAGGCCGCGGATGCACCGGTGTGTTTTCTGCTTTGT
GCCGTACGGATGATGCTTCTCCAACGTTAAGGAGCCCGAACACAGGCCACCTGGATATGA
TTCAACTTAAATAAAACCACCTCTTCGCACTTCTAGCGTCACAAATTCCCTCTTTTTGTT
TTGATG
>TR184|c0_g2_i1
TTTATGTTTTACTTTTGGCAGTTATAAAAAATCCATTATCACTGTATGTTGATGCTTTCT
TTTTACCTTAAGTGATACAGTAATAAAACGCAAATCCAGTCACTCGCTGTTTTATTGATA
GATTAAAAAAAATCACTGAATCAGTGTGTTTGTCATTGGACTGCTGCCAAGTAATGATGT
CTCATGATGTATCCAAATACAATGTGTGGCTCTGAAAATAAACATTCAAAGAGTTCAATT
TAAAAAA
>TR184|c1_g1_i1
AAAAAAATAATAAATCGTACCAGCATACATTCATTTTTGCTAGCAATGTACCATCTCATA
AAATGGCCCCATGACTCCCAAAAAGGGAAAGAGGAAACACAGTGAAACATAAATCTATGT
CATTAGTTTTATAAAGGCACTTGAATCGTGTTGTCGACTTGACAATTGATAAAAAAAATC
AGGCACAGTTATTATACGGTCCATGCACACAGCTCAAGTGGAGCAAAACGTCTAATGTAA
AACAAAGAAGGGGTTTTTGCACTTCCACATACAGTAATTTATCCATTCAGAAAACATTTC
AGCCCAAACTGACCATCAGAGGTTTTAAAAAGACACTGCAAAAAACCTGAGTGAGATGCT
GCATATCACGTGATACAGACGTGAGACTTTCCTCTTTAAGTTATAATGACATGAACAACA
ATCAACATTTTATTACACTTTCTGCAAAAAAAAAAGGTTTCCCCAGCTTGAAGAATGACC
AAGTTGTCTATGTAAACAAGCTATGACCAGGATGTGATCAGTTCACATCCAGACATGAAG
TACGCCATCTTTCACCTCTGCTGGACGTTAGTGGTACTGTACATACAGTATGCGTGCATT
CGTTTATTTGTGTGTACGTGAGAGCCAGAAAGAGCGAGACAGAATGAGAGAAAGATGGTG
GATGTGTGTGTGTGTGTGTGTGTGTGTGTGTGTGTGTGTGTGTGTGTGTGT
>TR186|c0_g1_i1
TCCCTGCGTGTCTCCGACTCAGGCCGCGGTCGTGTACCTTCCTTTTTTTTGTGAAAAACT
TTTTTATTGAACCACTGCGAGTGAAACATACAGTAGCATCCATGTAACTTTTATAAACAT
AATCCCATCCCCCCACGCCCCTCCCGGGCCTTCCCTGGAGTAGTCAAACATAATGTCAAA
TGTCAACAGCATATTGTAGTGAGTGGCGAGTGGCGTTCCCATTTTGGCAGTGCTCCTGGT
TAATGAATGAATGACTGAATGAATGATGGGAGGGTGTGTTCTTGTGAGTCACCTGTCTGG
TTTGAGCCTGAACACCCCCTTCCACTAACTGTCCACTGG
>TR187|c0_g1_i1
GTCAGCCTTCCCATGTAAAAAAAAAAAAAAAAAAAAAAATGGAGCTGACACTGGGGTTAG
GTGGGGTCTATAATTTTGCCGTGACTGTTTTTTCCCCCCCTTAAAACAGAAAGGCACCCC
GACCATTTAGCCATTTAGCCATGTTGGATGAAGTAAAATGAGGAAATGCACTTTGGGAGG
AAGTTGAGTCGAGCAGCTGTGACACTAAAGGCCGCAGCACATTCCCATGCTTCTCAGTTT
TCAATTTACGACCCCTCCAGTGGTTTCAGTCTCCTCTCTGATTTATAAATTTCTTCTGGG
CAGCTAGTACAAATGGCTACCTTTCGAGCACTCCTACCAACATGGGTGGATGAGTCAATG
AGTAACTGGTGTAACAGGTAAGCTAATTATACATTCTTGCTTATGAGTCACTGCAAGGTG
ACCTAATTTGGCTGGAAGAGAGCATAGTAGATGAGGTGTGCTAATACAATCAGTTATCAA
AACAAACTGAGGGCATGGCAATGTAACGGAAAAAGTAACAGAAGGTATTCTTGTTATAGT
TCTTTATTTTTCTGTGTTTATCTTATAATCTTATAAATACCACTTCGAGT
>TR188|c0_g1_i1
ATGAGAGGAGGCGGCTCAGCTCGGACTGTAACAGCCAGCCTGCTCTCAGGTGACTGTCCT
TTTGTGGGATGTTCACACTTGTAGAACCCTTCGTCAGACGTGTACACCGTCAAGAAGGTC
ATGTTGCCCGCAGGTTCAGTCCCAATGAAACCGCCATCTTTGTAGAACTTAGCAGAGAAC
TCAGATGTGGTTTCACTGCTGTCTTCTTCTTTGAAGGAACAGAGAAGTGCTACTTTGTCG
CCTGCTGTCACAGGAAGTGCGGGGCTCTGCAGGATCACACGACTGCGGCTGAGTCGGAGA
CACGCAGGGA
>TR188|c0_g2_i1
TGTGTGCCTTGGCAGTCTCAGACGAGCGGCCACGTCAGACGTGTACACCGTCAAGAAGGT
CATGTTGCCCGCAGGTTCAGTCCCAATGAAACCGCCATCTTTGTAGAACTTAGCAGAGAA
CTCAGATGTGGTTTCACTGCTGTCTTCTTCTTTGAAGGAACAGAGAAGTGCTACTTTGTC
GCCTGCTGTCACAGGAAGTGCGGGGCTCTGCAGGATCACGCCACCACCAGTCACAGTGAT
GTTGAGGATGTTGCTGCACTCCCCGCGCTCTGACTCGCACCAGTAGACTCCTGTGTCTGA
TGGATAGGAATTTTCAATGGTGCAGGAGGATTCCCCTGGCACTCCCCAGCCGGATTTGCA
CAGCTCATCAGCCCCCTGGGAGGTGTTTCTCTTGAACACCCAGCCATTAGGGTTTCCCGT
CACTGCACAGGTCAGGGTGATGGAGTCATACCAAAAGAACTGGGATCTGTTGGACGACCG
CGGCTGAGTCGGAGACACGCAGGGA
>TR189|c1_g1_i1
CATCTCAAACTGCTAATTCTTGTTAACATTGTGATGTATCCCTTCACAGCAAACGCCTAA
CTGGTTTACATGGCAAACAGAATAAGGAATGCAACCATCAGACAGAAGAGACCCATAGCT
TCAGACAGAGCGAAGCCCAGGATGGCGTAAGAGAACAGCTGCTGCTTCAGAGAGGGGTTC
CTGGCATATCCAATAATGAGGCTGCCGAACACCGTTCCAATTCCAGCACCAGATCCGGCC
ACTCCGACAGTGGCAGCTCCTGCTCCAATGAACTTTGCAGCGGTGTCGATGTCGCGGCTC
ACGGCGCTAGTCTGGAATCCCCGCACCGCCACCTGCTGCTGGGAGGCTACAAAACTCTGT
GGTGCCAGGAGGGAAGCAGTATCTGCTTTCTTGGCATCTGAGACTACTGCTGCAGAGAGT
GGTCTGTACAGAGCCCGGGATCCAGCACGGACCAGAGAGGGCGTGGAGACGAACTTAGCG
CAGGCATACATTACGAAGGGACGTAGTGGTCAGGTCAACCAAAGGAGCTGGTCAGTGTCT
GCTGTATGTTAAACTCGAGCTCGGTTTGTGACGGAGGAGGTTAGCGCTTACCGTCTGTAG
TAGAG
>TR189|c1_g3_i1
CATCTCAAACTGCTAATTCTTGTTAACATTGTGATGTATCCCTTCACAGCAAACGCCTAA
CTGGTTTACATGGCAAACAGAATAAGGAATGCAACCATCAGACAGAAGAGACCCATAGCT
TCAGACAGAGCGAAGCCCAGGATGGCGTAAGAGAACAGCTGCTGCTTCAGAGAGGGGTTC
CTGGCATATCCAATAATGAGGCTGCCGAACACCGTTCCAATTCCAGCACCAGATCCGGCC
ACTCCGACAGTGGCAGCTCCTGCTCCAATGAACTTTGCAGCGGTGTCGATGTCGCGGCTC
ACGGCGCTAGTCTGGAATCCCCGCACCGCCACCTGCTGCTGGGAGGCTACAAAACTCTGT
GGTGCCAGGAGGGAAGCAGTATCTGCTTTCTTGGCATCTGAGACTACTGCTGCAGAGAGT
GGTCTGTACAGAGCCCGGGATCCAGCACGGACCAGAGAGGGCGTGGAGACGAACTTAGCG
CAGGCATACATTACGAAGGGACGTAGTGGTCAGGTCAACCAAAGGAGCTGGTCAGTGTCT
GCTGTCGTCTGTAGTAGAGGTCGAAGACGCGAGGGAACTGCGCATGCGCAATGGCACGTT
AAAAAAG
>TR190|c0_g1_i1
TGTGTGCCTTGGCAGTCTCCGACGAGCGGCCATATGAGACAACATGACCAAATGACGGCT
AAAGATTTTATTTAATTTAATCTGTCTTGTAAAATTAAATGTTTTTCTGTGTGTTTTGTT
TTTTGACATCTTTCTTCGTCCTTCAGACTTGGGGTATCTGACATCATGGATCCAAAAAGA
TGGAAAAACAAAAAAAAGTTGACACAAAGTTAGAGACAGAAAGCCACCTCCTCTGCAGCT
CCTTGATGCGGACCATCATGTTGAGGTGACCCTGGGAATACTGCTCGATCACGTCTCGCA
CATCATAGGGCTTCCGCGCTTGCTGAAACTTCTTCCTGGCCACAAAGTACTGCATTCTGC
GGAGGACTTTCACAGCTGATCTCTGGGCATGGGACAGCTGAGTCCTGTTCTGTACCACGG
GCAGAGGAATGTCCTCGCTCATGTAGTCCAGCTCATCGGTTAAG
>TR191|c0_g1_i1
GGGGGGGGGGTGAGCTTCACTCACGTCTGTTTCACAACCTGAACCTTTATCGATCCTCCG
TGAGAGCACAGGTGACTTTAATGTACTCGAGTATAATACAGGACATAAAACAGGTCAGTG
TGTCAGAGTCATGAGTGTAATGTGATATTTATAAACATGATGATGTCATGAGATACAGTG
TGAGGTGTGTGTTAGTGCATCGGGTCGCACAGCACTGTGACATAGTTTATAATAAATAGA
ATTAACCATTTATGAAATCAAATCTAAACTTTCACAATCTGACCTCGAATAAGTAATTAA
TAATAATAATACTTGAATTATTCTTAATTATACTTGTTGTGGCCATTTGTCCATAAAAAA
ACAAAAACAAAACTAAACCTTAAACTAAACTAAATCAAAAGGCCACTGATGCATCATGGG
AGATGTGGTTTAATGCATTTGTGACGATTTATTTCAAAATGAATAAAATGGCCGCTCGTC
TGAGACTGCCAAGGCACACA
>TR192|c0_g1_i1
TTCACTGGTTCTGGGCATTTCCTCATGCGACACAATACTGGGTGCAGGAAAACAAGGATT
TTATCCGAGGTGTTAAGAAAAGTAGAGAGAGCTGTCAACAATGTTTTTGCAGACAGCTGA
GACCTGCAGTATGTCACTGCTGCTACTGCTAGTTACCTTTGCAGACCTGCAGGTTTAGAG
GGAAGAGTTGACTGGACCCCCCCCACAAAACTAATATTACATTCACTTGGTTGGACTAAT
CCAAGA
>TR193|c0_g1_i1
TGTTTGATAACATGTTCAAGTCCTCTTTCCCCCTCACCTTCATTGTGTTTATCCCCGCGG
TGCTGATCCTGGTGTCACCGCTCCCGGCCGAGGCGGCACATGAGTTCACGGTGTACCGCA
TGCAGCAGTACGACCTGCAGGGACAGCCCTACGGTACCAGGAACGCCATCCTGAACACGG
AGGCACGTACTGTGGAGGCGG
>TR194|c0_g1_i1
CAGCAGGATATTCTCCTCCAGCAATCATACAAGTATCAGCTGAATCTGCTGCAGATTTAA
AAAGTTGTGACAAAACATTACTGGATGAAAAATTACAAAGGAGAACTTGCCTTGAGTTGT
ACGAGCTACAAGATGGAGATTCAAGGCCGGTAAATGCGATCACTTTAACTGCAAGTATGA
CAAAAAAAGAAAGGAAGAAAATAAAAAAGAATGTGAAGGACTACGTTCGCTACCTTTACT
TTGAACACAAATGTGATGGTGGGAAACCACAGACAGTTAAAGTGTGCCTCTTTTATCAAA
AAGAGGGTGTTCCACACAGAAAACCTCAGAGCTTTACTCCTGCTGGTGAAACAGAAAAGT
CTGTTGAGCTGTCTTGGAAAGCGATTCCCTCTATGGACCTGCGAGGTTTCCTCAAACACT
ACAGTCTCTGCAGCATTAAAATCAGTCCACAGGATGAGCCGAAAGACGACCGCGGCTGAG
TCGGAGACACGCAGGGA
>TR195|c0_g1_i1
AAGCGAAGGATTTGATGGACGGCCAGACAAAGAAATAGACGCAAGTTCCTCTGTAAGCGA
TGGATTTACTGAATATCTAATTATGTTTATTCTGGTGTGCCGACATGCCAGAGTGTTCTG
AAAGGTGCTTCATATCATTCAGTTGCCTTCCTCCTCAGCCTGTCTGCCTGTTTCAGCTCT
CAACACCTCCACAGACAGGAGCTCAGGATACTGTTAAGTTTTAAAGTATAAAGAATGAAT
AGTTGAGTAGAGTTACGACCGCGGCTGAGTCGGAGACACGCAGGGA
>TR196|c0_g1_i1
AACCCTCATTATCTGTTTGGACAATATTCAGTCCATCCACATCATTACACACACACACAC
GCACACACACACACACACTCACATTACCACACACATACGCATTTACTGTACATATACTGA
CGCACAATTTCTCCCTCTGTCTCTCCCTCCTGCACTCACACACTAGTGAGCTTGGTGGGA
GATCATTGTCTGAGCCCCCTGATCGACTGTCTCCCTGGGATCACATTTCAGACCATTAAC
ACCATTAAAAACCCACTAAAGCCACTAAAACCTCAAAGAACCAGCAACCATTTAACCATT
AAGACCCACAGG
>TR197|c0_g1_i1
GTATATTTCTCCAAATATTCAAAGTTCTTTCTGCCACGTTTGTTCAGAAACACACTCATG
CACTGCTAGAGTGCCTTACAGTCGCACACGTGGATGTGAAAAAGTATTGAGGGGGGCAGC
AGAGAACGGGTTTTTATGTCACAGATAAAGGGTTACAAACACACAAGAAAGGTTGAGAGA
TGACAGAAACACCGAGTAATCCCACCACAAAAACCACATGAGTGCTCGCTCGCTCTCGCT
CTCTCTGGGAGCCACACACTTTGTTCTGAACTCCCACACACTTCTTCAGACCTTTGACTG
ATCAAGGACAAAAAGTAAAAGCGGCCGCCGCCTCTCTCTCTCCCTCTCTCTCT
>TR198|c0_g1_i1
GGTTAATCATTTAGAGGGAAACATGTGGCTTTAGGACTGTTCAGTCCCAATAGATGACCA
CACATTAGGTTGAAGAGTCATTTCACACAGCATTTTGAGTTTGTGAATTAGTTCACATGA
TGAGCAATATAGCCGGACCTAGCCATATTGCCAAGCCAGCCAATTTCTAAATTAAGACTT
TCATAAAGAAGAGTTCGTCTAAAATTTGAATTTGGAAATCAGCGCATTGTCTTTGATTCT
TGTGTATTAATATTTCAACCCCAGTTAGACACAGTGGAAATGCCATCAGTACTGATTAGA
TGATGGCAAGAAGATCAATGAAAATCGAATGAGAAACGTTAATCAGTGCCTATAACCAAT
CACCTTCAGATCAACAGCTGCAGCACAAGCATGAATGTAGTTCAAATCAAACTACCAGCA
TTAAAAAACAACCTTCCAGACACCAGAGGGCTCAAAAACCCACAGAAAAGGACTTGTTGA
ATTTTATTTTTTTAATAAAATCAGGCCAGGTAGTGATGAGGTCAGTGTGTTCAGCAGCTG
GGTTGTTTCTCAAAGGACGGGCGGATGAAAAAAGCCACCTTCCTTCTCTGTGGAGTAAAA
CAAACGGAGGCTGGTAGAATTTCTTTTTTCCTTCTGTGGACTTTTGATTTGTGCAAAGCT
GTTTTGCCTGCATTATGTATTCCTCCTAGAGTTCCTCTTGAGATTTATGT
>TR198|c0_g1_i2
TGTGTGCCTTGGCAGTCTCAGACGAGCGGCCATCAAAAACCCACAGAAAAGGACTTGTTG
AATTTTATTTTTTTAATAAAATCAGGCCAGGTAGTGATGAGGTCAGTGTGTTCAGCAGCT
GGGTTGTTTCTCAAAGGACGGGCGGATGAAAAAAGCCACCTTCCTTCTCTGTGGAGTAAA
ACAAACGGAGGCTGGTAGAATTTCTTTTTTCCTTCTGTGGACTTTTGATTTGTGCAAAGC
TGTTTTGCCTGCATTATGTATTCCTCCTAGAGTTCCTCTTGAGATTTATGT
>TR198|c0_g2_i1
CAAGTTGACAGCCTTTATTGATTCAGTTTAACAAGGAACCATCATGTTGTGATGAAACTT
CACTGCAAATAAGACTCATCGTTTCAAATAGGTATTTACATCACATTGAGCTCTCTAGTC
CATTTATTTCATCTCAGCCTGTCGACATAGAGAATCAAAGGTTTGGATGCAAATGTCTTA
ACAACTAATCTACAACTGAATCACGTCTTCAATGATCACTGCACATGTTGCAATTCATTG
TGGCTCAGAAGATGGAAAAACACCAAAGCAATACGATAATATTACGGCAGCAGGTTCTTA
AAGCTATAACATGTTAGGACTTAGGTGGAACGGGTTGATGTGTGGAACTAATTTCATTGC
ACAAATGAAAGATTCGCACGGTGTCAACAAAACAAGTCAAACATGGCGACGTCTACTCGC
AACATGACTGTCACATGACTGCTGAAATGAGAAGCAGGTGAGAAACGACAGTGAAGTACA
TTCTTGCTGTGTTCAGAAAGCGTCTTTCTCGGAAGAGTTAAAAAAAAAAACAACTACAAT
CCGTCGGACAGTTTGAGGAGAGGATACAAAACTAATGAAGAAAGGAAACGGCGTCCGCCT
CGTTCCTGGTGTCAGCAAGGTGCTACAAAAAAATGATCTTAGTAAAACTACACAGAATGG
CTAAATAACACCCAACAGAAACAAAACATGACACAAAAAGCAGCAAATCGTCTGACGAAA
GCAAAGTTTGGATCAACTCAAGGTTCAGGTTCACACAGTTCTCCAGGAAGAGGGTTCAGG
ATCCACATAAATCTCAAGAGGAACTCTAG
>TR199|c0_g1_i1
TATTACAGCGTCATTTTATCTCAATTATAACTATCAACAACGGATCTCTTGGCTCTCACA
TCGATGAAGAACGCAGCGAACCGCGATATTTTTTGTGACTTGCAGATGTGAATCATCAAT
CTTTGAACGCACATTGCGCGGTATGGCATTCCGTACCGCACGGATGGAGGAGCGTGTTCC
CTCTGGGATCGCATTGCTTTCTTGAAATGGATTTTTTAAACTCTCAA
>TR200|c0_g1_i1
ACTTATGTTCTTTTGATATTTTCTCCTTTGTTGTGCAACACTTTACTTCAAGAGCAATAA
ACTACTTTGCATTTAATGATTATAATGATTGCTAAAAATAAAGTGCCTCAGTTCTTTCAG
TCTTACACGGAGGTTTGAATTATTAACAGGAACAATCAAAGGAGCAGCCAATATTACTGC
AGATTGAATTTTTGCATTTCTTGCAACTTATCAGTGGCAGGAAATGCTTAATGAAAATAT
TTCAAACGTGACACTGACATTTTAAAGCTAGTAAGGATGACAGGAAATGAGGGGTCGGGA
TCTTAAGCTCTAAGCCACAAAGACACTGCATACAACAGCACATTTACACTGTGATCATTT
TTTAACAGTTTGCTGGCAGGAAACAGTCGAAGCTTTTGACTGTTTTGATGAGCCTCACTA
CAAATCTTTAAGCGCCCATGAGGAACAGTTAAGGATGAGTGAATGAGGGCTTTCTCACTG
GGTGTGCGTCTGAGGGACACTGTCTGGGCGACTAAACTCTTCACTGTACCTCTGGAGTGA
ATCTGCTGCTCGAGGCAGGTCAAGCTGGCTGTGCTCCTAGTTCTAAGGTGAGCGAGAGGA
GCGCCTGACGGCAGAGAGAGACAGTTACTGCACAACAGTGGCCGCTCGTCTGAGACTGCC
AAGGCACACA
>TR200|c1_g1_i1
GAGAGACAGTTACTGCACAACAGAGACACATGCAGAGGGAACACACAAGAGGGGTTAGAG
GTTCAGCATCCTCGTTCTGCACTCTGTGCTGGCAATCGCCGCTTCCCTGCAAATCAGCAG
TCTTACGACCGGGTCATGCGTCACTTCAAGGCATCTCCGTTCTGTTTACATGTCAGAGTG
GCAACCAACATAACACGACACAAGTCCGTTCATTTCCCTGCTCAGCTGACGGAGCAGAAG
AACTTACGACCGCGGCTGAGTCGGAGACACGCAGGGA
>TR201|c0_g1_i1
AGAAAAGGGGGGGTGGGGTTCTACTTGTATCAGCGTTTTAATACAATCACTCTTTCCCAT
GAAAATATGAAAAGTAGTTTCCTGATTGAAAATCACATTCAAAAATTCAGTGTCATTACA
GTTGTTTTGCTGCAGTCTTTCATGCAGGTTGCTGATGGTTTCGACACGTCAGTCACAAGA
TCTTTCAGTGGTTCACAATGTCCTACATCAAGGTTTCTGTGAACTAAAAGTGAAGGCAAC
CACAGTCCGCGTTGCTTATTGGGCCCACAGTGTAGAAACATTTACATACAGCAGGACTTT
ATGTAGATCATGGTGCACAAGCTTTCTGCCTCCATTGTTGCTGAAATAATATTTTATACC
TGCTTTGCAATAGACAGATAATCTAAGAACGTTTTGAGCTCAATTGTTAAGTTGCAACAT
ATTCTACCTGGTGTATGTCCCAGTCCAGCCTTAATGTCGAGCCCTGATCTTGTTCTATAT
TCTGAAATTTGGCTCCGTGATTGATTGGCCGCTCGTCCGAGACTGCCAAGGCACACA
>TR202|c0_g1_i1
GTGCATGTGTACCTGAAAATTGTTCTTGTGTGTGTAAGTAGTGCATTAAGAATCATATAG
AACATATCATTGTTGAAGTGTAGTGGCAGCAGGATTGCATCGATGAAGTCAGTTAGAATT
CATAAGGAGACAGGAAAAAAAGAGAAGGTCTGGAGTGAAATAAAAGAAAGAGCTCCTGAT
AAGTTTGGGGTGAATAAACCAAACAAATT
>TR203|c0_g1_i1
ATGCATAGGAGGCAACCTAGTATTCAACAATTCCACTGTCCAGCCGCGTTATCGGCTCTA
CATGGAGCGCCGGGTTTGGGTCATGCCAGGGAGGAACCAGTACCAGTTGGTATTATTTTA
GCAATGAAATTGCGGCTCTTCAGGAATGGCGAGCAATCGTTCAAATGTTAAGAGCGGCCC
TGATCAACCAGAACCAGAACCAG
>TR204|c0_g3_i4
GTCTCCGACTCAGCCGCGGTCGTAGGAGGCTCAAACAAAGAAACATACACAGGCCTCAAA
CCTCACACATCCAAATTATCTTAATCGTCTTTCCCTTAGCAGATGGATGGTTCGGGGAAT
TTGTTTTTAGTTTCCATGTTAGTGTTCCATTCATTAAGACTGATCACTCAAAGACGAGCA
CCACTTTGTTCAGTAATTCTCACACAACTGTTTGGATTGAATACATGGTAACGGAAACTG
TGGCGAGATGCTGCCTCACATCGTCTGCGACAGGGAGCATCAGAGGGGAGGGGAGCCGAG
ACGTTGCCCAGAAACTGTCACGTTTTCTCTTCTCGGTCCACGATGACGGTGGTCGCGTGA
GTCGTCAGCAAAGCCGACCCCCTCGATCCGTCACTGCCACTCCCGGCCGCCGCCGCCACC
CCGTCTATCCCTGCTTCTGCTTCTTGAGGTAACGAGCGCGCTGGGACAAACCCATCCCCA
TCACGTAGCTGTTGAGGATCTTGGCAGGGAGCAGAGCAGTAGTCACCCAGCCCATGACGG
CGTGGGGCAGGTAGCCGTTGGTCTGGGTCTGCAGCCCCACGGTGTTGAGCTCGGCCGAAA
CATAACGCTCTGGAGAGGGCTTGTCCAGCGTAGCCCGCCGGATTTTACTCAGCTTGGTGG
CAACAAAAAATGGCAGAACACTCTGGATGATGATGCCCTTGCTCTTGTACTCGGCCTGCA
GCCCCCGTGAAAAACGACCGCGGCTGAGTCGGAGACACGCAGGGA
>TR205|c0_g1_i1
TCCCTGCGTGTCTCCGACTCAGCCGCGGTCGTTTGCATAATCACACCATTTTTTACCACA
TACAAACTTGCACTCACACACAGGCACACTGTGCTCCCACTCCAGTTGCACAACCCCTGA
ATTTTAGGGATAGAATGGCCTGGTTTCATAAGCAGTCTGCTGCCTACTGGCAGCTGTGCT
GTCAGATGAGGTCACTACTTGGGGCGGGCCACAAGCGCAGACAGGGCATAATGTTGGACA
CATCAGTAAAAACCCACCGAGTGTGAAGAGGAATGGCAGCCCCGGATCAGCCACAGAGCC
GCGGTGATCCCGTCGGGGGGGAGGTTGTCGGCCGCTTGTGTCGTTTCTGTTTTGAGTCGT
GTGCACCTCGCTGGTGTTGCAGCGATGCGTTGAAGTACTCAGGGAACGGAGGAGCTCAAT
GATGCTTGTGTGTCAGTCTGTGTGTGTGTGTGTGAGAGAG
>TR206|c0_g1_i1
GTGAATGCTGAAGATACGGTGTTCGGCAGCATGTTCATCACCGTAGTGATCAGCAACAGC
AATCAACTGTTCATCAGTAAACCAAACCGACCGCTCTTCTTCGCGCACCACACGGATAGC
AAAGATGACAAAAGTCTTAGGCATGTTGCTGATAGCAACACCGCTTTGAATTCCTTGGCC
ACACCATTCACCATAAATGGCAATCTTGTCACCTACTTCAAGTAGATAGATCGGAAGAGC
GTCGTGTAGG
>TR207|c0_g1_i1
TGTGTGCCTTGGCAGTCTCAGACGAGCGGCCAGCCTTTGATGCGCATCAGGACCTGCACT
CAGAGGCGTGGTTTTTGTTCCTGATGACGTCCCGCTGGTTTGCGTTTCGCCTTGACAGCA
TTTGCTCCATATTCATCACCTTTGCGACATTTGGCTGCATCCTGCTCAGAGATGGGCTGG
AGGCTGGAGAGGTGGGCCTGGTGCTCACCTACGCCGTGACGCTGGTAGGAAACTTCCAGT
GGACGATGAGGCAAAGCGCAGAGGTGGAGAACATGATGACGTCCGTGGAGAGGGTGGTGG
AGTATACGGAGCTGAAGAGCGAAGCACCGTGGGAAACTCAGAGGCGTCCCGCTCCTGATT
GGCCGAGCAAAG
>TR208|c0_g1_i1
TGTGTGCCTTGGCAGTCTCAGACGAGCGGCCAAGTTCTGGGCATCTGGACTCAAACATTT
GTGATCCTTTGTTCTCTCCAAACGATGATCTTGCGTCCTGTCCCGTCTCCTTTTCCCAAG
GAAAAAAAGGATTGCGTGGCCCAGACCAGAGCCAGTGTGATTGTTAATGCCCCTTTCGGT
GTGTGTGAACACACACCTGGCAGCGGCTGCTCACAGCTTGATGTCCTG
>TR209|c0_g1_i1
TCATCTCACAGACAATGTACCAAACGCCTTCGGCTGTGTCCTCGAGGGACAAACACCTCG
ACACTATCCACATTTCATTATTAGAAACTGCCTGTGTGACCGGTGTGTGTGTGTACACAC
AGACACATCCAGTATGATTCATTCCACTGGCAACTTTTACCCTCCATCCCCCCCGCCTGG
CCTGCTCGGGAGGGGTGTGCAGCAGAGGCAGCGGCGAAGCTTTGTGAGTGTGCGAGTGCT
GGA
>TR210|c0_g1_i1
TGTGTGCCTTGGCAGTCTCAGACGAGCGGCCAAGGATTACTGCCACACATTTTATTCATG
CTCCGGTTGCACAGTCACTGGCTGAAATCCACGGACGTCCTCATTCACAGCCAGTTTTTC
TAGTTCATATGGAAACTAAAACCTCACCTGAAGTTTGTAAAGTTGTAAACACCTGCATTG
TTTTGATGGTGCAGAAATATGTTTATACTTTGTTGATTAGTCAATTCAGCAGTTGTTCAA
CGATTCTGAACTGTTTTGATAATCAGTTAAGTATTCTAGTCACTCATTGAACAAAAATGC
CAAACATAACCCACTTCCAGCTTCCTGGATTTGAGCATTTTCTGCTTTTCTCTCTCTCAT
GTGATTGTAAATGTACATCTGCAGGTTGTGCACTCGTGATCAGACAAAACACGACCGCGG
CTGAGTCGGAGACACGCAGGGA
>TR211|c0_g1_i1
TGTCTCCGACTCAGCCGCGGTCGTAGACGTGTGCTCTTCCGATCTAACGGACTTTTTTTT
TTTCTGCAAATATTATCAATAAGTTTATTAAGTGGTATGAATATTCTGTTTTAAAATAAA
TGCAAAATTGCAGATAGACCTGTACAGTTATATGTTCACAGTTTAACATGTTCCCTTTGA
ATTGCCAACATTTAGATTAAAAAGAGAGGGTTTATTATAGACACAACATTATAGAAATGT
ATAATATCCATTATTATGAGAGTATCAAAATCATGCTTAATAAAAACCTTTAATTGCCCT
TTCAGTCTAATAATCAATTATAAAATATATATATTACAACTTATATTTGCAGAGATACAA
AAACATTTACAAGCAAAGAATATCCAGGGGCAAATGCATATCAGTTGAGCCGCTACATTC
GGTGTGTGTGTGTGTGTTTGTGTGTGTACATGTGAATAAAAGAAAGGGTCACACCTTTTC
TGGCATTAAACTGTAAGACACCTTTTAAATGTTTCGGATCAAACTGACCAGCAGATCTAT
GAATAGAAACAACTGATGTGATTAAAAAATGTTTGGCTTTGGGAAAGATTTATATATTTA
>TR211|c0_g5_i1
TGTCTCCGACTCAGCCGCGGTCGTAGACGTGTGCTCTTCCGATCTAACGGACTTTTTTTT
TTTCTGCAAATATTATCAATAAGTTTATTAAGTGGTATGAATATTCTGTTTTAAAATAAA
TGCAAAATTGCAGATAGACCTGTACAGTTATATGTTCACAGTTTAACATGTTCCCTTTGA
ATTGCCAACATTTAGATTAAAAAGAGAGGGTTTATTATAGACACAACATTATAGAAATGT
ATAATATCCATTATTATGAGAGTATCAAAATCATGCTTAATAAAAACCTTTAATTGCCCT
TTCAGTCTAATAATCAATTATAAAATATATATATTACAACTTATATTTGCAGAGATACAA
AAACATTTACAAGCAAAGAATATCCAGGGGCAAATGCATATCAGTTGAGCCGCTACATTC
GGTGTGTGTGTGTGTGTGTGTGTGTGTGTGTGTGTGTACATGTGAATAAAAGAAAGGGTC
ACACCTTTTCTGGCATTAAACTGTAAGACACCTTTTAAATGTTTCGGATCAAACTGACCA
GCAGATCTATGAATAGAAACAACTGATGTGATTAAAAAATGTTTGGCTTTGGGAAAGATT
TATATATTTA
>TR211|c1_g1_i1
GTCTCCGACTCAGCCGCGGTCGTAAATAACTTCAAAAATCACCATGTAGATTAATTAATA
CCTCTCTGGCCATGTCAATCAATAACTGAACATTATTATCTTTGCAAAGGCAGAGCTGTT
GTACTGGACCACATTAAATTGCACAAGTGGTCATAATATTATATGCTGATCGTAGTGATC
ACTATTATATTACAAAGAGAGGAGAGAGAGAGTCATTAAAAGAGTCCCATTGGGAGTGTA
CACACACACACACACACACATATGCATTTATAAATTCAAGAGCAACAAACTCACATTTCG
TCTCACAAGGTGACAAAATAATCTGGCCGCTCGTCTGAGACTGCCAA
>TR211|c2_g1_i1
TGTGTGCCTTGGCAGTCTCAGACGAGCGGCCACTTTGGGAAAGATTTATATATTTATATA
TATATAAAGTGCACATTGGAGACATGTACAAAGACGCTATACACAAAACTATTTTGTTCT
CCAGAAGCTGTAAAAACAGAAAGCTGTGCTCTAAAATCGTGATGGCCTTTATAAACTGAT
GGTTGATGGATGACTTTTGATTGAGAAAACAGTTGAATTAAATGACATTTCCCATTAGAA
TTATATATCCTGTAAGGGAGACTAAAGTAAGACTCATCTGCTCCCCATAAGAACAGAAAT
TAAAGAGCAAATTTCCCTGCTTAGCACTTTGTATTTTTCCCATATAAAAGTGTCATAGAA
TAATAAAAAAACAAAATAGGCTACCACGGTGTCACATCACAAACCAAACAATAGCTCATA
TAGATACATAAACGTGACATTTCATTGCTTCTACCCTTAAACCAGCCGAGTGGTGTCTTT
TCCTCACTAACACAATAATGCCCCTGTGCAGCAACTTTCACATTTCTGAATGAAAACATT
TAAAAAAAACAAAACACGACCGCGGCTGAGTCGGAGACACGCAGGGA
>TR211|c3_g1_i1
TTTTTGTCTTTGTTTTTTAAATTCACTTCATGATGTAAGCTTGTAGAGGCAGATGAGGTG
TGTGGTGTTTCAATTTGGCCGTCCATGAAGGAGGAGTTTGCTTTAGCGTTATGTCACAGG
TAGCTGCACTGACAAGAGTAAGCTGAAGTATATATGACACTATGCACAGTGGGTGTGGTA
TGATACATTCGGGGAAGTTTCACATTATATTGGCCTAGCTAGCAAATAACGTGTGTGTGT
GTGTGTGTGTGTGAGTGTGTTTGAGTGTGTTTGAGTCCACAATCTTTTTGAATGCATGCA
GAGAAATGAGAGCTGATGTTGCAAAAAA
>TR211|c4_g1_i1
TCTGAATGAAAACATTTAAAAAAAGCAAAACACTTCACTCTGACAATGAATGAGACCCAG
AGTCCCCCTTATTTTTTTCAACCCAAATACCGAAAGCACACCAGACCGAGGCTGAGCTGC
TTTTATTTTAAGTGCACGTTTTCTGCTGTGTGTGCCGTGTGCATGTATGTACAAGAGAAA
AGCGAGCATTAGCTACCTGCTTTTTTTGTCTTTG
>TR212|c0_g1_i1
GGGCAGGTGTGCTTGCTGGCCTCACAGGGATTAAGAGATGCTGGGAAGATGGACACCAAG
CCATAAGCAGAGGCGTGATGTGAATCACCAAGGAGATGGGAGTACCAATGTCCATGACAG
GGGATCTGGCCTAAGGATGGATCTTGGAGAAGGCTTCCCTGCAGAAGGATGGTGAAGCTG
AAGTCTGAAGAAGGGGCAGGGACAGCTAGGTGGGGCTGGGGAGGAGCTTCCAGCAAAGAA
GGGGGCAGTTGGACAGGAACAGCACTG
>TR213|c0_g1_i3
ATGGGAATCTCTCGATGTGTCATCTGACTCAACGACACTACCTGATTTGCACAGATTGTT
GGTTCCCCAGCTGGCCACTGCAACCTTTGAAAGAAAACATTGGTTACTACCACTAGATGA
TATTCATTTTATTTCAGTGGAGCATTTTATCACCAGGTACGGAGTTTTAATGGGAAGTGT
GTAATTTCTGCCATTCGGGGTCTCTAAATCAAAACAGTGAAAACAGCATACTTATTTTGG
TGTTGCGAAGTAGCATAGGATCATGAGAGTTTTGTCTTAATTGTTAAACCTATTATATGT
TTGACTGTTCAAGTCAAGCATATGGGCTCCAGAGGAGAAGTGATCCGAAGAGGAGCAGCA
GCAGACCACGCAGGAGGGACTTATCTTGTGCCCGCTGCACTGACTGATGCGCATAGTTCT
T
>TR213|c0_g2_i1
TGTGTGCCTTGGCAGTCTCAGACGAGCGGCCAATATGGGCTCCAGAGGAGAAGTGATCCG
AAGAGGAGCAGCAGCAGACCACGCAGGAGGGACTTATCTTGTGCCCGCTAATGAATAAAA
ATGTGGAAACGAATTATATCTTGTGCACGCACAATGGCACTATAGTAAAACACAGCCTAA
ACATGCTGTTTTTTTATCTGTATGACTCCATACATTTGTAATGACCTATTGAACGCATGG
AAAAGAAGGG
>TR214|c0_g2_i1
TCTCAGACGAGCGGCCATGATACCCATTTTTGGGATAACCTCTCTTTGGTTCTACGTTCT
CGTAAATAGAGAGCGCAGCTGTGTTTTGGTAGATCAGATCCACATTGGTTCCAGTTCTCG
ATCTGATGATGTCCATGGCACACTGGTTTAAGAACACATATTGGTCCTCTGTCTGCACCA
TGAGGGGCCGGTGCATGCGCAGATCATGGACAATGCCATACACGTCCACAATATTTTCCC
TTTCAATCTGGAAGATCAATCTGTCAATGGCTATGAAGGTTCCTGTGCGTCCAACACCAG
CACTGCAGTGGACCACAGTAGGAGAGTTTCTGGAGTATTGATCCATGTGCTCTCTGACCA
AATGTCTGAAGCTGATGAGGAGCTCGGTGGTTTCTGGCACGCCGTGATCTGGCCAGGCTG
TGAAGTGGAAGTGACGCACTGAACGCGTCTCTGCTGTTTTCACATTTTTAACGTCAAAGT
CCCTGATGGTCCAGTCTTCAAGTGGTATTTCGGAGGTTGTTGTCACAGTGATGTTTTCAA
AGTGCTTGGTGCCAGAATCCCAGTATCTCTCACATTTCACTCGTCCCTGTTCATTACAGC
GTGTCAGCATGACCAGCGTCTGCACATTCTTCTCCCAGATCATCCTCCAGAACTCGTTGA
CTGTGGCGGGCAAAGGACCTGGCCGCTCGTCTGAGACTGCCAAGGCACACA
>TR214|c0_g3_i1
ATAGTCCCCTCGTTTATCAACATTCAACATTTTTAACAAATAAATACCAAAAAATAGAGG
TTTAAATCCAGAGAGCTACAAGATTTTTAACAAAAGCGTGACAGGTATAAAAAATAAATA
CAGCACAATCTTTTAAAGGTGTTCCCTTTACAAATGTCTGCTCAGTTTCTTGCAAGGAGT
GAAGAGAGCAGTGGAAGATCTATGCGTTGTGATACCCATTTTTGGGATAACCTCTCTTTG
GTTCTACGTTCTCGTAAATAGAGAGCGCAGCTGTGTTTTGGTAGATCAGATCCACATTGG
TTCCAACGACCGCGGCTGAGTCGGAGACACGCAGGGA
>TR214|c1_g1_i1
TGTCTCCGACTCAGCCGCGGTCGTAAGGCGTAAAGAGCGCCACCTATTGGTATTAAAGCA
TACAGTTTTTAAAAAGGCACACAGCGTTCATACCAGCATTTTTTCAAAGGTTCATTTAAT
TACAAGCTGTTCTTATTCAAAAGTGTCTGTAATAATACCTATACAGCATCATCATCATAT
TACCTGAGCAAAACATGTCATCATACATCATACAGTAAGTCATATACAGTAGTCAACAAG
CA
>TR215|c0_g1_i1
GCTCCCCCCATGAGCTGTACCGGGACGACTACTTGGCTGTGGACATTGTTGACAGACGAC
CCAAGATAATGACTGAGGCCATCGATCGGATCATTAAAGCAATGAAATATCAAGCCTATC
TACAGTGTTATGAACATAAATGTTACGAGACTCCTGGTATCCCTGGACCAAAAGGGCCAC
GAGGGCCAAAAGGTATGAAAGGAGACAGGGGTGCTAATGGGCCAAAAGGTGACAAGGGTA
AACAGGGTGATCCTGGCATTGAAGGTCCAATTGGACGACCGGGTCCAAAGGGAGCCGTTG
GTATGAAAGGTGACAAGGGTGAAAGTGGAGCAATTGGAGCGAAGGGTGTGGCAGGAGTAC
CTGGCCGTAATGGAACTGATGGTCAAAAGGGTAAAATTGGACGAATCGGAGCTCCCGGTT
GCAAAGGTGATCCAGGTGACAAGGGACCAGATGGCCACCCAGGAGATGTTGGTGATACTG
GGCTACCTGGTGTGAATGGAGAAAAGGGTGACCCAGGCCGTCCTGGAAAGCCGGGTCCCC
CTGGCCCCGTGGGTG
>TR216|c0_g1_i1
ACAACCTGAAACACACACACACACACGGGCCGAACACACCCGTCCATACGTGCGTCCCGT
GTAATCCTCTTCAGATGATTACTGATGACATCATCCGGTCATATGGCCCAGATATCCATC
AGACCGCTGCAGCACAAACTTCAGATTTTACTCTGGAGACAAAGTGAAGCTTCGATGATT
CAAACCTGACGAGAGTCTGATGATCAGTACGACCACATGATCAATAAGTGTGATAAGGAA
TCAAACAAATGACTTCATAAAGTTTATTCATTTATTATTAAATGTTCCCTGAAGACTTGA
AACATGACGTGAACTCGGACGAGTCTCGAGTCTCGTTTCAGGTCATCAGAGCTGAGACTC
CACAAAACAAAAGGAAATTATTTTCATTGAATAGTTGAATTATTGATCGATTGAGTTCAA
GTTTAGTTTATTTGTCACATAATTACGGCGACATTATGATGAACCTTTTGGTCATTGTAA
AAAAAAAAAATCTAA
>TR217|c0_g1_i1
AGTAAGGAAATATCAGTATAATATTATTGTTTTCTGGAAAAATCAGCTGTAATAATAATA
ATAATAATATCTTCAGCGTTGTAATAATGACATTAATTCAACAAGTCCTGAGTCCGTGTT
GAACTGAAGTAATTTCTTGTTATGTCTGTATGAAGTCGTGATTAAAGCTCAGCTCATTAA
CGACCCAAAACCTCTTGAATCATTTCAGTCATTAGCGTGCATCAGTGTGCATGGGCCTGA
CTATTACTTGTGTCCACATATTAGACCAGTCCGTGATATTCTTACTGAGGGGCCTTTTTG
TTCCATTTTTCCATATTACA
>TR218|c0_g1_i1
AGGAGGTCAGCAGGGGTGTGAGTGAGCTGAGTGGGGAGTACTGTGTAGAGAACGTCAAAG
GAGAAGATGGAGAACTGTATCGAAGACTCGTTTTCCTCTCTAATGCTGCCCTCGTCCAAT
CAGAGAGCCGTCTTGTCTCTTCAAGTACTGCATCCAGTCACAAGAAGAAAGGCAAAAAGA
AGGTCAAGCCAACAGCTGCTCCAACAATATCTACAGCCTCTCTGTCAGTAGACAGTGGCT
TCCTCTGCTGCGCTCATCATGAAGTTATGGTGGCGGGCCTCACCATGCTTGGGGTGGGCA
TGCCACAGAACAAAGATGTGCCAGTGTCTGTGCTTCTCGTGGGGCTTGGAGGAGGGGGCT
TGCCTCAGTTTCTGCGGGACTTTGTGCCCAACGTTTATGTTGAGGTTGTGGAACTTGACC
CTGTCGTGATGGAGGTGGCGAAGGAATGGTTCGGGTTCCAACCAGATGATCGTCTGACTG
TCACTCTTGGGGATGGCCTTGAACGCATCTGTGCCCTGCAGGAACAAGGTTGGCCGCTCG
TCTGAGACTGCCAAGGCACACA
>TR219|c0_g1_i1
AAAGTTCTGGTAAATACTGTCATGGCAAAAAAAGTTGGGGGCAGGGGGGGTAGTGAACTT
GGTCCTGAAGAAGACTGTGACTGTGTATTTAGAGGACAGAGACAAACGGTTTCAGTTTGG
AGCCGATCTGTGGCTGTGGTCGTACTTTCTTTTTGCTTTATGGGTCTCTTGGACAAAATG
GGAACAACAAAGGAAATATACACCGAGCAAAAATTTACTGGCCGCTCGTCTGAGACTGCC
AAGGCACACA
>TR220|c0_g2_i1
AAGTGAATCTTTTATACCCCGAAGACAAGGCAGGCTAGCTGTTTCCCCTGTTTCCAGTCA
TTATGCTAAGCTAAGCTAACTGGCTGCTGTCTGTAACAGGCATGAGAGAGGTATTGATTT
TCTCATCTAATTCTCTGCAGCAAAGTGAAGCTAGTAGGGCTATTCTTTTTATGTGGAAAT
CATATTCAGCTACCAAACAACTATACTGCCTTATACTATGTGAATAGATTCCATGTAAAA
CTGTGTGTGTTTGAATGTGTGCTAGCATGTGTGTGTGAGTGCTGTGTGTATAATGACTTG
CACTTCTTTAGTTGAAGTGTTTTGCACACTTGTGTACAGAAGAACAGGCAGTGTCTGTGC
AGTATTATTTTACCACTATTCATCGAAACGACTCATAACAACCTGTAAGAAAATGGAGCT
CATATGTTTGTTGTCATTGGTTTAACATGTTAACCCCATGTTAATGCTGCTGCTTATACC
AATAAATCAATTTCCATCTCCACTGTAA
>TR221|c0_g1_i1
ATATCCCCTTCCTGACGCTCCATGTTTTTCTTACGTGCAAATCGGCGGTTACCATCCATG
ATGAAGGCCACATGTTTGGGCATGGGTCCAGCCTTCAGGATATTCGCTGAAATCTTCTCG
AGCAGGTTTAATTCACCTTCTCTTATCCACGACATTTTCACGACTTCAAACGGTCTTCCA
ACTCACAGCTTTTACGATGACGAGCTCTTCCGCCCCCATAGCGTTAGATCGGAAGAGCAC
ACGTCTGAACTGGCCGCTCGTCTGAGACTGCCAAGGCACACA
>TR222|c0_g1_i1
TGTGTGCCTTGGCAGTCTCAGACGAGCGGCCATTTGACTGAAACATCCTCTCTGGCAGAA
CAATTCAAATAAGACACAGTGTTTGTGTGGACACACACAGTCTTCGGAGCTTGTCCTGTC
GCACGTCGGCTCCTCGCTGGAAGCCTCTTGCTTGTATTGGATGCAAATTGGGTATTAAAA
GAGTTGAGAGAAACATGAGATAGCGTGACACGGGGGCAGCTGAGGAGAG
>TR223|c0_g1_i1
TTTTTTATCACGGCCTTGTTTACTGTTGACGTCTCCTCACCGATAAGATGGACGCCTGGA
GAGAATCTCCCGCCTCTTCTGGGTGTCCGTGACTGGAGCGTCGTCCTCCAGCTCTGCCAC
GGTGGCAATCTGTAGGAAACAAACAAAGTGACGAGTTAACTACAATATTGTTCTTTGTTT
TACAACTTCATCTTAGGTGTTAAATGTTATTACTGAAGGGGAGGGGGGGCAGCTTTTGTG
TGTAAACCGGGATGTGTTTGGCAGAAACAAACTGTGAAAGAGAAGGATGACAGCAAATTT
CAGCAGCATTTTATTTTGAGCCTTAACCTTTTCAACCCATCACACATCTCAACAGAGTCT
CTACAGATGACTGTGCAATTACAATTACAATTAGTAATTACTTGTGAATGTGTGAATTAA
CACTTTCACTTCTCCAGAAAGAAGTTTCTCAGAAAATTGGCACTACGACTGCGGCTGAGT
CGGAGACACGCAGGGA
>TR223|c1_g1_i1
GTGTGCTCTTCCGATCTAACGCTCTGGCAGCAATCAGTCAGACTCGTCCCTTTGTCTTGG
CACAGACATTGTCCCCTAGCAGTGCCAGCGCAGCCTTTGTGTTGTTAATACGCAACCATT
ATGCACCAGTGTGAGTCATAAACGCTTACGGATTGATGACACGCAGACAGGTCAAGTTTA
TTTTTGCTGTCGTCCCAGCAGTGCCAATTTTCTGAGAAACT
>TR224|c0_g1_i1
GAACGAACTTCCCATTGTTCGCACTTTCAACCCCTCTATGCGTCAGTATAGCAGAGTGCA
GCATAACGTCAAAGGAATCCCCATAAAAATCACCATAGTGAAACCACAACAGACTGCAGC
ACAGAAGGATGAGCTGCCTCCCACCCAGAGCCGAGAGGAAGCATCCGGGGCCGTTAGCTC
CGAGCAGAGTCCTACAGCTTGAGGACTATG
>TR224|c1_g1_i1
GACTATGGAGCAGCCCACAGGGTATCATCAGGACCCGGCTGTGTGGGACATACTTGTGTC
ATGGCGACACTAAATGGAGATGACTGCTAATCACACTGTAAACCCCACATACTCACAGAT
TGCATCATACTGTACAATAAACGACTGAAATGAGGGTGGCTGAAGACACTGCAGTGAGTG
GATGTGATTAAATGAGTATTTGAATGCTTTTTGTAGTCGCTTGGAGTTTTGTAAATTTCT
TCATTTCGTAAACTTTCTGTCAGCAGCTTTGGCCGCTCGTCTGAGACTGCCAAGGCACAC
A
>TR225|c0_g2_i1
TGTGTGCCTTGGCAGTCTCAGACGAGCGGCCACCTCTTTGCTGTCGACCAGTTCTGGGGA
TCGTGTCAGTATTTTGCGACTGTAGCACTTGTCCGGGCTGAACGTCTCCAGCTCTATAGC
GCCCTCCGATCCAAGAAAAGTGAGCGGGGCAGGGAAGCACTTGTTCTTGAAGGGCCTTAG
TCTCGCATCCAGCAGCCTGGGATGGAGTCCTGAGCTGGAGCAGGGGCTG
>TR225|c0_g3_i1
TCCCTGCGTGTCTCCGACTCAGCCGCGGTCGTCAGACTCATGGGCCACTCCGCCGTGGCC
TACAAGGACAACATGCTTCTTTTCGGGGGAGGCGAGAGCCAGAACTCTCCAAAGAACTGC
CTGTGGAGGTACAACTTCACCACTGAGACCTGGGGGCAGGTGGCCACACTCCAAGGTTCG
AGCGCCCCGGACAAGATCCACCACTGCTGCGCCGGTCTGGGTCCCAGCTACAAGTCCAAC
ACCGGCAGCCCCTGCTCCAGCTCAGG
>TR226|c0_g1_i1
GAACTTTGCATGGGAATGAAGTTAAGTTCCTAAGTTTCCCCAAGAAATTAAGTAATTTCT
GAGCTTGCTCTCCTTGGGTGGAGAGGTGTGATATCTTCTCAGGAGACCCCTCAGCCTCAC
AGATGTTGACACTGAGCAGCAGGTTGTTCTCTGTGCTCCACACTGATCTCTGACTCTGAC
TGCTGTTCGAGTCCTGTCTGGCCGCTCGTCTGAGACTGCCAAGGCACACA
>TR227|c0_g1_i1
TGTGTGCCTTGGCAGTCTCAGACGAGCGGCCAAAAGACTTGAAAAGACTAAACCCTAACC
CTAACCCTAACCTTCATAAAGAAGAGGTCAAACTGAACCGTGATGTTACTGTGACGTCAT
TATGATGTCATTGGGTCAGCTGCTGGTGACATTAACAGACTTTCTCCAGTCTGAGGAGGT
GTTCGGCCTCCTGCTCCTCC
>TR227|c0_g2_i1
TGTGTGCCTTGGCAGTCTCAGACGAGCGGCCAAATAATCATCAGTGCTGAAAAATCTAAA
ACATTTAAAAACCAGCTGTGTGATCCTTTAAGCTGCTCCACTGTCTGTCTGTGAGGAGAA
CACTCAGCTGAACCTCTCTCTCTCTCTCTATCAACAGCACGGGGCATGAATTAAATAAAA
TGATCCCAATAAAAACACAAGTGGAGCAGAACGATGTTAAACAGCGAAAAAGAACAAATC
AACCAAACTGTAAATCAGTTTTTAAACTGAGAAAACATCTGGTATTCAAGTAAATCAACA
AAAGTCACGTTCTTCAAATGAAGTGTGGCGCTCAGATCAGAGCTGAAACCAAACTGAAGC
AACAACATTCGTACAGTATGAAGTTAAAACAACGTCAGTTTGCATCCCTTTTTCTTTTTG
TGAGGCCTGGAAGAGAACAAAGTGCTTCAAACTCAGGAGGAGGAGGAGCAGGAGGCCGAA
CACCTC
>TR228|c0_g1_i1
TCCGATCTTAACTCGCCCCGATTTCGTCTTTACCCGCGCCAACGATGCGAAGACCGTCTT
ACCGATAAACCCATAGACAAAGACGCCCACGAGAATGATCGACGGCAGCACGAGGAGAAA
GCTCGGAAGCCAGCGCCTCACTCTTTTCATGATGAAATCTCCTGATTTTTTGGGGGATGA
AGAGCGCTATATAGCACCCCTCATGTGAGCGCAAACGCGCAACGTTAGATCAAGAACAGT
TCCGGTATGGAGATCGGA
>TR229|c0_g1_i1
AAAATCACACGTGGCGACGGAGCCAATGCGCTCCTCTGTGTGTGTGTGTGCGTGCGTATG
TGCGTCCGAAGCGTCACCACGCCGTACGCGCGACGCAAGCCCAAGCCGCGTCCGAACCGC
GCTCCCTCCGATCGGAGAGGTCGTGCCGCGCGTGCATTCCTTTTGAAAACGGGGCATTTT
CTTATCTTACCGTTTCATTTTGACAAGTCTTGTTCCTTTTTTTGTATCTTGTACATGTTT
ACATTGTATCTCGCATTGCCCAAAAGAGAAACAATATTAAATGTATTATCTTTGTTGTTT
TAA
>TR230|c0_g1_i1
TGTGTGCCTTGGCAGTCTCAGACGAGCGGCCATGTACTTTTATCAAAATGCCCATTGCAC
TTGTATCAAAATACCCATTGTGTAAAGGAGGGCTAAACTGTGCAACATAATGCCCTTGAC
TGCTTATTCCCGGTACTTACAAACGGGTGCAGTGGTTGAGCTTCTTTTCACTGCTATGAG
AAAGAAAGCCTGTGCTAACCAAAGCCTGAGCTTATTGTTCGTATTTCAGCTCAAGTTGAA
AGCTCTTAATAGGCGTTCAGAGTCTGATTTTGTATTTTATTTTATTTTATTTTGTTTTAT
TTTATTCATTTACAGTAGCTATTGCAAATATTCAAAGAAGAAACTCTTATTTTGAAAAAC
TGAA
>TR231|c0_g2_i1
TCTCACAAGGTAACCGCAAGGCAAATGAGGCAGCAAAGCGCACAGCTGAAAATCAACCTT
TTGATGCATACACAGTTGATGCTGCAGTCACACACATAGACGATGACGTTTTACAAGACA
TGCAAAACTCTTCTCCTGAATCTGAAAAGACGCACTGGAAAAACAAAGGACACAGGAGGG
TATTTGAAAATGACCTGAAGGACTGCCAATCCCTCCTAAATGATTTATAGGTTTGCAGCA
ATTTTGAGCCATGGGAATGTCTCAACAGACGGGATGGTAGCTATAATCAATAAACATTTC
A
>TR232|c1_g1_i3
GCCACCAGAAGATGGAGCCATTTTTTATTAAATTTGTCAAGAGAGGTTGGGTAAATCTAA
GCCATTATCATACCTGCTAGCTCTTGGCATATTAATCAGGTAATGTAACTGTCTGTTTTT
GTGTGAATGGATTATCATCAGTAATGATTATAGATTATAGATCAGATGATAGATCTCCTT
TACCAGAGATTTTAGGGTACAGTTTACAGTTTTAGGGGAGGCTCAGTGAATAGAGGTGAA
AAAATATCACAAAGGAGATCAGGTAGAATAGCATAAATGTGTGTTATTTGGGTTAAAAGA
GATTTTAGTCTTTTTCTTTTTTAACATTCCCAGAGTTGAAAACTAAAAAATGCCTCAGGA
CAGACCTTTTTAATGTATTTGTTGTAGTCTGAGGTTATGTCAGATTAGCAATATTAGACT
ATCTTCGCTTAAATGTTGAGTGTCTGTGAGATCAAATAATATAATCAAGATCCCATAGAC
ATCTAGACAATGAGCAAAAAGAAAAAAGAAAACTAAGGGTAAGTGAGGAAGGCACTTTTT
CGTCTGAGGACAGGCTGTCTCAGACTTTGAAAAGTCCTGTCCTATACCACAACATATTCA
ACAATCCTTCAGCCAATAATAAAATGTTATCAAAATAAGTGGTCTCCCTTTCTGGTATCA
TGGATATAATATAACTACTTTAAGCACAGAAGAGGATGAATGAGGCTGTAACAAAATACA
GTAGTATCATTCTGAATACATAAACATGCATGGAGCATTTGTACAGACACAACACTCTGA
CCTTTAAATTGCACCATGTACATTCATTCACACAGCAAGTCTGTTAAAATACCCAGCATG
TATATATGATTCGTTTCCTGCTTTTGGCTCACTCTTCCCAAACTTGATACATGATGCTTT
TCTTCATTTATTAACAATAATAATTCAACAAATCAATAAATCAAAGAGTAAATCATAGAA
ACTGATGTTATCTGTTGACTGTGTAGATACATAATGGATTTTACTAACCCACAAAAAGTT
AGGGATGTTTAGCTTTTGGATTAAATTTCAGAATGCACCTAAAATGCACCACAACCTTTA
CAGGTGAACTTAAGTTAACCTTTTCTAAACTTATGAGTGCACATGTCCAATTGTTCAATG
TTTCAGAACTCATTGAATAACATGCTGTTCTCTAAGAAGGCGATTAACCACAAAAATCAC
AAAACCGTTTGATTTAGTGGTTCAATTGTCAGTGAAGAATATAGCATGAAGTTTTTATAG
GGATATTTTTTCAATGCTATCCCTGACTTTTTGTGAGTAGTGTAATAATAAAAGAATACA
AAAATGGCTCTTTTATTCTTTTACCACAAATTGGGTTACTATGAGACAATAAAGGTTATA
AATCAGCAACGTTATAAGGGCATTTCTCTACTACCATCACATAAAAGGCAAAGGGAAATG
AAAGGCTGTCATCAAACACAATTATCAACCCATACCCCCATCAACTGAACGATGCATCTT
TTATCACACAGCTAATGTGTAGAGTACTCAGGACGTACAACCACTTCGTAGAAGAGCACT
TGTGAGTGGCATGGATAGACTTGTTCTGCACTGGTGTGAAGAAATGCAAGATTGTCACCA
TCAGTAGCATCAAATTCGTCAACGTGGACGATATATCCCTCATCACAGTAAACAACAAGC
CTACTGCTGTAACGAATGCGTTCCCTGACCTCACCGGATAATTCACTGTTCCTTTGCTCA
ATCTTCAAACTAACAACTGGACTAGTGAAATTTTCTCTTGAGCAACCTTCACCACTCATA
GAAACACTTGTTTTCCATGTTACATTGTGAAAAGTGAAATATGCACTGTTATGAACAGGT
GTTTGGAAATCAAAAGTCAGATTATTGAGGCGTTGGTCACGAAAACTGTAGAACCCAAAA
TCCTTCTGAGGTTTGGCAATGCGGTGTCCGAAGATAAAGCTCCACGGGCTGCCAGTATAA
ATCCTGGGAGTGTAGATATTTTGTTCTTCTGTAAGGTCATTCAGCAATGTCGTGAAGGGC
AGAGCATTAAATTGAAACCCCTGAAACTTGCCAGCATGGTACTGTGAGTCATCCAGAGTG
TATAAGTCCACAGCTGGTATCATTGGGAAACGGATGAGCTTCAGAAGGATTTCAGGAATA
GCTGTGTTTCTTTGGGCTGCTGCCCATCTCTCCAGTCCTTTCAGGATGACAGTTTCATTA
GTTACCACAAGATCTGAGCGAGACAGAAGAGCTTTGACTACACCAAATGAGAGTTTTGTC
CATGTTGGGGAATGGATCAGCGCCTCACAATTCCACGCCAGGTAGCGAAGGTAAACTTCC
TGTAGAGCCTCATCATCTGTAAAAATGGCATATTCATAGAGAGATTTCTGACTCTGGAAA
GTGGGATCTCCTGGAAGAAGCTGTGTGAAAATATTTGTGGTCTTATTCTGAAGCTCTGTC
AGACCCCAGTCAGATGCCATCTTGAGAATGCAATGAGCAGAGGATAGTGTGACTTTAATC
TTTCTTGTGTAGAAGTATCTGACAAAGTTGTTGGCATGTTGACTGCAGTCAGAAGTGGCA
TGAATGCTGAGGCTGCTGAAGTCTGTCTGTGAAGTTTTAAGGTTTGAGTTCAGACGAAGG
ATGAGTCTGTGAGCACAGATGGTCTCAATGGTGTTGCTGTCCACCACAACTTTAATGTTC
AAGTCACAGTCATTTCCACTGTCAAACAGCTCCCCCAGCTGGTGAGAGAGGGTTGCATTG
TCCAAATCATCGTCGAAGCTGTGATTCCAGTTGATAGATTCGTTTTTGCATCTAACACCA
GCATCCTCAGCGTGACGGCAGTTATTGACCCCCCAATCAGGAAATGCACATTTGGACAGG
CTTATCTCTTTCCCAAGACAGTCTACATCATCCATCCAGATTTTACCATCCGAGCTGCCA
AATGTAGATGATCCTAGAGGCTCTGCTGCACCAATGAACCCAAGCTGGCGGCACACTACA
TGAGCATCTTTTATGTCCCAGTCATCATCGCACACAGTCCCCCAAACTCCATCATGAAAG
ATCTCCACACGGCCCTCAGCATGATCTTGACCATCAGCCAGCCGAACAGAACCCTCCTCA
TGACCAGCAGACACGTTGACGCTCAGGAAAAGAATACAGAATGATAGCAAAGTATTTTCT
TTCATTTTGATTGCAGTGAACAGATTTCAAAATGGAGTCAAGAAGAAAGGTATGTGTCAG
ACTTATCATGTGTCACAAGCGCAATAAAACATGCCCTTGAGCTGCGGAAGAAAGAACACA
CAGGGAGAGGCAAAGAACTGGAACTGTGTGTCCCCATAGTGTT
>TR233|c0_g1_i1
AAGGCCCTTTTGGTGGCTCCGAGATGGTATATAATCTTTCTGTCCCCAAAAAAATCATCA
ATTGCCTCCTGTGAAATCTCTCCCACTGTGACACTTGTCATAGTGCCACTGAATGTTGAT
TGTTTGTCCAAGTGAGTGGAGGGGGCGTGGCTTAGCCATAGGTCAATTATCTGTGTCGAG
TCGAGTGACATATTAACTTTGTCGCCAGTGACGTGAAGCTGCTCGGGGCTTGGTGTAGCT
GCAGTGCTTGACCTGACCAGAGTTGATGGTCTCATTTTCACGCTTGTGTAGCTGGAAAAT
GCTTTCTGATCAGCAGACGTGAGTTGTAATCATGACTCAATCAGTTTTTACACTGTACAC
TCCACTCAGGTGTTTTACGTGACAAATACACATGACTAT
>TR234|c0_g2_i1
TGACACTTCAGACAGAGCCGGGCTAGCTGTTTCCCACCTTTTTTTTCTTTTTAATCAGTC
TTCATGCTAAACAAAGCTAACCAGCTTTCAAAAGAGAGCCCAAAATGTGAAACTACTATT
TTAAAACTGAAGACCTTAACACCAAAGTGATATCAAAGGAGTCCTTTGATTAAAATCCAG
CTGTCATTTCGAATCATTCATTCACTTTGATGTGTGGTTACTATTACATTTTGTATTCTG
TATTCTCGTCATGAACTAACCAGGTGCTCAGGGTGTAAAAAGGAACAATTACCAAAATAT
CTCAAGGAACTCATATCCATACTTAGTAACAGTGTGGCCGCTCGTCTGAGACTGCCAA
>TR234|c0_g1_i3
GGCAGTCTCAGACGAGCGGCCAGAACTAACCAGGTGCTCAGGGTGTAAAAAGGAACAATT
ACCAAAATATCTCAAGGAACTCATATCCATACTTAGTAACAGTGACGACTGCATGGGGCA
CTTTGGCACTTGTCATTACCTACTATACCACAGGAGGATATAGTGATTACCTAATGGATA
TCTTATCTGAGCTTGTATTTTTGGAAATTGTGTCAAAGTCTGTGTCAAAATTGGACGAAC
CTCATGTTCTTTATGTGTCCAAAACAACCTATGAAAGTCTGAAAGTTCTCATCATCAAAA
GCACACACAGAAAAACAAAACAAAAAAACCCCCCATATGTTTTAGTAAAACATTACATCT
ACATGTAATAGGACTGTAATAAAAGAACTCCCCCCAGAACTCCATTTACATTCATTGTGA
TCTGGGCCTTATGGA
>TR234|c0_g4_i1
ATACGTGACCTACTCCCACTGGCTTTTCAACACTCCGAGACGAGTCGACGTTTGACTGCA
AGTTGATCATTTTTTACTTGTGACGTTCATATTTATAGTGCAACCAGAACACTAAAGGAC
TCGAGGAGAACCCAGTCAGTAGCATGAATGAAATCCTCATGAATGCGGACTGGGTGCAGG
TTCAGTTTGGTGTTGTGGTTGTTCAGCATATGTAGCCTCTTCGGTAGAAGCCTGGGTTGG
TCTGAG
>TR234|c0_g5_i1
TCCCTGCGTGTCTCCGACTCAGCCGCGGTCGTCTTGGGGAAAATTAGACACCATTCCCTT
CACACAGATGGAACATTTGGCAGCTTATGTATGAATGTACCCAGAATTTAATAATACACA
CCACAAAATTAGGATAAAAATCAGGTCAGCCAGAGTTTTTGAAAGGCTAATACTGATATA
ATTTCAACATACACAAAACAAATTTCACAGTGTGGCAACTTAAGGAAATTGTACAGGAGT
TT
>TR234|c0_g6_i2
TCCCTGCGTGTCTCCGACTCAGCCGCGGTCGTATAAAACATTGCGTTGTACAGGGAGGAG
AGCAGGAACTTTGGGACTGCAGGCTCTTCATTAGGGTGATACGCCTCGCCCCTATCCTCC
ACCATTTATATGGAACAATATGAGAATAAAAGATAATAATGACCATAATAATAGTCATGA
TATTTTATTACTCTAGCGAGAATGTTTCTCTGCTTTTACACAAACTGTGAAGATTGACTG
TGGAAGATCTACCTGAGACCATAACCTTAACCAGCGGGGTTTTTAAAAAATGTATTGTAA
AAAAGAGAAAATAAGAAAATGAAAAATTCCGTTCATTGTTGGTTATGACAAATGTTTTGA
GGACTTGTGTCTTGTTTCTTATTTTTTCTGTTGAAGATGACTTAACTTCCTTTCTCTTCT
TGTTGTCTCCCTTTGCATTGCTTAAGTATCAAAGCTGATGGAAGCATAAGAAGTAAACCA
ATTTGGTAACTGTATAACTTGTAAATGTTAAAGAAGCTCTATTCAAAGGTTTATGATAAA
TGTTTTATGTTGGAGTACAGGAAGCACAACAT
>TR234|c0_g8_i1
TAGCCCGGCTCTGTCTGAAGTGTCATCACTGAGCTCTAGAGCTTTGTTAACTACGGACAG
AGCCAGATAGCTTTGCCCTTGTTTCCTGTCTTAATGCCAAGTTATATTTACCATGCAGAC
ATGTGAGTGGTGTCGATCTTCTCATCTAGCTCAAAACAAAGCATACTTCCCCAAAATGTC
ACATTATTTCTTTAAAACAACAGACCAAGCTTGAAAAAACTCCTGTACAATTTCCTTAAG
T
>TR235|c0_g1_i1
ACAGTTTGCATGCATATGCTAATGCAGCCTTGCAGTACTTACATTCAAAGTCTGTCCCTG
CATCATGGCACGTCAGTCTTCATCTCCCTTGTATTTCACTGTCGCCCTGCTGCAGCTAAA
GTTGACGCTAATCTATAAACTTTTCAATTTATTTGCAGATTCCTCCACTTCCCACTTCCA
CTTTCAGACACTTTTAGCTAGCAAACGATTGTGCAATCTTTTACGTTATCCATGGGATCG
ATGCTACGCGGACCGATTGCACTGGCAATGTCGACTGTACTCGAAAATAAGGCCATTCAA
GCCAACACTACTGAATATGATCAATATAGCTGCAGTATTGATGAACTGAACCAGTAAGAT
AAGCCTGCTCAGGGCGCATACCGTTTCTGATTTGCCGTGGCTGCCTTCATGGCTCAACGG
CACCCTAGGAGA
>TR236|c0_g1_i1
AATTTCGCCTCAGGAATGGCGGAGCCTGCCACCAGCAGTTAAGACAATATTGAATGGGGA
TAGTTATAGAATGTAAATACATTAAATGACTGTTGCATCAAAAACGCTGATCATAAATGG
TATTCTGTTTTGGTATTTATGTCCCTTTGCTGATGCTGTTTCACTTTAGCCTGATGCATG
AGTAGTTGTGAGCCTAATCTCTTTGCCACTTCTCCCATTGGTCGCTCGTCTGAGACTGCC
AAGGCACACA
>TR237|c0_g1_i1
GCTCTTCCGATCTTTTTTAACATTGTATCAGTTTTAATTAAAAGCGAACAGCAGTGTAGA
GGAATGCGGTTCCACTTTGATTTAATGCAAATATACAATGCAAACAGACCTACGAAGCCC
CAAAATTACTTTATCTATACACATCAAACCACTAAAGAGTTCTATATACACATACACTTT
TGTTAGATACAAACACAAGAGTTTAAAAAAAAGTCATAACAGGGCTGCCAAACAACACTG
TGTCTCAAAAACAGGAATACCTGTACAGTGTGCATTTTCAGCACATGCAACTTATGTAGA
GGGTCATGCAAGAGGTGAAAAATCAAAATGTAAGTTACACAATAAAAAATGTTGTTCATG
TTAAATATATCATTCAAGTTGTGTGTTAATGTATAGGAGTATTTTGGCTTCCAGTGCATT
TTATTTCCTTTTGCCTGTTACACCTTGTTGAAGTGTAACAAGTATGTTATGGTTTCACAA
TCAGCTTAAATAATAGTCTTTTTCCAAACAACAGTCAGATTGTTTGCCTCAACACCAGCT
TATAGCCACACCGAAGCAAGCCTGTTATCTACAACAAGCTCAATAAATAGATCTGATATA
AGTACGATTTCCTTCAAGTCCGGTGTCCAATACTTCAGCATCATTTCACATTAGTTGTAA
TGAGAAAAAAGTTAAATATAGCATTAAATCTTCACTTCACTTTACTGACCAGATGAGAGG
AAATTAGTGAGGACAGTGAATAAAAATAAGAAGGAACAACATAAGGGGACATCTCAGCTT
TGGAATCATAGAAACCATTTAAGAACAAAATGTTTCCTCCTTTCGAAAAGATATTCCATA
AGAATATATAGTTTATAAATATTAATTCACGTTCGCCATAAACACCCAGCACCGATCTTG
ATTCTTTTGCTGTTAAAAGACTTTAGTTACTGTACTGGGTAAGCAAAGTTCTGATATCAG
AGCATATTTTTCCCAAAGCAACACATCCATATAAATCACTCCAGCATGCCTTTCAGGGGC
AGGGGGGATATTGGCATCATATACAGTGACACACGTAACTATTTACAGCTGTGAGAAGCA
AGCGAGAGATATTCCTCTGGTAGTTCTAAAGAATCATAACACATCTTCAATTGTGTTTCC
AATGTTGCCATGCAGAGTTACTTGACACCAGCAGGCTGAAAGGGAGAGATACATTTGGGA
AAACAGACAGATTGAAGGAGGTGAGTATTTCTAGCACTATCTTCTTCTCTTCAGGCAAAG
CTGGTTTACATCAATATTAAGCACTACCGATACCTTCTCCGCTCTTTTTCTGTTTAACCT
CTGCAGCAAGGCAGGGCTGAGTGCCAAGCACCTACAGGATAACGTGTTTCATACTGCACG
TGCTGAGCCAAACTGGAAGTTGGGCGGTAGCTAATGTAGACATAATGTAGCCTCCTGTGT
TAGTAGAAGCAGAGAACAGTTACATCAAGCAGTGGTCAAAATTGAGGAAAAGACAGATTA
TTACGTTCTGTCATTAATGGCAAGAATGGTGTGAAATAAATCGCTTTCAGCTGTGTTTTA
TGACAGGCTGCCGCTCATCCACAGCCCAACTGCCTGTTTAAGAAAAAAATGGCCGCTCGT
CTGAGACTGCCAA
>TR238|c0_g1_i1
TGTGTGCCTTGGCAGTCTCAGACGAGCGGCCAGCTCCAGATATGACTCCTCTGTGTATAT
GGGCTTCACATATTTCTTCAGGGAAATGTCCCTGCTCTTGTTCCAGACACACTGCAGAAG
GCCGGGCTGCCCGTGGTTGGAGTCCAGCAGCTGCGCCCGCACACAGTCGTAGATGTAAAG
GAGGTAGTGGGTGTCTGTCCGGGCATACTGCACCATCTCATCTGGCAGAGGTCGAATCCT
CCAGTCGGCCAGCTGGTAGCGTTTGTCCGAGTCCACGCGGCAGAAGTGTGTTAGCAGGTG
GTCGAGGGAGTGTCTGGCCAGGTTCAGAGCTCGGCTGGCCTGGTGCGTGTCAAAAAGGTT
GATGACATACAAGCCGAAGTCCCTCTGGAGCCACTCCACGTCAGAGTCGGCGCCGTGAAA
TACCTTGACAATGGTCGACGACCGCGGCTGAGTCGGAGACACGCAGGGA
>TR239|c0_g1_i1
AACACTATGGGTACAAAATTAAACTGCGATGATGAAGGGGTTGTGTTTTCTAAAAGCAGT
GTAGAGTGAAATGTGAGGTTTCCCAAAAGTCTCAAATCATCTGTATTTTACCTCCACATG
CACAGGGGAACTACAGTATAATCAGTGTACTTTGGGAGTTTTTTAGGAGACAGATCAAAG
GCAGCATTTACAAACTGAAAATATGTTTGACTCTGATCCTTCAGATTTTGTGGATTTTAT
GGCATGACAAATTGTAAATACTGTAGATGACTTAAGAACATATTTTACATTTTATATTAT
GATGTTAATACATGGATTTGTATATATTTTTTTTCTAAGATATGATCAAACTAAACGAGA
GGCACTATATACAGACATGGAACACTTTAATCAGCTCAGAGGTGTATCTATAGG
>TR240|c0_g1_i1
GATCTTGTGTGCCTTGGCAGTCTCAGACGAGCGGCCAGTTCAGACGTGTGCTCTTCCGAT
CTAACGGACTTTTTTTTTTTTCAATATAGAAAAACTGGCCTTTATTTAGTCTTTTTACAT
ATGGCTTTAGCTTTTCTTTTATTACAAACAGGTTTTACAAAAGGTTCTGAAGACTTTCGA
ATCAACCACAGGTGGAAAATCATGAAGATGTAGATGACCCTGCAATGGTACACCCATGAT
CAGAGGCTCCCACACGGCTCCGGCCACAAAGCAGTCACAGATAGTAAAAACAGCAAGGAA
AACAGTTGTCTCGAAACACCGCAGTACAACAT
>TR240|c0_g3_i1
GATCTTGTGTGCCTTGGCAGTCTCAGACGAGCGGCCACTTGGCTTTTGCGGTCTTTTTTT
TTTTTTTGCGCTTACGTTTGTGAGCCACGATGGTACAGCGAGCGCCGTTGGGCAAAAAGA
GCGGGAGAGATCAAATGTTCGCTTCACGCCAACGGATTTTGGCTCAACAGGGTGTTAAAC
ACATGTGACTTAAGTGGGACATGAGCATCGTCCGGGTGCAGAAAAGGGAATCATGTCCGC
TCTGTATTTCTCGTCTGTGACTGCAACATTTCAATCGACTCAGTCCATCTGGTGTGTCCC
TCGTCTGATGTTGTACTGCGGTGTTTCGAGAC
>TR240|c1_g1_i1
GCCTTTTTCTTCTTCTTCTTTGGCTCCTCGGACTTGGCGGGTTTCCCGAGGCTTCGCTTT
CCCTCCAAGATGTCGTCCGCGGGGCTTACGGCGGGTCGTTTCCTGAAGAGAGCCCCACAG
GCCGAGGCCCACAAGGCGACCATCAGCGCGAGCCCGCCGCACGCCGCAAGAAGGATCACC
CACGGCGGGATGAGCTCGGGCTTCAGTCCCAGGTCCACGCCGAGCTCGGAGCGCAGCAGC
CCCAGGCCTTTAGACAACACCTCATTCAGACGGTTCGCCAGCAGCTGGACCTGCTGAGAG
GCCGCGTCCTGCCACTGCTCCATGTGTACCGTTTCCTCGAACAAACAGACCGATTAGTCA
CGCTCCGCTCGCCGCTGTTAGCCGCTGCTAGCCTGCGGTGCTAGCTAAAAATAACGGAAC
GACTTCGACATGATGGAAGACGATAAATTCATCCCCTCCTCCGCCAGCAACGTCGGCCTA
GACAGACAGCCTGCCAGCCAGGGAGGCAGCCAGTTAGCTACCGAAATCTCGTGTGAAGTC
TGCGGTGACAAGCAGCTAACTAGCCATCAAGCTAAATATCATCGTAAGATAATATGTCAC
CGTTAGCCGACCACCACCACAATGCATCCACTGTGACCGCGAGTAGAGCAGGTT
>TR240|c2_g1_i1
TATTTTCTACTCTAATTACTACAATACAGCTCTTTCAATCAGTTATTTGATTCAGTGGAA
TTAGAAGACAGAATCAAGAGTATCAAATGCATACTTAAAAATCATTAACACCGCATTACA
TTAGATTGCACTGCATCTATGTTCAGTTTTCAATGATCCATCGGCTGACACTCGACGTGT
ATAAAAGTTGTTTTTCAATTTCCAGACAGGTTTTTAAGGTTTTAAGTCCGTCATGAAGAC
CTTAGTTCAAAGTTCTCGTGACAAAAGGTGTTGCATAAACAGGATATGAAGTCTTTTGCA
TACAGAGGTCTGCAGAGTGGACTCGGTCTCATGTCTCTCTCCTCGCCTTCTTCTTCTTCG
CCGGCTTGGGCGCTTGGCTCTCCTCGGGTTTTTCATCAGTTGGCTTCTGTGGCACTTGTG
TGACAGGGGGTTTCTGGGATATGTTTTCCTTCACTGGTTGCTCCACTCTGGCCTCAGCAG
CAGCTGCTTTGACAGGCTGGACGGCGGCAGTATTCTCCTGAACAGGTGGCTGCTTCTTCA
CAGAGGCTGCAGGTGCCGCCTCCTTCTCTGGCTCCTCGCCCTGGCCTGCTGCGTCCTCAG
CAGCCTTCTTCTTCTTCTTTTTCTTCTTTTTCGTTTTAGCTGCCCCATCAGCAGCAGTCT
CTCCCTTGTCCTTCTCATCCTCATCATCGTCAGCCGCTGCAATCAGCAGATTCGCCTTGG
TGGGCTCGGGGAGGGGTTTCTCTTGAGAGGGAGGGGGCTCAGGAGTGGGCTCTTCATAGT
TGCCCCAGATTTCAGAGGGGGCGTTCCAGTCAGAGCTGGGGTCCACTGAGCCGCCATTCA
GTCCGGACCACTCGTCATCCACTCTGGGCGGCCAGGAGAGATCCGTCACAGGCTGGGGCT
CGGCGTTCAGTCCAGCTAAAGACACCAGATTGCGCTCCGTCGTGGGTTCAATCACGGTCC
ACGAATCATCAATATCCCCCCTCCACAGTGGTGTTGGTTCTCTATTGGTTGTCCAGGGGC
CCGTCTTTGGAACAATGTTGTGAGAGGGAACCTTTACAGCCTTCTCAGTAACAGCAGCAG
CAGCAGCAGCCACCACTGACACCTCGCTGTTGTTAACTTGAGGTACAACAGCCTCGACCT
TTTCTGCCTTCACTTTAGTGGATTCTCCTTTTTTCTTCTTCTGGCTGACAGGTGCGGGGG
CCGCGGGGGAGCCTCTGATCATGGGTGTA
>TR241|c0_g1_i1
GGCGCTCGTGTTACCTTATCTTGTGTGGAGTTTGCCTCCCTGTAGACGTACCACTGCTGG
CCATCGCTGCCGTACAGGACCCGGTACGCGGACACGTAGTACTGGTACTCCCTCATGGTG
GAGCCGGTGGTGGTGATGCCTGGACGAGCGGTACGGCAAGAAACAAGAGGAGGAGGGTGT
GAAGTCTGCGGCTGTGCTCGTGGCTCACTCAGCGTGTTACGCCTTCATGCACGCTGCATT
TTTATCTGGATGATTATTTCAGTGCGCCCACAGAGCGCAGCATGGACGCCGTGAATGCAG
CAAATGAAGGAGTAAACCTTGAGCTCTTTGGTCGTTAGCAACATCCTTGAATGGACAGAA
CACGATAAACGTGTTTGTGAGCCCTGAAAACAGGCATAATATTCTAATTTTTATTTTTAC
TTGCGGTGAAAACCAGCGTGAATCAAAGACCCTGACCCAGGACAGTGAAAACCAGACAGT
AAACTGTTTTGTTTTACGGGTATTTGTGGGGACTCGGGACGCCCAGCTTCAAA
>TR242|c0_g1_i1
GATTCTGATCTGCCACATCACGGCGCAGGGAGAGACAGAGGGAGAGAAGGGACACAGAGA
GATGGAAAAATGATCCAAGAGAGAGTAAATAAATGAGACAGAGGTGAGGAAAGACGGAGA
AGATGGAGGGAAAAAGCGAGGAGCGGAGACAATGTAGAGAAAGAGAGAGAAAAAGGAGCC
ACAAGGCTGAAGTTTGTTTGATTTTCCAACTGTGCAGGAAATAATGACAGAGCTCAGAGC
TCTCTGGTTATAACACAACTCGGTCCAAGCCACATTCTGAAT
>TR243|c0_g1_i1
ATTCATTCAGCCATTACATTCACTCTCACAGGCAGGTCGAAGCCGCTAGTGGTGGAGGAC
AGGTCATTAGCAACCCGAGAAAATGTTGTCCGTGAGAGTTGCTGCAGCGTTGGCCAGGAC
CCTGCCCAGAAGGGCTGGATTTGTGTCCAAAGCTGTCCCAGCCGCCTGCGTTGGGGTCAA
CCACCTCCACACACACAGACCATGGCTGCAGAAGACAGGCACAGCTGAGGTGTCCTCAAT
CCTGGAGGAGAAGATCATGGGAGCTGACACCTCTGCAGACCTGGAGGAGACAGGACGCGT
GCTGTCCATTGGTGACGGTATTGCCAGAGTGTACGGGCTGAGGAACGTCCAGGCAGAAGA
GATGGTGGAGTTCTCCTCTGGACTGAAAGGCATGTCTCTGAACTTGGAGCCTGACAACGT
TGGTGTTGTGGTGTTCGGTAATGACAAGCTGATCAAGGAGGGCGACATCGTGAAGAGAAC
TGGTGCCATTGTGGACGTCCCTGTCGGTGAGGAGCTGCTCGGCCGTGTACGACCGCGGCT
GAGTCGGAGACACGCAGGGA
>TR244|c0_g1_i1
TTTTAATGCACGGGGGGGAAACGCCTGATTTTGGCTATTCTCAATTTAAGGCTATTCATT
TCTATTTGGCTACACCACCACCTGGGGACTGAGAATTACAGGAGTGACATCTCTTTAAGT
GAAGTATTAAAATGGTTCCACAACATGTGGGTACAAATTCCTCTCATAGACTTTACATTA
ATGCTGAACTTAAAGGGGAGTACCACTCAATTTGGGACATTTCTGAATCGAGGATCATAA
AAATCTGTAACATCTTCCAGAAACACATCCTCTAAAGATGACTCCAATATCTGGAGGTGT
CTATAAGAGGGAATTAATTAGAGGGATGGTGGCAATATTGGGTATAAAACATAAGCTGAA
CGTTGAGTGGCAATCCCCTTTAATAAGTGTGCCTTACAGCTTGGAAAACACTCAAAAAGT
ACAACACATAGACACTACTCTGAGCACAGTTCTATTAAAACGACCGCGGCTGAGTCGGAG
ACACGCAGGGA
>TR245|c0_g1_i1
TGTGTGCCTTGGCAGTCTCAGACGAGCGGCCAAATAAACTGACCGCTCGCAACATTAACC
AGGTCTACATATTTCAGTTCTGTGCTGAAGCTCGGCCTGCATGATGTATTCAGTCCACTG
TGTTTGTGTGTTGAATTCCATCAAGCCTCTGAAGAGGGGGGATGAGTCATAGCGCTACGC
AAGCCCACTCAGTGGGTGGAGCCACCAACATACACTCACGTACATCCTCAGAACGGAGGC
CAACAAACACACGTTGCAATATCTCAGCTCCATAGGATAACACGGATAATAGATCGGAAG
AGCGTCGTGTAGGGAAAGAGTG
>TR246|c0_g1_i1
AAGAGAAAGAAGGTGTAGGCTGATGGTTAGGAGGCGGGCTACAGCAGGGTTAGTACCACC
AAATGTAACGTTAAACGACAGAAAAATGACGGAGAAAGAAAGAGAGAGAAAGAGCGTGTG
AATGGAGAGCTAGTAATAAAAAAGGCAGTCAGTCTCACTAAGGAAAGCTCATCGTCAGTG
CATCTCTCATCTTGGATGTTCCGAAGTCAAAGTGCCGATTTGGTAACTGTGGAGACCATC
CACTCCTCATCAATAAGGCCGAAAAGATCGGAAGAGCGTCGTGTAGGGAAAG
>TR247|c0_g1_i1
TCCCTGCGTGTCTCCGACTCAGCCGCGGTCGTGACGTGTGCTCTTCCGATCTAACGCTAT
GGGGGTTCATTAACGTTTGGTCCATTTTTGTCCTCCATTGGCAACGCTTTTGAAAATGCA
AGTTTTCTCTGGAAGTGATGAAGACAAAAGAAAAGGCACTTTAGGTGTAATATGTAAAAC
ACGTGGTTCTGAAATGTTTTTTGTATTTGTGTGACTTATTTATTAATCTTCTATATTTTT
TTATTTGAAAGCGATCAGCCTGACGGCTGATCAGTGAATTGTTTGAGACCATACCAAAGT
GTGTTGTGGCTCATTTTTAATTCGTTTGCCTGTTTGTTTCCATGTCTTTCATAAGCACTA
TCTTTTATGATGAAGTTACATAGAGATCAGTCACTTATTTATTTTTTTTTTTTCAATAAT
TAGCTTTTCCATTTTGCACATTTTGAGAGATGACGGGTTTACCTTTTTAGAGTTTTGACA
GTGCACATGTTAAGTACCGGCAGCTTTTTAGAAGTAGATTTGAATACTGTCACATTTACA
CACATGTAATAAAACGAATGAATCAGATTTTAAATTTGACATCTTCTCTGTGAGATCAGC
TGTAGTTGCATCGTGCAGTTTGAATGTTTGTAG
>TR248|c0_g1_i1
TGGGGTATTGCTATTAGCATTGATGAGCATAGGGAGCGACGAGGTCATAACCCTGCACAT
ACTTGCAATTTACATAATAAATCTGCTCCTTGTGAGTTAGCTGGCTGAAATTAAATTTGC
TCGTACATATTTGTCAAAATAAGGTAATGGGGAGAGTATGGCACAACGTTACTGAAGCTG
GATGATGGTCTGCTGCAGGTCGCTGTCACTCCACACTCTGCTCGGCTCTGAATTGGTGCA
CGTTTGTAGGGAGTGACAAGGTTAAAGCCTAAATGCCAAATAATGACTCAGCCAGTACAT
GCGCTCTACTCACATGACAAATCTGTTCCATGTGAGTTTGCTGACTAGAATTAGATTAAA
CGACCGCGGCTGAGTCGGAGACACGCAGGGA
>TR249|c0_g1_i1
ACCACGTTGTCCGAACAACTACAGGTAAGAGACAAATGCACGCACCCACTACATCACTGT
AACAGTGAACATTGTTAGAAGAAGGAAGCGAAGAGATGGAGATAAACAGGACGATTGATA
CAGCGACAGGCGGAGGATGGATCGATAAACAGGCTGATTAACAGGGAGACTGATCAAGGG
ACTGGCAGAAGGAAAGACAGATCAGCAGATG
>TR250|c0_g1_i1
TAGTTTTAAGTCCTTCATCTTATAATAAAGCCACAAGCCTATTAGTTTGCTGTCCAATGA
CAACACAGATAAAAGGGTATCCTTTCGAAGTTAAAATTTCAGGAAATCCTGAAAATGTAG
CACTATCTGATCAAGTAAAAAGTTTAGATTGGGTCGCTCGATCAGCAACGAAAAAGGGAC
AAGCTAAATCTGAAGAACTTGAGGAAGTGCGACAAAAAATTGCAGCCTTACTGAAAATAT
CAACTTGATATCATCTATGAAATCAAAGGG
>TR251|c0_g1_i1
GAAGCTGGCTACTGGTCTCTTGCTCAGAGGGAGGACTGGAGAAGAGAGGGAGGGAAGGTT
TGGAGGCAGGAGGAAGAGGAGGAGGGAGGGACGGAGGAATGGACGGAGGCTGAGGTGGAC
ATGAGGGGAGCTGGGGGGACTTTGCCGCAGGTGGTGGTGGTTTGGGTCGACACGGCCGGG
CCGGAGGGAGGGAAGGTGGAGAGAGGGGTGAAGATGGAGGGATGGAGGCAACAGAGGGGA
CAGCTGGAGTATCAAGCGTTCCCGTCAGAGGGCTTGTGTGGCCGGTGTCCTTGGAAACAA
CGCTGGCCTCCATCATATTTCCACAGATTGAGTGTCCGACTGCTCTCTGTCACTCTGTCT
CTCTCTCAGCT
>TR252|c0_g1_i1
TGTGTGCCTTGGCAGTCTCAGACGAGCGGCCAACTCGTGAGCGCCCGCGCTGTGACCACT
CGGGCGGCAGGACGTGTTGTCGAGTGAAGAGGCCGACAGCTTCAGCTCGTGGTCGTGGGG
TTCCTCAGGGTTCTGCTCTCGGTCCTCCACAGTTTCAGTTTACGTGCTGACTCATCGTCG
CCGTCGGGCCTCTACACTCAGATCAGCTGTCAGTTTCTGAAGCTTCATCCAAACATGCAG
CTGGTCAGATCCCACAGATCTCAGATCAGTCGGATGTGTTCATGTGAAAGCCTTAACGTC
AGGATAATAAGCAGCTGAACAACCAACCTGCAGACTGTGAATCTGCCTGTCTGTCATCAG
CCTTAAAGCCGCACTAGGTAACTTTCAGTTTTGCTTGAGTACGACCGCGGCTGAGTCGGA
GACACGCAGGGA
>TR254|c0_g2_i1
AAGTATTTACAACAGGAAGTTAGGCAAACAGGCCAACAGAGCTGACAGTTTGAAGCTCGA
CAGCAGCGCGGACAGTTTGTACCTGCGAGCCTTTCTCAGGTGTCACCATGAGTCTACAGT
GGATGGCAGTGGCCACCTTCCTCTACGTCGAGGTCTTCTTCGTCCTGCTGCTCTGCATCC
CGTTCATCTCACCTAAGAGATGGAGCAAGATCTTCAAGTCCCGGATCATCCAGACCATCG
CTCTCTATGGAAACACCTCGTTCATGGTGGCCATCGCCATCCTCGTCTTCCTGCTCATCG
ATGCTTTCCGTGAGGTGAGGAAGTACAGCGTCACAGAGAAGGTGGATCTGACCAACAACC
CGACGGCCATCGAACACATCCACATGAAACTGTTCAGAGCTCAGAGGAACGAGTACATCG
CCGGCTTCGCCCTGCTGCTGTGCCTGCTGCTGCGTCGTCTTGCCACCCTGCTCTCCCAGC
AGGCCTCGCTCATGGCCTCCAACGAAGCCTTCAAGA
>TR254|c0_g3_i1
ACAAGGAATGATAAGTTTACAGGCGTATTTCATTATTGGAAGAAAATATAATTGTATTCA
TCTCAAGCCAAGACCACTGTTTGTGGAAACAAATGAAATTACACAATAAAAACAAATACA
AATTTCTAAATAAATGTACAAACATTTCTTTTTCTCTGATATTACTTAAGACTTCAACAA
GGCTCCTTTTATCACAACCAGCTTCAGCCAGCTTTCAAGTTAAATGAAACACAATGCGTG
TGCTTTGAACAGTAATGAATAAAACAAAATGCAAAAATAGGTGGATTTATACAGGTAAAA
GAGAGACTGGACTGGGGCATAAACCAGCCGCCCCGCTTTCAGCCGCAGGGTGTTTGCAGC
TCGAGGCCGATCAGGAAGGATTCGGTCAGTCAGCCAGCCAGGTCTCGAGACATGCTGTGT
CATGCCACAGTTGCCCGCAGCACCAGCATCAGCCTAGTTATCTCTAGAGATGTTTGTAAT
ATGTCCTCCTGCAGCAGCTCGTTCTCCTCCATGTATTTCTTGGCGGCGGCGCTGGCCCCC
TCCGCCTGCTTCTTGAAGGCTTCGTTGGAGGCCAT
>TR255|c0_g1_i1
TACCACCGGAACCGGAAGTGCTAAACACGAGCATAACAGTCGAAGTTTGTGAACGTTACA
TTCTTGAGTTTGCCTTTGTTTGTCTATTTACAAGCGTAAGTGCGGACGACGATGCATGTT
TAGTCACACAACAGGTAAAAATCGCTAATATATGTTTACAATGACCAAAGAAAAGCGACA
CAGGAGGAGGGATTCTCCGGAGTGGGAGTCCAAAGTTAAGATAAAGCAGGA
>TR256|c0_g1_i1
TCCCTGCGTGTCTCCGACTCAGCCGCGGTCGTAGTGGTCTGCTGGGCCCCCTGGTGATAT
GCAAGCCCGGTACTCTGAAGGGCAACGGCCCAGACAGACAGAGGAGCGACGTGGAGACGG
AGTTTGCTCTGCTCTTCATGGTGCACGACGAGAACCAGTCCTGGTACTTGGACGACAACA
TCAGGACGTACCTCGGCGTCGACCCCGATACCCTCAGTGTAGATGAAGACTTTGAGGAGA
GTAACCTGATGCACGGGATCAATGGCCGGCTGTACGGTAACCTCCGTGGACTGGAGATG
>TR256|c1_g1_i1
GACGCTCTTCCGATCTCAATAAATGGCAACACAGAAACGCCGTTCCAATATAAAATTTAT
ATCCTACAAAATAGAAAAAGAAAGCAATCCTGAACTTTACAGTTTTTATAATTGTACAGT
CGTTGGTATGTTTTGACTAGTTTGATCATTAGTTCATATTTACATACATGACGTGCAGCA
AATACATTATGCAACAGTGATTTTGTCCCTGGAAATTTCTTTGTAAGTGCATTAATGACC
AGTGTTATGGCAACACACATACGGAGTCCCTTCATTAGTGCTGTCCGCCCACAGCCAGAA
GACTGAGTGCCAACAAGAGCAGCAGCGTCTTCATGGAGCCTCCAGTTCCTGATGCTGCAG
CTCTTGAGAGGGTGGAATTTGAGGCCTGTGTGACTTTGTCTTTGATGGTGAAAGTGGTCT
CCATGCCGGCATGAATGTGGTCGGTCACGTGACAGTGGAGCAACCAAGTTCCTGGGTTTC
CTGCCACCATTTCCACGGTCTGGAAGGTCCCAGGGAAGAGGTCAAAGACGTCTGCACGGT
GCACACGGTCCGTCTTGTAGGTAAACGTCTCGGCGTGGAAGTGAACGGTGTACGACCGCG
GCTGAGTCGGAGAC
>TR257|c0_g1_i1
ACCCCTGAACTGTTTTGAGTACAGCGGAGATAAGAGATGGGTGTGGAAAGGGTGGAATCG
AAAGGACAAAGGCGTCTGACCCCCATGTCTTAAAACAATGTGCACAATGCCCACAGGAAG
TGCATCTTAACTGTCTCGCTCCCGCTGCCTCAAAGTGTGCCTCAAAACTGCGGGAAGATT
GTATTTACGACCGCGGCTGAGTCGGAGACA
>TR257|c0_g2_i1
GCTGTACTCAAAACAGTTCAGGGGTGCGGTCAGACCACGTCCCCCTTCAGGGTCCATACA
AGCCGAGTTTCAAGTCCGTCTGGCGAAATTCAAACACTCCAACGTGTGGATTTTGTCGTC
AGCCCGCTCCGTGGGGACAGTTCATCTTTAGTGTGGGCAGAGTGGGTGCTTCAGTTCCCT
TCCTTTGGCTGTGTGCTCCGTCAGCTGTTGTGCCTGTGCAAAACTTGCAACGACTTAACC
CACCATGACTCCACAGAAATGTCAGAAGACCGTGAATTTG
>TR257|c0_g7_i1
AACTGTTTTGAGTACAGCGGAGATAAGAGATGGGTGTGGAAAGGGTGGAATCGAAAGGAC
AAAGGCGTCTGACCCCCATGTCTTAAAACAATGTGCACAATGCCCACAGGAAGTGCATCT
TAACTGTCTCGCTCCCGCTGCCTCAAAGTGTGCCTCAAAACTGCGGGAAGATTGTATTTT
TTATGAGTTTTCTTTTTCTGTTGCCATTTAAGAATTTATCATGAGACGTCTATGTGCCAG
ACTACTTTACTAGTCCACAGAGAAAGCTTGTAATAGGGAAATAATAATGAAAGAGAAGGA
TTGATTAGAGAAAAAGATGCCCTGAGCCTTTTGGTCCACTGTTTGAATCTCGTTTGGACC
ACTGTACACTGGAATGTTTTCAGAAAGACACATAAGCGAAATTTCAAATAGTCTTTTAAT
GAACTAAACACTTTATTTTTTAGTTTATGTTATTTTGAAATGACAATGTGCATTGTTTCT
TTCAATTTTTATCGAATCAAGAGCATTATTGGACAAAGTGTTATCACCTGTGAGTCATCA
CTAGTCTACTTGTCTTAAAGCCTAAAGGATGTCAGCCTTTCAAAGCGCCATCCCACTCAT
GCTAGCAACGACCGCGGCTGAGTCGGAGACA
>TR257|c0_g8_i1
TTTTTTTTGCAGCGCGGTGGAAAATAACTTTAATAAAACTCCTATGAAAACAAAAACCAG
CAAAACAATAAAAGCCTGTACATTTGACAATATCCAGTGTCTGAGACTTTTGAAGGCTAG
TGGTGCGAAGTACAGCTGCATCACACATAAACCAACAGAGAAAAACCATTATAGGCTTAG
GCCCGGGCCTAAGGTTTTATATAATAGGATATGGTTCATATAGTCGGATATTGCACGAAA
ATCAAACACAGATGCAGATGCTGTGGAGCACCGTATGTCGAAAACGAGGATGTAGCTTTG
CATCGCAGTGTAATGTCCCTA
>TR258|c0_g1_i1
TGTGTGCCTTGGCAGTCTCAGACGAGCGGCCAGCTCTCACACCCACAAATTTCACTCCAC
ATACATGATTTATACATCAAAACATAGATAAATGTGTCCCAGTCACAGTCGTGTGACTTC
AGACACAAACAGACTTATGCTTTTGGCTCCATGAGCCTCCAAGACACAAGAGTGCCAACC
AACTGTCTCATAGGCCCCAATGTTAACTGAGGCCAGAGAAGAGCAGACAGTACCAGTTTT
CTAACTCGCCGTAATTCTCACATTTTTGACTCAACAGGAATAAAAAATCCATCAAAGTGT
TCGGCAGAGTCTCCTGTCTCTCGTGATATGAACATTTCGTCACTCACAGGTACAGTCTGT
GAGCTATAAGCAGGAACGACCGCGGCTGAGTCGGAGACACGCAGGGA
>TR259|c0_g1_i1
TGTGTGCCTTGGCAGTCTCAGACGAGCGGCCATTCCCAGCCGTGTCGGGGTCCGTGAAGG
CAGCAGCGGGTCCAGATGCCTCCGCAGCGCCGTCCCCTCCGCTCTGACATCAGACGGGAG
GAATCTGAGGAATGCCGGGCTCCTGGGAGAAGTCCTCCTCGTTTAATGGTTTTCCAGGGG
CCACAGAGGAAATTTGGAAGAAGGCAGAGGGCTGTACTTCCTGAGCTATCCTGTGGGAGA
TGCTGTGGGAGTGCAGAGCACTGGCATTGTTGTTCTGAGACCTTCAGTACGACCGCGGCT
GAGTCGGAGACACGCAGGGA
>TR260|c0_g1_i1
TAAATTATCCATAATACAAAGTATCCAAATAAAACTACTGTGGAAGAGAGAGTGTTTCTG
TAAATTAAACAGCTTTGTCTGGCACTGAAGCGAAGAAAGGCGAATGCAGGGCAAAGCTGC
GTATTTTATTGCTTGTGGGTGACACTGCAGTGTTTGGTTTTCTGTAAAGCAGGAACTCAA
ATATTTAAATACTCACAAAGCTGAGAATAATTATACCAAGCAAACACTGTCCACGGAAAC
CTTCAAACGGCTGTAAATGCTCAGTATGCTCGCTTTAAAAACTTGTTGTTTCGAGTTGGC
GGGTCACGCTTTATTTCCTCATCGTTTGCACATGGCATGTAGCTTTTAGTGTGGTGCAAA
AGACAAACACACAAATAGACAAATCAGGTTTATCTGGTGGAG
>TR261|c0_g1_i1
GGCGCCGGACATGATCGAAGGTGGTATAAACCGGCTCTGCTGATCCAGACTGCTGAAGGC
CTGCAGGGTGATGAAGGCTGAAGAGCTGCTGATGGGAGCAAACCGAGGTCGCTCCTCACA
GTCAAGACTCTGTCAGGACACATCCTGGAGTCTGATCCTGACAGACAAAACTGAGGGCTC
CAATGATACTTTGGAAAGAGTTGACTCTTGTGTTCACTGTACATTTCTAAAGTCTCCTTC
ACCCTCGGTCTGAAGTGGCTCTGATGCGTTCAGGGTCTGTTGATGTTCACAGCTACTTTG
AAAATGAATCAGTCGAAATATTTCTGACATCAGGTGCTACAGCTGTTCTGATTAAAGTAA
ACTGTCGTC
>TR262|c0_g1_i1
TTATGATGAGTTGTTTGGAATCCGTCTGGAGTCAAACGCCGTGTAACTTTATACGTATAT
TTAGTCCGTCCACCTGATAAAAGTGCAGCGGGGAGGAAAACAGCCGTGACGTTTTGAAAT
GTGGCCTCACTGTTTGTTTTAGTCGTCCGGGGACAGTTTTTTGGGGAGATCCAGACAGGT
TTTTGTGCGTCTCCGTCTCTTTCCG
>TR263|c0_g1_i1
TTTTTTTGAAATGCAAAGAAAGTTTAATTTGATCACAATTTACATCCTGATGAAAAACAC
GCCGAGTACAAAAGAGACGATTTTATAAAAAACTGAAGTTGTGACAATATTTACAAGATG
TTTATTCGTCAAACTTCTCAGTTTGGACTCTGAGTTCCTGTTTCGGTTGAGAGTCTCTGA
TTGGTCGGATCGGTAGGTGACCTGATGAGTCGGGTTTTTATCGAGCAACGAGTCTTCGTT
TGGTCGTCTGCTCCACCAGTTTGTGGTAATCATCCAGTTTGTCTCGAACTTTATTATAAA
TGGCGCTGTTGGTCTGAGTCTCGCTCAGAGTCTGAAGCAGCTGATCGATCGACGTGTACG
GCAGCCAAACCGAAGAGGACGTCGCTGAGAGAGGCCTCTCTATTCCAAAGTACTGGTGGC
CCCTCCCCAGCAGAGCGTCCACGTACTCCAACACCAGCTCAGCTGCCGCGTCCAGCAGGT
CAAAGTTCAGGAAGAGACGCAGCAGAGAGGAGGCGTCCACGGCCTTGTAAGACTTGACCA
GCCAATCAGGCAGCGGGACGCCGTGTGACAG
>TR264|c0_g1_i1
GTGGCTTCCACACGCGATGCACGAAGAAGCGGGTGCTCTCCCAGACCCTTCACATGCCCT
CCAAGTTTATCCCCGTCGCCCCTCTTGAAGATTCACAGAGCCTCTTTGATCCGTATGCTG
TCCTCCCAGCTGGGAGGCCAGGGGATGGAGCAGCCCTTTTAGTCTCCCATTTCAAGTCAC
ACATTCTTTCCTTAAGGACCCAGAGGTCCCGACCCTTAGTTGCAGTGGAATTTCATATGC
AAAAATAGGCCAGACTTGCCAGGCTGTTTGAATATTCACCCGTCCTCTCAGTGTTCATCA
TCCTCGGGTCCTCCGGCATTAGGTATTCATCTTCAAGGTGTCGTGGTGAGGCGTATGCTA
ATTTTGGCTGAGGCAGCGACAGAAGGACCTTCCCCGACCCTTCGTCTTCCTCTCCCCATA
GTGTT
>TR265|c0_g1_i1
TGTGTGCCTTGGCAGTCTCAGACGAGCGGCCATAACTTTAGTGTTTCTTTTAATTAACTT
ATGGTGGTGATCCAGTGTCATTTTTAATGTCAGGTATGTAAACTGATGTTGAGGTTGTAA
ACAGATGAAGAGAAGGTTTGAGGAGGTGTGATGTTGGAGAATGTGTTTGATGAGGAAAGG
TCATGTTGCATGTTGTACCACTAGATGGCAGAATATAATAGTAAGATGGTAAACTGTTGC
TCAGAAAGTAGGGGTGTTGTTGATTTGCAGGCAATCTGTACATTGTCTAGTAAACAAAAG
A
>TR266|c0_g1_i1
TGTGTGCCTTGGCAGTCTCAGACGAGCGGCCAATATGAAAAAAAACCCCAAAAACAGTGA
GGGGGAAAAGCTACAGCCTGATGCGTACATCTCCAGAGATGAAGATGAAGAGTAGAGTAT
TACACTGCTTACCGATAAGTCTTCTTTGTTCTGTTCCTACAGATCTTTTATTTGTAGATG
TCATACTGTTGTCCAGTCTTAATAAGAGGTTCAATTATTTTGGTTGTCATTGTTTGTAAT
TACATTCCCAAAGTGTGTGTCATTTCTCAAACAGAAAAACACAAAACCTGAGAGCAATTC
ATTTCCGTATCTGTGTCAGGGCAAAATCTGGAGTAAAAGATAGTGGGGTACGACCGCGGC
TGAGTCGGAGACACGCAGGGA
>TR267|c0_g1_i1
TGTGTGCCTTGGCAGTCTCAGACGAGCGGCCAATCAGTTTTTTTTCACATTATATTTCAA
ATTTCACCAGCAACATCTCTCTCTAGAAACAATGTCCCCAATAAGCTCGATAATCCTCCA
AACACACTGTCAGGAGTTTTAGGGACTATTTAGTTGGTGGAAAGTAATTCCAGTGAAAAC
TGTTCAGTATTAAGGATTATCCAGAGTAATGGAGGTACTGATAATGGAAAGCCAGTTTGC
TCTTGAGTGTTTGAAACGTCATTTTCCACACAGACTCCCTGTACCCCATTGTGTTGGTGT
GACGGTGGACGTCTCGGAGAGACTGATGACCGCATGGCTGCGCGCCACTTCGTTTGAGTG
AGAAAATGCGATTTTTGTCATTTTGGTGAACTGCCCCTTTTTGTGCGGCATCAATTTG
>TR268|c0_g2_i1
AACCTAGTTAAATATTACCTTGAATGTTGTTTCTATCTGAGAGACCAGTCCTATTTTATG
TTGGTTCGTACAAAACTTCGACTGCAAACTCTACAGAGTGAGACCTGTTAACTTGCCAAC
ACAGTCTCCAAATACTGTTATTATATTCCCATTATGTATTATTACATGTTCTGGGGACCC
CTGGGAACCAGTCCAAGGGCCTCTGCCTCTGTGTAGTACTGCACGCATAGTTACTCACAC
ACAGGTCAGTCCTGAGCCGCCCATACTGCGTCGACACCCAGAACCCCCTCCTGTCATCCA
GGGTGATGAAGGGCTCCTCCGGGTACCTGGCCCGGTACTTCTTCAGGAAGCCCCCTTCGA
AGTCCGCCAGCACCCCGTCCATGTCGACCAGGACCCGCAGTCTCTTGCCCGTGGCGGAGG
ACGACATGTTGACGCAAATCCTCTTAAACTGATCCCGGAGCGGAATTGTCCCTCTTCCGA
GTAGGCGTACGACCGCGGCTGAGTCGGAGACACGCAGGGA
>TR269|c0_g1_i1
TCCCTGCGTGTCTCCGACTCAGCCGCGGTCGTAACATCCAGAATGTTCAGGACTTTGCCT
GCCAGTGCCTGAACAGGGATGTTTGGAGTAACGACGCGGTGAAGACCATCATCAGAGAAC
ACTTCATATTCTGGCAGGTATATCATGATAGTGAAGAGGGACAAAGATACATCCAATTCT
ATAAGCTGAACAAGTTCCCGTATATTTCCATCCTCGATCCCCGCACAGGTCAAAAGATGG
TGGAGTGGAACCAGCTGGACGTGGCGTCGTTCCTGGAGCAGGCGACCGGCTTCCTGGCAG
AGCACGGGCAGCTCGACGGGCCGTCCTGCCACG
>TR270|c0_g1_i1
GTATGTGGCATTATTACAGTGCAAAAGTAAAGCAGGTACACTGGCAGACGAGGAAAAGTA
TTTACTTTCTTTAAATACAAATATATAATTTCATGTTTTTACAAATACTATTTACAATTT
CATGTATGAAATGTTTACAGAGTGAATAAACTGCCGTTCTTCCACCGCTCATTTCCCCCG
CTCTCTATGCTCTTGGCTGCGGGATCATCGCTCCCTTTGAGTTCATGGTGGGTTTTAGAA
AAGAGCCCGAGGGGGGGAGGAGAGCATTTCAGCACATGGCGTT
>TR271|c0_g1_i1
TTATACATATATATGACAAAAAACAATGAAAAACATGATAGGTCCCCTTTAAAATGCTCA
TGGGTCCAATCTGGATATCTGTGGGGTACAAAAAATATGTTGACGAGGTCTGTTTTCATC
CGTTAATGTCACACTGCAAAAAACACAATACACTGAAAATAAATGTTTTGAGACCTGCTT
CAAAACAGGAAAAACAAGAAATACACACGACCGCGGCTGAGTCGGAGACACGCAGGGA
>TR272|c0_g1_i1
TGTGTGCCTTGGCAGTCTCAGACGAGCGGCCAGACAGATCGGGTTGCCATTCTAGTCGAT
GACATGGCTGATACATGTGGTACCATCTGCCATGCAGCAGACAAACTCATTTCTGCAGGC
GCCACCAAGGTGTATGCCATCCTAACCCATGGCATCTTCTCTGGCCCGGCTATCTCGCGC
ATCAACAATGCCTGCTTTGAAGCTGTGGTGGTCACCAATACAATCCCTCAGGAGGAGAAG
ATGAAGCATTGTCCCAAGATACAGGTTATCGACATCTCCATGATCCTCGCAGAGGCCATC
CGTAGA
>TR272|c1_g1_i1
ACTAGAATGGCAACCCGATCTGTCACATCTCCGACGAGAACCATGCGGTCCACCTCGTTC
GCCTTTTTCCTCTCCTTGTGAATTAGAGCAAAGTCCACGTTCAACCTGTCGGCTATTGAG
GTGACCCTCTTGGCTCCTCCTGCGTCTGGTGAGACAATGGTACAGTTTTTCCATTCAGGG
ATGTTCTCTTTGATCCATTTCAACACAGCTGGCTCTGCATACAAGTTATCGACAGGGATG
TCAAAGAATCCCTGTATCTGTGAGGCATGCAGGTCCATAGTGATGATATGGTCAGCGCCT
GACACGGACAGCATGTTGGCCACCAACTTGGCAGAGATCGGAGCGCGGCTCTTGTCCTTC
TTGTCTTGCCGGGCGTACGGGAAGCAGGGGATGACAGCCGTGACCCTGGAGGCAGAGGCG
ATCTTGCAGGCGTTGATCATACGACCGCGGCTGAGTCGGAGACACGCAGGGA
>TR272|c2_g1_i1
TGTCTCCGACTCAGCCGCGGTCGTGCAGAGGCCATCCGTAGAACTCACAACGGCGAATCC
GTGTCGTACCTGTTCAGCCACGTCCCCTTGTAACAAATGGCGTCTGCTGCGTCTACTGTG
TGCTGTTACACCAAATAAGAGAAGAGGGAATTCCCCAACCCAAACACAACCATTAGCAAA
GCTGTTCTGCTGACTAACCATGAG
>TR273|c0_g1_i1
GAGGAGAGATGACGCTGATAAGAATAGAAAAAGAGCCGTGGAAGGAAGCGGAGTTGACGC
AGGAGTGACGCCCAGAGCAATGAAACACAAGGGCGCAGGGGGTAGAACTACAGGGCACTG
CTGCAGCTCAGCTCAGGCGGAGAATATATCAGACAGAGAGACATAAAAGAGGAGGAGAGC
GAGAAGCTTCTGTGTTTGCTAAT
>TR274|c0_g1_i1
TTGGCAGTCTCAGACGAGCGGCCAATATTCCCTGGGAAGAGGAAAAAAAAGTCCCCTCGA
CCTGAACACACCTGAACGCCTGGATAAGGACATTCAGGTAGAAGTCTGGGATGATCACAA
GCTGTCTTTACATGTGGCGCTTGTAACATTGATTTTCGTCGCATCATTTGCCTTATGTGA
TGCGCACTGGCATATGGCACATGTCAGCGATGGGCTTGCTCTTTATTGAAAACGTAACGA
TTCTGACAATCAGCACTAAATTGCTCATTTGATATCAAAAACACTGCCACGATCAGTTTT
TTCTTTTAAATACACTAATGACCGTTATTGAAAATCATCCGAACAATGGATGGGAAGTGT
CCGCACGGCTTTTTTTGAGACAGTATTTACTTTTTAGGCCAAATGTTTTATAAACAGGGA
TAGCCTATTATTTGGATAACAATGAAAGAAAACATTTTTGCCTTAAGGGAGGAGGTAGTC
TAGATTGTCATCATAGAAACAATGCGACTTTATTTTCAAAGTCATCAATAAAAAATCAAA
CAGGATCAGTTTTTAGAAACACCTACCGGATAAGTGCAGGAGATCCACAAAAGAGCTTCG
TTTCCAATTAATGGGCAATAGACGGACCTATGGGCCAAACCGCGAGGACCCTGTGAGGGG
CTATGCGGATACCGCTATGGAGTTTCCCAGTGAGTTATGGACATGCCTTCATGCCTTTTT
TTCCTCTGTACACTGGCTTTAGTAGTTAGTCTATTTTCACGCTTTACGCAAACGGGGACT
GCATGCATGGGTTGATGTTTAATCGCTCACCGTGGTGCGTAAAAAGGG
>TR274|c0_g2_i1
CACCTGATGTAGGATTTCACAAGAAGACGTACAGAAATTAATTGCTCGTAACATTTGTGC
TCTTAGAAAGTTTATTTCGGCTACAATGCAGTTCATATTAGAACATATTTCTCCAAAAGG
TGCTGATATCTTCCAAATGGAACAGTAACTTGTTACAATTTTGAGCTCTCAAAGTCAATT
TCATTGCTTGCGGACCTGAGCAATATTTGGTGTTATTTCATTTTCTGATTTTGTCCATAT
CGGCCAGCCCGATGAGTCGCTCAACAAAGGTGGTATGGTTCGCAGTGGTTATGGGACAAC
CAACATTGTAAGTCGCAGGTGTCTAACCAGTGGTTCATTGAGACAAGCTCCACTGAAAAG
TTGAACTTGACAAAACTAACATTTTGAAAATCTGTCGTCTTCAGCAAGCGGGTGTACTCA
GGTGTGCCTCGGTGTGAAATAATTATTTGCTCTGCCACCATGTTGACTCATCGCATTGAG
TAGATTTGATAAGAATATCTGTGTTTGCCCTTATCTACATTTTGTTTGCTCCTTTCGTAT
ATTGACTGGAAAATAGTGAAGAAGTTAGCGAATCTGTATCTCCTTTGCCCAGTGCACTGA
ATACTCACACTACCTCGAACCACTGGTACAAAAGAAATCAGCCACGGAGGCCCCAGAAAG
TACAGAGGAATCACATTTATCTTCAATATTGGAAACATAAAGAAAAGTAGAAGCTGAGAT
ATGGTGCCATGAGATGCTGTTCCACCACAAGTCAGACTTCAGGGCTCCCTCTCATAGATT
GTCCCAAGTGTCTGAATTCCACCTGAGGGATGATCACTATTCCTCAACAGCCATTCCTTC
ACTTAACACCGGATAAGTGCAGGAGATCCACAAAAGAGCTTCGTTTCCAATTAATGGGCA
ATAGACGGACCTATGGGCCAAACCGCGAGGACCCTGTGAGGGGCTATGCGGATACCGCTA
TGGAGTTTCCCAGTGAGTTATGGACATGCCTTCATGCCTTTTTTTCCTCTGTACACTGGC
TTTAGTAGTTAGTCTATTTTCACGCTTTACGCAAACGGGGACTGCATGCATGGGTTGATG
TTTAATCGCTCACCGTGGTGCGTAAAAAGGG
>TR274|c0_g2_i2
CACCTGATGTAGGATTTCACAAGAAGACGTACAGAAATTAATTGCTCGTAACATTTGTGC
TCTTAGAAAGTTTATTTCGGCTACAATGCAGTTCATATTAGAACATATTTCTCCAAAAGG
TGCTGATATCTTCCAAATGGAACAGTAACTTGTTACAATTTTGAGCTCTCAAAGTCAATT
TCATTGCTTGCGGACCTGAGCAATATTTGGTGTTATTTCATTTTCTGATTTTGTCCATAT
CGGCCAGCCCGATGAGTCGCTCAACAAAGGTGGTATGGTTCGCAGTGGTTATGGGACAAC
CAACATTGTAAGTCGCAGGTGTCTAACCAGTGGTTCATTGAGACAAGCTCCACTGAAAAG
TTGAACTTGACAAAACTAACATTTTGAAAATCTGTCGTCTTCAGCAAGCGGGTGTACTCA
GGTGTGCCTCGGTGTGAAATAATTATTTGCTCTGCCACCATGTTGACTCATCGCATTGAG
TAGATTTGATAAGAATATCTGTGTTTGCCCTTATCTACATTTTGTTTGCTCCTTTCGTAT
ATTGACTGGAAAATAGTGAAGAAGTTAGCGAATCTGTATCTCCTTTGCCCAGTGCACTGA
ATACTCACACTACCTCGAACCACTGGTACAAAAGAAATCAGCCACGGAGGCCCCAGAAAG
TACAGAGGAATCACATTTATCTTCAATATTGGAAACATAAAGAAAAGTAGAAGCTGAGAT
ATGGTGCCATGAGATGCTGTTCCACCACAAGTCAGACTTCAGGGCTCCCTCTCATAGATT
GTCCCAAGTGTCTGAATTCCACCTGAGGGATGATCACTATTCCTCAACAGCCATTCCTTC
ACTTAACACCTGCAGAAGACACAGCATGGACATCAAATCATTTCATTTGGGCTCTTTTAA
TTCATCACCTGTTAATTAATCTTAGCCCTGCTCCTCAGTTCAAAGTTGCCCAGTGTAGGT
TGAAGTCTCTCCTCATTGTTCTCCTCTGTCTGACTGATATCTCCTCTTTGCTTGCCTGTC
TGACAGTTATTTTTCTCAAATATGTGACGTTACACTTGCTTTCCTTTAAACACAACATAC
AGTCACACGTAGGCCTACTTTATAATAGCACGTGCTGTTAACTATATTCCCTGGGAAGAG
G
>TR275|c0_g1_i1
TGTGTGCCTTGGCAGTCTCAGACGAGCGGCCACCATTGGAAAGGTCAGCGCTATAATTAC
ACACATCAGCGGAAAAGTAGGCACGCTGAAAGTGAAGCCTGCTCTGCTCATCTGCAGCGG
CACAAGTAGCCAGAGTGTGGCCAGGAGTTTGTATTCCAAACTCACAGAGCTTGAATAATC
ATCAGTTTCTGTCACTGCGGGGACAATGGAAACTTTCTTTCATTTCTCATGGTGGAGGAA
TGCAGTGGAA
>TR276|c0_g1_i1
GACGTGTGCTCTTCCGATCTAACGCTGAACATCTGAATCACATGGGAGAGATTTCTTTCG
TGCTTCTTTTGTATGTTTGAATTCCTTTTCAAGATTATGGAGACTGTAGTCTGTGGCTCA
AACATAACGCTCAATATTTTTCTGTTGCATGTTTCCCGTAAATTTGTTCATGTCTCGTCT
TCGTTTCTGCACTGTTTGTTAATATGAATAAAAAGAGGCACTTGTATAG
>TR276|c0_g2_i1
TCCCTGCGTGTCTCCGACTCAGCCGCGGTCGTTGTCGGGAGCCGTTGAGAAGAAGATCTG
TGCTGTCGGTATAACAAAAGTACTCACCGAATGTCCTGCTATGATGGACACAGAGTACAC
TAAACTCTGGACCCCTCTGCTCCAGGCACTCATCGGCCTTTTTGAGTTGCCAGAAGATGA
CAGCATCCCAGACGACGAGCACTTCATCGACATTGAAGACACACCGGGCTATCAGACAGC
ATTCTCGCAACTGGCCTTTGCCGGGAAGAAGGAGCACGACCCCATCGGAGACGCTGTTGG
CAATCCAAAGATCCTGCTGGCGCAGTCACTCCACAAGCTGTCTACTGCCTGTCCAGGAAG
GGTTCCCTCGATGCTGAGCACCAGTCTGAACGCAGAAGCCCTCCAGTTCCTGCAGGGGTA
CTTACAAGCAGCCACAGTGCAGTTGGTTTGAAACTGACGTGATGGTGTTCACTTAATACG
GAGACCACAATACACCGCAGGAGTGGCCGTCGTGACCTCCGCTCACACGACAGACCTGCT
TCGGCTGAACTTTAGTCTTTACAGATTTGGTTTGACTTGACAGTTGATGGATTTACCAGA
GAAACGATCATTTATGGTATGCTGTCTGATGCAAGTTTTTTAAGGGGTTTTTAAAGACAT
GACCAAAAGTAGACTTAACTGAAATAATATTTAGTGTTCAGGCCCTTTGTTTGCCGTGTG
GCGAAAGCTAACAAGGATTTGGATACCAGGTTCTGATACAATTGTCAGTTTATTTCAATA
ACAGCAGCATCAGCAGAGGTGTATATTTCAACAGTATTGTGGAACGCTGAACATCTGAAT
CACATGGGAGAGATTTCTTTCGTGCTTCTTTTGTATGTTTGAATTCCTTTTCAAGATTAT
GGAGACTGTAGTCTGTGGCTCAAACATAACGCTCAATATTTTTCTGTTGCATGTTTCCCG
TAAATTTGTTCATGTCTCGTCTTCGTTTCTGCACTGTTTGTTAATATGAATAAAAAGAGG
CACTTGTATAG
>TR276|c1_g1_i1
TGTGTGCCTTGGCAGTCTCAGACGAGCGGCCATGATAGATTCTGGAGGCATGTGCTCTAT
GATGCTGTTGAGAAGGTAAAAACCTTGGTGGTCATTGGCCTTAGAGGCAATAAGCTTCTG
GAAGACTCCAAGCAAGCCAGGTATTTTATCTGCAGCTGAAGCAGCAATAGTGGGACCTCC
CTTCTCCAGGTAAGCCTGAAGCAGGCGCACCAGAGGGGGGATGTTTCCTGTCCGTTCCCA
TAGTGCAGGCTGCAGCAGGTGGGGGAATAAAGCCATGTAGGATGAGGGAATAGAGTTGGA
GTGGATCTCTAGGAGGAGAGACATCACCTGGAACACGTACGGGAGAAACACGACCGCGGC
TGAGTCGGAGACA
>TR277|c0_g1_i1
TGTGTGCCTTGGCAGTCTCAGACGAGCGGCCACTTAAGAGACTCTCTTAAGTGTCACCTA
ATTTTTTATTTTTTTTTACACCAGCGGTGGCCAGGAAATGACAGACGGAGAGACAGGAGA
CAACGACAGAGAGACAGACACATGTTGTCAATAAGAGAGACAGGCCCACATACTAAATTA
CCCAGAGTCGCACCTTGGCACACACTCACAGCCAGCTTCCCGAAACTAACAAGTACAAAC
ATGACCTAGCCTTGTCCCCGAGAAAAATCACACTGGTGAGCTGGCATACAGTGAAACAGC
TCGGTGCCAAACATGGACACCCACACGCGGCGTACCTGCAGCACAGTGACACGAACATGC
AAATAGAGGATGCTGGGAAATCGAGAGTGCTGGATGTGAAACGACCGCGGCTGAGTCGGA
GACACGCAGGGA
>TR278|c0_g1_i1
TCGGCGCTGAGTTGACGACACGCTGCGCTTCGTGCAACTACAATATGCTTCTATTACAGC
GATTAATAATAGATGACTTCCTTAGAACAAGCATATCGTTCCTGCCCTTGAAGTAATGTT
GCAACTAAACGAGAAAGCTATTCAGACCATTGAGCAACAGATGGCGTTGCTATTTCCAGA
GGCATTCAACATCTGTCCACCTTCCTCTTCTTTTATCCATCACTCCAAACGCATTAGCTG
CAAACTCATTCCCCCTCCTCGTTGTTTTTCAAGGGACTGGAGATG
>TR279|c3_g1_i1
TCCCTGCGTGTCTCCGACTCAGCCGCGGTCGTGACGTGTGCTCTTCCGATCTAACGCTAT
GGGGGCACAATTCAAATTTCCAGAATGACAAGATTAGTGTTCTAGAGTTCCCAGCCTTCT
CATCTCCAGTGCAACTCCTCTGCCTCACTCTGACACAAACAGCCTGCCTATAAGACAGAC
ACTTGAATTCTCAAGTGAAGTGTTGACGTGCTGACCTGCTGCTGTCCACCATGTTTATGC
TACACTCTGCCGTTGTCCTCGTCTCTCTGCTGTCCTTCGGCGCAGCTGCTCCGACAACAG
AAGACTGCAATCAGCTGACGCAGCCTCTGACGGCGAACGATCTTAATAAGATCTTGGGCC
GGTGGATCTTAATCAAGGGGATTGCAAATAATGAACTTTTTGACAGCGTCTTGGAGAATT
TGGAAAGCATGTGGATGATGATGAACACAACAGGAGACAACCGCACCCTGGTGTTAGAGC
AGGCGAACCCGCAGCCGACCAGGGATCACCATAATGAAAATCATCAGGATCCACCACAC
>TR279|c3_g3_i1
ACGTGTGCTCTTCCGATCTAACGGACTTTTTTTTTGGATACATTTGTCTTTATTATCTTA
AAAAATGAATGAAATGAAAATCACGAAAAGAGTTGCAGCCCTGATTTGGAGCCCTAGAAG
ATCTGTAGTGAAGAGTCAGCCTTCCTTTCCTCTACATAGGACACAGTTCTTTGCTGGGGT
CGTAGTGAAACTTTGCTGGCAGGGGAAACTGGAGGCAAGCAGCTTGCTTCCTGAAGGTCT
CCAAGTCCGACTCTGCTAGAGTCTTGTTCCTTCCGAACAAGTAGAGTGCTTCGTAATCGT
TCTCTTTGGTGTAGGTGTGCATAAGCAGACAGTCAGGGCAGGTCTGCAGGAACTTGTGGT
AGGTATGGGCAACTTGGAAGTAAATCTCCAAGACTTTGTCATTGGTGAGGGTCACATTGT
GAGAAAATCTGAAGCATCGACCTTGAAAAGGAGATTGTGAAGTTGAGCGATCCATGGACC
TGTGTGGTGGATCCTGATGATTTTCA
>TR279|c3_g4_i1
TGTGTGCCTTGGCAGTCTCAGACGAGCGGCCAGTTCAGACGTGTGCTCTTCCGATCTAAC
GCTATGGGGGCACAATTCAAATTTCCAGAATGACAAGATTAGTGTTCTAGAGTTCCCAGC
CTTCTCATCTCCAGTGCAACTCCTCTGCCTCACTCTGACACAAACAGCCTGCCTATAAGA
CAGACACTTGAATTCTCAAGTGAAGTGTTGACGTGCTGACCTGCTGCTGTCCACCATGTT
TATGCTACACTCTGCCGTTGTCCTCGTCTCTCTGCTGTCCTTCGGCGCAGCTGCTCCGAC
AACAGAAGACTGCAATCAGCTGACGCAGCCTCTGACGGCGAACGATCTTAATAAGATCTT
GGGCCGGTGGATCTTAATCAAGGGGATTGCAAATAATGAACTTTTTGACAGCGTCTTGGA
GAATTTGGAAAGCATGTGGATGATGATGAACACAACAGGAGACAACCGCACCCTGGTGTT
AGAGCAGGCGAACCCGCAGCCGACCAGGGATCACCATAATGAAAATCATCAGGATCCACC
ACAC
>TR280|c0_g1_i1
AGTCTCAGACGAGCGGCCACAGACGTGTGCTCTTCCGATCTAACGGACTTTTTTTTTTTT
TTTCTCTTGCAACTGTCAGTTGCAGCAGCAGCAGCAGCAGCAGAGTGGCAGCAACATTGA
TCCATCTTATACAGATACTGAAGCTGGACATCCACTGGACGGAGCTGAGAACAATTCCAA
TCCATCCCGCTTCCTCCTGTGTGCTGATCCAGCATGCCTCTCAGGATGTTGGTCCCTCTC
ATGCTCACGTTTTTACTGCGTGATGCAGACAGCACATGCACCGAGGA
>TR280|c0_g4_i1
GTATCCCTTCAACGCTTGCATGCTTTGAAATGATGGCTGTCTCTGGATTCTTGTATACGG
TGATTTCAAGTTCTTTGATGCATTCACTGGTAAAATTCAGCATGATACTACACTCAGCTG
TTAAATTCCACTTCGACAGTGTTATATCCCATTCCACATAGCTCCTCTCACTCTCCTCAT
CTGAGGTTTGGCTTCCTGCTCTCCACTGCATCCCAAAATGATCGTCATCTATGTTGGCCG
CTCGTCTGAGACTGCCA
>TR280|c0_g5_i1
TTTTTCAGGGTATTGTGTAACTTTATTAGGAATAAAAAGAAAAACAGCTGTGATACAATT
TAAAAACACTAAAGATATAAATCAGTGGTATATTACATAGATGTAGACATAGAAGCAGCG
CTGCTCGGCAAACAAGTGCTCTTCATAAGAATACTCTTGTACCAAAAAAAGAAGAGGGAG
TAAAAGGTTATAGATACAATTATTGAACTGTCAAGGTTACTATTAAAAAATACAAAATTT
ACAGGCTGTTTTTTGTCCCGAAAGACAAATGACAAATATGATGGAGGCTGATTTAACCTC
ACCTATTCAGCAAGTAATAAATATCCTAAGCATGCATCCCGCCAGACTTAGAAGTCATCG
GGATAGCTGAATCATCATTGGCTTTGTTAGGGACAAAACTATATTGTCCATGTTTTTTCG
AGCGTTTGTGTAAAACGATAATGAGGAGGATGACGATGATCACGCTCAATATGATAATCA
CCAGCCAAAGGATTGCACTGGGGATTCCAGCGCTTTTATCTTTCACAATAAGATGGACAG
ATCTTCTCACACTCCCAAGTTCATTCGTGGCAACACAGAAGTAATCACCAGCATTGGTAG
ACGTGGCTTCTCTGATGCTGATA
>TR280|c0_g6_i1
GTTAAATTCCACTTCGACAGTGTTATATCCCATTCCACATAGCTCCTCTCACTCTCCTCA
TCTGAGGTTTGGCTTCCTGCTCTCCACTGCATCCCATAATGATCGTCATCTATGTTTGTG
CAGTTTACGTAGACTGACTCGTCATATTTTCCTATAATCTTCGGAGGATCCAAGGTGAGA
ACGTCCTCGGTGCATGTGCTGTCTGCAT
>TR280|c0_g8_i1
TGGCTCCCGAGAAGAATCTCGTCGTGAAGTGGTACCGAGACAACGAAATGGTGCACATGC
AGAACTACTCTGGCAGCAGTCTGAACCCGGTCGACCGGCTCTCTTTCTTCAGTGGCACTG
CTGAGAGAGATCACGACGGAGCACTTTTCAGGTGCGTGGCTGAGCTGCACCTCGGACCCA
ACGGACCAACGATCCCCCCTTCTGCAGCCTCAAATTACACTGCTGATGTGCAATATGCGC
CACGGATGCAAAACTGTGCAGGCCATCAGACTGGCGTGGAGGGGAACTTCAACCTGAACA
TGTTGAGCTGTAAAGCTGATGGGAACCCTAAGCCCTCCGTCCAGTGGTACTATTGGGGAG
AGCCGATCAATGCATCTGAACATCTCAACAGGGATCAATCAGGAGTGTACACAGCTGAAC
TTGAAAATATCCTCGGCAAAAGCAGCACTGCTGTCAATATCAAAATCGAATAC
>TR280|c0_g9_i1
CCTGCGTGTCTCCGACTCAGCCGCAGTCGTATCTGAACATCTCAACAGGGATCAATCAGG
AGTGTACACAGCTGAACTTGAAAATGTCCTCGGCATAAGCGCCACTTCTGTCAATATCAA
AATCGAATACAGCCCCTCATTCGCATGTGATCTTGGCTATATGGTTCGAGCTGGTGATAA
GGTCCAAATTAAGTGTGACCCAAAGGGAGAGCCTAAACCTGTCATCACCTGGCATAAAGA
TGGAAAAGAGATAGCAACCCCACAGCACTGGACAAGGCACCAGAGTGGGGATTACACACT
TAAAGCAACCAACAAACATGGAACTGCCCAACACAAGCTACATCTGGATGTTCTGTACGC
CCCCGTGTTCGAGAAGGGAGATGACACGAAGGAGGTGACCCCGGGTGAAAATGTGACCTT
GGACTGCCACGCTGAGGGCAACCCTGCCCCTAAGATCGACTGGGAGTACAATTTTGCAGT
GAATGTGAAGAACACCACTGGGGGGCGCCAGGGGAGTATCAGCATCAGAGAAGCCACGTC
T
>TR280|c0_g10_i4
ACGACGAGATTCTTCTCGGGAGCCACGTTGATGATTTCACACATCAGCCGGTACTTATTG
CCCTCCCGCATTTGACCAGTCAACACAGAGACTGACATTCTGTTTGGAGTCTTATAAATG
GTGATGGTTGAGTTCACTTCGCACTGGTCTTTGGTATAGACGCTAGAATCCATATTCGCA
TAGCACTTGGGTGCTATGGCCCACATTTCCAGTTTATCAACGGTCCAGGTGAGTGAAGAA
GCCGGCGTCAGGCCTATGCCTGCAACTGCGGCCTCCCAGCCCATTTCCACATCTGGGTCA
GATGAGCTGCAGTTCACCGAAACTGGATCTCCGAATTTCACCACCGCTTCAGCAGGCGTC
AATGTCAGGGGGCAACCTTTTTTGGTTGTTGCCTCAGGGGTCGTCGTGGCCACAGGGGGT
GCTTGCATGTGAGTTTTCACAACGTCGACGTTGAATTCCTGAGTTATGTTTCCCAGATAA
TTGCTCGCTGTGCAGAAGTAGGTTGTGCTGGTGTGCACTTGAGCAATGCTGAGATGATTC
GTGCTCTCCGAGACATTCATCCCATCAGAGGTCCAAGTAAAGACTGGAGGAGGGTTCGCC
TCAGCTTCGCAGGTCAGGGTGACGTTACTGGTCTCGTTCACGTAGAGAGCGTGTGTCTTG
GACTTGTGTTCAGGAGCATAGTGCACAGAAACGATGTGTGTGTCAGACACGACATGAGTT
TGTGGTCCATCTGGCCCAAAGTACAGCTGAGCCTCACATTTAAACTGAGCTCCATGGTCT
GTTCTGCTGATGTCGACTGTCAAAGTAGAAGTCTGATTGACTGGTGTTTTGGTTGTGTCG
TTGAAAGAGTCTGTCTTTATGATTTGATCGTCTTTGTACCACGTGACATTGAGGTTTTGA
ACGGGTGCAACGTTCAGGATGTCACACTGCAGCTCGTACGGTATCCCTTCAACGCTTGCA
TGCTTTGAAATGATGGCTGTCTCTGGATTCTTGTATACGGTGATTTCAAGTTCTTTGATG
CATTCACTGGTATGGCCGCTCGTCTGAGACTGCCA
>TR281|c0_g3_i1
GCAAAAACAAATGTCACTCTAGACCCTCGCACCTTACGTCATGAATCTGTAATAAAGGCG
ACTGTCCTGGAAGTCGTACTCCTGCTTGATGTGCTGTAGCACGCCGCCCTGCTGTAGCCG
CGTTCCATAGAGCACCGCCTCCCCGAGGTCCTGAGCCAAGCCCACCTGCTGAAGCCACTC
CACGAGTTCGCAGCCGAGAAAACAGTCCACCGCGGTCCTCTTCCCACACCTTCTCTTTTT
GACAATGTCACGACAACACTGCTCCTTGTGGTATTTGGTGAACTGGGTGCAGGTCATCCT
GATATCCTCGGGTAAGTCGGCCTGCGGCGGCTCCTGCTTCTTTCCATACCACAGGTTGTG
CAACCT
>TR281|c0_g4_i1
GGCTGGGGATTTCCGGCCTTCGTAACTGCTGTGCTGCTCATTTCCGGGGAAAGAATGCCT
GACATGATTGACTCTGCATTCTTTTACGGCAAAGCACAGATCATCTGCACCACAGTTGTA
GTTTCCCTCAGCATACTGCTGGGAGGGGGCTCTCTCGTGTGTCTCAGCAGAGGAAGCTGG
GCCCAGAGTGACCAGATCCGAGAGGGAGACTCCGCAGAGGATCTTGTGACTGAAGTTGAA
CCAGAAACCCACGACCGCGGCTGAGTCGGAGACACGCAGGGA
>TR281|c0_g5_i1
ACTGAAGTTGAACCAGAAACCCAGAGTCAGTCTGAGCCAGGCAACCCAGCAGGAAGTCTC
AACGGAGGGTGCCTCATATGTGACTGTGCACCGCCCCAGCCCATGCCCGACATGATCATC
AGCACGACTATAAACGGCGCACCCCCCGCACTCACAGGTCAGTGCGAGGTCAGGTGCGAG
TCCACAGACTGCCTGCTGGTCCGGGTGGAGGAGCTCCAACAGGCCGCAGACAGACAAGTG
GCCCGACATATGCTCTTGTGTCTGCTTCTGACTGTCACCTTGCTCGCCAACCTATCGAGC
TGCTTGTGGCTGCTCTTTAACCGAGTTCCTGGTCGTCTCTACTTGGAGCTGCAGTTCTTC
TGTGCCGTGGCCAACTATGGGCAGGGTTTTCTCTCCTTCGCTCTGTTTGGGCTGGACAAG
CATCTGATTATCCTGCCATTTAAGAAAAGGTTGCACAACCTGTGGTATGGAA
>TR281|c0_g6_i2
TTACGAAGGCCGGAAATCCCCAGCCAGCAATGACGAACACGCCTTGTGAAACTCTCAGAT
CCTCAAACCCTCTCAGGAGCACCAGAGAGAGTGCAATCAAACCTGGCCACACGTAGGTGC
TGTACAGCGAGGTGCACAATAACGTGAAAGTCAGGACCTGCCCGACGAAGTTGTCCTCTT
TCACTACGAAGTTCCATGCGATCATCCCAATGGCGGTTAGAAACTGTGCCAAGAGCAGGT
TGACTGTGAATATGTGAGGAAGCCTCTTGAATTTCTTACTCAAAAACATGACACCAATTG
TCCACACCAGTGCAACTAAGCTCACTATGCTTATGTTAAAGGTGACATTCTGCAGCGAAT
TCATCAGAAGCTGAGGATCCATCCAACGGATGGTGAGCAGCCAGGCAGAGACGTACATTA
TCGGAGCTGAGAGGAACGTGCTGATCACCATGCCAGCCGTTACCTGTTGGGACGCAGAAT
CACGAAATCGTACGCGGTGAGTTACAACTGG
>TR282|c0_g1_i1
AGTGGATTTGTATCTAGAGTCAACCACCCAGGCCGAGCAGTGACACAGGGAGTGAATAGT
GATTCCAGGCAGTAGACAAACCTCAGAGGAGACAAAGGACTTCCCACATGGACTCCAGCA
GTCAAGGCAGCGTGCAATATGACCGCTGGAATGAGGACCGCATCAGCATGGACATGGAGG
CACCACAGTCTACTACTGTGATGGGGATCATCAAGAGAGTGTGCTTTGGCAAGATCGGAA
>TR283|c0_g1_i1
AACGCAATCCCTATTAGACAGACCTTAATGTTAATGGAGAAGAGCTAGGTGATCTGTGAC
TTCATCATCCTGACCAGAGGCAGAATAACGTAGAATATGTACAATATGTACCTCTCCAAT
GAACCTTAAATAATGACATGACAAAACATCATACACTATAATTGGAATTGGAAATGGAAT
AAAACAATATTAAATAAAAAATAAGCTCTCTGTGTAAACTG
>TR284|c0_g1_i1
TCATAACCACGATCCTGTCTGAAATAATAAGCTGTATATGAACAAATACTCACAATTATT
GAAATGATAAGACAGAAAAGGGGTCAACTTTAATTGTGTTGGTGGTGAGATTATTTGAGG
GGCTATGACCCAGCAACAGAGTGTCCAAAACCTAGAAACTCAGATGTGGTGTCTCAAGTG
TTGGAATTAGAGCTCTGCTGATTTATTCATGAT
>TR284|c1_g1_i1
AATTTAGTGGCATTGTGATGTTTACAATCAGCATATTTTAATGGGCACGGCTACCACTCA
GCAGAATGACATTCCTGTACATACTGAATGTTTCTATTGTAATTTAAGATGAAATAATGA
CAAACAACTAAAAAAAAAAAAAAGTCCGTTAGATCGGAAGAGCACACGTCTGAATGGCCG
CTCGTCTGAGACTGCCAAGGCACACA
>TR285|c0_g1_i1
CTTGTGGTCTGGTTTGGTTGTCTGCTGCTCCTGACTCTTCTGGAGATGGATTCCCTTACA
GATTTCCTGAAAGGTTCGGGGTCTGGCTTTGCCTCTCACGTCCTCCTCAGCTTGTCGCGC
TTTGCTCCCGCTGCCGTTGTCGAGGCTCTCGCTGGAGGAGGCCAAGCCCAAAAGGTGGTC
GTTCCTGCTCAGACTGCCGTAGCCGCTGGACCCGCTGTTATGAACCGGCTGCAGCAGGAG
CCGATGGATCTGCTCAGTAACCTCCTGGATGTCAGAGTCCATGGTCTTCATCTCGGCAAC
AGCGGAGACCGGGGGCACGAAAACATCTTCGTTCACAGGG
>TR286|c0_g1_i1
AGCGAGGGCGACCCAACGTGCCCTTGGAACGGACCCCATGTGTGTGAGTCTGAGCGCGCT
CGGTGCAGCCTCAGTTGAGCTCACGGTCCATTTATGTGAATGCGGCCGGATCTCACCACA
AGTTTGAGCTCATGGAAACGTTACGTGCCACGCCTCTTTCTCAGGTTAGTTGCACTGACC
GTGTTTTTTTGTTTTGTTTTGTTTGTTTTTTTTAAATATGGCCGCTCGTCTGAGACTGCC
AAGGCACACA
>TR287|c0_g1_i1
ATTATGAATCTAACTCTAGCAAAAGTATAGGAACCCTGAATGTTGGCATTACGGTGCATT
CACAATGGACGCAAATTTTTTTCGCACTACAAGATTACCTACAAAGGCAATGCAAAGACG
CAAATACAGGTGCATTTGTGCCGGCGGCGCGAATGACAGGTTTGGTGCGACGCAAATATG
TGAAAATTCAACATTGTGTCGGAACAGCCTATCAGTGTTGAAATTCTGGACGACAGTCAT
GTTGGTGACGTCATGCGTACCGGGAACCCGGAATTCGCGACTTGCTTACCCACGCAAGTA
ACATGAGTAAATTCAACTACTCCTG
>TR288|c0_g3_i1
TTCATCCCTCCTCATTCCATCTTTGTCTTCGTAGGAGTCTCTGAGGTTTGCGCTCACGTC
CATGTACCTATCCAGCATCGCTCTGGTCCGATGGTCAGAGTTTATCTGTTCCCGCAGCGT
GGACTTTTTGTGCAGCATTTCTTTAGTTTTGGCGTCCATCAGTCTCTCTTTCTCTTCGTG
GTAACGACGCTGTTGCTCTAAAATAGTTTCCATGATTACTAAATATGTCGTACAATTATT
TAAGACAAGACAACACAAAGTTTCTAACAGGTTAGCATGAAAAAAATCAAACGGCCCCGC
TACGTTTGTTTTCAATGGCGCATGTTGAGCGGCGAGCGTCCGTCACTGTACG
>TR288|c0_g5_i1
GTCTCCGACTCAGCCGCGGTCGTCCAGACCCAAAGAAGCCAACTCCTCCCAGGAGGAGAA
AGCAGAGAGGTCCAGATGAGCTCCAGCGTGAGTCAAAGCGCTACTCGTCTCTTTAGGCCA
GCCGGGGAACGTCCCTATCTCCCATTTTTTCTCAAAGTCCAACAGCACTTTGCCGTAGAG
GTCGTTCTGGTCGAGCAGGGGTTTGACCCGGTCTGTGTAGTCCTGCAGGTACTCCAGGAG
CATCTCCAAATACTTTTTGTATTCAGC
>TR288|c0_g6_i1
GTAGCAGTCGTGGAGGTCGAGGTAGCGGCCGTATCCCTCCTCGTCTGTGAACTCCACCAG
GTTCTGAGCCTCCTCGCTGGGGTTGTCTCTGGCCTTCATCAGCTCCTCGAACTCTGCAGA
CATGGGAATGGAAATCTCATTCGGGTGTTTTCTGTGAAACTCCTTGATCTGTTTCAGTCT
GTTGTAGAACTCTGCAAACTCATTTGGTCCTGAGATGGCAGCGAGTTCATCCCTCCTCAT
TCCATCTTTGTCTTCGTAGGAGTTGGCCGCTCGTCTGAGACTGCCAAGGCACACA
>TR289|c0_g1_i1
TGTGTGCCTTGGCAGTCTCAGACGAACGGCCACGGTTGAGAGGATCAATCATTATATAAA
GTGTCTAGAGAGCGAAGCACCCCGGCAAAGTCCTGAGGCGGCCGCTCCTGCCCCCTCCTG
GCCTCAGCAGGGAAAGATCACCTTCCAGGACGTGGAGATGCGTTATCGTGACGAGCTGCC
GCTTGTGCTCAAGAATCTGTCCTTCAGCATCCTGCCCGAGGAGACCATCGGCATTGTGGG
CCGCACAGGATCAGGAAAGTCCTCTCTGGGCGTAGCTCTGTTCAGACTCGCCGAGCTGTC
CGGAGGCTCTGTTGTCATCGACGGAATCAATATTGCACAGATCGGTCTGGATGACCTGCG
AAGCAAACGACCGCGGCTGAGTCGGAGACACGCAGGGA
>TR290|c0_g1_i1
GACAGCAAAACATTGCGAAATGCCATTTATTCTAGATTTGCTTAGAAAATGAACACAGTG
CAAGATGTTACAGTTTTAATTACTTCTTGTTTTAGAGAGTATTGGATTGAATAAATGAAG
TGGTTGACTATAGACTATAAAACATGGTTTCTTACCTGTAAAACAATTGATTGTACAATA
AACTATGTACACACAAGCATTTATTTTCAAGGAGGCCAAACAATACATTCCTTGTATTAC
ACTTAAGTGTTAAAAAAATATACTATTTCATTGTGTTCCCTTTTTTTTTTTTTTACATGT
AATTTAAAAAACTAAATTTTAAGTTTTTATTGTGAAATACCAAATATTCAAAAGGCTGAA
TTATTTCAAAGCAAGTATGACACATTTTGGTCCTGTAAGATCATACAGAGTTAACAAAAT
ATTTACAGTTATTTAAAAAACAGTCAATCAGTTTTGCAGTGAGGGCAAATAGATGAGGTT
GTAAAATAAAAAGTCTCTGCTGCAAAAATAATAGTAACATTGAGTATCAAAAAGTTGTTG
TTTTTAATGCTAATAGTGGTAAATAATTGCTGTTAAATAAGAGCAATAAGGTTTCAGATT
CAGGGAATACAATGTATATGATTATAGTATACATTATGCCACAAAACAATTATTTTTATG
GTGCCTATATACAAAGGCACACAACAATAAAATTGACTAACTATTAGTTGTCTTGTAGTA
GTTAAGTCAACTAAAAGGTAAGCTGACCTTCTGTGTAGAATTGAAGAGCCCTTATTTAAG
AGGCTTCATTTCAGGGAGTTCACAGATTAAATGCCTCCTTTTCACTTTACTGAACATAAA
ACGTTAACAAGATCATAACTACCCTTGTGTCAGGGAAGCAAGATGACTGAATTAGATATC
AAACAATCCAGAGAGGGAAAACCTTCATACACAACCACTGGGGTTACATTACAGAGCAGC
AACAGGTAGCAGGATAGTTATCTGCACTAACTTTGAATTCATTCCCGTAAACAAAGTAAA
GGTGTGATTTCCCTTTCCATGTGTATGTCACCTTGGTGACCGGGATCAGCTCTATGGTTT
GACGCTGTTGTAGAATGCGTGACGTCTGGGAGTACTTGCCCTGGTGTTCACTGACAAGGC
GCTGTGAGGCATTCACCACTGTATGGTCTGGGAAGCCCATCAGTGGGTACACCATGTACT
GAGAGTCTCTGAAAAGCTCCTTGCCAGACACATTGCTGAGATTGTCCAACTGCAGTCCAC
TTGACTGCTCCACGACATAGTTATCAATGTTGTTAGTCCATTTCACAGTGAGGTTGATGT
AGACCAGAAGCTGCTGTTTTCCACGACACGTGTCACACTGCTTCGATCCTTGTCCGTGAC
AGTGGCTGCAATTTTCCCTCCCTCTGCCACTGCAGTGGTGGCATCGATCATCTCCGTGGC
GATAACCAGATCCATTGCAGACCCAACAAACTTTATTACCAGCACCAGCACAGTCTTTGC
AAGGTTTTCTCCCCATTCCCACACAAGCATGGCAGCTCTTCATCGATGATGTGTAGGGAA
CCTTGATCTTCTTTTTGCCATCCAAGAAAAAATTTGGGGCTTGAGCAGCAATATCCCAAG
GTCCTGGAGGGGTTTGGGAATAGGCATCCACTGGCTGGCCAGTGTATGGCTCATGACTCC
ACTCCGTAGATCTTGACTCAGTGAAAGTTTCCAGGCGGTACCTGTAGGTATTGAATGCCT
CCATGCCGGTGATAACGCCATCCTTTGCCGGTGCTGAACTGTAGCAGCATTTGCTGGAGG
CAAAAAGGGCAAACGCCTCCCGGGCAGTATCCTCAGTTATAGATGGGATATTCCAGTGTG
GTTGCTCAGGTAGGGGTCCAGGCTGAGGGGCCGGAAATGACGGCATGGGAGGGGGGAGAA
ATCCGCCTTCTCCTCCCGCCAATGTTCCTTCATAGCCAGGCATGCTGTCAAACATGCTGG
CCGGAGGAGCGCTCGGGCCGTGGTAGTCAGCTGCGGGTGGGGCGAACATTGCGTGTCCCT
CCGCGTTGTTATCCATTCTGAGACGGTTTACAGCCGCACTTAAGAGTCGCAAACACGGCT
CAGTTCACGACTACGACAACTTGAACTATGAACCACAGCTAGCAGTAAAAGCGCACACAC
ACACACACACACTCTGCACCGACAGTCACCGGGGTGTCAGCAACCTCGCTTAACCTGCAC
CGTAGAAATGACGTCACGCAGATGTGTGTAAAACGGAAGCGTGCAATTTTGGCACTACGA
AATAGCTGTGATTACATACAT
>TR291|c0_g2_i1
GGCTACAATCCTCTGCTTCTCTGGCGTGGCCCTGTTCTGCGGATGCGGCCATGTGGCTCT
CACTGGCACCGTGACCATCCTGGAAACCCACTTCTCCAAGGTCACCAGTGACCACGCCAT
GCTGACTGATGTAATACAGCTGATGCAGTATGTCATCTATGGCATCGCCTCGTTTTTCTT
CCTGTATGGGATCATTCTGCTCGCCGAGGGCTTCTACACGACCAGCGCGGTCAAGGAGCT
GCACAGCGAGTTCAAGACCACCATCTGCGGACGCTGCATCAGCGGAATGTTTGTGTTCCT
CACGTACATCCTGGGCGTGGCCTGGCTCGGCGTGTTTGGCTTCTCCGCCGTGCCGGTCTT
CCTCTTCTACAACATGTGGTCTACCTGCGCAACCATGAGGTCTCCCATGGCCAACATCAC
CAACATTGACTCCATCTGTGTGGATGTTCGTCAGTATGGAATTATCCCATGGAACGCCAC
ACCAGGCAAGGCCTGTGGATCTACGCTAGGTGACATCTGCAACACCAGTGAGTTCTACCT
GTCTTATCACCTGTACATCGTAGCGTGCGCCGGGGCCGGAGCCACCGTGATCGCTCTGCT
GATCTACATGATGGCTACCACTTATAACTTTGCTGTTTTGAAGTTTAAGAGTCGAGAAGA
CTGCTGCACTAAGTTTTAAACTGTTTTTAAGAGCAAAGCACAGCATTTGAGGCCGTGCTG
AGTAGAGGCAGTTACGACCGCGGCTGAGTCGGAGACA
>TR291|c1_g1_i1
AACACCACCCCAAACTGAAGACGACTGTCATCAGGCGTCCTCAGGCAAGCAATATCCCTG
GATACCAAAATGCTAAAGGAAGCATACAATCAGCTATTTACACTAATCGAGAGATGTTGA
TTTTTCTATTCTCAGGTTGTTGTTTTTCTTTTTAGTTCATTTGTTTGTCAGTGGCAACTG
CCTCTACTCAACGACCGCGGCTGAGTCGGAGACACGCAGGGA
>TR292|c0_g1_i1
TGTGTGCCTTGGCAGTCTCAGACGAGCGGCCATTCCCATCCTTGTCCTGTCTGTCCAGTG
CACATCCTTCCTGGATGAGAGCGCTGATGACGTCACTGTTTCCCACAACGGCAGCGCGGT
GTAACGCCGTCTGCTCCCCGTCGTCTTGGATGTCCAGGTCGCAGCCAGCTTTGAGCAGGA
TGCGCACAATCTCAATGTGGCCTTTGTAGGCAGCCAAGTGCAGGGGGCTTCTGCCATACT
TGGTGACCGCTACTTTTGCGCCCTTGTTGATAAGCTGGACCACATTGTCAGCTTGTCCCT
TGTGTGAAGCTATGAGGAGGCGCTCGGAGAGTGCGAGGACCTCAGCCGCATCCTGCTGGC
TCATGAAGACGACCGCGGCTGAGTCGGAGACACGCAGGGA
>TR293|c0_g1_i1
TTAGGTGCAGCCCTGAGCATGTCGTGTGCGTCAACACTTTCAAACCGACGTACCTACAGT
ATGAAAAGTCTGATTCGCTTGTGCCTGTAAATCTCAGTAATAAAGCCCTGAATACATATC
AACACATGGTTAATTTACCATGTGTAAATATCAGATATTATGGTCTACATTTTATTTTAA
CAATAAACCAATACAAACGAAATGAGTGGTGTTTCAAAACGACCGCGGCTGAGTCGGAGA
CACGCAGGGA
>TR294|c0_g1_i1
TTTTCTTTTTGCAGTGTGACAAGCAAAGCGGGCTAAAAACATCTTAAAGCTCATAAAAAA
GGTAAAATGTGGCAGATAAAAAGCACTAATGTCATTGACAGCAACTTTGCCATGTAAAAT
AATAATTATGATAATAAAAAACAAGTTCAGCATTTGCAACAGACTGCATCCACAATGCAG
CATGTTTTCTTATGTTTTTCATTTTTTCCTCATTGTGAAAAATCTCTTCAAAGCTCCCCC
CCACCCCACTACCCGCCCCAGAGTCTTTTTCCCCAACAGACATTTTGTTTTCTTCTGACA
CTTAGTTACCTCTGACATAATAATTATCAAAGTTTTCTTCTAATGAAGAAACGAAAAAAA
GCTCTTCTCTATTAAATCTGTACAGCTTATGTGATAGATTCTTTTTTCCTCTTTAGAACA
ACTCATCCAGTGTCTTGCACCCTCCATGTGGTCCAAGAGACTG
>TR294|c1_g1_i1
AAAAATGAAAGAAAAAGGTTGAATGCGCAGGTAGGTGATGAAGTTTATTTTGTAATTAGA
AAAGGGGAGTCAAGTTTGAGATACACACAGAGATTGTCTTCCTCAGATATTAAGCTACAA
TTTCTTTTCACTCTTTTTTATGTTCTAGTGTTAAATTTTAGTTTTCTAGATATATTCAAA
AACAAAGTGTTTTTTTCTTTCTTGAATCTTCATGGCCTTAATTTGAAGGGCGCCAGAAAC
TTTTTACAGAGTTAAAGTCTGACGTCTGGTTAGG
>TR295|c0_g1_i1
GTGTTGGCACTATATTATATAAAGAAACTATAGATCACTGCTTAGCAAACAGAATGCGTT
TAGGTTTTCTGCAAATCAGAAATGAGTATTTTCTGTGGCCATAGTTTGACGTATCAAGCA
GCTCTTGTCTCTTACAGCATCCTGACGTTCGGTGAAGGAACACTATCAACAACATTGAAA
GTGTCATTTTCGGCAAATTACAACAAAAACAACAAACCTAAAAAATCTCTAGTGGTCTTG
TTAGTTTTCTTTGTCCAGGTTTTTGAGATATCCATCTCTGGGATTTCTGCCTTCAACCAA
CAAATCTTTGTTTGTAGTTTTTCCAACAGCTACATTCCTCTCCAGAAACAATACCCCTGT
TACTCTGATTAATCCACACAATGCACAGTTTTCAGAGGAACTACTTTCTACCTAAGAAAT
AGTCCCAATGACGCCAACCCGCTCACAACAAGATCTGTGGACGAATTATTATTTTTCAAC
GCTGTAAGAGTCAAAAACAAATTTCTGTTTTGCTGTTCATGTTTTTTATCCTTCTGAATC
ACTCTGAAACTAAGAAATACAAAATCAGACAGTTAAAAGTTTTAGGGCAATAATGAAGCC
TGAACACAGGCACGACTCATGCTACAGTACAGTGGGTAGTATATGAAGCTCTATAGACAC
TTTTGGCACACTATGGCCGCTCGTCTGAGACTGCCAAGGCACACA
>TR296|c0_g1_i1
AACTACACACCTTTGCTCATACTGACATTTCATCCTTAAAACTCCCATTGACAAAATTTT
AATCATAGCAAATATAAAAACCTCTTCTCTCAATCATTTATCTGTAGTATGACTTTACAT
TTAACTCATTTTAATGTAATTAATTAACCAAATGATTAATCTAAACCCTTCTAACTCTAA
TAAACATTATTTGCAGCCGTAGTGACG
>TR296|c0_g4_i1
ATTTGGGCAACCGGAAGTGAGTCGTCCGTCCGTAAACAAAGACCCCCGACACTAATCTCT
CACTCGGACATCCTCCGGACATTCTCCACCTGACACCCAGCCACCGTCAGACGTTATTGT
TCGCCGTTTCAAGGCGTCATTTGACGTCATAAATCAAGGTCTCGGCCTACCTTCACCAGT
CGTAATATATCAGACACGTCCCGGGGTTCAGCCTTTCGTAATTTATACTCCATTTTCTTC
TTTTACTCTTTTTTCCTCTCGTTAGAAGTCCTCTGTATGTGAAGTGAAAGATTAGATGTT
TCTTCATTCGCTTCAGAGTGGCTTTATCCCCACAGTCAGCCTCTGGTCCGGACGCGTTAG
TCGACACAAGAACATCCAGTTGGAGTCGCCCTCGGCTGGGTCGCTGCCGTTCAACTGCTG
CCCCCAT
>TR297|c0_g1_i1
AGCAGCTTGTTTAGAACCGGATCGGACACTCGGTCTGCAAACTCTGACCGAGCTCTTTGG
AGCTTCTCCACGGCTGGGGTGTTGTCAGTCATCCTTGGCTGATTTTCATCCGGAGAAGCA
TGTGAACGTGAAGCAGATGGATGAAGGGTATGCTCCCAACACGTCCTGTCTGGATCTTGC
ACCATCAGAGTCACTTCCTCCGTGTTGGTCATCACGGTGACCTCAAACGACGCGTGGTAA
TTTGGTCCGTAATTTTCAAAGAACTGTGAATGTGAAGGCTGTATTCTGAAGCCCTCTGGG
TCACTGCAGAGGCTGTATTCCTGGCCTTTGTGGAGGAGACAGAAGGATGGAGCCTGGATG
TACTCACAATTGTCATATTGCACTTTTACCTCATGCAAAGGGACGTTGCCTGGTAACAGA
ATCACACTGAGGATGAGTTTGTTCCCTCGGTACGCAGGCCGCACGAACAGCAGGATTTGA
CCACTAACTGGCTTTGTCATGAGATTTTTGAACCTCTCGATGAGATCCCATACGATGCCA
AAGTTAGAGAGGTGCGGGGTGTCCACGACCACGTGGGTTTCAGAAATCTCCCGCGGCTGT
ATGACGCTCATGCCATCGTCAGTGATGTGGACGACAGAGAGGCTTTGGGAGACCAGTGCA
GGTTCAGGTTCACAGTGCGGGAGGG
>TR298|c0_g1_i1
GGCAGTCTCAGACGAGCGGCCATGCATTGTGTGCTCAAAATGTAAAAAAAGAAAAGAAAG
AAGAAAAATAAGAGCCTGGTGAGCAAAGAGTTTTACTCCATTTTCTGCAGTCAGGTTTGA
ACAGTTCATGATTAACAGCCAGAATTTACAGGCTTATTATACAAAGGCATTAATTTGTCC
AGGCAAGACCAAGACATACAGTGTGTTGATAATGACCCAAGCAGTCGGCACATGATCTTA
ATGATTGATACACTGCACATGCTAATGATTTATCCTTTGTCCAGACCAAGTATATCAGCA
GGTTTTTCTTTATAACATTTCAAATAA
>TR298|c0_g2_i1
TGTGTGCCTTGGCAGTCTCAGACGAGCGGCCATAAGACACTTTAAAGCCCTGCTGTCGAG
ACAAACACTAAAATCCAGCAGCTGTGTGTTGTCACATCAGACTTTTGATCAAGAGATAAA
TCAGATGGCGGGAAAACAACTGAGAAATTATCCAGCTGCAGGAGTCAATGTGTTGAATAA
CCTGATAGATTGAATTTTAAATTGAAAATATCTTGAGAACTTAAGAACTTCCAAATGATG
ACGTGCTAAATTAGTGAAATCAAACCGCAGACCTCAGAGCCCTACTAAGAGTTGTCATGT
TTTATAAATTAATTATTTGAAATGTTATAAAGAAAAA
>TR298|c1_g1_i1
TGGCATTATCAATTGAGGCGTTACACCCCGACATTGTCATATCAAATTGATATATAACAC
CATGGTGCAAGCTATGGCCATAGACGACAACATGTTAAGGAAGGTAAACTGTCAAAACTA
GTCTCTTAAACATCGAGAGTAAACATTTTGGCAAAAACTCCATTCAAAGTGTATATAGAT
TCATCTATTTGGTGATGTTACAAGCCTAGGCTCAAAATGTATTCACATTCTGTAGCTGTG
TAAGCACAGTGTAATTGTGGTAGACTAGCTGCATTGTGTGCTCAAAATGTAAA
>TR299|c1_g1_i1
GACTGTATCACTGTCAGCAATGAGCTCATGGTCTCTTCTGTAGAGGGAATTCTTTCTACA
TGTGCAAATGCACAGAACGGTCCTCTGGGACAGTATCCAGTTTGTCGCATATCATTGCAT
TTGGTGGATTTGTAGATCTCTGGGTGAAATTGCTGTTCAGTGCGAGAGTGACAATACTGG
CAACTGTCTCCACTGTCACACTTTGAGGGCTCGCCCCATTCATCCCCATGTTTCACATTA
GGGCAAGGAGTTGACCTATATTTGAACTTTCTAGGATTTCGTCTTCGATCTCTACTGTTG
TGGTAGTGTGGGCAGGCGTAGCCTGTCTGCATAGTCTTGGGGGCTTAGTACACTGATCCG
TTTTATAGTTGGCTAAAACAAAGTTGGTATCTTGGCCGCTCGTCTGAGACTGCCAAGGCA
CACA
>TR299|c2_g1_i1
GCTGCGATACCGCCCCAGACAGCAGGGACTGCGACAGAGACTGCGAGAGGGAGCTTAGTG
GGGAGGTGGAGAGTGATGACGAGGAGTTAAAAGATGATGACCGTGCCAGGGAGCCAGGAA
TGTTAACTGGAGCAGATCCACCTAGAACCCTTTGACTTGCCAGCCCTACACTGTTGTCTT
GCTCCTCTAACTCCTTTTCAAGAGATGCAACATTGATATCACTAAAGTTGAGGTCCAGAG
CGGATCCTATGACAGACTCCACTGTGTTGCTCCCTGGATAGAAAGGAGTGGCTTTTGCAT
TCATTGTTGATAAGGTGGTGGGTGAAGAACTATCTGAGCCAATACTAGAGGCCAAGCTGG
ATGTTATACTGGAGGTAAAGCTCGATGCCAAAGGGTTCACCGCAGAGAATACAGTGTTTT
GTGCCTGTTTTTCTTGGTCCATCAATTTCTGATCCATCTGCCCCTTG
>TR300|c0_g1_i1
AGGAATGGAGATATAGGGCAAATAGATGAGAATGGGAACCCGATATTCACTCTTGGGTAC
TACGTGCTCAGGCGCAGACACACACACATACATGCACTCGCATATACTGCACACAGAGCC
TGACAGGCAGGCTATTATCCCCCGGCCCGGGCTGCCGTAATTGGCTATCGCTTTTTACAA
ATGTGGCTCCGTCTGACTCGCATATCAGCTCCCGTCTCATCAACCGTGTAGGGGTCACAC
GACCGCGGCTGAGTCGGAGACACGCAGGGA
>TR300|c1_g1_i1
CATAAACTGACAAAATTAAGAAATGAATTCATTCATTTAGTTAATAAGTGGGTTTGATGT
CTGTGTGTGAGAAATAAGACGGACCTGACCTCCAAGGCAAGCCCAGACTAACTAATGACG
GCCTGAGCTAAGCTAATATTTCATCATCAGCTAGCCAGTGTTGGAATGATCTTGATGCTA
TTAGCAGACTAATGGCTAAATACTCCGGCACTGCTATGGCCGGCCCCTGACATACTTAGC
ATCCGTCTGTCTTTAGGCATGAACGTAAGTGAGTATGTGAAATGGAGACATGAGAGAGAT
GGACACACCGGTGACCCCTACATATATACATGCACATATACAGACACATACTTCCCCCCC
TCCCCCCATCACCACCACCACACGCGCACACACACACAAGCACGG
>TR301|c0_g1_i1
TCAGCTACGTTAGCCTGCGCTGCACCTCGTCGGGACAGCGGATGCGCAGCCGCCACGGCA
GGAAGGCCGGAGAGGTGGACGGCTCCTCGATAACAGCTGAGTTTGAGCTGGATGTGAACC
TAGAGGAGGTAACAGCAGAGAGCTGTGACCTGAACTGCGTGCGCCGGCGCTCGGAGAAGA
GGCTCCGGAAGACCATCAGGACCCTGAGAAAGTCCATCAACCGCGAGCAGTTCCACCTCC
ACTTCGCCGGGTCCGACTACGAGCTCGGCAAGAGCCTGGGCCAGCCGGCAGAGCTGCCTG
GACACTGCGTGGCGGGACAGGTGCTGGTGGGCAGGAAGTGTGTGAGCTGCGGCCTTGGGA
CTTACTACGACGGGGATCAGGGAAGATGTGTGTCGTGTCCAGCTGGAACGTATCAGGATG
AGGAGGGACAGATGTCCTGTGAGGTCTGTCCTGGACCTGAAGGGAGAGACGTCTCCAAGG
TGGTCGGAGCTCGAAACATGTCGGAGTGTGGAGGTCAGTGTTCCCCCGGTCAGTACTCCC
ATGATGGCTTCATCCCCTGCCTGCTCTGTCCACTGGGAACGTACCAGCCAGAAGTGGGAC
GCACCTCCTGCTTCCCCTGTGGAGGGAACCTGGTGACAAAGCGCAGCGGTGCCGTTACCT
TCCAGGAGTGTGAGACCAAAGTCCAGTGTTCTCCAGGACATTACTACAACACCAGCACAC
ACCGCTGCATCCGATGTCCCATGGGCACGTATCAAGGAGAGTTTGGGCAGAACTACTGCG
TTGCCTGCCCCGGAAACACCACCACCGACTTCGATGGCTCCACCAACATCATGCAATGCA
AAAACCGACAGTGTGGAGGAGAGCTGGGAGACTTCACCGGCTACATCGAGTCGCCCAACT
ACCCGGGGAACTACCCAGCCAATGTGGAGTGCACCTGGACCATTAACCCACCTCCCAAAC
GCAGGATCCTCATTGTCGTCCCAGAGATCTTTCTGCCGATTGAGGATGAGTGTGGGGACT
ACTTAGTAATGAGAAAAAGCTCCCTCTCAAACTCTGTGACAACCTACGAGACCTGTCAGA
CATACGAACGTCCCATTGCTTTCACCTCCCGCTCCAAAAGGCTTTGGATACAGTTCAGGT
CCAACGAGGGAAACAGTGGGAAAGGCTTCCAGGTCCCATATGTGACATATGATGAGGACT
ACCAAGAATTGATAGAAGACATAGTCAGGGATGGAAGATTGTACGCTTCAGAAAATCACC
AGGAAATTCTCAAGGACAAGAAACTCATGAAGGCGTTGTTTGATGTGCTGGCTCACCCAC
AAAACTTCTTCAACTACACAGCGCAAGAGTCAAGAGAAATGTTCCCCAAGTCCTTCATCC
GCTTCCTGCGCTCCAAAGTCCTGAGATTCCTTCGCCCTTAGGATGGTCCGGCCTCTGGAT
ATTTGATGAAAAACCTAGATTAGATGCTGGCCACGGTATCTGTTTTTTCCACTGACCCTT
TTAAGATTATTCTGTAGTTATCTGTTTTCACAACGAGCGACACCAGAGTGGACTACACAT
GTGATAAAACTGATCCTGAGGAGAAAGTGGACGAGTCAAGCAAGAGGACTTTTAACTGGA
GCTTTAAGAGGGAGAGATGATCAATAAGTGCAGACCCACTGACGAGGATCTGGACCTCCT
CACATTGGAACCGTGTTTTCATTAACAACAAAAGAATTGTAATGACTTTATACCCTCTTT
TTGATTTTAAAGTCACCATCTCAGGATTTAAAGTGCAAGTCTGTGTATTTGAATATTGCT
AAATACGGCACATGCCAGCGTTGCTAATAGCATTATAAGGAAAACAAATGCTAAAGGAGC
TAAACCGATATATACTGAATGTCAGTGATACTGTATATAGAGTGTGTATCTAGTTTTAAC
ATAGGCTACTTTCACAGGTAGAGGTTAATTGACAGAATTACTGCTAAATGTCAGAAACAA
ATATAGCACAAATGTTTTCTCGGGAACATTAGCACTACTGAAAAAGTAGTGGCACCACAA
AAGCAATTATTCTGATGAATGTTTTGTATATGATGTAAAAAGTTTTAGGTGAACCGCTAA
TGTATTGCAGCAACTAAGTAAATTTTTTGGCAGTATAGCATTGCTGCAATTGCTGGTGGC
CATGTATTTGATGCTCCAATGTATGTTAATGAGTGCTAAGTTAACAGTGGCTTTTTTGCA
TGCATGAGACATCAATGGCTTCAGCAAAATGACACCAGTATGTAACAGTGCTTGTGTATT
GTGAACTAGCAACCAAAGACAACTGTTCACTCTGCAGACACTCAGAGGATTGAGGAACAA
TGTGATTTGAGAGACTGGGCGATATGAGGTCAGAGTACATGAAAATAAATGAAAAGTCCT
GTAAAATAGAGTTGAGCTATTCACCCGTCTTAGATGACATGTGTATGTATATTTTTATGG
TTTTGTACATCTAATATGCTGTAAATAAAGATAGGAAACTTAAAAAAAA
>TR302|c0_g1_i1
TGTGTGCCTTGGCAGTCTCAGACGAGCGGCCAGTGTTTTAAGAATTTACTGTATTTTGGC
AGGTGTTCTGCACAGTCACCTCTGTAATGAATCAGATTATAAATCACATGTAATGTATTT
TAAATATTGATTTATTTTGTCATTTTGTGGCGTACTGTATAATACTGGGTGCTGTTGTCT
GGTTGCCTGTTGAAACTCTGCTCCTGTACTACTGACTTTGTTGGGGATAATTTTATTATA
ACCAAATGGAAAAAAACATCACTTTTA
>TR303|c0_g1_i1
AGCATACGGATATGAGTGTGATATCAATCTTCTCATCTTAACTTCTGCAATAAGGTGATT
AAGCATATATCAAAAAATGTAATGAACTCTTTCTATAATAAATGACTGCTGAACTATAGT
TCGCCTCAAACAAATGATTGATCTCTCTTTATGAGGCAATCTAAGAATTATATTCTCTGT
AAATTTGTACGGTGGCTGTAAATTAGTGCTTTAGTTTGTGTTTCAATTGACAAGCCGACA
GAAGAAGAAAAATAATACAGGGGACAAAAAGCAAGAGAGCCAGAGACAGAGTCAGATTTT
TGGGCGAACAAATTTTGGCACAACGCAGATCCATATTCTGTTCAGATTCTAGTCTCCACC
TATTCACGGCAAGCAATCCAACCCATAATGTCCAAAAGCAAAATATACAAATGACGAATA
GGTATCATTATGCTGATTACAACGACCGCGGCTGAGTCGGAGACACGCAGGGA
>TR304|c0_g1_i1
AGCCCGAGTGTTAGTTAACACTTCACTGTCAGGCAAGTCGGGTAAAGACAAGACGCGAGC
AAGGTCTGAGATCTGAGAATAACTTTAAAAGAGGAGAAAATGTTACAGAGGGCGGCCTCC
AATGTGTCAGACAAAGCAAAGAACAGCAAGCCGAAGGTAGGTGGAAAGCTAAAGGAAATA
TAAGTGTGGTGTCTGCGCCGGGGACGCAAGATTTGACATTTAATGGGAAGCCAAGATGTC
CAAACGTGACTTTTGACATACTCCCTTCAATGACAAAATGACAGACGTTCTGAAGAGAAA
GAGAGAGACAGATACAAATCTGTGGAAGTTGTTGGAGCTGAAGTTAATGTATTTTGTTGT
TTTAGCAAACACTGAAATCTAAAAAAA
>TR304|c1_g2_i1
AGCCGAAGCGCTCCACCAGCTTCGGCAGGTTTGAAGGCCTCAGACATCACTCGTCACCAG
CCAAGCCAGAGGAAAATGGAGCAACTACGCTCCCAGAAGAATGTGAGAGTCCGGACCCAA
ACAAATCAGCTGGAATTGGGAAGAAAATGAAGGCGATTTCACTGACCATGCGCAGAAAAA
TGGGCAAAAAACATGCCAAGTCCTTCTCTGAAGAGACAGGTGATGACACAGACAAAGACC
CAGAGGCAGAGACAGAGAGCGGCCCTCCAGCTGAGAAGAACTCAGCAAAGACAAGCAACT
CCTTGGAGAGTCTTTACAGTGGCCAGAGCTCCTCTAGTGGGTGACCAGTGAGTCCAATGG
TTCGGGCCAGAGGGACAGTCTGAGGCTGGAGGAGGATGGCTCCTATCAGGGTCAGTTCTG
TGGCAGAGCTCGCGTCCACACAGACTTCGTTCCCAGCCCATATGACACAGATTCCCTCAA
ACTTAAGGCTGGTGACATCATCCACATCATCAGTAAGCCTCCGATGGGCATCTGGACGGG
CATGCTTAACAACAAAGTGGGCAACT
>TR304|c1_g2_i2
AGCCGAAGCGCTCCACCAGCTTCGGCAGGTTTGAAGGCCTCAGACATCACTCGTCACCAG
CCAAGCCAGAGGAAAATGGAGCAACTACGCTCCCAGAAGAATGTGAGAGTCCGGACCCAA
ACAAATCAGCTGGAATTGGGAAGAAAATGAAGGCGATTTCACTGACCATGCGCAGAAAAA
TGGGCAAAAAACATGCCAAGTCCTTCTCTGAAGAGACAGGTGATGACACAGACAAAGACC
CAGAGGCAGAGACAGAGAGCGGCCCTCCAGCTGAGAAGAACTCAGCAAAGACAAGCAACT
CCTTGGAGAGTCTTTACAGTGGCCAGAGCTCCTCTAGTTCAGGTGGTGTGACCAGTGAGT
CCAATGGTTCGGGCCAGAGGGACAGTCTGAGGCTGGAGGAGGATGGCTCCTATCAGGGTC
AGTTCTGTGGCACGACCGCGGCTGAGTCGGAGAC
>TR304|c2_g1_i1
TTTTAACTCATCTTCCAGTTCAACACTATCTTTTTGTTTCACTCAAACCAAGCCTTGCAT
ACAGCCTTGCTTTAGTCAAGACAAACGGCCATGAAGCGAAGTAACAGTAAAGCAAAGTCT
AAAGATGCGTTTGTTTTGTTTTTTTTAACTGGTGAAAGGCATCCAGAGCTTCCAGCAACT
TCACCAATCATACCTCGTAAAATCAGCAGCGGGAGGTTCGTTAACGATTTTCCACACCTC
GATGAACGAGCTTTTGTTTTGACAGCTCGAGTGTTTGATAAAATACAGTTAATTACGTGG
TTGGGTAGTTTTTTTTTTTTTTTTTTTTGTTTTTTTTTTCATTTTGTTTTAACAGCTGCC
TTTCACCGTGGAGGACACACTTTGGTGCAGAAATCTGATATTGATCGAGCCCACTGTCAC
CTCGTCGGCCTTGAGTAGGTGAATGCTACAGGTGGTCAGGGAGAGGAAAGGGTGAGCCGA
GCGCAGGACAGGCAGTGACGTGACTATAGGCCCTGAGGGGGGAGGGAGTAGGTCCGAGGG
TGCGATCACAGACAGCAGCGAACAAGACACAATCTGCTTCAAAAGAACAAACAAACAAAC
AAACAAACAAACAAAAAAGTCCAGACGAGCTGTTGCTGTTTCAGCTCTTAGTCTTGTTGC
CGGTACTGAATGACAGACTTGCGGTCCGGCGTGGCCTGTAGCATGCTGTTCAGAGCCTCG
CGGACGTCAAGGGCGGTGGTGCTGCAGTGGCCGTTGGGTAAGGAAAGAGAGTCTGCCTGC
GAGAGGAGAAAGGAGGAAGGGAAGTGAGAGGATGAGTTGGAAAACAGCGAGGAGGACGGG
CCGGAGAAGAGAGAGGAGGAGGACGACGACGTCGGGATGAGGGTGGACGGGGGCAGGAGG
CCGTGAGAGACCAGGTTGTTTG
>TR304|c2_g2_i1
CCTAATGTATAGATTTGTACTCTTGAGCATTGGTTTTAATTTTAATTTAAATATGGTATA
TTTGTATTTAACTTTTAGCCCCCTCAGTCAGTCAGTTGTTTGTGTTACACTATGCTGGTG
GTGGGTTTCAGGAAGAAACCTCCATTAAGCCTGTATGTGTTTGTATGATTGTCTGTGTAG
AGTTTGGCCGCTCGTCTGAGACTGC
>TR304|c2_g3_i2
GCAGGCTGTGGTCCTGCTGCTGTGTCGCCTGCAGGTGTTGCTGCTGTAGCTGCTGTTGCT
GCTGGAGCTGCTGTTGCTGCTGCTGGAGCTGCTGGAGCAAAAGAGGCTGCTGCTGCTGCT
GCTGGGCATTCGGTGGATTCTGAGCGATCAGAGACTCCAGATTGAAGTCATCTCCGAACG
GGTGTCTCGCTAGACCGTCCAGATTCAGTCCGCCCTCCGAGGTGTCTCCGGCGGGCGACG
GCGAGCTCACGGTCAGGTCCAAGATCTCGTCCAGGGGATTCTTGGAAGACAAGCTGGGAG
ACAGCGTGGTCTGATGCGGCGGATGAGTGTTCTTCAGCTGCTGGAAAGGTAAAAAGGGCG
CGCGGTAAAACTGTGTCAAGTTGGAGGCGAGGTTAGCCATGTTGTGCGGTGGGCCCTGGT
TGGTGGTGGAGGTGGAATTTTTGGGCCAGCTGTTGTGGGTCCTTTGCTGGGTTTGGCTGG
GGTTTCTCTGTAAGGACAACATGGCTATGTTCTGGGAGGACTGCTGCAAAGTGGACTGGC
TTTGGGCATGCATCCTCTGCAGCTGAGAGATGCTCCCGGCTTGTGTCCTTTGCAGAGCGC
TTTGGCTCAGTTTCTGGGCGAGGGACTGAGCGAGCGACTGGTTGTGCATGGGCTTCTGGT
TGAACAGATTTGCCAGGAGGTGTTTGTTCTCCTGCTCCATTTTGCGCTTGCGCTCCTCGG
CCAGTCGCTGCTCCACAGCCTGCTGCTCCCTCTCCTTCCGCCT
>TR304|c2_g4_i1
TGTGTGCCTTGGCAGTCTCAGACGAGCGGCCAAAACAGCGAGGAGGACGGGCCGGAGAAG
AGAGAGGAGGAGGACGACGACGTCGGGATGAGGGTGGACGGGGGCAGGAGGCCGTGAGAG
ACCAGGTTGTTTGACACAGAGGTGGAGGACGTGGAGGATGAGCCGGAGGAGGTAGAGGAC
GAAGGGCTGGCTTTCTGGGTGGGCATCTGGGGAGACAGGGGCAAGTCAAACAAATCTAAC
AAGTCTTGGTGGTTGTTGACCAGCAGGCTGTGGTTCTGCTGCTGTGTCGCCTGCAGGTGT
TGCTGCTGTAGCTGCTGTTGCTGCTGGAGCTGCTGTTGCTGCTGCT
>TR304|c2_g5_i3
CCTAATGTATAGATTTGTACTCTTGAGCATTGGTTTTAATTTTAATTTAAATATGGTATA
TTTGTATTTAACTTTTAGCCCCCTCAGTCAGTCAGTTGTTTGTGTTACACTATGCTGGTG
GTGGGTTTCAGGAAGAAACCTCCATTAAGCCTGTATGTGTTTGTATGATTGTCTGTGTAG
AGTTCAGCGTCCGTCGGTCCCTGTTGATACAACAGCTTGCCACAGGGTCAGTACGGCACA
GATTATTGAGCAGCATGGATAAAAAAAAAATGTGTCCAAAAAAATGTATCACCCCCAACG
CCCCCACCCACCCCTAAATTTTTAAATTTTCCCTTTTGTTTTGTTTTTTTGTTTGTTTGT
TTGTTTTGTTTTTTTAAAGCTGACGATAAGATTTAGTGATGTGACTCCTGGTTTGATTTT
GAATTTCTCAGGAAACGACCGCGGCTGAGTCGGAGACACGCAGGGA
>TR304|c2_g7_i1
CAAGAGTACAAATCTATACATTAGGCTACATGGATTTTTAAAGACTGCATTTATAGATTT
CTCCAAAGGCACTGTTTGCAACAGCAGACTGCTCCTCCTCTCCCTTTTTCCTCACACTAG
TGTTCATACAAGCAGGGAGAGAAACAAGAGGGCGCATGAAGAAGAAAAAAAAATGAAGAC
TGAGGCATTTCATGGCTAATCAGCTAAAAGATTTTATCTGGGTTTTTTCTCTTTTTTTTT
TTTTTTAAACGACCGCGGCTGAGTCGGAGACACGCAGGGA
>TR305|c0_g3_i1
AGTGAGGCAAGGCCCTGCAGCACTCTCACTTCTCCCCAGCTGTACTTGACTGACTGTATC
TGCAAACATGATGAAAGGTATGATCATACATAACATGTCCTTCAAGGTCGGGCAGACCAT
GACCGTTGTTGGAGTCGCCAAACCTGATGCATCAAGTTTTGCATTGAACATTAGCCCAGA
TGATCAGGACATTACTTTTCACATGAACCCTCGTTTTAACGCCCACGGAGACGAGAATAC
GGTGGTCTGCAACTCTTACCAGGGAGGCAGCTGGTGTGAGGAGGTCCGTGAGGGAGGCTT
TCCCTTCCAGCAGGGGGAGGAGTTCAAGATCATCATCGAATTCACCCCGACAGATTTCCT
GGTGACTTTATCAGACGGCTCTACAATCACCTTCCCCAACCGCATTGGTGCGGATAAGTA
CTCTGTCATCAACTTCGAAGGGGATGCTCGCATCAAAAGCATGGAGATCAAGTAAACCTC
CACCCTCTTGGGAATTACTGGATTCAATTTCCATTTTTTTTTCAGTTTATCTAGCATAAG
GTTACCCCTTGCCACTGCTTCTAAGATCCCAAATACATGTGGTATCAGTAGTGCCTTACA
TGCTTATCACACAATGTATTATGCAAGAGTTTAACTTGTTGGCCGCTCGTCTGAGACTGC
CA
>TR305|c0_g4_i1
AGTGAGGCAAGGCCCTGCAGCACTCTCACTTCTCCCCAGCTGTACTTGACTGACTGTATC
TGCAAACATGATGAAAGGTATGATCATACATAACATGTCCTTCAAGGTCGGGCAGACCAT
GACCGTTGTTGGAGTCGCCAAACCTGATGCATCAAGTTTTGCATTGAACATTAGCCCAGA
TGATCAGGACATTACTTTTCACATGAACCCTCGTTTTAACGCCCACGGAGACGAGAATAC
GGTGGTCTGCAACTCTTACCAGGGAGGCAGCTGGTGTGAGGAGGTCCGTGAGGGAGGCTT
TCCCTTCCAGCAGGGGGAGGAGTTCAAGATCATCATCGAATTCACCCCGACAGATTTCCT
GGTGACTTTATCAGACGGCTCTACAATCACCTTCCCCAACCGCATTGGTGCGGATAAGTA
CTCTGTCATCAACTTCGAAGGGGATGCTCGCATCAAAAGCATGGAGATCAAGTAAACCTC
CACCCTCTTGGGAATTACTGGATTCAATTTCCATTTTTTTTTTTTTCAGTTTATCTAGCA
TAAGGTTACCCCTTGCCACTGCTTCTAAGATCCCAAATACATGTGGCATCAGTAGTACCT
TACATGCTTATCACACAATGTATTATGCAAGAGTTTAACTTGTTGACATGTGCAGAAGCA
AGCAACCATAGACAGAAAGATGGATTGACACACACAAAGTCGTAATACTCACATGTACAC
ACAGAAAAACAAACAGTAAATATTGTGATTGCACTGACAAAGCTGCAGACTGAGAAGCAA
ATCAAACATGAAGTAGGCCCATGTAATCTGGCTGTTATTTGCTTTGTAGTTTGCTGTGTT
TAGTCAGAAAGTGCCACATAAAATGTGATAGTTTGTCCTTTAAGGTGCCTTGAAATGCTG
CATGCGCTCTTGTTTTTCCTCCCAGACATTCCAGATTTATAACTGAGCATAATGCTTGCC
ATTCAACTTGTATTAAAGCATCTACTTTCACGATGAAAAAA
>TR306|c0_g1_i1
TCTTCCGATCTGCACCACGCCGGTCCGCTCGGATTGGTTGCGCGCCTCGTGGTCGCTGCT
GCCGCAGAGCTACAACTTCACCCTGGCCGATGTGGCGCTGCACGAATACCTGGGCATCGC
GCGTTACCGTGTCTACGAATGGCTGGGCTGGAACGTGGAGGCCACGCTGCCCGGTGCGCT
GTGATCGCTGCAAGGCATTGCGCACTGTCGGCGACTGCTGCCGCCGGCAGGACCAACCTC
AGCGTGTCTCAGATCGGAAGG
>TR307|c0_g1_i1
TGTGTGCCTTGGCAGTCTCAGACGAGCGGCCATTCGAGCGGCGTACGGAGCCGCTGCCCT
CGGCGCGGGGGGAACAGGAAGACGCGGTGAGGAAACAGCTTTTTTCTGTTTGAGTCAGCG
GCTGCAGCGCGGGGGCCGAGCGCTGCGACCCAAACACAGCGGTGTTCCACCGAAACGAGC
AAAAACACACACACAGTATATCCATGTCACACAAGTGCAGCCATAATATGACTCCTATAA
CCAATCACAACAGCACACATTACGTTCTCGCTGTAAAGTGTTTACCGCAGCGTGCCGACG
GCACGTGACGGAGAAAATGTAATTATTGTCATCACTCTAATAACAGCTTTATCATCCACG
CAGGGCGGGGACACACCGGAGGCAGGAGTCATTGTCATTGCCGTGGAAACACACCTCAGC
CTCCACTGTGTCCCGGCCTTA
>TR308|c0_g1_i1
TCCCTGCGTGTCTCCGACTCAGCCGCGGTCGTCAGACGTGTGCTCTTCCGATCTAACGGA
CTTTTTTTTTTCTTTCACGTTTGACTCGTTTAATCGTCGCTGACACCAATGTGATCACCT
GACGCCGACGCTGTGATGTCACCGGGCCATGTGACCTCAGACCGTGTGACCTCGGACCGT
GTGACCTCGGGCCGTGTGACCTCAGACAGCGTCTCCAGCAGCTGGAAGTAGTTAAACTTG
ATGTCGAAGTCCATGTCGTACCAGAAGTTCACTGCGATGCAGCCGTGAGTCTGCCTCACG
TGGTGGAACCACAGGGACGGCAGGTACAGCATCTCTCCGG
>TR309|c0_g1_i2
TATCAGGATGCAGCTGTTTTGCAACTGTAGGGAAGGTGTTACTTAAACATTTCATGTACG
TCTCTTGTACCTTTATTGTCGTTTTACAGCTCGTATAGAAAATGGCGAAAGTCGACCTCG
TCCAGGTTGGAAAGAACTCACTGAAGAGTGAAACTGGGGAGAGTGTAGAGCTCCAGTCTC
TGTGGCAGGAACAGTCGGTGGTCTTATTCTTCCTGCGCAGGTTTGGCTGTCAGGTGTGTC
GGTGGATGGCATCAGAGATCAGCAAACTGGAGCCGGACCTGAAGGCAAGCGGGGTGGCCC
TGGTGGGCATCGGACCAGAGGAGTTCGGATTGCAGGAGTTCAGGGAAGGAGGGTTTTTCA
AAGGATCCATTTATGTCGATGAACAAAAGAAGACCTACAAGGATTTGGGCTTTAAAAGGT
ACACAGCTATTAGTGTGGTTCCTGCCGCTTTGGGGAAGAAAGTACGAGATATAGCTGCAA
AGGCCAAAGCTGACGGCATCCAGGGTAACTTCTCAGGAGATCTGCTCCAGAGCGGAGGCA
TGCTCATTGTGGCCAAAGGTGGAGAAAAGGTCCTACTGCACTTTATCCAGGATTCACCGG
GAGACCACCTACCTCTGGAGGATATTTCCAAGGCTTTGGGTATTTCAGCCAAAGTGAAGG
CAGGACAGAGGCCAGTGTGCAACGATGATGTTTGTACACGGTGATGACAAAGCTGCCCAT
CAGACCTGATGAAGGCCTTCACATTGGTAGACTGAGGTGAAGAAGAAGTGGACTGTCATC
CAAAGTGAACATAATTTACTGCTAATATTCTTATTATTTCTTTGTGACAAATATTAGATG
ACATTCCTTTATAATGAAAATTTACATTTTATGAATTTGCATTTATTACACTCACTGTTT
ATAAATAAGCAAAATTTTTGTATGTACCAAATTATAATTAAAGAACCTAATCAATACTTG
GGCCCAGTCACTGAACAGTTTCATGCAGACGTGTGGTGAGGAAGGAACAACATGAGTAAT
TCAAAGTTCTTACGGCTCCATTTTAGGATTAGACATCACCATAATACGACCGCGGCTGAG
TCGGAGACACGCAGGGAAGATCGGAAGAGCGTCGTGTAGG
>TR310|c0_g1_i1
GGAGAGAGTAGAAGAGTGGCAGGGGGAAAAGATTGCCATTTATAATGTTGAACTTTAGTT
TAATTCAATTCAGCTCAACCTTATTGTCATTCCTCTCAACTTAAGTCACTCCCCTTAACT
CAAGTGCGCAGAGACACAAGAGGGGAAAAAAAGCAGTGAGCTATGAACGCAATGGTGCAA
GTGAGAGTGGAATGAAAACAGAGCAAGAAACTGGAAAAGAAGACAAAACAATGAAACCGA
ATATCAACAGTAGTGTGAAAGTAACTGGTGC
>TR311|c0_g5_i1
TGGCGTACGCTCAGGTGGTCTACGGAGCCTCGATAGTCTCCTTCCTCGGAGGTGCCCGAT
GGGGGTTTGCCATCCCTGCCGGTAGTCCTGCTCAGCCCGACTGGATGAACTTGGGCAACA
GTGTGGTGCCCTCGCTCCTGGCCTGGCTGGCACTGCTCTGCAGGGACAACATTGCAGAGG
GAGCCCTGGTTGTTGTCATGGGACTGGGTCTGTCTCTGCACTATGACCTGACCCTGCTGC
CCGGCTACCCCTCCTGGTTCAAAGCCATGACGACCGCGGCTGAGTCGGAGACACGCAGGG
A
>TR311|c0_g7_i1
CCGTAGACCACCTGAGCGTACGCCAGTTCGGGGTAGAAGGACTGTGTGGTGGCCATCAGG
AGAGGGACAGACAGGAAAGGGATGAGCCCAGAGAAACCGAGGTACAGGGCTGGCTTGGGA
GCCTGGGTGAGGGCCCTCAAGCTGAAGGTCTCTTTGCTGTCAGCTCTCTCTCTTGAATCG
CCGTGGCACAGGCGCGAGGCGGGCCAGCTCACAGGCCTGACCCTCAACAACCCGCTGGTG
CAAATCAGTCTGGAGGGTTTCAACACTGAGGAGGCTTGAGAGTGAAACAGCAGCTGGGCT
TTTGTTGTGCAGTCCGGTGCTCTGGTTCTCTGCTGAAGACATCTCCAGACTGGAAACCCA
GATATGATGCGCCTTCCAGATGCAAATCTAATCATTTTCAACCGAAACGTCACTCTTTAA
TTGTGTGTCATCCAATGGTTTGCCACCGACACTGGATGCACAGCTGAGTCTAACTTATAG
ATGCAAAGTTAACGTTGACTGGCAGAAAAAGGTCGTTCGCTGTCATTCTATCGGTGCTCG
ATTAAATGTCCTCCCAAGCGTT
>TR312|c0_g1_i1
AACGTGTTCACAGTTAACAATGGAAATCAAAAGCAGGAGACAGATTGTTGACACAACGCA
ACTGCTTTAACGAACTGATTTTACACTAAATTATAAAAATTACAGTTTCATTACAAAAAT
AAATTGTTCCCTTCGTAAAGCTTTGATTTTTATAATCATAAGGTAAATCATAAAGTCAAT
ATAGTCACATATCCTACATTAAACACATGGTCCTCTGAGTTATTTCATGTGATCACATAA
TAATTATGGCCCAATGACTACAGAAGAAATCGATAGCTCTCAGGCCAAATGATCAGCAAA
TTTGTACTGGTCATAGCTTGTCATGTTTCTGCACACTATCTTAGCTAGGAGGATTTTTTC
CCCCCTTGTAGCAACCAGGGCTTCATTCATCTGCCCCATGAGTAGACTCCTTTAGGCATA
ATTGTTCAGGTGCAGGATTTGGATTTAAAGTGGTCTGAGTACGGTGGCCCAGGGGGGGCA
AAACAGAGCAACAATGCTCAAAATATCAAACAACATTTGAGTCAACACAACAGTTTGGAA
AAAAACATGATTGGCGTTCTGTAAAATGTTGTGTGTTTTTCTTGTTTTGTGTCTTCTAAA
ATGTTGTTATTTTCTAAATTTATTTTAATTTATTTTTGATTTTGGCCCTTGTAGCCCCTG
ACAAGAGAATCTCTGTCAGCAATGAAACATGTAGCCGAGTTATCTTAGCAGTAGGGTGGT
GCTGTGTGATCTAAGATAAAACAACTGAGGCAGTATTTAGTGGTTTAAGCCGTTAACACT
TGCAGTTTCCACGTCGTCAAGTCTACTCTGACTTGTCGTCCCGTTTTCCCACCAACCCGT
GAACGACCCCGGCGAGAAGCGAAGCCCCCGTGATGCCTGTGAGAGCGGTCAGCATCTTCC
ACATGCTGGCTGATCTCTCGTGCATGTCCATGAAGCTCCTGTGGTCAGTGGGCACCAGGA
TGAACATGCGGCCGTCCTGCGGGGCCTGCAGCCTCATCACCTGGCCCCCCTCCAGCACCA
CCTCACCGAAACCAGTCAGGGTGGTCCCCACCCGAAGCAGCTCCTCGCTCTCCTCCATCG
CCACGGGTTTCTCCCCGCTGATGCCCTGCACCACCACGTCCACCAAGCCCCCCTCGGCAC
GTCTCACTTTGGAGTAAACCCTCTCCAGGTAGCACCCAGAGGCCTCCAGAGGGTTTTGAA
CCTTCACGTACAAGTCATTGATGTAGGCTCCAGGGCGGACTAGACTGAAAGGCACCACGT
TGTTCTGGCCGCTCGTCTGAGACTGCCAAGGCACACA
>TR312|c1_g1_i1
AAGAAACGACTTATTTCATCTTTGTCAGTCCAACTCTCCGGTCATCGTGTCCAGACAGGA
TGAAATTAAAAAGAGTATAATGTGATTTGGACTTTATCAGATCATCTTCTACCTCTTGGA
TCGGTTTGTTTTTACTGTATCGTTTTATGGCCTGCAGTCAGTGTTCAGCTTGTAGAGGAA
AAAAGGGCACTAAACACTGTTGTACACTATCTTTTTTTGAGGTGATGCTTTAGTCTCACT
AAAACCTCTTTGAGACTGTGTAACTGGTTTATTTTGAGTAAGACATTTTAAGCTGTTGAC
AATAAAGAGACACATTTCCAAATGTTAAG
>TR313|c0_g1_i1
TCAAGAAAGTCGTTTCATGGCAGCCAATGTTGGTGACAGCGTGACCATGCAATGTTTTTA
TGAGGGTATCGCAGTGATGTTTTACTGGTGTAAGCAAACTCTGGGACAGAAACCAAGGCT
CATCTCCAGCTTCTATAAACATGAAACGAGTGGAATCTTCCTTAACGAATTTAAAAACAC
TTCTCGTTTTGCCCTCAACGTAGGAGATGGTAAAAATCACTTGACAATCTCCGATTTACA
AATCTCAGATTCAGCTACCTACTACTGCACAGGTTCCTATTCATATGATTTAGAATTTGC
AGAGGGCACTACTCTCAGTGTAAAGGGCTCAGGTCAGGACATCCCAGCTTTGGTCCATCA
GTCACCAGCATCTGAGGCCATCCAACCAGTGACTCTGAACTGTTCAATACACACTGGGAC
CTGTGATGGAGAACACAGTGTTTACTGGTTCAAAAACTCTGAAGAATCTCATCCAGGACT
CATTTACACCCATGGAGACAGGAACGATCAGCGTGAGAGGAAACCCAACACACAATCACA
CACCTGTGTCTACAACTTG
>TR313|c0_g2_i1
TGTGTGCCTTGGCAGTCTCAGACGAGCGGCCAGTTTAAACATCCCAACTTTGATCCATCA
GTCAGCATCTGAGACCATCCAGCCAGGAGACTCAGTGACTCTGAAGTGTACAGTACACAC
TGGGACCTGTGATGGAGAACACAGTGTTTACTGGTTCAAAAACTCTGAAGAATCTCATCC
AGGACTCATTTACACCCATGGAGACAGGAATGATCAGTGTGAGAGGAAACCCAACACAGA
GACACACACCTGTGTCTACAACTTGCCAATGAAGAGTCTGAATCGCGCTCATGCTGGGAC
CTACTACTGTGCTGTTGCCTCATGTGGACACATACTGTTCAG
>TR314|c0_g1_i1
TCCCTGCGTGTCTCCGACTCAGCCGCGGTCGTGTTCAGACGTGTGCTCTTCCGATCTAAC
GCTATGGGATTCAAAGGAAAAGTCCTCTCCGCGCACTCACGCTCATAAACTCAGACATGT
TGCTTTCAGAGTCTGAGAATGAGTCAGAGGAGCTCCTCTCGGCTTCAGACTCCGACACTG
AGATCAGCCTTTGCAGCCTGGACGAGGACTACATCCCGAGGGGGCTGGGATCCGATCAGT
GAGTACAGACACCCGGTGCTGGTTTCAGCCCCCAAAATGGTAGTGTCATTGCGCTAAACA
GGAAGGAGGAGCGCAACAATGAAAAGTTTTAGATCGGACCAGTTTTGTGCGCAACGCTTA
CTTTGTGCGCTCAGAGGACCTGCTGCGCGTGCACGGCTCCTCAGCTCACCACTGATATTA
AGTTCGGGTTAAAGATAACACGCTTCATGACACTGTTTGCACAACAATACAACACCAGGC
TGTGGCCAGTTGGAGGACACTATGTCCTGCTCGGCTACATGCTTCATTGGGCTATGGAAA
GGGTGAGAATCTTCAGTTGGACAAAACAAAACTGTGCATCATCATCGTAATATCCTGACT
CCTTAAAGGGCCGGTCTGCCGATTTTTCACACTATGTTCAGCAGAATAAAACCCGTGAAA
CCGTTGGTCAATGCGTCGATATACATGAGG
>TR315|c0_g1_i1
AGACCTCGGATGGGTGGTTTGATAGGGTGGAGGACGTGCATGAGAGAGTGATAGTCAGGG
AGTCAGGATGGAGTGGACGCTGAGTGCCTTGTTGGACTCCAGCTCTCTGCAGCACTGCAC
TGTGAGGCTCAATCTCCCACATCTCAACACATCGGGAGTCAGGGACTCAAGCTTTTGAAG
CTGCATTTTCACATCTCATAGAGGGCGAAGTCAACCAAGCTGCCACCATGGAGGCCATCA
AAAAGAAGATGCAGATGCTGAAACTGGACAAGGAGAACGCCATCGACCGGGCCGAGCAGG
CGGAGACGGACAAGAAGGCAGCCGAGGACAAATGCAAACAGCTGGAGGAGGAGCTGATGG
ACCTGCAGAAGAAGATGAAGCAGACGGAGGACGAACTGGACAAATTCTCTGAGGGCCTGA
AAGACGCTCAGGAGAAACTGGAACTGTCCGAGAAGAAAGCTGCAGACGCGGAGGGTGATG
TAGCAGGTCTGAACCGTAGGATCCAGCTGGTGGAGGAGGAGTTGGACCGAGCCCAGGAGA
G
>TR316|c0_g1_i1
AACGCTGTATATTTTGGATGCTTTAATTTTTTTTGTAAAATAAGAAGTCCTAGTATTGTT
TGTAAATGTTAATGTAGAAATGTCTGAATGAGGAACATCTTAAACTAGAGCTTCACAAAT
GTCTTCTAGTGCCATAATGAGCGACACTTTGATCAGCTATCGAAAGCCCTGAACATGACG
GGATTTCATGGCCGAAGCAATGATTCATACACTACTGAATTTGTGTTGACAGTATTTTTG
CCCTGTATAACTGCGTATTCTATCTAACACGGCCATATCGAAATGTAATTAATCTTATTA
TCGTTTCAAAATGTGCTTTTTTTGAAGGCCTTAGCATTGTTGGTGCTGAATGTGACACCT
AACAAACACCTTTTTTTTTTTTTTTTTTTTTTT
>TR317|c0_g1_i1
TCTGTGGCTTCATTAATTTTACCCTGTTTGAAAAGCATGTTGCCCTCCTCGTGGATCTGA
GGCACGAGCTCTAATTTCTCTGCATCTGTCATGGCCCACACGTCAAGCTGGAACGATCCG
GGAGGCAGAACCTCCAGAAGCTCTATGGTGAAGTTGAGAGGCTGTGGACGGGCCTGGAGC
TGATCCAGGTCCTTGTGTCCTAGCGAGTGGTGGGAGTGGATCTGCGCAATGCCGCAGCAG
>TR317|c0_g2_i1
CCGTAACTAACGTCGGCAGAATTCGTCATTTGTCGTGGACTGAGACTTGGTCAAGGATGG
AGGAAGAGGCACGCAAGCTTCTCGAAGAAGGAATAAGAAAGAAATTGGTCAGTCCCGGTA
AAGGCGAGCTGTCGAGCTTCCCCAATGGAACCAAGGTGGTCTTCCATTACCGCACCAGCC
TGTGTGATGGCCAGGTGCTGGATGACTCTAGGACCATGGGGGACCGCTGCAAACCCATGG
AGCTCATCTTGGGCAAGAAGTTTAAACTGGCTGTGTGGGAGAGGATCATCATCACCATGA
GACAAGGCGAAATTTCAGAATTTACCTGTGACACTAAGCACACAGCTCTGTACCCGCTCG
TATCCCAGTCCCTGAGAAACATTAGTGCTGGTAAGGACCCCCTGGAAGGCCAGAGGCACT
GCTGCGGCATTGCGCAGATCCAC
>TR317|c0_g3_i1
GCAGTGTCTACTTCATTTATTAAACCTTTTATGAAATCTAATTGCACCTGCACACTCACA
GCACAAGGTTCCCGAGTCGATGAGGTCCACGTGCTGACGAGGACGGCGATATGTGAGCGC
TATGAACAAATGTACAGCACGTGGAGCATCTAAGAATTCTTTGCGTTTACTCGCAAATTT
CTGATTTGACTTACATAAGGGGGTAATAATTAGCCTTTTCAATTCAAATCATCTGTCTGC
ATGCTACAAATACAGAAAGAATGCAAAGCTGGGGATAAACATATTTATTTTCAGTTATAT
AATCACAAACTCAATAACGATCTCAGTTCAGATATCGCTGCCTCACATGAAGAGTAATGG
GTGGCTCTTTCTAAGCACGTGAGAGAGATACTGAGTCTTGCTGAGTACATCTTGACAAAA
AAAACGACATAATTTTTTTTGCTAAATGAAATAAGTACGTAGGAGAGAGTAAAGATAACA
CAAGTCCGTGCGTGTTATACAATGATTGTCACAGACCGACCGCTCTGTTTCCCAGTCGCA
TCTACCAGGAGATAGTGGTCTCCTGCTTGTTCCAGTGCTTCCTCTGTGATCAAGATAGAG
AAGGGGGTCTGGTGGTGGAAGGCAGAGGTGTGCATGTAAGTACATGATGTACCTTGAGCT
AAAGGAGGAGCGAGAAAAAAAAAGAGAAAAGATTCCTGGGTTTGTGAATGGAGAGCGCTG
TTGACTGTAATCGGCTGAAATCTCACCTTGTTGGTGCTGTGATGATGAGTAATTTCATCC
AACAGCTGAGCGCATATTTATAAAGCGATATAAAATGAAATATTCAAGCTGCTTGTTTGT
AATACTGTGGCAAACAGCAGATAAATTCATTAAATAAATGTAGAAAAAAAAAAAAAAAAA
CGCTCTGCAGCAAATCCTACATAAGATGTTGCAAAGGGTAACATCCTGAATGTGGCCCAT
TACTGTGAACATATTATTTACCAAGAGTGTCCTCGGCAACCGTAACAGGCCAAGTCTGAA
TATGGAATTCAGAGCTGCCCGAGGCCGATGACCACAATACTATGGATTAAGGGTGCTGCT
AGAAGCTTCTCCGGCATTTGGGACTTTCATTAACGCCAAGCTGAATGTCAGCAAGGCCTT
ATCAGAGACTGACCTTTACACTGAGGGGGGGGGCGGGGTTTAGAGGAATAAGGCAGGAAT
TTGGGTGACCTGTGGGTGCGTTTAACGTGACGGTGTGTAAGAATGATCCTGCAGGGTGGC
AGAGTGTTTGGCCTGGGTGCGTGGATAAAACTGAAACACCAGCAGTGTCCAC
>TR317|c0_g4_i1
GATTCAGCCGGTAGTAGCAGTGGCAGGCGGTGTGTTGAAAAGGCCTTTGTAGCGACCCTT
TTCCTCCTTTTCTTTGGTGCGGATCCGCTCCTCCATGATCCTCAGCTCCTTGGCAACTGA
TGACTCCAGAGAGGGGTCCAAGTTGAGCACCTTAGCGAAGTCCGCCCGCGCCTCTGTCTC
GTTCCACACTGCAGCGTGGGCCTTAGCCCGCTTGTAGTAGGCCTTCACATTGTCCTCGTA
TTTGAAGAGCACAGAGGTGCAGTGTTCAATGACTTCATAATACTGCCCCTGGAGCAGCTT
GCACTGGCAGTAGTTAAGGAGCAGTGGTGTGATCATGTGGTCCAACTTCACCCATGCTTC
ATCTCCAGGATGCTCCTTCATCTGAAGATTTTTGAGGCAGGCGATGCCATTGTAGTACT
>TR318|c0_g1_i1
GTATGGACTTGATTTTTATGTTAGATGCTGTACAGGTAGTGATAGGTAATTGTTTTCATG
TTGACATGTGTGCTGTTACATAGACATAGGTTTTTTAGACAGTGGGAAAGTAGCCCTGTG
CTGATTATAAATGGCTCGACCAGCATTTTAAAAAACCTGCATTGACCTTCTAATTTCAGT
GGCAGAGAGAAAGAAACGCACACCTCTCTGATGACTACTGGCCGCTCGTCTGAGACTGCC
AAGGCACACA
>TR319|c0_g1_i1
TGTGTGCCTTGGCAGTCTCAGACGAGCGGCCATACAGGAGATCCAGAGGACAAACCTGGC
CAACGTAGTCCTGCTGCTGAAGTCCCTGGGTGTTCAGGATCTGCTCCTCTTCCACTTCAT
GGATCCACCGTCCGAGGACAACATGTTCAACTCCATGTACCAGCTCTGGATCCTGGGAGC
TCTGGACAACACAGGTGCTTTGACGCCGACGGGGCGCCTGATGGTGGAGTTCCCTCTCGA
CCCCGCCCTCTCCAAGATGCTGATTGTGTCCTGCGACATGGGCTGCAGCGCTGACATCCT
CATCATCGTCTCCATGCTGTCTGTGCCGGCCATCTTCTACAGACCTAAGGGTCGTGAGCA
GGA
>TR319|c0_g2_i1
TGTGTGCCTTGGCAGTCTCAGACGAGCGGCCATGCTGATTGTGTCCTGCGACATGGGCTG
CAGCGCTGACATCCTCATCATCGTCTCCATGCTGTCTGTGCCGGCCATCTTCTACAGACC
TAAGGGTCGTGAGGAGGAGAGCGACCAGGTGAGGGAGAAGTTCTCTGTCCCAGAGAGTGA
CCACCTCACCTACCTCAACGTCTACATGCAGTGGAAGAACAACAATTACTCCAGCGTGTG
GTGCAACGAGCACTTCATCCACACCAAGGCCATGCGCAAGG
>TR319|c0_g4_i1
TGTGTGCCTTGGCAGTCTCAGACGAGCGGCCAGTCCGGAGTGTAGCCCATACCAAACAGG
GAGCTGGTGGGATGGAGGTGACATGGCATGCCTGTCCTCACGTTCACATACTCGCCGATG
CCCTTGAGCTTGGCAGCCTGGTGGAAGTAAGCAGCGCAGATGCACTTCCTGATGATGTCC
CAGTCTGACCCGCAGGAAATCAGGTTCATCCTCTGCTGCACCATGATGTCCTTTAGCTGG
GAGCGCACCTCGCGCACCTTGCGCATGGCCTTGGTGTGGAT
>TR320|c0_g1_i1
TGTGTGCCTTGGCAGTCTCAGACGAGCGGCCAGAGACGTTGGCCAATCTCTGGTCTGCCC
TGGTCTTCACACAGTTCCCCCCAGCTGGAGAAGATCTTGTTTAACTCTTCAGGAAAGGAT
CCGTGGATGTTAATAATCTTTTGCACCACCTCCTCACAGGTTTCTCTCAAGTGCTTCTGG
TTGTTTGACAGTTCAGACGCAGGGCATTTACGAGGGTCAACTTCACAGTTCTCAACCGAG
GTGTAAAACGACCGCGGCTGAGTCGGAGACACGCAGGGA
>TR321|c0_g1_i1
AGGATCAAAGTCACCGTTTACCGCACAGAGGAGCCGACGACACACACACACCGCCTCAGT
CTGCGGCGGGGGGGCGGGGAGTCTGCAGGAGGACGGTGGAGCCGAACCTGCTGCTGAGGC
GTCTCCGCTGCACCTGAGTGTCGGTGTGGTTGCCGTGGCAGCCGGAGTCCAGGTTCAAGT
TTCAGTGATCGACACGCACACACACACAGACAGGAAGTACTGCTGCGCTGAGGCAGTGCA
GGGGCCGGATGACGGTGTGTTTCGAA
>TR322|c0_g1_i1
TGTGTGCCTTGGCAGTCTCAGACGAGCGGCCAGGTTGGTTCGCCGTAATAGGCTTCTGTC
GTCATAAAAAGGGGGGTCTTCATAAGAGTTCATTCCAGAGGGGGCAAACTCTGGGGCACT
GGCTGAAAGCTTTGATGACTTGACCACAGAATCCTCTTCATTAAATCTTCTGGGGGCAGA
CGTATTGTTGGCATTTGCACTTTGTTGGGAACTGCTTTGTCTTTTGAAATCTCCGGCGCC
CATGTCGTTGGCCGGGCTGATGTTGTTCTCGGCAAAAGGCGGGGAAGTTCGCGGCTGTCT
CAGAGGCTCCCTTTGGTTGAAAAGCGTGCTTTTGGCGTCTCCATCCCCGACGGCAGCCAC
GAGCCCGGGCTCTCACGACCGCGGCTGAGTCGGAGACACGCAGGGA
>TR323|c0_g1_i1
TTATTTATTTAATTATTTTGTAATTTTAGAAGGCGGGTCTCTTAGCATATTCACTCATCA
TTAGAGGCAAAGCCTTCACCAAAAGCGAGCGTTAATGCTTTAATTAAAAATGGAATCATA
TCTCAGCGAATTGAAAGGGAAAACGTTTTTTGGTTGGCTTGTTTGTTTGTTTGTTTCTGT
TGTCTTCTGTTTTCCCCTGTGCACGTCTGAAAAACCATCTGCATGGAACATAATTTTTCC
AGAGCCAGAAACATCGGAACTGTGATCTTGCATGTCAATTGATTCATCTTAATTAAAAAA
AGATACATTTTGGTGGAAGGGAAAACATAATGTAGAGACAGCGGGTGTATGGGGAACATA
CTTCATGCTCCATGTGGAAGCGTCTCCTGTGAACAGAAAGTGCCAGAGCCTTCGGTGCTG
CATTTGGATAGGACACAACTTTGAACGACCGCGGCTGAGTCGGAGACACGCAGGGA
>TR324|c0_g1_i1
GGTGAGAAAGTGCATTCATGTGAACACAAAGAGTTGCATGCTCATGGAGATGCACAGTGC
AGGCTGCGGGTGATAGATAAGGGGAACGGATGTGTTTATAATTCACTCAATTGGCAGAAT
CAGCGCAATTTACAAATTCCCAATCGCTCTTCGTTAGCAAAGATAATTAACCATGAAAAA
CAGCATTAGAGAAGAAACGCGATTCAGGCTTTCATCAGTATTCCCCCATGCACTCTTCAA
CGCTAGACAAGTGTTTAATTCTAAAACATAAAAGCCAAAAACTGCCCAAAGCCACTCTAT
ATCATCCCTTCTTTGACAACCCACAAAAACGGGCTCCAATGAAACACTTGCATCCAACAA
AAAGCAAACATTTGTTGCTTGGAATCACATCATGGCAGGCATTAAATGTCCTCCTTTTAG
AAAAACACCAAATGCTTCTGACAG
>TR325|c0_g1_i1
AGTAAACCAGTGACATCACCAAAGAATCCATTACCACAATAAGGAACCACTGCCGTGTGT
ACTGTGTGATGTTTTCTTCAACGCAGTGATAAAATATAAAAGTAAAAAAGCACAAATATT
GTCAGTTAGCTCCCTAGAGTCCTACAGTCCTTAGCAACAATCCCCCAGGCTTATTAAGCA
TGGCTGGAATGTCTTTTTGGCCAAATCAGACATGGCCGCTCGTCTGAGACTGCCAAGGCA
CACA
>TR326|c0_g1_i1
AGATGGCGGACAGTCCGTTGTTGCTGATGTCCAGAAACTCGAGGTTACCGAACAGGCTGA
CGGCGGCGGCTCTCTCCGGAATCTCCATTTTCAGCCCTCGGCTCGTTCAGACCGTGTCAA
ACTGTCCCTGCTGCTGGAGCTCGCGTCTCGGTCTCCGCATGGAGGAGGGGGGGGACTCTG
CTGCACACCTGGCCGACGCACCGAGGCTCATCTCCGGTGAAAATAGGTCAGCGAGCGAGC
CGCGAGCAGCGAACACGTCCGAAACAATGCCACCGTTCTCTCGGGGAGGAAACACCCCCC
CATACCTTT
>TR327|c0_g1_i1
CACCACCACATAAATAGAGGGTGACTGTTATTGAAATGAAGTTAGAAAGAAACCGGTGAA
GACAGCAGTCAGACACTTACAGATGTATCCATCCTCTTTAATCTAAGTGCAGCTGTTTAT
CTGCAGAGAAACAACGCATTTACTCCAAGGTGTTCCTCTTGAGAGTGCCATTGCTTTGTG
TATACATTTCAGAGCTGCTGTGGTGTCTACAGAGGGACCAAGTCTTTTTCAAGAGTCCCA
CAAACACGGCACCGCCATGCTCAGATTGCACAGACCGAACATTGGCTCCAGAGAGGGCCT
TTTGCATTTCACACGGGTAAGGCAAGTGGGTTGCTATCAGCAACTTCACTGCCAGATACC
ACCAGATGCTACACATTGGTCCCAGGAATAACAAACATTTCTCATCCATCCAACCACAGT
TTTGTTTTTTGGTGTTTGAGGAGGACCAGCATGCAGAAATACCACCACAGAAAATCAGTC
AGGTTCAGGAAGGCTTTTATTCTTGAATGACCTCATAGTGACCCACATACAAGACAGGCA
TGCTGTGGCTCTCCCTCTATGCCCTGATTCTTCAGTTCAG
>TR327|c0_g2_i1
TCCCTGCGTGTCTCCGACTCAGCCGCGGTCGTGCAAGTGGGTTGCTATCAGCAACTTCAC
TGCCAGATACCACCAGATGCTACACATTGGTCCCAGGAATAACAAACATTTCTCATCCAT
CCAACCACAGTTTTGTTTTTTGGTGTTTGAGGAGGACCAGCATGCAGAAATACCACCACA
GAAAATCAGTCAGGTTCAGGAAGGCTTTTATTCTTGAATGACCTCATAGTGACCCACATA
CAAGACAGGCATGCTGTGGCTCTCCCTCTATGCCCTGATTCTTCAGTTCAG
>TR328|c0_g1_i1
TGTGTGCCTTGGCAGTCTCAGACGAGCGGCCAGGTCACGAGCTTGAGGTTGGTCTCATGG
AGGATAACCTGGGTCAAGTATTTCTCTCGTTTGATCTGTTCTTTGACAGAGTACGGGACG
TCCGGGATCACGTAGGACAGGATGAACTTGGTAAAGTAAACAATGTGCTCTACGACAATT
ATGAAAGCCATTTTGGCAGCGATCACATGCCAGTAGTAGACAGTGTGCTGATACTGCCTG
GGGTGATCAGGAGGATGCCGAAAATCTCGATATCTGCAGGAAGTGATACTGAAATTGCCG
TAAGGTCGGCTCTTGTCGGAAAAGTCGTTGGTGTTGAATATAGACAGCGTGCTGTTGATG
TAGCCTTCCATGGTGTTAGTTGGATAATCTCCATATGGATACACGGAGAAAGACCAGTAG
TAGACCAACCGTGGAATCATGTCTGATGTAAAACGACCGCGGCTGAGTCGGAGACACGCA
GGGA
>TR329|c0_g1_i1
CTTTAGACTAAACAGGATGTTTTAATAGGCTGAATTATCTGATCAGAATAACTTGATTAA
TTTCTATTTTTACATGTTTTGACTTAATGATGAACGAACTGATTCATTAGACTCTGTTGT
TTACAGGAAACAGGCTGCTTTAGTCCAGTTTTCATTCTCAAAATAAACACCAGTAAATCT
TCATTTTCTTTGTATATTTTCATCCTCATACGGACGTCTTTGATGATGATTAATGATTTT
ATTAAACTGAAATGTGACGTGTCCAACGTGTAACAAAACCAAAGTGTCATAATCATTTTT
ATGTGATTTGAAACTCGTGTTTGAGGCTGTAAATGTGTTTTCTCTGATTGTTTGTTGGAC
GGTGATGAGTCACAGCTCACATGTATGATCACTGTTGAAGCTAACGTGTGCAGCAGAGTC
AGAGTCCCTCACGTCTTCTCACCAACTCTTCCCTTTAGTTCCTCTGGATCACAATCATCA
GACCTCCTCAGAGTCAGTCTGACTCATCCTCGCTCAGACGTCACTCCGTCATGCTGATAC
GTTTTTGTTTTCAGATGATCTCCTGACTGATGATCTTCTGTTTTCTGCTTTGTGACGTCA
CGTTTCTCGTACTCTGAACACGATCAGGCTGAAACGTGTTGAAACTGTTTGCAGACACTC
GAGTGGTCCAGGTGATGAACCTGACTCTCGTTTAGCGCCACCATGAGGCCGTCACATCGA
CATGCAGAGACGTGCTGCTGCCTGCTTACAGGCACTGAGCTCTGATTGGACAGCTGCTGT
TTGGAGGCGGGGCTTAAAATGCGGTTCAGACTGAAATGTTCTCCACGTGATGAACGTCGA
GCGATTCT
>TR329|c0_g2_i1
ACGTGTGCAGCAGAGTCAGAGTCTTCTCTTCTTCACGTCTTCTCACCAACTCTTCCCTTT
AGTTCCTCTGGATCACAATCATCAGACCTCCTCAGAGTCAGTCTGACTCATCCTCGCTCA
GACGTCACTCCGTCATGCTGATACGTTTTTGTTTTCAGATGATCTCCTGACTGATGATCT
TCTGTTTTCTGCTTTGTGACGTCACGTTTCTCGTACTCTGAACACGATCAGGCTGAAACG
TGTTGAAACTGTTTGCAGACACTCGAGTGGTCCAGGTGATGAACCTGACTCTCGTTTAGC
GCCACCATGAGGCCGTCACATCGACATGCAGAGACGTGCTGCTGCCTGCTTACAGGCACT
GAGCTCTGATTGGACAGCTGCTGTTTGGAGGCGGGGCTTAAAATGCGGTTCAGACTGAAA
TGTTCTCCACGTGATGAACGTCGAGCGATTCT
>TR330|c0_g1_i1
AGACGGGGTTCCTGTGTGAGTGTGATGTGGATTTAATTTCACAAGCGAGTGAAGAAAGCC
GCAGTGAAAACCTGAACTCATGGGCCTGAAAAATTCCCACCCCAAGTTGTTCCCGGGGGA
CATCGTGGAGTATCCCAGGAACAAATACTTCTCTCATTTCGCCGTGTACTACGGGGAGAG
GGACGGCGTTCCCTACGTCGCTCACCTGACATGTCGA
>TR330|c0_g2_i1
TGTGTGCCTTGGCAGTCTCAGACGAGCGGCCAAGTTGTTCCCGGGGGACATCGTGGAGTA
TCCCAGGAACAAATACTTCTCTCATTTCGCCGTGTACTACGGGGAGAGGGACGGCGTTCC
CTACGTCGCTCACCTGACATGTCGAGATTCAGACTCCAAGCTGCCGCTCTTCGGCCGAGC
CCTGCGGTCGGAGGTCAAACTGGATCCACTGGAGCTGCTGGGCAACAAGTACAGGATCAA
CAACATGATGGACGACTCGCACCCGGCCAGAGACTTCCACGCCGTGGTGAAGCCAGCCAT
CGATGACTTGATGGGACGTGAGGTGACGTTCGACATCCTGTTTCACAACAGCGAGCATCA
GGCGACGTTCCTCAGATACGGAGTGAAGAAAT
>TR330|c1_g1_i1
TATCAGGCGACGCTCCTCAGATACGGAGTGAAGAAATCTGAACAGATAGAGAAGATTTAT
AAGCACATCATGCCAGCCTGGAAGAAGCTGTTTGATGAGAAAAAACTGTGAAAGTTCAGT
TCTCATTTCAACCACTGGAGGGCGCCATTGTTTGTTTTGCTCCTCTGTGTTTATCACAGT
GGAGTATTAGCGCCATCGTCTGGGGGAAAAAGCTAAGTACGACCGCGGCTGAGTCGGAGA
CACGCAGGGA
>TR331|c0_g2_i1
TGTGTGCCTTGGCAGTCTCAGACGAGCGGCCAAAATAAAATAAATAACATTTTAAAGTAT
AACATTTTAAATAACATTTTCTTCATTTGTAAATGCATTATCCCATAATCCCATTCATTT
TGTAAACTTAAGCGTTAGCAAGATGTACTACTATTGTTTGAAAAGTCATGTGTGACTAGA
CATGAAAGTGATTTGTGTGTGCCACATGAAGTCATAACCAGGTTCAAAGTAGATCTAGAG
ATAAAGACGCTTAAGGTCAATGGCATCAAATCGTAGGAATGTGCAGTCAGCGATACAGTG
TGCTCCAAATACACTCCTTTGTTTTCAGTCTGTGTTGGTAATAAGACATCAAATAATTTG
CCGTTAGAGGTTTCATCACATATACATTTGGAATACAGGCATCTTATATCAGAGCAAAGG
CTATGCAACATTATTTGATCGCAGATAAAATTACTTTACAGATTTACGAGTCAAAAGTTA
ATCATTTTTTATTTACAGTCATATGATTACAAAATAAACACACCCACGAGGACAGAAAGT
CACCAGCACTGTTTGTAAATGTGAAACATCTCGTTGGTCTTTTGCTCATTTAAAAGATCC
CATG
>TR332|c0_g1_i1
GTTTTCAGCTATTTATTTTCAGTACTCAGCAGTAAGGGTTATAGTATATGGACAAGTTTT
TCTGTTAAGAAATGAATTATCAAAACATAGTTTATAAAAGTGTATAGTAAGCATTACATA
TATATGCATGGAAACAAAAAGTTAGACTTTAAAACAAAAAAAAGGGGTTATAGTTGTTCC
AAACCAATCTTTTTCTTCTTCTCTCTAAAAACTACTTGAAATGCAGGCGGGAAAGTGTCC
ACTCAGAAAACCAAAATCAAACATGGTGGAGGAAGAAAATGCAAAAATAAAAATAGAGAA
TGTACAGTTATTATTTCTGTGTTCTAGATCAAGATCACATCGACTCCTACAGCACTTGAC
GGTCACT
>TR332|c1_g1_i1
CTTTTTTTAAAACTAGCACCAGTGCTCCTGAAAACGCTGTTTTTAAAACACACACAGAGG
CTTCCAAATAGTCATAAAACGCAATTAAATATAAAGGGGAAAAAAAATGACACCAATAAA
TACAAGAGGTTACCAGAAAAGTGTAACATAAAAAAGGTTCAAATGATGAGGACTGAATGC
ACTCCAAGTAAAGCTGAGTCGTCCCTTTTCAATGTGAGTTTGATTTTTGTGAAACAGGAA
GGGGGGATGGGGGTGGGGGTCTGGG
>TR333|c0_g1_i1
TGTGTGCCTTGGCAGTCTCAGACGAGCGGCCAATTTACACTTTCAGGAATGCAATTGAGC
AGCTGTGCATGTTCAAGCGCATCGAGAGGAGACCCATGGCCTGGCCCTGTCAGCTGACCA
TCGGCAGCTGTCTGTCCATCCGTATCGTTGGATACAAATCGGTGACAGAGGAGAAACTGA
AAAAGACGTGGATTACAGTTGACGCTCAAACCGCGCAGAAAGACGACGTGAAGAGAGAGA
CCGTGTATTGTCTGGATGACGACAATGAGACAGAGGTGCAGAAGGAGGATACCATCCAAG
GTTTTCGTTATGGAAGTGATATCGTTCCATTCTCCAAAGTGGATCAAGATCAGATGAAAT
ACA
>TR334|c0_g1_i1
GTCTCCGACTCAGCCGCGGTCGTCTAACGGACTTTTTTTTTTTTTGGCTGTCATGGAAAT
CAGGACCGTTTTATTGAAAAAGAAAAAAGAAGGAACCCGAACAGATACAAAAATAAATAC
AGATAAAACCACTCGGGGGTTTACTCTCGGGGAATATTTCCATCTGTTATTTTTCAAATC
TTTCTCCGACATTGGCAGCAGCGGCCACTTAAATGTCAGAACTACAATCAACCAAAGAGC
ACGGCCAATTTTCTCATGGCACAGACTTCAACCAGAGTCCAGCCTCTCTCTTCTCTCCGT
CTTCCCTCTCTCTCTCTCTCTCTCTCTGA
>TR334|c1_g1_i1
AGGAGGAGGAGGGAGGAGGAGGGAGGAGGAGGAGGTGAAATCCACCCTCGCTGTTCTGGG
ATCAGCAGTCGATGATGTTCTTTGCATTTCAGGGATCGTTGGGCACGTCCAGGTGTTGGA
GATGCTTCACCGATCCTGAGCCAAAACGGAGAAATGTCACACACAGATGTTTAGATTTCT
GCTCTTTGATTGAAAACAGGCCCTGAGGCATTCTGGGAAACGTAGGCACTTCAAAGAGAC
GTGGCTTCACCCCCCGAGACAAAAAAAAGTCCAAAATAACATCTGGAATTCAGTGAACAT
CACAAACTGCTGATACAGACAGAACATCTGAGGATGGAAAGGAAAAGAAAGGAGGAGAGG
AGGTCAAGGAGAGAGAGAGAGAGAGAGAGAGAGAGAGAGAGAGAGAG
>TR334|c2_g1_i1
AGAGAGAGAGAGAGAGAGAGAGAGGGTATAAATCTAGCATGCTGTCGATAAGTTACATCA
AATTTTACAACTAGAGGAGGGACTAAGAGAGGAAGGATGCATGAAGGAAGAGGGCGAGGG
ATTAGAAACACTTTTTTTTTGAATGACCTGCAACAAACTCTTCGACTCGTTAATTGATAA
TCCAGCAAAAAAGCAATTCAGTTTAATAATCAGGTTAGAGAGTCTAAAGATTAAAGTCTG
GTGATTTTCTGTATTTTTCTTATTGTCAATAAAAGCCAACAGTGAACGGAGAGGCGAAGA
GGAGCTGAGGGAAGGAAACACACTGAGACGAGTCTGAGAGCTTAGAGAGGTCGACAGAGA
GCGGTGCCCTCGAGTTTAATCATTTTATTTACCCGAGTTTTGATTCATGTTCAGGTGAGT
GTAGTTTAGTTCTTGACTTCTGATATAATCCACAGGAGGACACAGAGAGATCCCACGGCT
CAGCAACACTAACCTCTGTGTTTGTAAAGGACTTAACTAACACACTGTGTCTTTCTGTTT
CCTGTATCCGATGATTTGTTGTTTTTTTTTCATCATTTTTAACTATAAAAACACGTTTTG
GCGTCACGTGCTGTCCGGGTCGTTTAACCTCCACACGCGGTCACACTTCACGTGGACTGA
AATCTGAACAGACTGTGTGAGTGCGTCAGATCGTGAGATTTCTGTATGTCGCAGACTATT
TTGATACACGGGCCCTGTCTATGTTTTGGAAAGATATATTTTACTCTTTTACGTGTGTGT
ATCCAGTACGTCGTGTTTTTAGGGTTTGTTGTCTTGCTGTGTGGATTGCATCCCGGTCAT
GTTCTGAATAAAAACTTCACTCTAGCTGGAGAGCATTTTGTATTTTGTATGTTTGATTTC
ATAAATACTAGATGCAATAGAATATAATTTACTGAGTATTCATGTGTTGACTGTGTTGAT
TTTGAGGCACTTTGTGTCATTTTATAAATCCTTTGATTTTCTTGCTTTGAGGATTTTTGG
CTTCTAATGTCACCAGTGTAAAGTTTTGATTTAGTCTGGATGTCATCTCAGATTATACTA
AGTTTATTTACATATTATTTGAAATTATATATCACTCAATTTCATTTATGTTTTTTTTGC
CATATGATAATTGCAGTGTGTTTCATGTGGTAGAAATAAAAACAAATAATTTGTCAACAG
AAAAAAAAAAAAAGTCCGTTAGATCGGAAGAGCACACGT
>TR335|c0_g1_i1
TGTGTGCCTTGGCAGTCTCAGACGAGCGGCCACTCAAAAGGAGACGAAGACCCAGTCACC
TCCCAGGATGGAGAGCCCTGACCTGCTGTCAGAAGAACTTGTTGGCTCTGAGCAGGCCCA
GGGGCGAGGGCAAGCCTCTGCTTTTGATGGACAGAGTGCTATTTCAGTCAGTGAGGAGAG
CACAGAGCTGTCAAAGGGACAGAAAGAAGAAATCAGAGGACAGGAGCAAGGTGAGGAGGG
AGAGCAGGTG
>TR336|c0_g1_i2
AGGGCGAGGACCGTGTGACGAGCAAGAGCAGCTAACTGTGCCTCGCGCACGTAGGAGTCT
TACATTCGACGATTGGTCTACGAGTATTAATTTGCTTTCAAAGATGGTCAGACCACACTT
TGGACCACCACGCTTAAAGCCCAGGCCGTACGGAGATGGTCATGGCACTGGACCTGACGA
CGGGAGTTACAACCCCAACAACAAAAATCGCAGAGATGTCCAGGGCTACCCAGTGAAGGC
GCCTTTCAACTGGAGAGAATCCAGAGGCAGAGGACGGCCTCCAGTTGCCAGAAGAGTCCC
CCTGATGGGAGAGCCACGGGAGCCACGTTTCAATCACTGGAGGTCGAATCAGGACTCCTC
TCAATCATACCCTCCCAAAATGGAACCACACCACAGCCAGAGGAGGCCTTCTCCATCTAG
GCCAAACCGCTCCCCCCATGTCCAGCATCAGTCTGATACAGAAGCCTCACCGAACAGCCA
ACTCTCAAAGCCGAATGATTCCAGATCACCGCCTGATGATCGAAAACACGACCGCGGCTG
AGTCGGAGACACGCAGGGA
>TR337|c0_g1_i1
AGATCTCTTCTGGAGGTAGATGGATGGCTCTTCTGTTGGCTGAAGGACATGAAGCAATGC
CTCACTGGCCTGTTGAATCTTCTTAGGTGGTGGGGACTGTGAGGGGAAGAGTGTGGGTAG
TGCCCTGAACAAGGCAATGGTGGATTCCACTGCACCCAGGTTCATGGGTGGCTTCAACAC
TTTCCTCAAAACACCATAAAACTGCACCATG
>TR338|c0_g1_i1
ACCGAGTGTTCAGTTTGGAAGTTGCTTTATTGCTTTAATGTGTGGAGTAGTTTATCATTT
TCATGTAATTTGGCATATTGAAGGATGTACCTAAATCTTAGATCCTTCACTTTTACAAGT
ATGTCAGCAAAACATGTTTAAGAAGATTTATGGAACTGTCGTTTCAGCATATTTATACTT
TAGAACATTATGGAAGGTATGCATAAAATGTTTTTGTGGAAAAAATATCTGTAAGTACTC
AGATATTAGTTGAATCAACAGAGAGAAAATTCAAGGGTCCACCTTTCCAAATGAAATAAT
CTGTACTATGATTGTTTTGGTTTTTTTTGCAGATCTTTCAGTATCTAGAATTGCGAGACT
GGCTAAATTGTGCTGAAGTGTGTTGCACATGGAAAGCTATTGTCCAGTCAGGCACATTGT
GGAGTCAGG
>TR339|c0_g1_i1
TTGCCTCGAGACGGGCGGAAGCGGAAGCACGGACTGAAGCGGAAACCGTGAAGCCGTGAA
CGTGGGGAGAACTTTTAATGGTGTAAAAAAAATTGCCCTCATCGAGCGCCAACAGACCCG
ATTACAGCTTCATCTCCGCGCCAGACTTCACCATGTTCAACAGACAGACGAGCCTGTGGA
TGGGTGACTTGGACCCATACATGGACGAGAACTTCATCAAGCAGGCCTTCAGCGCCATGG
GAGAGTCACCGTTTGGAGTCAAGATCATCACTCACAGGATAACAGGCGGCTCAGCAGGGT
ACTGCTTTGTGGAGCTGGCGGATGAAGCGAGCGTCGACCGCTGTGTCCAAAGACTCAACG
GGAAACTGGTTCCTGGATCAAACCCGGTCAGTTCTACGGCGTAGTTACAAATTACCTGCT
CATATATCTTTGATTCAATCCTTACTGCAATACATAATTATTGTTTCTCCATGAATATAT
ATTTTTATATATTTATACTATTGCTATTGACAATTTAATACCGCCTTCCTTTTTTTTTTC
CAGTATTAGTTAT
>TR339|c0_g2_i1
TGGCCCCCTTGCAGGAGAGGTACTTCTTGAAAACTTGGTGCAGCTGGAAGTCGTCCACCT
CGGAGGCCAAGTCGCCCACAAACACTGAGAACTCGGGCCCTGCCTCCGGCCGTTTGCCAT
AGGTGGCATAGTTTAGCTTAAACTTCCGGGGCTGCACATGAGGGGGAGAGAAAACACACA
CACTGAGCCGACCTCACACACCTAAGACGTGTAGTATAGCACTGATATTGCTGGAAATAA
AGAGTGGAGTTATTATGGTTGTTATTTGGGGTTTACATACCTCCACCACCCAGACCAGCC
TTTAGCCCATTCC
>TR339|c0_g3_i1
AAGTACCTCTCCTGCAAGGGGGCCAAAGTGGTCACTGATCAGTACGGATACTCGAGGTAC
GTCAGCTCACCGAGGTGGACCAGAGTTCACTTTGACGTCAGGCGATTTCTTGGACCTACT
TTTACGATGTGTTTAATTTCCTCTGTGGTCTGAATATTATTGTAAGACATATACAATAAT
ATAAAATGTGTCCTGGTGTCTGTGGTGTAATGATGATTAGATAGCAGTGCTTTGGACCAT
CAGTACATCTTCATCTGTTTTCGAAG
>TR339|c0_g5_i1
TACAAGCAGCCTCTCAGCCACCTTCAGCAGCAGGTGCAGGCCCGGTGGACAGGGGAGCCC
AGCAGCTTGGCCGGCTCGACATTGGCCGACAGCGTGTCAAAGTCAGCGGCGAGCGGCTAA
AGCTCACGCCTCAACACACCACTTGAGACTGAAACACGTTTCAAGTTGGTATGATTTACT
TTACTTTGGTTTTTACATCTCCAGACCCCTTGAGGGGAC
>TR341|c0_g2_i1
ACATCTATGAAGCTGAATTTGGCTAATGAGGGCAGATAATCTTCAGGGGGGGCAACACTT
ATCTGGTAATCTGGTGACTCTCCATTCAGAGGTTCATATTCTGTTGACCCAAAACCTGCC
GTTAATCACTGACTGTTTTATCTCACGCTTCTTAACGGAGAAGGAGGCCAAAAAGTTCAC
TTTGGTGAAAATTTAATTTATTTTAACTCGAGCTTTAACTTTGAGATTGTGCAGCAGTGT
TTTTTTAATGGTTGACCTCCTGTCTTTTATACTTAGTTTGTACCAGATTCACACAGGGAG
AGGAAAAAAAAAGGGTTCAGTCAGTTTCAGAACTGTAAGCTATTATGTGGACAAACTACC
TCAACTGGAAGAGACCAGAACGACCGCGGCTGAGTCGGAGACA
>TR341|c1_g1_i2
AACACTAATCACACTTTATATAAAACAACTTTATATTTGTAAGGCAAGACATTTATTTTT
GTTTCAAGACTAAAACATGTTTCCTTATGTTTCATGTTTGTTCCTACAAATCTACAATCT
ACGTAATGTTGCTTTTTCATATCATTGACTGTTTATTACAGTTTTTATCATATTTTCTAC
TGTGTTGTGATCTGTTGTGTCTAATGTTATGTCAAATAAAATGCCTTCATTTTTGCTCTG
TTGAATATGAATAATGTATAGCAAATATTTGTGTCATCTAGATTACTACCTCAGAGAGCC
ACTGGGTGGCAGCATAGCAGCAAAAAATACAAGGGAGCAAATGAATGAAATCTTTGCATA
CTGAACTGTTTCAAAGTTTCCTCACAAAAATACTGGTCTCCACTTTTTATTTTGTTGAAT
ATCTGTCAGTGGTTTAGTGACAAAATATTTCAGCAAGGGGTAAATTTAAGACTCACGCCT
ATATGTTTGATGCTCATAGTATAAAAAAAGAACACATCCCAGTGCAGATCTGTTGCTTTA
TTCATGTAATTTTGATGCTTGTAGTTTGATCATTGTTTTGTTTTCAATTTTATTTCAATG
CATACATCACTGTGGCCGCTCGTCTGAGACTGCCAAGGCACACA
>TR341|c2_g3_i1
ATGATTTAGAAATACTTTTACAACATAATAGGTCACTGTTTACACGTTTTATTATTTAGA
CTTTTAGTATGAACTAAAATCAAACTGTAATGGGCTATTAACATGGTTATGTTTTTAAAA
CCTTTGTTCATAGTAGTGTTTAGAAATGTTCAAATTCTGGATTATCCTATGGATTATACA
GTTTGCTGACAGTGTTGGTTTTTATTTCAACCAAACATCTGATTTCACTGATTAGTTTCA
GCTGATTCTCTTTGCCCAAAGTGTCACTGATCAGTGATGTCAGCTGCTGCAGTTTGTGAT
TTTATGAAAATCTGCAAATATCCTCTCATGAGCTGCACAGAGCACATTTCAAATCTTAAT
GCTGTTGTGTAATTTGTTACAGTTATTGCACTGGTAGGGTAGGAAGCAGAAAAACACACT
GTAACCATGAACACACTAATCACACTTTATATAAAA
>TR341|c3_g2_i1
ATGAGATACAGTATGTGTAAATGGGAAAGTCACCTTTTGATACACAGATTGTCTAAAAAA
CAAACCCTCATTCAGGAGTGCCTTTTATCCAAAGTACTGAACACATGCTCGGATGAGAAA
TGCACAAAACATGTGAATATGATTTTAAAATGATGCAAAGATTTTTCTCAACAATGATTT
ATGCATTTTACACAGGTGAAAATGCTGTCACTCCATTTTTGTATTTGTTTTCATATTTGT
ACAAGAAACTAACTTGTAGAAAATACTAAATGCGGGGCTTATACTGTATAGTCATTTTTC
ATAAGAGAAGCATCTGTTTCATGGAACTTAATGTTACCTGTCTCAAGTGCCTATCATGTT
TGTTTGTTTTTTATGTAATCTATATTTAATTAGAAAACCAAAACATTTATTTACAAGATG
TTGCATACTGTATATGTTGTTACAAACTGCATTA
>TR342|c0_g1_i1
TCCCTGCGTGTCTCCGACTCAGGCGCGGTCGTTTAAAAGATTTTTCTTGTTGCACATGCC
GACTCGGAGATTGTCAGAAATAAATCCATGCCATCTTTGCTAGAATCGAGTTGGTGCAGG
CACCTAGATGAGTTTACTACACATGCCATCTAGTCCAGGGCTGAGGGAAGGACGTGGATT
ATCGTTTCCAAACTGACTTTAATCAAAAAAGGGGCAGGCGGAGATCTGGGAAACGTAAGG
GAAGGCTTAAGCAG
>TR343|c0_g1_i2
GGGCATTATGGGAGAGAAAAATACGGAAGAGAGGACTGTCTACCACTCGCTCAATAGGCG
AACACGTTTTCACGGTGTTCCTAACATTGGAGGAAATAAAACTGTTGTGGACATCAGTCG
AGGCGTGCTCATTTAACCAGGCTGTAGATGAACTCCGCAGACATGGCTGTGACGATCTAT
GTGAAGGAATTGACTGGAAAGATGAGGACCATCCACCTAAGCGACACGGAGTTTCAGTGC
ATCACAGCGGAGCAGCTAAAGGAGAAGATGTATCTTCTCACAGGAATCCCAGAAGAGCAA
CAACGGCTGATCTTCGCTGGCCAGCAGATGGAGGGCAGCAAGCCGCTGTGTCACTTTGGA
GTCATGGACGGGTCTATCATTGCCCTTGCGCTTAAACTCAGAGGGGGTTTGCTACCAGGG
GAGGAGGATGGTGGAATGGGTGACAAGACGGGCAAAAACCGAAGTATGGAGAAACTCTCT
AATTTTTAAATCTATCCTGGACATATCTGTTCTCTGGAATACATTTTAGTAACATCAGAG
CTCCACAACTGTCACTCTGGTGTGATTTTAGAGTGAAAAGAAAACCATGACCTAATCCTC
CGAAGGAACATCCTTCA
>TR344|c0_g1_i1
AAGGTGTCGGTGTCTGTGGCGGCGGCAGTGATGGAACTGGGGAACTTCACTCAGAGTTAA
CTGTTCACTGTGAACAGCAGGGATAAAGCGACGCCGCAGAGCTTTACGGCAGCGTGAGAC
AGCCGAGCTTCTGGAGATCAGAGGCAGGTTTACCGAACAGCTGGCCTGGACCGCTGACCC
CGCTGAGCAGAGGCACGCGGGCCCACAGCTGGTGACCTGAACAACCCGAAGATGTTGGCC
GTGAGGACGTTTGTTCTGCTGGGGCTGAGCTGGACGTGTCAAGCTGTGTCTAAAGATCCG
TGGGGACAGTGTCCAGCCAGCAGAAAGTGTAGGGACAAGTTTGGAGACGGGTCATGTGAC
AAAGAGGGTA
>TR345|c0_g1_i1
GTGCGCTCAGTCAGGCCAGTGAGAAACCTCAGGACTATCGATATGGCGCAGCGCTGCAAC
TCGCTGGTGAGGGACCCTGGTATCGCCTGGAGCTGCCCTTCGCTGCTCACCTCGCCGCCG
GCCATGGCGACTTGCGCGATCTGCGCGTATTCGACAGCAACGGCCAGATGCAGGCCTACG
CGTTGATTCCGGGGCGTAGCGAAACCGTGCAGCAGGAACAGGAGCATGGCGTACGCTGGT
TTCCGTTGCGAAGCCGCGC
>TR346|c0_g1_i1
AGAGAGCAACGGTGAGAAAGGTGCCTCTTTAGCTGCTCTGGTGCTACTTACCTCTTGTTT
TCCCGATACTAAAAGAAAGCTGTGGTGATATTAAAGTTATGAAAGTGAACTTAAGTGAAT
AACGGTGAAATATTTTGAACATGTGTATATTGTGTTAATTGTTTTATGCCGATTGATGAA
TGTAAGAGGGAAGTTTGTTTTATCTTCCTGAAGCCAATTTAAAAGGGAGAAAAAGAGTAA
TTTGGTAAATCATATGATGAGATAATATTTTGTTTTGTAATATGCAAACTACTGAAAGAG
ATTATGTCATTTCACTGAGTGTAAAGCTACATAGAGGGTAATTTTTGGTGCATTTTCTCT
TGTATGAATAGGCCTATAGTGTAAGAGTAAAGTAAGCACACTTCTTGAATACCTCTGAGT
CCAACTCAAATGTGTATTGTTATGTTATTTGCACATATGGTTCTGATA
>TR347|c0_g1_i1
TGACTTCCATGACCCTTTGGATGCCCAGTCTGTCAATATCCCTCATGCTGAAGTACTGGA
TACCCAGGCTCTTCAGGATGTGGCTGAAACAGAGAAAATCAGGAGTTATTTAGGCAGTGC
TTATATGTTGGCGCGTTAAGTTCGCGTAATCGGCGCCCACATGTGGTAGAGGTTTTTAAA
GTGTCCTTGTGTACTCACTGCTCTCCTGGGTCAACATCCCGCAGTCCGATGTACACCAGG
TCCCTCGAGGAGAGGAACGGCTTCATCCAGGA
>TR348|c0_g1_i1
TGTGTGCCTTGGCAGTCTCAGACGAGCGGCCAGACGTGTGCTCTTCCGATCTAACGCTAT
GGGGGTGCTGTTTTATGTGTTTGTGTTGTTGGCATGGGACCTTGCACAACAGCTCCCAGC
TACAGGCCAGTTGTATTTGTTTGTAGGTGTAGGCGTGTGTGCGTGTGTGCCTGCATCGTA
CATCAGTCCCCTACCAGCATCCTACCTATAAAAGACATGGGTGGTCAGCCTGTTTATTAT
GTGGGTTTGCAAACAATGCACACCCATTAGGCTCAGACCAGTGAGTCACTCGCAA
>TR349|c0_g1_i1
GTGCGTTGCGTCGCCGCTCCAGCACGGCAGTGGAGCCAATACGTTTCCATTCTAGTCAAT
GTGTGTGCTTCCACCAGTTGTGGCTGCGCTGCGTTCCGGCTCCGTCACTGCTGCAGTGTT
CCGCAGCACATACACAGAGCTTTCATTTTTGCCGGACACTGTCTAACTGCAGACCTCCAG
CGTGAAGCCGTTTCTGGTGCAGGCGCCAGTCTCAAGCCTACCTCCAGTGTGAGGCCAGGA
AATAACAAACTTCTTTTACGC
>TR350|c0_g1_i1
TCCCTGCGTGTCTCCGACTCAGCCGCGGTCGTATAGGGCTGTCTGCCGATCACACCATTA
CCATTACCGCCGTGAAATTAGAGCCAAGTGTGAAAACAGAGTTGGGTGAAACTCAGAAAC
CCTCTAACATTAGTCTGAGTACCGGCGTATCCCTATGTTCGTCTAGGTTCTCTCCTTCTT
CTGACCGCTGTCAAATACACATCCTCCTGACCCCGCACTCGCAGCAGAATTTGGCAGATT
CAACCGGGTACTTGGTCCCGCAAGCGTGACAGAACTTGCTCTTCATCCCACCGTTGCCAA
CTTCGCTCACGCCATCCACGTCATTCCTGGATATGAAGGTGTCTACTTTCTTCTTGTTTA
GACCTATCCCAGACGGAGTGTTCCTCAGAGAGC
>TR351|c0_g1_i1
TGTGTGCCTTGGCAGTCTCAGACGAACGGCCACCCACATGGCAGCCAGTGAGATTCATTG
CATAGTCGTAATCCTCAGAGCGGTCAAAAATAAGAAAAGCTGTGTCTGTTCTGTTGCCTT
CCTTGTTGAGCAGATGTAATACATTTTTGTGTGCAATGTTTGGACATCCAAGCAATTCTT
TTATTTCAGTTTTTGTCATCGTTTTGGGTAGATTACGGACCATCACAGTGTACTCCTTCG
TTGGTGTTAAGGAAGTAGTTGACTCGCTGTGAAGTCTTGGCTTTTTTGGTGATTCAGGTG
GCAACTGGTTGACAGATCGCCGCTTCATCCTCGTTGCAGAACGACCGCGGCTGAGTCGGA
GACACGCAGGGA
>TR352|c0_g1_i1
ATAAAAAATATAAACAAAACTGACCAGTCACTAAGCCCCGCCTCCCTTGGTTACTGTTGC
TATGCTTGTAAAGTTCTCTGCATCAAATCTAGAGTTTACATTGATACCTGTGGCAGATTC
ACCATCTTAAAGACTTTTGAGAGAATGAGTTCTTGATTTTAGCTGTGGACGAAAAGAGGC
CTTTCAGTTCTGGCAGGAAACCAGTGATTTTATTAGCTGTGGTGACAACCTGTCGCCTGC
AGACTTTATCAGCTGCAGCTAGATGGCTGTTTAAGATAGTGCTAGCTTCCTGAA
>TR353|c0_g1_i1
GGTGACCCGCGTGACCCCCTTTGTGAGGGACAGATAGACAATCTCATAATTGAACCCTGA
AGTGATTCGCAGCCCGCGCGTTCAGTGCGTGTGATCACAGATGGGGATTCCTGCACATGC
AAAAATGTACGTGTTTATGCAAACTGCGGACAAATCACCCACAGACAGATGTAAAAAGCG
TTTTGTTTTTGTTTTTCAAACCTCGCTGTGCACACACTCGGAGCGTTTGTGTGACCGTGT
CAGTGGGCTCGGCGGAGACCGGAGACTCCCCGAGGGCCCTGACCGGGCGCAGCGGATGAG
GGAGGTTATCTTTTGAGAAGATAATCAATAACTCTAAATCTG
>TR354|c0_g1_i1
GGTCTCTGCTGGATTTAAGTTTTTACAGGACAGGACAATGTGATGCAGCATATTGTTCCA
TAATAGGCAACAGATGATCCAGGACTGAGCACCATTCAGTGGATTAAACACCTAATTTAC
ACCCTGAAATTGTTATTTTTCCTCACATTGGAGGTACGAGAGGTTAAATGATCCTGAATA
AGTCCTTTGGTGGAGCAGATTAAGCTTGTATGTATGCATGCA
>TR355|c0_g1_i1
TCCCTGCGTGTCTCCGACTCAGCCGCGGTCGTGTTCATGACAATATTTCATAATGTAGTA
CAACACCACCACAAACTGCAGTCTCAGAGTTTTTAAGAGAGTCTCAAAAATTCTGTTCTT
ATAAGCAAACAATATGGCATTGTGTTCTTTTACATTAGTGTATGTTTTTGTACTACAGTG
CAAAACACTCATAAGTTAATCAATAAAATGAGCCAAAGCTCATGTTAAATGATGAGCCCG
GCAGGAATTTTTCATTAAAAGAGTCCATTGTGATTTAAATTGGAAACTACCCGCACAAAC
ATTAAGTAAACAAGATTAGCACAGATACTAAACTTGAGGACTTGCAGTAGACACGTCATT
CTGCAGTACACTCAGCCCCGGCTTTGAAAGGATCGTACTTATTCCTGTGCTATTGTGTTG
TACTGCATTACCTTACTGTACAGGTTGCAGCTTGACAGCATATTTGTGTTACATTATGTG
GCCTTGTATTTGCATTTAGCTGCTGGCTGAGAACAAAACTGATTCCTTGACATTTAAAAC
GCATGTAGCTCTAAATTAAGATGAAGAATTCAATACATTTAGTTACACAATGAAAGTCTT
TGGCGTTACAGTGACCAGTATTACATGTGACACTGATAAATTCCTCATTCCTTTGATGTT
TCTTGCTGCACAGTATTCGTTAGCACTTATTAGAAATTAATTTCTGTAATTATCCGCCTT
TTTGTACTTCTTCATTGAGTGACTACTGTTGACTCATTGCTCAGTTTATCTTCTATGACT
TTTAAATAAACTACTGCTAATGACTTCCTGTGTTCTGGATGATTCACTGAAAATACTTAT
TGCACAACAGATGTTTACAATGTTACATCCTAGAATGAGAAATGGCGCAGAAATGTTCAT
AACAATGTTGTGCATTGTTAATTTAAGCCTGGTGATCATCAGGGTTACATAAGTAGTGTG
GATACAGA
>TR355|c0_g2_i1
TTATCAAGTCGTAAACGGTTAGTAACAGGACAAGCAGGTGTCGCATGTGGTAACTGGAAT
CATGGTCCCGTGGATTACTGAGTGGAGTATTTCAACAATGGAGTTAAAGGTATTACTAAA
TAGTAATTATTATTATTTAGTTTTTATTTTGTGTGTGTTTCTGGTGGAAGAGCAGAGCGA
TGATCTGTTAGTGCTCACCTATGGGCTGTGGAGAGGTGGCCCGAATAAGTGTGAGGTTGC
AGATACGAGTTTCCTTTTTCGGGGGGCCTTGGCTCACCTCGACATGAGCAGCTGCCCTTT
TGCGTGGGAAGGAGCCACATGAGGTGCATCTAATCGGGACATGAACGCATCCCAGTGGAG
GTATTTCAGACAACAGGCGTGTCCGGACTGGGAGGGGACCAAAAACATGTTGGATGGATT
ACATGCGCCAGCAAGTGTGGGACGCCTCTCAGGAGCACTCAGGAGGAGTTCGAGGATGTA
TCTGGGAGCCGGACGTGTTGTCAGCATTACCTAGCCTGTTGCTATTGTGACCTGGAACAA
GATAAGAAGATGGATGTATGTTTGGATGTTATTACTAAACCTGATAGAGCAGTCAAGGAT
CACGGCAGCTCATTGGATGACATATTGGATGACAAGCCAGACCTATTTGGCCCCTGAGAC
TTTTTCGTAGATTTAAATTTAATATAATTTTCAAAACAAGTGGATAAACAGTTGCTCTCA
TTCACACACGCACACACACACATCAATAATTACTTATTTATTATGCATGTCTACTCTGGT
AGTCTGATAATGCACAGAGGCCATGCAGGACCCGTAGGAAATAAGCGGTATGAATTCATT
TGCATTACTTACCAGTAAAAGTGATATAACAAGTCACAAGCATTGTCTGATCAGAGGCAC
TGAACTCTTCTGTATCCACACTACTTATGTAAC
>TR355|c0_g3_i1
TTGGCAGTCTCAGACGAGCGGCCATCTTCATTGAGTGACTACTGTTGACTCATTGCTCAG
TTTATCTTCTATGACTTTTAAATAAACTACTGCTAATGACTTCCTGTGTTCTGGATGATT
CACTGAAAATACTTATTGCACAACAGATGTTTACAATGTTACATCCTAGAATGAGAAATG
GCGCAGAAATGTTCATAACAATGTTGTGCATTGTTAATTTAAGCCTGGTGATCATCAGGG
TTACATAAGTAGTGTGGATACAGA
>TR356|c0_g1_i1
TGTGTGCCTTGGCAGTCTCAGACGAGCGGCCACTCTTCGTCCAGGGCTGCCTCCCAGAGA
CCCAAGGCCTCCAGCTGGAGGACATCGAGAACCTGTTCGCCGGTCAGCTCTGTTCCTGCG
GGGCCTCCTCGCCCGACGACAAACGTCACGTCCATTACATCCGGGTAAAAGGCAGCAACT
ACCTCCTCTCTGACGGCGACGCCTCAGATGTAGGGTAGACTCTGTCCTTTGGTTTTCTGA
TGCGGGGAGGAAAGGTTAAATCATGCTGCCCCCTAGTGGCTGCAATCAAACTGAGCAAAC
AAAAGGCTCGAGCTCTGCAGTGATTGACTCTTACTAACACTTTCCCCTCACTCAGGTGAC
TCCTTGGTCATTTATCCTTGTTTTTACATCTGCCTTTGTCTCACCTGGGAGTTGGTTTAT
TTTTGTGCGTTCTTCCTGTTTCCTATCATTCCCTCTGTCATCATAAAAGGGACCATTGGG
GCAAGAGATTTCCAGGATTGGGGTGAACAGTGTTGCTCGGATAAATAATATCCCAGAAAA
TGGCCCATTTTATACGAGAAGTCCGTCTGTAACAAACCAGTCGTCTGTATTTTAATGGTG
AACTTTGTGGAATGATTCTTGTTTTTCTATCAAGTAGCATTTTAGAAA
>TR357|c0_g1_i1
AACCCTGACACTGGCGAGCAGAGAATAACACACGCACAGGCACACATGTTCATGCCACAC
CGACACAAGTGAACACACACACACGCAGACACACACACAGACACAGACAGACACGCGACA
GAACGACTGCCATGTGTGGATCCTGTCGATTTGTGTGTCCTTCAGATACGCTTGGCGTCC
ATGTCGTAGAGTTGAAGAAGGTCTGAGATCACAGCGTCACGACCGCGGCTGAGTCGGAGA
CACGCAGGGAAGATCGGAAGA
>TR357|c0_g2_i1
GAAGTTGAGCTGTCGGAGGATGAGGAGCTCACACTGCACCACGCTGTCCCTCAGGTCCCA
GAACTCCTTGTCACATTCTAGAGGAGCGCTGCCACTGTTGAAATACCTGTGGCTCACGTT
GATGATGTCACGGGTTCTGATGTGCTGCTCCTCCACCTTTCCAGCGAGGTAGACACAACT
CATGGCCACCAAGTAGGGTTCATACGCCCGCATGTTGACACGTTCAAAGAAACGGTGGTA
CAGCACACATGCTGTGGCCACGGGCACCGAGCGCATACCCAGCTTCACTCCTGACTCCAT
GATGAAGCGACACACGCGGAAGTGTGTTTTTATGTCCCGGGCAGAGTCTGACTCCCCATC
CCCGCCGGAGTCTCTCCTCCTGCCCGCCTGCCACGGGGCTCCGTCTGTGGTCACAGCCAA
GCGAGAGGAGGGACCCTCCATGGCTCATGGACCATCGGCAGGATGTAACTATCTAATAAG
TATCCTTCCAGGTTACTTACTGATTTTGGCTACCCGGGGATGCAAAGTTGCGTTATTGCA
TGGTTTGTGCACTCACAAGTGGTAA
>TR357|c0_g3_i1
TGTGTGCCTTGGCAGTCTCAGACGAGCGGCCAAGAAGGTCTGAGATCACAGCGTCGATGT
CCGCTTTGGTCACGTCCTCACACAGCACCTGCCACCACTCTTTCTCTCCGACAGGCAGCT
CCACTCCATAGCTGTTTAGAGCCAGGTACAGTGTTGCTATGGCGATGTGTTGGGGTATGT
GGCGGATGCACATGGCGCCGTGGTAGCAGTCTCTAAGCAACGCCCAGGAAGTCTCGGCGA
CTGGGGTTCGAGACCAGGCATGGCGGTTCACGAGGGACTTCACAGACAAAAGGTAGTGGA
GTAAATACTTGTGAGGGTGTTCAAAGGAGACGTGGAAGTTGAGCTGTCGGAGGATGACGA
CCGCGGCTGAGTCGGAGACACGCAGGGAAGATCGGAAGA
>TR357|c0_g3_i3
AGACACACACACAGACACAGACAGACACGCGACAGAACGACTGCCATGTGTGGATCCTGT
CGATTTGTGTGTCCTTCAGATACGCTTGGCGTCCATGTCGTAGAGTTGAAGAAGGTCTGA
GATCACAGCGTCGATGTCCGCTTTGGTCACGTCCTCACACAGCACCTGCCACCACTCTTT
CTCTCCGACAGGCAGCTCCACTCCATAGCTGTTTAGAGCCAGGTACAGTGTTGCTATGGC
GATGTGTTGGGGTATGTGGCGGATGCACATGGCGCCGTGGTAGCAGTCTCTAAGCAACGC
CCAGGAAGTCTCGGCGACTGGGGTTCGAGACCAGGCATGGCGGTTCACGAGGGACTTCAC
AGACAAAAGGTAGTGGAGTAAATACTTGTGAGGGTGTTCAAAGGAGACGTGGAAGTTGAG
CTGTCGGAGGATGAGGAGCTCACACTGCACCACGCTGTCCCTCAGGTCCCAGAACTCCTT
GTCACATTCTAGAGGAGCGCTGCCACTGTTGAAATACCTGTGGCTCACGTTGATGATGTC
ACGGGTTCTGATGTGCTGCTCCTCCACCTTTCCAGCGA
>TR358|c0_g1_i1
GCAGCTCGACATATCTGTGCAGCACTTCGAGGCTCAGCAGCTCATTGTCGCGGTCCTCCA
GATCAGCACAGAAATACAAACTGGCATACCTGCATTTGAGGAGGACAAGGCTCAAATGTT
ACAGCAGTGTTGTGGAAAAACTCGGGAGACATTACAGGCACATCTAACGGATATGACCGC
CTGAACGGAGATCTCTGGATTAA
>TR359|c0_g1_i1
AATAGGAGGGCACATTGCTAATATACATATATATATATATATGTGTGTGTGTTATTCAGG
ATTTCTTTTTGTTTCTTTTTGAAGACGTTAAAAGAGAACATTTACAACCCTTTTGGAGCA
AATGTAGTTTTGTTGATACACAATGTAGTTTATCACTTCTGAAGACATTTTGAGGAAACC
TGCTGATCAAAATGGTTCGTGATTGACAACACTGCATCAAAAAAGAAGAATTCGCGCTTA
TTATTAAATTCTCCACAGAATAGATTACTGAACAACAGACAGAGGACCTCCCCCAATTTT
ACCCACAGCGGTTCTTCTGCAGCTGATTCCACACATGACAGGTATCAGATTTCAAGCAGA
ACATGCACCAATCACAGATGGCCGCTCGTCTGAGACTGCCAAGGCACACA
>TR360|c0_g1_i1
AGAAAGCAAAGGTCCAGACCCTCCCGTAGCTTCAGAGGTAGCTGCAGCAGCCCCTGCGCC
GGCTCCTGCTCCTGCTGAGGGGCAAGGATCCCTGCACGTGCTACAGAGCTGACAGGAGCG
TTAGTCACTAAACTGCTAATAGATGCTGCTGCTAAAAGACTGTTTTTATCATCCATTAAA
TTTCAGAGCCCATGGGTGCACAG
>TR361|c0_g1_i1
GGGTTGTGAAAGATATCACCGAGCAGAGGACCTGCTGTAAGTTCTCCACGAACAAAAGTC
AGTTGAATTAATTGGTCCTCATTGCAGCAAATGATTTTCACAGGCTTTAAAAACAGCTGT
CATAAGTAACAGAGAAGAACGCCAACACAAACAAGTGTTTAAAAAGTATGAATAGGTATG
TCAAGCCTCACCCACTGTTGGGTTACTCCCTTGCAACAATTCCAAGGTGTATAAGAGTGT
GTAAGAGTAGGAACCCTCCCAAAAGAGGACGGCTCTAAACCTTTTTGAACTTAGTGCGTG
ATGGACCACACACAGAGTTTTGACTGAATCTGAAATGCTCACCTGTAGTATCTGGACTGC
AGGTATGTGGAGCAGACGGCCTTGGAGACGTGGCTGGCTGAGCCAAAGTCAATGACCCCA
TA
>TR362|c0_g1_i1
TCCCTGCGTGTCTCCGACTAAGCCGCGGTCGTAGACATGCGCATAGATGTTATTATTAGT
GATATTACTTCTTGGCTTGCTGTATGGGGGCTTAGCTGGCAGTGTGTGGCCCCCGATGAC
CCACATCCCTCTTTCTAGGCTACAAGTAGTGGTGATTATGGAGGCGTGTGTGTGAGAGAG
AGTGAGAGAGTGTGTATAGAGAGAGTATAGTGTATAGTGTCTCATTGAATGTATAAAACA
GACCACAGAG
>TR363|c0_g2_i1
TCCCTGCGTGTCTCCGACTCAGCCGCGGTCGTATAAGGAGAGAAACGAAGGGGACCCCAT
CAAGACCGAGACATGTGAAATTAAGACTGAGACATGTGAAATGCCCATAATTAAATCCGA
ACCGAGTTCCCCAGAATTATGCCACTCAGCCCCTGTCACCTCGTCGTCTACATTGACCAC
ACCTGTTCCGGCAGAGGGCCTCCAGGATGCAGTCCCTCAATCTCGACAGCCAAACACCGT
CCACGTCAAGCAGGAAGCCGCGCCGCTCTCGGACTCCGATGACGACTTCAACGTGGACGT
GATGCTAGACAACCTGGACTACGTGAAGTCGGAGCGCGCCGAGGGAAGCGGCGCACCTGT
CAAGCAAGAGAAGGAAGCGGAGGAGGGGAAGAATGAATTGGCCGCTCGTCTGAGACTGCC
AAGGCACACA
>TR364|c0_g1_i1
TGTGTGCCTTGGCAGTCTCAGACGAGCGGCCAAATAGCTAACAGTACACCATTATGTTCT
GATGTTAGCTAACATGATGCTGATCAGTTGAATCTTCAGTTTTTTCCGTTTCTCTCCATC
AGGTCCAAACATAAGAATTTACAGTTTATATTTAAACAAGCATTTTCAAATTTAATTATT
ATTTTTTTTTTTTTACTTTTACTGTGTTTTGGTTCAACATCAGTTCGAGTGTCAGCAATT
GACCCTTGAACTCTGACTTGGAAAATCTTTACTGTCTCCATCAAATGGACATCATCTTTT
CTGTTCAGGGGACATGATTGATTTTATTTGCACCCTGTCACTAATATTATTTTAGTGCTT
TTATTAGTATTCTCATTGTCTGAGCTCTGATGGACGACCGCGGCTGAGTCGGAGACACGC
AGGGA
>TR365|c0_g1_i1
AGGAAGGAGAATGAACCAACCGAAGACAGAGACGAGACTACAATAACGGCATCAGAGACA
TGAGAGGGGCAGATATTTCATTTGTTGCAAGTCCACAGGGCGGACAGATTAGTAGCAGCA
CCTGAGCAATAGAATTAAATTCAATAAATCCAATAAAGTTTGGCTTTTAAAGATCCAGTT
TAGCTGATTTTAAGGAAGAATTGTGGTTTCAACTGGAGGCAAAATGTTAGGGTCTGTTAT
TGGTATTGTTGTGTAATACTTGTATTGCATTACATTGACTGTGAAGCTGCCCTGTGGAG
>TR366|c0_g1_i1
GGCAAAGATATGAGCATCATATTTTAAATGATGACCAATTTTCTTGACTTGCTCATTTTC
TAAAATTGGTTTGATTTGTGCTAAAACTTGTTCCCGATTGAGTTGTTCAGGAGCACCTTC
ATAATCATGAGCTAGAGGAACATAGTAGGCTTCATTGGCATCAAATGCGATTGAGAATCC
AACCAGTTCAGCCACTCGATAGTCTAAGTTGGTGGTTTCTGTATCAATTGCAAAGTGATC
CGCTTGTTGCATACGTTGCAACAATAGCTCCCAGTC
>TR367|c0_g1_i1
ACGACTTTTAGCCGCAGTTAACGGGTTAAACTCTCCGGGAGAAAACTATTTATTGTTTTC
AAATGTTGCCTCACCGCTTTTTTAGAAATGACGACTCTATTTTTTAGGCTGCATCATTTT
CCTCCCAGCGAGTGAGAGCGATCGTCTGCCATGCCGCTCATTATCGGCCACACACGCAGC
AGCTATCGGAGTGACCTCTGACTCCGGCGCTTTGTCCAAAGTCCACCTCGGCTCCGGGTC
GGGTTGTGAAATAGATTAGCCTCCAATCTCTCTCTCGCTGCTTCGTTTTCGTTTCCCCCT
CCCGAGATGGGTCTCTCTAATCGCGAGTGTTGCCGCGGCGTCTCATTTTGACGTCTCTTA
CATCATATGACGTCATAACTTTTTTTTCCCCCCCTGCGTAAAAGCTTTGCGCGTCACCAG
CACCCATTGTCAACGTTGATATTCTGCAGATGCTGCCGCGTCGTGCATTTCTCTGACGTC
CCATAGCGTTAGATCGGAAGAGCACACGTCACGACCGCGGCTGAGTCGGAGACACGCAGG
GA
>TR368|c0_g2_i1
TGTGTGCCTTGGCAGTCTCAGACGAGCGGCCAGATCAGTGTTCAGCTCTCTAATTGGTCC
AATGTGACTGAATGACGAGTCTCATTCGGCAGACTCAAATGTGGTCTGAATTTGGAAGGC
TTTTGGTAAGACATAACATTAGGCTAATTATTTAACTTTTGAGAACTTCATTACCCAGAA
TTCTAGGAGCTCTGTGAGTGTAGAGGTGGTATGGTGCA
>TR368|c0_g3_i1
TGTGTGCCTTGGCAGTCTCAGACGAGCGGCCAGGACAGGTGTGGACAAGCCAAGTTCACC
TGTGGGGCCGTCCTGATAACACAATATGGATCAATGAGGATATTTAATAAAAACACTCTC
AGTATTAATCTGAGACATGTGACATCACAGCCATCAGTGAGGTCACAGCTGCTCATTACG
TGTCAGAACACAGCATCTGTCCATTAAGTTATGAACGTCATTGAGCAGTTAATGATCCTT
TCAGCCCTGTCATCTGTCATGTGTGATGTCATCTCTAACTAAGCCCCGTCCACCGAGACC
AGCGAGAGAAGCTCAGAGGAGGAACAAAAACAAAAATCTCTCTCGTGTGAAACGACCAGG
CATGTTTCATGTCTCATGTTAAGAAGCTGATTTAGAAACAAATTTATAAATAATTCATCT
GTGACCTGCTTCATTTTAAAGCCATGAGTGAGCAGAGAGTCACATGATCAGTGTTCAGCT
CTCTAATTGGTCCAATGTGACTGAATGACGAGTCTCATTCGGCAGACTCAAATGTGGTCT
GAATTTGGAAGGCTTTTGGTAAGACATAACATTAGGCTAATTATTTAACTTTTGAGAACT
TCATTACCCAGAATTCTAGGAGCTCTGTGAGTGTAGAGGTGGTATGGTGCAGCAGTGAAA
ATGAAGAACTCCACTGATTCAGAATTTGAAATAAATCCACACTGTCTTCTTCTTTGTCTA
GAGCTGGTGCCTACATTACCCATAATGCAACTCAACAGCCAACAGTTGGCTCCACATTGA
AACATTTTAACAATCTTTCTCTCATGTACAGACTGCAGCAGGACTCCAAACACCTGTAAA
TACACATGTTGGATGAAGCAGGTTTCTTCTTCATGTGACAGCTCAGTGTTAAAGACTGGA
TGATCTGCTACACACACACACACTGTGCACAAATCTGCATCTGTGTACTCTGAATATACC
GTCTGTGAGGGGATATAACTTTAAAAAAGACATAAAACACACAGACTGGAAAAACAACGG
CATAATTTACCTCACAAACAGAAAGCAATCAGAGACAATGATCAAATCACTGTTTCAATT
AGAATTCAAATAGCTTAGACGATATGAGTGACATCACGGGAATCGAATCAATCTGCTTCA
AGAAATCAAAAAAAAATCTA
>TR369|c0_g1_i1
AACGCTATGAAGATTACGACAACCAAATGGGGGGTGGGTACAGTATTGGTGACTTTGGGG
ACGGGTATGGACAGCAGCACTCTAGTTATGGTGCAGTGAAGGGGAACAACTACTCCTACA
GGAGCGGGGGTCCTTATAACAGAGGTGGTGGTGGAGGAGGCTACGGAAGAGGAGGTGGAG
GCGGTGGATACGGTGGTGGCTATTAGGGCTCCCTCCAAAAGTTCTGAGATGTACATGGGG
AAAAAAAATCTGATTG
>TR370|c0_g1_i1
TGTGTGCCTTGGCAGTCTCAGACGAGCGGCCAATTTCTCAGCATAATACTGACGTGGAAA
CATTAAAGCAGATGAATTTATAGAGGGCAAAATGGAATATCACAGGATGTGAGGAGTGAA
AGCAAAGGAGAGAGGAGATTAAATCGGGGGAAATGTAAATTGTGACTGTAAATGGAAGTG
GAGAAAAAAAAGAGCGATGGAAAGAGGAGAGATTCCTTCATCTTCCCTCCCTAACAGAAT
TCTCAGTTGGTGCTTCTCCCTCCTTCATCATTTCTCCTGAAATAATCCCTCCTTTTCCTC
CCTCTCTCATCGCCTACTCGTCCTCACATCCCTCTCTACTCATCCTCCGTCTTCATCTGT
GTCTTTACGTCGCTCTCCGAGCACGACGCTGCAGCATTACACCGCGGTCACTCTGAGATT
CTCCTCTTCTTCACACGACCGCGGCTGAGTCGGAGACACGCAGGGA
>TR371|c0_g1_i1
GGTGGAGGCTGGTAGACGACACGGACCGGAGCCAGACCGGAGGACGCCGAGCCACCTCCT
AGTCCTCCTCCTGCACACACATCAGCATGGTCTCTGCTTATGTTTTGTGGATGCAATGTA
GTCTGTTTGCATATTTTTATCTGATTATCTGATTAAAACACACTTTTTGATGCTTTATCT
CTCCTTATTGGTGCTTTAATTACTTCAGTCTCCTTGACTCTGTACTATCTCTTGGAGCAT
AAATCTGTCAGGCAGGATTTAGATCTAAAGAGACCATCCTGGTCCGATAAAGATCAAATA
AAAAATCTAAATCAGCTTCCATGTCTTACTTATTTCTGTCCATTAAATTCAAACAAAACA
TGATAAAAAAAAAAAAAGTAGGTTCAGACTATCAGACACCTGAGCAGCAGCCGTGCTTGG
GGTCCTTTGGGGAGTCAGCACGACCGCGGCTGAGTCGGAGACACGCAGGGA
>TR372|c0_g1_i1
GCAGTCTCAGACGAGCGGCCAATTGCTTTTGATTGTAATTTTCAATGGTTCTACTTCTGC
ACATCCCGCAGAGTGCAGGATGAGCTACAGACAAAAAAACTGAAGAAAAAATCTATAAAA
GGCATTATGGTATCCTTTAACATTGAGATGCTCTACAGGGGGATGAACTCACCATATCCT
TCAGGTGGAAGGTGCTCCGTGTGGTTTGCATGTTTCCCCCGTAAGAC
>TR372|c0_g3_i1
TCCCTGCGTGTCTCCGACTCAGCCGCGGTCGTTGCATCACATGTGATTATTACAAATTCA
GTTACTCCACTCTGCTCTTTCCTCCCCTCATCACTGAAATGATTTCGGTCTTGCAGCTAA
TTACAGGTGTGGGACGGACAGCTGCATGCCCAGTTCCTGTATTGCTTTACAGTTGACAGA
TATTCTCGACTTCTTGCTGACTGAATGGTTCTTTTTGTCTTACAGGGGAAACATGCAAAC
C
>TR373|c0_g1_i1
TGTGTGCCTTGGCAGTCTCAGACGAGCGGCCAAGACGTGTGCTCTTCCGATCTAACGCTA
TGGGCACGCGCAGAAACCCAACCCGAGGCGTGACGTGTCCTGACAGCACATTCCTGTACA
TGCTAAGCCAAAATCTCCTCTGATCCGATGTGTTTTCTATTAAACTCGCAGTATATGTTC
ACCGAAGGACGACTGATGCTCGCCGAGTTATTCCTTTTATCCTTCAACAGCTCTGCAGCC
AATCAACGACCGCGGCTGAGTCGGAGACACGCAGGGA
>TR373|c0_g2_i1
GCACGCGCAGAAACCCAACCCGAGGCGTGACGTGTCCTGACAGCACATTCCTGTACATGC
TAAGCCAAAATCTCCTCTGATCCGATGTGTTTTCTATTAAACTCGCAGTATATGTTCACC
GAAGGACGACTGATGCTCGCCGAGTTATTCCTTTTATCCTTCAACAGCTCTGCAGCCAAT
CAGCACGCAGGAGGAGGAGGAGGAGGAGGAGGGGGGCGAACGTGGGTCAAAGGTGTTGAT
CCTTAACTGCTGTCATGGGGGGAG
>TR374|c0_g2_i2
TTTTTGAGAAAAACTTGATATTTTTACCTTTCCAAGCTTCTAAAAACTCACACTTTTTTA
GACAAATTAAACGTCTTCACCTTTCTACTTTGGCGCTGTTGACCTTCCTACATGAGAATG
AGAGCGAAGTTAAGCAGCAACGGAAGACAGAGAGGGAAGAAGAAAATGTGTAGATTTAGA
CACTACAGACTATCGAATACTAGAGTGAACAGTCAATATTATTGAAGTGCAAACGTATGA
GAACAGAGTGAAAAAAGGAGAGAGACACGGTGCTAAGAACCACCGCAGAGGGAAGAGAGA
GATGAAGAGACACCAAAGAAGAAGTCGGGATAAATAAAGATGGAAACGCGTGAGGGGCAG
AACATAAATAAGTAAATTAGAAAAAGAAACAAGGAGGAGGCTGAGTGATGCATGAGCTCA
CTGGGAAAAAGAGTGGAACATTTTTCGTCTACCTCATTTCCAAATGCTGGTTTTCCTGAT
GGAATATTAAAATATGCTTTCAGGGCGAAAAGTGCTGCTCGTTCTCGAGTCAAAGAGGGA
CCAAACACACACACACTCATCCTGTACATCAGGATATCAAAGGATTAGTCTTGTGAGATT
CCCTTTTTCCCCATTAAAAGACTCAAACCGAAGATAAACGTAATTAATCTAACAAGTACT
GTCTGTGTGACCGAACTGAAGCTATTAAAACACATCAGTGAGCTGCACTGTTTCACCGAG
TGACATGTTTATTCATTATGAATACGGTGATAGTCCCACTGTCGCAAATGTCCGCCACAG
CGC
>TR374|c0_g3_i1
TCCCTGCGTGTCTCCGACTCAGCCGCGGTCGTAAGAAGTCCCCCCGAAAAGATCAAAATA
AACGCTGTTTGTCTGTCTGGGTTCTTCTCGTCTTCCCCGCTCTGTCTGCGGCGCTCATCC
CCAAGCCCCCCTTGATTCTTTTTGAAGACGTAAATTTTAAAAAATGGCTTGCAAGCAGTC
GTCTGATGTAGCCGGGGCACTGTAGTTTTCTGCAAACGCGACTCAGACAGGAGTAAATAG
AGAATTTCTCCGGGGTTATTTTCAACCACAGATTGATTCACATTTGGCGCTGTGGCGGAC
ATTTGCGACAG
>TR375|c0_g1_i1
CTCCTTTAATTAAACTAATTTTATTGACAGTAAATCATAAATAACTAATGAGCAGACATA
CATACACACTTTACTGTATTTCTCTGTAATGGTTTGAGATTAATTTATTTTCCTAAATTA
ACTGTAACATTGTCAGATATTAATGATGATTTTGAATAAAAAAATACAAGCTTATGCAGA
ATCTATGAAGCAGTTTGACTGATTATGAACCCCGGCTGTGTGTGTGTGTGTTAAACTGAA
TCAAAAAAGGAATTTTAGTGTTGGTGAAATATAAAAACTAAAAAAA
>TR375|c1_g1_i1
GGCCTGCCATGAGCCAGCACATACCGCCCAAACTGGACCCCGCTGTGCCGTGACACGGCT
CCGGCTCCGTGAGACGGATTGGAGGAACAGCCAGTCCACACGTGCGCCGCAGATTTTCAC
GGCTGACGCCTCACATGATTTAGTGAAATCCTCGAATGAGCGGAATAGCTGTTGGGATTA
CAGCGACCTCACGCTCCGGGCTCCTCCATCATGAAGAACGGGAACAATCACGTGTGTTTT
CAACCGCACATGCTGCCAATGACT
>TR375|c1_g2_i1
GGCCTGCCATGAGCCAGCACATACCGCCCAAACTGGACCCCGCTGTGCCGTGACACGGCT
CCGGCTCCGTGAGACGGATTGGAGGAACAGCCAGTCCACACGTGCGCCGCAGATTTTCAC
GGCTGACGCCTCACATGATTTAGTGAAATCCTCGAATGAGCGGAATAGCTGTTGGGATTA
CAGCGACCTCACGCTCCGGGCTCCTCCATCATGGAGAGCGAGAACAATCACGTGTGTTTT
CAACCGCACATGCTGCCAATGACT
>TR375|c2_g1_i1
TTAGTTGTTCTCGCTCTTTTCCTCGCCAGCCGCCGATCAGTTTCCGTGGAGACGGTCGAA
GATTTGATCGACGTCAGCGCTCAAAAGAACAGAAGACCATCGAACGCTGAGCGGCCCAAC
CCTTTGACCCAGATTGAGGCCTGCCATGAGCCAGCACATACTGCCCAAACTGGACCCACG
ACCGCGGCTGAGTCGGAGACACGCAGGGA
>TR375|c2_g3_i1
AAAGTTCAGTTTCAGTCTTTGAGCCGAAGCAGGTCGTGGTCTGGAGGAGATCACGAGTTC
TTGGCGCTGACCAGGACCACCTGGATGTTCCTCCTCCTCATCTCCCTGGACATCTGACAC
CAGGTGCAGGGCGTGCAGCAGGTCGCGTACAGACAGTCCTTACACATGGTGCCTTTGATG
CCGTAGCGCTGCCTCATGGAGACCCTCATCGCCATGGTGATGGGAGGGATGGCCCCCCCG
AACACCTCCAGCAGGGGGAGGCAGAGACACTGGCCGTACTTCTTGGTGGTGACGCAGGCG
AAGCAGGGGCAGCACCAGAAGGCGAAACAACACTCAGGTATGTCCTGACAGCAGTCACAG
ATCCCCGACCCCCACTCGTCAGAGTCCTGGACCACCATCACAGGCTGAGGCTGCGTGATG
ACCATCTTGGAAGACATGATGACGGTGTCTGAGAGTCGGCGTGACGACAGGAGCTCAGGA
GAGAGTCGGACGTCCCGTCACAGCTGATGTCTGCACTGCCACGCTGTCATTTCTCGATGA
GATCAGAAATACCTTTGACCCAGATTGAGGCCTGCCATGAGCCAGCACATACTGCCCAAA
CTGGACCCACGACCGCGGCTGAGTCGGAGACACGCAGGGA
>TR375|c2_g5_i1
TTAGTTGTTCTCGCTCTTTTCCTCGCCAGCCGCCGATCAGTTTCCGTGGAGACGGTCGAA
GATTTGATCGACGTCAGCGCTCAAAAGAACAGAAGACCATCGAACGCTGAGCGGCCCAAC
CCCAATCTTATGACCTCCAGGTGTTTTAGTGCCTCAGGGGCAGAAGCAGAGGTGGAGATA
CGACCGCGGCTGAGTCTGAGACACGCAGGGA
>TR376|c0_g1_i1
GGAAGACGCCTTGACTGGCTTTTTGATATGTTTGTTTGTGTGTGTGTGTGAGAGAGAGTG
TGAGGTTTGAGTGTGTGAGTGTGTGTGTGAATGTGGGGTCGGTCCTGGTGAATTTCTCCT
GAGGAACAGAGGGATCAGCCAACACACACACACACACCAACACCCGTGGGATTAAATTCA
GTCTTCTTCATTTATCACTTTCTGTTCACTTTTTTAACGATGTGACTTGTGTGTTTGTTT
GGCGTGTGTGCAGCCCTCTGTTCCGTCTTTATGTTCACTGACCTTGATTGGCCCACCGTC
TTGACTGTAATCTTAATTTCTATTCCTTTTCTTTCTTTGATTTTGTGTTTTTTTTTTCAT
TGCCTCTTGGGACTGCTAATAAAATGATTGTTGAAAGTGAAATTCCACATTGTGTTTCTC
ACATCTCTTTGTGTCGTTACTGAAGAAAA
>TR377|c0_g1_i1
ATTGCACCTCCACGAGACGCGGCGGCACTTTTGATTCAACACTGCTGCGCTGAAATGCCT
CTCCATAAATGTCTACTAACTGTGAACCGCAAGGATGATGGCAATAGACTTTTTAACGTC
AGAGAACGGTTCGTCTGGAGTCATTTCGCAGCGTGAGTTATTACCGCAATAATATCCAAG
AGGGCGTCCTTCAGGGTGATTATGGCTGTGACAGTGATGCAGTAGATGTGCGGCGCAGAT
GGGGATTACTGGTTATTATTGCGGTTTTACAACTGGTAGATCGGAA
>TR377|c1_g1_i1
GGCCGGCCGGGGACAGCGGCATGGACGTGTCCTCTTGGGTCTTCTTGTGCCAGGCGATTA
TCTCGTCGCGCAGGACTGCCTTCAGGATGCCGTCCACCTATTGGAGACGGAGGAAATGAA
GATGTACATTTAAGAATTAATTGTGGAGAAATATGTCCAATGAAAATATTCTGTCTGTAA
TTCTCTGACAGCTAAGGTTTT
>TR378|c0_g1_i1
ATGGGGGGGATTGTTGTGATGGGAGGCCGCGGCCATCTTGGATCAGCGCCGCTCCGCCGA
GCAGCAGCAGCAGCAGCAGCAGCGGCGGCAGGAGGAGAAGAGGAGGACGGACGTTAACGA
CGGGGCCAGTTAGCGAGCGTTAGCCGTTCGGCCAGATTAACCCACAATCTGCGTCGCCGC
GCTGGTGTCACTATGCTTCTTCGTGCGCGTTATTTTTCTTCATTAGCCGCCGCTTTGAAT
GCATGAAAATGGGTTTAAAGTGTGCTCATTGTTTAAGGTTATAAATCCGGAGAGGGCGGC
GGCGGCGGCGGCGGTGCAGATCCTCGGTATATTTGCTAAAAATTTCTGAATAGAGGA
>TR379|c0_g3_i1
TGGCAGTCTCAGACGAGCGGCCACATTAATTAAAATACATTCCCCCAATCAATATGCATA
ATAAAGTTAAAAGCAAAACCCCAATTTAAGCAGAATCATTCGATTCCTTTGAAGGATTCA
TTCGTTTCCATATTCGAAAAAACTATGTAGAGGAAGACGGCCACAGCCAGGAAGAACACA
AACTGAACCCACAGCGGGACGAGGCGAGACGACTTGGCTGCCTTTGGAGCATCTTGAGCA
GATTTCATGGGAGTCGATTTCAAATAGGAGCTTTTGTAGGTGGACGGTGTATCGTACACA
TAGGGTTCATCAACATAATCCCTTCCTCTGTATTCAGGCTTGGACCTGGAGTAGCTTGCG
TAGGACGGCTCATGTTGAAATTCCCTCTCAGTCCACTCTGGTCTTGACCTCAAGTAAGAC
CCACGGTCTCCAGCACCTTCATTCTTCTCAGGAGTCCTGTAGACATAGGTGACTTCCTCC
TCTTCTTCTCTGTAGTAGGTTTTGTCAGATGATCGTTTCGCTTTTGCGCCTTTGGCCATG
GCCTCTTTCAGCTTCTTCTCATACAAACTTCTGGTGGTGCCGACCACAGGTCCGTGTTTT
ATCCCGAACTCATCGAGCAGGTCGCTGATCTCCTGCGCAGACTTGCTGCTCAGCGAAGCC
ATTTCGTCTCAACTTTGATTTATTCGTTTAGCTTTCTGTATTGTGTTGTGTTCGTGTGCT
CTGGTTTCGGTCAGCCTGTGCTTTCAGTTGCCAGACTAGAGAAGACAACCAACTGTAACT
CCT
>TR379|c0_g4_i1
GCAGTCTCAGACGAGCGGCCAGTCCTTTTTAAGAGTGGCATCTTCTTCTATTCTAGTAGT
GGTGACATTGTAAAATACATAGAGGCAAGCAAAGAAACTGCTATTATAACGCACACAAAT
ATTGCATGAACCACAATTTCAGCAGTGTCTTAAGATAAAGACATTAATTAAAATACATTC
CCCCAATCAATATGCATAATAAAGTTAAAAGCAAAACCCCAATTTAAGCAGAATCATTCG
ATTCCTTTGAAGGATTCATTCGTTTCC
>TR379|c0_g2_i2
ATCAAACTACACAAATTGGGGGGAAAAAATGACATAATATGGTCCATTTATATTTTTTAT
CCTCAATTATTTGAACTTTTACTAATTTCTGCTTCCTTAATAAATTACTTTAAGCTTCAA
ATGTTTACATATACAAGCATTTTAATAGTGATTTATGAAACAGCAATGCAAAACAAAACA
CATCAATATGTAAAACTAGGTTGGATTACGTAGTATAAAAGTGTGACATCTGAATTGAGT
CTGCTCAAACAAAGCACAAACATGGCATTATAACTTGTATAAACAGTGCAACCTTGCATT
TTAACCGAGAGATAAAATCCCTCCCCTACTACTTCTTAGACACTGAAAAAACAAACAATT
GAACCCCAATTATATACCTATAAAACACACTGAGGCACTTGGATTACAGCTGGTCTGTCC
CACCTGTGCTTTAATAAAGGAAGCATTGTTGTACCCCCAAGACTTATGTAAACTGCAAAG
ATTTGGTCTGTCTTCATATTAAGAAAATACACAAAATAACTGACATATTTATTATCAAGG
ACTATTCACACTAAAAAATAAAAATTTGGATACTAATCAGATCTGTTGTAATATATTTGA
TACGCGATTGCAGATTGTTTACTCACACTGTGCCACAAGCCGGGGTATTTTGTGTGTTCT
CTAAATATGGACGCATTCTGTTCAATGTCTTTTTAGTGCTAAGAAAAAAAAAGACTAAAA
ATTGATTAAAATCTGGTGAAATGACAAATTCTCTTGAGGGCGTCTAAAATATACACAATA
ATCTATTAGATCTCATTTGTATTCATGGGGAAATATAAGATGTTGTGTGTCAAGAAATGC
ATGGGCAGATTAAAAAAAATGTTTTTGTTGTCAAAGTGTGATCTTCCCATGTAGACAGGA
TCAACCCCAAAACCTCAAGAGACCACACCAAAACCGCCTATGAACAGCTGCTGCCCAGGT
AAGAGGAAGCGAGATTTTGTCTATTTTTGGGTGACGGTACGTCCTTTTTAAGAGTGGCAT
CTTCTTCTATTCTAGTAGTGGTGACATTGTAAAATACATAGAGGCAAGCAAAGAAACTGC
TATTATAACGCACACAAATATTGCATGAACCACAATTTCAGCAGTGTCTTAAGATAAAGA
CATTAATTAAAATACATTCCCCCAATCAATATGCATAATAAAGTTAAAAGCAAAACCCCA
ATTTAAGCAGAATCATTCGATTCCTTTGAAGGATTCATTCGTTTCC
>TR379|c0_g2_i3
AAACCACAAGAGACCACACAAAAACCGCCTATGAACAGCTGCTGCCCAGGTAAGAGGAAG
CGAGATTTTGTCTATTTTTGGGTGACGGTACGTCCTTTTTAAGAGTGGCATCTTCTTCTA
TTCTAGTAGTGGTGACATTGTAAAATACATAGAGGCAAGCAAAGAAACTGCTATTATAAC
GCACACAAATATTGCATGAACCACAATTTCAGCAGTGTCTTAAGATAAAGACATTAATTA
AAATACATTCCCCCAATCAATATGCATAATAAAGTTGGCCGCTCGTCTGA
>TR380|c0_g1_i1
GACTCAGCCGCGACGGTGTCTCTCTTTTCTCTTTTTTTTTTCTTTGTCCTGCATCACTAC
ATCGTTTCGTTTCCGGTCGACTCGAGGTTTATCACAGCGAGAGCTCACTTTTACTCCGGC
CGTCTTTACTTGGAGCGTGACGCGGATCCCGTCGGGCTCCGGGGCGGGAGCGCGGCGTGA
CGTTTTCTTCGATCGTGACGTAGTTTAGGGGAAAGACTTTGTGCGTGGGAGCGCGTAGGT
TTCGTCTTGACCTATCCGTGCGTGGTTAACACAGAGAGTTATAAGTGTACTTTATAATAG
GCCCATTATAGAAATGGACAAACTGTACATACAAACACTGACTTGAATGGAGCATTCACA
GCTACTCAGCATCGTCAGGTCTATCATCCAATACTGTACCGCGAAGAAGTAAGTTATACT
GTCGTCAGAGCAGGTGATGTCAGCTCTGTGGACAGTGTGTGTGTGCGCGTGTGTGTGTGT
GTGTGTAGACTGTCCACACGTTGTGTTGCTCATGCCGTGGCCTCACCGTACCTCATCCA
>TR381|c0_g1_i1
TGTGTGCCTTGGCAGTCTCAGACGAGCGGCCATACACTACTCTGTTGCAGCCATTAAACT
ACTTGAGTGCTAAGTGAGATTGTAGTAATTATTTAATATCATCTTGCAGTTTTCTCACGG
AATTGCAGTCATATTGACAGTTGGACATATCTGTACCTGTCCTGTCTTCCCCCTGCTGAG
ACACTGATTCATCAACCTGTCCAAACTGGTAGAGTCTGTTCAGTGGATATAACAAGAAGC
AGCACATTAGATTCTCAGAAGAATCAAGTCGGTGTGCAGCTTTGCATCTAGTAGGGACTT
GTAACCATTTGTTCTCAGGTCCACTGCGCACAACATGTCACATTTCTGCGAGTGATTGTT
TTGTCCCACTCCGGTTCAGCTGTTGTATTTCTTTGCCATTCTGGACTCTTCTTGGTTATT
TGTGAACGCGCTTGCATAACAGTTGACAGTTGCATTTTGATGTGTTGCACAAGATTTGGC
TTGAATTTGAATTTTTTTTTCTGAATTTTCATCTGCAGCTCATCGGCAGGCCACAATGAA
AAATAAATAAAAACAGACCGCGTAAATACAATTGAGCTTATACAGCTTCATCTTCACTGT
GTTATATTGTCTATAGTTGTGGCCGAATGTTTCTAGAATGTAACATGTCACATGAGCAGG
CAAACCTGGGTGTGACTGACTCAAAGCTGCCTTGTCATGCTGCAGGTATATTTTGTAGAA
ATTTGGAGGGCGTGTCAGCACTGG
>TR382|c0_g2_i1
TAAAATGAAAAGTTGATTTTAAAGCTGCATTTAAAAAATATTTGGCCACTAGGGGGCAGC
AGAACAAGCTATAAACTCAGCAACAACATATTATGCTCTTATAAAATTTGCTAGCAAACA
TTTTTCATTCATTTTGAGTCATGTTTCGGGCTAATTTTGGTCTCCACCAACTCCTGAGTG
AAACTTCTGGCGTAGCTGTTAATTCTCCCCAATGTTCACAAGCCAGTTG
>TR382|c0_g3_i1
GCTTTAAAATCAACTTTTCCTTTTATAAGAAACGCTTGTTCCGCAAGAAGATACCATTGG
TTAACAAAAATAAATTATACATACATTTCTTCTTATTGTAAATAATGTAGCAGAATGTGA
AACATATGTAAAAATATATATATATTGCTAAGTTTTACCAAAGTAAGCATTAGCTTAGCT
TAGCTTAGCTAGCTAGCTTAAAGACCTGGTCACATCAGGTCTGGTTTTATGTCAATGTGT
TACTGTGCTGTCTGTATTCCAGGTGATACGACCGCGGCTGAGTCGGAGACACGCAGGGA
>TR382|c1_g2_i1
TTTTTCTAAAACAGCTACTGGTAGTGAGCAGGCTATGAGAGCTCAGTCGAGGGAAGAAAA
CAGTGAGCTGAAATATGCTAAAACTGGGTGATAATTGATTGATGAGTCATTGATTGGTGC
AGCTTTAAAGCACCTCAACAGCTGAAATCAAGCTTGTTATAGAAAGTTTTGTAGAACACC
AGAAAAGGAAACAGTCTAAATACACTAAAATGGGCAAACACTCTTATTACTCCACCATGA
AAAGCAAATATACAAAACAGACCAATGTGGGCTAGTATACATCTTTCTGTCCAAAAAGAC
AAACATGTGGTATATCTGTATGTTGTTTTTGTGACTCTGAGCATCAGTGGGAAGTGGCTT
CTCACCAGAGTTCCCACAGGAAGTGAAAATCCCTGAAAGTTTAGTGGGTATCTTTCTATA
AATTGTCTTCATGAGAAAAAAAATCTTCTATTAGCATGCAAACAAAACAAAACAAAACAA
AAAAAACACAGCTAAATCTGTCCCCATCCTCAACAAAGCGATAAATTAACGAAAGG
>TR382|c1_g2_i2
GGCAGTCTCAGACGAGCGGCCAAGACGTGTGCTCTTCCGATCTAACGGACTTTTTTTTTT
TTTTCTAAACAGCTACCTGTAGTGAGCAGGCTATGAGAGCTCAGTCGAGGGAAGAAAACA
GTGAGCTGAAATATGCTAAAACTGGGTGATAATTGATTGATGAGTCATTGATTGGTGCAG
CTTTAAAGCACCTCAACAGCTGAAATCAAGCTTGTTGTAGAAAGTTTTGTAGATCTTTTC
TCTTGAATACCAGGAAAGGAAACAGTCTAAATCCACTAAAATGGGCAAAAACTCTTATTA
CTCCACCATGAAAAGCAAATATACAAAACAGACCAATGTGGGCTAGTATACATCTTTCTG
TCCAAAAAGACAAACATGTGGTATATCTGTATGTTGTTTTTGTGACTCTGAGCATCAGTG
GGAAGTGGCTTCTCACCAGAGTTCCCACAGGAAGTGAAAATCCCTGAAAGTTTAGTGGGT
ATCTTACGACCGCGGCTGAGTCGGAGAC
>TR382|c1_g4_i1
TTTTTTTCTCACCTCTGGGACATTTGCAACTCTTATAGCACACGAGCTTGTAAAGTAAAC
TCATAAAAAAAACATGTTCCTTTTTAAATAAACAGAGACAGGAAGTAGAGCAAATTAGGA
AAAATGAATACGCAGTTTTAGAACTAATCTAATAAATTATTGTACATAGCGAAGAGCAAC
TACCACGACGATATAAAAGACACAATAAACCACTATTCTGTTTGTCAGTTACGTTTCCTC
TTTATTCCTCGCTTTGGTTTTTTTTTCTCCTGGTGAACAATCGCACAGAGACACACACAC
ACACACATACTGTATCTCCGGCTGTTTCTAAACTATATCCTGCATGCTGCCTAATGAATG
AGGAATGCAGAGTGTTATCTGAAAGATAAGAGCAGCCCTGATCTGAAAACTGCCTCTGCT
CACAGGAGGGGTTTACTTTGAGGCCTCGGCCAGAGAGAACCACGAGGGAGTCCACGCCGC
CTTTCTGCATCTCTGTCAGGAGGTGGGACCTTTCGTTAATTTATCGCTTTGTT
>TR383|c0_g1_i1
TGGCCATCGAGGCCAACAGCTCGGCCCGAAATCTGTGCAAAGACGACCAGAAGATGATCA
AAGACCTCGAGCAACAGCACCAGAAATTTATCGCTGAGATGCCGGCGCCCAAAGTTGGAC
ACCCGAAGAAGACTCAGTCTAAAAGGTCACATGCAGCGGAGTCGCGGCCGCCGCCTGTAA
AAGCCGTCGGTAAGGTCGAGTCTCCAGCATCAAGTCCGCAGCGA
>TR384|c0_g1_i1
TGTCTCCGACTCAGCCGCGGTCGTTTTGGGACATCCATAATTTCTTAATGAAGTAGTGAG
ATCAAAGCCAGCTCAAAGAAACAATATCTGAACTGAGTATTGTAATGAACGAATGTATAT
CTAGCTTATATTCGGCTTGGCGCCCTCCCCCCCCCAGCAAATTGCGGCTCTCCAGACAAA
TGTGTAGTATAGGTTTTTAAGAAATGTGTATTCAGTATTTAGAAAGCCCTCAAAGCTCCA
GCATCAGATGAATTTGTTAGATGTTTGTAGGTGAACCTCCTGTTAATGAAAGGCTAACGC
AGGCAATCAATAGGAACCAGTCATTTTATTGATATATGGGGTTACGGCATTAGCCTTAGA
AGTATTTGTTGTAGATTTCTTTTTTGTTTGTCTTTTTTTGCCCGGGTCTGTTTTTATA
>TR384|c1_g1_i1
TTGCCCGGGTCTGTTTTTATATAGTTGACTAAACAAAGAGCATTCCCATGATTTGTGTCT
GTGAAAGAGGAACATCCATTACTATCAATGCCTTTAGAAGTTCTTAGGAAAGGACGGCGT
CGAGTCAAAACCCGCAGTCCGAATGACCTCAAGCAACTTTGGATTTGGATTAAAAACATG
CTCTGCTATTTTGCCAAAAAGAACACGTGAACATTTGGTGGAGTAAAATGAATCGACTGC
CCGTAATTACATGTGTTCTCATTTTAGCACCTGCAAAGTCTACCTTTCTGTGTACAAAAC
ATACTGAGCCGTCTGTTAAGCATGTTCTCTTTTTGTTCTCAGACCTTTGAATTGTCTTAC
AGTTGTGTCATCTGCGTTGTTTTTTCCACTGTGTCTACAGTCAGCTGTTGGCGCTGCAAA
GCTACTTGCAGCGCTGTAAGGATTGTTTACTGAAAATGGGAAATCTTGTAAATTGATTGA
AAGGTGTCTCAAAGCATATGTTCAGTACAAATTTCTGATCGATATCGGCCCTCTGGCTTG
TTTGCAGCTCCTCTTGTTGCATTGTTGTCAATGTGATTGTTCTCTGGAGTGAGATTTTTT
TTTTTTTACTGACTTGTGAACAAAGGGACAAGAACTGGATGTGGTGCCAGTGTGTTGGGG
GGAGGTGGGATATTTCTTTCTTTCTTTTTGACTCTGATTTGTTAGTACTTTAGGGACTTC
AGAGTACTTTTGCCTTCAGAGTGGTGAATTTCTTACAGCTCGCCCTTTAACTTAAAGGTC
ACCTTTTGACAAAATATTGATAGCA
>TR384|c1_g2_i1
TCCCTGCGTGTCTCCGACTCAGCCGCGGTCGTCAAAGTCTACCTTTCTGTGTACAAAACA
TACTGAGCCGTCTGTTAAGCATGTTCTCTTTTTGTTCTCAGACCTTTGAATTGTCTTACA
GTTGTGTCATCTGCGTTGTTTTTTCCACTGTGTCTACAGTCAGCTGTTGGCGCTGCAAAG
CTACTTGCTGCGCTGTAAGGATTGTTTACTGA
>TR384|c1_g3_i1
TGGCAGTCTCAGACGAGCGGCCAAATTCCAGTGACTGGAAGGAGTAACAAACATATGAAA
ACATGTCAGTTTGTAATAGTTCAATACGTTTTGTCTCAAATTCAATCTTGCTGGTTATTG
CGAAAGCCCATATAAAGTGATGGTTCCTACGGCTATCATGCAGTGATTAGCAAACTGTGC
AATATCCAGATAAAATAGCACATTTCCAACTGGGCTGCTTTGCTCTAAACAACCACAGCT
ACTGAGAAGGGTCTAGTTTCACCTTGTAGTGCTATCAATATTTTGTCAAAAGGT
>TR385|c0_g1_i1
TTTTCATGTTCCACAGACTTTATTTCAGCCGACTCAGGACAGAGAATCTTGACGCAATCT
TCTGTTCATCACTGATCCCTTCTTAGAAAGCAAGAAAAAAACAAGTTATGTACAAAAATA
AAGTATGTTAAAAAAAACATACACAAAGATACGAGACAAAAAAAACCCCAAAACAGTATT
AATGCTTATTTGTGGAGGGCTGTTATAAATAGTGACAGTATTTATGCTTAACTATGCTGT
GAGTATTCAGTTCATGACAAAACCTCTGGAGAGTTTTGTTCATTCGATAAGAAGCCAGTA
GCACCATTCTCAATTTATCCACAACACTGTGTGCCACCTGAGGCTGGACGACATCCCCTC
CTAGTGTTTCACATGAATTATAGGGCTCATTGCCTCTGTGCAGTGCAAAAAGGAAAACAA
AGAGAAAACAAACAAACAAACAAACAAATTAACGTCAACACCAACCAGTG
>TR386|c0_g1_i1
TGTGTGCCTTGGCAGTCTCAGACGAGCGGCCACCATACTGGTTCAAAGGTCACTCTTGAT
ATGATTGAAAGCTACTGAATGGATCCGGTGTTTAAATGATCTTCTCATCTGCTGCTTGGA
GGACATAAGAGTAAACTCATAGTAATAGAAGTGGAAACAAAAAAAAAGATACTTTTACCA
TTTACAATGTCATGACAACTGATCAAATGGTGTGATCTGGCTGAAAGCACAACTACAGCT
ACAAAGCGGG
>TR387|c0_g1_i1
GTCATGGTCGCTGTGAGCACGAAAGCATCCCAACGTCGGCATTTAGCTACAACCTCACTG
AGCTGCAAGCGCGGCTCTGAATGTACAGTAGTTAAAACTATTTGTAATCAGACAAACAGC
TTTGAGCAAGACACCGAATCCACGGTTTGCTCTTCTGTGGTTGACACTGAACTTTGACTT
CCTTTGCCGTAGCTCTTGCTCCATCTCTCAGAACCGTGTGTGTGTGTGTTATCGGAGCCA
TGTTTCTCCACTTTTCAA
>TR388|c0_g1_i1
TCCCTGCGTGTCTCCGACTCAGCCGCGGTCGTGAAGGACCAGCTTATTGACTGCAGGGGA
GATAAACTACAAGGCAGTTGTTGAATTCAGCAGTTCTGAATTGCGTCACTCTTTGACCTC
AGTCAGACTAATGATTATGTTGTTCTGCTACAGATAATCACGGGCTATCTTTTTGTAATA
GTTGATTGCCAGATGCATAACTTCCTTCATACTGTTGGTCAGAG
>TR388|c1_g1_i1
TGTGTGCCTTGGCAGTCTCAGACGAGCGGCCAATCAATTCATCGTTTTGAGCCAAGAAAA
AATGTCCAAATTCTCTGATTTCAGTTTAGCAAAAGTAGACCTTTCTGTTGTTTTTTTTTC
CTCTATGACAATTAAACAACTGCAGCTGCTCCAAATTTCCAGTGTTAAGCAATAGAGATA
AAAGGTAAGTTCAACTCGGGGTAAGCACAGTAGAGTGTGGGTTGTGCAGTTTTGATAAGT
CAGTCTTGTG
>TR389|c0_g1_i1
GCGGAAAGAAGGGGCACATTTAATTCACATCGGAATGAGCCTGAGGACTTCTGCAGTTGT
TTTAGGTAAATAACATGTTCATATTGGCTGTTTGGACTAGCAGTATATGATTTTCTTTCA
TATGGATCTTTGTATAATGGAGAGAAATAAGTCTAAACTCACCACGCCTATTAAAATGAA
ACATAAAAAAAGACTTTGAAAGTTACACCATCATGTGACAGTTCAGTATGTGAAGGAGAT
GACAATGCACTTCCTTTGACAGTGGCGCAACTTTAAGGCAAAATTGATATTTATGTTAGC
ATGGCATTCCCATGTGGCAAGCTTTGTGGATTGTGAAAAAAACCTAAGGTGCATGTCTGT
GAATTTCAAAAACAGTGGTATCATCCTTCAACATTTGAATCATGATGAACGCACTAACTA
GCTTTGTCAGATTGCCTATAATGGGTTTTATTATGCAAGCACAACACTGATACTGGACAA
AGGCAAAGTCAGTAAGAACAGATTACACCATGTGAGTAAACAATCTAAACTGATGGGTTT
GCGTTGTGAGTATATTTGGTCATTCAGTGAATGGTCACGAACGGTCAGCTTTTCATCTTA
TAGATTTAAAATTTCTTATAACATAACATTTGTATATTCAGTTTTGTTATTTCTGTGCAT
CTTCCTTTCAGAAATTGCAATGATTTTATTTTCTCTTCCTTTCATAGAGGAATGGCCATC
AAAAAGTCTCTCCTGTAACAGTATTTGCCTTGCAAGCATAAAGGTGAGATAAGTAAAAAA
TAAAGGCATTGTTGAGCTAACGTTTACTATGGGAGGCCCATCGCTGTCTTGAATGTGTCT
GACACCTATGTCCACCTTT
>TR389|c0_g2_i2
TGTGTGCCTTGGCAGTCTCAGACGAGCGGCCACCCTTCTTTCCGCTAAGCACTCTCAGAT
CTCATAAATCAGGAGTCGGAGGTGCTCCCTGTCTCAGTGATAACAGATCTTATCAGAGCT
GTGAGGCGAAAGTGGTTTCAAAACACCGAAACAGGGGTTGACTCCCACAAAGCCTTGCCC
CAAACACAAAGTAGATAAATTATGGATTATAGGTATTAAGATCATTATCAAGAGTATTAA
TGACAATCAGTAAAGAGGTAGGAGTGTGAACAGGGCACGCTGGCTGTGACCTTTCCCATC
AGGCTGCCCTGCTGCGAATGACAATGACAAAGTGGCAGGAAACAAACATCTGTTTCTGTA
TCTAGTGTGAGTATTTCTATCATG
>TR389|c0_g3_i1
TGTGTGCCTTGGCAGTCTCAGACGAGCGGCCATCTTTCACTGAACCACTCCTTTTCCAGA
AGACTCTCCAAATCAGAACTAGGCACGGGTCAAACCAACTAAACTGTCATGGTTCTGAGT
TCACTTTAAGAGAGAGAGACAGAGAGAGAGAGACAGAGAGAGAGACAGAGAGAGTGAAAA
AGAAAGAGAGAGAGATATATTGAGATATTGAGGATGATATCCATCGGGTTATTGTGGTGA
GATTATTCTAATCTGTCCTGTAATGAACTCTCCACTGTCTGCTACCACACAGAAGTATAG
ACAGGCTTTTGACATTTACACACAGAGTCAATCACACTAATCGAACAAGGCACATAACCA
ACAATGGACATGGTACAATGTAAGACCACAGACATGATAGAAATACTCACACTAGAT
>TR390|c0_g1_i1
AAATGCCACCCAGATTTGAATAATTTAAAGAGAGACAAAACACACACAGAAAGAGGGAAT
CATCTTTTGACGACCATTGCTTTTGACGAGTCGGCCTCCCCCGCTCCCTCCCTCTTTTCT
GAAGTATCTTCCTCTCTCTATCAGTGGTGACAACTGCCAGTCAAGCCTTCTGTGGCTGAG
GGAGGAGGAGGAATGGGCAGGGGAGAAGCCAAGGGCAGGAGAGAGGGGAAG
>TR391|c0_g1_i1
GTACAGCCACAGCGTAATTTTGAAGTCTTTTTCAGGCCAATTTTCAACTGCTCTTTGTAT
ATGACGAGGTCTGGTCCCAGGAAAAATAAAACATATATGTAAATGAGATGTTTCTATGGA
AACAGGGTAAAAAGGAGACTCTTTGAAGCATTTTTATTTGCCCCCATACTTGAAACATCC
CTGTAGTAAAACCTGTTGCATTGTCAAGCCATGA
>TR392|c0_g1_i1
AACGCTAGACATGCTGGAGAAGGTGATGAGCTGATGGGAGGATGTGTGCAGGTTGAGCTG
GGATCCAGAGAGAGAGAGAGAGAGCATCACAACACCACCATGCCCACAGCAGAGAGAGAC
AGGAAGGAGCACAGGGGGTGCATGGAGAGGAACTCTGGGCTGTGACTATGACCGTGCTTT
ATAATGTCTGATAAAACATGTTTGACTCTAATCTGGTTCTTTCACTTCTTTCAAGACAGA
ACAGCTCCTCAGAAGGATGGGATGAACACAGGCATGTTTGTAATTAGTAGTTACAGGCTC
GTCCCATTGAAACAAACAGAGCTGTTTTGATGTTTTTGTTGTTCTTTTGCTGTTTTGAGT
GCTATCACATTAATAACACATAGAGGATATTTAAAATTGACTCTGTGTACTTGATTGAAC
TCATAAAAGCCAATGCAGCAGGGTTACATGGGCAAAAAAA
>TR393|c0_g1_i1
GTTATTCTTCAGAATTTTTCTCCGTGAAAATGTACAAGTGTAACAATGTAGTGATGCACA
ACATGAGCCGTTTGAAGCTTTGGCGAGCAGATATAAGCACTGTCCTTCAGATATTCATAC
TGGTCAAAACCTTTAGAGTCCTTTTACATCATCAACTCTATAAACATTGGCTTATGACTC
ATTAAAGCAGATCACTGTTCTGTTCCAATCTGAGTAGTCCAGTTTTTGTACAGACGAGTT
CTTTTTTTCAAGTTTTTTGGGGGTCTCCTCAAGGCCTGGTCAGTGTTGTGTAGATAGGCT
GGTCCCAGCCGGAGGGAGGACTGTGTGGAGGA
>TR394|c0_g1_i1
TGTACCCCGAGGCGGGGGAACCATCCGAGTCTACCTCCCGAACAAACAGAGGACAGTGGT
GAATGTTCGCCAAGGACAGACTGTGCACGAGAGTCTAGATAAAGCACTCAAAGTGAGAGG
CCTGAGCCAAGAGTGCTGTGCTGTATTTCGCCTTCTGGAAGGACGTAAGAGACTGACAGA
CTGGGACACGGACATCACTCCTCTGGTTGGAGAGGAGCTTTTAGTCGAGGTCCTGGATGA
CATTCCCCTCACCATGCACAATTTTGTACGGAAAACCTTCTTCAAACTGGCTTACTGTGA
TTTTTGCCACAAGTTTCTCTTTAACGGTTTCAGATGTCAGACATGTG
>TR395|c0_g1_i1
ACACACGGGCCTCTTCATGGACTCTCAGATCGCCTACGAGATCCACTGCTGAGCAGACGA
AGCCCGTCACGTCGTATCTGAAGACTCGTCCCTGTGGAGCGATCCTCCTCGACACACAGA
GCGCTCAGCCTGGTTTCTTTAACCCATCGATGGCCGACATCAAAGACAGTTTCAGCTGAT
CCGTCCTGTACATGAACATCTGGATTTATCAGAACTGCTTTCATACCCGAGTTAACATCC
GTTGAACTCAGACGGAGCTCGTTTGTCTTTTTTTGCAGGGTGAGTTCAATAAAAGGGGGA
ATCGTGGAAACTTCGAGTTTATGAGCATGTGGGGACCGTCGTGTGTTTTCTAACTGCTGT
TAATGTCTGGAC
>TR395|c0_g2_i1
GAAAGGGACAAAAACGCCTTTATTGTTCAATTAAGTGCGTGTAGTTAGGAGCGGGGAGGC
ATTCAGAATATAAATATGAATCCTTTTTGGGGCTCAGAGATGCGATTTACAGCTCAGTTC
AGTCACATCGACCTTGTCAGGTGTTTCATTTCCTTCTGCAGGACGTCATTCACAGTCCAG
CTGATTTAAAGATCACTCTACACACACCAGACTACAGCAGAGCCAACACTTTATACTGGC
CAGACTGAATGTTTGAACCATAATTCTTTCTAAAGCTTCTTTTTCTGTTTCAGACACGAG
GCAATGACCCAGTTTCACTGCTGGTGTCTGGAGGTGACGACACGAGTGAAAATAACCGGA
ACTTTCCTTTAAAATCCTGTCTCTGTGATGGTCCCGTGCTGTCCCGCGCTCTCTGCACTG
CACCGGCTCAACATCCTGCACAGTCTGAGGTCAAATTAAAACACGTCCAGACATTAACAG
CAGTTAGAA
>TR396|c0_g1_i1
AATCGATTCACAACAGCTTGACACAACAGGTCTATTTTACAGTTCGATATGGTTTTACCA
AGTGGAACTGTGTGTAACCATCCTTCAGTCACAACAGAAGAAACTCTGGCTCCAGAGCTG
AGAGGGCAGCTCTTACCTTTCGGCCAGAAAACTCAATATCGAAGTACGGAATGCAGAAAA
GGCCGCTCGTCTGAGACTGCCAAGGCACACA
>TR397|c0_g1_i1
TGTGTGCCTTGGCAGTCTCAGACGAGCGGCCAGTAAAAAGTCCCCACCCTCCCCTGTTTG
CATCAGGGGGAATGATGTCGAGATTGTGGAACAATACAAGTACCTCGCGTCCTACTGGAC
AGCAAGCTGGAGTGGGCAGGTAACACAGAGGCTGTTTACAAGAAGGGCCTGAGCCACTTG
TATTTTTTGAGGAGGCTCAAGTCTTTTAATGTGTGCAAAAGGA
>TR398|c0_g1_i1
TTGGGAAGGACCAGTGATGGCAGCACCAGTGATGGCAGCACCAGCGATGGCAGTATGTAT
GCACGGTCAGCTCTGGGGAGAGGAATGGAGACCAAAACACTTGATGTCCCACCCAGTGCC
TCTCTGCCTGGAGCTGCTCACTTGGGTGATGTGCCACATGTCATGGTGGGTGATACAGCT
TTCCCAATGAAGCCATACCTAATGAGACCATACCCTGGACTGAACCTCACTCACCAAAAG
AGGA
>TR398|c1_g1_i1
TTCACACCATCCTGTCCTGCCAGGACACGCTGCCTTGTGGGGAGTTGAAATAGGTGGAGA
AGATCTCCCTCACATGACGGGCTTCTCTTGAGGACGCGTTTCCTCCCATGCTCCGTACTG
GCGGCAAGTTTTTCCCCTGTTGCTCTGCCTCCTCCAGCAACTTCACGTTCTCTCTCGGGG
CAAGCAGGAAGTTGTGGAGAATGCATGCGGCCTTGATGAGGGTGTCCACATTTTGTGGCT
GCAGGTTGATCCTGCGATGCAACACTCTCCACCTGGAGGACAGAATGCCAAAAGCCTTCT
CTGCCACCATCCTTGCCCTTGAAAGTCTGTACGACCGCGGCTGAGTCGGAGACACGCAGG
GA
>TR399|c0_g1_i1
GCCTTGGCAGTCTCAGACGAGCGGCCAGTGTGCTCTTCCGATCTAACGGTTTTTTTTTTT
TTCCACCATGTGGATCTGAGTTTTTATTTTTGATTCAATCTTTTACAGCACTGTAACAAA
AAACCAAAACAAAAAACAGAAGAAAAATGTGATGAAGAATACATACGTTTAAATGCTCTA
ATTACAAAAGGTGACTGGGGATCCAAGTAGGGGGGGAAATAACACATTTGAAGCACTGAT
GTGAGCTGATCAGTTGTTACTGATGTACTGATGACATTTACAGAAGTTTGGCGAACAGTT
CCCACTTCTGAACTGGCCCCGGCTCAGTCAAACAGCTGGTTCAGTGCACGTGGGAGAGAT
GGATCAAAATTAGAGCAATGAGGAAACCATCTATGTAGAGTGGATGAGGTCCCGGTTTTC
CCCTCCCTGTGTCATCCCAGGCCAATTAACCAGACCCCAGAGCGTTAG
>TR400|c0_g1_i1
ATCGGGATGTGAATAATAAAATATGAAACAGCCTTAAAAGCCAATAAAAACTAAAGAAAA
CAACAAAATAGCAGCGTTATTCCTGACCAATGCGCCAGAAGACATGTGGGACAACCCCAT
GAATCTCTTTATTAATATGAACAGCCTATAAAATGACATGTTTTCTGCTGCAGGATGGGA
GAAGATAGAATCAAGGCATCTCAATTATTGTGCGGGCATGAATTCTCAGAGTTTAGCAGT
TGTGTAGTGGTCAGAAAAAATAAAAGGAAAGGTCATGTCACCAGTTTGGCCGTACTTTGG
ATATTTTAAGTTTGACAAGGGTCAGATCGATGTTGTCTGCAAACTATGAAAGGCCGTCAT
CCCCACTAAGTCTGGCAATAAAACAAATTTATTTTATCATCCGTCTGAGTACAGCAACGT
CAAAGTTCTG
>TR401|c0_g2_i1
ATGAAATGGTCAATGATTAATCTTTACAGATACAAAGTGTTCCCTCTCCCTGATTGTACA
CTGTGTCACAGAGACTTCTGTGTACTTTTATAGATTATAATGTGGTTTAGATAAGCCTCA
TCCCATTTTTGCTTTTTCAGAGGCTTCTGTAATATCTTTCTTTTTTATTTTTCTTGTTTG
TCTCATCTTTACGATACACTCTGCTTTTGTAATATTGATAAATATAATTTATGTGTTGTT
TTTCTTCCCATCCGTCCTTATGTGTGCTTCCTTTGCTCCTGGCCTTGTTTATCTTCA
>TR402|c0_g1_i1
ACAGAGAAGTCTACATGTTCATGCAGAGAAATATCAGTTCAGCAGTTCATCAAAAGTCAT
CATGAGCAGTGAGAGCCTCCACGGCTGAACAGACACAGGAAGGAAAGGAAGGCTAACCCT
AACCCAACCAATGACAAGATGTCAAAGTACCGCCCACAATGTTTGATTGACAGGTGATCT
CTGTGCACTGAAGACAACAATCAGCTCTCAGCAACAATGATGGAAACAAAACAATTTGAA
ATGAAACACTGA
>TR402|c0_g2_i1
GCTCACAGCCGCACGTCAGGTGTCCTGTACTGACAACAGACACACACACATACAGATTTA
CATGGGGAAAGTACTGTACAGTACTTCATCACTTTACAAAGCAAAACAAAGTACCATACT
GTAAAAATACTCCATCACAAGTAAACGTCATGCATTCAAATCTTAAAATGTCCACTTAGA
TTATTATTTATGATATCATTAGATGATGATGACTTGTGTTAATGTACCACCGCTCACAAT
GTTTGATTGACAGGTGATCTCTGTGCACTGAAGACAACAGTCAGCTCTCAGCAACAATGA
TGGAAACAAAACAATTTGAAATGAAACACTGA
>TR403|c0_g1_i1
AGCATCGGTCTCCTGTACGCTGCATCGCCACCACAAGGCTGTGGCTGGCCTTGGCTTCGC
TGTGTGTGCTGGACCAGGACCACGTCGACAGGCTGTCCTCCGGTCGCTGGATGGGCAAAG
ACGGACAGCAGAAGCAGATGCCCATGTGCGACAACCACGACGACGGCGAGACAGCGGCCA
TCATCCTGTGCAACATGTGCGGGAACCTCTGCACCGACTGCGACCGCTTCCTCCACCTGC
ACCGCCGCACGCGCTCTCACCAGAGACAGGTGTTCAAGGAGGAAGAGGAGGCCATAAAGG
TGGATCTCCACGAAGGCTGCGGGAG
>TR404|c0_g1_i1
ACGTGTGCTCTTCCGATCTTGCTGTGGGCCCAGGGACCCATGCAGGAAGCCTCTTCCACC
ATGAGTCTGAAATCACCCTCAGACCCTTTGGCAGCTTAGGGTATAACTGAACTAACTGAA
TGCACAAATGCATTTTTTTTTAAATCAGGTGATCTTTCACTATTTCCTCTTTTTAAAAAT
AGAGATGGCCAGGCATGGTGGCTCACACCAGTAATGTCAGGACTTTGGGAGGCCAAGGTG
GGTGGATCACAGATCGGAAGAGCGTCGTG
>TR405|c0_g1_i1
GTGACATTATTCAACTTCTCCAGGATTCCCATTCCTATCATATTGACAGGTCCATTTGTC
CTCCTTGTCCTGATAGAGGAGGTAATTAAAATGTATACTTCTCAGTGATCCTCTGCAACT
GATTATGCATTCATCATAATTTGGTTTCAGTGCGGATTAGCTTTTGAAACTGGTCCAAGT
CATCAGTTCATGCCAGCATTGAGCTCGGTGTAGTTGGTGTTGTTGTGAAATCTGCATCTG
CATAAGTGTCTGCATAAATCTATATTGCCAGTTATGCTCCTGTTGTTTTGAACTTTTTGA
CCTCCATTTTTTTTTTAATTTGTTGGGTCTTCATTGTCCATTGTGTCCCTGTTTTGAAAT
AAGGGAATTCAGCTCTTCTTGTTGAGTTCCTGATCATTTTCTTCCATATTTGATCAATTA
AAACATGCCAGCACGGGAACTTTAATGGAGTGGTAAACGGCCTGACACATTTTGAGAAGT
ATTCCATCAAGGACTGGGCTTTTAAGAACTGAGCACCAAGGACATTTCACAGTCCTTCCA
TAAAGATTTTTCTTCAGCTGTTAATTGGGACCAACTTTTCAGGATGATTGGTTCGTTATT
GGTTTTAAAAGTGGAACTGGAGGCGTTTGAACAAAAATATTTAGTTTCTTATTTCTAGTT
CTTTTTCCTTCTATTGTGTTAAGTTCAATTTGTTGTTCTACTGAGTACGACCGCGGCTGA
GTCGGAGACACGCAGGGA
>TR406|c0_g1_i1
TGTGTGCCTTGGCAGTCTCAGACGAGCGGCCAATGCTGACATGCTAATTGAGCAGGTATA
ACTCTGACCATCTTAGTAAGCATGTTAACATTTGCAAATAAGAGCTGAATGCAGTACAGT
TGGGGCTTGAGGTTGGTTTTGCAGGTATTGGACAAATTAAAGATTTAACCTGATGACGGC
ACAAGAGGAAAGGTCACGAATACATCAGAGTCATTACGATTAAATCCTGAGGGGCCATGA
ATGTCTAAACAAAATGTCACGGAAAAGCAGGCAATAATTGTTAAGATATTTCAGTCTGGA
CCAAAGTAATGGACTGACTGCAGCTACATAGGCAGCATGGCTAAAAAATATTATGAATAC
GACCGCGGCTGAGTCGGAGACACGCAGGGA
>TR408|c0_g1_i1
TGTGTGCCTTGGCAGTCTCAGACGAGCGGCCACTCTCTATCGCCGATACACGTCAATCGA
CACAACCCTGTTTCCTAATTAAAGAATGTCTTTTCTGGTTTTGAAGCAGAGCTTGTTCTT
GTTGGTAAGGTCACCGTCTGCTTGGAATCATACTAATTATAATTGGAGCATCATTTTCTT
AAATGACACCTTGATTTGATTGTATGATTTAAATAGCTTTCCTTTTTAATCAGTTGCTTC
TGCTATCATG
>TR409|c0_g1_i1
TGTGTGCCTTGGCAGTCTCAGACGAGCGGCCATGTCTTTCTCCTGACTCAAACTGAGTGT
GCACGTGCAGAGTTTGTGCCTTTCTCAAGGACACGGTATTGACTGCGGCAGTTCAAATGT
GAACCTGGGACCCTGCCGCACCCACATTTTATGATAACAGTGGTCTAGCTCGGTGGGTGA
AATCGACACTGATCATTCTCCCCGATACACGAGGCTCAAAGTCCAGCTTCAGGCCGAGCA
TCCCAGAGTAAAAATTGCTTTG
>TR410|c0_g4_i1
TTGGCAGTCTCAGACGAGCGGCCATGCTTCTCTTGCCTCTCATCTCATCTCTGCAGGGAG
CACGCAAACCTGCAGAAAAAACCCCAGCAGAGTTTAGTTTTGGCCCGTCGTCAAGTCACT
CATGCTAACGAGCAGCAGCTGATGTGACCTGCTGACGGCGAAGGACGTGACGGTCCGTCG
GCGCGGGATGAAGATGAGAAGCTGCCACCTGAAGGTCGCTGTGACTCTGACCCTCCTGTC
CTTTTTTTCTCTCTTCTTTTTTCTTCAGACGCTTCCCGCCAACGTCGAGT
>TR410|c0_g5_i1
AGAAGGCGTGCCACACTTTGAGGGCTGCACAACATTCGCGTCAGATGTGACTCAGTCTCT
GCGGATGCCTGACATTAAAAGACTCCCGGATAATCCCCATTGTTCCCTCATTGCTGTTGA
CTGGCCATTGATCCCCCCCCCTCGAGATATTCTTCCATAATCCATAACAGCCTCGGAGAG
TTGGCACCGTGTTGGCGAGGAATGTGGCGTCGTGTGAAAAACTTGACGTCAACGCCGAGC
CTCCATTGTTTCTCTTTTTGTGCCCGTCTCTGTTTCCTCACTTTGATGTCTCAGTTTGAG
CGGCGAGAAATCGATCCTGCAGTTCATCAGCCTGCAGGGAAACACGTCCCCCCCCCCTCG
GCTGCTCTTCCTCCAGCTCGACACTGATTACCGCTCATCGACACGCTGCATGCGCTTCGT
TAGCAAAACCACTTCACTCCGGGGCCGTGCGACGCCGACAGACGCACACCTCCGAGAATG
AGAGTTCGTGCCTCAATCCCACTTTGTCGTCGGGGGATTTTCTGTCAGCGGCGCTCCTGC
TGGAAGAAACGAGAACACTGTTGTATAATCGCAGACAATCGAGGGAGAGAGCACAGGGAG
CACCGGGGGACAGCCTGGCACGGGCACGACTCTTTATGTGTGGGAAAGGTTGTCTGTCGA
GTATTACCCCAGCTCAGTCAGGATCTGCCAAAAACAGCAGTCAGGGCCGACTGAACGGAT
CTGTGTCTACGAAATGAACCCGGTCGGAGGGCGACTTCTTCGTCGTACTCTGCGATTCGT
CCACGTCGGTCTGCTAAGTGCTGCGGCGACCGCTCGGCCCGCCGGCGTCTGTTCTCAGAA
ACGATTGTTTACGCGCTTGAAGTTCTTTTTCACATGATGACACTGACGGACGACGATGCA
AATGTGCAGCTCTTCATGGTTTGTTGGACCCTGGACACGGGTCACCCTGAGCTGAAGACC
ACAGAGGCCCGGCTCTCTCTCCTCTGAAGTGAAC
>TR410|c0_g5_i2
AGAAGGCGTGCCACACTTTGAGGGCTGCACAACATTCGCGTCAGATGTGACTCAGTCTCT
GCGGATGCCTGACATTAAAAGACTCCCGGATAATCCCCATTGTTCCCTCATTGCTGTTGA
CTGGCCATTGATCCCCCCCCCTCGAGATATTCTTCCATAATCCATAACAGCCTCGGAGAG
TTGGCACCGTGTTGGCGAGGAATGTGGCGTCGTGTGAAAAACTTGACGTCAACGCCGAGC
CTCCATTGTTTCTCTTTTTGTGTGGGAAAGGTTGTCT
>TR410|c0_g6_i2
GCCCTCAAAGTGTGGCACGCCTTCTTTTCCTCAAGCTGCTCGATCCAAATGCTGATGGTC
CAGATTCAAAGCTTGAACTTCTTCAAACAGCCTTTGTGTGCTGCTTCTCTTGCCTCTCAT
CTCATCTCTGCAGGGAGCACGCAAACCTGCAGAAAAAACCCCAGCAGAGTTTAGTTTTGG
CCCGTCGTCAAGTCACTCATGCTAACGAGCAGCAGCTGATGTGACCTGCTGACGGCGAAG
GACGTGACGGTCTGACGGGATGAAGATGAGAAGCTGCCACCTGAAGGTCGCTGTGACTCT
GACCCTCCTGTCCTTTTTTTCTCTCTTCTTTTTTCTTCAGACGCTTCCCGCCAACGTCGA
GTTGAAGTCTCGTGCCGGCGGAGGGAAAACCAGTCAGCCGAGCGAGTCAGTGCACCGTTT
GTTCTCACTCAGCAGAGACTCTGACAGACTGTATGTTCACATGTAGGCTGAAAAACTGAA
AACAAGTTCACAAAAATGTTTATTTAAATAAGAGATTTATTACATATGAACATTACATTA
CGTAGAGGATAACAACCAAAACATCATGAAAACAGCAAAGTCAAGATTAAACATAAAAAA
ACCAGATCGGATCATTTTTAGATCAAAACAAAAACTGTTTGATTAATTATTAATACTCTA
TTTTCAACTGTTGTTTCAATCTAGACACTATTCGGCTTTCTGTCTGTCTTCATGTTGTCA
CTCGTCCCGATCAATCTGATTGGTCGCTGTGTCACAGGTGGACACTCCTCTGCTGAATGG
AGCTGAAGTGAAGGCAGCAAAAGTTTCAAAATTAAACATCATATTTTTATGACGTTTTAT
TTCTAAGAAAAAGAAAAATCCGTT
>TR411|c0_g1_i1
TGTGTGCCTTGGCAGTCTCAGACGAGCGGCCAATGTGTATTATGGAGCAATCGATCATAA
TGTAGTGGTTTAATCCATATCTGAGACGGTAAAGTGAGCACTACAGGCTTAGGCTTGTTA
CGACACAGAGGTTTGCTGTATGTAAAAGGAAGGAAAGTCTTCACGTGGGTCCCAGAGCAC
ATCGCAGTTCAGCTGATTTGATGACAGAATATAATATGGAACACCCTCTGGAAAAGTGAA
AAGAAAAAAA
>TR412|c0_g1_i1
ATCTTTTGATGTAAAAACGAATGAGCTGAAAATGTCAAATTGAAATCATTATTCCTTTTG
TTGTGGTGGCAGCTGGCCAGCAGCACATTTTATTGTGATTAGTTGACATTCACTACATTA
TGTGTCTAAAACTCTAACAGACCTACTCGTCATGGTTAGAACTGCCACCAGTGATTTTTC
TCTCAATTAATAAACGTATTATTTGATCCATAAATGTCAGAAAATAGTGAAAAATACCTG
TTGTCTTATCTAAAGCGCACTAGCTTGTCCTTTCACCCTTTGCCTCTCCTGTCCATTTAT
TTTCCATCAAA
>TR412|c1_g1_i1
TGTGTGCCTTGGCAGTCTCAGACGAGCGGCCATCATTCGTTTTTACATCAAAAGATCAAA
GCTGTCCAATAGAATAACCCACACACTGAAAGAAAAAAATCTCATTGGCCTTAATGCCTC
TTGACACATTTAGGAGAACTCTTTTACATAGATTTTGGCATAACGTGCTACAAAACTGAG
CTGACAACAAGCGATGCCTTCAGGAATTAAGTCTGGGGCTCATCAAGTTCACTCTTACTG
TGTTTTGGTCTTTAGTAAGAAAAAAAACAGGATATAAGGGAGAAGAAAACTCAGGTTACA
CAGGTGGATGGAGTTCAAAGATAGGTGGATGGAGAAAGGGAGCAAGTGGGCACACGTAGC
AAAAAGTGAATATCATGTATGTGCCTTTGATGTTGCGCTTCGTGACGACCGCGGCTGAGT
CGGAGACACGCAGGGA
>TR413|c0_g1_i1
GCTCTTCCGATCTGAACAGCGGACGCGCCGTCAACCCCGTGCAGTGCATGATTTCCGGAA
TGTGTTTGTGCTGCAGGCCCAAGGCGTAGGTTTCAAACAAGGGGGCCTGGCCGGCCGCGT
AGGCCTCGATCATGGGGCGCCCGCCGCCGGAATAGCCACTGACCGAGGGCAGCGACAGGG
GCATATCGGCCGCCAGCAAACCGGCATCGATCAGCGGGCGCACCAAGGCAATAGCACCCG
TGGCGTAGCAAGATCGGAAGAGC
>TR414|c0_g1_i1
GTGTGCCTTGGCAGTCTCAGACGAGCGGCCAACTTTAGGTGCTGCTAGCATATTGTTAGA
TTTTTCCATTAGCATACTTACTAACCGAGTTTCCAATATGTTGTGTTTTTATTCTGGATA
AAGCTATTATCTACTACTGTGCCTATGAAAAGTGTTCACCCCGTTGGATGTTTTCCCAGT
ATTATAAATTAAATCATGGTCAATGTAATCTGCCAGAAATACTGACAGTGAC
>TR416|c0_g1_i1
TCCCTGCGTGTCTCCGACTCGGCCGCGGTCGTATTTTAGATCTTATTACTGAATCTGTTC
TTTTTGCCTCTGCAAAAAAACAAGAAACAACGTGAGGATAAACTTCACCAAAGTCAATGC
AGAAAAATCTTATTTATGCACTTGATATTTGCAGAATCCTGCAAAGTTCTGCAGCACAAG
ACGTCTGCTGAAAGTTGCCCTAAACCCTTCTCAGTACAGCCGAATTACAGCTGTAAAGTG
TCAAAGTATCCAAGTATTAAGCAGAGACATCGATATCTCCATTCAGTCGTATCAAAACTA
CTGAAGCTAGACAAAAAAAAAAAAAAAAACAAATCAAGAATCAGATTATTAAACGGG
>TR417|c0_g1_i1
ATTTAGATTTAGTAACTATTGGCCTGGTAACTTATGTGCCCATTAGTAATAATTCTACAG
GAGATTTTTTTTACGGTTTCAAAAAACCAAAAACACCAGAGGTGTAAGAGTTAATGTTTT
TCCATAAAGAAATGGAAAGACTCCCGTACTGGAAGGACAATCAGCCTCATTTCCACACTG
CAGCCAGGGAACAAACAATTCACCTTCCTCTTGGCACGACGACCGCGGCTGAGTCGGAGA
CACGCAGGGA
>TR418|c0_g1_i1
TGTGTGCCTTGGCAGTCTCAGACGAGCGGCCACAGATATATTAGCTCTTAGATTAAACTC
TTTGAGCATGATGTTTGTCCAAACAAATAACACAAACCTTTAGATGCACCAGACACCAAA
ATGAACAAGAAACTGAAGAAAACAAGAGCGGTCCAATAATTTTTTCTATGACTGTATTTC
AATATTTCACTCCATACATCAGAAATCAATCAACATTACATAAACAAATCTGGTTATTTA
AAGTCTGTCATTTACAGTGACTACAAAGATTGATA
>TR419|c0_g1_i1
ATCACACAGGACCAGCCTGTCAATAAATCTGTCCTTTGATGTACAACATCAGCAGCCATT
AAAGAAGAGTGTCCTCGCTGTCCTCATTGTGAGTGCTGAGCTGGGACTTCCTGCGAGCTG
TGATAGCTGCCCAGATTCGACACAGCATGCCGCCTCTTATTCCACAGTACATCAGGTCGT
CCCTGGAGGCCATGTAGAGGAGACAGTCCAAGGTGAACTCGACGACCGCGGCTGAGTCGG
AGACACGCAGGGA
>TR419|c0_g2_i1
ATGGTAGAATGCAAATATATCTTCAGTTAAATGTTAGATCTTGCCAGCATTTTACAATTT
CTCAGGGCTTTGGCAAATGGGACTAGAATTATGCCTTCATAAAAAAAACTGCCTAATGGA
GTATTTTTTAGTTTTATGATTTATCTGCAAACAAACAACATTTAATGCTCTTTTCTGATG
CCTTCTGTTTTACTGTGTTTTGCAGAAAACTTAGCAGGACCTAAGTTTTTAAGGGAATAC
TGTATTTAAGATGAATGTCTCATGCATTCTGAGGGAAAATAAACGTTGATTATTTGTGCT
GCATTTCCTGTTAAAACTCATTCAGATTGTAATAAACAGGAACTTTAAATTTTT
>TR419|c0_g4_i1
TATTGACAGGCTGGTCCTGTGTGATCTGGCAGAAGGAGGGCATAACGATGAATATAACTG
ACTTTCCAGGGGGACTGATGTAAAGCAGGATAGATTCTGGGTACCTTGTTGAACTGTGAC
CGTATGTCTTTTTTTTTTTGGAAAAAAAGATACTGACCACCTCTTCCAGTATTTGTGTAT
GTATGGTAGAATGCAAATATATCTTGGCCGCTCGTCTGAGACTGCCAAGGCACACA
>TR419|c0_g5_i1
GCCCAGATTCGACACAGCATGCCGCCTCTTATTCCACAGTACATCAGGTCGTCCCTGGAG
GCCATGTAGAGGAGACAGTCCAAGGTGAACTCGTGAGAGAGCAACTTATCAATTGTGTCT
TGATCTACAGGGACAGACTTGAGCCAGCGCACCACTGCCTTCACCTCAGGATTAGAGCTC
GTCTGCGAAGCTTCAGTGACTGCCACTTTCCTCAGTGCATCTATCTGTTGCTGTTTCCTC
TGGACAGAGCTCCTCAGCAGCTCCTGGTACTCCCTCTCCTTCTCACTCAGCTGACTCAGC
AGTCCTCTGGTTTGTAGTCGTAGGTCTCGCAGTTCCTCACTGAGGGGACAGCTGTTGTTG
AGGACGAGGTCTGCAGGGTAGACGGGCCTGGGTGTAATCACAATCTCATTAACGGGTGT
>TR419|c1_g1_i1
GTGGTCTGCTGGACCTTCGAGCCAAGCTGCTCAGTGCCGCAGTATCACAGAACAACCTGC
AGGTGGTGCTGTTCAGCTTCCAAGATGCAGTGAAGAAGGTGCTGAGGCAACAGCAAGTGA
AACCTCACTGGATGTTTGCTCTGGACAATCTGCTGAGACAGGCAGTCCAGGAGGCCATCA
CTGTGCTTCTACCAGAGCTGAAACTGCAGCTGCAGTCCTCATTTGAGATGGAGGACAGCA
CTCCTGAGGAGCAGAGTGCTGACCCAGACACTCCTGTAGTCCCCGTCCCTGACCAGCTGG
TGGAGCAAGCAGACATGCAGCAGACGACACCCGTTAATG
>TR419|c2_g1_i1
TGGCAGTCTCAGACGAGCGGCCAGGCCTTTTTATGCTGAGAAAGGACAGTGAGAGGAGAG
CCACGCTTCACCGAGTCCTCACCGACTACATCAGTCTTGTCGTCTTTAACATACAGGAGT
CTGTGCCTCAGCATGGCGACGGATCATCCCTAACTGGGGACCACATCACCGAGCTCATTA
GCTGCTTGCGAGACCACATCCGCTCCCCAGACAGGAAGCAGCAGACGACACCCGTTAATG
A
>TR420|c0_g1_i1
TGTGTGCCTTGGCAGTCTCAGACGAGCGGCCACTTCATCTTATTGTGAAGGGAATAGGAG
CGGTTTGGAGGAGGAGGAGCCCTCTTAGGCTTTATGACAGAAAGGCTGCGGACAAACTGC
CCATCTCTCTTAAGCTCTTCTCCCTTATTAATGAGCTTGCCATTGGAGGTGCATTTGGAA
GCCTTGCTGATGGAGGAGTGAACACTGATTTTGTCCTCTTTAGCAGAGCCATCTCCATCC
TGTGACCTCTTCTGTCTGGGTGTACTGCTGCTGGAGATGGTTGAAGAGTCAGATACCAAG
GTCTCTGAGGACTCAGAGTTACTCCAACAAGAGCTGTCGGACACATTGGGAGACGACCGC
GGCTGAGTCGGAGACACGCAGGGA
>TR421|c0_g1_i1
TACAGCCCCCTGAGGAGAACTTCTGGCCAGGCGTGGCACACCATCCGTTCTCTGAAGGAA
GACTGGCAAAGACTGCAGCAGGGGCAGAAAGCTGCCATCATGAGCCTACTTAGACACAAC
TCGTCACTGTCCAAACAGAAGAACGAGATGGTGTCCATGTACCAGAGACTCATGGCCAAG
CTGGACTTCTTCACCACCAGCCTTCACATAGACATGGACAAATACCAGGAGCAGACAGCC
ACTGGGATCGCATCGGAGAAACTCCTGGGTGTGTGGAGGGAGATGGAGCAGACAGCTGTC
AGCTGTGGTCAGGCCAAGGTGTGTGAACTGGAGGAGGAGATGATGCAGCTGCAGCCAGAC
ATAGTGGATGTGCAGAGACAGCCGTGGAGGAGTGGAGAGGCCCTGGATACACTTGAAGGA
AAGGCCATGGAGCTGTTCCGCAAACTCAGAGAG
>TR422|c0_g2_i1
TCCCTGCGTGTCTCCGACTCAGCCGCGGTCGTACCCAAATGTTTCACCCAGTGTCGTGGT
TCCCCTGAACAACATGAGGAAAGTCCAAAAAACTGCCACCATATAGAAGCTGACATCAAG
TTCAGACGTGTGCTCTTCCGATCTAACGGACTTTTTTTTTTTTTGGATTGGATTGGCTGT
TTATTTTGCATATACCATTAATATGACAACAAATGCAAACTGAATAGGAGA
>TR422|c0_g3_i1
GTCTCCGACTCAGCCGCGGTCGTACCCAAATGTTTCACCCAGTGTCGTGGTTCCCCTGAA
CAACATGAGGAAAGTCCAAAAAACTGCCACCATATAGAAGCTGACATCAAGTTCAGACGT
GTGCTCTTCCGATCTAACGCTCTGGGTCTCCTCACCTGATTTACATTCATCACAAATTGC
TGAAATCACTGTGAACCTCTCCTATTCAGTTTGCATTTGTTG
>TR422|c0_g4_i1
TTAAAAAAAATATTCACGGCACAGTTATAAGAAGCTGTTAATAATTCATCAGTCATGTCA
TGATTCTTTAACCTGTGTGAGTCATCTTCGCTGGATTTGTTCTTTAGTTAAAGAAAGAAA
AATACGCTTGTTCCAGAAGTTGAAAAAGCAAGACAAACACCACTGAAAAAAGATTTTCAC
ATACATTCAGTCTCTAAGACCTGTAAAATTCGTGGAGTTCCTTTTGAATGAATGAGAAGA
ATCAACTTCCTAAATTTCTTTTTATGCAGCCAGCATGTTGATCTTGTTTTGATCTTGTTA
GCTTCATGGCCTGGTGGAGTAGTGAGAGATGAGTCGATCAGCTTCTCTCCACCCGGTGGC
CACAGCTCCATGGACGGTCGAGTAGTAGCAGGGGTGAGTAGCTTCTCCGGCAAACAGCAC
CTGCAGGGGCTGTGCCTGTGAACCCTTCATAGGCAGGGGCTCCATCATGTTCTCCAGATC
CTGCGCTGAACAGCCTATCGCTGGGTGAGAGTAAGATCCGTATGTCCAGGGGTCATGAAA
CCACTGGGAGCGCAGTATTCTCCTTGGTGTGATGGCTGGATTTCCTGTGAATGTGCAGAT
GAGGTCTGTGATGGAGAGTCTGACCTCCTCTTCAGGAAGTGTCTCCATATACTCCGACTC
GTGCCCGGCGATCCAGCCGCAGATAACGTGGCTAGACCTTTCGGTGGGTTTGAGCACACT
GAACGTTGACATCTTCTGGCCGCTCGTCTGAGACTGCCAAGGCACACA
>TR422|c0_g5_i1
TCCCTGCGTGTCTCCGACTCAGCCGCGGTCGTTCCTAAACACAAACAGAGATCTCTGCTG
TGAATGTGCAGATGAGGTCTGTGATGGAGAGTCTGACCTCCTCTTCAGGAAGTGTCTCCA
TATACTCCGACTCGTGCCCGGCGATCCAGCCGCAGATAACGTGGCTAGACCTTTCGGTGG
GTTTGAGCACACTGAACGTTGACATCTTCTGGCCGCTCGTCTGAGACTGCCAAGGCACAC
A
>TR423|c0_g1_i1
TGTGTGCCTTGGCAGTCTCAGACGAGCGGCCAAATACAAGACAAAACCTAGCCTAGTATT
GGCCCAAAAACCACAGAATAACAAAGTGTTAATGCTCATGTTTGCCTCATTTGCACATTT
TAATGTCAACTATATCTCAACAGTAGTAAAAACACAAATGTAATAGGAATCAATCATTTG
AGTGTACCAACTCATGTGTGCTAGTTATGTTTTATTCGGACAGGTAAAAAGTGTTCCTCC
ATTTCATTTGCAG
>TR423|c0_g4_i1
TGTGTGCCTTGGCAGTCTCAGACGAGCGGCCACCAAAAACCACAGAATAACAAAGTGTTA
ATGCTCATGTTTGCCTCATTTGCACATTTTAATGTCAACTATATCTCAACAGTAGTAAAA
ACACAAATGTAATAGGAATCAATCATTTGAGTGTACCAACTCATGTGTGCTAGTTATGTT
TTATTCGGACAGGTAAAAAGTGTTCCTCCATTTCATTTGCAGCGTTGTCCCTCGAATTTA
TCAGAATATTTAATCAAATAAGAAACTGGACCTCAAACTTAAACCCAATACAAGGAGCTC
ATTAGGAGCTGTGGTTGATTCTAATTTAGTTGCCATTTCATCTGATAAACCAATAACAGT
GCAACAAGTATAAAATCTGTTGGTTTGTT
>TR423|c0_g5_i1
TGTGTGCCTTGGCAGTCTCAGACGAGCGGCCATTCAGACGTGTGCTCTTCCGATCTAACG
GACTTTTTTTTTTTGATTTCTTTTTTTTTTCTTAAACCAAGACCCCTCCCCTCTCCCCAA
AATGGATAAGCTAGTCTACTAAGATGTGTAACATTCATCAGCTGTAAACTGCTGTCAGTT
TGAGATAAAATGAAATTACAGCAACAGAGCCATGCTACCTTAAAGTCCAAGCTACAGGAT
CACAAAACAATAGGAGAGTCAATTCTTGTGTTTTGGTGAGGGAAAATGAGCCATTTCAAG
TGTGATTTCCTCAGTCTAATTGTGGCCCTAAGAGCCACCCGGTGCCACAACAGTGAAACA
AACAAACCAACAGATTTTATACTTG
>TR424|c0_g1_i1
ATTTCGAAGAGCTGTTTGACGTCATCATCACGAACGCCCTGAAGCCCGGGTTCTTCTCCC
TGGTCCCCCAGCAGAGGCCCTTTCGGACCCTCGTGAGCGATGTGGAGGAGAGCGAGGGGC
TGCCGTCGCTGGACAAACCTGGCTGGTACTCCCAGGGCAACTGGCTTCACCTCCACGAGC
TGCTCAAGACCATGACGGGGAAACCAGAGCCCAAGGTAGTGTATTTTGGAGATAGCATGA
GGTCGGACATGTTCCCTGCCAGCAGCTTTGGGAAGTGGGAGACGGTGATGATCGTGGAGG
AAATGGAGGGGGAGGGCGTCCCAAAGAGTGATGCCGCAGTGTCCAACGAGGCCCAAGTGG
AGCCGCAGGAGAAGAAGGGAAAGTTTGAGGAGCAGGGCATGAAGGCACCCTCTGCTGTGT
CCAAGCAGTGGGGTTCCTACTTCGTGGATGTGCACAGAAGTGGAGGAGGGGATGAGGAGA
CCCAGAAGCTGACCTGGTGCAGCCACTGCATTCACAAATACAGCACCATGGCCATCCCCA
GTGTGGAGCACATAGCAGGTACGTGGAGCCAAAAAGCTCCACATGGCCGCTCGTCTGAGA
CTGCCAAGGCACACA
>TR425|c0_g1_i1
AAAGTGGGTTTTGGACTATTGGTGAGACGCAGCATTTGGCTCCCGGAAAATGTGAGTGGC
ACTTTACTCGATTATCTGACATTTTCCAAACAAGATGATTCACCGTCTAGTCTGGAAAAA
GATTTGCAGAGACATACTGACTGTGACAAATATTAGTTTAAAATAAAAGATTCAGGGCTT
CAACAGTAAGCTCATCCACAGATTTGTTGTCAAAAACATTAACTGGTGAGCATTTCTGCA
TTTTCTCTGTGGCCGCTCGTCTGAGACTGCCAAGGAACACA
>TR426|c1_g1_i1
CTTGGTTCACACATATATAATTATGTATTTATTGACAATAATGATACAGGTCTGCTATGG
GACAAACTGAGGTCAAGCCGACTAACAGATGGGCGTCTTCAGTTTACTTAGCGGACCTCC
TGGTCCTCTTGTTCCAGGAGAAGTTTGCTCCGTAGGACTTCACCCTGGGCTTTGAGGACC
TCTTCTCTGTTATGTCGTAGCTCCAACCATTTTTCTCAGCAAACGCGACAGCATCTTCCT
TGGTGGAGAAAGAAAGCATCATGTTGGATAAGGGATCAGCAGTGGAGGCCCAGCCCATCA
GCGGGTTCTCCCAGCGCTCCCTGGTATCAAAGTCCATCTTCCACTTCTTGGTGCTGTTGA
TCCCTGACTGCATGGCCGTCTTGGCGGGCACAAAGATGTGAACTTTACGTGTTTTGATGT
GCTCCTCTGGGACCCCAGTCAAAGTGGTGATGTCCAGTTTCTCATCAACTGTAATAAGTT
GCGTGTCTTGTCCTGATTTCTCTGCCAGCCTCGGTGTTGATGTGCTTGTAGACCTGATGG
GATTCAGGGCCAATTTAGAAGCTGCATTGATGAGAGATAAACGTCTCAAGCCGAGAAGTG
ACATTGAGGACGCCATGATTGTTGTCAACAGTGACGTACGGAGACCTCGGAGGG
>TR427|c0_g1_i1
ATCAATAGAATTGGTGCCTAAAACCAAGAGCCTTGCAGTAAATGTCAGCCAATGAGGATC
CGAATTGTTTAATACTCTTAAGAGACACAATTATGAGTTTGTTTCTTTGGGGTGTATAGG
AAGCTGTGGGTAGTATAAAAACAAGAGCAGAAAAAGATGATCGTTTTTTGAGTAGCTTTT
TGAATTAAAGTTTTAATTCAAAGTGTGGTTGTATAAAAATGGAAAAATGTGAGAGAAAGA
TTATGTATTTGTTGGCATGCCCTCATACTGTGTGTTGAATATCTACCACCTGAATGATTA
CATGGGTTAAATTATAATGCAATATTTTGTTTTAATTGTGATTATAAAATGTTTATTTTG
GATGTACAGTATGATAAAGAAATAAAACTAATGTGCGTTATATAAGATAAG
>TR428|c0_g1_i1
TGTGTGCCTTGGCAGTCTCAGACGCGCGGCCAGTAAATGGACTCTGAACAAGACCAGGAA
GTCCCACATGCCAGCCCTGAGTCCAACAACACGCCTGATCCTGATGATTCAGTGACAGAT
GAACCTCAGACCAGAGAAGACTTATTAAAATATTACGTTCACCTCACCCTGGACCCAAAC
ACAGCGTACAGAGAGATGCTTCTGTCCGAGGGGAACAGAAAAGTGGAGCTGACAGATTTA
GTCCAGCCGTATCCTGAGCACCCGGACAGGTTCTCTCACCTCTTCCAGGTGCTGTGTAAA
GAGGGTCTGTCTGGACGCTGTTACTGGGAGGTGGAGTTTGAAGAGTCTGTTGAAATAGCA
GTGGCG
>TR428|c1_g1_i1
TTTAAGAAGTGCTGGATTCAGGTTTTAAGTCGCGTTACAGCAATGGAAGACGGAGACGCA
GCTGAATCCCCAGCGTCAATGGTAAAATAAGTTTTAAGCTTATAACATGCTGATAAAAAT
CAGAAATGACTCGACTGTATTTGATAGATGCGTTCATAACGCCAGTGTCACAGAGTTAAA
ATTCACACACTCTTCTGCCAACATCATATGCAAGTTTACAAGCCATTAAAGTCTCTTAAT
TTACACACTTACAGGGTCAGATGAACTGTAG
>TR429|c0_g1_i1
TTGTATTCATTTTTGGGGGTTTATTTCCACTATATAAGGCATCTTTTTGCTTTTATGCCG
ACATTGTGGAGCAGTAAGAAATAAAATGCCCCTTCATTAATTTCACTAATCTTCTTATAG
GGCGTTTCCTGTTGCACCTTTATTAACCGCTCAATTGAAAAAGAGAGCTTTTTGAAGTTA
GTTTTGGGGTTTTTTTTAGTCTATTGTTTATTTTCACAATCAATACGATCTTTAAAAAA
>TR430|c0_g2_i1
TTTTTTGTACATTTATACAGACACACACACTAATGTGAGTCACCCACGCAAAAACACATA
CACAGTGTTCAGTCCATCCAATTTCAGCATGGATTAAAAAGTTGAATAAAAATATATATA
TATATTAGTTTCCAGATGGGTTTCTAAGTACCCTGCTTCATCATGTAGTGCACAGGAATA
TAAACATATGCACAAAACAAACTAAGGACAAAGACAAGAAGCTAGACTTCTATCAGACTT
GGTTGATCGAGTAGAGCACAACATGAAGCAAAGTGCAACATCCAGTAACATCAGGTGGTC
CCCCCTCTCTCTCTGTCCCCAGAGCTATGCGTCTTTCACGTCCGACTCGTCGTCCTGCTT
GCGCTCAGTCATTCGGGCACACCGTGGACAAGTAGTAGAGTTGTCATAGTAGCAGTCTCT
GTGGAAGACAGCAGAGCACTCATGGCAGACCGAGGTGTGACTGTCAAAAGGGAACAGGAT
GTCTCCTTCCTTACACAGCTCACACACAAATCCTTTGGCCTGACACCGCTCACAGTCTAG
TTTGATGTGCTTAGCAAATGTGGTGTGGATCTCTGTGAGGGAGCAGCTGAGCCTGCCGCT
GGAGATGTCAATCAAATCCTGTAGTGAGTACATGTCATCGTTCTCCACAAAGTGCTGCCG
GTCTTGTAGCTGCAGTAACAGCCGGGCCTCCATGGCCTCCTTACAGGTAATAAAATAGGG
TTTCATCAACAGAATATCTTGACGGAGTTTCCTGATCTCGACCAGCTCCTCCACGAAGTT
GAATAGCAGCGGGTTGATTTCTTTCAGCTTCAGCACAGGTCGGGACAACATCAGGGCCAG
GTGGCGCATTGAGGAGACGACCGCGGCTGAGTCGGAGACACGCAGGGA
>TR430|c1_g1_i1
AGTAGGCCTATAGTGTAAGGTAGGGTGTAAATGTAGAGTTGACATATTTTTTAAGAATCC
GTGACATGTTAAACAGATTTTGGCTCTGAAAACAAAAAGAGGCACAAAGCAAGTATGGAC
TGCTTTAGGGACAGTGCTTGTGAGCTAGACAGTGTTGGAGCAGATGATGGAATATGTGCA
AAAAGAATAAAAATGCAGTTAGAGTGTTGTTATGATAACATGGTATTATGTAGATATGTG
CTTATTGTGGATGAAACACTATGCATCATACGAACTAATTTAACCTAATAAACAGATGGT
CATTCACTTAACCTTCAGGCATGTTTACTGGTTTTCGTTTCTGGAATAAAAAACACACAA
CTGGAAGCTGAAAGGCAAATTTCTGGTTAATATAGTTTTTTGTGATTTTGTCTTTGGAAG
CTGTTATAATCCTTCAAAGTCCAAACCATTTTTTGAGTATGGCAACCTTAACATTAAGTA
TTTAGCAAAGTTGGCAGTATAGGTTAATGCAGTCGAGGCTTCAAACAGTTAATATTCATC
TCCTGCATGCATAATCTCCTACTGATTAGGTGGCTTTTCTCTATAGGG
>TR431|c1_g1_i1
GATCAGTGTAGTTTTAGTTAAGGACAATCAAAAATATTTTGGGAGAGTAATGATTATTGT
GTTAGTGCTTTTAGCATGAGCACAGATTGCATTCATAAAGTGCCAACAAACATTCAATAT
TGTGAAGTATTGGTTTCTATATTGTATAAATGCTATTTTTGTATTTTGATTCATTAAAAT
GTTGTGATTGTTCAACTCAGGTATGTCATAAAAGTCATAAGGCT
>TR432|c0_g1_i1
GCCCGTTAAAGGATAAAATAGTTTATTTTATAGTCTCATAGTAAAGGTAGGCCTCAACTT
GCAAGACAATTGTTGGCAGTATGTACAACATACTTGTAATTTCCATGGAATGGAATCGGA
CAAACAAAGACCTATTACACTAATTATATCCTCCTAAATGGAAATAAAATGGAAACAATA
TACATACACACACGGTTCCTAGACACGCAAAAATGCTTCCTTTTTTCCTTGGGGGATTCA
GCAACATTGATTTTTACTGTGTAAAGCACGACACATCGACAAGGACTCATTTCGCTTCCT
TGCACTGCAAAAAGACGGGAGCTACCGTTGACATTCAATACCTATTTCATACCCTTAAGG
AAAACTACATGTGACAAATTGGCATTTTCCCATAACTCGTGAGATTACTACAAAATGCAT
AACATACTTTTTGAACTTGAAAACATCCAATCAATGCTTTTTATAATATATAAAACGAGA
TGCCTAACGTATTCAGCCACCTAAAGTCATTCACTACTTCAAGCTAAAGGACAAAATACG
ATACAAGTTTAGGAATATCTCCTTCAAAACATCAATTTCAACAAAGGAGTCATGATTTCT
TTTCTCTTTTTTTTTCCTCTTTTTTTTTTTATGGCCGCTCGTCTGAGACTGCCAAGGCAC
ACA
>TR433|c1_g2_i1
AGGCCTGGCATCCACCCCAGGGTGACATGTTTTTATAGCAGCAGCATGACGGTAACTCAC
CAACCTGTTTTAACCAAGCGCTCGTATGAGTCACACGGGTTTGTCTGTAAAGCAAAGACA
AAGCTTGTAACAGTCGGTGAGGAACGTCGACCTCAACACTGACATCATGAAGGCCGATAA
CAGACATTTGGAGCTGATATTCGTTTACACTAAAAGTCAAAATTTTGAGTTATACAAACT
CCAACACTTGACTTTAAGCCAATGTTTATTAAACAGCTTTTCAGATCTGAAACGTGTTAA
AGGTTGTTTTTTTTAATCTTTGAGACATCTCAACAGAACGTGCAGGGAGCTCAGCAGCGT
CTTATAGAGTAAAAATAGCTTGCTGAAGTTTTCTACAGTAAATAAAGTTTTCCAAAAACG
ACCGCGGCTGAGTCGGAGACACGCAGGGA
>TR433|c1_g3_i1
ATCAACGATGACAGGCATGAAACCTGCGGCGTTAAAGAGCAGGTGGAGGTGAAGCCGCGG
GCGGTTTTGGGACCAAAGGTCGGCCGTTTGTCCTCCTTTGGAAAGTCTGAGCGGGGAACC
TCTCCCATCCTTTAACAAGAGTTTGAATGGAGCCTCAAAGCAAAGTCACAAACCACAGTA
AAGGCCGTGAGCTCACTGTGGATGAAGGAGAACAAAGAACGACCGCGGCTGAGTCGGAGA
CACGCAGGGA
>TR433|c1_g4_i1
CGTTGATTCCTTCACACAACAAAGGAGAAACCGAGCTGCTGTGTTTTTCTCTCTCTGCGC
GCTCGAACAGAAGCTGATGAATCGGCGTCGTGAGCTCGAGTTCAGGAGGTCGATGGTGCT
GCACGGGTTGTTTGCTCACGTTTTGTGGGGCAGAAGTGGTGAGATCAGGGCTGGACCGGC
CATCTGGCACACTGGGCACCGTCCCGGTGGGCCGATGTTCAGTGGGGGCGGGTCAACGCA
GCAAGTTT
>TR433|c1_g5_i1
CGTTGATTCCTTCACACAACAAAGGAGAAACCGAGCTGCTGTGTGTTTTTCTCTCTCTTT
GCACACTCTAACAGAAGCTGATGAATCGGCGTCGTGAGCTCGAGTTCAGGAGGTCGATGG
TGCTGCACGGGTTGTTTGCTCACGTTTTGTGGGGCAGAAGTGGTGAGATCAGGGCTGGAC
CGGCCATCTGGCACACTGGGCACCGTCCCGGTGGGCCGATGTTCAGTGGGGGCGGGTCAA
CGCAGCAAGTTT
>TR433|c1_g6_i1
CCTTTGTTGTGTGAAGGAATCAACGATGACAGGCATGAAACTTGCGGCGTTAAAGAACAG
GTGGAGGTGAAGCCGCGGGCGGTTTTGGGACCAAAGGTCGGCCGTTTGTCCTCCTTTGGA
AAGTCTGAGCGGGGAACCTCTCCCATCCTTTAACAAGAGTTTGAATGGAGCCTCAAAGCA
AAGTCACAAACCACAGTAAAGGCCGTGAGCTCACTGTGGATGAAGGAGAACAAAGAGCGG
GAGGGCGTTTTAAAGCCAGCGCTGCTCAATTTGTCGGCGGTTTAGTTGTTCTCGCTCTTT
TCCTCTCCAGCCGCCGATCAGTTTCCA
>TR434|c0_g1_i1
TGTGTGCCTTGGCAGTCTCAGACGAGCGGCCAATATAACACGTGTCTCTCCAGGTCCCTC
AGAGAAGGCCACACAGCAGGGCAGACCTGCAGATACGAGTAGCTCCAGACGGTGATCCTG
TGCAGTGTGGCTGCTCCTCCTCACCTGCCCGGTTTGAATCCTCAACACTGAGAACTGAAG
AAGACGGTATAAGCAGTTGTGCAGTGTATGTCAGTGAGGAATACATTTTTGTCATGCTAT
TTATGTCTGTTCACCTTGGTAAAAATCTGAGTTGCA
>TR434|c0_g2_i1
TGTGTGCCTTGGCAGTCTCAGACGAGCGGCCAGACACTTTTCCCAGTAACAATTTCAAGT
AACATTTGCATCACAGCGCCATGTACGTTTCAGCTGTTACACCCATAGTGCCATTCAATA
TTTACAAACGGCTTACAGCACCACCACCTGTCTATTCAGACATCACCACAAAAAAGAATC
TGGTACAGTAAGATGCTCAAGTATGGCACAAATAAATAATCAGTGCTGATAAAAGCTCAA
TGTCTGACATGCAAAATACTAACACATGAAGTATGACCTTATCTTAACTAAAAAAAAGTG
CAACTCAGATTTTTACCAAGGTG
>TR434|c0_g3_i1
GTGGTTTACAGTGGATGTTTATTTTTTTAAAACCATTCCTGACATTCCCTCTCATGTACT
TCTTGTGATGTAAATGAGCTTTAGAGAACAAAATCACTAAAAGTCTGTTTTAGTGACTGG
CGTGAGACTATGTGAAATTAATGACAGAGATAAAGTATGCCCCAAATTAACAGCAGTATG
ATGATGATATCCATATATTTATCAGACTGATAGGAATCAAACTACTGACAATAAAAAATA
AATTATTAAAAACACTGTCATTAAACATATTTACACAAAGCTAACTTTAAAATAGATTCA
TTGCTTTTGACACTTTTCCCAGTAACAATTTCAAGTAACATTTGCATCACAGCGCCATGT
ACGTTTCAGCTGTTACACCCATAGTGCCATTCAATATTTACAAACGGCTTACAGC
>TR435|c0_g1_i1
GGTACACTGGTTCGTAACCCTATGATGCAGCTGTTTTATACGGTGGCCCTGAGGTGCAAA
TCACAACGACAAATCAGAAAACACAACGGCAAATCAGAAAACACAACAACATTTCACGAA
ACACAACAACACCTCCGAAAACGCAACAGCATTTCACGAAACGTAACAACACCTCAGACC
ACGGAAAGGGAGGGACCATGGGGGGCACAAAACCTCTTGCC
>TR436|c0_g1_i1
GCTTAAACACTCATCCTGTTAATGATCATGTAACACGGTTGGGTGAGAACAGAGATGTGT
GTTCATGAAAATGGTTGGTAGATTAAAAGGACTGTATTTGTTTGTGCCTCACCTGAAGTC
CGGGATGCCGGCTGCAGTGCTGATTCCTGCTCCGGAGTGGACGACCAAGTACTGAGATTC
TTTTATCAGCTGAGCCAGGGTCTCCACCTTCGCCTTTAGTTCCTCAGGACTATCAAA
>TR437|c0_g1_i1
GATATCAAGGCTGCATTTATTTGCGCTGGCAGTGTGTATGTTTGCCTCTCCGTGTGGTTT
CCACCCATGTGGCAGTGTGTGTTCACGCTCAAATCTATGTGTGCATTTGTCCCCACGGGC
CTAATCAGGTATCAGATACCTTTTGTTTTGGGAGCTCATTGATGGATGAAATCTTTATCT
GTGCTATTGATCAGGAGGGCGCGGGTCCTAAACTGTCTGTCTAGCTGCCTGCCTGCTCCG
GCTCTAACAAGATTGCCAGGGCCGAGTATATCAGTTAACATTTAATCAATGGCAGCTTAA
GACACTGGGGCTAAGGGAAAGAAGCCCACCGCTTCAGCCCCCTGCCCCAAACCATTACCC
GGGATTGAAGGGGAACTATACTTGCGTGTGTGTGTGGGTTCCAGATGATTACAAGGGATT
GGGTCTGGTTGATCACATGTCTTCAGGGGACAGAGGTGTGTGTATGTGTGAGTTTGCGCG
TCAGTGTTTACAGGCATGCGAGTGCTGGCACGTCGATACATGTTAATACGTCAAAAATGC
CAGAGGGGGCTGGTGCATGCGTGCTACGCTGCCCGGTTTGCTCCGAAGAAAATGGGAAAG
CTGAATGAAGTGACTGATGTGTTGCAGAAAAAAAAATCGCCATTCAAATCAAGTGAAGGA
TTCAAATTGAAGGCGCCTGTGTGAGAGAATACACACACACACACGTCTGAC
>TR438|c0_g1_i1
TGCCAACAGCTAAAATGGTTATCTTTGAGAAGGGGGAGGTAGTGATTTGAAGGCAAAAAA
ATCAGAGAGTAGTAAAATGAGTGGTTCTGATCAGTTTGATTGCTCTACGGTGAAGAAGAG
GTTTTATTTCTTGACCAACTTGAGGGCCTACTAGAGAGACATGCAGGAATAAACTAAACA
TGCACATACCCACATTATAGTAACTGAAACAGATTGCAAAAGAATAATATGGTGACATAA
TCCGAGGGATATGTCAACTCACAATCACTAGA
>TR439|c0_g1_i1
TGTGTGCCTTGGCAGTCTCAGACGAGCGGCCAGTAATGTTAAAAAGAAGTTGATTTCCTT
TGTGACAAACTCACTGCACTTTTTTGTTAGAGGAAAATTAGGTTTTATGGATCTAATTAT
TTGCAGAAATCATTTGATAAGGTGGAAATTAACTGATTAAAAGTTGAAATGTTTGTCTCT
TGTTAGATATTTGAGACTTTTCACCATTTCAAGCATCTTAAATTTCCAAAATCAAACATG
TGTCCACTCTGAAGCTTTAACTTATAATAAGGGATCACCAAAAGACTATTTCATAGGGTC
CCAAACCTTTCTGAGGGGAGGGGGGAAAAAGTCTGGAAAATCTGCTGGAAAGTTGAGTCC
CTTTTTGCTCTTTCAAGACATACACACGCATTTGTAATGTTAAAAAGAAGTTGATTTCCT
TTGTGACAAACTCACTGCACTTTTTTGTTAGAGGAAAATTAGGTTTTATGGATCTAATTA
TTTGCAGAAATCATTTGATAAGGTGGAAATTAACTGATTAAAAGTTGAAATGTTTGTCTC
TTGTTAGATATTTGAGACTTTTCACCATTTCAAGCATCTTAAATTTCCAAAATCAAACAT
GTGTCCACTCTGAAGCTTTAACTTATAATAAGGGATCACCAAAAGACTATTTCATAGGGT
CC
>TR440|c0_g1_i1
TTAGCCAATTAACATTTATTCTTTATATGCTATGTGCCTGTATTTCTGAAGACATATTTT
AGTGTGTTGTTCCAAAGTTTTACAAAAATGTAAACCAATGCAATGGTAGACGCATTTTAT
TTACTGAAAAACAGAATAAATTACAGCAGTTATGTTTTGGCACCCAGTGCTGAGAAAGAC
TCACCAAAGTGCTTTTTTATGGGTCAAAAAAGGAACAAAAATCTGAATGTACCAAAGATT
ACAGAGGATTAAGTGTTGCTTTAGAGGCTTTTGTAATTCAATGAAATTGCAATTATTAAA
AGACTATGGAACAGGAAAAATGTTTAAGATGTTTGAAATGACATTTAATGTGCCTTAGTT
TGAGTGACCTGTGAGATTGATCCCTTGATCTCTTAAAAAATGTTTTTGCATTAAAATGTA
TTTAAACATGAAAAA
>TR440|c1_g1_i1
TCCGACATGTTGGAACAAAATGTCATGGGTGAAGTTTCCAGACGAAGATTCTCTTTTACA
TGTTTGTATATTCCAGAAGTAACTTAAATGAAATGTTTTCTGTATAAAATATGCAACAAG
TCTTTACTAAGAGGGATATGCAGTATTAATGTGTATCTGCATTATTATCAGTACTGGAGG
GTACATAATTTTGGAATATATTTTTAAGCCATTACTTGTTGATTATTACACTTTGTGAAG
GA
>TR441|c0_g1_i1
CTAAGTCTGTTTCCGCAATATTTTGAGGTTGTTTTTGTTTTTCTATTTTTTATTCTCTGT
TTCCATTCAGGTTGTTTCTGCATAAAAACAGGTGACTGAAAACACATGTACTACCCCCTG
TCCTTCCACCCAGTGATCCTCAGGGCTTTCTAGCCTGTGGGTAAAATCCATTGAGAAACT
TTCCAAGCAGGGAGCGCGTTTTGATGAGG
>TR442|c0_g1_i1
TTCAGGTGCTGAAGTTGCATCCAGTGTTAGCTCCAGTGAAAGTGGCTTTAGACATAGGCA
AGGGAGCAACTGTGGAGCAGAGGCAGGTGTGTGAAGGGCTGCTACAGGAGTTTATGGAGG
CTAAGATCTCTGCGTGGCCGGGGTATCTCAAAACTCTGCCAAAATCAATGGAGCAGCTGA
ATGCAAAGTACGATGAGATGGGAGTGCTCTTCACCGTGGTGATCAGTGAAAGCACGCTGG
AGAGCGGCCTCCTTCAAGTTCGCAGCAGAGACACCACCATCAAAGAGACCATGCACATTT
CTGAGATCAAGAACTTCCTCTCCAGATACGTTTCTGCCGCCAGTAACATCTGAATGGACG
ACCGCGGCTGAGTCGGAGACACGCAGGGA
>TR442|c1_g1_i1
GGGCAACTAAAAAGGGCAGTCTGAATATTCTGCTGCTCCAGTTTTGCATCCCTGCTCAGA
ACACAACTCCTGGTTAAAATTTGGGAAGAAGAAGAATTTTTATGGAGTATGACTTAACAC
TCACCTTATAGCTTCAAAGGCAATTGGGTGGATAACTCGTCCTCATGTTTAATGCATGTG
ATCAGGTCTGTGTCGCTGCTTCAGTTTAACAGTGTTACATTTACATTGCAGGAGGATTTG
GATAAATGTTTGGTGTGTTTCATTTCTGTCTAATTTTCTAGTAAAATATACTATAATATA
CTG
>TR443|c0_g1_i1
AACGCTGTGGGGTTCGTCGACGTGTCCATCATCACCCGCTTCAACCAGCACAGCAGCGTC
ATGCAGTTCAAATACTTCATGGCTCTGGTCCAGGAGATGGCAGTAAAGCTCGATCAGGGT
TTTCTGGGAGCCATCTTGGCTCTGTTCACCCCTGCAGCTGACCCTCAGGCCGACAGGCAG
AAGTCGCGGCTCATAGACAGAGATCTGCAGCTGCTGCAGGCCGAGCTCATGGAGGCTGGC
CGCTCGTCTGAGACTGCCAAGGCACACA
>TR444|c0_g1_i1
ACTTTGCCATCTGAATAAATTCATTCTGATAATATTTTACGGCTGTCATTTTTTCCCCTC
TTTCGTATGACAGTTGTTGTGTATCAATATTTTTTTGCTGAGATGAAGACAAACATCACT
CGAGCCCGCAGACTCACAGTCCAAAGTTCCATCCGAAGCTTGTGTCCTCTCACATAGTCT
TAGAGCAACGACCTGGCATCAAGAAGAGTTTCTGAGGATGATTTAAGCCCACATACAAAG
ACAACAGACGTCTCCAAACCAGCTCTGGGTGTTTGGCATTCTTCGTCCAGAACTGAACAA
ACATGTCACAGACACAGACCATGTTTGTCCCCTTCGTCTCTCTGAGGGAATGTCCTTGGA
AGTGACCCGACGCGTCGGTACGTTTAACCTCCAAGGCGCTGTCCCTCTCCCCAGGCGAAC
CCTCCCGGGCGCTCCTCGGGCAGCGGGTTGTAGTTGGCGTCTTCCTCCGGAGTGTCGAAC
AGCATCTTTATGATCAGTGGGGTCCTCAGCCACCTCCCACCGCCTGGCTGGTTGGGGAAG
ACGTCCTCCAGAAAGAAGTACACGTGACCGACAGCAATACCTAGAAGATCCACGATGATG
GAGTTGCCGAGCAGGAGGGAGAATCCCATCAGCACCCAGGGCAGGAAGGGCGCCTGGAAA
TTGAGCAGTCCGAAGAAATTCATGCGGACGTTGGGGTTTCGCCGACTCCACACGTACACC
AGCATGATGGTGAAGGCCTGACCCAGGAACACCAGGCTCACAAAGGTGCCGAATATAGTC
ATCAGGAGCCCGCCAAACAGACGACCGCGGCTGAGTCGGAGACACGCAGGGA
>TR445|c0_g1_i1
CTTGACATATGGACAAAGAGTTTTTTGTACATAAATAATTATATTGAATCATCTTTCTGG
TGTTCATTTACAACCCTGATTCCAAAACAATCCCAAAGTCAATGAAGTTGATGAGCTGAA
ACATTAAATATATTTGCTTTTTGTACTTTTTTCAACTTGGTACATTTTAAAAGGGTTAGC
AAATGATCACATTCTTTTTTT
>TR445|c0_g2_i2
GAGAGAAACAACAGATCCACACCGTACACCAGGCCCAGAGAGTTACCTGACAAGTGGCAG
CACGACATGTTCGAGGAGCACTCCGGCGGACGCAGAGGACAGAGCACAGGACCAGCAACA
GAGAGAAGTGTAGAAAGCAGTGGCAAGCTGCTCGTCTCCAATCTGGACTTTGGCGTCTCT
GACTCAGATATCAAGGAGCTGTTTGCAGAGTTCGGGGCATTAAAGAAGGCGTCCGTGCAC
TATGACCGGTCTGGTCGCAGTAAAGGAACTGCAGATGTTCACTTTGAAACCAAGGCGGAT
GCACTCAAAGCCATGAAGCACTATAATGGTGTCCCGCTTGATGGTCGCCCCATGAAAATT
CAGCAAGTGACTTCGGAGGTCGACACACAGAGTAGACAATCTTCACAAAGTGGCTTTGAC
CGGAGCAGGCTTGGACAGCCAAAGTTTGAAAGGAGTGAGCGAGGCGAGAGGAGTGAAAGG
AGGCAAGGTGGCGGCGGCGGTGGAGGTTTCAGAGGTCGGGGAAGAGGACGAGGAAACAGA
CCCCAGCTCTCTGCTGAGGAGCTGGATGCCCAGTTGGATGCTTACAACGCCAAGATGGAT
ACCAGTTAGAAGTGCTCAGAAGGAGAAGATGCTGCTCCGTCTTTTTTCTTTAATTTTTTT
TTTACCTGATTGATCGAATATGATGAATTGGATCTTGTTACACTTGTGTTTTGAAGCCAT
TTTATTGTATGGACTGATATGTTCTGTTTTTAAATTTTTGTCAGTAATTTTGTAGCCATG
TTTTCTGGGACACTTTTATGTTTTGACGGTTTTTCTCCAAGACCACCAGCTCCTGTGCTC
TTTTCCAAATGTATGGACAATTTCTTTGAACCAGCAACATGATTTCTTTTTTATTTCTTT
TGTTTGTTTGTTTTTAATCATCTAAATGGTTTGACAAACTGTTTAATGTAATGTTAAATG
TTGTAGTTATAGTTCATCCATTTAGTACTGTACACTTGACATATGGACAAAGAGTTTTTT
GTACATAAATAATTATATTGAATCATCTTTCTGGTGTTCATTTACAACCCTGATTCCAAA
ACAATCCCAAAGTCAATGAAGTTGATGAGCTGAAACATTAAATATATGGCCGCTCGTCTG
AGACTGCCAAGGCACACA
>TR445|c0_g2_i4
TTTTGTAGCCATGTTTTCTGGGACACTTTTATGTTTTGACGGTTTTTCTCCAAGACCACC
AGCTCCTGTGCTCTTTTCCAAATGTATGGACAATTTCTTTGAACCAGCAACATGATTTCT
TTTTTATTTCTTTTGTTTGTTTGTTTTTAATCATCTAAATGGTTTGACAAACTGTTTAAT
GTAATGTTAAATGTTGTAGTTATAGTTCATCCATTTAGTACTGTACACTTGACATATGGA
CAAAGAGTTTGGCCGCTCGTCTGAGACTGCCAAGGCACACA
>TR446|c0_g1_i1
TTTGACATATATTAATAAAAATGAATTAACTTTTTATTTCATGTCGAGATCCAAAGGAAA
CATTTAGCAGAAATGATGATAAAAATACAGACTATATGAAAAACAAAGCAGAAAATAAAA
TCGGATTCATCTCATTCAAATATTTCACCTGAAAACAGAAAGCTTGAGAAATCAATAAAT
CAATAAATCAATAAATCATAAATCATAAAAACAGCTGCAGGCCGATTATTGA
>TR447|c0_g1_i1
TGGATGGAAACAGTGCTGACAAAACAGTAAATGAACCAATAAATCCAGAAATTTCACTTA
AATGTACTCATTGTGACCTGGACAAATGTGAAAGATTTGTGTTGCTCGCCGATTGGACAG
TATATGAATTTAATCTTCTGCTGCAGACAATCCAGATACAACTACTAAACGTATTGGAAA
ATGTAGTGCATTTGGTGAGAGCAAAGTCTGAGCCGGCCACACTGA
>TR447|c0_g2_i1
TTGGCAGTCTCAGACGAGCGGCCACTAGTCTTTTAACAGTGTCTAGATTCCCTGTAGATT
CACCTAAAAGAACTTTGTAACACATCTGATTTTTATCTAAAACACCTATTACGTAAAGCT
TATCTGACTTGACTTGTCTACCAACCAGCAATGTTTCCACTTAACTGCTTTTGTTTCGGC
CGTGGCTCCACGAGACTGTGCCGTGCTTCTGGACAGGCTCGACCTGACAAGTTGCATTTT
TTCCCCGCAGCACAGATTTTATGGAGCCCTGCAGTTAACAAAGGGAGGATTTCAAGTAAT
GGACTGCAGTGTGCACAGGATCATGAGAAATATTAAGGAGTGTTTTGAGCAGGAACAGTG
AGGTGACCGTTATTGTCGATGAAATCTGTAAGGTGCGATTGTTTACTTGCATGAATGCGT
TGGTGGCTCTGAAATAAAGGGA
>TR447|c0_g3_i1
GGCAGTCTCAGACGAGCGGCCATTACTTGCATGAATGCGTTGGTGGCTCTGAAATAAAGG
GAGCAGCTGAGTACTGAGAGCGGCATGACATTTGTGCAACATTGTTCACACTGTTGCCAT
GGCTGGGCCAAGGGGCAGCCGGGGTAAAAGCTGGCATTTTAGAAGGTCTGCCGAATGTGA
CATCAATCCCTGGACTTAATTCCCGCTGAGTGAACTGATCCAGTTTTCTCTCAGTGTGGC
CGGCTCAGACTTTGC
>TR447|c1_g1_i1
TGTGTGCCTTGGCAGTCTCAGACGAGCGGCCATTTTGTCAGCACTGTTTCCATCCAATAT
CAAATATGAAGCACTGCTCAGAACAGACTGTGGACTCCACTGAAGAGCCTTTGAAAGCTT
TGATGCTTTGAGTTGCTTTTGATGTACAGATCAAAAGCTCTTCTTGCACACACCTACAGC
GCAGATTTGATGTCCCTTCTGCTGTATTTAAACTTCATCATTTCTGTACACCTTTCTCAT
CATATTTACATTGATCCTCAAACAAGTTTATTATGAGGTTATTATATGAAAAACGATAAG
GCCTAGTGTGTTATTTTCATTGTGCACCTCCAACAATGCCAAACATAAGACCCACATGAA
GGATTCAGAGGAGCATCCCCGTTTCTCTACGACCGCGGCTGAGTCGGAGACACGCAGGGA
>TR448|c0_g1_i1
CATGATCATTTCAATTTGAAATGCTGTGCACTTTTCCCTGCACATCTAAACCTGATGTTC
CTGCACAGCTGCAGATGTCGGTGTCAGCAGTAGAAACATGTAATCAGATGAACGACTTTA
TTCGAAGTGTAGAATCTGAGGATTCTTATTTGTTAAGGGTGACGACGACAGGTGTCGAGG
CTTCATTTGAAAACCTCTCTAGAAGCTTTGAATGTAAAAAGCGATGTTCGGTGCAGCCCT
AATGGAG
>TR449|c0_g1_i1
TCCATCTCGCTGTGCGTCTGGAGGAAAGAAGCTCTCTGGGGCTGGTGGATTTCCTCTGCC
AGAACAGCAACTGTCTGGAGAAGAGAACAGCTGAAGGAAACACGGCTCTTCACTACAGCG
TCCTGCATCACAAGCCAGAGTCTCTCAAGTTGCTGCTCAAAGCGAAGGCAGCCCTCCACA
CAGTGAATTCTGCGGGAGAGACG
>TR450|c0_g1_i1
ACTGTGCTGCTCGCTGGGCCTGACACTCAAAGCAGGAATGCTTTCAAATAGTCAAAAGGG
ATAGAAAGAAAGAAGGGAGGGAGGGAGGGCGAAGAGAGAGAGGGAGGGAGGAAGGAAGGA
GAAGAGGAGGAATGAGAGAGGGGATATGTGCCTCACTCTGAGAAACTCTTCTGGTTCTAA
TTTACACATCTATGACCACAGCCCAGAATGAGCTCACTGTGAGAGCAGAACAACAACAAC
CAAAAGCAAGAAATGAAAAAAGAAAAAACTATGGAGAAAGTGATTAAAGGCAGAGTGCAA
AAAGAA
>TR451|c0_g1_i1
ATAGCGAGGCAGCGGGCCTGAGACAGCACGCCCTTCAGCGGAACATGAGATATGTGCACG
CTGCACATGTGGCTGCAGCGAAGGAGGGGGGCGTGTCTGCCCCATTCATCCACAGAAGTG
AAAGTGAACACACATACAAGTTGTGGTTTACTGCCGAGCTCCGCGTTGCAGGGCCCACGG
TACGGCTGGCCTATACGACCGCGGCTGAGTCGGAGACACGCAGGGA
>TR452|c0_g1_i1
TCCAGTCCAAAGCTAAAGATTTGTTTTTAGCTTGGTCTGAATTTTAATCAAATTCATGCT
AAAGCCACTGTGGGAAACCTACATGTTGGCTTCACACACTCAGAGGTACAACTAACCAGT
CCCCCCTGCGCCCTCTGCAGATTGTCCCCAGAGGAGCGTGCTCATGTCGAGGCTCAGCTG
GACGAGCTGACTAACACCTACAACCAGCTGTGTGACAGCTCCACCCAGCAGCTGCAGCAG
CTGGAGCAGCAACTGGCCAAAG
>TR453|c0_g2_i1
TTCTACGAAGGCATCGATAACCCGGGCCTGGTTCTGCTCCACGACATCCTCATGACCTAC
TGCATGTTCGACTTCGACCTGGGTTACGTCCAGGGGATGAGCGACCTGCTGTCTCCGATC
CTCTACGTGATGGAGAACGAGGTGGATGCCTTCTGGTGTTTTGTGGCCTTCATGGACCAG
ATGCACCATAACTTTGAGGAACAGATGCAGGGGATGAAGACTCAGCTGATCCAGCTCAGC
ACACTGCTCAGACTGCTGGACCTGACCTTCTGGAACTACCTCGAGTCTCAGGATTCCGGT
TTCCTGTATTTCTGTTTCCGCTGGTTGTTGATCAGATTCAAGAGAGAGCTCAGCTTCCAG
GACGTCCTCCGGCTCTGGGAGGTGATGTGGACCGGTCTTCCCTGTGAGAACTTCCACCTG
CTGGTCTGCTGCGCCATCCTGGACTCAGAGAAGCAGAAGATCATGGAGGAGAACTACGGC
TTCAATGAGATCCTCAAGCACATCAACGAGCTGTCCATGAAGCTGG
>TR454|c0_g1_i1
TTAAAATTCCCATTAAAACAATGTAATGTTGACGTTTGACAAAAATGCAAGGCAACAGTG
TCACTGTTAGCTAGCTAGCAAGTAGTTATTAATTACTGTGAACAGTAATATGCAGAAAAC
TGTGAAACAAACAGCTACTTAAACATCTATAACATCCAAATGTTTACTCCATACGAAAAC
CACGAACGTATGAGTCTTCAACAATTTAATTTTAGTAGACGACCGCGGCTGAGTCGGAGA
CACGCAGGGA
>TR455|c0_g1_i1
CTTTCCCTACACGACGCTCTTCCGATCTCACAGTCACAGAACTGCTATAGATGACCCAAC
TATAGTTCATGCGTTCTGTTCATGAGATTTGCAAATCAGCGTTGACAAACCAAGGTGAAA
CAGCATTTTTTTCCACCAAGGGCAATCCCTAAAACAATACTCCATGAAATTCCAACATTC
AAAGTCTGAATCCTCCTCAACCGCCGGTGGTCA
>TR455|c0_g1_i2
TTAACTAAAACTGACTAAAACTAGACTAAAACCTTTTTGACGTTTTGGTCGACTAGAACT
GGACTAAAACTATCACATTTTGAAATGACTAAAATGTGACTAAAACTAATAAGCATTTTC
GTCCATAAGACTAAGACTTAATCTAAAATGGCTGCCAAAAACAACACTGCTCCACAGTCA
CAGAACTGCTATAGATGACCCAACTATAGTTCATGCGTTCTGTTCATGAGATTTGCAAAT
CAGCGTTGACAAACCAAGGTGAAACAGCACCCCTTTTCACCAAGGGCAATCTTCAAAACA
ATATTCCACGAAATTCCAACATTCAAAGTCTGAATCCTCCTCAACCGCCGGTGGTCA
>TR456|c0_g1_i1
AAAATTCCCAACTCGTCAGCTGGTGTGCTCCTGTATTTAGCCTTGTAAAATGCAGCCGTG
TCTACAGTGTTTGTGGTGTATTAACAGAGGAGCGCAGAGATAAGCAGTAAGATCACACAT
TGCTGTGCTGATGGACTGGTGGCACGAGATGGTTCCTGCGACTGCTCGCAGCCCTCTCCC
TCATATCCGCTGTAGCACTGGCACACGACCGCGGCTGAGTCGGAGACACGCAGGGA
>TR457|c0_g2_i1
TGATTGGCCCATTTGCAGTTTCTAGAAAGACGCAGTCGTTTTCGCGGCCTCGCAGGCGTG
TGCATTTTTCAGTCTCCGTAAAAGCATTTAACTCCTGAGAAGTAATGCACGAAGCTGCTC
ATGCACAAAGCAGCGGGCTCACCGGGGCTGTTGGAAAATTACAGTCTTCCTCCGGAGCCG
GCGTAAGGTAAGCGTTTAAGAGGAATTTGTGTGGCTCTGCCTTTCTGCTGAATGAGTCAG
CACCAAGCGAGCTGGCAACAGGAAATACTACCTCTGACAGATAGAGCACACGACTGCGGC
TGAGTCGGAGACACGCAGGGA
>TR457|c0_g3_i1
TGATTGGCCCATTTGCAGTTTCTAGAAAGACGCAGTCGTTTTCGCGGCCTCGCAGGCGTG
TGCATTTTTCAGTCTCCGTAAAAGCATTTAACTCCTGAGAAGTAATGCACGAAGCTGCTC
ATGCACAAAGCAGCGGGCTCACCGGGGCTGTTGGAAAATTACAGTCTTCCTCCGGAGCCG
GCGTAAGGTAAGCGTTTAAGAGGAATTTGTGTGGCTCTGCCTTTCTGCTGAATGAGTCAG
CACCAAGCGAGCTGGCAACAGGAACGACCGCGGCTGAGTCGGAGACACGCAGGGA
>TR458|c0_g1_i1
CTAGGAGCTTAATTTTTGAAAAAAGCCCCACGCCAAGACGGAAGTTGACTTTGTGTGTGT
GTTTGTGTGTGTGTGCATATCTTACAGGAGTGCCGTAATCACTGCTGCTGATTGGCTTGA
ACGGGGAGGCACGGCGAGGACAGGATTTCACCGTCGATCAATGACCTTCAACAGAAGTGA
GTCGACGAAACAAAGACGAGACGACAAGCGGCTCGCATGGGCTTACTGCACTCTTTTTCT
CTCCGCTCGTCGGGCTTACCTGAGAGAGCCGAACTCTCCAGAGAAACCTGTGCTTTTATC
GAACACACACACACACAGTGGTGGTGGGTGGACATTAGCCTTTTAAAAATGGACCAGTTG
ATGCTGCTCACAGCGCGGTGCAGTCGTCCACGACTGCGGCTGAGTCGGAGACACGCAGGG
A
>TR458|c0_g2_i1
TGTGTGCCTTGGCAGTCTCGGACGAGCGGCCACTATTTAAACAGGAGTGCCGTAATCACT
GCTGCTGATTGGCTTGAACGGGGAGGCACGGCGAGGACAGGATTTCACCGTCGATCAATG
ACCTTCAACAGAAGTGAGTCGACGAAACAAAGACGAGACGACAAGCGGCTCGCATGGGCT
TACTGCTCTCTCTTTCTCTCTCCGCTCGTCGGGTTTACCTGAGAGAGCCGAACTCTCCAG
AGAAACCTGTGCTTTTATCGAACACACACACACACAGTGGTGGTGGGTGGACATTAGCCT
TTTAAAAATGGACCAGTTGATGCTGCTCACAGCGCGGTGCAGTCGTCCACGACTGCGGCT
GAGTCGGAGACACGCAG
>TR459|c0_g1_i1
TGTGTGCCTTGGCAGTCTCAGACGAGCGGCCAATTTCAGTTAAGAAAATTTGGTTCTGAG
GAATTTCAATGTGTACGGACTTGAGCGACTTGGAGTTTTGTCCCATCTGTGTGTCATTTG
AAACCAGAGAGTGCCTCATGGAGCCTGTCACAGATTTTGCGACAGAAAATCATTTTTACA
GTGCGGGCTGCCTTTTCCCCCCCAAATATGTCAAAGATACTTTTTGGTGGTTCTGGTGAA
ACCTAGAACCCTGCACAGCCAGTGTTTCTCAAACCAGCATACCTTGGCACACTTATTAAA
TTTCCAAAGTCAAACAAACATTACATTGAGTTAAAGCGAATTAAATTAACCTCTGACCAC
CACCCCCTCTGAGCTAACGCAGTTTCCCCTCTTTAACTGTCTTAACGTCTTGGCCGTCTC
CTCTCATATGACCACACCGAGCTTCAGGTGACATTTCCAAACAATCGCTGAATGGTTGTG
CCTTAAAACATGGCGAGTGTTTGCCACAGCCTAATGAAGATTGAGAACCACTGGTAATAC
AGGTTTGTAAATGCTTTTTGAGAGGCCCAGATATGAATCAGCGTTGGGGTCCGCCAAAGC
TGATCGTAGCCTTTTGAGGTCGAGGCTGTTCCTCTCTGTAGAAAACTTGTTGTCTTGATG
ATGTCATCAATGTATTGTAAAGAAAACGCTAATTTATCCTTGTAAAAAAA
>TR460|c0_g1_i1
AAAAGTCACTTAAAAACTACTATTCAGAGCCACAAAACAATTAAATAAAAACATCTGGCG
GGTTGATTTGACTTCGTGTTTCATCATCGCGAGCCTTTTCAATCAGGTTAAAGCACACTT
TGACATGCTGGATCTCACTGGATGTGCAAAGTTAAGTTTTATGTTCACAGTGGATTTATT
CTAACAGTTGCACAAGGTTCGAGTCTGAAAAACAAACACACAAATACACCAGAAAACACC
CTAATGCTTTTAGCAATACATACATCAAACCAATCAATCGATCCCTTATCTGCTTGCAAT
ATTTAGCCCTTCACTGCAACACAAATGTCCATTTTAGCAGTGCGCGATTTCATATTCTGT
CATTAAATCTCAAGTGAAAACACAGGAACAACTTCACTTGTTTTAATACATGTTGAATCA
TCATCGACATGAACGAGAACTTGTGTCAGAATTTAAAAACGTTTCAAGACAAGATTTATT
TTCGCTTCAAAAAAAACAAGCTGAATTCGACTAAAACCTGTACACCGAACTCATTCCATT
GTCAAATAAAAGATTGAAAAGACTGATTAAAGGACATTTTTACGCTGCCGTGTTTCATTT
TATGTCCAAGTGCTGCTCGCAAAGCTCAGTTACATAAGGCTGATAGGTATCCATCATTTG
TGCTTTGACAGCCGTTAACAGTAGAGGCAATTCATGTGATGCTTTCATGTTTTGTTTTTT
TGTTTTTTTGCAAAGAAGAAGAAGAGGAAGAAGAA
>TR460|c1_g1_i1
GACTCTGAGAGCATCCTGTCCGGCCTGCAGGCGTACAAAGGAGCCGGCCAGGAGATCAGA
GATGCGATTCAAAACCCCAGCGACTTCAGGCTGCAGGAGCGAGCCTGGAACTCGGTCTGC
CCGCTCGTCATCAAACTCAAGAAGTTCTACAGTTTCTCCCTCAGATTAGAAGAGGCTCTG
CAGAGTTTGCTGGAGTGCCTGACATGTCCGCCCTTCACGCCCACTCAGCACCTGGAGAGG
GAGCAGGCGCTGGCCAAGCAGTTCGCCGAGATCCTCCACTTCACCCTGCGCTTCGATGAG
CTGAAGATGAGAATTCCTGCCATCCAGAACGACTTCAGCTACTACAGAAGTGGCCGCTCG
TCTGAGACTGCCAA
>TR460|c1_g2_i1
CCGATCTTCCCTGCGTGTCTCCGACTCAGCCGCGGTCGTTTCGATGAGCTGAAGATGAGA
ATTCCTGCCATCCAGAACGACTTCAGCTACTACAGAAGAACCATCAGTCGAAACCGGATA
AACAACATGAACTTGGACATCGAGAATGAAGTCAACAACGAGATGGCCAACAGGATGTCT
CTGTTCTACGCCGAGGCCACGCCCATGCTAAAGACGCTCAGCAACGCCACCACAAACTTT
GTGACAGAGAATAAA
>TR460|c1_g3_i1
CCGATCTTCCCTGCGTGTCTCCGACTCAGCCGCGGTCGTTTATTTGAGGTCAGAGCATTG
ATCCTCTTCATATCTATTTATATATATATATATAAAAAAAGAACAAACATTACTGGAGCA
TCGTCCGGATGTTCTTCGGAGTGGACTCGTCGTTCAGGTGTTTCGTGGTGAATTTGAGGG
CGTTCAGGAGGCCTTCTACATTGTCTGCCGGCTGGTCCTTCAGGACTTTTATGCAGCCTT
TCATGTCTATCTTGGAGGACTTGTTGAAGGCCCCGTTGGGGTGGACGTGGTCATAGAGAA
TGATGACTCCGACCATGACCCTCATGCAAAACAGGAGTGTGTCGTCACTGCTGAAACGAC
TCGAATACTCCGGTGTCTCCAGCATGACTTTGCAGACGCTGGCCATGGTGCTGAGACAGT
CTGTTGTGTTCTCCAGTGGAAGAGTTTTATTCTCTGTCACAAAGT
>TR460|c1_g3_i2
GCATCACTGCTTATTTGTGTGTGAGTGCGAGAGTGCACAGAGAGAAATAAGACAGAGAGA
AAGAAGAAGAGGAGAAAGAAGAAGAAGAGGAAGAAGAAGGTACATGTTCTGCAGCTTTCA
ATAGCTTGGAGGGAATGACTATGCAAATACACACAAGTATTAACATCGAGTCTTTTTAAA
TAATGTAAACATATACATCTTATTTGAGGTCAGAGCATTGATCCTCTTCATATCTATTTA
TATATATATATATAAAAAAAGAACAAACATTACTGGAGCATCGTCCGGATGTTCTTCGGA
GTGGACTCGTCGTTCAGGTGTTTCGTGGTGAATTTGAGGGCGTTCAGGAGGCCTTCTACA
TTGTCTGCCGGCTGGTCCTTCAGGACTTTTATGCAGCCTTTCATGTCTATCTTGGAGGAC
TTGTTGAAGGCCCCGTTGGGGTGGACGTGGTCATAGAGAATGATGACTCCGACCATGACC
CTCATGCAAAACAGGAGTGTGTCGTCACTGCTGAAACGACTCGAATACTCCGGTGTCTCC
AGCATGACTTTGCAGACGCTACGATTGCGGCTGAGTCGGAGACACGCAG
>TR460|c1_g4_i1
GTGGCAGAGGGAGGGGTACGTGCTGAGAGTGTGTGTTGTTGTCTGTCTGTTGCTGCTGCT
GCTGCTGCTGCTGCTGGGGGACAGACAAGAGCTGCCAAGGTCGGTGAAACTACTGCCGAG
ACCACCAAAGTACTACCCCCAAGACACATACAGAGACAAACAGAAAGCGGATGATATAGA
CAGCAATCCGAGGTCCTCCACCAGAGAAGGTTTGCTGGAATGGGTAACCTGCTAAAAGTC
CTAACAAGGGAAATAGAGAACTATCCACACTTTTTCCTGGACTTTGAAAATGCGCAGCCG
ACAGAAGGAGAGCGCGAGGTGTGGAACCAGGTGAACTCGGTACTCCAGGACTCTGAGAGC
ATCCTGTCCGGCCTGCAGGCGTACAAAGGAGCCGGCCAGGAGATCAGAGATGCGATTCAA
ATGGCCGCTCGTCTGAGACTGACTGCCAAGGCACACA
>TR461|c0_g1_i1
AACGCTGTGGGGAGACCGGACGCCGAGCCGCTGACTGAGGGAGCAGAGCCGCCGTCTCTC
CGCGCAGTTTACGGTGTCGCCGGTCGCAGAGCGGCTCAGCGGGGACTTCTGGGACTCTCT
GCCCGGACCACGTTCACCGACTCCCCGGTCTCGCCTCTCCTGACAAGTGGACTTTAACCG
CGCGAGAGTCCAGAGGAGGTTTGGAGGATGAACCCTCAGTGCGCCCGCTGTGGGAAGATC
GTCTACCCGACGGAGAAAGTCAGCTGTCTGGACAAGAACTGGCATAAAGGATGTTTCCAC
TGCGAGGTTTGTAAGATGACCCTGAACATGAAGAACTACAAAGGATACGACAAGAAGCCC
TACTGCAACGCACATTACCCCA
>TR461|c0_g1_i3
TGTGTGCCTTGGCAGTCTCAGACGAGCGGCCACGTGTGCTCTTCCGATCTAACGCTATGG
GGAGACCGGACGCCGAGCCGCTGACTGAGGGAGCAGAGCCGCCGTCTCTCCGCGCAGTTT
ACGGTGTCGCCGGTCGCAGAGCGGCTCAGCGGGGACTTCTGGGACTCTCTGCCCGGACCA
CGTTCACCGACTCCCCGGTCTCGCCTCTCCCGACAAGTGGACTTTAACCGTGCGAGAGTC
CAGAGGAGGTTTGGAGGATGAACCCTCAGTGCGCCCGCTGTGGGAAGATCGTCTACCCGA
CGGAGAAAGTCAGCTGTCTGGACAAGGTGAGCGCAGAAACACAGCAGACAGACCGGCTCA
GAACTGGCATAAAGGATGTTTCCACTGCGAGGTTTGTAAGATGACCCTGAACATGAAGAA
CTACAAAGGATACGACAAGAAGCCCTACTGCAACGCACATTACCCCA
>TR461|c0_g2_i2
GCGAGGGTGGATTTCTCCTCCTCCTCCTCCCTCCTCCTCCCTCCTCCTCCTCCTCCTCTA
GTTGCAGCACTCCACATAGTTCGCCGGCAGCATGCCCGACTTGCCGGTCCTCTGCACGGT
GCCGTACATCCAGCCCTCGTCGATGGGCTGAGCGTTGACGATGACGTCGCCGTCCCTGAA
CGAGACCTCGTCGTGGTCCTGAGCCGCGTAGTCGTACAGCGCCCGGTAGACCCGCATGGA
GGCCGAGTGCGGCGGCGAGGTGACGGATCTGACGGACGACATGCTGGTCTGGTGCATGTA
GCCGTGATACTGCTGCTGCTGCTGCATCTGGACGCCCTGGTGGTACGCCCCAGGAAGGAC
CGGAGCTACGATGATGCCTCCTGGCCGTCTGTCCATCTCCATGGCCTGGGGGTGCATCCC
TTTGCTGTATCCCGCCTCTCCCATCATCTGATTGGCCCTCTGGTAGCGCTCCATGCTGGG
ATCGTCCAATCCCGGCGTGCAGCCTCGACCGCGCGCCCGCTCAAAGTCCTCGTGGTACTT
GGCGATACTGATCTGCTCCTGGGTCCGTCTGAGTCTTTGCATCTCTGGAGTGTCGGACAC
GATGCTGAACCCTCGACCTTTACTCTCCTCAAAGTCCTTCTTGTACTTCACCTGGCTCTG
CAGCTCGCTCTGCTGTCTCAGTCTCAGGTTCTCCGGTGTGTCGGCCACGATGGTGAACGA
CGTCTTGGGGTAATGTGCGTTGCAGTAGGG
>TR461|c0_g3_i1
TCTGCTGAGCGTCACCGGGTCACCGGGACACACGTGGGTAGAGCATCTGCACACACACAC
ACAAACACAAACACACACACGATACTGATCTGCTCCTGGGTCCGTCTGAGTCTTTGCATC
TCTGGAGTGTCGGACACGATGCTGAACCCTCGACCTTTACTCTCCTCAAAGTCCTTCTTG
TACTTCACCTGGCTCTGCAGCTCGCTCTGCTGTCTCAGTCTCAGGTTCTCCGGTGTGTCG
GCCACGATGGTGAACGACGTCTTGGGGTAATGTGCGTTGCAGTAGGG
>TR462|c0_g1_i1
AAGTCAGCCAGTCGGTCCCTTACAGAGGTGGATTTCCATGTCATTTACCAAACGTGTCTA
TCAGACGCTGGCAGCAACACCGTCGCATCTCGTCGTGCGCTTTCAGCTCGAAGCACTTTC
AAGCTCAAGTGCCAGTTTTGGAGACTAAACGTGTTTTTGTTGTACTTTGGTCACGTAAAG
TTGCTCTCAGACGGGGACGGCAAGGTGTCGTGGGCAAGTCAAACCGGAGTCAAGAGGGGA
GGATTTTCCTTGAACCAACTCTCAGTCGGG
>TR463|c0_g1_i1
GCGTCTGGTGAAGAAAAATCCAAACGCAGAGCTGTACCTGAACTGTTGCACCTGTGTTGC
CTTACCTGTCGTGGCTTCAAAAACAAAACACAAGAATATAACTGTTTCCCCTCTGGGTCG
ACCTTTTCGGCCCTCAATTTCATCGATGTTGTTCTTATCATTTTCCTGTATTTTTTCAGA
CATATTACTGTTACTCTTGTAATTATTATATTATTAACATGACTATTTTTGATTATTTTG
TACCCTCTTGCCCTGGCCCGGTCTCTTCTCCATGAATTCCTGGTTATCTGTGAGTTTTCG
TTCCAGTTTGCACTCTTTCCCGTG
>TR464|c0_g1_i1
AATAGTTTGTTAATTTGCTCCCTTGTTCAAAGTCAGATGAGAAGACTGATGCCTCTCTCA
TGTTAAATATGAAGCAGAGTGACTGAAGACTGAAAACATCCTGGTTCTGTTTCAGTACCA
CCCACTAATTAACATGTTTTATCTTTTAATCTGAACAAAAACCGAAACTTAAAAAAAACT
GGTTTTGGTTTCGCTTTACTTTTTTAACCTTTTGGACGTAGCTGAACGAGCTGTTTTCTC
TTTGCTTCCACATCCTGGCTGCAACTTTTTGTCTGTGCATTAAGCACAACGTTGATACAG
ATCCTCTCATCTCACTCTCAGCCAAAAAGCCAGAAAACATTCCTCCCAAAATGTCAAACT
ATTGTTTAAAATTTGGCAGGCACTGGTAGGGAAGCTGCCAAAACGCAGGAGCATCCACTC
ACCGAAG
>TR465|c0_g1_i1
TGGGGTGAAGTGATGAAGCAGTTTATCCATTCTCTGAGCGGCCATCTTGTCGCAGTCTCC
GCCTCTGCTCCCGTTCTGGGGGCGTGGCCTCTCCGTCGTGGTGCCGGAGTCGTCCCGGCG
TTCTGCCAGACGACGACCTGAAACCCGACAGAGAACGACTCGGCTTGACGACCGCCGAGA
CGAGTAACTCCTCTGATCACATGATGCTG
>TR466|c0_g1_i1
GACAAAAAAAAACTTTTATTCACAACCCCTAATAGGTCGCCTTTTTGTTTTAGAAATATC
GCGGAATCTGTTCTGTCAAAACTTTATTTACAAATCCTTGGTGTTCAGCCAAGCAGATTC
GCTTTTTTTTTTCTCGATATCCTCTTTAGAATCTCAGACGCTGCTGATGCTGAGCAAGCG
GAAGGATACCTCAAATGACAGACTTTCCTCTGCTGATGTGTCCTCACTCCCTCTCAACAC
TGGTGGCTCCTTCTGCCAGACCTTTTCTATTTCTGTACGGTACAGAAGGCGGGGGTTCAA
AGTAGAAG
>TR467|c0_g1_i1
AAATCAAACAAATGAGGAGAAGGAATTCATTTTTGTCAAGATTTTTGTCAGGTTTGAAAG
ATTTGTGAAGAAATACTGACGTCAAAGAAGATTGTCCTGCAACGTGGCATATGTGTGTGT
GCATGTGTTTGTGCATGTGGTTTTATATAGGTAGTTCTGATTTGTCCATGCACCCATGGC
AGCAGGGTGTTATCTGAATACCCCGACGTTGATCGACAGCGCCACCTCTGGTTTCCTGGA
TTTGGTCGCTCCAGTTTTCTTCTGTGGTCCAACACCATCAGTACCTGCAGGCTGCCCTCC
TTTCCTGCGTTGCCCTGCCTGCTCTCTGAGCCTCTGCTGGCCCTGCTCATCCTCCAGGGT
GACAAAGTCCCTGTTGTTG
>TR468|c0_g1_i1
TGTGTGCCTTGGCAGTCTCAGACGAGCGGCCACAAAACAATCAATGAATCTCTTACAAAT
GAGTTGTTGTCTCTATCAGGCACGTTCGGCACTGGACTTGTAAAAAGAGGGGATGAACTG
CTCATGCTCAGCTCTATAGTGGTTGACTTTGGAGCGCTTGTACTACTTGCTGTTGTAGCA
CTTGTTGTAGGGCTTTGTTTCATAGTACTTGGGTCAGTAGTAACTGTTGTAGTACTTGGC
TCAGTAG
>TR469|c0_g2_i1
TATGGAGGCGACACTTTAACTGAAAACGGGCGCCCGGCTTCACCACGCCTCTCCTGCAGC
GCCGAGGACGGACACGCGTGAAACTGTGCTGCGGCTCCACTCTCATGTTTTCTAAACAGT
CAGGCTCCATGTAAGAAATACATTCATGATAAATATTCAACATGAGTAGGAAAAAGCTTC
TTATAGTCACTGTTGGCACTACACAGACACAGTGTCCGTCTATCTTCATATTCTTTGCAC
GTAAACATCATGAAATGCACTGTGGTGCTTCATAGATCTGAGCTTATGATGGTGGGAAGC
AGCCATGCATCGACCCGTCCCAAACTGTGGCACTGCACATTATAATACTCTGCTGACAGA
CTGTAGTGCATTGTGTCGAGGTGTGACCTGATGGAGACACCAAGGCTTTTCAAGGTTTTC
AAGGCTCTCGTGGTGGGCACAACTCCATAAACTGCCCTCAGTCTTTTAAGAGCTGGGACA
GAGCGAGAGGCCTCTATACATTCAGCGAATGAGTCATGGCCGCTCGTCTGAGACTGCCA
>TR469|c1_g1_i1
GTATGTCGTTCTACTGAACCACTGTTTTAGACTCCAGGCTCAGGGTGTGTTACTGAACAC
ACACATGAAGACACACGAAGAACTGAGTCCTTCATTCACGACATGAAAACACAAGAGCTA
ACTAAACGGCTAACTTTTAATAAGCATACATGGTATAAAAGAAGGAAATCTAAAAAATGA
CACCTAGTTCACTTCTCTACTATAAATCAATTCTATCGATTAAACTGCACTTCAAATATC
AATGAAACTACTTTGAATGCCACGATCGACTTCACAGAAATCTGTCTTTGTCAGAGACAG
ATGTTTTGTTTTGTTTTGTTTACTCAGGGCTCTCTGGAGCTGATTCACCGCCATCCACAA
TCACTTCATTTCACTTCTTCTCCTTTATGCAATGCATTGTGGGAAAAACAGTGTACATCC
TGAACAAACTCAAAAAAAAAAGATTTTTTAAATCATTTGTAGCACGAAATGTAATATCTC
GTGTTAAACTGAGATGCAGCTAAGATGTCTGCGATAAAGAAACGACCGCGGCTGAGTCGG
AGACACGCAGGGAAGA
>TR469|c1_g2_i1
ATTATGAAAGCTACAGTTCTCATAAAACTTTGTCTTTTTTCCCTTCAGTCATAAAAACTT
TAAAACAATGAATCACTGTGAGTCAACAGCACATGAGCTCTGTAACCACAGCCAATAAAA
CGGACAAATGGCAGCTAGAAAAGCATTAAGTTGCATTAAATGCCATTTAATGGTTTTAGT
ATGGCGCCAATTTTAAGGCAGAGTAATGTCGAAGTCATGATGGCACTCATCATGGTCATC
ATGTTCCATGTATGTCGTTCTACTGAACCACTATTTTAGACTGGCCGCTCGTCTGAGACT
GCCAA
>TR469|c1_g3_i1
ATTATGAAAGCTACAGTTCTCATAAAACTTTGTCTTTTTTCCCTTCAGTCATAAAAACTT
TAAAACAATGAATCACTGTGAGTCAACAGCACATGAGCTCTGTAACCACAGCCAATAAAA
CGGACAAATGGCAGCTAGAAAAGCATTAAGTTGCATTAAATGCCATTTAATGGTTTTAGT
ATGGCGCCAATTTTAAGGCAGAGTAATGTCGAAGTCATGATGGCACTCATCATGGTCATC
ATGTTCCATGTATGTCGTTCTACTGAACCACTGTTTTAGACTCCAGGCTCAGGGTGTGTT
ACTGAACACACACATGAAGACACACGAAGAACTGAGTCCTTCATTCACGACCGCGGCTGA
GTCGGAGACACGCAGGGAAGA
>TR469|c1_g4_i1
TTATGAGAACTGTAGCTTTCATAATTCTCTCAATGTTCTGTTTCTAGTGTCGGATGATGC
TGATATTAATGTTTGTGTGTTAACAGACAGTCGTAACCACTACGTGAGAATGTTTTCTGC
CTTTGAAAAACTGAAGTCCTCATTTTCAGTTTGTTTAAGTGAATAATGTAGAACGATTTT
GAATATTTCATGAGGAATATTTAGTATGTAACGGTAACACGTGCACTAATTGGTAGAAAT
GTTTGTTCTTTAGCCGAGCTGTTGTGAAAGTCAACGTTTCAAAAAGACTGAATGGAAAAG
TCGAGGAGATGCATTTTTGTGTGGAATCTGTAACTGAGATGAAACTGTAAAATAAAATGA
TTTTGTGTCGTAGGTTGAACCGCACGTTTAGATCAAAAAAAAACGACCGCGGCTGAGTCG
GAGACACGCAGGGAAGA
>TR469|c2_g1_i1
TGATATCCCGGAGAGAGCAGACAGAACTGATCGATTTCCCCACATGCACCTCGCATGATG
GACCAGTGAAATCTACAAAGGACACAATGAGACACACTAGGACTCTTCCCTGTAGGGTAC
CCATCAACAGTTTTGTGTCTTTGAGCAAGACACTGGCTGTGCTACCCGACTGCTCACTGG
ATATTGCTTGGAGTGACTTGTTCGTAACGTAAGCTTAATGAACTACAAGCAG
>TR469|c3_g1_i1
AGGTTGAACCGCACGTTTAGATCAGAGGAATGTTTTCGAGCTGTCTGCTTTGACCAGGTG
ATCAATGCTTTTACAACTTTTACAGATGCATAATAATCACGCCATTCATATACTTGTATG
TTACACAGAGCCAGTGACCTTTGTGACACTTAATTGTTCAGACACTAACACCACCAGCAG
GTCCAGCCTTTCTCTTATTTTTTG
>TR470|c0_g1_i1
GAGTCACATTACCTCAACACACACACACACACACACCTAGACACACACTCATGCGCTCAA
AACTCACCAGAGTTCCTCCACAGCAGAATGACTTCCAGTCGCCCGGAGCGTCGCATCACT
TTTGGACAGCGATAGAAAAATCCCGACACCCTCCTTAAAGTTTTGCCAAGGTTTTTGGCA
AAGCCCATCGTTCACACACACACGCATGTGGAGCACACACACACTATCAG
>TR471|c0_g1_i2
CAACAGGAGCCGCGAGGGCTAGGCCGCGACGAGTAGGAGGGCCGCAGGACCCTCGACCTG
TTTGGAGAAACGCCGATTTGAACCATGAAGACCTGTGACATCAGATAATTGTGCCTAACC
TATGTTTGAGTGTTCTTTCTCGATGTGCACCACTAAATCTTTTTACGTACACCGACTTAA
CTTAAGTGCATGCATGTGTTTCTCATTGCAATCCACCAAATCCTCCTTGTGCGTCCTAAT
GGACACGGTTTGTAATTTGCAGTCTGTAAAGGGTCAGTTCGCCCAAATTACATGAAAGAC
TGTCAGATTACACAGTTTTATCTTTTTGACATTTGAGTTTTTTAGATATTCGTCTTTGAG
ATTTCTGCAATGTATCTTTCTAGAAGACAGTGTGCAAGTTACACTGGATCATCCACACTT
TTTATTGGGACTCCTTTCTATCAAAGAAACAGAAAGAAGTCTCTGAGAACTGTGGAAATC
TGAAGATCCAACTGAACTTCAGTTATTTTTTTTCTCTCTTGAACAGCATACTCTGCAAAT
CAAATGTCCTGGAATGAGAAAAAAAACGATATCACAGTTTTTTTGTTTCAGTCTGTGTAA
ATCAAGAATTTCTTCCCCAAAGACCTTTTCTTTTCCTCTCCTGCTTTTTATAAAAGAAAA
ACTGACATCGTTTTTAACTGAAAAAAACAAATGACTAAATGCAAAATAAAACCCAGACTA
TATATCATCTGCATTGCCAGA
>TR471|c1_g4_i1
TGTGTGCCTTGCAGTCTCAGACGAGCGGCCTGGCCGGCTCTCTGACACAAGAGGACGAAG
ACGCTGTGCTGGCTGAGCTGGAGGCCATCACTCAGGGAGACGTCCAGCTTCCCGAGGTCC
CCGCAGACGAGCTGCCCGAAGTCCCCGAGGCCGCCGAGGAGAAACCAGAGAGGGAGCGTC
CCAGGAAGAAGCCGGAGCGAGAGCTGCTTGCTGCGTAGAAGCGCCCGACTGACCTCCCAC
CAGCCGATCCGGCCCGGAGCTCCACCACAAACGCTCGAGTCCTGCATAAACTCCAAGAAG
ACCGCACAAACATTTGCCGGAGAACTCTCTCCCTCTCTCTCTCTCTCTCCTGCAGAGGCC
TGCGATAACGTGGCCTCTCTCAGATACCGGGCTTCCTCCTCATCATCCAGCCGCCGTTTC
GTCCCCATCTGCCCGCGGGCCG
>TR471|c1_g4_i2
TGATGTCCATTGAAGAGGTAGAGCGGATCATGGATGAAACCCAAGATGCCATCGAGTACC
AAAGGCAAATAGACGACATGCTGGCCGGCTCTCTAACACAAGAGGACGAAGACGCTGTGC
TGGCTGAGCTGGAGGCCATCACTCAGGGAGACGTCCAGCTTCCCGAGGTCCCCGCAGACG
AGCTGCCCGAAGTCCCCGAGGCCGCCGAGGAGAAACCAGAGAGGGAGCGTCCCAGGAAGA
AGCCGGAGCGAGAGCTGCTTGCTGCGTAGAAGCGCCCGACTGACCTCCCACCAGCCGATC
CGGCCCGGAGCTCCACCACAAACGCTCGAGTCCTGCATAAACTCCAAGAAGACCGCACAA
ACATTTGCCGGAGAACTCTCTCCCTCTCTCTCTCTCTCTCCTGCAGAGGCCTGCGATAAC
GTGGCCTCTCTCAGATTGGCCGCTCGTCTGAGACTGCCAA
>TR471|c1_g5_i1
CATTTTCTTCAGACATTCGTTTCCGACCTTCAGCCCGTCGATGACTTTCCTTTCAATCTG
GGCGAACTCCAGGTCTTGAACCATGCGCTCCAGGTTGCCGATCTGATTCTCCGTCTTGTC
TAGGAGCTGATCCTGATAGCGCTTCTTTTTCAGTAAGAGGAGTGCTTTGTCTTTTTTGCC
ATTTTTCAGCAGCTGTTTGGCCAAAAGCCTCTCCTTCTCCAGCTGCAGGTTGATCCTCTT
CTGGTACTGTCTCAGCTTATCTCTTTGCTGTTTCAGTTGCAAAATCGCTTTGTCTTGTTC
TGTCACTCGGGTTTGTTTCTTCTTTCCAAAAAGATTTCCCATCCTGACACAGCATCCCAG
CTTCAATCTGCAACCAGGTGGGAAAAAGGTGAAACTTGTCCCGACTTTAAACTATTTTTT
TCTAACTTGTAAAGAAGCAGACTAGTATCGTTTCTCCTCCATTATTTGTGTAGTCATCTG
TGCAAGTGTCCACACCCACAT
>TR472|c0_g1_i1
AATGTTTACATCGTATTGCATCACCTCTTCCTCAAGTGGAGCAGATGGGATGAAGGTGTA
AAGGGAAGGGCAAGGAAAGCAGCCCTGGTCATGGAACAGGTCACAGTCTTCTCACTAACT
TATTGGATGCAAATAAAGTTTAACTATTTATTCATTTAAGGCAGAGAAGCAGCCACACAT
ATCTGTCTTTGTATTTTAACCA
>TR473|c0_g1_i1
GACAGAGCAGCTGTCAAGTCGGTGAGTGGATGTGAGCCGTGTGTGGAGACGAAGGAAAAG
AAGAAGAAGAAGAAGAAGAGAAAAGGGGGGAAAGGGAGGAGGAAACATGAGCCGGCAGCA
GCAGCAGCAGTCCCAGGGAGTGGTTTTAACGGGTTACCACAGCAACGCGGAACTGTTGCC
GAAAACTGGACCGTGCGCTCCGTCAGCCCCGGACCCCGAGTCCACCGGGGGCAGGTGGGA
CATAATGTGTGTGTGTGTGTGTGTTCCAGATGGCTCGTCCACCTAGCT
>TR474|c0_g1_i1
GGATGAGAAAGGGTTGAGGGTGCCAGGCGCGGCGGAAGGAGGGTCTTCTTCTTCTTCTTG
TTGTGGTGGTTTCCCCCGGGCCTCTGCTTTCCTCCCGTCCCCCCTCTCCACCCCTGCAGA
CCCGCTACTGCTCACCGGGTGGCTTCCTCCTCCTCTCCCGTCTCAGGAGAGGCGACGAGG
ATGATGGTGGTGGTGGGAGGGGTGGGTGTGAG
>TR475|c0_g1_i1
AATGCTCTGCAACTGTCCAGAGGAAAGCGAGCTGCTTCTTCGGTCTACCTGTTACCTCCC
TGAGCGTTCACACCTCATCCTCTTCGCTGCTCTTGCCGGGCCACTGGGCCTCTCAACCTG
GATTGTCTAGCAGTTGTTCCAGACTGGGTTTTCTTTTGCTGGGAGACTGAGGTTTACTAG
TCGTAGAGGGCTTGTGCATATCCAAATAGCATTGGATCATAACAGAGATTATTACTTAGG
TACAGCAAATCTACTACAACCCAAACACAACAGATTTAGTATTGCATAAGAATATTTGGT
TTTTCTAACAAAGAGGGTTATCATTTTTAAAGACCCTGATGACACCATTTGAAACCAAAA
CATTTTTTTTGTGTGTGTGACAGGAATATGCTCTGTATTGATAAAACTGCGGTTTGTA
>TR475|c1_g1_i1
GGACAGTTGCAGAGCATTTGATTAGCTCTTTTGTGAATTTATGAGGTCTTTAAAATCTCT
TCAAAGCACTCAATTGAGAGGAGGAGGTGGCTTAGCACGCTGAACATGCAGTACAGCACT
TACTGTTAAGAAAAAGATTAAGAGATGGAGATTTGGCTGATTTCCTGTTATTTATTTGCA
AAAAAAAAAAAGTCCGTTAGATCGGAAGAGCACACTGGCCGCTCGTCTGAGACTGCCAAG
GCACACA
>TR476|c0_g1_i1
TTTGTGTGCGTCGGTGGGTCTCTCGGTAGTCCTGGAGAAGAAGGACGGCGCGAGACAGAA
GCGAAAGACGACAGAAGAAGAGGCAGAAGAGGGAGAACTCGAGGAAGAAGAAAGGGAAGA
CAGTCAGACGTGTGAGCGCGATAAAAGAGCCCGACTCAGGATGAACAGCAGCAAAATCGA
GAAGGAGAACGAGCAGAGCGAATTCACCAACCACGAAGAAGAGGTCCGAACGCTATTTGT
CAGTGGGCTACCACTGGATATTAAGCCGCGGGAGCTCTATCTCCTGTTCAGACCATTTAA
GGGCTATGAAGGTTCCTTGATAAAACTCACCTCCAAACAGCCAGTGGGGTTTGTCAGCTT
TGACAGTCGATCAGAGGCGGAGGCTACGACCGCGGCTGAGTCGGAGACACGCAGGGA
>TR477|c0_g1_i1
TCCCTGCGTGTCTCCGACTCAGCCGCGGTCGTTGTCTCAGAGAGGAGCAGGAGAGAGAGC
GAAAAATGCTGGAGGAGGCTCTGAAGCTGCTCAGCACCTTCCTGTCAGAGCATTCAGTCA
AACCCAACCCTGAGAACGTGATGGACAGTGGCAGCCAGACGTCACCCGGGCTGGAGGAGA
CATTTTCAAACATCCTGCAGGACAACAAGCTTGAAGGCGCACAGCTAGCGTGTATGTCAC
AAAACCTTGAACACAGTCATGCCGAAGTTCCTCCGCAGAATCCCCGCTGC
>TR478|c0_g1_i1
TGTGTGCCTTGGCAGTCTCAGACGAGCGGCCACTGATCATACAGCACATGCAAGTCAACC
AAGAATTGGTGATATATTAAACACAATTCAGAATGATCCATGTGACAAACAAGACAGAAA
ACGGTCCACATTTCCACAATTTGATTGTGAATTGATGAACAATCCTCAGGATCCTCAGAA
TTGAAAGTTGAACTGAATTGAAAATCAACCACTAACAAGTTGCTGACAAGTTATTGGCTG
ATAACAACAG
>TR479|c0_g1_i1
AGCTCGGACTCAGCAACACATCCAATCCGGTGGCAAACGGGATGTGTGATACCAACCTCG
AAGCTACAACACACACTCACAAACACGTTTCGGGACACACGCAGACACCTACCATCGACG
CTGAAAACAGAAGTGTGGCCTGTGGGGTGTTAAAGACAGTCTGCCCTCGCTGCTCGGGGG
GTTAAAGGGGGCCCCCGGCGTT
>TR480|c0_g1_i1
GTGTAGCACAACAGTTTTATTTGTTAATTTCAAACAAGATATAAAATGACAATCAGTGTA
TTTATTTATGTAGAAACTTCTATTCAATGAACGTTTCTATGCTCTTGCCCGTACAGGATG
TGTATGAATGATTATATGTTTTTCATTTCTTGTTGCTAAGTCACCTTAAATGAGAAATGG
CAGCCATTTATTTGAGGACCTTCTGCAGAATCCCTCAGTTGAATCTGTTGGATGGGATAA
CTCAGTGTGCTTTTCTAATGCTCTCCTCCTCCAGGCCGTACATCCTGCTCCAGTGCTTCG
GCTGTGCCG
>TR481|c0_g1_i1
TGTGTGCCTTGGCAGTCTCAGACGAGCGGCCACACCAGACTTGAGACGAATCGACCCCCG
ACTGTGACGCGAAACGCCTCCGCCCTCTCTTACAGAACGAGTCCCTCCTTTGACTCCCAC
GCCCACGTAACGGACGCACAGTCAAAGCGGAGGACTGACGGCGGATCGAGTCGCGGCAGG
TGTCGACCGAACAATGTCGGAGTAAATGAAGCACGAGTCGGGCGTCGCTTCGTCCCAGGT
CTGCGTACGGTTACCATCAAAGAGGCAAAATTTTCAGAGGACCCTTCGCCCTCTGAGACA
CCAACAGAACCGAGCTGAATAAATAAGTCTGAAACAGAAAAGAGGCGGACAGACGGTCTC
CACCACATACAGTAGTTTTAAAATCTCATGTACATATATTTTGTCTTAATGTGTGCTCCG
TAAGTAATATGAATAAGCGGCAATAAATCACTACAATATGTTTTCTTCAAGTACCCTTCT
TCCA
>TR482|c0_g1_i1
TGTGTGCCTTGGCAGTCTCAGACGAGCGGCCAAATCACCCCAAGGAGAACACACTGCTTC
TGTTTGAAGGGAATAAGATTTCTGGTGTGGCAGGGATCTACTTTTCTGAGCTTCAGGGTG
AGGTAGAGTGCCTGCCCGTCTACCCACAGATCCCATCCTCCTGGATGGCTGTAGTAATTG
GTAAGGATTTTGAGGACGACTTAGAGTTCTTACTCCAGGGAGTCACAGAGTTTGACCTCA
AGAATACAGTAGCTTCTGAGGTTCTGGTCCATGGCCCGCTAGCCTTCCCAATTGGGACCA
CCAAAAATGGACGAGCCTTCTTGGCAGGAGCCTACTATGGACAGGGACGTGTTATTGTGA
TCACACATGAAGGACTTCTGGCACGAGAGACGCTGGCTCCATTTTGGAACAATGCCATTC
GGTGGCTGGATGAAGGCCGGAATGGGGTCATTGGCGTGGCACCAGGCCTCAACAACCCCT
TTAAACTCTTCAGCAAGTCAGGGTTAAAATGTCAGAAGACGAACTTCAAAGAAGACCTGA
GTGTATTTGTGTCTACAGTGTATGGCGGGAATGTAGAGGCACTTCAAGACTACGACCGCG
GCTGAGTCGGAGACACGCAGGGA
>TR483|c0_g1_i1
TCCCTGCGTGTCTCCGACTCAGCCGCGGTCGTTCCTTTGAGCGCTCCACAACCCCTCCGG
ACTTTGGCAGGAGTACCACCCGCACAAAGTGAGGGAGGTCTCGCTTGAGTTCATTGTAGA
GCCGCTCGTGGTCCAGCACCAGCACCACATCGACTTCGAAGGCTGAGGCACAGTGGACCA
GAGCCTGATACCCGGAGCCCTTCACCCAGCCACAAGTGTTGATGATACAGCCTCCCACGC
TG
>TR483|c0_g2_i1
CCTGGAACGGTGTCGGCTCTGTGTATTGAACGTCCAGCAGACGTAGAGGAGGGTTTCTCA
GTCCAGGCTCCTTTGGTCTACCACTTTGGCTCTACCACCCCAGGGACCAACATCAAACTT
TACAATAAGCTGACGTCGCGTCTGGCCGAGGTGTTTTCCCAGCGCTGTGAGGTGAACAGG
AAGGCCAGCGTGGGAGGCTGTATCATCAAC
>TR483|c0_g3_i1
AGGCAAAATCCTTTTCCCTTAAGTGCTGCTTCATTTCATGTCCATGAAGCGGATGTCCAT
GATGAGCAGCGTGTGTCTGGGCAGTGGTCTGGGCGCTGGGGACAGCACTTTCATCACTTG
TGTTTGCGTGTCCACATAAGTCACCACAATAAAGCCACACACAGGGCTCTCCACTATATC
CTTTTTAGCACCTTCCTCTCCGTCCTCGGCACTGCTCACGCTCAGCACATGGTACGTGAG
GTCTCTACCTGGTGTCACCGGCACCAGCTTCAGCTGCGTGTCGTCCTGAGACATTCCCAG
TGGCAAGCACGAGTCTGGGATGGACGGTGCCCCGATCTTATAGATGCGGACGTCTGAGAA
ACGCACTTCAAAGGAAAAAGGGTAGAAGGACACTCCACGGAAGCCGTAGAAGTACTCGCG
GATCTTCTCATCCCGAGTATCCCGCCGGCACTCCTTTGAGCGCTCCACAACCCCTCCGGA
CTTTGGCAGGAGTACCACCCGCACAAAGTGAGGGAGGTCTCGCTTGAGTTCATTGT
>TR484|c1_g1_i1
TTATGAAACAACAAACTCAAACCAAACTTTATTTTTATTTTATTGACTATAAAAAGACAT
AAAAATTCACTTTCATAGAAAACAGAATCCCTTCAGAATAAAAGTTGTCTGTTTTATAAA
CAAAATCTGAAATTAAATCACTAAATCATGAACAGAAACTGTAAATTTTAAACAATAATT
CAGATTTTTCTCCGGATTCTTCTGGTTGGCTCAAATATCCTGAAATCTTTATTCATACAA
AACATTTCAAGAAAAAAACTTTATTATTCAAAGCTCTTTAACAGGAGTCCAGTGTCAATA
AAGTACTCAGTCTTCATATTCAAACATGTGATCACATGACCTGAAGCCGACATGTTTTGA
AACAACACATTTTGATTCTTCTTCTGTGGTTTGAGTACAAACTTTGATCAATCGACCAAT
GAGAGCTCAACACATCGACACGTTTCTGTTCACAGACATGTTTGTTGTAATTAAAGCCCT
TCTGATGTTTGACTGTTATTCATTTTTTTGCGAACAAAAGTTCTGATCGATCATCATGTG
ATCAGTTCGCTGATCAATCTGATCATCAACATGAAGCTGTCAAACTGCGAGATGACATCA
TCAACCCAGCCTCCTCTCACTGGCCCAACTGACGGAGGGATGAGACAGAATTTTGATTAT
TAATTATTTGGTTCAGTCATTGATTAAACTCTTCTTCTCTGGTGTCGTATTCACAGTAAA
AAGAAGCCTTTTCGGTTTTGGACTGTTCTCACAACTTGATGAAGTTTTATACACTGAATG
ATTCATTGATTAATAAGGAGTAGATTCAGTCACATGACGTACAGAGAGGCTGAGAGAACC
AGAGACAGAAACAAAACAAGACCTGAGTTCACCCTGATGATGATGATGATGATGATGACG
ATGATGAAGATGATGGAGGCACTGAACGGTAAACTGGTCAAAGGTCACACTGGTTCAATA
AACATCCACAGAGGATTGAAATAGTAGAAAAAGGCCTGAAGCTGCAGTTTGAGTTCATTC
TTAAACTGCAGGAAAAGTGAAGGCAGTCTGGTGCTGAGCAGGCACGCGTTACATGAAGAA
GCAGCTCAGTGACAAAATCACATAAACAACATAAAAATACAAATAAAAACATTCCCACGC
GGCGTCAAAGTCCAGAAAGAAAATTATTAGATGCATCTTTCACACAGGAAAAATAAATGT
TTGAACTCTGGGGCGACACAGATCAGCAGAAGAAGAAGAGGAGGAAGAAGAAACAGGAGC
ACATTGGTTCAGTCACACCTGGTGGAGGCTCCGCCCACTGCAGGTGTATCTTCAGTAGCT
GAATTTGACCTTCTCGATGTCAGAGATCAGGGTCCTGGCCAGGTAGATCCCCACCATCTG
CAGCAGAGAGATGACGATGAAGACGATGGCCACCGTGTAAAGATTTCCAGGTAACCAGTC
CTCTAACGCAGCAATGCAGCCTTTGATGTAGATATGATCATTCCAGTCCCGCTTCGGTCT
GTTCCTCACGTCATAGCCACACTGAGTGTTCACCACCGAGTCAGCAGGATCGCTGAAGCA
GCAGGAGAAAGGAACTCCACACTTCTCTCTGCTGCGATGAGTCCCGTTACAGCTGAAGTA
AACGTTCAGGTCCCAGTCATCCGGTTCCTGAGCTCCACAGCAGTGGTTCATCCTCTGCAG
AGAGTCGATGAGGTTCTGCAGGTCGATGTCGTCTCTGTAGGCTTTGATGTTTGCCAGGAA
GAAGTTGTTGAACCACAGTCTGACCTGACTCTGAAAAACCACCGCCAGCACCGCCGCCGT
CAGCTCCAGGATGAAGATGAAGCAGATCACGCCGGAAAAAAATTTTAGCAGACAGATGTT
CTCCCTCAGAGCGCCCACACAGCCGGCAAAGCCCAGGATGAAGGTGACTCCGCCCACCAC
CAGGACCAACCACACTGGGTCAAAGCCATGAAGCTGGGTCACCTGGGTCAGATCCAACAG
GATTCCCTTTTCACTCCAGGCCCAGAAACCAGCTGCAATGAAGGCGGCTCCTGCCAGCCA
GAAGATGATGTTGTAACTGAACATCAGGTATTTGTAGCAGCAGCTGACTTCGGCATTTTC
GTATCGATAATAGTACATCTCAAATCTTCAAAAACAAACCAACAAAAACACAAACACGGA
AAACTTCTTCTTTTTCTTCTTCTTCTTCTTCTTCTTCTTCTTCTTCTTCTT
>TR484|c2_g2_i1
GTCTCAGACGAGCGGCCACATCACAACTGTCCATTTCCTGTCCGCTGATGACGAAGAAGC
ACAAATGTTTTGTTCAGACACCAGAAAAAAGAAAAAAGAAAAAAAAAGTAATTGTCATTT
TGTTTTGGACAGTAAAGTTTGTTTTTGATTGTTTCGGCTGTTTTAACACGTCTGTTCGAT
CAAAACACAGCACTGAGTGTACCGTTACCATGGCAACTTCCTGTGAGTCTGAGTGGCCGC
TCGTCTGAGACTG
>TR484|c2_g3_i1
GCAGTCTCAGACGAGCGGCCACATCACAACTGTCCATTTCCTGTCCGCTGATGACGAAGA
AGCACAAATGTTTTGTTCAGACACCAGAAAAAAGAAAAAAGAAAAAAAAAGTAATTGTCA
TTTTGTTTTGGACAGTAAAGTTTGTTTTTGATTGTTTCGGCTGTTTTAACACGTCTGTTC
GATCAAAACACAGCACTGAGTGTACCGTTACCATGGCAACTTCCTGTGAGTCTGAGGACG
GTCATCTGACACAAGAAGTAGGTCTGTCATTAATGTAAACCACCGTTAGGCCCTGTTCAC
ACCTGGAATTAACATGTGCCTCCAGTGACCAATCACACGATGGGACACACACCTTCAACA
CGAGCTGAGTTTCAGAAGGACCGAACCGTTCATGAATCGTT
>TR484|c2_g4_i2
GCAGTCTCAGACGAGCGGCCACATCATCATCATCATCTTTCTTTCCTTTTCGAGCCAACT
TTGACTTTGTCCACTTCAAACTTGAACCTTTGACTTTGGACTGGAGCAGCTGTGGATCGA
TGTGAGTCAGTCCAGCAGACAGCAGACGTGTCATCAGTCACATGATCAATCAGCAGCTGA
GCTGTGACCACTTCCTGTAGAGTTTGAAACAAACATCTTTGTGTTTGTACTCACGAAACA
ACTGGAAACAAATGGGCTGAAGCAGCAGACACGCGATGACATCACGATGACATCAACCTT
AGATAAAAATAATTCACACAGAAACAAAAGTGTGCAGCTGAATAAAAATCAGTGAGGTGG
TGTTAACGTGTCCTGGCTGAGCCAATCACAGGGCAGCCCTTCGTTCAGGTGAGAATGGAC
CACCTGACGACCGCGGCTGAGTCGG
>TR484|c2_g6_i1
CAGTCTCAGACGAGCGGCCACAAACCGTCAATGAAAGAAGACACGCAATTCCTCATCACT
CGAGTCTTTTTGTAATTCAGCATCAAAGTGAACACCTGAAGTCGTTTGTTTCTCTGTTAA
ACCTTCAGTCAGTCAGAGCTTCAGTCAGAGCTTCAGTCAGAGTTTCGGTGATGCTGTGGA
GTTGCTGTGACTGTGCACAGACTCTGTTTAAACACCTGATTTCACATTTTGTAGAAGTTC
ACCTCTTTGTGACCTCAGAGATGCTGTTTGCAACGATTCATGAACGGTTCGGTCCT
>TR485|c0_g1_i1
CGTGGAGAACATACACATACATCGACAGTTGTGGCAGTTTCTTTATATGAACACATCCGG
GACCGCGTCTATCTCTCGCCTTGGCAAAGCAGTGCTGATCTAGCACCACAGACCAGGGCT
CGCTCCACCGCCGCCCGAACGCAGGGCTCCGTGGATCCTCTACTCTCAAATCGGCGCCAG
ACGGGATCCCAAGGACGGCGCGCGATCCTTCGGACGTCCCGGAGCTCACCCCCCTCGCCT
TCGCAACCATCCTTCTCTGCGGTTCAGCTTTTCCCTCCTCGACACCAACAACAACTCCAA
AAACTCTCCTCCGAATACATTAAAATATACATTAAAATGTGCCTACTCTGGTCTTTGTAC
TTTAAACGACCGCGGCTGAGTCGGAGACACGCAGGGA
>TR487|c0_g1_i1
ATTTGGATGGTGCGCATTATTCACATATCAATGGAACTTCTTTTCGTAACCATGCATTTA
ATAAACTGTTCAGTGAGTCTCTGCCTCAACTATTAAAAACACTTACTGAGACAGAGAATT
TACAAGTTTTTGATGCTTATTTTTCCAGTCAACGTGATGCCGCATTTAAATTTTTAGATA
AGCTCAATGAGCAGAAAATATTTAAGAAATGTCCGGCTGATATTTCAGAAGGTTTTTATC
AACATCCAACCCTTTTACAACTACAACGATTACTTCAATCTCTGCAGCAGACTCAACAAC
AA
>TR488|c0_g1_i1
TCAGCTTCAGTAAAGTTTCATCTACCAGAGCTTTTCGTTCTCTGGTCCTGCCATTGTCCT
GCAAACAGCTGCAGCAGATCATCAGGTGTTTTCAAGCGTTGGCTACATGCTGACTGGACA
CCGTGGATTCAGATGTCTCAAACTTCAGCTATTTTTTCCACTGTCTGAAGAGATGTCTTA
TTCCAAACGCTGAGTAAAGTTTTCTGGGAAAAGTCCTTTTTGCCCATAGCGTTAGATCGG
AAGAGCACACGTCTGACGACCGCGGCTGAGTCGGAGACACGCAGGGA
>TR489|c0_g1_i1
TGGCAGTCTCAGACGAGCGGCCAACAGAAGACTGTTGTCCTCATGAATTTTCAACTACTG
CCAGGCCAGTGCATGTGTTTCCACATGCATCTCATCCTGACGGGGACTGCTTTTATTTTA
GCTCGCATGTGCGGACGTGGCGGGGAACAAAACGGAGTAAAGTCCCTTATTAAAAGCAGA
TAAAAAAGCATCACCGCGTGACTAAGTGAATGGAAATAAAAACCCAAAACATGTTCA
>TR489|c0_g2_i1
CCCCCCCCCCCCCCCCCTCGAGTTGTTCCCTTTACTGACTGTGTGTGTGTGTGTGGTTGT
AGCTGCTGCCAAACCTCCACTTGTTGATAGCTTAACGCAGTGTTACTGAAGTGAATATTG
TGTGTAATGTCCCACGAGCTGCAGCTGGCACTGACTATGTTCACATGCAGGCTGTAAGTG
AATGAACTGCCTAATCAGAGCCAAAACACAACTGTAAAATGATTAATTTTTAAAGAAATT
GATCATTAGATGAACTTTGCGTATGCTTGTGAGAAGTTTTCAGTTGGACTAAGTTGATTG
AAAAGATTTACTCTGGACCAAATTTCAACAGTATGTGGATCTGAATCTTAACCAATCACA
GCGTAACATTATTGTTTTATATACTGTATAAGCTTGCATGTCAACTCCATAGCTAGTTTC
AATAAGGGCCAGTA
>TR489|c0_g3_i1
GAGGAGAAACATTGGCAAAGTGTTTATTGTAAATTGTTTCAAATGGACACAGAAAAGACC
ATGTATGGAAAATAAAATATTTAATGTATAAAAAAGAACAGACATTGTACTTGAGCAGTA
TGGAGACATTCAGAAGAAGTGAGTTACCCTCCACTGTCTGCAACTACTGACTGTGCACTG
GACAGGAAGAAGTTTTTTAGATCTCAGAAAAACATCCTATGATTGTTTATTGTACTTATG
CTCTGTGCTACGACTCTTACAGAACAGATGTGAGCTGATGGACCGCAGGAAAAGATTGTT
TTGCCATTTCATGCCTATTCAAAGTCATTTAGATATCCTCCTGCTTTGAAGGTAAACTTG
GGTTGACAGACCCAGAAATCAAATTTTTGTTTTTGCATAAACCTGGACTTTATCTTCATT
TCTGTAACTGATATGAAGTGTTTCAAGTTGGCTACTAGCTTGACTGATGTTATTCAAAGT
AAATCACTTCCCTTTCTGTTTCTGTTTAAAATTATGATATGAAACTGGCCACAGTCCAGC
ATGTCAAAGTCAACAGAAGACTGTTGTCCTCATGAATTTTCAACTACTGCCAGGCCAGTG
CATGTGTTTCCACATGCATCTCATCCTGACGGGGACTGCTTTTATTTTAGCTCGCATGTG
CGGACGTGGCGGGGAACAAAACGGAGTAAAGTCCCTTATTAAAAGCAGATAAAAAAGCAT
CACCGCGTGACTAAGTGAATGGAAATAAAAAACCAAAACATGTTCA
>TR490|c0_g2_i1
TGTGTGCCTTGGCAGTCTCAGACGAGCGGCCAAATGGATTTAAGCAGTATGACAGTAAGG
ACACAACAGAAAACAAATGATCCGTAAACACTGTCACTCTATATTCATTACAACTTCCCA
GTGTTTTGTCCAACCACCACTCCAAAAGATATTCCAATTGAACTGTTGAAAAAACGGTGA
AAAAGTTGAAAATCCTCCAATTTGAGAAGCTGAAACCAGAGAATGATAAATGAGAAACAA
CCTCAGCGCTCAGTCAGTTTTCAGACTTGAGCTTTTCTGATTGGCCAAACAAAATCCTCA
TCGCTGCTTTCTGTTTTGAGTGCTTGATGCTCTGCACATGGACACGATGACGAGCGACGT
TGACTCATGGCGCAGAGATCCCGAACGACCGCGGCTGAGTCGGAGACACGCAGGGA
>TR492|c0_g1_i1
TGTGTGCCTTGGCAGTCTCAGACGAGCGGCCATGGCTGTCATTGCATAGATTCCAATCTG
ATCTGAAGTCAGATTTTTCACCTTGCAGCCAAAAACACCAGATTGACTGCTCCTTAATGC
ACTGAACTAGAATCAGATCATTTTAAACACTTGAATGTAGTTTTTTTTATTATTTTATCT
TAGACAGATTTAGGGTTAGATTTACTTTGCGGCCACTCAAAAGATTTAGATTAAACCTCA
CATTAAGTTGTAGACACAGTTGCAGAGTAGCAGGTGATCCCTCCTCAGTTGTATGGGAAA
CAGCGTCGGCTGTGGCAGGACTGTTGCAGGTCAACGATGGGAGGCTCGGTGTCTTGCTGC
ATCTCCCCCGGGGAGAGTCCCAAGATCCACAGGAGGGAGGTGGAGCTGGAGG
>TR493|c0_g1_i1
TGTGTGCCTTGGCAGTCTCAGACGAGCGGCCACTGCTTCGGGTCCTCCTCATGTTTTAGT
CTCAGAAAGCTTGTAAAGAGCTTGTCTCGTTTGAAAAGAGACAAGAATTGAAAATAGATT
AGACAGATAGACTTACCTGTCAGCATGAGGAGATGACACTGACATACGTGCTGTGAAAAA
ACCCAGGGAGTGCTGCTGAACAGGATTTATCAGTTAAAATATGTGTACGTCACAGAATCA
GTAGCTCACCTTTAGTGTTGTGGTGCATGGTAAGTCTCTTAGATTTCGTACATGTGTCCT
CCATTTGCATTTTTGTCTTTGTCCCATAGCGTTAGATCGGAAGAGCACACGTACGACCGC
GGCTGAGTCGGAGACACGCAGGGA
>TR494|c0_g1_i1
GACAGAAACAAAGGGGTTAAGAAAATTAAACCTTTATATTTCAGATTTCACTCAAATCTT
GAGGTTCCAGTAAAAACAAACTTTTCAACAATCTAGTACAGAACAATAGATGTTCAACTG
GAAATCTAAGCAATAAATACAACAGGAAACAGGAGACATTGTACCACCAGCGAAAAATAT
AATCCAGACCTCTGATATTATCTGTTTTATATTATGGGCTGCACTCTTTGTCCGTTCACT
GAAAACATAGCATAAAAAAATAATATGTAGTTTGGACTCCGTTGGGTTACATACATACGA
AACCTGCTACAAGAGAAACAGAGGATTCACATGAAGGAATACTTTGACATGTTGGGAAAC
GTAGCCTCGCTCCGTCCAAAGGTAACAAAATTTGACTGCCAGAACCTCTGAAAATGCT
>TR495|c0_g1_i1
GGGGATCAAAGTACCAGCCCTGTAGTCAGAGGCTCCACAGCACTGTCCGTGTGTCTCTCG
CTGAGCAGGTCTCCCACAGTAATACCTCAGGACACCATTTGAACTTGGCAAGACAGAGAG
ATTGATGTTTGAAACAGCTCCGAGTGGAGGACGAGCAGCTCAGCCTCATCTCCCCAGATG
TACGTGACGTGCACGGTGCAGGCGAAGGGC
>TR495|c1_g1_i1
TGTGTGGGATGTGGACCGTGTGTTCATTTGTCTCAATCAGCCAACTCTGAGCAACAGATG
CACTGATTGTGTTTATAGGAGTTTCTCTGTTTGCCCATCACAGCTCAGCCATTGAGGGGA
CTCAGACTCACCATTAACTTTGCTTCTGTCATCAGGGGTATAAATGGACAGACAGCTTTG
AATAAGCAACACAGAAAACAATGTGAATATGCTGTTGACTGCTGCACTATAACAGTACTA
ACCTGTGAAGCAATATACTTCTCCAGAGGACTCTCCATTCGGCCCATGTTCAGCATGGCT
GTGTTGGGCCGCTGCTCCGCTGGTGACTCCTCGCTCAGCAGTAACTTGCCTTTGAAGTTA
TGGACCACACACACCACCAGGAAGGTGGCAATGGCGGTGCCAATGATGAAGCCGGCGATG
ACGTCCGACCAGTGGTTGCGGTATTCGGCCACGCGGTTCAGACCGGTGGGGAACGCCAGA
CATGTGAGCCCGAGAGACAGCACCGGCTTGGCCAGACGGACGACCGCGGCTGAGTCGGAG
ACACGCAGGGA
>TR496|c0_g3_i1
TCTCCGACTCAGCCGCGGTCGTCAGACGTGTGCTCTTCCGATCTAACGCTATGGGGAGAT
AGAGGTGTGTGTTCGGCATCTGCATGCGCGTGCTAATATTGTTTCTTTTTCCCTCTCGTA
TGTTCTGAGTTGCTGCAGCAGTGTTAGACACACAGAGACAGTTAGTGGAAAGAATAGCTC
AGCTCCCTTTCTTTGTTCCATCTCTCTTTCTGTCTGAGCAGTTCGAGCTCTGACTTTGCC
ATGCAGAGGTTTGACAAGGACTCGGAGGTGTACAAGATGATCCAGGAGAATAAGGAGTCC
CGCACGGCACCTCGTCAGTCCAACACCTTTAAAATGCTGCAAGAGGTCCTGGAGGCCGAC
GAGAAAGAGGCGGCCCTGCGGTTCCCAGGGAAGCTCTCGCCCAACGTCCCCAAACCAACC
ACAGCAGTAGGAGGAGTCAAGAAAACCCACACCTGTGAGAAGTGTGGCACCAGCATTCTC
ACTGTGGCCGTGCGCATCACGGACGACCACTTCCGCCACCCGGAGTGCTACACCTGCACG
GACTGCGGCCTCAACCTCAGGATGAGGGGTCACTTTTGGGCCGGAGACGTGATGTACTGT
GAGAAGCACGCCAAAGAGAGGCACCAAGGCACCTCCCCCCGAGCCGCCGTGTCCCCTCGC
CAATGAGTCCGCCGCTCCACACCTGCCCCGCTCTGGACATTGAGTGCTGCTGGTCTGCCC
GAAGCTCCACCTCATCTGACTCAGTTATAGACCTTGGGATGGGGCGTGGAGGTGGGCGCT
GGTCAACGATACGGCACAGGATGTTCTTTTCTGATCACATTTAACCATACTTTGCAATAT
TATGATTCACTTTCTTGCCTTTCTTATAATTGTATGAGAACTGGGGGGGCTTTGTTTTTC
ATATGGCCCAGCCTCCACACTCTCTTTAGGTTATTCTTGGCTCAAATGATGCACAGCTGC
CGTGGACTCACGCCACATCACATTGTACTAAGGCCAGATTTACATAACACCAACGCTTTA
GACAAACTCAACAGGACTGGCTCTCTGACTCTCTGAGGATCCGGATAATCATTTGAATCT
CCTGCTGACACAAAGGGACCAAAATCTCACCTACACTGCATGCCATTTTAAAAAAAGATG
TACTGTGCACAGACAGTGCCGTGTGTGTGTGTGTGGGGTGTGTATGAGTGCATGCTTTCA
CATGCAGGAGTGTTATTGCTTCTGCATGCCTTCCCTGCATCTGTGTGCGTGACTGTATGT
GTGTGTGCATGAGAAAGAGAGAGCGAGAGAGAGAGAGAGAGAGAGAAGGGGAGTCCAAGT
TGTTACAGATGGTGAGGAGTATGTGAATTTTGCGCTAGAGTCAGGCCAAAAGCCCTTGAG
TTTTTCGATATTTCTTTTGTATGCAGAATTTATGAGTAGAACTAATGAAAGAAATGCATA
TATACAGACTTGTTTTGCTGTTTTTTGCTTATGAGGGACTATAATTTCATTCAATATACA
AATATTTTTGATGTTTTTGTGATTGAGCTGTATTCTATAATATAGACCATTTAAAATGCA
TAATGTATGCACAGGACATTTAGTGTGAAAAGAATTGATGATGATGATACTACACTTGTC
CAGTTACAGCAGTACTCAGAGATACACTATAATGTTCATTTCATGTGGCACTTAATAAAA
TCACACACAACCTGAAAAAAAAAAAAAGTCCGTTAGATCGGA
>TR497|c1_g3_i1
TGTGTGCCTTGGCAGTCTCAGACGAGCGGCCTTTTTTTCTCATTCTCTGTCCCTCGTTCA
CCAGACTGCCCTCGTATGATATGACAAGACGTCGATCGTGTTTAACTGCAGTATAGTCAC
ATAATCACCCGGTGTACACCCTCCGCCCCCCTCCCCCTTAACAAACATGTCCCATAGCCC
ACCTGTAGAGGGCAGCAAACGCGTAGAGAAGGCCACAGAAAACAGGGAGACAGAGAAGAA
AATATAAAGATTGTATGTTAGATATTTAATCTGATCAGAGAGTCGATCCTTTTGAGACAG
ACTGGTGCCCGCGCGAAGCCGAGTCGGAGCTGTTTGCTGGTGTAAGCGGCCCCCTCAAAA
CCACCGACGACACCACCACCACCACCACCACCGACACCCACTCCACCCGCAGAAGGACAA
AGACATGAGGTAATGTCTGCAGGCCCAGAGAGGCAGAGATGGAGACAGAAAGAAAGAAAA
AAGGGGTGGGGAGTCGATGGTGTGGAGCTGCTCTGCTGCTTTAACAGTCACCAGTACTCC
CAGTGCAAAACAAACACAAAAAAAATCTCCACTTGTTTTTTTGTTGGGTTTTTTTTTTTT
TTTTGTCCCTTAAAATTTGCTTTTTAAAAAGATTATCAGAGGAAGATTAGTTCAGAAATA
ATAACAATAATGGTATCATTACACATGTATAGAAAATGCACAGTCTGCTTGGACTTTACT
GTACAAAGAATCGCAAGCGGGTTCTGTCAGACATAGCCTCTGTATGGAGGAGGATTGGGT
TTATAATTCTCCTTTTTTATTTATTTTAATTCTTTTTTTTTGCAGGGTTCTTCAGTTCTG
GCTCTCGTTTTTATGTATTTTAATTATTAACTAAGTTAAAAGCAATTTAATATTTTAAGC
TCTGCGGATTATAATCTAATAAAAGAGAGAAATGCCAAAAAAA
>TR498|c0_g1_i1
CTGACCTAGATGACCTTGACTCTGCCTGGTTTTTGCCCGAAGGTCTGCTGTGACGTGTGT
CCTCACCGTATGCGTGGCACCCACCACACCGGGCCGCACCCACCTCAACTTAAGGGCACG
GTCACACATGCGGGATGTGATGCAGACGGAAATCAAGGAGGGTCGTCCACACATACACAT
TTCTTTGCGCTCGGGTAGAGGCTGCAACTTCGCCGGTCAAAGTTCAGCACAGACGAGCTC
CTTCGCCGGCATAGAATATAAGTGAATGGCAGGTGAATATCCGCCAATGCTCATTTCAAG
CATGTGTTAACCGTGCCCTCAAGAGAGGTTCCCGTTTGCAGACACACATTAAGCCCGCTG
AAAGCTAAATGTAACATTGGAAATGCCACGCAGAAGTTTAGGCAAAGCCCCTGTTGTTTT
CCATTGCGACTGTAAATCAGCTCCTATTTTTTATTTATTTTTTTTTAGCGGCCCCTGTCT
TCCTTGTTTCCTTTCCTTTGGTCCCCCCCCCTGTGCCTGGCTGGCTGGCTGGCTGGCTGG
ATGAACGGTGGCTCACACACACCCTCCCCACCTGGCAGGTCGTCTGTGCTGTGCCCACAT
GCTGTATGCCAACATCTGCATCATCAAAATAAA
>TR499|c0_g1_i1
GTAACGGAACAGGAAGCTCGTGCCACAACTTTACGAGCGCGAGCCAGACAGTAAACAAAC
CGGGAGCCAATGGGAGCTCAAGATCATCGCTGTGACATTCGGAGAGGGCTGAAAACTGAG
CGCCGTGGTCCCGCCCACCATTGACTTTGTTCAGTGGGCTGCTGGAGGAGGAGGAGGTCA
CAGACATGGAAGCAGCCCAAACTTTGGGTGGGAAAC
>TR500|c0_g2_i1
AACAGTACTGCTGAAGCTCACTGCACAAAGCGGTAGCTATTTTATTTATTTAATGTAAAT
CTGGGATACATATGTTTGAAGTGTACTGAGGAGTGGCACTTTGATGTAAGCCATGCTATT
GCTGAGTAAAATGTTGTAAACCTCATCTTTTTTTTTTTTTTTTATTATATCATGATTATC
TTTTTTTTTTTGCATACTCTTTTCAGTTGCTTTTTCTGGATGTTCCTAGGTTCCCTGTCA
TGGTAATGTTGATGTTTCATGGTGCTGTTTGTAACTATGGCTCCTACTTTTTTCTTGTGA
AGACAGCATGCCTGGTTTTAAAATAACAGTTTTTATCCAACATGTTTTAAAGGGGCATAA
ATATCATGTATACTGAACTCTGAAGAGAAGCGTTATCAGTAGCCAGATGAATCTGGCACC
AAGTG
>TR500|c0_g2_i2
TCCCTGCGTGTCTCCGACTCAGCCGCGGTCGTAGTACTGCTGAAGCTCACTGCACAAAGC
GGTAGCTATTTTATTTATTTAATGTAAATCTGGGATACATATGTTTGAAGTGTACTGAGG
AGTGGCACTTTGATGTAAGCCATGCTATTGCTGAGTGAAGTGAGAGAAAGGCGCTGTATA
TTCATGGAAGCAGTTCATCATGCCACTGTGTAAAATGTTGTAAACCTCATCTTTTTTTTT
TTTTTTTATTATATCATGATTATCTTTTTTTTTTTGCATACTCTTTTCAGTTGCTTTTTC
TGGATGTTCCTAGGTTCCCTGTCATGGTAATGTTGATGTTTCATGGTGCTGTTTGTAACT
ATGGCTCCTACTTTTTTCTTGTGAAGACAGCATGCCTGGTTTTAAAATAACAGTTTTTAT
CCAACATGTTTTAAAGGGGCATAAATATCATGTATACTGAACTCTGAAGAGAAGCGTTAT
CAGTAGCCAGATGAATCTGGCACCAAGTG
>TR500|c0_g3_i1
CACAGAGTCAGCGGTGGCCTGGGTCGGGTTAAAACCAGGGCCCAGTCCGCCGGACAGCTC
GTCGTTTGGACCAGGGGGGTCGCAACGTCCTGCAGCAGGAACAGACAGGACAGCTGGTTC
AAGTCGCTGTTTGTGAGGAAAGTCGATCCCAGGAAAGACGCGCACTCCAACCTGCTGACC
AAGAATGAGGAGAGCAACCTGTACAAAATCCAGTTCCATAATGTGAAGCCTGAGTGCCTG
GATGCATACAACAAACTCTGTGAGGATGTTCTGCCCTCCATCCACGCTGATAAGTACTAC
CCCTGTGAGCTGGTGGGCACCTGGAATACCTGGTATGGAGAACAGGACCAGGCTGTTCAT
CTGTGGCGCTACAGAGGTGGATACCCAGCTCTCACAGAGGTGATGAACAAGCTCAAGCAG
AATCAGGACTTCACGGCGTACAGGAAGGAGCGGGGCAAGATGCTCATGTCGCGCAGAAAC
CAGCTCCTGCTGGAGTTCAGCTTCTGGAACGAGCCGGTCCCCCGAGAGGGCCCCAACATC
TACGAGCTCAGGTCCTACCAGCTCAGGCCAGGAACCATGATCGAGTGGGGTAATTACTGG
GCCAGGGCCATCGGATACCGCCAGCACAACAGAGAAGCTGTGGGAGGGTTTTTCTCACAG
ATCGGCAACCTCTACATGGTCCATCACCTCTGGGCCTACAAAGACCTCCAGTCCAGAGAA
GACACGAGGAATGGCGCCTGGCAGCAGGAGGGCTGGGACGAGGTGGTGTATTACACAGTT
CCCCTCATCCAGCATATGGATTCCAGGATTATGATCCCGACGAAGGCTTCCCCGCTGCAG
TGAGGCGAGACGCGAGCCGGAAAGCTGAAATCAAGTGGCACCCGTCTGAATGTTACATCC
ACCCAGAGCATCACTATCATGGTTTCAACGATCCTGCCAGTGCTGCCAGTCAACATCCCT
TCTCTGTTCTTATCTTTGCTTTATTACTTCAGGATGTCACTAGGACAGAGGAGGTCACAA
TGTCCACCATGTATCTAAAATTAAAAACAGGTCAAACCACTCGCGGCCACTGACAACACT
TCTTTTTCTCTTTTGGGTTTCTGGAGCAGGATGAGTAGATTTGGCCAATTTAAACCTCCT
GATGGTCGTTATGTCCAGCGTCTCGTGCCACATTAAAACGGTCCACGGAGAGAGCCCATC
TCTCGGTTTCAGACCAACCAAAGTTACTTGAAAAGACGAGCAGCTGTGCGGTGTGTCGTG
A
>TR501|c0_g1_i1
ATACCAATAGTAATTACCATTAAGTTTCTTTTTCATTTAAATTACATTTATAATGTTTTA
CTCACATACACATTTATTGTTTAATTTTCTTATTGCAATAAACAAGAGTAGCCAGAATGA
GTCAGGTATTGCTACAATTCGCCATACAAACTCTTTGTCCCCTCAGACAATGAAATTCAA
AAATAACTTTATTGGCAAGACAAAATTACACCATAGCCTCTCCATCACTCATTCTCTCTC
TCTCTCTCTTTCTCTGCTCTGGGAGAGGCTGAGGGCAGAATAAGGCTAA
>TR502|c0_g2_i1
TGTGTGCCTTGGCAGTCTCAGACGAGCGGCCATTCAGTGTAAATGTGAACCAATCATTTT
TATCCTTTTGAGTTGCTAGCATTCTCTGAATCTCTGCATAGCCCTGTCTACATCTGATTT
TAACTTAATTTAACAATTGTTTTAAGACAAAAAAAAAACTCCCATATCTGTTACTTGAAG
ATACTGCTATGATAATGTATTTAAAGTCGGTAAGTGGAAAGTGTTTTTCTTCCCAGAAGG
GTATGTGAGGGATATCAACTTTGCCAAAAATCACAAATCTGTTACAATTTAGGCAGTTTT
TAATCGTGTAAAGATCGGAAGAGCGTCGTGTAGGGAAAGA
>TR502|c0_g3_i1
GTCTCCGACTCAGCCGCGGTCGTACATCTGATTTTAACTTAATTTAACAATTGTTTTAAG
ACAAAAAAAAAACTCCCATATCTGTTACTTGAAGATACTGCTATGATAATGTATTTAAAG
TCGGTAAGTGGAAAGTGTTTTTCTTCCCAGAAGGGTATGTGAGGGATATCAACTTTGCCA
AAAATCACAAATCTGTTACAATTTAGGCAGTTTTTAATCGTGTAAAGATCGAGGATAAAG
TAATGTAACATTTAATGTGAATTACCAGTTCATTTTATTCCACTTATGATAGGAAAATTG
ATGTAAGTAGCTGTAAAGTCAACATCCTATTCCTGTTTTACCTTCTGTCATAGCCTTTGA
TCATGTTTTCTTTGAGTTTTATGCTCATTGTAGGTTGAAAAATGAATAAAACCCTACAAG
TAAATGAA
>TR503|c0_g1_i1
AGCAGCTGCTTCAGCGAATGTGGCAACTTCGGTTTCGGCATCCAGGAGCACATCGATCTG
GGAATCAAATACGACCCCACCATCGGCATTTACGGCATGAACTTTTTCATCGTGCTTGGC
AGACCTGGCTATTCTGTGTCCCAGCGAAGGCGTTGCAAGTCTGTCATTGGAGCTCAGCAT
CGAGTGACCCGCGAAGAAGCTGTCAAATGGTTTCAGAAGAAGTATGACGGTGTCATCTTG
CCGCCAGTGAAAAAGAAGAGCAAGAA
>TR504|c0_g1_i1
TCTCCTTCAGCTGCAGCACTGTGATGCTCTTAAGCTGCTCCTCAGTGTCACATAGGTTGA
TGGTACAGTAACTCTCAACTCTCCCTGTGCTGGTTTTAACTGAATGAAAATGACTGACTT
GTGTTCGCTTTCATAGTCGGACAGCAGCTTGCTGTCGTCCTCCAGCATCCGGTCAAATGA
GATCAGTCGCTGTTCATCTTCTGGGATTTTATGGCGACGTTTAACTGACTTCTTCGCTTC
TAGCACTGTGACTCGATTACTGAAGTATATGTGTGGGTTAAAGTATGTCCCATCTGGCCG
GAGCACGATGACCTCTATAATCATGTCTGTGGTGTTTGTCTGGAGATTCTGCTGTGTGTC
TAACGAGGAAACCAATGATCTG
>TR505|c0_g1_i1
TGTGTGCCTTGGCAGTCTCAGACGAGCGGCCAAACTTGAATGCAGCTCACACGCAAAAAA
TAACACGTCTGACGTAATTTAATTAGATCAAAAGCAGTACATATGGTAGGATTTGTGTGT
AATCCACCTTGTGTGTGAAATTGTCCTACCTGTCTTGCAGCGACCACTATCGAACGTCTC
TAAAGAGCTGCAAGATAAACAACAGAGGGGGTTAGGGACAGGGAGGGGGAGGAACAGATG
GGAGAAACCGGGAGGTGCAGAAATAGAGGGAGGTGAGTACGGTGCGGGACTGGAGACGGG
AGAGAAATGTGGGGTGAAAGAAA
>TR506|c0_g1_i1
GAATAGCTCAGAGGGGATATTACAACAACAGCGAGATCACGGAGGAGCTGCTGAAGAACG
AGCTGTACCCGGATCTGTCCCAGGACCAGTTCAAGGCTCTGCACGAGAAGATGAAAGGCC
TCCTGAAGGGGGCAGCACTCACACACACACCTGCAGTGTGAGCTGCTACACCTTCAAACC
TTTCTCTTTATTCTGCCAAGTAAAAGCATCACAACAGAAGCAGATGGAGGAGGATCTGAT
ATAAACGAGTCTGTATGAAATCCACTTATGAGAAGAGTCACAGAGATGAGGACAAAATAT
ATGAGAGTGGGAAATAAATGCATTACAATACAA
>TR507|c0_g1_i1
ATGCGGCTGTACAATGTCAAAATAATTCCTGGACAGTAAAGAACAGAACAAAAGTTACAA
CTGGCAAACTTGGTAATTTGCTCTGTTCTTAAGTGCACCACTCCTAGATTAGACAATTTC
AGTAAAAGTGTCATTAGGAAGTCAGCTGTTCTTGTGTTTTTGGCTGAGTGTCTCCAGCCA
TGATGCGATGAATCCTCCTGCGGTGGTTTTTGAGTGACTTAAGATTTGGGTATGCACCCT
GACAAACATCACAGCGATATGATTCAGACTGCTTGTGAGTAAGCAGGTGTTTCTGT
>TR508|c0_g1_i1
TGTGTGCCTTGGCAGTCTCAGACGAGCGGCCAGCCGTCCAAAGTTTCTGTGCCGTTCGCT
TCCGCCTGACCCGACAATCCTTCTTCTTTCTCTTCTTCCTCCTCCTCATCATCATCATCT
TCGTCTTCATCATCATCTAGATCATCTGAATCAAGCTCTTCTTCTTTGCTTCCTAGTAGT
CTTTCCAGTGCGTTGCTCATGGAGTCTGGGTCGAAACTGAAAGGCTGAATTGAACTGCTC
CAGGGCAGTTCAGCGCCCTCATGCGATGACATGGCACTGAGGAAGTTCTTCATCCCCTGA
CTGACTGCCACCAGGCTGTAACCGCCCTCCTCGTCCTCCTCGTCGCCCTCTGTTTCCTTT
CTCCTCTCCTCCGCCTTTGTCTGTTTGGTGGAACTGGAGTTTTGGCTG
>TR509|c0_g1_i1
GAAAAACACTCGCACACCAAAAGTCACTGAAGGTGTAAAGGTCTGCACAGAGGTCAGAGG
TTTGTCATCTTTGTGAAGACAACCGTCCTGGTGACGAGTTTCATATTTTATTTGAGTTTC
AGAACATAAATATTTTAAAATGAGACAGAAATATCTTCCAGAATATTATACTCGTCGGCC
ATCTATGTTTAAGTTAATGTTGCTTTTACAGACTGATAAAATAAGAGTTATTTATAATCT
TTCGTGAAGAGAGTCCTCCCTTTGTTTAATTGACATTATCATGTTGTTGATGTTTCTTTT
TCTGTACATGAATTGATAACTGATTTGTTTGTGCTCCACACGCTGGATTCGGTCGTGAGC
TAAATAAAAA
>TR509|c0_g2_i1
GAAAAACACTCGCACACCAAAAGTCACTGAAGGTGTAAAGGTCTGCACAGAGGTCAGAGG
TTTGTCATCTTTGTGAAGACAACCGTCCTGGTGACGAGTTTCATATTTTATTTGAGTTTC
AGAACATAAATATTTTAAAATGAGACAGAAATATCTTCCAGAATATTATACTCGTCGGCC
ATCTATGTTTAAGTTAATTTCTCTATTACAGGCTGATAAAATAAGAGTTATTTATAATCT
TTCGTGAAGAGAGTCCTCCCTTTGTTTAATTGACATTATCATGTTGTTGATGTTTCTTTT
TCTGTACATGAATTGATAACTGATTTGTTTGTGCTCCACACGCTGGATTCGGTCGTGAGC
TAAATAAAAA
>TR509|c1_g1_i1
GGTCAGACGTGACGCACATGTTTAATTAATGTTTAATTTAATTGTCTCCAGTGTGAACAA
AGTGAAGCTGATCTCAGGTCAGACTCAAAACTCTTCAGTCAAACATCCGAGATGATCAGC
TGATGGACTGTCTGCTGATCATGTAGTTATAATGATGCCTGTGTGTTATTGACACACCGT
CATGTGACATCTATGTAGAGCTTAAAAAAGTATTTAAATTAGAAAAGTATCTGTTATGTT
CAAACATAAAATATAGACAGACAGTTCAGAGTGAATAACACACGCACACCAAAAGTGACT
GAAGGTGTAAAGGTCTGCACA
>TR510|c0_g1_i1
GCAAAATACGCTTTAAGACAGTTCAATTTTTAGGTCCTATACCATAATCTTGTGATGTAA
AAATGGGCCACCCTCTTACCGGTCACTGTTGGCGTCACGGGCGTGGCCCCCACTAGCACT
GTGCTCATTACAGAGGAGAGTTGTTCTTGGACAGTGGGGAGGTCAGTGAAATCAGACACT
GACAGAGCATAACTGGGGTCATATGATATCTTCTGCAGACGACCGCGGCTGAGTCGGAGA
CACGCAGGGA
>TR511|c0_g1_i1
CCTCTCATGGATTTTTGCTTTCAGTCAGGAGAGATCGGTTTGTGCGTGGCGTGTTTTTGT
GACAGCAAAACTAGCCTAAATCTGCTGTTTGTCTGTTTTACACCAATAAAGAGTGAATGT
ATCCCGTCAATGACTCTTTCATTTGATTCCTGGTGTCAAAATTATGTGAAATACCGGATT
CATTTGTTTTTGTGTGTCATCTGATTTTGTACTGGG
>TR512|c0_g1_i1
GAACTCTGACTGGGCGTCCTCCGCTTGGTGGAGACGTCCCATGCGGTAGCTATGTCTGGA
GCCCTGTTTCCCTGCCCACGCACGAGGCTTGGGGTTCATCTGAACAAAAACAGATGTGTT
CATGTGAAGAGTCTCCACTCGTTCTGACAAGTGATTCAGCCAGTCCAGGTGGTCCGAGAT
AGACTGGGTTAGATCACTGTTGCTCCCAGACAAGTTGTCCTTCAGTTCAACGGCAGCAAG
ACGAACATGCTCCAACTTGTCGATCTGCTCTTTCAGCCGGTCATCGAGCTCCTGCATCAT
CATCAGACCTTCATCGGGTCTGACGCCGCCCTTGGTAGTCATCCTCATTTATCTGACGTT
GAAACACTCAAAACGCTTGGAGGTAAAAGGCCAATGAATCCTGCGGTGAGTTAAGCGACT
TCCTCACTCCGTCGGTACAAAGGGAAAACTTTTCTTCGTCCAGACAAGCCTCTTTGTCCT
GCAAAAAATCTCTGGAATTTGACTCTTGTGACGTCACACCCCCATAGCGTTAGATCGGAA
GAGCACACGTCTGAACACGACCGCGGCTGAGTCGGAGACACGCAGGGA
>TR512|c0_g2_i1
AGCGGAGGACGCCCAGTCAGAGTTCGGCTGGTCCCCCATCCGCACACGGCGAAACAGCGA
TGCAGCCTCTGAAATGTCCTGTAACTGGTGACATTTGGTGAAAACCAAACTCTTTGCACA
TTTTTCATATCGGTACACTTTCAAACATTATGACACCAAGTTTTACATGGAGTTTAACAC
TTAACATTTTCTATATCTTGTATTGTTGTGTTGTTGAACATGCTAGATTTTTAATAAAAT
CATGGCTATCATAAAAAAAAAAAAAGTCCGTTAGATCGGAGGAGCACACGTCTGAACGAC
CGCGGCTGAGTCGGAGACACGCAGGGA
>TR513|c0_g1_i1
TGTGTGCCTTGGCAGTCTCAGACGAGCGGCCATACTGCCTGCTCTCGTCAGTGCTCCCCC
TGACATCTGTCGCTGTGCAGATAGAGAACACCCACGGAGATGAGCAGGATACCAGCGGGC
CGCACCCATGCTTATACTTTTAAATATCTGTACACTTACGTAGCACAAAGGGCACTGTGT
TGATGCAGATGCACCCACAGAGATGCAGGCATTCATTACTGCTGCCTGCATCTGCAATGT
GCGCGCGACGACCGCGGCTGAGTCGGAGACACGCAGGGA
>TR514|c0_g1_i1
GTGTCTGTCTGTCTGTCTGTCCGTTTGTGTGTCTGTGTGTCTGTGTGTCTGTGTTTGTGT
CCTCGATCTAATGTGGCATCTAAAGGGATGTGACAGCTCCTGGTGTCTGTGGAGGGAGGC
TATAGGCTAGTCCTGAGCCAGAGTGGAGGTTGTTTACACCCCAAAATGTGAAACATCACA
CAAGAAAGGAACTGGAAGCAAGGGGATCTGGCACAGAGTGTGATGAG
>TR515|c0_g1_i1
TCCCTGCGTGTCTCCGACTCAGCCGCGGTCGTGGCAAGTGATGGTGATGGTAGTGTTTTC
TCATACATATTGAACCATGGTATCTTTTTTAGTGAAATGTGTCTGTAGCTCTATCACAGC
TCTTGACTTAATCAAAATATTGTCAGTTTTATGTAGGTAAAGGTCTCTTGAGCTGCGTGT
GCTCAAGTAAAATGCATCCTTTGAGAACTTGAACTACTTTTGTTGAATGAAAGAAGGAAT
TTTACAGAAA
>TR515|c0_g2_i1
TGTGTGCCTTGGCAGTCTCAGACGAGCGGCCACCATTTGGTTTTGATTTGCTGCTTTTAG
TGCTGAGAGCTCATTAGTTTGGGTCGTTTTTACTTTTACTTTTTGTTTCCATTGTTGGTG
TGAAAGCTCATTGTTCTGGTGGTTTTTCAAGCATGCTTAGCGGCAAGTGATGGTGATGGT
AGTGTTTTCTCATACATATTGAACTATGGTATCTTTTTTACTGAAATGTGTCTGTAGCTC
TATCACAGCTCTTGACTTAATCAAAATATTGTCAGTTTTATGTAGGTAAAGGTCTCTTGA
GCTGCGTGTG
>TR515|c0_g3_i1
TCCCTGCGTGTCTCCGACTCAGCCGCGGTCGTAAATGATGCAAGTTCGTCATGCTTGTAA
CTTTTTTTTTTTTTTTGCGTTCACGTAGTTGAAAAGAGAAAACATGTGACATACCCCGAG
TATAAACCCAACAGCACAAAATGTTCCGAAGGGGGTATAATCCACGCCGTTTCTTGTTTC
GGTTGTTAATTTTTGTCTGATATATATTTTTTTCCATTTGGTTTTGATTTGCTGCTTTTA
GTGCTGAGAGCTCATTAGTTTGGGTCGTTTTTATTTTCACTTTTTGTTTCCATTGTTGGT
GTGAAAGCTCATTGTTCTGGTGGTTTTTCAAGCATGCTTAGCGGCAAGTGATGGTGATGG
TAGTGTTTTCTCATACATATTGAACCATGGTATCTTTTTTAGTGAAATGTGTCTGTAGCT
CTATCACAGCTCTTGACTTAATCAAAATATTGTCAGTTTTATGTAGGTAAAGGTCTCTTG
AGCTGCGTGTG
>TR515|c0_g4_i1
TGTGTGCCTTGGCAGTCTCAGACGAGCGGCCAAGCGGCAAGTGATGGTGATGGTAGTGTT
TTCTCATACATATTGAACCATGGTATCTTTTTTAGTGAAATGTGTCTGTAGCTCTATCAC
AGCTCTTGACTTAATCAAAATATTGTCAGTTTTATGTAGGTAAAGGTCTCTTGAGCTGCG
TGTGCTCAAGTAAAATGCATCCTTTGAGAACTTGAACTACTTTTGTTGAATGAAAGAAGG
AATTTTACAGAAA
>TR516|c0_g1_i1
TCCCTGCGTGTCTCCGACTCAGCCGCGGTCGTCTGTCTGACCGACAGTCCAAAACTCCAG
AAAATTCAGTTCACCGTCATATAAAACAGAGAAAAGCAGCAAAACCTCACACTTAAGAAG
CTGCAACCAAATAATGTTTCATTTTGGCTCCATAAATGACAGACGATTAATCAGTAATCA
AACACATAACTGATTCATTTTCTGTCGATCTGCTTATCAACTAATCATGAAATTTGCAAT
TTTTCCCGAGAGTTCGTCGGCTAAATGATTGGCTGATTTGAGAAATCCTCATTAGATGAA
TCAATCACGCAAATAGCATTAAAAAGACTTCGAAATAAATCGAAAACGCTCCATGTAACT
GGGAGGAATAATGTGTTTATATAATATTTTGTACTGGCCGCTCGTCTGAGACTGCCAAGG
CACACA
>TR516|c0_g2_i1
CTCCAGCGGCAGAAGCTGAGACAATTGAAACACGTTTTCCTACCTGCTGACTCTCCCGTG
GAGCTCACTGAAAACATCGTTACAGAGAAAAAAAACACATTCATGAAAGTCAAAGCACCT
TTTGCAGGTCATCCTGCAGCTTCCTCAGCATGGCTTCCAGCTGCGACACCTTCTCTTCTA
GGTGGCCTGGAGAGTCACTGCAACAAAGAGACGCAGTGACACCTCGTCAAAAAA
>TR516|c0_g3_i1
AGAGTTTGTCGGCTAAATGATTGGCTGATTTGAGAAATCCTCATTAGATGAATCAATCAC
GCAAATAGCATTAAAAAGACTTCGAAATAAATCGAAAACGCTCCATGTAACTGGGAGGAA
TAATGTGTTTATATAATATTTTGTACAAACAGAGACACATACACTGTTGACCAAAAAGTT
CTCAACACGAGCTCCACTCGCGTCCTGCCGCTGACGGGCTGAGGAAGGCCACGGGATGAG
GCTGAAAGCTCTCGAAACACAAGTGGAGCTCATGTTTAGTTGAACTGTTTCTTCTTTTTT
TTTAATATCAGGTGGCTGTTTCTGAGATCAAGAATAAGCCTTTGAATCCATCACATACAG
TATTGTTTGACATCTACATGAAGAATAAACATAGAAACACATGGACATAGAGTCATGGAA
AGTACTAGAAAATACTGATAACAGCATTGAAGGAGTCGTCATAAATACATTTTTAAAGTA
TTATATAGGTATATTCAAAGAATCTGAAAATATTACTGTACAAATTTACAACAAAATTAT
GAATAAATAAATGCTCTTTGAGTGTTTTTTTGTAGTTAATGCCTCTACAGTGAGTCAGCG
GCGACTGGAGGTGGCTGAATGGGCGGGAGCATTTGTACAGGTGCACGAAAGGCTGCATCA
GAGCACACATCTCGCTCCAGCGGCAGAAGCTGAGACAATTGAAACACGTTTTCCTACCTG
CTGACTCTCCCGTGGAGCTCACTGAAAACATCGTTTGGCCGCTCGTCTGAGACTGCCAAG
GCACACA
>TR517|c0_g1_i1
TGTGTGCCTTGGCAGTCTCAGACGAGCGGCCACATATTAATGCATGAATGGAAATAATCT
AATAAAATAATGCAGAAAATTTAATCTCATTTGCTGATAACACGTCTGTCGTTTCTCTTC
TAATTTTGAACGTGTGACTTTCACTTGTACTGGAGGAGTTTTACACTGTGGGTCTGATTT
TTACTCACGCAGAGTCGTCTTCCACCTCCACCTCCACCTCCGCCTCCACCTCCACGGTGG
GTGCTGAACTGGTCCTCGAGCCTCATGTTTCTCCACCGAGAGCTCCATCATCACGACCGC
GGCTGAGTCGGAGACACGCAGGGA
>TR518|c0_g1_i1
TTTTTTTCCGGTTGAGACTGTTTTGTCCCCACACAGCATCATTCGCCCCGTTAACCTACA
GTCAGGCTGATAACGCAGGTTGTTTCTGCTTACTGTCTGCCCTCAATCTGTCGTGTTTCC
CCCGAGTAAACCCGCTATCTTTTTAACTGCACGGCGGCGAGACTCTTTGGTCTTTGCTGT
TTTGACACGACTTCACATGCACACACAGCATGACTAATGCTGCTCCAGGCTTACTGTAGC
ATCATACCATTGTTGTCTTTGTTCAAACTTCGACTAATTTAAAAGACCTTTTTGAATGTC
CTCTCTGAAATATATTAGATTTCAGCTTTACATTATTCATATCAAGTCAATTCTAATCAG
ATTTTTTCTGATTTAATGAAAATAGCTGTGCGTTTTTGCGTTTTTTAAGGGAGTAGTTTG
ACATGTGGATAGATGTAAAGTATTTGCTTGCTTGCCAAGAGTTCAATGAGAAGACTGACA
CCAATATACCATCTATTTTTTTAGCCTTGTACAGTTAGCTACAGTAAAACCCAATGATGA
TGTGATGATGTCATACTACCGTTTTGCAAAACTATACTTCTGTAGCTGATGACTATCGCC
ATCTTGGTTTTGGGGAATATTACCATATTTGGACAAGATGATGGAGTTGAGCAGGAATGT
GGTAGTGACTGACCAATTACAAGGTAGTTGCGCCGCTTTATCATCTATTTTACTCTTGAT
GGGACCATATTTTACAAAATCAACATCACTCTGTATAGGTGGTTTGCAGGTGACGT
>TR518|c0_g2_i1
TCCCTGCGTGTCTCCGACTCAGCCGCGGTCGTTGTAGCTGATGACTATCGCCATCTTGGT
TTTGGGGAATATTACCATATTTGGACAAGATGATGGAGTTGAGCAGGAATGTGGTAGTGA
CTGACCAATTACAAGGTAGTTGCGCCGCTTTATCATCTATTTTACTCTTGATGGGACCAT
ATTTTACAAAATCAACATCACTCTGTATAGGTGGTTTGCAGGTGACGT
>TR519|c0_g1_i1
TCCCTGCGTGTCTCCGACTCAGCCGCGGTCGTCACAAATAGGCTATATGGAATGCGATAT
TGTACAAGACGATCAGAAACATAAAGCACTATTACATAGCGATAAGGGATCCTTCAAATA
GGATGCAAATTGTAACATATGTAATTTCATTTTACAAAGTTATACACGAGTACAAGGTAA
GGAAAGGGACAACATTGAGCACGTTGCGAGGAGCAAGTACATTAAAGTAGGCCTAATAGG
CCCCCCGTCTTTCCACCCGAATAATAATAATAATAATAATAA
>TR520|c0_g2_i1
GGACTTGAAATGGGCGCTCTGCTGCTGCTGCTGGCTCTGCTGTCGGCGGTTGACGGTTCA
CCCCTCCTCCTCTTTGCCAACCGGCGCGACGTACGATTGGTCGATGCCGACGGCGTACGA
GGCGAGTCCGCCATCGTCGTTAGCGACCTGGAGGATGCGGCGGCAGTGGACTTCCTGTAT
GCGGAGGGCCTGATATTTTGGACAGATGTCAGCGAGGAGGCCATCAAGCAAACACACTGG
AATCAGTCCTCCAACTCCCTTAAAGAGGCCCTGGGAACTGGCCAGACTGTGGTCGTGTCC
GGGTTGGACAGTCCTGACGGGCTGGCCTGTGACTGGTTGGGCAGAAGGCTCTCCTGGACA
GACTCTGAGACCAATCGGATTGAAGTGGCCAACCTGGACGGCTCCTCAAACGACCGCGGC
TGAGTCGGAGAC
>TR521|c0_g1_i1
GTGTCCATCCATCATTTATTGTCTATCAAGTTTGTTAAACTCTGCTCTGACACAGAATAT
TTTATCATTTACATTCATCTCATAACAATATTATAATATGTAAATCATGAGTATGGAAGT
GAGAGAAATTTAAATGAAGCTCACCATCCTGAAGCAAACTCCTGAAAACAGACAAACACC
TCTTTAGTCTCTTATGATGAATATAACATACAGTTTAGATCATTTGTAAGTGATCAAAGA
CAACGACAGTATGAAGCTGCAGTCATGTGACATCACATCCCCGTAGCGTT
>TR522|c0_g1_i1
AGCATTGGGGCTAAGTCCGGCACGTTTTCAATTTATTGAATTGTCCCAATTCAATAAATA
AGTTAAATGAAATGAAATGAAATAATAAGAATAATTACAGTTCTGGTTTGATTCCAGTCA
ATATTCAACTACAAGTTCAGAGTGATCAGACATCAGCAGCCTATTGTCCCTATTCCATTG
TCCTATTCCACTCAGAGAACTGTCTGCCCATCATTAGCAGATTCTTCAGATCTGCAGGTA
TGTAATCTAAAAAGGGTGTCCAGACTTTTAAAAATATCTCATTTTTACCCTTCACAACAG
CTTCCAACCTTTCATGAGGTAGAGTATTAAAGATCTCTCTGTACCAAAGGGTGGCAGTAG
GTGGAAGGGGTTTGATCCAGTTTTGCACATTTTCGGGCAGCAAGAAGGAGTTTTTCAAAA
AGCTTATATTGTGATGCAGTGAGATGTAGGTCCCTTGAAGGGAGGCCTAGGAGGAAAACC
CCGTGGCCGCTCGTCTGAGACTGCCAAGGCACACA
>TR523|c0_g1_i1
GTCAGTCTCGTGTTAGTGCTTCGTCAGAAAAAAAAAAAAAAAGGTGCCTGTCGTCGACGC
ACGTTTGACAAACTGTCGGCTGCTGTTTGAGGATCAGCTCGCAATTTTTAAAGTCGCTGA
AACAGGTCTCGGGCACCGAGTCCACAGGAAGTTCAAAGTTAAGTTACGGGAAAAGAGGAA
TGATCAGAGGAGGAAACACCTGCCTGCTGTTTCAAGACACTTTACAAAAAAAAAAAAGTC
CGTTAGACGACCGCGGCTGAGTCGGAGACA
>TR523|c1_g1_i1
TTTTTGTTTGTTTTTTTTAATTATGGGATTGCCTGTTTTCTTTATTTTATATACGTTGTG
CAGCATGTTCACTTTATAAATAAATGTAAATGCAATGCTCGTGCTGTCTTGAACACTAGG
AAAAACCCCAACAATGAGAGACTTTGGGCAAAACACTTTTGATTAGAAAAACTTAACCAA
CTTTATGTCTTTAGTTTTTTGAAAATGTTATTTTTTGAATTGCCTCTAGTGAAGATCGGA
TATTCAGTGTTTTTTCCTAGCTCACTCAAATTGAGAAACATGATTTATTTTCTATTTTAC
TGTAAAATGTTTATTTTTCATGATTCGTTTGGTTTCATGTTTTGAAAGAGTAATGTTAAA
ATTGGTTTTATTTTTTCTCTCCTTTTCAAATTCTATTCTCACAACCCAAGCCTTATTGTT
TTCAAACCACATGCAGCCCTGACAGTCTTGTTAGTGCAGTGTTTGATTTGGTCCTGAGGT
AGCATTTGTAAAAACAATATTAAAATTGGCCATTACTGCTGAATGTTTGGTACATATAAA
GTAAATTTAAATAGATTCATGATGTTCAGTAATCTATCAGCAGTAATGGCTAAATTTTAT
TGAATGTGTGGTGATGCCA
>TR523|c2_g1_i1
TTCAGACACACTGCGAAGTGGTTATACGCAGATATTAATTTACTCGTGTGTGTGTGTCAA
CTGCTAAAAGATGATTAATGACGAGCTTTAACGCAGCTGGAATGACACACAAGAGAAGTT
CTGATTGTTTAAAGTGTCCTGATCCGCTCATAATCACGTCACAGTGTGTCATAAACTGTT
TAAATGCTGCTTAAAGAGGGAGACTCGATGTTCTCAGGAGAGAAAAGTCTGGTTTGTTGA
TAAGACGACCTGAATTCATTCCTCACATTTTTTAAAACAGTTTCAGTATTTATCTTTGGG
AAAACTTTGTCATACGTTCGTGCACTTTGAATAGAGACCACGGGACAAACTGACGCACAA
ACGGCCGAAACTTGCACAAGTCAAACTCCTTGTCAGTCTCGTGTTAGTGCTTCGTTAAAA
AA
>TR523|c2_g2_i1
ATAACCACTTCGCAGTGTGTCTGAACCAAGTACAGCTCATGAATGATAAACTGGAGGTCT
TGTGCTCCTTTAGTCTGCGCTGCAGGTAAAAAGCCGGACCAGCTGTCGTCAGAGGAAACG
ATGACAGACAGCGAAGCGAAGCAGCCAAGGAGTTGTGAGAAATGTGAACAAAGAGTCAGA
CCATCACTTTTTGGTTCTCAGAGCGGACTCTGAACGACCGCGGCTGAGTCGGAGACACGC
AGGGA
>TR523|c2_g3_i1
ATAACCACTTCGCAGTGTGTCTGAACCAAGTACAGCTCATGAATGATCAACTGGAGGTCT
TGTGATCCTTTAGTCTGCGCTGCAGGTAAAAAGCCGGACCAGCTGTCGTCAGAGGAAACG
ATGAAAGACAGCGAAGCAGCCAAGGAGTTGTGAGAAATGTGAACAAAGAGTCAGACCATC
ACTTTTTGGTTCTCAGAGCGGACTCTGAGCTCCGTGCTCTTTTTT
>TR523|c2_g4_i1
ACCAAGTACAGCTCATGAATGATAAACTGGAGGTCTTGTGCTCCTTTAGTCTGCGCTGCA
GGTAAAAAGCCGGACCAGCTGTCGTCAGAGGAAACGATGACAGACAGCGAAGCGAAGCAG
CCAAGGAGTTGTGAGAAATGTGAACAAAGAGTCAGACCATCACTTTTTGGTTCTCAGAGC
GGACTCTGAGCTCCGTGCTCTTTTTTTATTTTGTTGCTTTTTTTTTTTTTTTTTTTTAAA
TGGTATTCTGCTCAGGGGTTAAACTCGTACAAAGACCCTCTTTGGAAAAACGAAACAAAG
AAAATCTTTTTAGAGTTTAAAAAGTATCTGCTGAAATGCATGAAGCGTAAACTCCAGTGC
TCCTTCTATTACCTCTCTTACTCGGTAACGTCGCTCTGTGGTTTTAGCTGATCTCACGGC
TCGTGTGTCTGCACAGTACATGCTCCGAAACACGTCTCTCTCTCTCTCTGATTCCTCTGC
TTCCTCGAGCCGAGTTGTAATTAAAATGGATGCTTGCTTCTGTCGAATAGCGCACCTCCT
CGACTGCCTCCTCTGTCCTTTTTTTTTTGTTTTTTACTGCATTGTTCTAGATCTGCACTG
GAAGGGACAGACCAAAGTCCTCATAGCCGACGATTCAAGACGGGACGCCCGGACACATCT
CTAACCTGTGGAGTACTTCCTGTTG
>TR523|c2_g5_i1
ACGAGGTAGAAGTATACCAAGCTTTATTGAGCATTGCACTCATTCATGTACAGGTCATGT
TGAATATTTGTACAACTCTAGTCAGTAGTGCAACTCGTGCAACAACAAAAAGGGGGAAAA
AAAAAGTCCTTCAAGTGTTTTCGACTTCAGAGGAGTCGACCTGCTGCGATGTTTTACGGT
GTTCAAATAATAATTAAAAAAAACAAACAAAAAAAACATTACAGAGTCAGCTGTCAGCGT
ACACAACATCTCAAAAAAAAGACCCAAATAAAAACATGAGCTGTTGGTTTGTATGATGGC
GGACATTCAAGTTAAAACACACGACCGCGGCTGAGTCGGAGACACGCAGGGA
>TR523|c2_g5_i3
ACGAGGTAGAAGTATACCAAGCTTTATTGAGCATTGCACTCATTCATGTACAGGTCATGT
TGAATATTTGTACAACTCTAGTCAGTAGTGCAACTCGTGCAACAACAAAAAGGGGGAAAA
AAAAAGTCCTTCAAGTGTTTTCGACTTCAGAGGAGTCGACCTGCTGCGATGTTTTACGGT
GTTCAAATAATAATTAAAAAAAACAAACAAAAAAAACATTACAGAGTCAGCTGTCAGCGT
ACACAACATCTCAAAAAAAAGACCCAAATAAAAACATGAGCTGTTGGTTTGTATGATGGC
GGACATTCAAGTTAAAACACGTGACCTCCGAAGGAAGAGAGAGCAGACGTTTGTCGGTCG
GGTCTCTCCCGGTTCTGTCCCAACAGCTGAGATGTGAGAAGATGAAGAAAATTTCAGTTT
TGATCCTTTTACAAAGTGTACAAAATGCACATCGGTATGATACAAAGACTTCTTCCTATT
TCACTTGTTTTTTTTTTTTGTTTGTTTGTTTGTTTTTTAAATGCAATCAGTCAAGACCAG
AAGAGAATACACACTAAACAACAGGAAGTACTCCACAGGTTAG
>TR523|c3_g1_i1
CAAATCATGCACTCCAGGTTGCTGCTGGTGAGGACTACTACACAAAAATTAACCTTTGGG
AAATCGATGTAATCGTTAGCAGATGATCTGCAGATATCCACTTAACTTTGGCTGTTTGAT
AGAAATTACACTGACCTTCTTCATCAACGACATGTATGGTGACCAAAGTGAAAGAGAATA
TGAATCCTAATAAAAGTTGTAATTCCTGGAATG
>TR524|c0_g1_i1
TGTGTGCCTTGGCAGTCTCAGACGAGCGGCCATACCTACTTCACTCTTTCACTCCCATTT
GAGTTGTATAGGTCGGCATCTGTGTTGACGATGATGACAAGCAATAGTTTTGCGAAAGGA
TCAGTGAGAGTACAATCCTCCCTAACGCGACACATGCCAGCTGTGTCATTTTACTCAGAT
GTTGTTTCCCCCCCGACCCTCACTCCTTCCCCAACCTCCCCAATCGTGGAGGATAAAACA
TCTGACCCCCAAGAAAGTACCAGCTAACTAACGCTTACGCGCTTTGTTCAAACACCGTGT
AAAATACGTAAAAACTA
>TR524|c0_g3_i1
TGTGTGCCTTGGCAGTCTCAGACGAGCGGCCAATTTTGATTCCTATAAAATCTCATCTTG
AACATGACATGACACGAAGCGCTGGCTAGTCACCTACTTTTAATGCAGATACAGTATCTA
CTGCACACATCTGGATAACACAATAAATGCATTTTAGAGATGACATCGACATGTAAGCAA
AGGCAACCTGATACACTTGCTTACATAGAGAACTACTGCTTTCAGTGCAGTGGATGAAGA
TTAGTTTTTACGTATTTTACACGGTG
>TR524|c0_g3_i2
TTTTTCAGGTAAACTTACATTTATTTTTGCATACATACAACATAAACTGCTTCATACATA
AATGTGCAATCAGCTGTGCACTTTTAAAATATGGACCATTGGATATTAACATGAATCGCA
GCTTCATGTTCTCTTTAATACATACAGAATATGTTCAACAACACAGACTCTTATTTACTA
TGGATTATAGCCATAAAAAGGGACACCAACCTCACAAAAGGAGCAATTTTGATTCCTATA
AAATCTCATCTTGAACATGACATGACACGAAGCGCTGGCTAGTCACCTACTTTTAATGCA
GATACAGTATCTACTGCACACATCTGGATAACACAATAAATGCATTTTAGAGATGACATC
GACATGTAAGCAAAGGCAACCTGATACACTTGCTTACATAGAGAACTACTGCTTTCAGTG
CAGTGGATGAAGATTAGTTTTTACGTATTTTACACGGTG
>TR525|c0_g1_i1
TTTTCATTTGTCAAAGGGATTTTTGAACCAAACCATACACAGGCTTTCCAAACCCTCCAA
ACAGCTGTCATCCTGCAGTCCCAGCACACAATATCCTCCATCAGTTTCTTTATTGAATGT
TTATTTTACACAGCGCATGTTTGAATCTGAAGTGCTTGGTGAACATGTGGTGCAACATTA
TGAGTTCTTCATTCATTCTGAGATATCAATCAGTAGGTGTGAGCAAATGGGAATGTTGTC
GAGACTCCAGCTGATTTTCTCTCACTGCTATCAGACACGACACATCACTGACCTCATGTG
GCTGAAACTATTTACTACAATGTGTCAGAGCACTGTAGCCTCATGAGCAATGAGTAACCA
ACACAATTTCATGGTACACTTAGTGATGACATATAAAAACCCAAATATGTTAAACAAGGG
TAAATAAAAAGACATTCATCACAGATTAGGCTTTATAAGGCAGTGATGCCATTATATCCA
GTAGTAGACTGTAAAGGCAGGAAACAGACAGCAGGTTTTGTTAAAGGGCCTGTTCACCCC
AATTCAAAAAGAACACTTTTCCTTCCGTAGCTTCCTTAGCGCTGTTGTGGTCCTCTCAGC
ACTGAGACATTTACACTTGTTTTAAAGGCAATGTCCTTATTAGTCTGCATCAGTCACTGA
AAATGCAATCAAACGTTTTCATAAGGACCGCTTCTTTGATATAAAGTAGTTCCAATGGAA
ACAGTGTGATCTGAAAACAGAATTTTAGAGCAGTGACTATTTCCTAACTTGTTAAAATTG
AGCAGATACAGAGAAACATTGACATTCAGGTGTGTAGGTGAGCCCATGACTAACTCTCCT
TTTCACTCTGTTTTTCTCTGCAGCAACTTTAAGAGAAATATCTGCACAGCAAGATAAAGC
TGGAGAGACTGGCGAGTAAACATGTTTTTCTTTTTGTACTTCAGGTGAACCGACCCTTCA
ATCGTGCCAACATTGCCTTCATCTTTCTCATTTGGTAGTCATGGCAACCCCCTTCTTGAC
CCAAGCGTTGCTGTTGAGCAGGGAGAGCATGAAGCGAGCCACGTCTCCCCTCGACACTGA
GCTGCCTACGGGGTTACCGCTGCTGTCGGGCACAAAGTATCCCTCATGGGTCAGAAACTC
TTGAGCTGAGACGGGTGTGTTCTTGAGACCGGGTGGGCGAACCACGGTCCAGTTGATGTC
CTCAGTCTTCTGCAGGAGCTGCTCCATCTCGTGCATGTTGGTGAGGACGCTCCGGATCAT
CGGCAGCAGAAGGTACCGGATGAGATAGGATGACTGTGTGCCAGAGTTGGGGTCAGTGTA
CCAGGAGGTCATGGTGATGAGCCTGTTAACGTGGGCCTCCCGCATGGCACTGATCATAAC
GTTCATGGACAGGGTGTAGCCTGTCACCGCCGAGAAGATGGAGGCCGGGAAGCCGAGGCA
CGACATGATCACGTCCTGTCCTTTGAAATGGGTCTTGAGGCTGTTTGCTGAGAAGATATC
AGCTTCCACCACCTTGAGATTGGCATGGTGCACGGTGAGCTTTCCCGGGTTCCTGACGAT
GGCGGTGACCGTGTGACCCTGCTGCAGCGCCTGGTTAACCAGATACTGTCCAGTCTGCCC
AGTGGCTCCCAGCACGGCGATCTTCATCCTCAGGTTCTTCGCCATGCGTACAGACGTCCA
GTGAGGAAGGCGTTCAAGAG
>TR526|c0_g1_i1
AAATAATACAAAGATTTACGTTTTAATTTAATTTCTTTACATCACATTAGATATTACATT
CAGTGCCATCTATTCCTCTGACCAATTTAACAAGAAAGTATTGACAATAAAATGTAAAAG
CACATCTCTTCAACTGTGAATTTGAAGAGCAACAACAGACAAAACATGTCTGATCATCCA
GTCTGTGAATGTGATTTCAAAAAGCTGAACATTTTGCTGTGACAGTTTCTGCTGTGTTAC
TTTCTATTTTTAACTGATGCAAGAA
>TR527|c0_g1_i1
GGCTATCAATTGACCGAAGGAACAAGCACACGAGTTACGGCCTCCTGTGTTTAGGTAAGC
CATGACAAAGACATTATACTGAGGGATATTCCTGTTTTAGCTGTTCTAAACTTCCACTAT
TTAATGTTGCTCTGACACAAAAGAAACGGCGTGATGTGATTGGTTCATGCAAGCTTAGAC
TGTTGTCCTTCTGTAACTGTGTGATAATGACTATAATATTTTTTTTCTATACCGTCCATT
CAGGTTCAGGAACAAGATGACGCAGGCTGGCTTCACCATTGCAGGCTCCGCTCACCCCAT
CTGTCCTGTGATGC
>TR528|c0_g1_i1
GTGTGTGTGTGTGTGTGTGTGTAAGCTTGAGTCTGAGTTAAGGTGAAGGTTGTCAAGAGA
TAAAGACAAGAGCAGGTAAACATGCTGGAAGCATGCACTTCAGTGGCAGAACAAGGCCTC
CTGCATATAAACCACAACATCAGGCCACACAGTCTGTGGTCTGATGGGGTGGCAGAACAT
ATGCAAATGTCTGTGAAGGCCTGCTCTCAGCCACCCTGCAATCAGTGCGACAAGCAGGTT
GATTGATCAGGAGGAATTACAAGTATGTGCTGCTGATATACTCCTGATTAAA
>TR529|c0_g1_i1
CTTGTTGCATTTCTGAGATTATGAATGTATTTCCTTGGTTTCTTTATATTGTGTCAGGCA
CACATCAACAGTAATGTCAGATCAATTATATTTCACTGGAATCTGAATAAACAAAATAAA
GATGCTAACAGCTTACTAGTGACTAGGATTTTCCTAAATATGTCATTAATTCTTGAACTT
TAAAGTACTGTAAACTTGATCTAATATGTATTGTGTTAGTTTTCACATGTCCTCATTGTG
GCATCACTGTAATGACAACATTAACTTTCAGTATTTTCCAGACCAAGTTGAATAAATGTT
CCAACCTTTTTAAGG
>TR530|c0_g1_i1
TGTGTGCCTTGGCAGTCTCAGACGAGCGGCCATGGGCCAAGAAGACCCCTGCTGTTCTTT
GAACAGCAGCTTCCACTTCAGCAGTAAGTATGGGATCGATCTGAGAGAGATCGACATGTT
ACAAATACAGGTGGAGGCCGTCTCTGACTGTCAAAAGCCTTTGTTTTCATTAAGGATGGC
AGCAATTACTTACTTGAGAGGACCAAATCAACAATGACACAATTAATAATTTCTATCGTG
AGCAAACCATTCTCTGAAAATCCTGTATTTTCAGAGATTGGGGTCAGGGTGGGGTGGGTG
GCCAATCTGATTAATTGCGATGTGGGATTTGCGTGCATTAGATCGGAAGAGCACACGTCT
ACGACCGCGGCTGAGTCGGAGACACGCAGGGA
>TR531|c0_g1_i1
TTTCCAAATGTTTAATTGTAACTAGATTTGAAGATTTTTATTGATCTTAAACGTTATGAC
TCTTAGTAGCGGCAATTAAGGCATGTCAATGAATGTAATTACTCCTGAAAAACTACAAAT
GTCAGAAACATGGGAAAGGTCATGTGTTGTATCACACTGACCGATAGATACAGCCTTGAG
GCTCAAAAAGAAAAGGGTGAAATAAGAAGACCGCACGCAAATGTCAGGGGAAAATTCAAC
ACCACCAACAGGAAACTTAGGAGAAAAAGGAAAATAATGTGACAATTTGATGTCCATAAA
TCTTATTCTTTCCATGATCATTTATTGCAATACAGTCTCTGAAACCACTTTGGAATATAT
TAAAGTTCAACACAGAAATATCCCACTACATAACTGTGAGGAAA
>TR532|c0_g1_i2
AATGCAGTCTACTTTGGCTTATCCAAAAGGTGAAGAGGCACAGAAAAAGTAAACATGTTC
AAACACAGCCATGAATTCCTGTACAACCCTTGAAACATAAAATCAGACATATTTTGTTTT
GTGTTGTTGCTGTTGTTGTTTTGTTTTTTTTCCCCCAAAGAGAGCATCAGTGTTCCACAT
TAGTGTCTGTAAAAGTCCAGAAATGACTGATCAAAATGATGCACTTGTACAAGGATGATC
ATATCGAAGATGCACAGTCCACTTGCAGAGGATCATGCAACACAAGGATGGAGTGCTGAT
GGCTGAGTACCTCTTCAACCTTGGGATCATTTTGTTATTCTACATCTCTCTCAGCGCTCT
GTACACAGTGGGGCAAAACAAGGTATTTTTGTCCTCCCCTTCCTTCTTGCTGTGTCTCCT
GTGGTCCCGACAGACACGTTCCAAAAACAAAAGCCACCCCTTTCACTGGTTCACCGCCTC
CTCCCGCCTCGAGCCAGCACTTTGTCAGCACGGCGGCAATTAGTCCGTCTATCTGTCAGT
CTGTCTGTCTGTCCGGTCTTCCGTCAACACCGTCTGCATCTTCTTCTTGTGTTGGTGTGT
TTTACAGTGCTCTTCCTCTGTATAACGACCGCGGCTGAGTCGGAGACACGCAGGGA
>TR532|c1_g1_i1
TGTGTGCCTTGGCAGTCTCAGACGAGCGGCCATAAAGAGCTAATATCTTTTAGCTATCTG
CTTCAGGGGATTTCATAATATAAAGTGGACACATTCTATTATTGGTCTGCTTTGAATCAA
CAGATACTTATTTGGTTTTTAGGGACTGACGAATTAAAATAATAGTTTTGGTACATTATT
CAGCTTTTCATGAAGCAAGGGGATAAAGAATTGGGTTCAGCAGATCATTACTGACGGATC
AACAGGAAGCAAACAGGAAGTCCATCGGCCTCAAGCCATTTTTGTGTTTCGCTTGAGGGA
AAATTTAGCTGCAGATAAAATATGCAGAAAGGTTGCAGACATCAGCTCAGTGTAGCAAAG
TGGACGGACTGCTGAGACTTAAATATCGATCTGGAATACGACCGCGGCTGAGTCGGAGAC
A
>TR533|c0_g1_i1
GCTGAATGTGAGGAAATATGACCAATATAATGCTAAAATACATCCAGAGTGTTTTTATTG
AATGGACTGGTCCTTCCATTAGAAACATGGTGGTTTGGGTTTGAATATTTAAAGTTACTA
TAAGGGGGGGGGGAATACAGTTTTCTCTCATTGTGAACATTTTACTGCTGAAACATCTTA
AATGTTATCTTGTCTGAACACAT
>TR534|c0_g1_i1
TGTGTGCCTTGGCAGTCTCAGACGAGCGGCCATAATGAGCTTGTGTACATTTTAGGCTTA
CCAAAGTGTTGCCAAGCATGGTATTTGCACTCCTTCCTGTTTTCCTGTAATGTTTGTAAT
ATATAAATTTGAAATGGCCTAGTGTGTGACACATAAAAAGTGTATTAAGAGAGATGCCAT
ATGTAATAGCGCTGTCTCTCCTGACTCTGGCGCTGAGGTTATACGTATGAAAAAGCAACT
CCAATGCAAAGTTACACTCCATGCATAGTTGCTGCACTGATTTATTGCTGACATTTTGTG
TGGATACAGCAGCTTAGCTGTTGGAGCATGTCAGTGTTACCCCGCCGCTTTTGGCCAGTC
TTGTCGTGGCTCAAA
>TR535|c0_g1_i1
TGTGTGCCTTGGCAGTCTCAGACGAGCGGCCATTTTCTATTCACCCCGCTGTAGAAGTTT
GCTGATGCAAGTGTTTTCTGAATGCTCAATTCGAACATTATTTCTCGATCGTAAAACATC
TTTTAACTTTTGTCACATTTTCCAGCAGCAGAGTGAGTGTTAAATTGATGGAAATTTGAA
TGAAGTTTGGTGCATCCGTTCTGGGTTTTCTGTGGACTAAACTCAGTCTTCTCCTCCAGG
AGCTTCTTGG
>TR536|c0_g1_i1
GGCAGGAAAATCAGCACACTCAGCCGGTAGTCTGCCGCCTCCACCAGAGGATTCTCAGAG
AGGACCAAAGCTCGTAGAGATTTTGACACAAGCCCAAGGCATTTCAGGGCATTCTCATCT
GAGATGGCGTTGCCTCTGAGGGAGGGACCCAAAGACAAAATGTATCGGTTACTACTGAAT
TGATGATGGGAGCCACCATTATGGCTCTTATCTGTCCTTTTGTGATACAACTGTGTACCT
GACATTGAGGTATTTGAGACACTTCATGTTGGGGCTGAGACCGTCCAGAGTGTCTGGCTG
GTTGTCTCGGAGGTGAAGGGTAGTGAGGCGCTCTAACCTCCCTAAACCCTCAAGATGTTT
GATGGCATTTTGGGCCTGCATGGAGAGCAAAAACAGTCAGAATTACATTTAGCA
>TR537|c0_g1_i1
TGTGTGCCTTGGCAGTCTCAGACGAGCGGCCATGATTTTCCTTTCACTGCAAGTCTGCGT
TTCGCTTTAGAGTCTGAATTTTCTGATTATCAGCAATTTCCTGCACGCGGCGTGGCCTCA
GCTGACAAGCTATGTTGTCTCTTCTAAAAAAGGCCAACTGTCCTTTACCCGCTTGCACTG
GAGCCAAAAGTGAAAAAGGGGGCTTCTTGAGTCCTCCCCAAGTCCCTGCGCCAGTGTGTT
TTTCCTGCAGGGGTTTGCTCGCAGGTTTGTGGCCTCCTCCCTGCAAAACAAGCCGTTCCC
TCAGACTTATAACATCATTCTCAAGTATTTAATGTCATGTGGCGAATAGGAAGAGAAACA
CCCATTTTTTCCCCCACGACCGCGGCTGAGTCGGAGACACGCAGGGA
>TR538|c0_g1_i1
CGGACTGCTTCGTTAATCCTGCGAGTCTGTGCCATCACGTTTCTGCCAGCTGAACAGAAC
ATCTTCGGCTGGAAACTGGTTCTTCACATCTTTACCAAAGGAAACAAGTCAAACTGTTTT
TTGGGCCAAATGTCTTTGTGAATGTGGAGGAACTCAGCTTTGCACAGAGGAAGAATGAAA
ACAGTCGAAGTCGAAGGAGGAGAAAGACTGGGACGGGAGGGGATGACACCGGCCTCTCCG
GCTCCACATGAGTGTGTAGGAGCAGCTCTGACAGGCCCATACAAACCAGGGGTAAACAGA
TACACAGGCCTGTCAGGGTGTGTGTGTGTGTGTGTGTGTGTGTGTGTGTG
>TR539|c0_g2_i1
TTCCCCTAAGTCCACCAGGGAAACAACAGAATTTCATGAGTCACAGTTTCATCATAAGTT
GAACGTTTTTATTAATTACATCCACTGAACAAAGGTCGAATCCAGGGAGTTTGACTTCTG
TAACACTTTATTGTGGTTTCCATGGTTTTATCTGCCCATGATCCATTTAAATATGCATTA
TTGCAGCAGTATCACAGTGCACTGTACAGGCCTATCCCGGCAGATGAAGGGGAGGGGAAA
GGGATGGTGTGGAGAAATAGAAGAAACAAGAGATACAACTGCTTTGATCCAATTGTTCCC
CAAAACCCTTGCCCTAGGCACTTGGTGTACTGTAGCTGTGAAATGAGAAAAGCATTGTTG
CTTCCACTAGCCTACAACAAAAGCTTAAGTTTTGTTTCTGCTCCGGACTCAAAGTCAAAA
CAATTTGTGCAATGTATCTTTAAGCCTGTGCAAAGATTTTAAAGTGCCCACGGGGTAGGG
TTTAGAGATTGATTTGGTGTTTTATAATCCAGGGTCAGTGTTTACAGTTTGTCCAAGTAG
TTGTCAAGGGCAGGAATGCCCTCTTTCAGACCTTTGCGTTTCCTAATTTCAGCAACAACC
TGGAAGGGTCTGGAGGTGGCGTCGCTGGGGTCTCCGGGTAGAATCTGCCAATGGTCAAAC
ACACACTGAGGGAAGGCCTGGCCTCCAGTGTTACTGCGCAGGTCAGCTGTAAACCCAAAG
GACTCGTTGACAGGGAGGAAAGCTTTCACCACAAACATGGGAGTGCCCATCACTTGGGAT
TCCTCAAACACGTGACCTCTTTTCCTGTTCAACACACCATAGATCCCACCAACCACCTGC
TCCGGGCACTGTATCTCCACCAGGTATACAGGCTCCCCCATACGTT
>TR540|c0_g2_i1
AGTATTTAAAGGGACACATTGCCAATGTGCTGTATGAAGATTTGATACCCATAAGAAGAT
ACTCGGTGTGTTGAATAGAGCCCAGTACTATGAAAAGTCAAGGATTGTTTTTTATTTCAT
TTTGCCGTTATACTGAAATTATATACAGCAGTTTGGAGTCACGTAAAGAATGCAATGAAA
CATATTTGTATTCATGTCATGTAATGTATTTTTCATTGAATTTCAAATTATAGCAATATA
TAGCAATTCCTT
>TR541|c0_g1_i1
TGTCTCCGACTCAGCCGCGGTCGTCCAACTGTGTACTCAGCTCCTCCTGCTCCTGTTGGA
CATAAAAGAAATGATGTTAGAGCTCAGAGACAAGCCAGAATGGAGGAACTGGCAGCACGG
GTTGCAGAGCAGCAGGCAGCAGTGATGGCAGCTGGTCTACTTGACAAGAAGGAGAGTGAA
GACAGTAACCATGTCATTGGACCCAGCATGCCTGAGCCTGAGCCCACCCACCCTGAGCAT
GTGGAAAGTGCTACAGAGGACAAAAAGAAAGCAAAGGTGGAGAAGGTGAAGAAGTGTATC
CGTACTGCAGCAGGGACTAGCTGGGAGGACCAGAGTCTGTTAGAGTGGGATCCAGATGAT
TTCCGTATATTCTGCGGGGATCTTGGTAATGAGGTCAATGATGACATACTGGCCAGAGCC
TTCAGCAGATACCCGTCTTTCCTCAAAGCTAAGGTGGTGAGAGACAAACGTACAGGAAAG
ACCAAAGGCTATGGCTTCGTCAGCTTCAAGGATCCAAACGATTATGTCAGAGCCATGAGA
GAGATGAACGGGAAGTACGTTGGCAGTCGTCCCATCAAATTGAGGAAGAGTATGTGGAAG
GACCGCAACATTGAAGTGGTTCGCAAAAAACACAAAGAGAAGAAGAAACTGGGCCTCAGA
TAGTTTATTCAAGTGGTGTTCTCTGTGTGTTTTGCTCCCCATAGATAAACACTGTGTGAG
AGCATGGATATTGTTTGAATTTTTTTTTTTAATAAA
>TR541|c0_g2_i1
CTTGTACGGTCCGCTGCCTTATTAGAAGTTAACGATTGGTCTTGAAAGCGTAAGAGCTGT
CGATTAAGCATGGCGCTTAAGTCAGGAGAGGAGCGCCTGAAAGAGATGGAGGCTGAGATG
GCTCTTTTTGAGCAAGAGGTTCTTGGTGGTCCGGTGCCAGTATCAGGAAGTCCAACTGTT
ATGGAGGCAGTACCTGTAGCTCTCTCTGTTCCAGCGGTTCCAGTTGTGCGGCCCATTATA
GGCACCAACACCTACAGACAGGTCCAGCAGACATTAGAAGCTAGAGCTGCTAGTTTTGTT
GGTCATCCACCACCAGCCTTTGTGGGACCAGTCCCTCCAGTACGTCCCCCCATGATGAGA
CCAGCCTTTGTCCCCCATATCCTGCAGAGACCTGGTGGTCAGAGGCTGCAGATGATGCGT
GGTCCTCCAATAGCACCTCCTTTGCCCCGACCTCCTCCACCTCCTCCTATGATGCTCCCT
CCTACCCTTCAGGGCCAGACACCTCAGGGTGCTTCTCAGTCTATCCAGCACATTGCTGCA
CCTCAGGTCCCTGATCTGGTCTCGATGTCATCAGCCACAAGCACAAGACAGGGAGCCCCG
TCTTCCATCAAACCAACTCTGTCAATCATCCAGGCTGCACCAACTGTGTACTCAGCTCCT
CCTGCTCCTGTTGGACATAAAAGAAATGATGTTAGAGCTCAGAGACAAGCCAGAATGGAG
GAACTGGCAGCACGGGTTGCAGAGCAGCAGGCAGCAGTGATGGCAGCTGGTCTACTTGAC
AAGAAGGAGAGTGAAGACAGTAACCATGTCATTGGACCCAGCATGCCTGAGCCTGAGCCC
ACCCACCCTGAGCATGTGGAAAGTGCTACAGAGGACAAAAAGAAAGCAAAGGTGGAGAAG
GTGAAGAAGTGTATCCGTACTGCAGCAGGGACTAGCTGGGAGGACCAGAGTCTGTTAGAG
TGGGATCCAGATGATTTCCGTATATTCTGCGGGGATCTTGGTAATGAGGTCAATGATGAC
ATACTGGCCAGAGCCTTCAGCAGATACCCGTCTTTCCTCAAAGCTAAGGTGGTGAGAGAC
AAACGTACAGGAAAGACCAAAGGCTATGGCTTCGTCAGCTTCAAGGATCCAAACGATTAT
GTCAGAGCCATGAGAGAGATGAACGGGAAGTACGTTGGCAGTCGTCCCATCAAATTGAGG
AAGAGTATGTGGAAGGACCGCAACATTGAAGTGGTTCGCAAAAAACACAAAGAGAAGAAG
AAACTGGGCCTCAGATAGTTTATTCAAGTGGTGTTCTCTGTGTGTTTTGCTCCCCATAGA
TAAACACTGTGTGAGAGCATGGATATTGTTTGAATTTTTTTTTTTAATAAA
>TR541|c1_g1_i1
AGAAGAAGAAGAAGAACTATAACCGGCATGCATTGCGCGGCTGGTGATCGGTCCAGTGCA
GGGCTGGTTTATCGAAATCTAACTTCATTATTTTAACTATATTTACTTTTTAAACAACAT
TGTTCCTGGTCGGTGATTGGTTCATTAAAGGCAAGGTATAAAGTCGATCAGCGAATTGAA
CAGCAGTGACGTTAGTGTTCGCTAGTAGCGTTAGCGTTAGAGCTAGGTCCATTGCTAGCT
AAAGGGAAAAGCCTCAGCTTGTACAGTCCGCTGCCTTATTAG
>TR541|c2_g1_i1
GAGAGCATGGATATTGTTTGAATTATTTTTTTTAATAAAACCATCACTTCTAGGCTGTTG
AAATTTTACCAGATGTGTTAACCTCTATTTTCATGTCACATTGCCATATTTCTTATTGTG
GTAATACTGTAGCACACTGATTCCAATAAATTCTTGTTAGAATTGGGCCACTGTTGATTA
TTCTGTAGTGAACGGATGAATGGATGAATGAACGAACGCCTCCCACAAGAGAGCGTTGAA
AACAGTTAAGCCCATTCAAATCACTTTGACATTCAGTTGTTGGCTTGTGAGCCTTTACAG
GTTCTGTCCTCATTGTGGACAGGTGAAGTTCTTTTCCATCTCAGATTGTGCCATTTTAAA
GATTAGAAGAAGAAAAAA
>TR542|c0_g1_i1
TGTGTGCCTTGGCAGTCTCAGACGAGCGGCCATGGAGTTTTGACATCGCGCCAGCTCGTG
GCAGAAAAAGCCCCCTGTCATGTCTGGAGAGGAAACAATAGACTGCGTGGTTTGCATATG
AGGCAAATCGCTCTGTTAATCGTCTCTGCTCATCTAAACTTGTTTCTTCTTTTCACAAAA
AAAAGCAACAACAAAGGAGTCCCAAACCTACCCTTTTTCGTCTTCATCTCCGTCCGAATA
TGTCCCACTTTTTTCCCTCGTCGAGCGCAGGAGAGAGAAAAAAATCGCCTTTGTTAGTGC
GGTGTTTTTTTCTTCTTCTCTCCAGATATCCCCAGCGCGTA
>TR543|c0_g1_i1
TATTGTGCATGGAAATTGTATCTGTAAAATCCAACGTCTGTGTGTAATAACAGCAAATAA
ATCTCCTGTTTTATTCCGGTCATTTTTGTGAAATAATGTGTGTGCGGCTGATTGTCTCTG
TGTGTTTTCATCGTGTCTTGTGGAGAGTTTGGCTCGTAGAAAATCTTTGTTGAACCACTG
AAATAAAGTTGATATGACAACAAAA
>TR544|c0_g2_i1
TGTGTGCCTTGGCAGTCTCAGACGAGCGGCCACAACAGGAGACAAAATGGCCTCGGACTC
TCCACGCAGACCTAGCCGCTGTGCTGGAGGGGTTCTGGTGCGAGCGCAGGCTGCCACGGA
GCAGTCTTACATGGAGAGTGTGGTGACCTTTCTGCAGGATGTGGTCCCCCAGGCGTATAC
TGGGGCCCCTCCCACGGATGAAAAAGAGAAAATCATTTGGGTTCGATTTGAGAAAGCTGA
CATCAACGACACCGCCCGCAATCCAGAGTTCATGGAGATGCACAGCGGCACGACTGACCC
TCCTCTCTGCCTCATGATTGGCTACACTGACGGGATGCAGATCTGGAGCGTATCTGTAAG
TCCCACACCTATAAAAGTGCAACCTCAAGTCACGACCGCGGCTGAGTCGGAGACACGCAG
GGA
>TR545|c0_g1_i1
TAGGGGGATGATGCTGGTGTGCTTCTTGGTGTGAATGAATTGTTCGGAGTTGGGTGCAGT
GGATAGTTTGCGGCAGCCGGGCTGTAACTGAAGGACATCTCTCCTTTCTCCTGGAGGTAT
CCAGGGAGAGTGCGGTGGTACAGTCCGGGGTAGGGCAGACATGGAGGAGTGAGGACCCCG
TCTGCATTCATAGTGCAGTCCAGAGGCGTGGGTGCACCTGACTGACCGAGGCCAGAGGGA
TACATGTGGGACTGATGAAAAGCATCAGGGGACAATGGAGCACTTGTGTGACTGCTCATG
AGGTGAAGGTCACTGGGAGCTGCAGGCCTGTGTATTTGGGTAGTTTCCATCTTAATCCTG
TAGGAGGCAGTGTTCGCCTGGTGATGCACTTTTTGCTGTTTCATCTGCCTGTCCCGCCGA
>TR545|c1_g1_i1
TGTGTGCCTTGGCAGTCTCAGACGAGCGGCCATGTTTCATCTGCCTGTCCCGCCGATACA
GAGGGCCAAATTTATTCCTGCCACCTCTCATTCGATCTGCTCTCACTGCTTCTCTCTTCA
TGCCTACAGCCAAACACTTTTCAAAGCGGCAGGAAGGACAACGTTTCCTCTGAGAGAGGT
TCATGGGGCAGCTCTGTTTTTCTGCACAGGTGTAATGTTTGTTATTCTGCACTGAGCGTT
TAAAGAAGCCCTTGCAGCTTTCACAGGTGAGTAGCCCATAGTGGTATCCCGACACTTTGT
CTCCACAGACCGGACAACCGTCGCGGCTGAGTCGGAGACACGCAG
>TR545|c1_g2_i1
TGTGTGCCTTGGCAGTCTCAGACGAGCGGCCATGTTTCATCTGCCTGTCCCGCCGATACA
GAGGGCCAAATTTATTCCTGCCACCTCTCATTCGATCTGCTCTCACTGCTTCTCTCTTCA
TGCCCACAGCCAAACACTTTTCGAAGCGGCAGGAAGGACAACGTTTCCTCTGAGAGAGGT
TCATGGGGCAGCTCTGTTTTTCTGCACAGGTGTAATGTTTGTTATTCTGCACTGAGCGTT
TAAAGAAGCCCTTGCAGCTTTCACAGGTGAGTAGCCCATAGTGGTATCCCGATACTTTGT
CTCCACAGACCGGACAGCTCTCCTCTGACTCTGGCCTGCCGTCTGACTCTGTCTTTAACT
CCTGAGATGTTGATGATTCTGCCAAAGTTAACAGATCCTCTGGGTAGTTTTCAGGATGGT
GGACAAGAGGCTGGGGCAGCTGTGGGTGATAACCGGGTATGTCCATTCTGGCTGATAAGA
CATGAGCCGCAGGGTCAGACCAGCCTGACCTTCATTGTTGCAGAGTTCAGGAGACCAGAC
GGACACGGCAGGAGAGCCACGGAAAGGCCGGCAGCAAGGCCCAACAGCCCCGGTGGACTG
ATGGTTGTTCGAGGCCCACAAGTGG
>TR546|c0_g2_i1
TCCCTGCGTGTCTCCGACTCAGCCGCGGTCGTCGATCTAACGGACTTTTTTTTTTTTGTT
TTTCAGTCGGCACATTCATTTTTGCATAGGTCCAAATTGTCACTTGACAATACATTAATA
AATACAGATCTCTGCAGAGTTAGTAAATGCCAGTATTATATTGGTCAGTCACATCCAACA
GGAACTTTCTGAGGGCCTGTGTGGAGGCCCAACAGCCAACAGACATGAAGCCCTTCAAAA
GCCATTTGATGAGTCCCTCAGTTGCAGCTGGAGAAATGAGAGGCGCGAAAGAGTTTGTCC
CGACCCCCTGAACCACAAGCAGCGGTAGGCTGAGGGCCACGCCGCCCAAGGCGCCTAATG
CATTACCGGCAAACAGACACACTGTCAGGCAGCAGGACAGGGAAGAC
>TR546|c0_g3_i1
TAATTGTCACGTGTCAAAACAAAACGGACAAGTGTTCCTGCCACAAGTTTGGCTTTCTGT
GCTTGTTGTTTAGGTGGGCATCACCTCAATTGAACATCAGCCTCTTGACAAATTTAAGCC
ACAGTCGTTGGCTTAACTGTACGTAACTTCAGACACGTGCGTCAAAATCAACTTTGTCCG
TTGCCGTTAACAACGGTACGTCAGCTTTGCCAGCTTCGTGGATGTTTACAGGAGTGTCAC
TCACATCATGACGCCCTGTGTTACAGAGCTAATCGCTTTCTGTTCCAACTGCATTTTATC
CGCCACAGCACTGCACTCTTCTTACGGACTCTTCAAGGATCACAGGGCTCCTTCAGTGGG
CCTCTTCCTGCTTGGGCTCTCCGCAGCACTTTGCATCTTGCAGCCCTCCAGCTCATACCT
CACCTCCATCCAGAGAGAAGCGGAGTGGGCCGGCGAGGTTCTGGCTCCAGCGCTGGTCTC
CTTCGACTTCCTGT
>TR547|c0_g1_i1
GATCTAACGCTTGGGGGGGAAAAAATCATATGATTTCTAGATAAAAAAAATTCTCAAACA
AAGTGGTAAAATTTTGAGAAAAAGTTGGGGACCCCCTTGAACCCTCTCAAGGACCCCTGG
GTGTCCCCGGGCCCCACTGCTTTGAACTTTATCCTGTTAGCACAATAACGTGGGACCAGG
CTAGAAAAACAAAGATGTGATTGTGTCCCTCACCTGATCAAAGGTGATCACTGTCT
>TR547|c1_g1_i1
GTCTCCGACTCAGCCGCGGTCGTCGTGTGCTCTTCCGATCTAACGGACTTTTTTTTTTTT
TCGTTTCGTTTTTTCCAGCAGCAGGTCGGTAAAGACGCCAAGTCAGAGGATAGAGGAGTC
CATCAGTCTTTGGCAGTGGTTGCGGCCTCCTTGAATCCCAAACAGACATATGGTGTGCTG
TGTAATCCATTGATACCCCCTTTGCAGCTGCTGGTGGGTTTGAAGCCAGCCAGGTCCTCG
CATTTCTGCACGTCCCTGTTGTCCAGCAGGTTCAAGGCAATATAGTTAAGTCCGTTGGGG
TAGGCGGCCGAGCTCTGACGGTTCACGGGGCTGCCGTACTCCTCGTCGGAGCCCTCGCTG
CTCCGGGACGAGATGTTCTCCACCGAGCTGTGCCTCTTCATGATGTCGCCGCGGGCGAAA
GAGGGAAAGACCGGCGTCACGGTGGCGGTCGAAGAGAAGGTCTCGGAGCTGTGGCGCCGG
CGTCCTTGCGGGTTGGCCCGGATCACCTTCGCGGAGCAGTCGGGGTCCACTGTGGAGGAG
GTGCCCCCGAGCAGGAAGACCCCAATGGCCTCTGGGACTCCCTGGT
>TR547|c2_g1_i1
ACCTTCGGAGCGACCTGCGTCAAAGCGTGTCCACGTGAGGACTTCATACACATCATCACG
TCCTGCTGGGGCCCCCTGCAGGCTGCTGGGGGCACCACAGCCACGATCACATGTTCATCA
TTTAGCTCAGTGGTTCTCAAACTTTGTTGCATCAGGGACCCTAAACCGAAACAAATTAGA
CCACGGACCCCATTTGTCAAAACTTTAAAGAGACTGACTAACATGACTTTCTTAGTACAT
TTAAATTGGGGCCAATGGCGTGAATTTTTGGAAAGATTTTATAGAAATTTAAGGAAAAGG
TTTGTAATATTTCTGGAAAAAATTTGAGAAAAAAGTGGTAAAATTTCAAGAGAATAAGTT
GGGGACCTCTTTGGACCCTCTCAAGGACCCCACTTTGAGAACCACGATTTAGCTGAAGAA
TTGGCCGCTCGTCTGAGACTGCCAA
>TR547|c3_g2_i2
ATAACAAATATTTGTGTATTTCTGTGTTTGTTTCAACATTTTGACAAATGAGGGTCTAAT
TTGTTTCAGTTTAAGGCTCTTTGATGTTAAAAAGTTCACAGCTGTACGAGCTGAATCAAA
TCAGACGAAACGTAAAGTTTAAACGTAATCAAACGTGAAATATTCATCCGTGTTGTGCAG
AAACATTCTGGTGACTGAGTTTACATTTGGAGTCAGAGCCAACTAAAGTTAAACAGCAGG
AAAAACTAAAGCAAAGATGTCTCCAGAGGACAGAGCTGCTGGTTTGATGAATAAAAAGAA
AACATCTGGTCTCATCTCTGGTCTTAAATGAGCAGGAGCTCTTCATGAAGACACAAAGCA
CCGAAGCATCGAGCAGCTGCAGAGAGATGCTCTGAAACATCTCCAGCCTCCAGGACGTGG
AGTGAGGCAGCTCTTACCGGCTGTACGAGGTCCCATCTCCCCCCCTCACGACCGCGGCTG
AGTCGGAGACA
>TR547|c4_g1_i1
GATCTAACGCTTGGGGGGGTCAGACGTGTGCGTGTGTGTGTGTGTGGATGTGTGTGCTGT
GTATTGGTGCGCCTCATGTTCCCTGCGCTTTCAGAGGCCATTTCTCCTCTGACCCAAATT
TTTGGCGCAAGCACAGAAGCAAAGATAGTCAGACAATAACAAAACTCTAATGGTAGAGAT
ACTATTTATTTACTTGAGGGTAGTTTCAGGACTGCCTGTGTGTGTGCGAGTGTGTTTCTG
AGACAAAGTACGACCAACCGGTATGTCAGTGAACAATGAAACCTACTATAGAAAAGGCCC
AGGGAGTGAGGATACCAAGGTACACTGAGTATATAACTATATTTAGATTAGATATTTTAT
TTATTTTTGAAAGATGAATGTCTGATAAGACCTACCCGATGCCTTAATGTCTATACTGTC
CTTATGTTTTCTATAAAATGAGAGATAAATATTCTATTTCGGTATGTCTGTTTGGACCCA
CATCTCTATATTGTTATTCTGTTGTGGAAAGTAAAAAGCCTAGCTAACCATTAAAAATAT
TATTTCAGAAATGTACAGTACAGTGGAGCTGCTTGATATCTGATTTATCGTATTGATATT
AAAGTATTTTCTTAATTACTAATTTCTTATTTATTCTAACCTAGTTTATTTTTTTGTCCA
ATCAAAGCGCTGGACTTAAAGAAATATATTTCTAAATGTCTTTAAGAGTTATGCATGTCT
CTATAACTCAGCTCAGACCCCATAACACCAGGCATCTGAATGCACTGTACCTCCCACAGT
TCCTCAGTCACTTGAGCCTGAAAACCTCACACACTCCTACCTTCAAACCTACGGCCTGCT
GCTGAGCTCGACGCAGGCCGCTCCTGCTGTGATATCATTTGACGGTACAAACTGTCGAGT
CGATGTGGCGATGGAGGGGTGGAGCCAGTGAAAAATTTCACGGTTGGGGCACAGTCGAGA
CGGTTTCCGGTCAACTAGTGACGGCCCGACGTGAGGGGGGGTGGCGGGGGAAGAGGTCCA
CCGGTGTCAGCAGTGCCGGACAAGCACTGAGGGAGGGAAGGGCTCTGCAACAGCCACATC
TGGCACCATCATGGAGGTTCCCTGGAGGCCGCTCGTCTGAGACTGCCAA
>TR547|c5_g1_i2
TTGGCAGTCTCAGACGAGCGGCCATTATTCAGTCTCATAACAAATCTTTGTGTATTTCTG
GTGTTTGTTTCAAAATTTTGACAAATGGGGGTCTAATTTGTATCAGTTTAGGGCTACAGA
CAAACATTACCGCAAAAAAATAAAGAAAAAAAATTCTGCTGCTCCCCAAGAGCTTTGAAC
CTCCAAAATGGCCGCCACATTTGTTAGCATTATCTGACCCCCCCGACCGCGGGGGTCTAC
GCGTCGTCCACTGTGCTGACTCCAACTGGCTCACTACCCCTTTGGTGTACAGTCGATTGT
AAAACTTTAAACCATGTCTGAATGTATCGCTGAGCTAGTGGGAACACCACAGACACACGG
TGTGGGTATGGTTTTGACAGAGTCGAATAATATTGGAGCTGTACCACGCTGAGTGGTGGT
ATCTATTTATCTTCAAAGTCTTGAATGTGTATATTGTGTACATAAGAAGAGTTTAACAAA
AAAAATCTATTGAAAATACATAGAGTACTTAGATTTTACTTATGTTGCAATGATATTCCT
GTATAAAGACTTTGGCTACCGATTTTTAAAAAGGGGACGGGGTTTTTGCTTTGGGGTTGT
ACAGTGTATTGTATGCTTTCCTCCCTCACAGTCTCTGTGACTATATGGAAAAATACTCTG
TCTATTTTATTATAGCGATCTCTTTGCCTTGTTGACACACTTTACCTAATGGCATATGCA
ATAGTGACATGAATACAATCTAGTTTACAACCGTGGAACCAAATGTAACATTGCATTGAT
GATTCCTTTTTTTTTTTTT
>TR547|c6_g1_i1
TTAACAGTTAAGAAAGAAGGTTTATTTTCAAAATGTGTGAGACAGGTTCACATTTAACAG
GATTTAGCTCTTCATTTAGTCCAGTTTTGATTAGGAAACAAGCTACAAAGTGCACAAGTA
TACAGTATCTTGCTGTGTGCATGTGGACTACAATAATAGACTAGGTCAGTGGTTCTCAAA
CTTTTCGGCATCAAGGACCCCTACACTGATTCAAATTAGACCACGGGCCCCCATTTGTCA
AAATTTTAAAACAAACACCAGAAATACACAAATATTTGTTATGAGACTGAATAACAGTAC
TTTTTTAGTAAATGTCCATTTAAATTAGGACCAATGGCATGAATTTTTGGAAAGATTTTC
TAGAAATTTATGGAAAAATGTTTAATATTTCTGGAAAAATTCATATAATTTCTAGAGAAA
AGTAAAAATAATAAAATTTCTAGAACGAGGGTTTTACATATTCTAGAAAAAGGTCGTT
>TR547|c6_g2_i1
GGCAGTCTCAGACGAGCGGCCACTCTAGAAGCAAAGGTTTTAAAAATTTTATCAAAAAAA
AGCTAAAATTTAGAGAAAAAGTTGGGGACCCCCTTGGACCCTCTCAAGGACCCCTGGGGG
TCCCCGGACCCCACTTTGAGAACCACTGATTTAGGGAAAGAATTTGTGACAGTTAAAGGG
AGACTTCAGTGTTTTTTCTCTGGATTTATCTCCGCTGCATCGATGATTAAAAGACAGAAA
TGAATGCACTTCTGCTCTGTCGTTGTTTGCATGCAGATAATTACGTGGTGACCGGTGGGT
CGTGTGTGCGCTCCTGCCCCGCTGAGATGTACGAGGTGGAGGAGAATGGAGACGACCGCG
GCTGAGTCGGAGAC
>TR547|c6_g3_i1
GAAATACACAAATATTTGTTATGTTACTTTCTTAGTCAATGTACATTTAAATTAGGGCCA
ATAGTGTGAATATTTGGACAGATTTTATAGACATTTATGGGAAAAAAATGTTTAATATTT
CTGGAAAAAAAATCTGAATTTTTTTATGGAAAAGTGACAAAAAATTCTAGAACAAAGGTT
TTAAAAAATCTAAAAAAAGAGGAAAACGTTGGGGACCCCCTGAACCCTCTCAAGGACCCC
TGGGGGTCCCCGGACCACACTTTGAGAACCATTGAATTGCACTATAATGTAGCC
>TR547|c6_g4_i1
TGTGACCACGTTATTTACACTGCAGTGGTTCTCAAACTTTTTACCATCAAGGACCCCTAA
ACTGATATGAATGAGACCACGGGCCCCCATTTGTCAAAATTTTAAAACAAACACCAGAAA
TACACAAATATTTGTTATGAGACTGAGTACAATTACTTTCTTCGTCAATGTCCTTTTAAA
TTAGGGCCAATGGTGTGAATATTTGGACAGATTTT
>TR547|c6_g4_i3
TGTGACCACGTTATTTACACTGCAGTGGTTCTCAAACTTTTTACCATCAAGGACCCCTAA
ACTGATATGAATGAGACCACGGGCCCCCATTTGTCAAAATTTTAAAACAAACACCAGAAA
TACACAAATATTTGTTATGAGACTCAATAACATTTCTTTTTTAGTCAATGTACGTTTAAA
TTAGGGCCAATGGCGTGAATTTTTGGAGATTTTATAGAAATTTATGGGAAAAGTTTTTAA
CT
>TR547|c6_g4_i4
TGTGACCACGTTATTTACACTGCAGTGGTTCTCAAACTTTTTACCATCAAGGACCCCTAA
ACTGATATGAATGAGACCACGGGCCCCCATTTGTCAAAATTTTAAAACAAACACCAGAAA
TACACAAATATTTGTTATGAGACTAAATAACATTCCTTCCTTGGTCAATTCACATTTAAA
TTAGGGCCAATGGCATGAAGTTTTGGAGATTTTATAGAAATTTACAGAAAAAGTTTTTTA
ATATTTCTGGAAAAAAAATCATATAATTTTTAGAGAAGAAAAAAAGAATCTAGAACAAAG
TGGTAAAACTTTCTGAAAAGTTGGGGACCCCCTTGAACCTCTCAAGGACCCCTGAGGGTC
CCCAGATCCCACTTTGTGAACCACTGCTATAAATGCCGGATGTAGTTTTCATTGTAAAAC
TAGACTTTTGAACATAAGTGTTCCATACTGTACTTGTCAGTTAGACATTTCTTTAGTCTT
CTTGCTCTAACTTGGAACGTTACATAATTCTCTTCAGCCAGATCAAACTTTTT
>TR547|c6_g6_i1
GAACCACGATTTAGCTGAAGAATTTGTGACAGTTAAAGGGAGACTTCAGTGTTTTTTCTC
TGGATTTATCTCCGCTGCATCGATGATTAAAAGACAGAAATGAATGCACTTCTGCTCTGT
CGTTGTTTGCATGCAGATAATTACGTGGTGACCGGTGGGTCGTGTGTGCGCTCCTGCCCC
GCTGAGATGTACGAGGTGGAGGAGAATGGAGACGACCGCGGCTGAGTCGGAGACACGCAG
GGA
>TR547|c7_g1_i1
ACACACACACACTTTTTGTTGTAAGCGGATGACTACCCTCGCTTTCAGATCTGTAAACAC
ACTCGGGCGGACCGAGCGGAGCAGCTGATCGAGGCTCTGCGTGGTGGCTCATGTTCTGAC
TGTCAGATGAGCAGCTGAAGGTCTTCCTCCTCTGGAGTCATCCTCAGCAGCGTTTCTTCT
CTGAGCGTCCGGATAAACCACCGAGGAGCGGAGGACACTCCAGCCAAAAAGAAAAAGAAG
CGAAAGACTG
>TR547|c8_g1_i1
AATCAATTTGTGTTTATGCTGTGGAAGTAAATTTATTTTTTTTTTTTTTATTTTTTTTTT
TTTTTTTTTTTTTTCCTTTTGTGACGAGCAGAAGCTGTTTTGCTCCTTGTACATTTCTCT
CTCTCTGCCAAGTGTTTTGTTTTTGTCGCTGGGAACTCTGTTCTCGACACGTCTCAAAGC
GCTTTCCCCCGTTTCCGTGTCCATGGACAGACTCCTCTTTCACAGATTGATCTTGGATTG
ACTCAGTCTGAATGTGTCGTTGTCTTCCATTGTACATAGTTCAATATACTGTTTATTGTG
ATGCTCACAGGAGATGATTATAATGATTTATAAATTCTGGTAGTCGAGTATTGCTTTTGT
CTGTATTGATTATGGATAGCAACCTTCAGAAATAAATGAATTTATTTAAAGAGCTAAAAA
AAGATCGGA
>TR548|c0_g1_i1
GACCCTGCAAGATCGTCGAGATGTCCACCTCCAAGACCGGCAAGCATGGCCACGCCAAGG
TCCACCTGGTGGGCATCGACATCTTCTCTGGGAAGAAGTATGAAGATATCTGCCCCTCCA
CCCACAACATGGACGTCCCCAACATCAAGAGAATGGATTACCAGCTGATTGGGATCCAAG
ATGGTTACCTGTCCCTGCTCCAGGACAGCGGGGAAGTGAGAGAGGACCTGAAGATGCCCG
AGGGAGACCTGGGCAAAGAGATCGAGAGCAAACATGAGGCCGGAGAGGAGATCCTGATCA
CCGTTCTAAATGCAATGGAT
>TR549|c0_g1_i1
GATGGTTTATATGCTCTTGCTGTGGTGATACATTTTCCTCAAATACTTTAATAATGACAG
CGCATCCAAGTGGTTATCATCATTTATGAATCCTCGTTTCAATTGGTCATTGCTCCACAG
ATGTTATGATACTAAAACTTATGATCATCACTGCCAGCCCCCTACACTGTGTTAAGTCTA
GAATGGTTATGAAAAGATGAAGAGCA
>TR550|c0_g1_i1
TCCCTGCGTGTCTCCGACTCAGCCGCGGTCGTAAGGGAAGAGTGCTGCTCATTTCAGCCA
TGAAGCCTTAACCCCTCCGTACCTCACAATAATCATGTGTGATGTTTACACTGACATGAG
CCTCAGGTCTGTGTCTGCCCTGACGGCCTCTATGTGTTGGAGGTCAGTGTGGCTCTCCGA
GCAACAAACAATCAGGGCAGTCCGTAAATTACACTTGATTTAAGCTATTGGGTTTTTTTT
TTTTCATTATGGAAAAACAAGAACTTTCCACACAGTCTTGTTTGGTTTGAGGGGTGAAAA
CTGTGGTATGTAATAAGGTGTTATGTAGATGGTGTTGTTTTAATATGACTCAAATAAAAT
GTACATATGGTGAAGAAGCACCATATCTTATTGAGGGACCCAG
>TR552|c0_g1_i1
ACTGGACATCTGCATCTCTGCCTCATCATCTGATCATTACCAACCAGTCAAGTTCTATGA
GAGTTCTTATTTTTAGCAAAAGTGTACACAGAAATGACACATGGGGGGGTTGGGGGGAGA
GGGGGGGGGCATGACGGACCAACGAGGACACTTATCTGGAAGGGAAAGTAAATGAGGGAG
AGATGAGAGAAAAGAGAGCCCGTATCAAAGTCCAGGCAGGGCTTAAACCGGAATTCAGTC
AAGTCACCGTGTTGGGCTCAGTACTCAGACTCCCACAATGCCACTTGAATGCCACAACTG
>TR552|c1_g1_i1
AGCTGCCGGACTCTCTTCATGGCCCGGTCGTACTGGTCGTCCATCAGCGGGGCGAAGGCA
TTTTCCAGGACGTCGGAGGAATGGGCTAAGAAGATGAGCGCGAGCAGCCGCTTGTCCATT
CGGTGCGGGTCGTTCACCCACTTGTCCAGTACGGCCTCCTGGACCTTCTTGATGAGGCGC
TGCTTGATGTTGTTGTTGGTCAGGGGATGTGTGGTCATGTCGAAGAGCAGGAAGTTCTGC
TTCTCGGTCGTG
>TR553|c0_g1_i1
GGTCAGACGTGTGTGTGTGTGTTTGTGTGTCGGCTGGCAACTGCGGACTGAGTTGACATT
TCAATCACTAGATAAACTGGCAGAAATAACAGACTTTTGATCGAGGCACACCTAAATCCA
GAAGCTGTGGGCGAATAGGTCATGGACCCTTCTAATGACTCAGCGAGGTCTTCAAAAGCC
TTTATGACTAAAACGCACCACATGATGAATATTTTTTTTCTTGCATTGTTTCAGGTTGTT
TCTATTTCCAATTTTATCCTGAACCTGCCAAACTCGTATCAAATATCCATATAATTTCAT
TTTTGTCCTTTATAAATTACGCAGGTGACAAACCCATGAAATAGGCCTAATTTAAGTGAC
AGACGGTCAGTGGTGGTGTAATTGTGTCTCTGGCTTTGTGTGTCTGCGTGCATCTGTGTG
TGAAAATCACTCTGTGTGAGGCCACTCAATTCAAACAATTTATCTCATGATTCACTGACA
AAAAA
>TR554|c0_g1_i1
TGTGTGCCTTGGCAGTCTCAGACGAGCGGCCACGCCTTTTTTTTTTCTTTTTTTTCCTGT
GTAGAGAAATCCCTGAGAACGTTCTGGTTGACAATTACTGAAGGTTCCACACAATGAACT
ATAACAGTAGAAAGTCTAATTTCTATGATTCACATGCACAGAGGGAAATGACACTGGCCT
AGTCTGAAAATACCGTACAATGGTGGCTGTAGAGATGAGAGGGGACTGACATACTGACAC
ATCTTCCGAAGTGTGTTCGAGCCAATTTTGGGGCGTGTATGTATGTGTGTGTGTGAGTGT
GTGTGTGTGTGTGTACCGATGCCAGGGCAGTGACGTACAGCAGAGCCGAGCGCAGAAACA
CCTCAGCGGGAATCTG
>TR554|c1_g1_i1
GATTTCTCTACACAGGAAAAAAAAAGAAAAAAAAAAGGCGGAACAAATGAACGACTGACT
CACAGGAAAAAGACAAAAACATGACACAACATGAGCGAGCATTTATTGTACTCTGTATAT
ATGCCATAGTATATGTCTGAATATGGAGGATCTGAAAGTATATGTTAACTAATTTATACA
GAGTATTCTATGTAATGTGAAATACTTGAAGCCGCTGTAGTTTGCTCTCTCTCTCTCGCC
CTCCTTCTCTCTTTTGTCCTCTCTTTTCTTTTTTGGCCGCTCGTCTGAGACTGCCAA
>TR555|c0_g1_i1
AAGTGCGCACCCGCGGCCGTTGCCATGACGCCGAGTGAAAACGACAGCAAGGTGGGCCGA
TGAGATGGACCGGAGCGGAGAAAGTGAGCAGAAATGAGGCGTTCAGGTGCTTGAAGTGGA
CATATTTGACCTGTGTGACCGCTTTAAGAGGAGGAGGACCTCACGTTGACTCCCGCTGAG
GTTCGTGTCGATGTCTGAGGAGGAGACATGAAGGAGGTCGGAGTGTTTGTCCGAATCAGA
CCAACGGCAAACTTCGCCAAAGACGTCATTGAATGTCCTCCAGACGGACAGGTAACTGAA
ATCTGTGTTTGGAACAACAGCAGCGACTCTTAACATGCTAGATTAGATTTACACAGTGGA
AAAATAAAAATACAGGTAACTTATTTTAGTTTTTTCATGGCAGACACGTGGACACGTGGT
CACAGTAAAGGCCCTCAGGTGTATTTAATTACATTAATGATGGCTGCCCTTCATTTAGTT
GGGTGTCGTGTTCCAGAGCCTTGATATGAGGCGTGTCTGCTCACTGACATGGATCACAGT
CATTAATGAGACATCAGTAATGATAT
>TR555|c0_g2_i1
TAATGAGACATCAGTAATGATATTAGTTACACCTGTGCTCCTCTTTCCCTGACAGGTCTC
AGTTTTAACCCTAACCCTTTCATCACGACTACAGGTGACTATGGGACTTAAAAATAAAAT
AAACTTTTATTGCCCGTTAATCCTACTGGTTCCAGCATCTCAAATATTATCGAAATGTAC
TAGGCCGATATGGTATATCTTTTAGTTTTGGAATGGTTTG
>TR556|c0_g1_i1
AAACCACTGCAGAGAGCATGAATGAATGAATGAGCTTCTCTCCGGTGGCTGCACCCCACG
GCTCTCCGTTGAGCTCACAAAACCTCTGTCACTCCCACACACACTTCTGTTTATGGATGT
CTGCTCCGGGACTCCTCTGCACTCGCACCCGCTAGATCCCAGAGATTATGATGGCTCGAA
GCCAAATCCTTCGACACACACTTGACCCCTTTCCTCCTTAACTGGATGGGTTTCTCATCC
CGATTCACTGACTGAACGACCGCGGCTGAGTCGGAGACACGCAGGGA
>TR557|c0_g1_i1
AACCACGTTGCCGTGCCGACGCACTTCTTCAAGGTGAGTCAGCCGTCTGACGATGATGAC
ATCACTGCGTGAACCCGGCTCACGTGTCTCGTGCCCGTCAGGTGCTGATCCTGGAGCAGA
TGGACGGCAGGGGGGTGGAGCTTCGGTCGTACGTTTTACCAAACGAACCAATCGATGAGA
AGCTTCCTCTGGAGCGTTTCCTGGTTCCCATAGAAACCATCGAGCGAGCGTCAGGTCTCC
TGTTCGTCCCAAACATCATGAAGCGGACGAGCAGCCTGCAGGCCATCGCAGCCAGATGAT
CCTCGGCTGCGTTCCTCTGTGGTTACGACCGCGGCTGAGTCGGAGACACGCAGGGA
>TR558|c0_g1_i1
TGTGTGCCTTGGCAGTCTCAGACGAGCGGCCATACAAGTTTCCCTCGGTGAAGTCTTTGC
CCAGGGAGACGTTGAGCGTGACCTCCGCGTTGTCGTAGTGGTAGCTCAGGTCCAGGTCTT
CGTTCATGTCGTATTTAACGACAAAGGCCTTGTGGCTGTCCAGACAGCGCCCCCCGCAGT
CCGGGTACAGCAGGGAGGCGAGGGGCTGCAGGTAGTGCTCACGGAGGGGCGTGATGAAGC
CCTCGTCGAAGCCCAGCTCATTCAGGAGGATCCCGTAGTGGTTCATGGTGTTGGGTCTTC
CTTTGGGGGCGGAGGACTTCTCAAAGTGCTCCAGCTCCGCCACCAGCTCCTCGCAGAAGC
TCCTCTCAAACACAGGGAAACGATACACCCTGGCTGCCTCCTCCTCCATCAGGTCCAACA
GACCTTCTGCACTGGTGTCTCTGCTTCGACAGTACTCGACAATCTGACTGAACTTCGGTG
CGAGGTAGGACTCCTGCAGATGGTAGACGTGAGGAT
>TR558|c0_g2_i1
TGTGTGCCTTGGCAGTCTCAGACGAGCGGCCACTCCGCTCGCATCTCACGTGGGCGGGAC
AAAGACGGAGGAGAGGAATCGAGGAGAGGAATCGAGGAGGGTGAAATTAGTGAATTGGGA
TCTACCACGAGTCTTTTGTGAACCCGTCGGCAAAGCCCCGCCCCTCCACCAGCGTGGGCT
TCCTGTTGCACATGGGGCACAGCTTGTTGCGCTCCCGCGACGCTCTCATCCACACGATGA
GGTTCCAGCGCTGACCGGAGGCGATGGGCAGGGCCCCGTGCATGTGCTGGCCCCGGTGGA
GGAGGCCCTCGGTCACCCGGTGCTCCACCTCTGAACACTCGGTCTCACTTAGAGGCACCT
GTTTCATATCACCAAAGTACAAGTTTCCCTCGGTGAAGTC
>TR560|c0_g1_i1
TGACAATCTCATCTTCAAGCGCAGAGGCTGCAGCAGGGCCAGATATAAAGAGACAATCAA
TGAGTGCGGCAGGGACAAACAGTGGGATACAGAGCGGGGGAGGCTGGGAGTGTGAGAAAG
TAAATAGTAAAAAATGGGACACGACGCCTCGCCACATACAGGGAATGGAAGCAGACAGAA
CGACCGCGGCTGAGTCGGAGACACGCAGGGA
>TR561|c0_g1_i1
GCTGTGATGGTTGTTACACTCAAAATACAAAGACAGAAAAAACATGAGATTCCGCTGTTA
CTACCACGTTATCAGCGATAGAGCTAAAAATATCAATGTCGTCCTGAGGGTGGCGTTAAA
TTTTAATTGAATCAATTGAATGGCATTCTGACAGTTAGATTCTTATTGATTCTTATGTAC
CAAGGGATGTTGTGGCCTGAGCGGCTCTGGAGGAAAGGTGGCCGCTCGTCTGAGACTGCC
AAGGCACACA
>TR562|c0_g1_i1
GTGAAGAAACTGGAGTCGTTGGCACACAGGCGGTCACAACAGAGGTCACGTCAGCTTGGG
AGACCTCTGGGACCTCTGATGGACTGTCCTCCTCTTCATCTTTCTCCTCACTACTCTTCC
GAGAGAAAATACCTAACAAGCTTTTCCAAAATGAGGGCTTCTTCTTCTTTGGTTTGGTGG
CAGGTTTCTCTGATTCTTCAAGGACTGTCTTTGGCTGATCTGCAGGAGGTTCGACCACAG
AAAACGGGCCAATCTCCTCGTCGTTTGATCCCAAGGCCAAGTGAATGGAGGGATCACTAG
AATGGCGTCTTTGCTTTCTCGGCATTGTCACCCATTTTTCTTTCCTCCCAGCCTTCCTAT
CTGTTAGTGTCCCATCATTAAGACTAAGGCTACGCTTCACATACACCTCCAGCAGGCGGA
TTGTGTCCTTGTGTGGCACATAAATCAGCTCCCCATTGTTGGGCCTTTGAGTTTCTGCCT
GCGTTTCCATGGCGGGATGACTCGTCTCGTCTCTTTCAGCAGCACAATCGATTAACTCTG
TCCGCACAGATCCGTATTAAATACAGCTGTTAGTATTGAATGCGACCGACTCCCCGCAGG
TTTGCCGTAAAGTTGCCTCCCTCGTGAAAGGGACTCTCCGCACCTGCATACCCCACCCAT
GTATGG
>TR563|c0_g1_i1
TTCCGATCTAAATAATTAATCATGAGCATATATATTTTTTCATTATTTTTTTTAAATGAA
AAAATCTGTCCATTTTGCAAAAGTTTTTCAACTCTTTCTTTAATCTTATCTTCCAACTCA
CATTCTGCAATGCTCTCATTCTTCATGTTTTCACGAGCGATGATGAATAAATCTTTTTCT
TTAATATATGTATGCGAACCAGACGAACAATAATTTTCAATAGTATATAAAATTCCTGCC
TCTATTCTTGAGATCGGAA
>TR564|c0_g1_i1
GAACACACAAAGGATGAATTCAACATGCTGCGTGTCATACGGACCGGACCAAACCTGACG
TGTTTCACGTGAGGTATTGTTTAATGAGCGTGTGTGTAAATACTGTCATACATGAAGTAA
CCGTGGCAGGAATAAACATGCTACTCAGACACCGACGACACATCGAGTTCAAAACAGCAT
GAAAACGTCCAACGAAATATAAAA
>TR565|c0_g3_i1
CACAACAACAAACGCGCTCCCCGCAGCAGGAAGAGGAGCCGGAGAGCCGCAGTCACAGCG
TCTGTCTCGTGTGTATTCACTGAACCGCCGCTGATCGAATCATCGTCCTCTGTAAATACT
CCCGACCAATCAGAGACAAACACAAACATAGCCACTGTGAATAGACCAAAGCAATGTCGC
ACATTATATTTTGCTCCTACAGATACGACGCCTGTATATTGACGTTTGCGTGGATGTTTG
TTCTGGTTCTTCAGTATAATTTTATAATCCACGATATTTGTATGAAGACATTAAATGTAT
ATTTTCATGCTGTACATTTCTTGAACAAACCTATTACATTTTTAATTAAAAAAAGACAAA
>TR566|c0_g1_i1
GGTGACTCCAAATTGTAATAAATAGTTAACCATGCATTCTAACCATAAAAAGGCACAGAA
AACAGTCACTTAGTAGTCATAAAAATTATTACTACTTTACCAAAATCATCCAGATAGTAA
TACAGGTGACAACTGTAACATTATATTCCAAATGTGAAAACACAATACACATCATATCAT
TTAACCTTAGGCAATAAATATGCAAATATTGTTTATACCTACATATATATTCTTAAAAAT
TAAAACTGTGCCA
>TR566|c0_g2_i1
TCCCTGCGTGTCTCCGACTCAGCCGCGGTCGTGAAAACACAATACACATCATATCATTTA
ACCTTAGGCAATAAATATGCAAATATTGTTTATACCTACATATATATTCTTAAAAATTAA
AACTGTGCCATTGTAAACATAATGTAAACAAATGAAACTCACTTTTCTCCCATCACCTTA
GGAACCATGTCAAAGACTATATGTTATCCTGTCTTTCTAAGATCCTTGCATGGGTTTCGT
TGGTTTCTGAAAACCAGGCAGTTTGCAGCATTATTTACAGACCACTGGAAAACACAGCAA
GGGACAGAGGTGGCTACTTCACTCTCTAAAGGCCAAGCATTCTCTTGCCTGCAGTCTGGG
GCCAAAACACTTGAGATTTAGTGAACCCTATATCCAGAACTTCTGGCTAGCAAAAGGCCA
ACTGTCGTTAAATAGCTAACTATGAATATGATCTATCAACTGGATGAAAG
>TR567|c0_g2_i1
TACCTCTGCACAACACACTGATATCTGAAACACATTATGAAGGTGAGAAAAAAAACATTC
CAGATGATTAACTGAGAAAGTGGCAAGAGTGTGCAAAGCTGTCATCAAAGCCAAATGTGG
CTAGTTTGAATAGTATAGAATTTAAAACATATTTTTGTTTGTTGCACCTTTTTTTTTCTA
AAGAATTCCATATATGTTAGAGAGAGAGAAGAGGGAAAGAGGGATGCCAAACAACCAGCT
GTGCACAATACTGCCCTACAGGGCCACCTGGAACACATGCAATATTCATTTCAGAGCCCT
TAGCTATTATACAGTATATAGTCTATTCTATGTTTGCTAATCTCTATCAGTTTGTTGACA
AAAACTTTTGACATTTCAGTAAATACAACTTGATTCTAAACATATTCTGAAATATGTAAA
ACAAGCACATGAACCCCCCAAAAATCATTGATATTTACTATTACATATTTGTTAGGCTGT
ATTGTGTATATTTGAAGTGTAATCTATGACATTTGTCAGCAGACAGCTGCCCCATGTAAA
CACAGTGGGTCCACACTGTAACTACGCTGACCTACACCTGTGGCGTGCCAAAGAGAGCAG
ATGTTACAGCAGCTAGCAGGACGACCGCGGCTGAGTCGGAG
>TR567|c3_g2_i1
AGCGTGTGAAAACTGAGGAGGAAACAAAAAATCTGCTGCAAAAACATGAAAAAGAAATAA
ATGACTTGACACAAGAACTTCTGAATGACGGCGACACATTGAGCTGTTCCATTTCATGAG
ATTTGTTTCAGCAGAGCAGATTCAGATGTGCTTCATTATTTTGAGTTTCCATAAGTGGAT
TTTAAAAATTTTCATTGTAATATTTAGCAGTAGACTTCACTGTGATGTTTATAATCAATA
CAGAAAACACTTCTCATTGGCTGTCAGGAATCTAAATCAGCAGAAGACTGATTCCGACCA
CCAACTACCATTTTTATTTTTATATAATCAATGTATGTTCATAGAAATATCTTATCAAGT
CAGAACCTCTTGTTTATTTTTATATAATAAATGCTTGTATATAAAAATACCTTATCAAGT
CAGAATGTCATAAATGGCCGCTCGTCTGAGACTGCCA
>TR567|c4_g2_i1
GAGGAAAAAGAGAAAAAAGACATTGAAGAGAAGTATGAGAAAGAAATTGAGCAAGTGAAG
AAGACATATGAAGAAGAAGCCAGAAAGAAAGCTGAAGAGTTTAATGAGTTCAAAGAGAAA
TACATCAAGGATTTTGCAGAGCAGAAGGAAGAGCACAAGAAACAAATCAAAGACAAAGAT
GAACAATATGACCTCTTAAAGGCACTTTCTGCCAGCAATGAAGAACAAATGAAGAAAAAA
CATAGAGGAGAAATTTGTGAGTTAATGAAATGTGTGACCAGAAGGAGAGAAAATATGATG
AGAATCAATGACTCACTGACAAAACATGAAGAAGAAATGAAGCGTGTGAAAACTGAGGAG
GAAAAGGAAAATCTGCTGCAAAAACATGACAAAGAAATAAATGACTTGACACAGGAACTT
TTGAAAAAAGTCGGTACATCGAGCTGTTCCATTTTATGA
>TR567|c4_g4_i1
GAGAGAGAAGAGCTTCAAAGAAAACATGAAGAAATTAAGACAAGAATGGAAGAACAGAAA
GCAGAAATTGAAAAGGAGAGAAAACTGAGAGAAAAACAACTTGAGGAAATGAAAGAAAAC
ATCAACAAAGAACGAGAGGAGAGAAGGAAAGAACAAGAAATGAGAGAAGAAGAAGACAGG
AACAGAAAGAAACTGGACGAAAATGAACAAAAGGAGTGGAAAATGAAAGTTGAAACTCTG
GTGCAAAAAATCAGATCAGAGTCAGAATCAACGGGAACTATTGACAGAAAACTGAAGGAG
AGCAGAGAAGAGATGAAAAAAGAACGAGAGAACTGGGAGAAAAAACAAAAAGAATGGTGG
GAAAAACGACGCCAAGAAGATGAACAGAGACGACAGGAAGACCAAGAAAGACTTAGAAAG
CTTCAAGAAGAATATGAACAGGAAAGAGAAAATTATGAAAAGAAAAGGAGAGAAGAAGAT
CGAATCAGAAGAGAACAAGAGAAAAAAGACATGGAAGAGAAGTATAAGAAAGAAATGAAG
AATCTGAGGAAAACACATAAAGAAGAAGCCAGAAAGAAAGCTGAAGAGTTTAATGAGTTC
AGTGAGAAATACAAGAAGGAAATTGCAGATCAAGAGGAAGACCTCAAGAAACAAATAAAA
GACAAAGATGAACAATATGACCTCTTAAAGGCACTTTCAGCCAGGAAAGAAGAAGAATTG
AAGAAAAAACATCTTGAAGGAATTTGTGAGTTAATTAAGTGTGAGACAAAAAAGACAGAA
AGTATGAAACAAATCAATGACTTGCTGAAAAAACACCAAGAACAAATGAAGCGTGTGAAA
ACTGAGGAGGAAAAGGAAAATCTGCTGCAAAAACATGACAAAGAAATAAATGACTTGACA
CAGGAACTTTTGAAAAAAGTCGGTACATCGAGCTGTTCCATTTTATGA
>TR567|c4_g4_i2
AGACGACAGGAGGAACAAGAAAGACTTGGAAAGCTTCAAGAAGAATACGAACAGGAAAGA
GAAAAATCTGAAAGGAAGAGAAAAGAACAAGATCGAATCAGGAGAGAACAAGAGGAAAAA
GAGAAAAAAGACATGGAGGAGAAGTATAAGAAAGAAATTGAGCAATTGAAGAAGACACAT
GAAGAAGAAGCCAGAAAGAAAGCTGAAGAGTTTAATGAGTTCAGTGAGAAATACAAGAAG
GAAATTGCAGATCAAGAGGAAGACCTCAAGAAACAAATAAAAGACAAAGATGAACAATAT
GACCTCTTAAAGGCACTTTCAGCCAGGAAAGAAGAAGAATTGAAGAAAAAACATCTTGAA
GGAATTTGTGAGTTAATTAAGTGTGAGACAAAAAAGACAGAAAGTATGAAACAAATCAAT
GACTTGCTGAAAAAACACCAAGAACAAATGAAGCGTGTGAAAACTGAGGAGGAAAAGGAA
AATCTGCTGCAAAAACATGACAAAGAAATAAATGACTTGACACAGGAACTTTTGAAAAAA
GTCGGTACATCGAGCTGTTCCATTTTATGA
>TR567|c5_g1_i3
CTGGAACTTTCAGAAAAAATTATTAAATCAGAAAAGGAGGAAAAGGAAAAGGCTGCCAGG
CAGTTTGAGCGTTTCAGAAAGGAAATGAAGAGAGATCGAGAGGCTTGGGAGAAAGAAAGA
AAGGACTTTTGGGAACGAAAAAGTCAGGAGGACAAACAGAACCTGGAGGAGGTAAAGATG
AACTACATGAAACTCCAAGATGAGTACGGCTTTAAGAGAAGAAAATGGACATATTGGTGT
TTTGGAATAATGTTGTTGTTTATATCCTATTTATTATATTATATATATACACACTAGAGT
ACAGACAAAGGGCTCGTCAGACACCTTCATATCCTTAACACTCATGACTGGCTATGAAAA
TACATTGACATTGATTTACCCTCCAGCCATTTGACTGGCAACCCAAATAACTGAAAAACG
ATTTGTGTTGTAGCGTGTAGAAATGGAAGCTTGTCCGCCAGACTTCAAATCAAATGGCAT
GGTTTCTTTTCTCAAATCCCAGTTCACTATTTTACTGAAAATGAATGGCTGAAGTCTTTT
AATCAATCAGGATACACAGGCATTAAAAGTTACAGTATCCAAATTTGTAGCCCAAATCTG
TTTGTTTTTGTTGTTTTTGGAGGGGAATTCCTAGATAAATAAAACAAACACACACAAAAA
AACCTGTTCCCACCAATGTACTATTGACTGTTGTTTGAGTAATGTGTTTTTAAAACTGCT
TTTTAAGATTGATTTTTTTGTCTTGTTTTTGTTTTTTTCCAACTTATCTTTTTGTGACTG
TCAAAAGTCAGAATGTATTCATGTATTCACTACGATGGTCCGACAGTGAAACGACTTCAG
AGAGTGTAATATATGTAATATAATATTCCATCCGTTTGTTTTTCACTGCATGTGCCGACT
GTTGGTCACATTTTTTGTCATTTTATTTTATAAAAGTTATCTCTGTGAGAAAAATGTGCT
ATGAGCCATCATGGTTAATGATTACCGGCATGTCAGATGACAAGCCTTCATTGTATTGTG
CACTTTTGGTGCTTTGCTTCTTCCTGGGACAGTCCTTGGGAGTGGACTCCTACGACCGCG
GCTGAGTCG
>TR567|c5_g2_i1
TAATAATTTTTTCTGAAAGTTCCAGTTGTCTTTTCAGTTCCTGTCGCTGATTTTCTTCTA
GTTTTTTCCGTGACCTTTCCCACTCAGCCCGTTCTTTCTTTCTCCCCTCACGCTCCTTGT
TGATGCATTCGTTCTGCTCCTTGAGCTGTTTTGCTTTCAGTTGTCTCTCCTGTTCAATTT
CCTGCTGCTTTTCTTTGAGTTGTCTTGTTAGTTTTGTCAAATCTTCTTCATGTTTTCTCC
TGAGGTCCTCCTCCTTCCTCTTTATCTCCTCTTCCTTACTCTTCATCTCCTCCTCATTCT
CTTTCAAAATCCTTTCCAATTCCAAATTTTCTCTGCTCTGAATTTCATCATCACCTCTCA
TTTCACTCTTCTTCTTAACATCCTGTAGTTCAGCTTTAAGCCTCACATTAATGTTGTCTT
TCTCTAGAACCTTCTCCATCTGAGCCTTGGTAAACATGTCCTTTGTGAAGCACCTGGGTT
CTTTGACTCTCATCTTTTTCACAGTATTGAACAGCTCTGGGATCTGCGGCTCTTTCTTGA
TGTTGAGAACAACATATCTT
>TR567|c6_g1_i1
TTCCTCCACAGTTCTGGCAGAGCTTCTGGATGTCCTTGTTTTCTTTCACAAAGTTAACAA
CATCTGGAGCTGTAGGATCTGAGTCCACAGTGAACAGAATCATGGTGAAGTCATTCACTT
GAGAGCTGAACATGTTCTGGAGGGTCTCCAATTCTCCTTTGTCTTCATCAGAGAGAGTAT
CCACAGGTAGGACCAGGAGGAAGGCATGGACGCCCTCGGGATCACAGAGGGAAACACACC
TCAATGATTCCTCCATCACTTCCTCCTGCGGTTTTCCATACAACGCAGGCAGCTCCACCA
GGGAAACCTGATGTTCACACACCTCTCCTTGATTTTTAACACAAACGGATGAGTTTGAGA
CCGAACTACGCTTTGTCCGACCTAAAATGGCCTTAGCTGCTGACGTCTTCCCTACTCCTC
TCCTCCCACATAGAACCAGGTTTAAAGTTGAACTTGCGTGTTCAGACTTTTGTTTCATGA
TTAAGCCAGCATCCTCATCCTCCGATACAGCACAGCTGACATGGTCTCCATCGTTCTCCT
TTGCGACTTGACCCAGGCGTGTTAACAGCTCTGAACGTTCAAGGTTCTTCATCTTCAGGT
ATCTGTACCTACATTTTTTCTTCATGTCCTTTAAGGGTTCATCTTGTACATCTTTTTCCT
TGGAAGCTGAGCTCTCCTCTTTAGGTGTTGAGATCAGTAACAGTGACTGATCAAAGGATG
GATGACCGAAGAGCTGCAGGACTCTGCAGAGTCTCAGTTTGTGTTCCTCAGTGAAGTCTT
CAGGCTGTAGAACCAGCAGGAACACATGAGGTCCAGGATGAGAGAGACTCTTACAGTTTT
CAACACGTTCTCTCAGTTTGTCTTCAGAGATGTTGGGAAGCAGTAGATCTGGAGTGTTGA
TGAGGACTATGTATGACTCCTGCACCTGTCCTTTGGCTTTCAGACAGGCTGGTTCTTCCT
CACTGTTGAATACAGTCTTTCCCAGTATTAAGTTTCCCGCTGAACTCCTCTCAGACCAAC
TGTTCCCGAGCAGGACAACCCTCAGCTCAGACAGGTCGGGTGGTATGAATTGATAGCTCC
CGGTCCGTTTCATTGGCTGCTGATCATCTGCTGATGCCATAATGCCACTCTGCTGGTACT
TCAGAAACTAAATCAACTGGCAGCCAACTGCTGGGTTTTAAGAACCTGTGACTGTTGCTG
TTATTGTGCTTGAAGATCTTCCATCATGGAGTTACTGGTATGTTGCCAGAAAGATGATTT
TCTTTTCAGCTACTTCATGTTGTTAATTTGGTGACTACAAACAGTGATTCTGGTCCAGCT
CAACAGCTGCACGGCCTTCCACTGGCCACCAGCAACGAAGCCTTCGCTCACCTCTCACCC
CACCCGATTTGCAGCGTTTCCGCTTCGGCCTGTTCTTGTAAGTTAAGTCCCCTGTGGTGT
CACGGCCAGATGTGATCCTCTTATATGTGGAGCACAGCGGTAAAAGTACAAACTTTATCA
GCTGAGTGGGCAGGATTAAAAATGGTCACTTTCACTTTAGGGCTGCATTCAAGTGCTGTC
CCCGTAGCGTT
>TR567|c6_g2_i1
AAGATATGTTGTTCTCAACATCAGCGACAAGCAGCAGATCTCAGAGCTGTTCGACACTGT
GACAAAGATGAGAGTTGAAGGATCTAGATGCTTCACAATGAACATGTTCACCAAGGCTCA
GATGGAGAAGGTTTCAAAGCTTCAAGTTGAGCTGTGGGATGTGAAACGGAGGAGTGAGAT
GGGAGGTAATGATGAAAGTCAGAGCAGAGAGTGTCTCAGGATGGTGCTGATTGGAAAGCC
TGGCAGTGGAAAGAGTGCAACGGCAAACACCATTTTGGGCAAAAAGCATTTCAAACCCAG
GATCACTCCAAAGCCAGCGATCAAGTGTTGTGAGAGAGCAACAGGAGAGATTGATGGACG
ACCTGTTGCTGTGGTCAACACCCCCCCATTGTTTGACAGAACTCTGTCTGATGATGAAAT
TCAGCACGAGCTTCACAAATGCTTCAGCATGTTGTCTCCTGGGCCTCATGTGTTCTTACT
GGTGATGCAGATTGGCGGCTTTACACCAGAGGAAAAAGACTCGGTGGAGATGATCAAAAA
GGTTTTTGGCAAAAAGGCTCAAGATTTCATCATCATTATATTCACCAGAGGAGACGGACT
GGATGATCAGTCATTTGATAGTTACATTGAAGATTGTGATGGTTTTGTCAAACAACTAAT
AAATGACTGTGGACGGAGATACCAGGTCTTCAATAACAAAGATGACACAAACCGCACACA
AGTCAGAGAGCTGCTTATGAAGATTGACACCATAGTGAAGGAAAATGCCGGCTGTTACAA
CACTGAGATGTTCCAGTGGACAAAGGAGGCAATTCAAAGGGAAGTGGAAAACATCAACAA
AAGACAAAATGAAGAAATGCAACAGATAAGACAAGAACTGGAAGACATGAAGCTAAAACG
TGTTGAAAAGAAAAACAAATGTGTAATTTCCTGATTGTTTCACAGTGGTACGACCGCGGC
TGAGTCGGAGACACGCAGGGA
>TR567|c6_g3_i1
ACCATGGTGTCAATTTTGGTTATCAGCTCACTGACTTGTTTCTTGTTGTGTTTATCACGG
TTATCAAACACATGGTATCTTCCTCCACAGTCAGAGATCAGCTTCTTAAATGAATCATCA
CATTTTTTCTCAATGTACTCTTCAATCGACTTCTCCTCATGTACCAGTTTATCTCCTCTA
GTTAAAAGAATGATGGTGAACTGTTC
>TR567|c6_g4_i1
TCCCTGCGTGTCTCCGACTCAACCGCGGTCGTCTGGCGCCGTCATTAATCTCGTATTGTC
TATAAGCTGTCAGGCGCTTGATGCATACATGCGAGAAATGTGGTCTTGTCACCCAGGACA
AATTATCAGGATATAGGACAGTCAATGAAAGTAAAAGGCACCAATACACCATGTTTGTCT
AATATTTGCCGTGATATTTGTGATTAGGGTGTTGCAGAGAAAACAAACTCAAAGACATCT
AAACATTTCAATTTCATCTCAGAATTCAGTCATTTACAATCTGTGATCGTCTTTGTGCAG
TTTTCAATTGAGTGTATGTCAAAAAAAACATTAGCAAATTATCACATTCTATTTAATGTT
TGAATTGTATTTTCCTCTTTTTTCTTGTTCTCTTCTGATCAGATCTTCTTTTCTTTCTTG
TTCCTCCTGTCGTCTCTGTTCATCGTCTTGATGTCTTTTTCCCACCACTTTTTTTCTCCC
AGCTCTGTCGTTCTTTTCTCATCTCTTCTCTGCTCTCCTCCAGCTTTCTGTCAATAGTTT
CCTTTGATTCTGACTCTAATCTGATTTTTTGCTCTGAAGTTTTCTTTGCTTGATTGTCCT
GATTCCTTGTTCCTTAATTTTCTTTAGATTTTTCTCTGTTTTCTCTCCTATTCAATTTCC
TCTCTCTGTTCTTCTATTCTCATCTCTTCTCTGCTCTCCTCCAGCTTTCTGTCAATAGTT
TCCTTTGATTCTGACTCTAATCTGATTTTTTGCTCTGAAGTTTTCTTTGCTTGATTGTCC
TGATTCCTTGTTCCTTAATTTTCTTTAGATTTTTCTCTGTTTTCTCTCCTATTCAATTTC
CTCTCTCTGTTCTTCTATTCTTCTTTTCATTTCTTCTTATTTTCTTTGAAGCTCTTCTCT
CTCTCTTTCTTCATCTCTTCTTCCTTCTCCTTCAGGATTCTCTCCATTTCTTTCTTTATT
GCTGCTTCGGCCTCTTGCAGCATCTCATTAGTGTAGCAGCTGCCTCCATTTGTCTTCACC
ATGGTGTCAATCTTGGTTATCAGCTCACTGATTTGTTTCTTGTTGTTTTCATCATAGTTA
TCAAACACATGGTATCTTCCTCCACAGTCAGAGATCAGCTTCTTAAATGAATCATCACAT
TTTTTCTCAATGTACTCTTCAATCGACCTCTTCTCACGTTTCAGTTTATCTCCTCCAGTA
AAAAGAATGATGGTGAACTGTTCAGCATTCTTCCCAAAGCCTTCCTTGATCAGTTTTAAT
GTCTCCTTCTCCTCTGGTGTAAATCTGCCAATTTGTATCACCAACAGGAAGACATGTG
>TR567|c6_g4_i2
TCCCTGCGTGTCTCCGACTCAACCGCGGTCGTCTGGCGCCGTCATTAATCTCGTATTGTC
TATAAGCTGTCAGGCGCTTGATGCATACATGCGAGAAATGTGGTCTTGTCACCCAGGACA
AATTATCAGGATATAGGACAGTCAATGAAAGTAAAAGGCACCAATACACCATGTTTGTCT
AATATTTGCCGTGATATTTGTGATTAGGGTGTTGCAGAGAAAACAAACTCAAAGACATCT
AAACATTTCAATTTCATCTCAGAATTCAGTCATTTACAATCTGTGATCGTCTTTGTGCAG
TTTTCAATTGAGTGTATGTCAAAAAAAACATTAGCAAATTATCACATTCTATTTAATGTT
TGAATTGTATTTTCCTCTTTTTTCTTGTTCTCTTCTGATCAGATCTTCTTTTCTTTCTTG
TTCCTCCTGTCGTCTCTGTTCATCGTCTTGATGTCTTTTTCCCACCACTTTTTTTCTCCC
AGCTCTGTCGTTCTTTTCTCATCTCTTCTCTGCTCTCCTCCAGCTTTCTGTCAATAGTTT
CCTTTGATTCTGACTCTAATCTGATTTTTTGCTCTGAAGTTTTCTTTGCTTGATTGTCCT
GATTCCTTGTTCCTTAATTTTCTTTAGATTTTTCTCTGTTTTCTCTCCTATTCAATTTCC
TCTCTCTGTTCTTCTATTCTTCTTTTCATTTCTTCTTATTTTCTTTGAAGCTCTTCTCTC
TCTCTTTCTTCATCTCTTCTTCCTTCTCCTTCAGGATTCTCTCCATTTCTTTCTTTATTG
CTGCTTCGGCCTCTTGCAGCATCTCATTAGTGTAGCAGCTGCCTCCATTTGTCTTCACCA
TGGTGTCAATCTTGGTTATCAGCTCACTGATTTGTTTCTTGTTGTTTTCATCATAGTTAT
CAAACACATGGTATCTTCCTCCACAGTCAGAGATCAGCTTCTTAAATGAATCATCACATT
TTTTCTCAATGTACTCTTCAATCGACCTCTTCTCACGTTTCAGTTTATCTCCTCCAGTAA
AAAGAATGATGGTGAACTGTTCAGCATTCTTCCCAAAGCCTTCCTTGATCAGTTTTAATG
TCTCCTTCTCCTCTGGTGTAAATCTGCCAATTTGTATCACCAACAGGAAGACATGTG
>TR567|c6_g5_i2
AAGAAAACAAGGACATCCAGGATCTCCGTCAGAGCTGTGGAGGAAGATATGTTGTTCTCA
ACATCAACGACAAGCAGCAGATCCCAGAGCTGCTGGACATGGTGGAAAAAAATAAAGCAC
ACTGCTATACAGCTCAAACATTTGCTCATGCACAAATGGAAAAGATCATACAACTTGAGA
AGATGATGAAGAAGAACAAGATCACTTGTGATGATGAGGATCAGAGTCCAGAGAGTCTCA
GGATTGTGCTGATAGGGAAGACTGGCTGTGGAAAGAGCTCTTCAGGAAACACCATTCTAG
GAAGAAAAGAGTTTGAAGCCAAATCAAGTCAAACATCAGTCACCAAAGGTTGTCACAAAG
CACAGAGTGAAGTGGACGGTCATCAGGTCGTTGTGGTCGACACTCCTGGTCTGTTTGACA
CGACTTTGTCTCATGATGAAGTTAATGAGGAGATGGTGAAATGCATCAGTCTTCTGGCTC
CAGGACCACATGTCTTCCTGTTGGTGATACA
>TR567|c6_g5_i3
AAACATTTGCTCATGCACAAATGGAAAAGATCATACAACAAGATAAACGCATCAATAGCC
AACAAGCTGAACTTGAGAGTCTGATACAGAAGAACAAGATCACTTGTGATGATGAGGATC
AGAGTCCAGAGAGTCTCAGGATTGTGCTGATAGGGAAAACTGGCTGTGGAAAGAGCTCTT
CAGGAAACACCATTCTAGGAAGAAAAGAGTTTGAAGCCAAATCAAGTCAAACATCAGTCA
CCAAAGGTTGTCACAAAGCACAGAGTGAAGTGGACGGTCATCAGGTCGTTGTGGTCGACA
CTCCTGGTCTGTTTGACACGACTTTGTCTCATGATGAAGTTAATGAGGAGATGGTGAAAT
GCATCAGTCTTCTGGCTCCAGGACCACATGTCTTCCTGTTGGTGATACA
>TR567|c6_g5_i4
ACCATGATTCTGTTCACTGCTGAGTCAGATCCTAATTCTCCAGCTGTTGTTAGTTTTCTT
AAGGAAAACAAGGACATCCAGGAGCTCAGTCAGAGCTGTGGAAGAAGATATGTTGTTCTC
AACATCAACGACAAGCAGCAGATCCCAGAGCTGTTGGACATGGTGGAAAGAAATAAACCA
CTCTGCTATACCGCTGAAACATTTGCTCATGTACAAACGGAAAAGATCATACAACTTGAG
[truncated: 37,367,900 more chars]
