# Supplementary material for: Comparative transcriptomics of sympatric species of coral reef fishes (genus: Haemulon)
Source: PeerJ. 2019 Mar 1;7:e6541. doi: 10.7717/peerj.6541 (PMC6398375; doi:10.7717/peerj.6541)
Supplement: Supplemental Information 4 [file peerj-07-6541-s004.zip › Hflavolineatum-assembly&annotation/hflav-trembl_iso2gene.tab]

isogroup49750	Peptidyl-prolyl cis-trans isomerase (Fragment) OS=Nothobranchius rachovii GN=PPIH PE=3 SV=1 E(blastx)=9e-31
isogroup16057	Amino acid transporter OS=Larimichthys crocea GN=EH28_11900 PE=3 SV=1 E(blastx)=6e-64
isogroup77985	Transmembrane protein ENSP00000382582 OS=Larimichthys crocea GN=EH28_10303 PE=4 SV=1 E(blastx)=3e-11
isogroup44137	Zinc finger protein 451 OS=Nothobranchius kadleci GN=ZNF451 PE=4 SV=1 E(blastx)=9e-22
isogroup44819	STAG2 (Fragment) OS=Poeciliopsis prolifica GN=STAG2 PE=4 SV=1 E(blastx)=2e-64
isogroup1422	PPUP2833 OS=Poeciliopsis prolifica GN=PPUP2834 PE=4 SV=1 E(blastx)=2e-110
isogroup77898	Complement C1r subcomponent-like (Fragment) OS=Scleropages formosus GN=Z043_117341 PE=3 SV=1 E(blastx)=8e-20
isogroup1535	Putative RNA-directed DNA polymerase from transposon X-element OS=Larimichthys crocea GN=EH28_02727 PE=4 SV=1 E(blastx)=4e-35
isogroup74716	SBCFR-1 protein OS=Paralabrax nebulifer PE=2 SV=1 E(blastx)=6e-13
isogroup39469	Protein NOXP20 OS=Larimichthys crocea GN=EH28_04766 PE=4 SV=1 E(blastx)=1e-08
isogroup61303	Protein phosphatase PTC7 OS=Larimichthys crocea GN=EH28_10359 PE=4 SV=1 E(blastx)=3e-44
isogroup51466	SDA1 domain containing 1 OS=Nothobranchius korthausae GN=SDAD1 PE=4 SV=1 E(blastx)=7e-37
isogroup57590	Carcinoembryonic antigen-related cell adhesion molecule OS=Fundulus heteroclitus PE=4 SV=1 E(blastx)=5e-17
isogroup73485	Aldehyde oxidase 1 OS=Aphyosemion striatum GN=AOX1 PE=4 SV=1 E(blastx)=2e-18
isogroup2660	SLK OS=Poeciliopsis prolifica GN=SLK PE=4 SV=1 E(blastx)=3e-131
isogroup15722	Elongation factor 1-delta (Fragment) OS=Perca flavescens GN=Eef1d PE=2 SV=1 E(blastx)=1e-51
isogroup24024	Protein kinase C, alpha (Fragment) OS=Nothobranchius rachovii GN=PRKCA PE=3 SV=1 E(blastx)=9e-93
isogroup39402	U4/U6 small nuclear ribonucleoprotein Prp31 (Fragment) OS=Danio rerio GN=prpf31 PE=1 SV=1 E(blastx)=5e-49
isogroup23852	TAOK3 OS=Poeciliopsis prolifica GN=TAOK3 PE=4 SV=1 E(blastx)=4e-22
isogroup33047	ESYT2 (Fragment) OS=Poeciliopsis prolifica GN=ESYT2 PE=4 SV=1 E(blastx)=2e-08
isogroup68909	Tubulin-specific chaperone cofactor E-like protein OS=Larimichthys crocea GN=EH28_12648 PE=4 SV=1 E(blastx)=5e-33
isogroup39702	Phosphomannomutase OS=Oreochromis niloticus GN=LOC100707130 PE=3 SV=1 E(blastx)=5e-63
isogroup7063	Proteasome subunit alpha type OS=Larimichthys crocea GN=EH28_07697 PE=3 SV=1 E(blastx)=1e-165
isogroup7524	EVL (Fragment) OS=Poeciliopsis prolifica GN=EVL PE=4 SV=1 E(blastx)=3e-43
isogroup34042	Transmembrane emp24 domain-containing protein 9 OS=Fundulus heteroclitus PE=3 SV=1 E(blastx)=3e-78
isogroup8798	Erythropoietin (Fragment) OS=Larimichthys crocea GN=EH28_09881 PE=4 SV=1 E(blastx)=1e-68
isogroup40754	Long-chain-fatty-acid--CoA ligase 6 OS=Fundulus heteroclitus PE=4 SV=1 E(blastx)=3e-27
isogroup44765	Cytidine deaminase OS=Fundulus heteroclitus PE=3 SV=1 E(blastx)=2e-15
isogroup9034	Dipeptidyl peptidase 9 OS=Larimichthys crocea GN=EH28_02289 PE=3 SV=1 E(blastx)=1e-152
isogroup72943	Cdc42 effector protein 5 OS=Larimichthys crocea GN=EH28_01801 PE=4 SV=1 E(blastx)=1e-25
isogroup33460	USP12P1 protein (Fragment) OS=Fundulus heteroclitus PE=4 SV=1 E(blastx)=9e-88
isogroup54561	WD repeat-containing protein 82 OS=Salmo salar GN=WDR82 PE=2 SV=1 E(blastx)=2e-32
isogroup63626	Frizzled homolog 2 OS=Nothobranchius furzeri GN=FZD2 PE=3 SV=1 E(blastx)=5e-40
isogroup78756	GPI mannosyltransferase 1 OS=Dicentrarchus labrax GN=PIGM PE=4 SV=1 E(blastx)=1e-26
isogroup68992	Phosphatidylinositol-glycan biosynthesis class W protein OS=Gasterosteus aculeatus GN=PIGW PE=3 SV=1 E(blastx)=1e-30
isogroup79697	Inosine-5'-monophosphate dehydrogenase OS=Gasterosteus aculeatus GN=IMPDH PE=3 SV=1 E(blastx)=1e-34
isogroup2520	UDP-glucuronosyltransferase OS=Larimichthys crocea GN=EH28_05907 PE=3 SV=1 E(blastx)=8e-59
isogroup13448	Probable asparaginyl-tRNA synthetase, mitochondrial OS=Anoplopoma fimbria GN=SYNM PE=2 SV=1 E(blastx)=2e-73
isogroup9661	Alpha-mannosidase (Fragment) OS=Poeciliopsis prolifica GN=MA2A2 PE=3 SV=1 E(blastx)=1e-139
isogroup50381	Transmembrane 9 superfamily member OS=Salmo salar GN=TM9S2 PE=2 SV=1 E(blastx)=3e-46
isogroup59030	Follicle-stimulating hormone receptor OS=Fundulus heteroclitus PE=4 SV=1 E(blastx)=8e-54
isogroup21638	Pre-mRNA-processing factor 17 OS=Larimichthys crocea GN=EH28_05863 PE=4 SV=1 E(blastx)=3e-112
isogroup3913	Coiled-coil-helix-coiled-coil-helix domain-containing protein 1 OS=Larimichthys crocea GN=EH28_09241 PE=4 SV=1 E(blastx)=8e-29
isogroup7635	HOP homeobox (Fragment) OS=Maylandia zebra GN=hopx PE=2 SV=1 E(blastx)=1e-39
isogroup20188	Exocyst complex component 3-like protein OS=Fundulus heteroclitus PE=4 SV=1 E(blastx)=3e-79
isogroup32435	BBS7 (Fragment) OS=Poeciliopsis prolifica GN=BBS7 PE=4 SV=1 E(blastx)=1e-71
isogroup64995	Stonustoxin subunit alpha (Fragment) OS=Fundulus heteroclitus PE=4 SV=1 E(blastx)=2e-35
isogroup29345	Sulfotransferase OS=Takifugu rubripes GN=LOC101061220 PE=3 SV=1 E(blastx)=7e-42
isogroup21420	5'-nucleotidase domain-containing protein 3 (Fragment) OS=Fundulus heteroclitus PE=4 SV=1 E(blastx)=6e-51
isogroup29234	Peptidyl-prolyl cis-trans isomerase E OS=Homo sapiens GN=PPIE PE=1 SV=1 E(blastx)=6e-58
isogroup23065	CUL4A (Fragment) OS=Poeciliopsis prolifica GN=CUL4A PE=3 SV=1 E(blastx)=5e-90
isogroup3032	Maspardin OS=Larimichthys crocea GN=EH28_03095 PE=4 SV=1 E(blastx)=5e-130
isogroup42478	Solute carrier family 25 (Mitochondrial carrier: glutamate), member 22 OS=Danio rerio GN=slc25a22 PE=1 SV=1 E(blastx)=7e-08
isogroup4154	Actin-related protein 2-B (Fragment) OS=Danio rerio GN=actr2b PE=1 SV=1 E(blastx)=3e-97
isogroup42643	Protein phosphatase 1 regulatory subunit 21 OS=Larimichthys crocea GN=EH28_10528 PE=4 SV=1 E(blastx)=2e-65
isogroup31227	Dexd/H box RNA helicase (Fragment) OS=Siniperca chuatsi PE=2 SV=1 E(blastx)=5e-53
isogroup54949	FH2 domain-containing protein 1 OS=Larimichthys crocea GN=EH28_03794 PE=4 SV=1 E(blastx)=1e-37
isogroup37991	Tight junction protein ZO-1 (Fragment) OS=Homo sapiens GN=TJP1 PE=1 SV=2 E(blastx)=2e-13
isogroup29398	Transmembrane channel-like protein OS=Gasterosteus aculeatus PE=3 SV=1 E(blastx)=4e-46
isogroup17476	BCL3 (Fragment) OS=Poeciliopsis prolifica GN=BCL3 PE=4 SV=1 E(blastx)=2e-51
isogroup11764	Chloride anion exchanger OS=Larimichthys crocea GN=EH28_11054 PE=3 SV=1 E(blastx)=1e-81
isogroup40872	Nucleotide exchange factor SIL1 OS=Larimichthys crocea GN=EH28_09440 PE=4 SV=1 E(blastx)=2e-58
isogroup11715	NIF3-like protein 1 OS=Dicentrarchus labrax GN=NIF3L1 PE=3 SV=1 E(blastx)=4e-71
isogroup32896	GCN1L (Fragment) OS=Poeciliopsis prolifica GN=GCN1L PE=4 SV=1 E(blastx)=2e-41
isogroup9338	Fibronectin type-III domain-containing protein UNQ728/PRO1410 homolog OS=Anoplopoma fimbria GN=YK002 PE=2 SV=1 E(blastx)=8e-47
isogroup5840	Cartilage-associated protein (Fragment) OS=Fundulus heteroclitus PE=4 SV=1 E(blastx)=2e-171
isogroup23984	Transmembrane protein adipocyte-associated 1 OS=Fundulus heteroclitus PE=4 SV=1 E(blastx)=2e-75
isogroup32251	VATA (Fragment) OS=Poeciliopsis prolifica GN=VATA PE=4 SV=1 E(blastx)=4e-47
isogroup43044	Zinc finger protein ubi-d4 (Fragment) OS=Fundulus heteroclitus PE=4 SV=1 E(blastx)=3e-66
isogroup52109	Proteoglycan 4 OS=Larimichthys crocea GN=EH28_06673 PE=4 SV=1 E(blastx)=1e-47
isogroup53118	Growth hormone secretagogue receptor type 1 OS=Larimichthys crocea GN=EH28_11467 PE=3 SV=1 E(blastx)=9e-07
isogroup7102	Rho GTPase-activating protein 20 OS=Larimichthys crocea GN=EH28_03456 PE=4 SV=1 E(blastx)=2e-72
isogroup31226	Ubiquitin-conjugating enzyme E2G 2 (UBC7 homolog) OS=Nothobranchius furzeri GN=UBE2G2 PE=3 SV=1 E(blastx)=5e-82
isogroup71568	GTPase IMAP family member 8 OS=Larimichthys crocea GN=EH28_12172 PE=4 SV=1 E(blastx)=1e-45
isogroup21769	Dynamin-2 OS=Fundulus heteroclitus PE=3 SV=1 E(blastx)=5e-79
isogroup42399	Chromosome 8 SCAF15044, whole genome shotgun sequence OS=Tetraodon nigroviridis GN=GSTENG00034190001 PE=4 SV=1 E(blastx)=4e-12
isogroup80888	PPUP5213 (Fragment) OS=Poeciliopsis prolifica GN=PPUP5216 PE=4 SV=1 E(blastx)=4e-18
isogroup20424	Protein FAM160B2 OS=Larimichthys crocea GN=EH28_01114 PE=4 SV=1 E(blastx)=2e-55
isogroup77123	Microtubule-associated protein, RP/EB family, member 3a (Fragment) OS=Nothobranchius kadleci GN=MAPRE3A PE=4 SV=1 E(blastx)=2e-07
isogroup33082	Trafficking protein particle complex subunit 8 OS=Larimichthys crocea GN=EH28_09006 PE=4 SV=1 E(blastx)=2e-47
isogroup47519	Methyltransferase NSUN5, putative OS=Fundulus heteroclitus PE=3 SV=1 E(blastx)=9e-51
isogroup46917	[Pyruvate dehydrogenase [lipoamide]] kinase isozyme 2, mitochondrial OS=Larimichthys crocea GN=EH28_07895 PE=4 SV=1 E(blastx)=1e-50
isogroup68318	Merlin OS=Larimichthys crocea GN=EH28_07230 PE=4 SV=1 E(blastx)=2e-14
isogroup60689	ADNP (Fragment) OS=Poeciliopsis prolifica GN=ADNP PE=4 SV=1 E(blastx)=2e-18
isogroup31490	p53-induced protein with a death domain OS=Fundulus heteroclitus PE=4 SV=1 E(blastx)=9e-16
isogroup35007	Kruppel-like factor 4 (Gut) (Fragment) OS=Aphyosemion striatum GN=KLF4 PE=4 SV=1 E(blastx)=5e-70
isogroup63080	Small G protein signaling modulator 3 (Fragment) OS=Fundulus heteroclitus PE=4 SV=1 E(blastx)=3e-35
isogroup15015	Chromosome 20 SCAF14744, whole genome shotgun sequence OS=Tetraodon nigroviridis GN=GSTENG00024376001 PE=4 SV=1 E(blastx)=1e-63
isogroup58061	Trypsinogen 2 OS=Siniperca chuatsi GN=TRS-B PE=2 SV=1 E(blastx)=1e-22
isogroup9821	Ubiquinone biosynthesis protein COQ9, mitochondrial OS=Larimichthys crocea GN=EH28_00923 PE=4 SV=1 E(blastx)=4e-76
isogroup3986	Receptor-transporting protein 3 OS=Anoplopoma fimbria GN=RTP3 PE=2 SV=1 E(blastx)=2e-09
isogroup14190	Zinc finger protein 572 OS=Salmo salar GN=ZN572 PE=2 SV=1 E(blastx)=2e-13
isogroup107	Phosphatidylinositol 3-kinase regulatory subunit beta OS=Fundulus heteroclitus PE=4 SV=1 E(blastx)=8e-131
isogroup79703	Putative deoxyribonuclease tatdn3 OS=Larimichthys crocea GN=EH28_09400 PE=4 SV=1 E(blastx)=2e-31
isogroup31635	Protein tyrosine phosphatase, non-receptor type 3 (Fragment) OS=Nothobranchius rachovii GN=PTPN3 PE=4 SV=1 E(blastx)=3e-75
isogroup20266	Lipase (Fragment) OS=Lutjanus guttatus PE=2 SV=1 E(blastx)=3e-106
isogroup21018	Bridging integrator 2b OS=Dicentrarchus labrax GN=BIN2B PE=4 SV=1 E(blastx)=2e-43
isogroup1898	UPF0414 transmembrane protein OS=Larimichthys crocea GN=EH28_03834 PE=4 SV=1 E(blastx)=2e-51
isogroup43989	Nucleosome assembly 1 4-like protein OS=Fundulus heteroclitus PE=3 SV=1 E(blastx)=5e-43
isogroup13680	Mitogen-activated protein kinase kinase 2a OS=Nothobranchius pienaari GN=MAP2K2A PE=3 SV=1 E(blastx)=1e-86
isogroup48963	STA5B OS=Poeciliopsis prolifica GN=STA5B PE=4 SV=1 E(blastx)=5e-43
isogroup18786	Signal transducer and activator of transcription OS=Oreochromis niloticus GN=LOC100701534 PE=3 SV=1 E(blastx)=9e-25
isogroup11831	Mitochondrial 28S ribosomal protein S35 (Fragment) OS=Sciaenops ocellatus GN=RPS35 PE=2 SV=1 E(blastx)=4e-109
isogroup41353	Zinc finger protein 292 OS=Larimichthys crocea GN=EH28_05886 PE=4 SV=1 E(blastx)=1e-62
isogroup45433	E3 ubiquitin-protein ligase parkin OS=Tetraodon nigroviridis PE=3 SV=1 E(blastx)=2e-07
isogroup21631	Chromosome 8 SCAF14344, whole genome shotgun sequence (Fragment) OS=Tetraodon nigroviridis GN=GSTENG00013231001 PE=4 SV=1 E(blastx)=8e-55
isogroup1896	Elongation factor 1-gamma (Fragment) OS=Larimichthys crocea GN=EH28_12546 PE=4 SV=1 E(blastx)=2e-127
isogroup49234	RecBCD enzyme subunit RecB OS=Acinetobacter junii MTCC 11364 GN=recB PE=3 SV=1 E(blastx)=1e-49
isogroup17791	Ribosomal protein L27a OS=Epinephelus coioides PE=2 SV=1 E(blastx)=3e-87
isogroup37570	Alpha-2-macroglobulin (Fragment) OS=Epinephelus coioides PE=2 SV=1 E(blastx)=3e-39
isogroup76845	Ankyrin repeat and SOCS box protein 13 OS=Larimichthys crocea GN=EH28_10824 PE=4 SV=1 E(blastx)=8e-36
isogroup68631	Scaffold attachment factor B2 OS=Larimichthys crocea GN=EH28_11893 PE=4 SV=1 E(blastx)=4e-28
isogroup13413	Brain-specific angiogenesis inhibitor 1-associated protein 2-like protein 2 OS=Larimichthys crocea GN=EH28_08133 PE=4 SV=1 E(blastx)=6e-34
isogroup14952	Dysferlin, limb girdle muscular dystrophy 2B (Autosomal recessive) (Fragment) OS=Nothobranchius pienaari GN=DYSF PE=4 SV=1 E(blastx)=9e-118
isogroup25769	Nef-associated protein 1 OS=Fundulus heteroclitus PE=4 SV=1 E(blastx)=5e-32
isogroup49841	Ubiquitin carboxyl-terminal hydrolase 48 OS=Larimichthys crocea GN=EH28_02733 PE=4 SV=1 E(blastx)=4e-52
isogroup39159	PH and SEC7 domain-containing protein 2 OS=Fundulus heteroclitus PE=4 SV=1 E(blastx)=1e-59
isogroup65975	E3 ubiquitin-protein ligase UBR1 OS=Larimichthys crocea GN=EH28_02139 PE=4 SV=1 E(blastx)=3e-24
isogroup1955	MORC family CW-type zinc finger protein OS=Fundulus heteroclitus PE=4 SV=1 E(blastx)=7e-31
isogroup77037	Perilipin OS=Xiphophorus maculatus PE=3 SV=1 E(blastx)=2e-30
isogroup66479	Basonuclin 1 (Fragment) OS=Nothobranchius korthausae GN=BNC1 PE=4 SV=1 E(blastx)=1e-22
isogroup18871	BTB/POZ domain-containing adapter for CUL3-mediated RhoA degradation protein 2 OS=Larimichthys crocea GN=EH28_05671 PE=4 SV=1 E(blastx)=5e-120
isogroup32604	ANKR6 (Fragment) OS=Poeciliopsis prolifica GN=ANKR6 PE=4 SV=1 E(blastx)=3e-71
isogroup25041	MAGG1 OS=Poeciliopsis prolifica GN=MAGG1 PE=4 SV=1 E(blastx)=1e-59
isogroup61733	Perforin 1 (Pore forming protein) (Fragment) OS=Nothobranchius korthausae GN=PRF1 PE=4 SV=1 E(blastx)=5e-40
isogroup22088	PQ loop repeat containing 1 OS=Nothobranchius kadleci GN=PQLC1 PE=4 SV=1 E(blastx)=3e-81
isogroup57823	Death ligand signal enhancer OS=Larimichthys crocea GN=EH28_08374 PE=4 SV=1 E(blastx)=2e-33
isogroup50497	Cytochrome P450 3A OS=Scophthalmus maximus PE=2 SV=1 E(blastx)=8e-11
isogroup41166	Glyoxylate reductase/hydroxypyruvate reductase b OS=Nothobranchius korthausae GN=GRHPRB PE=3 SV=1 E(blastx)=6e-28
isogroup1176	Chromosome 8 SCAF15044, whole genome shotgun sequence OS=Tetraodon nigroviridis GN=GSTENG00033984001 PE=4 SV=1 E(blastx)=6e-118
isogroup24764	Interleukin-10 receptor A OS=Sparus aurata GN=IL-10RA PE=2 SV=1 E(blastx)=3e-56
isogroup61725	Putative virulence factor similar to eukaryotic protein involved in reorganization of the cytoskeleton OS=Xanthomonas campestris pv. campestris (strain B100) GN=xcc-b100_1236 PE=4 SV=1 E(blastx)=3e-29
isogroup61564	dTDP-4-dehydrorhamnose 3,5-epimerase OS=Acidovorax ebreus (strain TPSY) GN=Dtpsy_0556 PE=4 SV=1 E(blastx)=5e-31
isogroup63431	Pre mrna splicing factor pre mrna processing fac tor OS=Trichuris trichiura GN=TTRE_0000458601 PE=4 SV=1 E(blastx)=3e-40
isogroup66338	O-acyltransferase OS=Oreochromis niloticus PE=3 SV=1 E(blastx)=2e-41
isogroup8949	Chromosome 15 SCAF14667, whole genome shotgun sequence (Fragment) OS=Tetraodon nigroviridis GN=GSTENG00020884001 PE=4 SV=1 E(blastx)=2e-130
isogroup66039	Chromosome 2 SCAF15010, whole genome shotgun sequence (Fragment) OS=Tetraodon nigroviridis GN=GSTENG00031410001 PE=4 SV=1 E(blastx)=1e-47
isogroup57435	Chromosome 19 SCAF14731, whole genome shotgun sequence (Fragment) OS=Tetraodon nigroviridis GN=GSTENG00023817001 PE=4 SV=1 E(blastx)=3e-22
isogroup74441	Ankyrin repeat and death domain-containing protein 1B (Fragment) OS=Fundulus heteroclitus PE=4 SV=1 E(blastx)=1e-06
isogroup1238	Progranulin OS=Paralichthys olivaceus GN=pGRN PE=2 SV=1 E(blastx)=9e-145
isogroup41349	Chromosome 16 SCAF14537, whole genome shotgun sequence OS=Tetraodon nigroviridis GN=GSTENG00014775001 PE=4 SV=1 E(blastx)=1e-07
isogroup38753	MUT7 OS=Poeciliopsis prolifica GN=MUT7 PE=4 SV=1 E(blastx)=1e-59
isogroup41859	Leukemia inhibitory factor receptor alpha a (Fragment) OS=Nothobranchius kadleci GN=LIFRA PE=4 SV=1 E(blastx)=4e-47
isogroup4337	Matrix-remodeling-associated protein 7 OS=Larimichthys crocea GN=EH28_08343 PE=4 SV=1 E(blastx)=2e-11
isogroup27340	NAD-dependent protein deacylase sirtuin-5, mitochondrial OS=Fundulus heteroclitus GN=SIRT5 PE=3 SV=1 E(blastx)=6e-43
isogroup38097	Interleukin enhancer binding factor 3a OS=Nothobranchius rachovii GN=ILF3A PE=4 SV=1 E(blastx)=1e-09
isogroup17515	Fasciculation and elongation protein zeta-2 OS=Larimichthys crocea GN=EH28_09678 PE=4 SV=1 E(blastx)=1e-86
isogroup33879	CR3L3 (Fragment) OS=Poeciliopsis prolifica GN=CR3L3 PE=4 SV=1 E(blastx)=3e-38
isogroup24657	Plastin-2 OS=Fundulus heteroclitus PE=4 SV=1 E(blastx)=1e-76
isogroup2487	Chromosome 15 SCAF14367, whole genome shotgun sequence (Fragment) OS=Tetraodon nigroviridis GN=GSTENG00013389001 PE=4 SV=1 E(blastx)=1e-177
isogroup72197	Kinesin-like protein KIF26A OS=Larimichthys crocea GN=EH28_06646 PE=3 SV=1 E(blastx)=3e-15
isogroup54246	DNA ligase OS=Larimichthys crocea GN=EH28_03624 PE=3 SV=1 E(blastx)=1e-43
isogroup52196	Dedicator of cytokinesis protein 10 OS=Larimichthys crocea GN=EH28_04684 PE=3 SV=1 E(blastx)=3e-42
isogroup76968	Tropomyosin (Fragment) OS=Fundulus heteroclitus PE=2 SV=1 E(blastx)=2e-25
isogroup38036	Sorting nexin-19 OS=Larimichthys crocea GN=EH28_05782 PE=4 SV=1 E(blastx)=2e-56
isogroup52138	IF4E3 OS=Poeciliopsis prolifica GN=IF4E3 PE=3 SV=1 E(blastx)=8e-13
isogroup63673	Uncharacterised protein OS=Chlamydia trachomatis GN=ERS015772_01243 PE=4 SV=1 E(blastx)=1e-05
isogroup4737	Golgin subfamily A member 4 OS=Larimichthys crocea GN=EH28_10533 PE=4 SV=1 E(blastx)=3e-112
isogroup9132	Apolipoprotein M OS=Larimichthys crocea GN=EH28_05039 PE=4 SV=1 E(blastx)=7e-85
isogroup35014	Transmembrane protein 184a (Fragment) OS=Nothobranchius kadleci GN=TMEM184A PE=4 SV=1 E(blastx)=9e-62
isogroup11504	tRNA wybutosine-synthesizing protein 5 OS=Larimichthys crocea GN=EH28_06305 PE=4 SV=1 E(blastx)=4e-124
isogroup62039	RTJK OS=Poeciliopsis prolifica GN=RTJK PE=4 SV=1 E(blastx)=2e-17
isogroup8827	FUCO2 (Fragment) OS=Poeciliopsis prolifica GN=FUCO2 PE=4 SV=1 E(blastx)=2e-57
isogroup8623	THAP domain containing 6 (Fragment) OS=Fundulus heteroclitus PE=4 SV=1 E(blastx)=4e-59
isogroup13662	Zinc finger protein 729 OS=Larimichthys crocea GN=EH28_08290 PE=4 SV=1 E(blastx)=2e-116
isogroup32267	Zinc finger protein 397OS (Fragment) OS=Fundulus heteroclitus PE=4 SV=1 E(blastx)=2e-52
isogroup32499	Phospholipid-transporting ATPase (Fragment) OS=Gasterosteus aculeatus PE=3 SV=1 E(blastx)=4e-60
isogroup20719	Leukocyte elastase inhibitor OS=Dicentrarchus labrax GN=ILEU PE=3 SV=1 E(blastx)=9e-66
isogroup8930	Protein Tob1 OS=Larimichthys crocea GN=EH28_09647 PE=4 SV=1 E(blastx)=2e-81
isogroup80176	GTPase IMAP family member 8 OS=Larimichthys crocea GN=EH28_12174 PE=4 SV=1 E(blastx)=5e-31
isogroup2856	Follistatin-related protein 3 OS=Larimichthys crocea GN=EH28_04646 PE=4 SV=1 E(blastx)=9e-172
isogroup14363	Tyrosine-protein kinase OS=Tetraodon nigroviridis PE=3 SV=1 E(blastx)=1e-44
isogroup20781	Integral membrane protein 2Ca OS=Nothobranchius pienaari GN=ITM2CA PE=4 SV=1 E(blastx)=5e-44
isogroup10541	Chymotrypsinogen 1 OS=Thunnus orientalis PE=2 SV=1 E(blastx)=2e-139
isogroup4561	XDH OS=Poeciliopsis prolifica GN=XDH PE=4 SV=1 E(blastx)=1e-118
isogroup63587	Activin receptor type-1B OS=Fundulus heteroclitus PE=4 SV=1 E(blastx)=1e-39
isogroup44967	Serine/threonine-protein kinase tousled 1 OS=Fundulus heteroclitus PE=4 SV=1 E(blastx)=7e-62
isogroup28831	Kinesin-like protein KIF1A OS=Larimichthys crocea GN=EH28_12570 PE=4 SV=1 E(blastx)=3e-67
isogroup70925	Chromosome 3 SCAF14730, whole genome shotgun sequence OS=Tetraodon nigroviridis GN=GSTENG00023742001 PE=4 SV=1 E(blastx)=4e-27
isogroup55287	Histone H3 OS=Pongo abelii PE=3 SV=1 E(blastx)=4e-37
isogroup20927	Arginine--tRNA ligase, cytoplasmic OS=Larimichthys crocea GN=EH28_07248 PE=3 SV=1 E(blastx)=7e-100
isogroup11994	Protein NLRC3 OS=Larimichthys crocea GN=EH28_02500 PE=4 SV=1 E(blastx)=8e-20
isogroup56973	Ubiquitin-conjugating enzyme E2 D4 OS=Fundulus heteroclitus PE=3 SV=1 E(blastx)=3e-07
isogroup19436	ATP9A (Fragment) OS=Poeciliopsis prolifica GN=ATP9A PE=4 SV=1 E(blastx)=6e-31
isogroup41122	Chromosome 9 open reading frame 69 (Fragment) OS=Nothobranchius korthausae GN=C9ORF69 PE=4 SV=1 E(blastx)=2e-60
isogroup46962	Complement factor H-related protein 2 OS=Larimichthys crocea GN=CFHR2 PE=2 SV=1 E(blastx)=2e-15
isogroup31353	Paxillin OS=Larimichthys crocea GN=EH28_09521 PE=4 SV=1 E(blastx)=2e-67
isogroup272	WW domain-binding protein 2 OS=Fundulus heteroclitus PE=4 SV=1 E(blastx)=8e-114
isogroup80644	PPUP3416 (Fragment) OS=Poeciliopsis prolifica GN=PPUP3416 PE=4 SV=1 E(blastx)=4e-26
isogroup46480	Ubiquitin carboxyl-terminal hydrolase CYLD OS=Larimichthys crocea GN=EH28_11107 PE=3 SV=1 E(blastx)=3e-46
isogroup6055	Putative transposase OS=Xenopus tropicalis GN=tnp PE=4 SV=1 E(blastx)=9e-19
isogroup10910	Kelch-like protein 30 OS=Larimichthys crocea GN=EH28_06897 PE=4 SV=1 E(blastx)=1e-93
isogroup55079	Calcium-binding protein 39 OS=Fundulus heteroclitus PE=4 SV=1 E(blastx)=2e-19
isogroup33706	ATPF1 (Fragment) OS=Poeciliopsis prolifica GN=ATPF1 PE=4 SV=1 E(blastx)=8e-64
isogroup20359	Remodeling and spacing factor 1 OS=Larimichthys crocea GN=EH28_12664 PE=4 SV=1 E(blastx)=1e-58
isogroup52167	Twin-arginine translocation pathway signal protein OS=Acidovorax temperans GN=RP29_14655 PE=4 SV=1 E(blastx)=6e-39
isogroup32594	Homeodomain-interacting protein kinase 2 OS=Larimichthys crocea GN=EH28_08656 PE=4 SV=1 E(blastx)=1e-40
isogroup539	Butyrophilin subfamily 2 member A2 OS=Fundulus heteroclitus PE=4 SV=1 E(blastx)=1e-110
isogroup60085	SET and MYND domain containing 4 OS=Nothobranchius rachovii GN=SMYD4 PE=4 SV=1 E(blastx)=1e-19
isogroup70702	Membrane-spanning 4-domains subfamily A member 8A OS=Larimichthys crocea GN=EH28_05055 PE=4 SV=1 E(blastx)=1e-17
isogroup74163	Alpha 2 macroglobulin (Fragment) OS=Chelon labrosus PE=2 SV=1 E(blastx)=1e-33
isogroup66705	Beta-1,3-N-acetylglucosaminyltransferase OS=Gasterosteus aculeatus PE=3 SV=1 E(blastx)=4e-33
isogroup1171	Group XIIB secretory phospholipase A2 OS=Sparus aurata GN=PLA2G12B PE=2 SV=1 E(blastx)=3e-115
isogroup16638	Chromosome 6 SCAF14544, whole genome shotgun sequence OS=Tetraodon nigroviridis GN=GSTENG00015480001 PE=3 SV=1 E(blastx)=2e-06
isogroup31953	SWI/SNF related, matrix associated, actin dependent regulator of chromatin, subfamily a, member 2 (Fragment) OS=Nothobranchius kadleci GN=SMARCA2 PE=4 SV=1 E(blastx)=1e-73
isogroup71490	Gag-pol fusion polyprotein OS=Fundulus heteroclitus PE=4 SV=1 E(blastx)=7e-12
isogroup34105	Ring finger and CHY zinc finger domain containing 1 OS=Nothobranchius furzeri GN=RCHY1 PE=4 SV=1 E(blastx)=4e-68
isogroup71731	GOGB1 (Fragment) OS=Poeciliopsis prolifica GN=GOGB1 PE=4 SV=1 E(blastx)=1e-17
isogroup51683	Zinc finger protein 235 OS=Larimichthys crocea GN=EH28_00457 PE=4 SV=1 E(blastx)=5e-15
isogroup31647	Proline-serine-threonine phosphatase-interacting protein 1 OS=Larimichthys crocea GN=EH28_10674 PE=4 SV=1 E(blastx)=2e-67
isogroup17216	Zinc finger and BTB domain containing 8B (Fragment) OS=Nothobranchius kuhntae GN=ZBTB8B PE=4 SV=1 E(blastx)=2e-70
isogroup9805	AKT-interacting protein OS=Fundulus heteroclitus PE=3 SV=1 E(blastx)=6e-100
isogroup44720	PPUP858 (Fragment) OS=Poeciliopsis prolifica GN=PPUP858 PE=4 SV=1 E(blastx)=1e-30
isogroup43332	Cyclin-dependent kinase 17 OS=Fundulus heteroclitus PE=3 SV=1 E(blastx)=2e-76
isogroup13550	TE2IP (Fragment) OS=Poeciliopsis prolifica GN=TE2IP PE=4 SV=1 E(blastx)=2e-35
isogroup68780	Kelch-like ECH-associated protein 1a (Fragment) OS=Nothobranchius korthausae GN=KEAP1A PE=4 SV=1 E(blastx)=7e-40
isogroup80667	cAMP responsive element binding protein 3-like 1 (Fragment) OS=Nothobranchius furzeri GN=CREB3L1 PE=4 SV=1 E(blastx)=3e-19
isogroup30375	Anaphase-promoting complex subunit 7 (Fragment) OS=Homo sapiens GN=ANAPC7 PE=1 SV=1 E(blastx)=2e-24
isogroup12057	Reverse transcriptase OS=Fundulus heteroclitus PE=4 SV=1 E(blastx)=1e-19
isogroup33608	Spectrin beta chain, brain 1 (Fragment) OS=Larimichthys crocea GN=EH28_09488 PE=4 SV=1 E(blastx)=3e-75
isogroup78335	Chromosome 2 SCAF15004, whole genome shotgun sequence OS=Tetraodon nigroviridis GN=GSTENG00030448001 PE=3 SV=1 E(blastx)=3e-40
isogroup34940	ZC3H6 OS=Poeciliopsis prolifica GN=ZC3H6 PE=4 SV=1 E(blastx)=1e-54
isogroup64243	Chromosome 7 SCAF14557, whole genome shotgun sequence (Fragment) OS=Tetraodon nigroviridis GN=GSTENG00016281001 PE=4 SV=1 E(blastx)=1e-37
isogroup64374	Nitrogen permease regulator 3-like protein OS=Larimichthys crocea GN=EH28_07923 PE=4 SV=1 E(blastx)=6e-39
isogroup2347	STX16 OS=Poeciliopsis prolifica GN=STX16 PE=3 SV=1 E(blastx)=1e-70
isogroup26224	Protein dpy-19 OS=Larimichthys crocea GN=EH28_08706 PE=4 SV=1 E(blastx)=3e-47
isogroup19541	Chromosome 12 SCAF14999, whole genome shotgun sequence OS=Tetraodon nigroviridis GN=GSTENG00029455001 PE=4 SV=1 E(blastx)=3e-35
isogroup27480	Fc receptor-like protein 5 (Fragment) OS=Larimichthys crocea GN=EH28_09299 PE=4 SV=1 E(blastx)=6e-21
isogroup5574	Importin subunit alpha OS=Gasterosteus aculeatus PE=3 SV=1 E(blastx)=2e-153
isogroup39610	Serine/threonine-protein kinase Nek3 OS=Fundulus heteroclitus PE=3 SV=1 E(blastx)=5e-07
isogroup34667	NACHT, LRR and PYD domains-containing protein 12 OS=Larimichthys crocea GN=EH28_07511 PE=4 SV=1 E(blastx)=3e-54
isogroup47211	TCP11 OS=Dicentrarchus labrax GN=TCP11 PE=4 SV=1 E(blastx)=3e-18
isogroup59107	Ribosome biogenesis protein WDR12 OS=Danio rerio GN=wdr12 PE=2 SV=1 E(blastx)=2e-42
isogroup68125	Protein phosphatase 1 regulatory subunit 3D OS=Dicentrarchus labrax GN=PPP1R3D PE=4 SV=1 E(blastx)=1e-44
isogroup59100	Phospholipase A2, group VII (Platelet-activating factor acetylhydrolase, plasma) OS=Nothobranchius rachovii GN=PLA2G7 PE=4 SV=1 E(blastx)=1e-52
isogroup34892	KPCB OS=Poeciliopsis prolifica GN=KPCB PE=3 SV=1 E(blastx)=2e-87
isogroup52773	Sphingomyelin phosphodiesterase 3 OS=Larimichthys crocea GN=EH28_12753 PE=4 SV=1 E(blastx)=2e-43
isogroup35997	FGGY carbohydrate kinase domain-containing protein OS=Larimichthys crocea GN=EH28_03896 PE=4 SV=1 E(blastx)=4e-06
isogroup2112	SKI family transcriptional corepressor 2 (Fragment) OS=Nothobranchius korthausae GN=SKOR2 PE=4 SV=1 E(blastx)=3e-47
isogroup11941	Protein FAM160B1 OS=Larimichthys crocea GN=EH28_11546 PE=4 SV=1 E(blastx)=8e-68
isogroup33899	PINK1 (Fragment) OS=Poeciliopsis prolifica GN=PINK1 PE=4 SV=1 E(blastx)=6e-63
isogroup57112	Ral GTPase-activating protein subunit beta OS=Fundulus heteroclitus PE=4 SV=1 E(blastx)=2e-13
isogroup58211	DNA gyrase subunit A OS=Xanthomonas campestris GN=gyrA PE=3 SV=1 E(blastx)=8e-31
isogroup25298	Nktr protein (Fragment) OS=Danio rerio GN=nktr PE=2 SV=1 E(blastx)=4e-11
isogroup18865	Tetratricopeptide repeat protein 31 OS=Larimichthys crocea GN=EH28_11324 PE=4 SV=1 E(blastx)=2e-29
isogroup20153	CTL2A (Fragment) OS=Poeciliopsis prolifica GN=CTL2A PE=4 SV=1 E(blastx)=3e-61
isogroup42089	DNA cytosine-5 methyltransferase 2 isoform D OS=Homo sapiens GN=Dnmt2 PE=2 SV=1 E(blastx)=2e-07
isogroup19268	GVIN1 (Fragment) OS=Poeciliopsis prolifica GN=GVIN1 PE=4 SV=1 E(blastx)=3e-72
isogroup4207	Mitochondrial Rho GTPase OS=Dicentrarchus labrax GN=RHOT2 PE=3 SV=1 E(blastx)=5e-46
isogroup60082	PAXI1 (Fragment) OS=Poeciliopsis prolifica GN=PAXI1 PE=4 SV=1 E(blastx)=9e-46
isogroup8168	GRB2-related adapter protein 2-like OS=Scleropages formosus GN=Z043_113550 PE=4 SV=1 E(blastx)=4e-47
isogroup4107	Reverse transcriptase-like protein (Fragment) OS=Fundulus heteroclitus PE=4 SV=1 E(blastx)=2e-22
isogroup7884	Glutathione S-transferase theta-2 OS=Fundulus heteroclitus PE=3 SV=1 E(blastx)=4e-13
isogroup20970	WD repeat and HMG-box DNA-binding protein 1 OS=Larimichthys crocea GN=EH28_03690 PE=4 SV=1 E(blastx)=1e-58
isogroup38145	tRNA-dihydrouridine(47) synthase [NAD(P)(+)] (Fragment) OS=Gasterosteus aculeatus PE=3 SV=1 E(blastx)=5e-25
isogroup22791	NU133 (Fragment) OS=Poeciliopsis prolifica GN=NU133 PE=4 SV=1 E(blastx)=6e-26
isogroup16972	Glycylpeptide N-tetradecanoyltransferase OS=Oreochromis niloticus PE=3 SV=1 E(blastx)=3e-74
isogroup26670	Dynein heavy chain domain 1 (Fragment) OS=Aphyosemion striatum GN=DNHD1 PE=4 SV=1 E(blastx)=4e-12
isogroup42727	Syntaxin 3 (Fragment) OS=Lateolabrax japonicus GN=Stx3 PE=2 SV=1 E(blastx)=2e-68
isogroup28474	Septin-4 OS=Larimichthys crocea GN=EH28_06225 PE=3 SV=1 E(blastx)=3e-83
isogroup28072	Nef-associated protein 1 OS=Fundulus heteroclitus PE=4 SV=1 E(blastx)=4e-32
isogroup44265	Protein kinase C and casein kinase substrate in neurons 2 protein OS=Larimichthys crocea GN=EH28_06164 PE=4 SV=1 E(blastx)=3e-30
isogroup17267	Beta 1,3-galactosyltransferase-like b (Fragment) OS=Nothobranchius kadleci GN=B3GALTLB PE=4 SV=1 E(blastx)=4e-42
isogroup38458	Si:dkey-188c14.4 (Fragment) OS=Nothobranchius korthausae GN=SI:DKEY-188C14.4 PE=4 SV=1 E(blastx)=4e-23
isogroup67015	Protein NEDD1 OS=Larimichthys crocea GN=EH28_07474 PE=4 SV=1 E(blastx)=5e-18
isogroup27500	PAXI OS=Poeciliopsis prolifica GN=PAXI PE=4 SV=1 E(blastx)=5e-85
isogroup2819	Serine/threonine kinase 17a (Fragment) OS=Nothobranchius korthausae GN=STK17A PE=3 SV=1 E(blastx)=1e-33
isogroup434	Cyclic-AMP response element-binding protein 2 OS=Sparus aurata GN=CREB-2 PE=2 SV=1 E(blastx)=8e-110
isogroup45568	TC1A (Fragment) OS=Poeciliopsis prolifica GN=TC1A PE=4 SV=1 E(blastx)=1e-13
isogroup41421	Mitogen-activated protein kinase kinase kinase OS=Oreochromis niloticus GN=map3k13 PE=3 SV=1 E(blastx)=4e-29
isogroup6376	Putative transposase OS=Xenopus tropicalis GN=tnp PE=4 SV=1 E(blastx)=8e-12
isogroup16387	Interleukin 4/13-1 OS=Dicentrarchus labrax PE=2 SV=1 E(blastx)=6e-09
isogroup60586	ATP-binding cassette sub-family D member 4 OS=Larimichthys crocea GN=EH28_07557 PE=4 SV=1 E(blastx)=7e-39
isogroup49552	Autophagy-related protein 9A OS=Larimichthys crocea GN=EH28_07265 PE=4 SV=1 E(blastx)=1e-65
isogroup22171	Mediator of RNA polymerase II transcription subunit 8 OS=Anoplopoma fimbria GN=MED8 PE=2 SV=1 E(blastx)=5e-09
isogroup3145	DNJC3 (Fragment) OS=Poeciliopsis prolifica GN=DNJC3 PE=4 SV=1 E(blastx)=7e-175
isogroup13406	DNM3B (Fragment) OS=Poeciliopsis prolifica GN=DNM3B PE=4 SV=1 E(blastx)=1e-103
isogroup6231	MINT (Fragment) OS=Poeciliopsis prolifica GN=MINT PE=4 SV=1 E(blastx)=1e-133
isogroup2749	Chromosome 9 SCAF14729, whole genome shotgun sequence OS=Tetraodon nigroviridis GN=GSTENG00023530001 PE=4 SV=1 E(blastx)=4e-52
isogroup64945	RNA-binding motif, single-stranded-interacting protein 3 OS=Fundulus heteroclitus PE=4 SV=1 E(blastx)=2e-29
isogroup15715	Lysine (K)-specific demethylase 1B OS=Aphyosemion striatum GN=KDM1B PE=4 SV=1 E(blastx)=4e-77
isogroup78870	TACC1 OS=Poeciliopsis prolifica GN=TACC1 PE=4 SV=1 E(blastx)=9e-08
isogroup250	Tetraspanin OS=Gasterosteus aculeatus PE=3 SV=1 E(blastx)=1e-112
isogroup51326	N-ethylmaleimide sensitive fusion protein attachment protein alpha (Fragment) OS=Nothobranchius kuhntae GN=NAPA PE=4 SV=1 E(blastx)=2e-48
isogroup67036	McKusick-Kaufman syndrome (Fragment) OS=Nothobranchius rachovii GN=MKKS PE=4 SV=1 E(blastx)=2e-39
isogroup40606	E3 ubiquitin/ISG15 ligase TRIM25 OS=Larimichthys crocea GN=EH28_02224 PE=4 SV=1 E(blastx)=5e-07
isogroup1121	FAM82B OS=Anoplopoma fimbria GN=FA82B PE=2 SV=1 E(blastx)=1e-168
isogroup79278	S-(hydroxymethyl)glutathione dehydrogenase OS=Oreochromis niloticus GN=LOC100695823 PE=3 SV=1 E(blastx)=2e-30
isogroup29982	Guanylate cyclase OS=Astyanax mexicanus PE=3 SV=1 E(blastx)=7e-38
isogroup2700	Immune-type receptor 12a (Fragment) OS=Fundulus heteroclitus PE=4 SV=1 E(blastx)=7e-12
isogroup6387	Si:ch211-245h14.1 OS=Nothobranchius furzeri GN=SI:CH211-245H14.1 PE=4 SV=1 E(blastx)=1e-49
isogroup12189	Merlin OS=Larimichthys crocea GN=EH28_07230 PE=4 SV=1 E(blastx)=2e-51
isogroup69994	F1 ATP synthase beta subunit (Fragment) OS=Gillichthys mirabilis PE=2 SV=1 E(blastx)=3e-42
isogroup17435	Angiogenic factor with G patch and FHA domains 1 OS=Dicentrarchus labrax GN=AGGF1 PE=4 SV=1 E(blastx)=2e-96
isogroup60809	Hexosyltransferase OS=Fundulus heteroclitus PE=3 SV=1 E(blastx)=1e-44
isogroup77586	ITGAL OS=Paralichthys olivaceus PE=2 SV=1 E(blastx)=5e-23
isogroup8084	PLM OS=Poeciliopsis prolifica GN=PLM PE=4 SV=1 E(blastx)=5e-15
isogroup62914	MICOS complex subunit OS=Larimichthys crocea GN=EH28_09037 PE=4 SV=1 E(blastx)=6e-39
isogroup66628	RT LTR: Reverse transcriptases (RTs) from retrotransposons domain-containing protein OS=Fundulus heteroclitus PE=4 SV=1 E(blastx)=4e-17
isogroup25132	Zinc finger protein 235 OS=Larimichthys crocea GN=EH28_00457 PE=4 SV=1 E(blastx)=2e-07
isogroup27841	Sperm-specific antigen 2 OS=Larimichthys crocea GN=EH28_04073 PE=4 SV=1 E(blastx)=5e-44
isogroup26702	Metalloendopeptidase OS=Oreochromis niloticus GN=bmp1 PE=3 SV=1 E(blastx)=4e-08
isogroup59567	Sodium-coupled neutral amino acid transporter 3 OS=Dicentrarchus labrax GN=SLC38A3 PE=4 SV=1 E(blastx)=2e-40
isogroup32294	Acetyl-coenzyme A synthetase OS=Larimichthys crocea GN=EH28_01854 PE=3 SV=1 E(blastx)=5e-86
isogroup13969	Round spermatid basic protein 1-like (Fragment) OS=Nothobranchius pienaari GN=RSBN1L PE=4 SV=1 E(blastx)=7e-09
isogroup33860	39S ribosomal protein L23, mitochondrial (Fragment) OS=Fundulus heteroclitus PE=4 SV=1 E(blastx)=2e-63
isogroup22183	Sodium/nucleoside cotransporter OS=Larimichthys crocea GN=EH28_10682 PE=3 SV=1 E(blastx)=1e-48
isogroup71710	Phosphatase and actin regulator OS=Dicentrarchus labrax GN=PHACTR3 PE=3 SV=1 E(blastx)=5e-18
isogroup20684	APC1 OS=Poeciliopsis prolifica GN=APC1 PE=4 SV=1 E(blastx)=6e-58
isogroup14723	GNL3 OS=Poeciliopsis prolifica GN=GNL3 PE=4 SV=1 E(blastx)=1e-53
isogroup11287	Capza1 protein (Fragment) OS=Mus musculus GN=Capza1 PE=2 SV=1 E(blastx)=4e-31
isogroup10906	Tyrosine-protein kinase OS=Epinephelus coioides PE=2 SV=1 E(blastx)=2e-121
isogroup23204	SPAG7 (Fragment) OS=Poeciliopsis prolifica GN=SPAG7 PE=4 SV=1 E(blastx)=2e-09
isogroup53361	Nuclear factor 7, ovary OS=Larimichthys crocea GN=EH28_08695 PE=4 SV=1 E(blastx)=2e-11
isogroup38767	RBM39 OS=Poeciliopsis prolifica GN=RBM39 PE=4 SV=1 E(blastx)=3e-55
isogroup61443	CUL2 (Fragment) OS=Poeciliopsis prolifica GN=CUL2 PE=4 SV=1 E(blastx)=3e-36
isogroup71012	von Willebrand factor A domain-containing protein 5A OS=Larimichthys crocea GN=EH28_06731 PE=4 SV=1 E(blastx)=5e-36
isogroup20387	Follistatin-related protein 3 OS=Larimichthys crocea GN=EH28_04646 PE=4 SV=1 E(blastx)=2e-24
isogroup37701	Poly-U binding splicing factor 60KDa (Fragment) OS=Nothobranchius pienaari GN=PUF60 PE=4 SV=1 E(blastx)=3e-44
isogroup20111	Cyclin-dependent kinase 18 OS=Fundulus heteroclitus PE=3 SV=1 E(blastx)=1e-109
isogroup27898	MHD domain-containing death-inducing protein OS=Larimichthys crocea GN=EH28_04705 PE=4 SV=1 E(blastx)=2e-83
isogroup52115	N-acetylglucosamine-6-phosphate deacetylase OS=Propionibacterium acnes J139 GN=HMPREF9206_1474 PE=3 SV=1 E(blastx)=2e-56
isogroup53389	Filamin-binding LIM protein 1 OS=Larimichthys crocea GN=EH28_03063 PE=4 SV=1 E(blastx)=9e-24
isogroup17350	UDP-glucuronosyltransferase OS=Larimichthys crocea GN=EH28_12731 PE=3 SV=1 E(blastx)=2e-81
isogroup58590	N-acetyl-gamma-glutamyl-phosphate reductase OS=Comamonadaceae bacterium SCN 68-20 GN=argC PE=3 SV=1 E(blastx)=5e-45
isogroup78067	Tripartite motif-containing protein 35 OS=Fundulus heteroclitus PE=4 SV=1 E(blastx)=9e-07
isogroup9240	Protein tyrosine phosphatase type IVA 1 OS=Homo sapiens GN=PTP4A1 PE=4 SV=1 E(blastx)=4e-19
isogroup63375	DNA ligase OS=Fundulus heteroclitus PE=3 SV=1 E(blastx)=1e-37
isogroup19219	NEDD8-conjugating enzyme UBE2F (Fragment) OS=Fundulus heteroclitus PE=3 SV=1 E(blastx)=3e-40
isogroup33870	CENPO OS=Poeciliopsis prolifica GN=CENPO PE=4 SV=1 E(blastx)=1e-33
isogroup80688	Protein transport protein Sec24a (Fragment) OS=Oryzias latipes GN=sec24a PE=2 SV=1 E(blastx)=2e-34
isogroup30236	FBX11 OS=Poeciliopsis prolifica GN=FBX11 PE=4 SV=1 E(blastx)=5e-98
isogroup66447	HAUS augmin-like complex, subunit 5 (Fragment) OS=Nothobranchius kuhntae GN=HAUS5 PE=4 SV=1 E(blastx)=6e-21
isogroup9793	TC1 transposase-like protein OS=Fundulus heteroclitus PE=4 SV=1 E(blastx)=2e-08
isogroup68489	Rho GTPase-activating protein 26 OS=Anoplopoma fimbria GN=RHG26 PE=2 SV=1 E(blastx)=7e-08
isogroup5832	HNMT OS=Poeciliopsis prolifica GN=HNMT PE=4 SV=1 E(blastx)=1e-27
isogroup2505	Catechol O-methyltransferase domain-containing protein 1 OS=Larimichthys crocea GN=EH28_05939 PE=4 SV=1 E(blastx)=2e-157
isogroup63003	WASP-associated protein with actin, membranes and microtubule OS=Larimichthys crocea GN=EH28_10147 PE=4 SV=1 E(blastx)=3e-17
isogroup49473	Transmembrane protein 69 OS=Larimichthys crocea GN=EH28_10054 PE=4 SV=1 E(blastx)=1e-57
isogroup59311	Protein pitchfork OS=Larimichthys crocea GN=EH28_06087 PE=4 SV=1 E(blastx)=1e-36
isogroup32116	Nucleoporin NDC1 OS=Fundulus heteroclitus PE=4 SV=1 E(blastx)=2e-52
isogroup33536	E3 ubiquitin-protein ligase RNF103 OS=Larimichthys crocea GN=EH28_04379 PE=4 SV=1 E(blastx)=8e-79
isogroup70723	Embigin OS=Larimichthys crocea GN=EH28_04945 PE=4 SV=1 E(blastx)=6e-27
isogroup35790	Solute carrier family 25, member 48 (Fragment) OS=Nothobranchius rachovii GN=SLC25A48 PE=3 SV=1 E(blastx)=9e-11
isogroup32256	Multivesicular body subunit 12B OS=Fundulus heteroclitus PE=4 SV=1 E(blastx)=3e-55
isogroup11191	Tetraspanin (Fragment) OS=Fundulus heteroclitus PE=3 SV=1 E(blastx)=9e-83
isogroup3883	Smg-5, nonsense mediated mRNA decay factor, putative OS=Fundulus heteroclitus PE=4 SV=1 E(blastx)=3e-72
isogroup69070	Amino acid transporter OS=Larimichthys crocea GN=EH28_06418 PE=3 SV=1 E(blastx)=9e-07
isogroup11391	DnaJ like protein subfamily A member 2-like OS=Scleropages formosus GN=Z043_114249 PE=4 SV=1 E(blastx)=3e-18
isogroup514	tRNA selenocysteine 1-associated protein 1 OS=Larimichthys crocea GN=EH28_00694 PE=4 SV=1 E(blastx)=3e-149
isogroup25736	SRRT (Fragment) OS=Poeciliopsis prolifica GN=SRRT PE=4 SV=1 E(blastx)=4e-11
isogroup33469	Sulfate transporter OS=Poecilia formosa PE=3 SV=2 E(blastx)=2e-29
isogroup34005	DNA mismatch repair protein Msh6 OS=Larimichthys crocea GN=EH28_10531 PE=3 SV=1 E(blastx)=4e-61
isogroup61335	MAM domain-containing glycosylphosphatidylinositol anchor protein 2-like (Fragment) OS=Scleropages formosus GN=Z043_106257 PE=4 SV=1 E(blastx)=2e-51
isogroup27499	Target of Nesh-SH3 OS=Larimichthys crocea GN=EH28_12289 PE=4 SV=1 E(blastx)=7e-22
isogroup7143	Nuclear transcription factor Y, alpha (Fragment) OS=Aphyosemion striatum GN=NFYA PE=4 SV=1 E(blastx)=1e-63
isogroup54885	NADPH:adrenodoxin oxidoreductase, mitochondrial OS=Dicentrarchus labrax GN=FDXR PE=3 SV=1 E(blastx)=2e-48
isogroup57382	Clasp1 protein (Fragment) OS=Rattus norvegicus GN=Clasp1 PE=2 SV=1 E(blastx)=6e-33
isogroup15102	DP13B (Fragment) OS=Poeciliopsis prolifica GN=DP13B PE=4 SV=1 E(blastx)=3e-100
isogroup34021	GOSR1 (Fragment) OS=Poeciliopsis prolifica GN=GOSR1 PE=4 SV=1 E(blastx)=3e-76
isogroup22867	Nebulin OS=Larimichthys crocea GN=EH28_04395 PE=4 SV=1 E(blastx)=1e-27
isogroup75977	Kit receptor a (Fragment) OS=Nothobranchius furzeri GN=KITA PE=4 SV=1 E(blastx)=1e-42
isogroup10856	Transcription factor RelB OS=Larimichthys crocea GN=EH28_07305 PE=4 SV=1 E(blastx)=4e-39
isogroup36456	Lamin-B receptor OS=Fundulus heteroclitus PE=4 SV=1 E(blastx)=9e-67
isogroup21309	Acyl-CoA dehydrogenase family member 11 OS=Dicentrarchus labrax GN=ACAD11 PE=4 SV=1 E(blastx)=2e-68
isogroup22090	Arf-GAP with coiled-coil, ANK repeat and PH domain-containing protein 3 OS=Fundulus heteroclitus PE=4 SV=1 E(blastx)=3e-87
isogroup18291	URP2 (Fragment) OS=Poeciliopsis prolifica GN=URP2 PE=4 SV=1 E(blastx)=2e-86
isogroup5162	Zinc finger protein 865 OS=Larimichthys crocea GN=EH28_06614 PE=4 SV=1 E(blastx)=2e-147
isogroup7593	Ribokinase OS=Gasterosteus aculeatus GN=RBKS PE=3 SV=1 E(blastx)=2e-137
isogroup56606	CAP-Gly domain-containing linker protein 1 OS=Larimichthys crocea GN=EH28_03179 PE=4 SV=1 E(blastx)=1e-32
isogroup62136	RCSD domain containing 1 OS=Aphyosemion striatum GN=RCSD1 PE=4 SV=1 E(blastx)=3e-11
isogroup25114	Collagen type IV alpha-3-binding protein OS=Fundulus heteroclitus PE=4 SV=1 E(blastx)=6e-103
isogroup31257	CDC27 (Fragment) OS=Poeciliopsis prolifica GN=CDC27 PE=4 SV=1 E(blastx)=1e-82
isogroup3136	Glucocorticoid-induced transcript 1 protein OS=Fundulus heteroclitus PE=4 SV=1 E(blastx)=1e-40
isogroup27774	TM2 domain-containing protein 3 OS=Myotis brandtii GN=D623_10011756 PE=4 SV=1 E(blastx)=8e-08
isogroup4212	Golgin subfamily A member 7 OS=Fundulus heteroclitus PE=4 SV=1 E(blastx)=4e-47
isogroup1488	Semaphorin-4E OS=Larimichthys crocea GN=EH28_07455 PE=3 SV=1 E(blastx)=6e-71
isogroup30503	Teashirt OS=Fundulus heteroclitus PE=4 SV=1 E(blastx)=7e-63
isogroup14648	Sulfotransferase OS=Oncorhynchus mykiss GN=GSONMT00034222001 PE=3 SV=1 E(blastx)=2e-30
isogroup20397	Serine/threonine-protein kinase receptor OS=Larimichthys crocea GN=EH28_08953 PE=3 SV=1 E(blastx)=5e-89
isogroup1980	MTNB (Fragment) OS=Poeciliopsis prolifica GN=MTNB PE=3 SV=1 E(blastx)=2e-172
isogroup79436	Chromosome 17 SCAF14563, whole genome shotgun sequence (Fragment) OS=Tetraodon nigroviridis GN=GSTENG00016385001 PE=4 SV=1 E(blastx)=8e-24
isogroup45738	Myeloid-associated differentiation marker (Fragment) OS=Fundulus heteroclitus PE=4 SV=1 E(blastx)=1e-06
isogroup75919	Forkhead box protein N1 OS=Larimichthys crocea GN=EH28_12046 PE=4 SV=1 E(blastx)=2e-27
isogroup1297	NPL1A OS=Poeciliopsis prolifica GN=NPL1A PE=3 SV=1 E(blastx)=1e-170
isogroup49885	Ras-related protein Rab-8A OS=Larimichthys crocea GN=EH28_11899 PE=4 SV=1 E(blastx)=2e-59
isogroup67339	Hepcidin 2 variant 1 OS=Dicentrarchus labrax GN=hamp2 PE=2 SV=1 E(blastx)=1e-14
isogroup5031	Leucine-rich repeat-containing protein 59 OS=Dicentrarchus labrax GN=LRRC59 PE=4 SV=1 E(blastx)=4e-102
isogroup14684	SCFD1 OS=Poeciliopsis prolifica GN=SCFD1 PE=3 SV=1 E(blastx)=1e-86
isogroup5392	26S proteasome non-ATPase regulatory subunit 1 OS=Larimichthys crocea GN=EH28_10229 PE=4 SV=1 E(blastx)=1e-82
isogroup49864	Glycerol-3-phosphate dehydrogenase [NAD(+)] OS=Larimichthys crocea GN=EH28_01861 PE=2 SV=1 E(blastx)=3e-43
isogroup62856	TonB-dependent receptor OS=Xanthomonas campestris pv. raphani 756C GN=XCR_4116 PE=3 SV=1 E(blastx)=4e-38
isogroup25625	Alpha-2-macroglobulin (Fragment) OS=Epinephelus coioides PE=2 SV=1 E(blastx)=1e-38
isogroup36045	Merlin OS=Larimichthys crocea GN=EH28_07230 PE=4 SV=1 E(blastx)=2e-20
isogroup18045	Lysozyme g OS=Dicentrarchus labrax GN=lysozyme g PE=2 SV=1 E(blastx)=3e-75
isogroup38074	GPN-loop GTPase 3 OS=Nothobranchius kuhntae GN=GPN3 PE=4 SV=1 E(blastx)=5e-30
isogroup72378	MHC class II antigen alpha chain OS=Miichthys miiuy GN=Mimi-DAA PE=2 SV=1 E(blastx)=2e-34
isogroup79089	NEDD8-conjugating enzyme UBE2F (Fragment) OS=Fundulus heteroclitus PE=3 SV=1 E(blastx)=3e-46
isogroup3085	Coagulation factor VII OS=Larimichthys crocea GN=EH28_00866 PE=3 SV=1 E(blastx)=1e-40
isogroup57534	Zinc finger protein 518B OS=Larimichthys crocea GN=EH28_09020 PE=4 SV=1 E(blastx)=9e-29
isogroup5950	Dihydropyrimidine dehydrogenase [NADP(+)] OS=Larimichthys crocea GN=EH28_12709 PE=4 SV=1 E(blastx)=1e-180
isogroup43883	Zona pellucida protein ZP3 OS=Chionodraco hamatus GN=ZP3 PE=2 SV=1 E(blastx)=6e-52
isogroup76473	Transferrin receptor protein 1 OS=Larimichthys crocea GN=EH28_00897 PE=4 SV=1 E(blastx)=5e-20
isogroup29176	TAF5 RNA polymerase II, TATA box binding protein (TBP)-associated factor (Fragment) OS=Nothobranchius kuhntae GN=TAF5 PE=4 SV=1 E(blastx)=5e-86
isogroup24588	TOP1 (Fragment) OS=Poeciliopsis prolifica GN=TOP1 PE=4 SV=1 E(blastx)=3e-57
isogroup29580	E3 ubiquitin/ISG15 ligase TRIM25 OS=Larimichthys crocea GN=EH28_08721 PE=4 SV=1 E(blastx)=9e-14
isogroup41846	Zinc finger CCCH-type containing 7B (Fragment) OS=Nothobranchius pienaari GN=ZC3H7B PE=4 SV=1 E(blastx)=3e-11
isogroup52793	PPUP310 OS=Poeciliopsis prolifica GN=PPUP310 PE=4 SV=1 E(blastx)=3e-37
isogroup16624	PIH1 domain-containing protein 1 OS=Anoplopoma fimbria GN=PIHD1 PE=2 SV=1 E(blastx)=3e-94
isogroup48387	Family with sequence similarity 222, member A OS=Nothobranchius kadleci GN=FAM222A PE=4 SV=1 E(blastx)=5e-21
isogroup53718	ARI4B (Fragment) OS=Poeciliopsis prolifica GN=ARI4B PE=4 SV=1 E(blastx)=2e-41
isogroup50269	DNA gyrase subunit B OS=Dechlorosoma suillum (strain ATCC BAA-33 / DSM 13638 / PS) GN=gyrB PE=3 SV=1 E(blastx)=2e-53
isogroup2834	Transmembrane protein 220 OS=Aphyosemion striatum GN=TMEM220 PE=4 SV=1 E(blastx)=1e-94
isogroup79985	Solute carrier family 25 member 39 OS=Larimichthys crocea GN=EH28_00970 PE=3 SV=1 E(blastx)=3e-35
isogroup36660	Tumor protein p53 binding protein 1 OS=Aphyosemion striatum GN=TP53BP1 PE=4 SV=1 E(blastx)=2e-23
isogroup1492	Metalloendopeptidase (Fragment) OS=Takifugu rubripes GN=LOC101068949 PE=3 SV=1 E(blastx)=3e-138
isogroup54564	Ig heavy chain V-II region ARH-77 OS=Fundulus heteroclitus PE=4 SV=1 E(blastx)=2e-39
isogroup1083	Antigen peptide transporter 2 OS=Larimichthys crocea GN=EH28_06369 PE=4 SV=1 E(blastx)=1e-49
isogroup57178	Methyltransferase-like protein 20 OS=Larimichthys crocea GN=EH28_08181 PE=4 SV=1 E(blastx)=2e-29
isogroup5195	Rho guanine nucleotide exchange factor (GEF) 38 OS=Fundulus heteroclitus PE=4 SV=1 E(blastx)=3e-138
isogroup40854	Receptor protein serine/threonine kinase (Fragment) OS=Takifugu rubripes PE=3 SV=1 E(blastx)=4e-46
isogroup870	CD48 antigen OS=Oplegnathus fasciatus GN=Rb-CD48 PE=2 SV=1 E(blastx)=4e-42
isogroup57151	Nuclear receptor coactivator 5 OS=Larimichthys crocea GN=EH28_00651 PE=4 SV=1 E(blastx)=6e-08
isogroup37076	NACHT, LRR and PYD domains-containing protein (Fragment) OS=Epinephelus coioides PE=2 SV=1 E(blastx)=2e-48
isogroup21248	Anoctamin OS=Larimichthys crocea GN=EH28_08795 PE=3 SV=1 E(blastx)=5e-75
isogroup31212	Unconventional myosin-Ic (Fragment) OS=Fundulus heteroclitus PE=3 SV=1 E(blastx)=1e-58
isogroup11226	NADPH--cytochrome P450 reductase OS=Oreochromis niloticus GN=por PE=3 SV=1 E(blastx)=2e-130
isogroup15422	SAM domain-containing protein SAMSN-1 OS=Larimichthys crocea GN=EH28_06719 PE=4 SV=1 E(blastx)=2e-74
isogroup29882	Alpha-1,4 glucan phosphorylase OS=Takifugu rubripes GN=pygl PE=3 SV=1 E(blastx)=2e-74
isogroup71440	Heat shock factor protein 2 OS=Salmo salar GN=HSF2 PE=2 SV=1 E(blastx)=9e-41
isogroup25877	Succinate dehydrogenase [ubiquinone] flavoprotein subunit, mitochondrial OS=Takifugu rubripes GN=sdha PE=3 SV=1 E(blastx)=2e-91
isogroup60158	CLK2 OS=Poeciliopsis prolifica GN=CLK2 PE=4 SV=1 E(blastx)=7e-08
isogroup68629	Zinc-binding protein A33-like OS=Oplegnathus fasciatus PE=2 SV=1 E(blastx)=9e-22
isogroup12326	MYH9 (Fragment) OS=Poeciliopsis prolifica GN=MYH9 PE=3 SV=1 E(blastx)=7e-73
isogroup51609	Plastin-2 OS=Fundulus heteroclitus PE=4 SV=1 E(blastx)=6e-60
isogroup32810	Beta-carotene 15,15'-monooxygenase 1b (Fragment) OS=Nothobranchius furzeri GN=BCMO1B PE=3 SV=1 E(blastx)=5e-65
isogroup37900	Nucleoporin 153 (Fragment) OS=Nothobranchius korthausae GN=NUP153 PE=4 SV=1 E(blastx)=1e-77
isogroup37079	Very-long-chain acyl-CoA dehydrogenase OS=Cyprinus carpio PE=3 SV=1 E(blastx)=3e-65
isogroup30053	Transcriptional regulator ATRX OS=Larimichthys crocea GN=EH28_06506 PE=4 SV=1 E(blastx)=5e-32
isogroup1202	Putative methyltransferase OS=Larimichthys crocea GN=EH28_10872 PE=4 SV=1 E(blastx)=6e-165
isogroup46308	Xaa-Pro aminopeptidase 1 OS=Larimichthys crocea GN=EH28_04295 PE=3 SV=1 E(blastx)=5e-63
isogroup30356	PTN4 (Fragment) OS=Poeciliopsis prolifica GN=PTN4 PE=4 SV=1 E(blastx)=7e-80
isogroup15479	Cyclin-related protein FAM58A OS=Fundulus heteroclitus PE=3 SV=1 E(blastx)=1e-108
isogroup56036	Coiled-coil domain-containing protein 47 OS=Danio rerio GN=ccdc47 PE=1 SV=1 E(blastx)=8e-34
isogroup2266	Dystroglycan OS=Larimichthys crocea GN=EH28_08793 PE=4 SV=1 E(blastx)=4e-89
isogroup74903	Tyrosine-protein kinase OS=Siniperca chuatsi PE=2 SV=1 E(blastx)=3e-33
isogroup63292	Cypher/ZASP splice variant 3 gamma OS=Danio rerio GN=ldb3a PE=2 SV=1 E(blastx)=6e-06
isogroup69783	CCD93 OS=Poeciliopsis prolifica GN=CCD93 PE=4 SV=1 E(blastx)=4e-39
isogroup35150	Short chain dehydrogenase/reductase family 16c member 5 (Fragment) OS=Perca flavescens GN=Sdr16c5 PE=2 SV=1 E(blastx)=6e-71
isogroup8232	Beta-glucuronidase (Fragment) OS=Gasterosteus aculeatus PE=3 SV=1 E(blastx)=2e-117
isogroup15871	Ribosome biogenesis protein BOP1 OS=Larimichthys crocea GN=BOP1 PE=3 SV=1 E(blastx)=1e-109
isogroup11723	VPS9 domain containing 1 (Fragment) OS=Nothobranchius rachovii GN=VPS9D1 PE=4 SV=1 E(blastx)=6e-112
isogroup43327	Cis-aconitate decarboxylase OS=Fundulus heteroclitus PE=4 SV=1 E(blastx)=7e-61
isogroup29355	ATP-dependent RNA helicase DDX54 OS=Fundulus heteroclitus PE=4 SV=1 E(blastx)=9e-30
isogroup22117	UBE3A (Fragment) OS=Poeciliopsis prolifica GN=UBE3A PE=4 SV=1 E(blastx)=1e-79
isogroup14485	Ubiquitin family domain containing 1 OS=Aphyosemion striatum GN=UBFD1 PE=4 SV=1 E(blastx)=5e-41
isogroup59840	Interferon-induced protein with tetratricopeptide repeats 1 (Fragment) OS=Larimichthys crocea GN=EH28_04275 PE=4 SV=1 E(blastx)=4e-27
isogroup48600	Mitochondrial basic amino acids transporter OS=Fundulus heteroclitus PE=3 SV=1 E(blastx)=4e-63
isogroup33908	E3 ubiquitin-protein ligase BRE1A OS=Fundulus heteroclitus PE=4 SV=1 E(blastx)=1e-46
isogroup69727	Protein NLRC3 OS=Larimichthys crocea GN=EH28_00512 PE=4 SV=1 E(blastx)=6e-06
isogroup32526	ODO2 (Fragment) OS=Poeciliopsis prolifica GN=ODO2 PE=4 SV=1 E(blastx)=3e-45
isogroup3248	Adrenomedullin OS=Aphyosemion striatum GN=ADM PE=4 SV=1 E(blastx)=9e-78
isogroup59814	Golgin A4 OS=Nothobranchius pienaari GN=GOLGA4 PE=4 SV=1 E(blastx)=6e-37
isogroup5978	Mitochondrial import inner membrane translocase subunit TIM44 OS=Fundulus heteroclitus PE=3 SV=1 E(blastx)=1e-176
isogroup14128	PPUP3567 OS=Poeciliopsis prolifica GN=PPUP3567 PE=4 SV=1 E(blastx)=9e-10
isogroup15642	Homocysteine-inducible, endoplasmic reticulum stress-inducible, ubiquitin-like domain member 1 (Fragment) OS=Nothobranchius korthausae GN=HERPUD1 PE=4 SV=1 E(blastx)=6e-10
isogroup38204	Zinc finger, FYVE domain containing 20 OS=Aphyosemion striatum GN=ZFYVE20 PE=4 SV=1 E(blastx)=6e-64
isogroup23953	Transmembrane phosphatase with tensin homology OS=Aphyosemion striatum GN=TPTE PE=4 SV=1 E(blastx)=1e-51
isogroup59653	Zinc-binding protein A33-like OS=Oplegnathus fasciatus PE=2 SV=1 E(blastx)=8e-29
isogroup79424	MLL4 (Fragment) OS=Poeciliopsis prolifica GN=MLL4 PE=4 SV=1 E(blastx)=7e-09
isogroup51814	F188B OS=Poeciliopsis prolifica GN=F188B PE=4 SV=1 E(blastx)=5e-40
isogroup15179	NIMA-related kinase 3 OS=Aphyosemion striatum GN=NEK3 PE=4 SV=1 E(blastx)=7e-29
isogroup5441	Dimethylarginine dimethylaminohydrolase 2 OS=Nothobranchius kadleci GN=DDAH2 PE=4 SV=1 E(blastx)=1e-139
isogroup16128	Chibby homolog 1 OS=Nothobranchius pienaari GN=CBY1 PE=4 SV=1 E(blastx)=4e-65
isogroup21461	Ribonucleoside-diphosphate reductase subunit M2 (Fragment) OS=Larimichthys crocea GN=EH28_08085 PE=4 SV=1 E(blastx)=1e-68
isogroup8198	Chromosome 14 SCAF14723, whole genome shotgun sequence (Fragment) OS=Tetraodon nigroviridis GN=GSTENG00023144001 PE=4 SV=1 E(blastx)=8e-90
isogroup45349	OGT1 OS=Poeciliopsis prolifica GN=OGT1 PE=4 SV=1 E(blastx)=3e-69
isogroup12759	TRM112-like protein OS=Anoplopoma fimbria GN=TR112 PE=2 SV=1 E(blastx)=3e-76
isogroup15363	MYNN OS=Poeciliopsis prolifica GN=MYNN PE=4 SV=1 E(blastx)=2e-22
isogroup49397	RAB23, member RAS oncogene family OS=Aphyosemion striatum GN=RAB23 PE=4 SV=1 E(blastx)=3e-56
isogroup44166	Transposase, IS4-like family protein (Fragment) OS=Acinetobacter sp. WC-323 GN=ACINWC323_3561 PE=4 SV=1 E(blastx)=4e-74
isogroup17802	Metalloendopeptidase OS=Epinephelus coioides PE=2 SV=1 E(blastx)=1e-92
isogroup1136	Serum response factor binding protein 1 OS=Aphyosemion striatum GN=SRFBP1 PE=4 SV=1 E(blastx)=8e-62
isogroup11443	Alpha-protein kinase 3 OS=Larimichthys crocea GN=EH28_10683 PE=4 SV=1 E(blastx)=2e-122
isogroup3401	Chromosome 11 SCAF14979, whole genome shotgun sequence OS=Tetraodon nigroviridis GN=GSTENG00027567001 PE=4 SV=1 E(blastx)=1e-15
isogroup32419	Lectin, mannose-binding 2 OS=Nothobranchius furzeri GN=LMAN2 PE=4 SV=1 E(blastx)=9e-50
isogroup29000	CTP synthase OS=Larimichthys crocea GN=EH28_05332 PE=3 SV=1 E(blastx)=3e-37
isogroup40527	Pcsk5b protein OS=Danio rerio GN=pcsk5b PE=2 SV=1 E(blastx)=6e-47
isogroup39590	Chromosome 11 SCAF14979, whole genome shotgun sequence (Fragment) OS=Tetraodon nigroviridis GN=GSTENG00027407001 PE=4 SV=1 E(blastx)=2e-25
isogroup20330	Arginine-glutamic acid dipeptide (RE) repeats b OS=Aphyosemion striatum GN=REREB PE=4 SV=1 E(blastx)=5e-72
isogroup75726	Tripartite motif-containing protein 16 (Fragment) OS=Fundulus heteroclitus PE=4 SV=1 E(blastx)=8e-39
isogroup78943	Arachidonate 12-lipoxygenase (Fragment) OS=Nothobranchius kadleci GN=ALOX12 PE=4 SV=1 E(blastx)=3e-29
isogroup19858	RNA binding motif, single stranded interacting protein 1 (Fragment) OS=Aphyosemion striatum GN=RBMS1 PE=4 SV=1 E(blastx)=1e-64
isogroup56794	Zinc finger protein 518B OS=Larimichthys crocea GN=EH28_09020 PE=4 SV=1 E(blastx)=4e-42
isogroup77160	Virus induced TRIM protein (Fragment) OS=Dicentrarchus labrax GN=trim PE=2 SV=1 E(blastx)=1e-08
isogroup66205	Phosphoinositide-3-kinase, regulatory subunit 5 (Fragment) OS=Nothobranchius kadleci GN=PIK3R5 PE=4 SV=1 E(blastx)=8e-34
isogroup14612	Transmembrane protein 221 (Fragment) OS=Fundulus heteroclitus PE=4 SV=1 E(blastx)=1e-08
isogroup20758	E3 ubiquitin-protein ligase RAD18 OS=Anoplopoma fimbria GN=RAD18 PE=2 SV=1 E(blastx)=2e-77
isogroup307	Ras-related protein Rab-18-B OS=Larimichthys crocea GN=EH28_04751 PE=4 SV=1 E(blastx)=8e-135
isogroup43291	Breast cancer metastasis-suppressor 1-like b OS=Aphyosemion striatum GN=BRMS1LB PE=4 SV=1 E(blastx)=8e-49
isogroup44463	Chromosome 19 SCAF15045, whole genome shotgun sequence (Fragment) OS=Tetraodon nigroviridis GN=GSTENG00034329001 PE=4 SV=1 E(blastx)=5e-46
isogroup5078	Globoside alpha-1,3-N-acetylgalactosaminyltransferase 1 OS=Larimichthys crocea GN=EH28_09332 PE=4 SV=1 E(blastx)=4e-146
isogroup10824	Mitochondrial ribosomal protein 63 OS=Nothobranchius pienaari GN=MRP63 PE=4 SV=1 E(blastx)=1e-53
isogroup47947	U3 small nucleolar RNA-associated protein 6 OS=Larimichthys crocea GN=EH28_03850 PE=4 SV=1 E(blastx)=2e-59
isogroup57025	Abhydrolase domain-containing protein 4 OS=Larimichthys crocea GN=EH28_08258 PE=4 SV=1 E(blastx)=1e-11
isogroup57937	BCL6 (Fragment) OS=Poeciliopsis prolifica GN=BCL6 PE=4 SV=1 E(blastx)=4e-35
isogroup35837	MVP OS=Poeciliopsis prolifica GN=MVP PE=4 SV=1 E(blastx)=3e-35
isogroup40476	Sesquipedalian-1 OS=Larimichthys crocea GN=EH28_02535 PE=4 SV=1 E(blastx)=2e-32
isogroup26967	Olfactomedin-like 1 OS=Nothobranchius furzeri GN=BX294190.1 PE=4 SV=1 E(blastx)=1e-74
isogroup67406	Poly [ADP-ribose] polymerase OS=Larimichthys crocea GN=EH28_12178 PE=4 SV=1 E(blastx)=1e-33
isogroup59252	Rho GTPase-activating protein OS=Fundulus heteroclitus PE=4 SV=1 E(blastx)=8e-47
isogroup7891	Leptin a OS=Siniperca chuatsi PE=2 SV=1 E(blastx)=4e-70
isogroup39303	Alpha-2-macroglobulin (Fragment) OS=Sparus aurata PE=2 SV=1 E(blastx)=1e-60
isogroup22774	Merlin OS=Larimichthys crocea GN=EH28_07230 PE=4 SV=1 E(blastx)=3e-48
isogroup7672	Alpha-2,6-sialyltransferase ST6GalNAc IV (Fragment) OS=Takifugu rubripes GN=siat7D PE=2 SV=1 E(blastx)=2e-143
isogroup45637	alpha-1,2-Mannosidase OS=Oryzias latipes PE=3 SV=1 E(blastx)=4e-24
isogroup27636	Centromere protein P OS=Larimichthys crocea GN=EH28_05566 PE=4 SV=1 E(blastx)=6e-14
isogroup48430	Carboxy-terminal domain RNA polymerase II polypeptide A small phosphatase 1 OS=Anoplopoma fimbria GN=CTDS1 PE=2 SV=1 E(blastx)=2e-51
isogroup36006	GGNB2 (Fragment) OS=Poeciliopsis prolifica GN=GGNB2 PE=4 SV=1 E(blastx)=2e-47
isogroup80699	Ankyrin repeat domain-containing protein 13C-A (Fragment) OS=Apaloderma vittatum GN=N311_09964 PE=4 SV=1 E(blastx)=8e-38
isogroup10512	Isotocin receptor-1 OS=Stegastes partitus PE=2 SV=1 E(blastx)=1e-113
isogroup16285	Chromosome 8 SCAF15044, whole genome shotgun sequence OS=Tetraodon nigroviridis GN=GSTENG00033984001 PE=4 SV=1 E(blastx)=4e-29
isogroup13354	Major facilitator superfamily domain-containing protein 10 OS=Larimichthys crocea GN=EH28_04949 PE=4 SV=1 E(blastx)=5e-110
isogroup8091	EMC10 OS=Poeciliopsis prolifica GN=EMC10 PE=4 SV=1 E(blastx)=8e-93
isogroup13632	CD2-associated protein OS=Fundulus heteroclitus PE=4 SV=1 E(blastx)=4e-47
isogroup36870	UBX domain-containing protein 2A OS=Fundulus heteroclitus PE=4 SV=1 E(blastx)=3e-34
isogroup34424	FAST kinase domains 5 OS=Aphyosemion striatum GN=FASTKD5 PE=4 SV=1 E(blastx)=2e-44
isogroup75429	MUCM (Fragment) OS=Poeciliopsis prolifica GN=MUCM PE=4 SV=1 E(blastx)=6e-26
isogroup1633	Chromosome 9 SCAF15140, whole genome shotgun sequence (Fragment) OS=Tetraodon nigroviridis GN=GSTENG00035951001 PE=3 SV=1 E(blastx)=3e-102
isogroup17862	Ras-related protein Rab-22A OS=Dicentrarchus labrax GN=RAB22A PE=4 SV=1 E(blastx)=1e-42
isogroup49676	Mitochondrial-processing peptidase subunit beta OS=Larimichthys crocea GN=EH28_11058 PE=3 SV=1 E(blastx)=3e-18
isogroup8999	Anoctamin OS=Larimichthys crocea GN=EH28_02466 PE=3 SV=1 E(blastx)=2e-136
isogroup16007	Chromosome 2 SCAF15032, whole genome shotgun sequence OS=Tetraodon nigroviridis GN=GSTENG00033137001 PE=4 SV=1 E(blastx)=9e-16
isogroup47556	Bromodomain adjacent to zinc finger domain protein 2B-like OS=Scleropages formosus GN=Z043_105558 PE=4 SV=1 E(blastx)=2e-27
isogroup61594	Ditrans,polycis-polyprenyl diphosphate synthase ((2E,6E)-farnesyl diphosphate specific) OS=Aphyosemion striatum GN=DHDDS PE=3 SV=1 E(blastx)=4e-42
isogroup5038	Mitochondrial import receptor subunit TOM70 OS=Fundulus heteroclitus PE=4 SV=1 E(blastx)=1e-169
isogroup74920	ZB16A OS=Poeciliopsis prolifica GN=ZB16A PE=4 SV=1 E(blastx)=2e-25
isogroup13607	Apoptotic chromatin condensation inducer 1 OS=Aphyosemion striatum GN=ACIN1 PE=4 SV=1 E(blastx)=1e-17
isogroup34377	GNA13 (Fragment) OS=Poeciliopsis prolifica GN=GNA13 PE=4 SV=1 E(blastx)=2e-61
isogroup17941	Purple acid phosphatase OS=Fundulus heteroclitus PE=3 SV=1 E(blastx)=8e-12
isogroup1928	Ac1147-like protein OS=Crotalus adamanteus PE=2 SV=1 E(blastx)=2e-71
isogroup54832	Microtubule-associated protein 1A OS=Larimichthys crocea GN=EH28_12823 PE=4 SV=1 E(blastx)=2e-09
isogroup11125	Mitofusin 1 (Fragment) OS=Sparus aurata GN=MFN1 PE=2 SV=1 E(blastx)=6e-114
isogroup63258	Coiled-coil and c2 OS=Scophthalmus maximus GN=SMAX5B_003366 PE=4 SV=1 E(blastx)=5e-19
isogroup21678	RNA-binding protein 18, putative OS=Fundulus heteroclitus PE=4 SV=1 E(blastx)=2e-21
isogroup3679	Zinc finger protein 362 OS=Aphyosemion striatum GN=ZNF362 PE=4 SV=1 E(blastx)=2e-52
isogroup61155	Estrogen-related receptor gamma OS=Larimichthys crocea GN=EH28_09680 PE=3 SV=1 E(blastx)=2e-44
isogroup27258	MIC1 OS=Poeciliopsis prolifica GN=MIC1 PE=4 SV=1 E(blastx)=3e-74
isogroup42131	Smad5 (Fragment) OS=Danio rerio GN=smad5 PE=4 SV=1 E(blastx)=1e-64
isogroup15984	Solute carrier family 35 member F5 (Fragment) OS=Fundulus heteroclitus PE=4 SV=1 E(blastx)=7e-38
isogroup29793	Ribonuclease inhibitor (Fragment) OS=Larimichthys crocea GN=EH28_01094 PE=4 SV=1 E(blastx)=4e-48
isogroup23696	Ribosomal protein S6 kinase OS=Aphyosemion striatum GN=RPS6KA5 PE=3 SV=1 E(blastx)=3e-35
isogroup7193	Cereblon OS=Nothobranchius korthausae GN=CRBN PE=4 SV=1 E(blastx)=4e-142
isogroup2524	Mitogen-activated protein kinase-activated protein kinase 2a OS=Aphyosemion striatum GN=MAPKAPK2A PE=3 SV=1 E(blastx)=1e-163
isogroup15122	Cdc42-interacting protein 4 OS=Fundulus heteroclitus PE=4 SV=1 E(blastx)=2e-70
isogroup48520	Frizzled-10 OS=Fundulus heteroclitus PE=3 SV=1 E(blastx)=8e-65
isogroup5169	Provirus ancestral Pol protein OS=Fundulus heteroclitus PE=4 SV=1 E(blastx)=1e-18
isogroup9121	Ribonucleoside-diphosphate reductase OS=Larimichthys crocea GN=EH28_07301 PE=3 SV=1 E(blastx)=2e-79
isogroup16484	DNA-binding protein inhibitor ID-3-A OS=Larimichthys crocea GN=EH28_09359 PE=4 SV=1 E(blastx)=1e-15
isogroup3217	Interleukin-8-like protein OS=Siniperca chuatsi PE=2 SV=2 E(blastx)=2e-21
isogroup10248	Acyl-CoA synthetase long-chain family member 4a (Fragment) OS=Aphyosemion striatum GN=ACSL4A PE=4 SV=1 E(blastx)=6e-150
isogroup74695	CAP-Gly domain-containing linker protein 1 OS=Larimichthys crocea GN=EH28_03179 PE=4 SV=1 E(blastx)=1e-19
isogroup26904	N-alpha-acetyltransferase 35, NatC auxiliary subunit OS=Fundulus heteroclitus PE=4 SV=1 E(blastx)=9e-92
isogroup12027	CSN2 OS=Poeciliopsis prolifica GN=CSN2 PE=4 SV=1 E(blastx)=2e-29
isogroup29640	F-box only protein 4 OS=Larimichthys crocea GN=EH28_11280 PE=4 SV=1 E(blastx)=4e-22
isogroup42037	Putative G-protein coupled receptor 116 OS=Larimichthys crocea GN=EH28_03262 PE=3 SV=1 E(blastx)=8e-46
isogroup43656	Poly(A) binding protein interacting protein 1 OS=Nothobranchius pienaari GN=PAIP1 PE=4 SV=1 E(blastx)=2e-46
isogroup61852	Reverse transcriptase-like protein (Fragment) OS=Epinephelus coioides PE=2 SV=1 E(blastx)=2e-19
isogroup23041	UDP-N-acetylglucosamine transferase subunit ALG14 OS=Larimichthys crocea GN=EH28_01432 PE=4 SV=1 E(blastx)=3e-48
isogroup27621	Mitofusin 1 (Fragment) OS=Nothobranchius kuhntae GN=MFN1 PE=4 SV=1 E(blastx)=1e-75
isogroup41327	UDP-glucuronosyltransferase 2B17 (Fragment) OS=Fundulus heteroclitus PE=4 SV=1 E(blastx)=7e-64
isogroup43768	Sodium/nucleoside cotransporter OS=Larimichthys crocea GN=EH28_10682 PE=3 SV=1 E(blastx)=2e-15
isogroup58379	Serine/threonine-protein kinase receptor OS=Oreochromis niloticus GN=BMPR1B (1 of many) PE=3 SV=1 E(blastx)=3e-48
isogroup69329	TATA box-binding protein-associated factor RNA polymerase I subunit A OS=Larimichthys crocea GN=EH28_03445 PE=4 SV=1 E(blastx)=5e-37
isogroup5903	Inosine-5'-monophosphate dehydrogenase OS=Oreochromis niloticus GN=LOC100693341 PE=3 SV=1 E(blastx)=1e-20
isogroup35529	Zinc finger protein 511 OS=Larimichthys crocea GN=EH28_02417 PE=4 SV=1 E(blastx)=9e-23
isogroup2350	Alpha-1,4 glucan phosphorylase OS=Takifugu rubripes GN=pygl PE=3 SV=1 E(blastx)=7e-101
isogroup77418	E3 ubiquitin-protein ligase TRIM39 (Fragment) OS=Fundulus heteroclitus PE=4 SV=1 E(blastx)=2e-31
isogroup18330	Protein-glutamine gamma-glutamyltransferase 2 OS=Larimichthys crocea GN=EH28_00224 PE=4 SV=1 E(blastx)=2e-66
isogroup49420	Cardiolipin synthase OS=Larimichthys crocea GN=EH28_01209 PE=4 SV=1 E(blastx)=3e-53
isogroup21112	E3 ubiquitin-protein ligase HECTD3 OS=Larimichthys crocea GN=EH28_06028 PE=4 SV=1 E(blastx)=6e-89
isogroup60669	Thioesterase superfamily member 6 (Fragment) OS=Nothobranchius rachovii GN=THEM6 PE=4 SV=1 E(blastx)=4e-31
isogroup77388	F-box only protein 6-like protein (Fragment) OS=Epinephelus coioides PE=2 SV=1 E(blastx)=1e-36
isogroup76042	Solute carrier family 18 (Vesicular acetylcholine), member 3a OS=Nothobranchius pienaari GN=SLC18A3A PE=4 SV=1 E(blastx)=7e-20
isogroup21311	DEAD (Asp-Glu-Ala-Asp) box polypeptide 42 OS=Aphyosemion striatum GN=DDX42 PE=3 SV=1 E(blastx)=2e-45
isogroup62012	Testosterone 17-beta-dehydrogenase 3 OS=Larimichthys crocea GN=EH28_11271 PE=4 SV=1 E(blastx)=2e-18
isogroup35093	KLF15 (Fragment) OS=Poeciliopsis prolifica GN=KLF15 PE=4 SV=1 E(blastx)=1e-25
isogroup22154	Spatacsin OS=Fundulus heteroclitus PE=4 SV=1 E(blastx)=2e-45
isogroup59678	V-type proton ATPase subunit a (Fragment) OS=Poeciliopsis prolifica GN=VPP2 PE=3 SV=1 E(blastx)=2e-36
isogroup5477	Sel1 repeat-containing protein 1 OS=Larimichthys crocea GN=EH28_01581 PE=4 SV=1 E(blastx)=1e-124
isogroup2236	PiggyBac transposable element-derived protein 4 OS=Trichinella spiralis GN=PGBD4 PE=4 SV=1 E(blastx)=4e-35
isogroup52177	UPF0061 protein azo1574 OS=Larimichthys crocea GN=EH28_10589 PE=4 SV=1 E(blastx)=2e-45
isogroup76489	Periodic tryptophan protein 1 OS=Larimichthys crocea GN=EH28_08796 PE=4 SV=1 E(blastx)=2e-23
isogroup73792	Charged multivesicular body protein 1a OS=Larimichthys crocea GN=EH28_11870 PE=4 SV=1 E(blastx)=1e-13
isogroup65011	Alpha-mannosidase OS=Tetraodon nigroviridis PE=3 SV=1 E(blastx)=8e-42
isogroup65314	Suppressor of hairless protein (Fragment) OS=Pygoscelis adeliae GN=AS28_02214 PE=4 SV=1 E(blastx)=3e-44
isogroup9923	FBP32 OS=Morone chrysops PE=2 SV=1 E(blastx)=1e-83
isogroup40405	Splicing factor 3A subunit 3 OS=Larimichthys crocea GN=EH28_04433 PE=4 SV=1 E(blastx)=3e-38
isogroup64140	Chromosome 14 SCAF15003, whole genome shotgun sequence OS=Tetraodon nigroviridis GN=GSTENG00030263001 PE=4 SV=1 E(blastx)=1e-06
isogroup50178	Pyridine nucleotide-disulphide oxidoreductase domain 1 OS=Aphyosemion striatum GN=RYROXD1 PE=4 SV=1 E(blastx)=1e-60
isogroup42925	Putative ATP-dependent RNA helicase DDX47 OS=Larimichthys crocea GN=EH28_03627 PE=3 SV=1 E(blastx)=2e-62
isogroup7455	Tetratricopeptide repeat protein 30A OS=Fundulus heteroclitus PE=4 SV=1 E(blastx)=2e-141
isogroup30490	R3H domain and coiled-coil containing 1-like OS=Aphyosemion striatum GN=R3HCC1L PE=4 SV=1 E(blastx)=8e-21
isogroup18288	Zgc:73347 OS=Danio rerio GN=tcp11l2 PE=2 SV=1 E(blastx)=1e-74
isogroup60129	Cell cycle checkpoint protein OS=Scophthalmus maximus GN=SMAX5B_001194 PE=4 SV=1 E(blastx)=3e-40
isogroup6219	Zinc finger and SCAN domain-containing protein 2 (Fragment) OS=Fundulus heteroclitus PE=4 SV=1 E(blastx)=2e-27
isogroup10556	Apolipoprotein B-100 OS=Larimichthys crocea GN=EH28_00402 PE=4 SV=1 E(blastx)=8e-118
isogroup2925	Signal peptidase complex catalytic subunit SEC11 OS=Taeniopygia guttata GN=SEC11A PE=3 SV=1 E(blastx)=2e-124
isogroup7471	Chromosome 20 SCAF14744, whole genome shotgun sequence (Fragment) OS=Tetraodon nigroviridis GN=GSTENG00024438001 PE=4 SV=1 E(blastx)=2e-137
isogroup28367	Nuclear receptor coactivator 5 OS=Dicentrarchus labrax GN=NCOA5 PE=4 SV=1 E(blastx)=2e-32
isogroup17488	Chromosome 18 SCAF14547, whole genome shotgun sequence OS=Tetraodon nigroviridis GN=GSTENG00015755001 PE=4 SV=1 E(blastx)=8e-15
isogroup14330	Complement factor B-like protein (Fragment) OS=Siniperca chuatsi PE=2 SV=1 E(blastx)=4e-101
isogroup50118	EXOS8 (Fragment) OS=Poeciliopsis prolifica GN=EXOS8 PE=4 SV=1 E(blastx)=2e-43
isogroup22960	Axin interaction partner and dorsalization antagonist OS=Nothobranchius kadleci GN=AIDA PE=4 SV=1 E(blastx)=3e-74
isogroup15859	Complement component c3-1 OS=Dicentrarchus labrax GN=C3 PE=2 SV=1 E(blastx)=1e-67
isogroup5621	Osteonectin OS=Sparus aurata PE=2 SV=1 E(blastx)=4e-168
isogroup48210	Calcium/calmodulin-dependent protein kinase (CaM kinase) II gamma 1 OS=Nothobranchius kadleci GN=CAMK2G1 PE=4 SV=1 E(blastx)=3e-60
isogroup32626	T-cell immunomodulatory protein OS=Fundulus heteroclitus PE=4 SV=1 E(blastx)=2e-56
isogroup42423	Si:dkey-174c13.2 OS=Aphyosemion striatum GN=SI:DKEY-174C13.2 PE=4 SV=1 E(blastx)=2e-16
isogroup21861	Reverse transcriptase OS=Fundulus heteroclitus PE=4 SV=1 E(blastx)=1e-38
isogroup38972	TRPM7 (Fragment) OS=Poeciliopsis prolifica GN=TRPM7 PE=4 SV=1 E(blastx)=3e-72
isogroup45222	Chromosome 21 SCAF15022, whole genome shotgun sequence OS=Tetraodon nigroviridis GN=GSTENG00032593001 PE=4 SV=1 E(blastx)=8e-42
isogroup17684	Neurofibromin 2b (Merlin) (Fragment) OS=Aphyosemion striatum GN=NF2B PE=4 SV=1 E(blastx)=7e-21
isogroup56842	ETS-related transcription factor Elf-4 OS=Larimichthys crocea GN=EH28_08599 PE=3 SV=1 E(blastx)=3e-28
isogroup56755	RBGP1 (Fragment) OS=Poeciliopsis prolifica GN=RBGP1 PE=4 SV=1 E(blastx)=3e-48
isogroup14664	Tetratricopeptide repeat protein 39B OS=Larimichthys crocea GN=EH28_07828 PE=3 SV=1 E(blastx)=7e-65
isogroup46296	Ubiquitin specific peptidase 44 (Fragment) OS=Nothobranchius pienaari GN=USP44 PE=4 SV=1 E(blastx)=2e-20
isogroup16507	Rho GTPase-activating protein 10 OS=Fundulus heteroclitus PE=4 SV=1 E(blastx)=3e-101
isogroup17280	Protein CBFA2T3 OS=Larimichthys crocea GN=EH28_09492 PE=4 SV=1 E(blastx)=2e-25
isogroup1996	Mitogen-activated protein kinase OS=Oreochromis niloticus GN=mapk15 PE=4 SV=1 E(blastx)=2e-89
isogroup2598	UDP-glucuronosyltransferase OS=Oncorhynchus mykiss GN=GSONMT00071688001 PE=3 SV=1 E(blastx)=2e-162
isogroup24029	Chromosome 18 SCAF14712, whole genome shotgun sequence (Fragment) OS=Tetraodon nigroviridis GN=GSTENG00022657001 PE=3 SV=1 E(blastx)=7e-54
isogroup6691	CD2 molecule OS=Aphyosemion striatum GN=CD2 PE=4 SV=1 E(blastx)=2e-50
isogroup32718	Protein tyrosine phosphatase, receptor type, E, a (Fragment) OS=Nothobranchius pienaari GN=PTPREA PE=4 SV=1 E(blastx)=1e-84
isogroup21068	PPUP4501 (Fragment) OS=Poeciliopsis prolifica GN=PPUP4501 PE=4 SV=1 E(blastx)=2e-07
isogroup79531	Muskelin 1, intracellular mediator containing kelch motifs OS=Nothobranchius furzeri GN=MKLN1 PE=4 SV=1 E(blastx)=1e-33
isogroup47514	Phosphatidylinositol transfer protein, alpha a (Fragment) OS=Aphyosemion striatum GN=PITPNAA PE=4 SV=1 E(blastx)=4e-30
isogroup2138	Serine/arginine-rich splicing factor 11 OS=Larimichthys crocea GN=EH28_10244 PE=4 SV=1 E(blastx)=3e-53
isogroup67388	Chromosome 7 SCAF15001, whole genome shotgun sequence OS=Tetraodon nigroviridis GN=GSTENG00029975001 PE=4 SV=1 E(blastx)=2e-18
isogroup79690	IRAK-4 OS=Plectorhinchus goldmanni PE=2 SV=1 E(blastx)=2e-24
isogroup54859	RANBP2-like and GRIP domain containing 2 OS=Nothobranchius furzeri GN=RGPD2 PE=4 SV=1 E(blastx)=5e-12
isogroup64689	Hybrid sensor histidine kinase/response regulator OS=Pseudomonas sp. CO183 GN=BFD77_16745 PE=4 SV=1 E(blastx)=9e-39
isogroup80477	Sorting nexin 32 (Fragment) OS=Epinephelus coioides PE=2 SV=1 E(blastx)=7e-29
isogroup76097	Fibrinogen, gamma polypeptide OS=Nothobranchius furzeri GN=FGG PE=4 SV=1 E(blastx)=1e-08
isogroup63692	Patatin-like phospholipase domain containing 7b (Fragment) OS=Nothobranchius rachovii GN=PNPLA7B PE=4 SV=1 E(blastx)=3e-40
isogroup50458	Acyl-CoA dehydrogenase-like protein OS=Rubrobacter xylanophilus (strain DSM 9941 / NBRC 16129) GN=Rxyl_2455 PE=3 SV=1 E(blastx)=7e-21
isogroup13254	Tumor necrosis factor receptor superfamily member OS=Oreochromis niloticus GN=TNF-R2 PE=2 SV=1 E(blastx)=4e-35
isogroup28209	MICOS complex subunit OS=Aphyosemion striatum GN=CHCHD6A PE=3 SV=1 E(blastx)=2e-40
isogroup3733	SRS10 OS=Poeciliopsis prolifica GN=SRS10 PE=4 SV=1 E(blastx)=1e-27
isogroup55043	Receptor expression-enhancing protein OS=Oreochromis niloticus GN=LOC100695161 PE=3 SV=1 E(blastx)=3e-40
isogroup34093	Nucleoporin Nup43 OS=Fundulus heteroclitus PE=4 SV=1 E(blastx)=2e-77
isogroup50676	Pantothenate kinase 1 (Fragment) OS=Phalacrocorax carbo GN=N336_11882 PE=4 SV=1 E(blastx)=1e-16
isogroup32141	L-seryl-tRNA(Sec) kinase OS=Larimichthys crocea GN=EH28_03468 PE=4 SV=1 E(blastx)=1e-46
isogroup73073	E3 ubiquitin/ISG15 ligase TRIM25 OS=Larimichthys crocea GN=EH28_05343 PE=4 SV=1 E(blastx)=7e-20
isogroup11853	Protein Z, vitamin K-dependent plasma glycoprotein a OS=Nothobranchius korthausae GN=PROZA PE=3 SV=1 E(blastx)=1e-111
isogroup68457	WD repeat-containing protein 13 OS=Fundulus heteroclitus PE=4 SV=1 E(blastx)=1e-44
isogroup64709	Reverse transcriptase-like protein OS=Fundulus heteroclitus PE=4 SV=1 E(blastx)=1e-07
isogroup41778	Chromosome 14 SCAF14590, whole genome shotgun sequence (Fragment) OS=Tetraodon nigroviridis GN=GSTENG00018417001 PE=4 SV=1 E(blastx)=7e-71
isogroup882	PCBP2 OS=Poeciliopsis prolifica GN=PCBP2 PE=4 SV=1 E(blastx)=3e-104
isogroup58242	sn-glycerol-3-phosphate transport system permease protein UgpE OS=Acidovorax ebreus (strain TPSY) GN=ugpE PE=3 SV=1 E(blastx)=4e-54
isogroup14234	LRP1 (Fragment) OS=Poeciliopsis prolifica GN=LRP1 PE=4 SV=1 E(blastx)=3e-102
isogroup36335	Mannosyl (Alpha-1,3-)-glycoprotein beta-1,4-N-acetylglucosaminyltransferase, isozyme B (Fragment) OS=Aphyosemion striatum GN=MGAT4B PE=4 SV=1 E(blastx)=4e-67
isogroup24715	Zinc finger 1-like protein OS=Fundulus heteroclitus PE=4 SV=1 E(blastx)=3e-41
isogroup13110	Calcium activated nucleotidase 1 OS=Nothobranchius pienaari GN=CANT1 PE=4 SV=1 E(blastx)=4e-106
isogroup42288	E3 ubiquitin-protein ligase RBBP6 OS=Larimichthys crocea GN=EH28_04002 PE=4 SV=1 E(blastx)=4e-34
isogroup28031	Apoptosis-inducing factor 3 OS=Larimichthys crocea GN=EH28_12037 PE=4 SV=1 E(blastx)=8e-73
isogroup4183	DI2BA OS=Poeciliopsis prolifica GN=DI2BA PE=4 SV=1 E(blastx)=2e-12
isogroup8253	Aminoglycoside phosphotransferase domain-containing protein 1 OS=Larimichthys crocea GN=EH28_00676 PE=4 SV=1 E(blastx)=6e-119
isogroup52899	U6 snRNA-specific terminal uridylyltransferase 1 OS=Dicentrarchus labrax GN=TUT1 PE=4 SV=1 E(blastx)=5e-29
isogroup1467	Fibrillin-1 OS=Larimichthys crocea GN=EH28_10122 PE=4 SV=1 E(blastx)=3e-105
isogroup41293	Transmembrane protein 106B OS=Larimichthys crocea GN=EH28_01382 PE=4 SV=1 E(blastx)=1e-17
isogroup51433	Kinetochore-associated protein NSL1 OS=Larimichthys crocea GN=EH28_09399 PE=4 SV=1 E(blastx)=1e-28
isogroup24995	Zinc finger protein 16 OS=Larimichthys crocea GN=EH28_06971 PE=4 SV=1 E(blastx)=3e-77
isogroup34742	WD repeat-containing protein 35 OS=Oreochromis niloticus GN=wdr35 PE=4 SV=1 E(blastx)=4e-57
isogroup2058	COMM domain-containing protein 10 (Fragment) OS=Fundulus heteroclitus PE=4 SV=1 E(blastx)=2e-122
isogroup26862	Ring finger protein 44 OS=Nothobranchius kuhntae GN=RNF44 PE=4 SV=1 E(blastx)=5e-27
isogroup5547	Mitochondrial ribosomal protein S33 OS=Nothobranchius kadleci GN=MRPS33 PE=4 SV=1 E(blastx)=2e-06
isogroup16777	Calcium-binding mitochondrial carrier protein SCaMC-1 OS=Larimichthys crocea GN=EH28_07494 PE=3 SV=1 E(blastx)=3e-107
isogroup72570	RHG12 (Fragment) OS=Poeciliopsis prolifica GN=RHG12 PE=4 SV=1 E(blastx)=6e-11
isogroup32649	Nucleolar protein 8 OS=Dicentrarchus labrax GN=NOL8 PE=4 SV=1 E(blastx)=7e-19
isogroup6254	Syntaxin-1A OS=Fundulus heteroclitus PE=4 SV=1 E(blastx)=2e-82
isogroup45375	Zinc finger protein 227 OS=Larimichthys crocea GN=EH28_02720 PE=4 SV=1 E(blastx)=1e-26
isogroup62755	Beta-enolase OS=Larimichthys crocea GN=EH28_01590 PE=3 SV=1 E(blastx)=4e-08
isogroup26603	UDP-glucuronic acid decarboxylase 1 OS=Salmo salar GN=UXS1 PE=2 SV=1 E(blastx)=3e-31
isogroup57295	FAD-dependent oxidoreductase domain containing 2 OS=Nothobranchius pienaari GN=FOXRED2 PE=4 SV=1 E(blastx)=1e-38
isogroup36379	Cadherin-1 OS=Sparus aurata GN=CDH1 PE=2 SV=1 E(blastx)=7e-63
isogroup73719	17 beta hydroxy steroid dehydrogenase 3 OS=Rachycentron canadum GN=17bHSD3 PE=2 SV=1 E(blastx)=7e-34
isogroup10014	Guanylyl cyclase domain containing 1 (Fragment) OS=Nothobranchius kadleci GN=GUCD1 PE=4 SV=1 E(blastx)=9e-48
isogroup12106	Butyrophilin subfamily 2 member A23 OS=Fundulus heteroclitus PE=4 SV=1 E(blastx)=2e-11
isogroup60251	Transmembrane protein 208 OS=Fundulus heteroclitus PE=4 SV=1 E(blastx)=4e-45
isogroup17136	Receptor-type tyrosine-protein phosphatase delta-like (Fragment) OS=Scleropages formosus GN=Z043_101707 PE=4 SV=1 E(blastx)=1e-37
isogroup67086	RPAC1 OS=Poeciliopsis prolifica GN=RPAC1 PE=4 SV=1 E(blastx)=5e-47
isogroup39398	Ca2+-dependent complex C1R/C1S subunit OS=Perca flavescens PE=2 SV=1 E(blastx)=6e-44
isogroup66632	UDP-Gal:betaGlcNAc beta 1,4-galactosyltransferase, polypeptide 4 OS=Nothobranchius kuhntae GN=B4GALT4 PE=4 SV=1 E(blastx)=2e-28
isogroup74043	Palmitoyltransferase OS=Aphyosemion striatum GN=ZDHHC6 PE=3 SV=1 E(blastx)=1e-45
isogroup51223	Anoctamin (Fragment) OS=Nothobranchius korthausae GN=ANO4 PE=3 SV=1 E(blastx)=6e-09
isogroup34273	DI2BA OS=Poeciliopsis prolifica GN=DI2BA PE=4 SV=1 E(blastx)=3e-14
isogroup66872	AVT (Fragment) OS=Poeciliopsis prolifica GN=AVT PE=3 SV=1 E(blastx)=8e-43
isogroup44724	UDP-glucuronosyltransferase OS=Tetraodon nigroviridis PE=3 SV=1 E(blastx)=5e-51
isogroup8475	Interleukin-8 OS=Anoplopoma fimbria GN=CXL10 PE=2 SV=1 E(blastx)=1e-52
isogroup60941	Chromosome 8 SCAF8740, whole genome shotgun sequence (Fragment) OS=Tetraodon nigroviridis GN=GSTENG00006281001 PE=4 SV=1 E(blastx)=5e-17
isogroup37193	Zinc finger protein 850 OS=Larimichthys crocea GN=EH28_03312 PE=4 SV=1 E(blastx)=1e-22
isogroup27446	Cytochrome P450 2J6 OS=Larimichthys crocea GN=EH28_07446 PE=3 SV=1 E(blastx)=3e-72
isogroup6020	Nuclear transcription factor Y, alpha OS=Nothobranchius kadleci GN=NFYA PE=4 SV=1 E(blastx)=6e-47
isogroup9111	S100-B (Fragment) OS=Fundulus heteroclitus PE=4 SV=1 E(blastx)=2e-09
isogroup49375	Glycerol kinase 5 (Putative) (Fragment) OS=Nothobranchius pienaari GN=GK5 PE=4 SV=1 E(blastx)=1e-12
isogroup38189	Double-stranded RNA-binding protein Staufen OS=Larimichthys crocea GN=EH28_05845 PE=4 SV=1 E(blastx)=5e-75
isogroup4903	Chromosome 15 SCAF14542, whole genome shotgun sequence OS=Tetraodon nigroviridis GN=GSTENG00015191001 PE=4 SV=1 E(blastx)=3e-64
isogroup11802	Pleckstrin domain-containing family G member 3 OS=Larimichthys crocea GN=EH28_07348 PE=4 SV=1 E(blastx)=7e-77
isogroup34632	COPB2 OS=Poeciliopsis prolifica GN=COPB2 PE=4 SV=1 E(blastx)=6e-87
isogroup59153	Dihydrolipoyl dehydrogenase OS=Acidovorax sp. (strain JS42) GN=Ajs_2123 PE=4 SV=1 E(blastx)=3e-45
isogroup31232	Glycogen [starch] synthase OS=Tetraodon nigroviridis GN=GSTENG00013911001 PE=3 SV=1 E(blastx)=3e-08
isogroup11001	Galectin-3-binding protein OS=Fundulus heteroclitus PE=4 SV=1 E(blastx)=4e-62
isogroup68657	Insulin-induced gene protein OS=Acanthogobius hasta GN=Insigs-2 PE=2 SV=1 E(blastx)=1e-08
isogroup15801	Novel immune-type receptor 3 OS=Dicentrarchus labrax GN=NITR3 PE=2 SV=1 E(blastx)=2e-96
isogroup15624	WD repeat and SOCS box-containing protein 1 OS=Fundulus heteroclitus PE=4 SV=1 E(blastx)=4e-42
isogroup1782	NAD-dependent protein deacetylase sirtuin-2 OS=Fundulus heteroclitus PE=4 SV=1 E(blastx)=2e-82
isogroup11345	PPUP9740 (Fragment) OS=Poeciliopsis prolifica GN=PPUP9740 PE=4 SV=1 E(blastx)=6e-17
isogroup28514	Chromosome 21 SCAF15022, whole genome shotgun sequence OS=Tetraodon nigroviridis GN=GSTENG00032539001 PE=4 SV=1 E(blastx)=2e-06
isogroup55309	ATPase OS=Diaphorobacter sp. J5-51 GN=OX89_06805 PE=4 SV=1 E(blastx)=6e-59
isogroup65312	Insulin-like growth factor-2 (Fragment) OS=Seriola quinqueradiata PE=2 SV=1 E(blastx)=1e-39
isogroup34448	CREB-binding protein OS=Larimichthys crocea GN=EH28_08213 PE=4 SV=1 E(blastx)=3e-81
isogroup61257	Glutamate-pyruvate aminotransferase AlaA OS=Hydrogenophaga sp. T4 GN=alaA_1 PE=4 SV=1 E(blastx)=1e-46
isogroup62082	Glycerophosphodiester phosphodiesterase domain-containing protein 5 OS=Larimichthys crocea GN=EH28_06717 PE=4 SV=1 E(blastx)=2e-16
isogroup7786	Protein strawberry notch OS=Larimichthys crocea GN=EH28_07466 PE=4 SV=1 E(blastx)=7e-43
isogroup9908	Chromosome 2 SCAF14695, whole genome shotgun sequence OS=Tetraodon nigroviridis GN=GSTENG00021744001 PE=3 SV=1 E(blastx)=1e-57
isogroup25784	Ubiquinol-cytochrome c reductase core protein IIa OS=Nothobranchius kadleci GN=UQCRC2A PE=4 SV=1 E(blastx)=3e-58
isogroup38516	Syntaxin-1B (Fragment) OS=Mus musculus GN=Stx1b PE=1 SV=1 E(blastx)=1e-17
isogroup55628	Rho GTPase activating protein 5 (Fragment) OS=Nothobranchius kuhntae GN=ARHGAP5 PE=4 SV=1 E(blastx)=2e-54
isogroup8748	Spermatogenesis-defective protein 39 (Fragment) OS=Larimichthys crocea GN=EH28_06668 PE=4 SV=1 E(blastx)=3e-12
isogroup67320	Tetraspanin OS=Poecilia formosa PE=3 SV=1 E(blastx)=1e-09
isogroup373	F173B (Fragment) OS=Poeciliopsis prolifica GN=F173B PE=4 SV=1 E(blastx)=4e-85
isogroup40655	Cytochrome P450 CYP2N OS=Chaetodon plebeius GN=CYP PE=2 SV=1 E(blastx)=3e-59
isogroup68511	Haloacid dehalogenase-like hydrolase domain containing 3 OS=Nothobranchius korthausae GN=HDHD3 PE=4 SV=1 E(blastx)=5e-08
isogroup64674	Mitochondrial fission regulator 1 (Fragment) OS=Fundulus heteroclitus PE=4 SV=1 E(blastx)=6e-25
isogroup9071	Putative serine carboxypeptidase CPVL OS=Larimichthys crocea GN=EH28_12771 PE=3 SV=1 E(blastx)=2e-166
isogroup23808	Glycine dehydrogenase [decarboxylating], mitochondrial OS=Larimichthys crocea GN=EH28_04952 PE=3 SV=1 E(blastx)=2e-76
isogroup50587	SCAN domain-containing protein 3 OS=Larimichthys crocea GN=EH28_01231 PE=4 SV=1 E(blastx)=1e-14
isogroup12930	F-box only protein 22 OS=Fundulus heteroclitus PE=4 SV=1 E(blastx)=8e-77
isogroup54683	Poly [ADP-ribose] polymerase OS=Poeciliopsis prolifica GN=PAR12 PE=4 SV=1 E(blastx)=2e-33
isogroup28775	Translocation protein SEC63 (Fragment) OS=Phoenicopterus ruber ruber GN=N337_06662 PE=4 SV=1 E(blastx)=5e-14
isogroup45043	Cytochrome P450 CYP2N OS=Chaetodon plebeius GN=CYP PE=2 SV=1 E(blastx)=3e-57
isogroup79928	Biglycan OS=Fundulus heteroclitus PE=4 SV=1 E(blastx)=4e-31
isogroup24015	Putative peptidyl-tRNA hydrolase OS=Larimichthys crocea GN=EH28_06114 PE=4 SV=1 E(blastx)=8e-67
isogroup15170	Galactosylceramidase OS=Fundulus heteroclitus PE=4 SV=1 E(blastx)=1e-67
isogroup52311	Ciprofibrate bound protein p240 OS=Fundulus heteroclitus PE=4 SV=1 E(blastx)=2e-16
isogroup47926	Myotubularin-related protein 6 OS=Dicentrarchus labrax GN=MTMR6 PE=3 SV=1 E(blastx)=3e-26
isogroup63492	Glycosyltransferase involved in cell wall bisynthesis OS=Chryseobacterium limigenitum GN=SAMN05216324_102147 PE=4 SV=1 E(blastx)=2e-13
isogroup69205	Protein phosphatase 1 regulatory subunit 21 OS=Larimichthys crocea GN=EH28_10528 PE=4 SV=1 E(blastx)=1e-40
isogroup9181	IBP4 (Fragment) OS=Poeciliopsis prolifica GN=IBP4 PE=4 SV=1 E(blastx)=1e-21
isogroup23024	Tropomyosin alpha-3 chain OS=Fundulus heteroclitus PE=3 SV=1 E(blastx)=5e-65
isogroup20633	CAN1 OS=Poeciliopsis prolifica GN=CAN1 PE=3 SV=1 E(blastx)=3e-78
isogroup30892	Poly(RC)-binding protein 2 OS=Fundulus heteroclitus PE=4 SV=1 E(blastx)=1e-91
isogroup2546	Zinc finger protein 292a (Fragment) OS=Nothobranchius korthausae GN=ZNF292A PE=4 SV=1 E(blastx)=2e-131
isogroup13086	40S ribosomal protein S27 OS=Oreochromis niloticus GN=LOC100705775 PE=3 SV=1 E(blastx)=1e-53
isogroup44052	Intron-binding protein aquarius OS=Larimichthys crocea GN=EH28_05820 PE=4 SV=1 E(blastx)=5e-37
isogroup15338	Peptidylprolyl isomerase OS=Oreochromis niloticus GN=fkbp15 PE=4 SV=1 E(blastx)=5e-35
isogroup53921	Interleukin-18 receptor 1 OS=Sparus aurata GN=IL-18R1 PE=2 SV=1 E(blastx)=2e-23
isogroup75487	Methionine aminopeptidase OS=Tetraodon nigroviridis PE=3 SV=1 E(blastx)=3e-33
isogroup41937	Peptidylprolyl isomerase OS=Tetraodon nigroviridis GN=GSTENG00027446001 PE=4 SV=1 E(blastx)=4e-24
isogroup60397	Cell division cycle CDC48 (Fragment) OS=Ictalurus punctatus PE=2 SV=1 E(blastx)=6e-35
isogroup13441	LKHA4 OS=Poeciliopsis prolifica GN=LKHA4 PE=4 SV=1 E(blastx)=3e-52
isogroup12428	Ubiquitin carboxyl-terminal hydrolase 48 OS=Dicentrarchus labrax GN=USP48 PE=3 SV=1 E(blastx)=3e-66
isogroup52398	C-Jun-amino-terminal kinase-interacting protein 4 OS=Larimichthys crocea GN=EH28_09646 PE=4 SV=1 E(blastx)=2e-49
isogroup74467	Class I helical cytokine receptor number 21 OS=Tetraodon nigroviridis GN=CRFA21 PE=2 SV=1 E(blastx)=4e-10
isogroup46637	Zinc finger and BTB domain containing 11 (Fragment) OS=Nothobranchius korthausae GN=ZBTB11 PE=4 SV=1 E(blastx)=9e-29
isogroup78873	E3 ubiquitin-protein ligase TRIM39-like (Fragment) OS=Scleropages formosus GN=Z043_122822 PE=4 SV=1 E(blastx)=1e-12
isogroup32483	Chromobox protein OS=Larimichthys crocea GN=EH28_06440 PE=4 SV=1 E(blastx)=1e-34
isogroup22274	Ataxin 3-like OS=Aphyosemion striatum GN=ATXN3L PE=4 SV=1 E(blastx)=7e-87
isogroup25406	UMP-CMP kinase OS=Oreochromis niloticus GN=cmpk1 PE=3 SV=1 E(blastx)=5e-80
isogroup4481	VPS39 (Fragment) OS=Poeciliopsis prolifica GN=VPS39 PE=4 SV=1 E(blastx)=2e-19
isogroup11617	PPUP2639 (Fragment) OS=Poeciliopsis prolifica GN=PPUP2639 PE=4 SV=1 E(blastx)=7e-06
isogroup21846	SUR2B (Fragment) OS=Sus scrofa PE=2 SV=1 E(blastx)=3e-90
isogroup3263	Protein YIPF OS=Anoplopoma fimbria GN=YIPF4 PE=2 SV=1 E(blastx)=2e-122
isogroup31856	Cleft lip and palate associated transmembrane protein 1, like OS=Nothobranchius korthausae GN=CLPTM1L PE=4 SV=1 E(blastx)=7e-46
isogroup41630	Zinc finger protein RFP OS=Larimichthys crocea GN=EH28_02243 PE=4 SV=1 E(blastx)=4e-61
isogroup20244	Solute carrier family 28 (Sodium-coupled nucleoside transporter), member 2 (Fragment) OS=Nothobranchius furzeri GN=SLC28A2 PE=4 SV=1 E(blastx)=9e-74
isogroup4645	Magnesium transporter MRS2, mitochondrial OS=Larimichthys crocea GN=EH28_01709 PE=4 SV=1 E(blastx)=1e-67
isogroup22427	Exocyst complex component 3 OS=Nothobranchius kuhntae GN=EXOC3 PE=4 SV=1 E(blastx)=8e-88
isogroup35549	Alpha2 d1 adrenergic receptor OS=Takifugu rubripes GN=a2d1AR PE=3 SV=1 E(blastx)=3e-48
isogroup6409	Fibulin 2 OS=Nothobranchius furzeri GN=FBLN2 PE=4 SV=1 E(blastx)=7e-129
isogroup12652	NUP54 (Fragment) OS=Poeciliopsis prolifica GN=NUP54 PE=4 SV=1 E(blastx)=3e-137
isogroup11789	CHD1 (Fragment) OS=Poeciliopsis prolifica GN=CHD1 PE=4 SV=1 E(blastx)=5e-12
isogroup59272	EF-hand calcium-binding domain-containing protein 4A OS=Larimichthys crocea GN=EH28_06531 PE=4 SV=1 E(blastx)=7e-27
isogroup12570	Merlin OS=Larimichthys crocea GN=EH28_07230 PE=4 SV=1 E(blastx)=2e-49
isogroup49919	Structural maintenance of chromosomes protein 6 OS=Larimichthys crocea GN=EH28_05869 PE=4 SV=1 E(blastx)=2e-43
isogroup63800	NOD1 (Fragment) OS=Poeciliopsis prolifica GN=NOD1 PE=4 SV=1 E(blastx)=4e-09
isogroup68261	Chromosome 20 SCAF14744, whole genome shotgun sequence OS=Tetraodon nigroviridis GN=GSTENG00024493001 PE=4 SV=1 E(blastx)=8e-21
isogroup4268	Chromosome 7 SCAF15001, whole genome shotgun sequence (Fragment) OS=Tetraodon nigroviridis GN=GSTENG00029999001 PE=4 SV=1 E(blastx)=6e-146
isogroup76359	Phospholipase D3 OS=Larimichthys crocea GN=EH28_01731 PE=4 SV=1 E(blastx)=2e-34
isogroup59010	FRY (Fragment) OS=Poeciliopsis prolifica GN=FRY PE=4 SV=1 E(blastx)=8e-26
isogroup44865	FUMH OS=Poeciliopsis prolifica GN=FUMH PE=4 SV=1 E(blastx)=7e-58
isogroup987	Calcineurin B-like protein 2 OS=Larimichthys crocea GN=EH28_12208 PE=4 SV=1 E(blastx)=6e-113
isogroup28958	Hyaluronidase (Fragment) OS=Takifugu rubripes GN=LOC101072276 PE=3 SV=1 E(blastx)=3e-66
isogroup61951	Reverse transcriptase OS=Fundulus heteroclitus PE=4 SV=1 E(blastx)=7e-24
isogroup36396	VATH OS=Poeciliopsis prolifica GN=VATH PE=4 SV=1 E(blastx)=2e-68
isogroup54746	Telomerase protein component 1 OS=Larimichthys crocea GN=EH28_04020 PE=4 SV=1 E(blastx)=2e-10
isogroup39281	Carbonic anhydrase OS=Dicentrarchus labrax GN=ca PE=4 SV=1 E(blastx)=2e-15
isogroup1012	Tetraspanin (Fragment) OS=Gasterosteus aculeatus PE=3 SV=1 E(blastx)=2e-143
isogroup22281	Aminopeptidase N OS=Larimichthys crocea GN=EH28_10560 PE=4 SV=1 E(blastx)=6e-81
isogroup28547	RuvB-like helicase OS=Danio rerio GN=ruvbl1 PE=2 SV=1 E(blastx)=1e-75
isogroup23327	Fibroblast growth factor receptor 4 OS=Larimichthys crocea GN=EH28_06931 PE=3 SV=1 E(blastx)=2e-73
isogroup36055	Coiled-coil-helix-coiled-coil-helix domain containing 1 OS=Aphyosemion striatum GN=CHCHD1 PE=4 SV=1 E(blastx)=3e-33
isogroup80092	Oxysterol-binding protein (Fragment) OS=Poeciliopsis prolifica GN=OSBL2 PE=3 SV=1 E(blastx)=7e-41
isogroup14914	B-cell receptor-associated protein 31 OS=Nothobranchius korthausae GN=BCAP31 PE=4 SV=1 E(blastx)=3e-08
isogroup37169	SPTN2 (Fragment) OS=Poeciliopsis prolifica GN=SPTN2 PE=4 SV=1 E(blastx)=1e-87
isogroup63165	MYO10 (Fragment) OS=Poeciliopsis prolifica GN=MYO10 PE=4 SV=1 E(blastx)=4e-13
isogroup55183	Tripartite motif-containing protein 16 (Fragment) OS=Fundulus heteroclitus PE=4 SV=1 E(blastx)=7e-52
isogroup8514	TAF5 OS=Poeciliopsis prolifica GN=TAF5 PE=4 SV=1 E(blastx)=1e-113
isogroup4820	Metallo-beta-lactamase domain-containing protein 1 OS=Larimichthys crocea GN=EH28_00704 PE=4 SV=1 E(blastx)=7e-86
isogroup32350	NACHT, LRR and PYD domains-containing protein 12 OS=Larimichthys crocea GN=EH28_00539 PE=4 SV=1 E(blastx)=6e-24
isogroup13176	Histidine triad nucleotide-binding protein 3 OS=Larimichthys crocea GN=EH28_07549 PE=4 SV=1 E(blastx)=2e-72
isogroup50502	Glyceronephosphate O-acyltransferase (Fragment) OS=Nothobranchius pienaari GN=GNPAT PE=4 SV=1 E(blastx)=2e-25
isogroup20723	Synaptonemal complex protein 1 OS=Dicentrarchus labrax GN=SYCP1 PE=4 SV=1 E(blastx)=4e-48
isogroup19107	Tetraspanin OS=Larimichthys crocea GN=EH28_02245 PE=3 SV=1 E(blastx)=1e-90
isogroup31584	N-alpha-acetyltransferase 15, NatA auxiliary subunit OS=Fundulus heteroclitus PE=4 SV=1 E(blastx)=1e-79
isogroup51918	THUMP domain containing 2 (Fragment) OS=Nothobranchius rachovii GN=THUMPD2 PE=4 SV=1 E(blastx)=5e-57
isogroup32203	ABI family, member 3 (NESH) binding protein OS=Fundulus heteroclitus PE=4 SV=1 E(blastx)=7e-50
isogroup4988	Proteasome activator complex subunit 3 OS=Larimichthys crocea GN=EH28_07898 PE=4 SV=1 E(blastx)=2e-149
isogroup13986	EF-hand calcium-binding domain-containing protein 4A OS=Larimichthys crocea GN=EH28_06531 PE=4 SV=1 E(blastx)=2e-57
isogroup31098	Serotransferrin OS=Takifugu rubripes GN=mfi2 PE=3 SV=1 E(blastx)=2e-70
isogroup4440	Receptor protein-tyrosine kinase OS=Fundulus heteroclitus PE=3 SV=1 E(blastx)=2e-30
isogroup10936	E3 ubiquitin-protein ligase MGRN1 (Fragment) OS=Phoenicopterus ruber ruber GN=N337_01022 PE=4 SV=1 E(blastx)=2e-30
isogroup55523	RNA methyltransferase 1-like protein OS=Fundulus heteroclitus PE=4 SV=1 E(blastx)=3e-21
isogroup2089	Tissue factor OS=Larimichthys crocea GN=EH28_01430 PE=4 SV=1 E(blastx)=4e-42
isogroup26962	Chromosome 15 SCAF14542, whole genome shotgun sequence (Fragment) OS=Tetraodon nigroviridis GN=GSTENG00015003001 PE=4 SV=1 E(blastx)=3e-55
isogroup725	Membrane-spanning 4-domains subfamily A member 8A OS=Larimichthys crocea GN=EH28_05052 PE=4 SV=1 E(blastx)=3e-100
isogroup27577	Cysteine desulfurase, mitochondrial OS=Larimichthys crocea GN=EH28_07642 PE=3 SV=1 E(blastx)=1e-51
isogroup70918	Tripartite motif-containing protein 35 OS=Fundulus heteroclitus PE=4 SV=1 E(blastx)=1e-37
isogroup782	Pyroglutamyl-peptidase 1 OS=Larimichthys crocea GN=EH28_05984 PE=4 SV=1 E(blastx)=2e-133
isogroup54095	PRA1 family protein OS=Takifugu rubripes GN=rabac1 PE=3 SV=1 E(blastx)=4e-47
isogroup10899	ORAI calcium release-activated calcium modulator 1b OS=Nothobranchius kuhntae GN=ORAI1B PE=4 SV=1 E(blastx)=3e-09
isogroup37876	RCC2 OS=Poeciliopsis prolifica GN=RCC2 PE=4 SV=1 E(blastx)=3e-63
isogroup77154	Dorsalin-1-like protein OS=Cynoglossus semilaevis PE=2 SV=1 E(blastx)=6e-15
isogroup35454	Cpne1 protein (Fragment) OS=Dicentrarchus labrax GN=CPNE1 PE=4 SV=1 E(blastx)=3e-49
isogroup53652	Meckel syndrome type 1 protein OS=Larimichthys crocea GN=EH28_06902 PE=4 SV=1 E(blastx)=5e-50
isogroup39710	AP1M2 (Fragment) OS=Poeciliopsis prolifica GN=AP1M2 PE=3 SV=1 E(blastx)=6e-72
isogroup13537	Complement component 1s OS=Oplegnathus fasciatus GN=C1s PE=3 SV=1 E(blastx)=4e-95
isogroup62946	Glycine dehydrogenase (aminomethyl-transferring) OS=Pseudomonas aeruginosa VRFPA01 GN=G039_0324945 PE=3 SV=1 E(blastx)=1e-17
isogroup11052	ADP-ribosylation factor 1 (Fragment) OS=Fundulus heteroclitus PE=3 SV=1 E(blastx)=4e-53
isogroup51385	Lysophosphatidic acid phosphatase type 6 OS=Fundulus heteroclitus PE=3 SV=1 E(blastx)=7e-41
isogroup4356	Prospero homeobox protein 1 OS=Larimichthys crocea GN=EH28_04197 PE=4 SV=1 E(blastx)=4e-32
isogroup77395	Pyridine nucleotide-disulfide oxidoreductase OS=Trichuris suis GN=D918_06950 PE=4 SV=1 E(blastx)=3e-07
isogroup78462	Alpha-1-microglobulin/bikunin (Fragment) OS=Nothobranchius pienaari GN=AMBP PE=4 SV=1 E(blastx)=1e-19
isogroup43616	CD22 molecule OS=Fundulus heteroclitus PE=4 SV=1 E(blastx)=1e-10
isogroup72369	PRGC1 (Fragment) OS=Poeciliopsis prolifica GN=PRGC1 PE=4 SV=1 E(blastx)=8e-21
isogroup17115	Putative P2Y purinoceptor 10 OS=Larimichthys crocea GN=EH28_00948 PE=4 SV=1 E(blastx)=5e-39
isogroup54242	RN213 (Fragment) OS=Poeciliopsis prolifica GN=RN213 PE=4 SV=1 E(blastx)=4e-47
isogroup57608	Exocyst complex component 5 OS=Larimichthys crocea GN=EH28_04706 PE=4 SV=1 E(blastx)=9e-50
isogroup25826	Transcription factor CP2 OS=Aphyosemion striatum GN=TFCP2 PE=4 SV=1 E(blastx)=6e-101
isogroup78783	Palmitoyltransferase (Fragment) OS=Nothobranchius korthausae GN=ZDHHC16A PE=3 SV=1 E(blastx)=2e-26
isogroup11575	ATG2A OS=Poeciliopsis prolifica GN=ATG2A PE=4 SV=1 E(blastx)=1e-27
isogroup57629	Scavenger mRNA-decapping enzyme DcpS OS=Larimichthys crocea GN=EH28_03442 PE=4 SV=1 E(blastx)=1e-39
isogroup39294	Spastic paraplegia 7 OS=Aphyosemion striatum GN=SPG7 PE=3 SV=1 E(blastx)=1e-10
isogroup71546	PTN2 OS=Poeciliopsis prolifica GN=PTN2 PE=4 SV=1 E(blastx)=4e-48
isogroup35422	ETS1 (Fragment) OS=Poeciliopsis prolifica GN=ETS1 PE=4 SV=1 E(blastx)=8e-56
isogroup36908	Leukotriene B4 receptor 1 OS=Oplegnathus fasciatus PE=2 SV=1 E(blastx)=7e-49
isogroup4893	CHFR (Fragment) OS=Poeciliopsis prolifica GN=CHFR PE=4 SV=1 E(blastx)=6e-63
isogroup29766	Plectin OS=Larimichthys crocea GN=EH28_00665 PE=4 SV=1 E(blastx)=6e-54
isogroup14376	Butyrophilin subfamily 1 member A1 OS=Larimichthys crocea GN=EH28_03349 PE=4 SV=1 E(blastx)=2e-12
isogroup46129	TSSC1 OS=Fundulus heteroclitus PE=4 SV=1 E(blastx)=2e-55
isogroup20495	Complement factor B-like protein (Fragment) OS=Siniperca chuatsi PE=2 SV=1 E(blastx)=3e-69
isogroup47018	Vacuolar protein sorting-associated protein 33B OS=Fundulus heteroclitus PE=3 SV=1 E(blastx)=4e-54
isogroup43445	E3 ubiquitin/ISG15 ligase TRIM25 OS=Larimichthys crocea GN=EH28_12288 PE=4 SV=1 E(blastx)=4e-39
isogroup18448	tRNA (Adenine(58)-N(1))-methyltransferase, mitochondrial OS=Fundulus heteroclitus PE=4 SV=1 E(blastx)=8e-47
isogroup17726	tRNA methyltransferase 6, putative OS=Fundulus heteroclitus PE=4 SV=1 E(blastx)=5e-93
isogroup56485	Mitochondrial glutamate carrier 1 OS=Homo sapiens GN=SLC25A22 PE=1 SV=1 E(blastx)=1e-39
isogroup35552	Zinc finger protein interacting with ribonucleoprotein K OS=Larimichthys crocea GN=EH28_09857 PE=4 SV=1 E(blastx)=3e-50
isogroup45921	Prolyl 4-hydroxylase subunit alpha-3 OS=Larimichthys crocea GN=EH28_01425 PE=4 SV=1 E(blastx)=4e-49
isogroup52080	Tryptophan--tRNA ligase, cytoplasmic OS=Larimichthys crocea GN=EH28_09377 PE=3 SV=1 E(blastx)=8e-61
isogroup12886	IQ domain-containing protein E OS=Fundulus heteroclitus PE=4 SV=1 E(blastx)=1e-19
isogroup8968	Cathepsin S OS=Miichthys miiuy PE=2 SV=1 E(blastx)=3e-35
isogroup26450	Androgen receptor (Fragment) OS=Rachycentron canadum GN=AR PE=2 SV=1 E(blastx)=1e-90
isogroup5040	Tumor necrosis factor receptor superfamily member 14 OS=Anoplopoma fimbria GN=TNR14 PE=2 SV=1 E(blastx)=8e-83
isogroup39651	Apolipoprotein B-100-like protein (Fragment) OS=Larimichthys crocea PE=2 SV=1 E(blastx)=6e-62
isogroup71076	Ribonuclease inhibitor OS=Larimichthys crocea GN=EH28_04399 PE=4 SV=1 E(blastx)=2e-32
isogroup38989	Cytochrome p450 3a OS=Scophthalmus maximus GN=SMAX5B_009574 PE=3 SV=1 E(blastx)=4e-18
isogroup37128	AF1L1 OS=Poeciliopsis prolifica GN=AF1L1 PE=4 SV=1 E(blastx)=5e-49
isogroup59860	Chromosome 16 SCAF14537, whole genome shotgun sequence (Fragment) OS=Tetraodon nigroviridis GN=GSTENG00014804001 PE=4 SV=1 E(blastx)=5e-28
isogroup213	RGS3 OS=Poeciliopsis prolifica GN=RGS3 PE=4 SV=1 E(blastx)=4e-105
isogroup5789	C-C motif chemokine 20 OS=Larimichthys crocea GN=EH28_12120 PE=4 SV=1 E(blastx)=2e-33
isogroup63154	Transmembrane and coiled-coil domain-containing protein 7 OS=Larimichthys crocea GN=EH28_04543 PE=4 SV=1 E(blastx)=9e-36
isogroup46485	SMU1 OS=Poeciliopsis prolifica GN=SMU1 PE=4 SV=1 E(blastx)=8e-59
isogroup17181	BolA-like protein 3 OS=Larimichthys crocea GN=EH28_02443 PE=3 SV=1 E(blastx)=1e-62
isogroup65099	Tumor necrosis factor receptor OS=Larimichthys crocea PE=2 SV=1 E(blastx)=2e-33
isogroup39249	Intelectin-1b OS=Larimichthys crocea GN=EH28_04801 PE=4 SV=1 E(blastx)=3e-19
isogroup66726	Zinc finger protein 518A OS=Larimichthys crocea GN=EH28_08863 PE=4 SV=1 E(blastx)=5e-38
isogroup35348	UBR5 OS=Poeciliopsis prolifica GN=UBR5 PE=4 SV=1 E(blastx)=1e-35
isogroup7679	TIR-domain containing adaptor inducing IFN OS=Epinephelus coioides GN=TRIF PE=2 SV=1 E(blastx)=2e-48
isogroup45705	Chromosome 1 SCAF14641, whole genome shotgun sequence (Fragment) OS=Tetraodon nigroviridis GN=GSTENG00020151001 PE=4 SV=1 E(blastx)=1e-52
isogroup49205	Splicing factor, arginine/serine-rich 3 OS=Salmo salar GN=SFRS3 PE=2 SV=1 E(blastx)=3e-36
isogroup23886	S61A1 OS=Poeciliopsis prolifica GN=S61A1 PE=3 SV=1 E(blastx)=6e-88
isogroup54715	SPG20 OS=Poeciliopsis prolifica GN=SPG20 PE=4 SV=1 E(blastx)=4e-42
isogroup6584	Heterogeneous nuclear ribonucleoprotein U protein 1 (Fragment) OS=Fundulus heteroclitus PE=4 SV=1 E(blastx)=7e-56
isogroup9541	CTD small phosphatase-like protein OS=Anoplopoma fimbria GN=CTDSL PE=2 SV=1 E(blastx)=8e-95
isogroup24614	CTNB1 OS=Poeciliopsis prolifica GN=CTNB1 PE=4 SV=1 E(blastx)=2e-85
isogroup53520	Cytochrome b reductase 1 OS=Anoplopoma fimbria GN=CYBR1 PE=2 SV=1 E(blastx)=5e-41
isogroup34151	Transforming acidic coiled-coil-containing protein 1 OS=Larimichthys crocea GN=EH28_07734 PE=4 SV=1 E(blastx)=2e-71
isogroup14587	Rhomboid domain containing 3 (Fragment) OS=Nothobranchius kuhntae GN=RHBDD3 PE=4 SV=1 E(blastx)=1e-23
isogroup16272	X-linked retinitis pigmentosa GTPase regulator OS=Larimichthys crocea GN=EH28_12399 PE=4 SV=1 E(blastx)=1e-14
isogroup54758	Retinoid X receptor, gamma (Fragment) OS=Nothobranchius kadleci GN=RXRA2 PE=3 SV=1 E(blastx)=2e-49
isogroup26369	General transcription factor IIH subunit 1 OS=Larimichthys crocea GN=EH28_02478 PE=4 SV=1 E(blastx)=2e-63
isogroup8772	Neoverrucotoxin subunit alpha (Fragment) OS=Larimichthys crocea GN=EH28_08776 PE=4 SV=1 E(blastx)=1e-92
isogroup2249	STIP1 (Fragment) OS=Poeciliopsis prolifica GN=STIP1 PE=4 SV=1 E(blastx)=1e-98
isogroup73395	Myosin VC OS=Nothobranchius kuhntae GN=MYO5C PE=4 SV=1 E(blastx)=1e-30
isogroup24339	Chromosome 12 SCAF14600, whole genome shotgun sequence OS=Tetraodon nigroviridis GN=GSTENG00018832001 PE=4 SV=1 E(blastx)=4e-24
isogroup65880	Gag-pol polyprotein-like protein OS=Theobroma cacao GN=TCM_022887 PE=4 SV=1 E(blastx)=1e-06
isogroup41286	Plasminogen activator inhibitor 1 RNA-binding protein OS=Larimichthys crocea GN=EH28_07448 PE=4 SV=1 E(blastx)=2e-45
isogroup79873	COG2 (Fragment) OS=Poeciliopsis prolifica GN=COG2 PE=4 SV=1 E(blastx)=4e-29
isogroup47487	p2R3B OS=Poeciliopsis prolifica GN=P2R3B PE=4 SV=1 E(blastx)=2e-52
isogroup47270	Zinc finger 1-like protein OS=Fundulus heteroclitus PE=4 SV=1 E(blastx)=2e-51
isogroup49772	T-lymphoma invasion and metastasis-inducing protein 2 OS=Larimichthys crocea GN=EH28_09728 PE=4 SV=1 E(blastx)=8e-08
isogroup79252	Thyroid hormone receptor interactor 4 OS=Aphyosemion striatum GN=TRIP4 PE=4 SV=1 E(blastx)=2e-17
isogroup4790	SH3 and multiple ankyrin repeat domains protein 3, putative OS=Fundulus heteroclitus PE=4 SV=1 E(blastx)=4e-100
isogroup28314	Antizyme inhibitor 1a OS=Aphyosemion striatum GN=AZIN1A PE=3 SV=1 E(blastx)=7e-69
isogroup46606	F-pol OS=Chelonid alphaherpesvirus 5 GN=HP36 PE=4 SV=1 E(blastx)=1e-17
isogroup50195	Brachyury (T) protein (Fragment) OS=Oryctolagus cuniculus PE=2 SV=1 E(blastx)=5e-47
isogroup62087	ATP-dependent RNA helicase DHX8 OS=Larimichthys crocea GN=EH28_01491 PE=4 SV=1 E(blastx)=3e-52
isogroup69629	Caspase-1 OS=Larimichthys crocea GN=EH28_02676 PE=4 SV=1 E(blastx)=1e-19
isogroup73647	Signal transducer and activator of transcription OS=Siniperca chuatsi PE=2 SV=1 E(blastx)=6e-23
isogroup533	IQGA1 OS=Poeciliopsis prolifica GN=IQGA1 PE=4 SV=1 E(blastx)=4e-128
isogroup32776	Integrin, alpha 6a OS=Nothobranchius rachovii GN=ITGA6A PE=3 SV=1 E(blastx)=2e-23
isogroup848	Ceroid-lipofuscinosis, neuronal 8 OS=Aphyosemion striatum GN=CLN8 PE=4 SV=1 E(blastx)=1e-97
isogroup64118	UPF0577-like protein OS=Fundulus heteroclitus PE=4 SV=1 E(blastx)=4e-31
isogroup67847	p85A (Fragment) OS=Poeciliopsis prolifica GN=P85A PE=4 SV=1 E(blastx)=2e-46
isogroup18074	Nucleolar protein 56 OS=Larimichthys crocea GN=EH28_09342 PE=4 SV=1 E(blastx)=1e-83
isogroup10006	G-protein coupled receptor 174, putative OS=Fundulus heteroclitus PE=4 SV=1 E(blastx)=1e-16
isogroup68398	TANK-binding kinase 1 OS=Larimichthys crocea GN=TBK1 PE=2 SV=1 E(blastx)=4e-47
isogroup13478	Sialate O-acetylesterase OS=Larimichthys crocea GN=EH28_06708 PE=4 SV=1 E(blastx)=2e-47
isogroup33512	Niemann-Pick C1-like protein 1 OS=Larimichthys crocea GN=EH28_03930 PE=4 SV=1 E(blastx)=6e-43
isogroup49985	Serum amyloid A-like protein 1 OS=Oplegnathus fasciatus PE=4 SV=1 E(blastx)=5e-49
isogroup76397	MMP23 (Fragment) OS=Poeciliopsis prolifica GN=MMP23 PE=4 SV=1 E(blastx)=2e-43
isogroup58228	ZBT8B (Fragment) OS=Poeciliopsis prolifica GN=ZBT8B PE=4 SV=1 E(blastx)=1e-54
isogroup26118	DNA-directed RNA polymerase subunit alpha OS=Acidovorax temperans GN=rpoA PE=3 SV=1 E(blastx)=1e-49
isogroup40766	SYVM (Fragment) OS=Poeciliopsis prolifica GN=SYVM PE=4 SV=1 E(blastx)=4e-53
isogroup17979	Chromosome 14 SCAF14645, whole genome shotgun sequence (Fragment) OS=Tetraodon nigroviridis GN=GSTENG00020229001 PE=4 SV=1 E(blastx)=2e-33
isogroup43383	Reverse transcriptase-like protein OS=Fundulus heteroclitus PE=4 SV=1 E(blastx)=2e-31
isogroup77283	Kinase insert domain receptor (A type III receptor tyrosine kinase) OS=Nothobranchius korthausae GN=KDR PE=3 SV=1 E(blastx)=4e-31
isogroup58530	LysR family transcriptional regulator OS=Acidovorax temperans GN=RP29_19525 PE=4 SV=1 E(blastx)=7e-36
isogroup11404	SPKAP (Fragment) OS=Poeciliopsis prolifica GN=SPKAP PE=4 SV=1 E(blastx)=4e-36
isogroup31536	WD repeat domain 5 OS=Danio rerio GN=wdr5 PE=1 SV=1 E(blastx)=8e-75
isogroup25367	Poly [ADP-ribose] polymerase OS=Larimichthys crocea GN=EH28_04923 PE=4 SV=1 E(blastx)=2e-52
isogroup10116	Ribonuclease E domain-containing protein (Fragment) OS=Fundulus heteroclitus PE=4 SV=1 E(blastx)=1e-12
isogroup28993	EI2BA OS=Poeciliopsis prolifica GN=EI2BA PE=3 SV=1 E(blastx)=1e-18
isogroup25433	PPUP7082 (Fragment) OS=Poeciliopsis prolifica GN=PPUP7082 PE=4 SV=1 E(blastx)=2e-76
isogroup19427	Chromosome 19 SCAF14691, whole genome shotgun sequence OS=Tetraodon nigroviridis GN=GSTENG00021538001 PE=3 SV=1 E(blastx)=1e-13
isogroup20588	E3 ubiquitin-protein ligase TRIM11 (Fragment) OS=Fundulus heteroclitus PE=4 SV=1 E(blastx)=6e-39
isogroup51015	LMBR1 (Fragment) OS=Poeciliopsis prolifica GN=LMBR1 PE=4 SV=1 E(blastx)=6e-51
isogroup30829	Alstrom syndrome protein 1 OS=Larimichthys crocea GN=EH28_07948 PE=4 SV=1 E(blastx)=2e-37
isogroup16685	Elastin microfibril interfacer 1 OS=Fundulus heteroclitus PE=4 SV=1 E(blastx)=2e-56
isogroup58622	Activity-dependent neuroprotector homeobox protein OS=Dicentrarchus labrax GN=ADNP PE=4 SV=1 E(blastx)=4e-39
isogroup23455	Ubiquitin carboxyl-terminal hydrolase 43 OS=Larimichthys crocea GN=EH28_01456 PE=3 SV=1 E(blastx)=9e-69
isogroup78274	Zinc finger protein 717 OS=Larimichthys crocea GN=EH28_03148 PE=4 SV=1 E(blastx)=6e-26
isogroup73343	UCKL1 (Fragment) OS=Poeciliopsis prolifica GN=UCKL1 PE=4 SV=1 E(blastx)=9e-46
isogroup41243	Protein slowmo OS=Larimichthys crocea GN=EH28_03673 PE=4 SV=1 E(blastx)=8e-63
isogroup39776	Adenylosuccinate synthetase isozyme 1 OS=Larimichthys crocea GN=ADSSL1 PE=3 SV=1 E(blastx)=9e-15
isogroup53638	ZN613 (Fragment) OS=Poeciliopsis prolifica GN=ZN613 PE=4 SV=1 E(blastx)=5e-15
isogroup26176	PPUP4327 OS=Poeciliopsis prolifica GN=PPUP4327 PE=4 SV=1 E(blastx)=9e-33
isogroup2155	Chloride intracellular channel protein (Fragment) OS=Gasterosteus aculeatus PE=3 SV=1 E(blastx)=4e-147
isogroup58982	Glycosyltransferase 8 domain containing 1 OS=Nothobranchius kadleci GN=GLT8D1 PE=4 SV=1 E(blastx)=1e-34
isogroup61922	Diphosphoinositol pentakisphosphate kinase 1 (Fragment) OS=Nothobranchius korthausae GN=CU013533.1 PE=3 SV=1 E(blastx)=3e-45
isogroup185	Group XIIB secretory phospholipase A2-like protein OS=Larimichthys crocea GN=EH28_10547 PE=4 SV=1 E(blastx)=2e-120
isogroup49278	Myelin-oligodendrocyte glycoprotein OS=Larimichthys crocea GN=EH28_11176 PE=4 SV=1 E(blastx)=2e-12
isogroup12563	LIM and calponin domains-containing protein 1 OS=Fundulus heteroclitus PE=4 SV=1 E(blastx)=1e-34
isogroup25037	S38A9 (Fragment) OS=Poeciliopsis prolifica GN=S38A9 PE=4 SV=1 E(blastx)=3e-31
isogroup2037	Eukaryotic translation initiation factor 3 subunit c (Fragment) OS=Perca flavescens GN=Eif3c PE=2 SV=1 E(blastx)=4e-176
isogroup45936	ATP-binding cassette sub-family A member 1 OS=Fundulus heteroclitus PE=4 SV=1 E(blastx)=6e-34
isogroup31721	Trafficking protein particle complex subunit 5 OS=Larimichthys crocea GN=EH28_05593 PE=4 SV=1 E(blastx)=2e-11
isogroup61171	Metastasis-associated in colon cancer protein 1 OS=Larimichthys crocea GN=EH28_12779 PE=4 SV=1 E(blastx)=2e-39
isogroup53662	cAMP responsive element binding protein 3-like 2 OS=Aphyosemion striatum GN=CREB3L2 PE=4 SV=1 E(blastx)=3e-26
isogroup27538	UTP14, U3 small nucleolar ribonucleoprotein, homolog C OS=Nothobranchius rachovii GN=UTP14C PE=4 SV=1 E(blastx)=2e-13
isogroup54736	Interleukin-6 receptor B OS=Sparus aurata GN=IL-6RB PE=2 SV=1 E(blastx)=6e-15
isogroup11960	LCMT2 (Fragment) OS=Poeciliopsis prolifica GN=LCMT2 PE=4 SV=1 E(blastx)=3e-49
isogroup3667	Transforming protein RhoA (Fragment) OS=Larimichthys crocea GN=EH28_03054 PE=4 SV=1 E(blastx)=2e-91
isogroup2998	Actin-related protein 2/3 complex subunit 1A OS=Fundulus heteroclitus PE=4 SV=1 E(blastx)=2e-83
isogroup17141	TM222 (Fragment) OS=Poeciliopsis prolifica GN=TM222 PE=4 SV=1 E(blastx)=1e-80
isogroup73686	XK-related protein OS=Gasterosteus aculeatus PE=3 SV=1 E(blastx)=4e-33
isogroup34501	Tectonic-1 OS=Larimichthys crocea GN=EH28_01313 PE=4 SV=1 E(blastx)=1e-50
isogroup76560	F-box and leucine-rich repeat protein 6 (Fragment) OS=Nothobranchius korthausae GN=FBXL6 PE=4 SV=1 E(blastx)=3e-06
isogroup43665	Amino acid transporter OS=Larimichthys crocea GN=EH28_06418 PE=3 SV=1 E(blastx)=5e-34
isogroup77699	MP2K6 OS=Poeciliopsis prolifica GN=MP2K6 PE=4 SV=1 E(blastx)=7e-11
isogroup42791	Tripartite motif containing 35 (Fragment) OS=Nothobranchius rachovii GN=TRIM35 PE=4 SV=1 E(blastx)=9e-48
isogroup50158	Zinc finger protein 292a (Fragment) OS=Nothobranchius rachovii GN=ZNF292A PE=4 SV=1 E(blastx)=1e-58
isogroup1828	C2orf25 homolog, mitochondrial OS=Oncorhynchus mykiss GN=CB025 PE=2 SV=1 E(blastx)=2e-163
isogroup51734	Hydrolase TatD OS=Burkholderia sp. RF2-non_BP3 GN=WS45_21960 PE=4 SV=1 E(blastx)=7e-62
isogroup43238	Tetraspanin (Fragment) OS=Gasterosteus aculeatus PE=3 SV=1 E(blastx)=6e-30
isogroup26100	ENTP5 OS=Poeciliopsis prolifica GN=ENTP5 PE=3 SV=1 E(blastx)=4e-65
isogroup46018	Nucleoporin NUP53 OS=Anoplopoma fimbria GN=NUP53 PE=2 SV=1 E(blastx)=3e-39
isogroup78806	Heterogeneous nuclear ribonucleoprotein U protein 1 (Fragment) OS=Fundulus heteroclitus PE=4 SV=1 E(blastx)=6e-37
isogroup58597	E3 SUMO-protein ligase PIAS2 OS=Homo sapiens GN=PIAS2 PE=1 SV=1 E(blastx)=6e-45
isogroup21884	PPUP5757 (Fragment) OS=Poeciliopsis prolifica GN=PPUP5758 PE=4 SV=1 E(blastx)=4e-08
isogroup12602	CNFN (Fragment) OS=Poeciliopsis prolifica GN=CNFN PE=4 SV=1 E(blastx)=1e-08
isogroup42513	Trinucleotide repeat containing 6B (Fragment) OS=Nothobranchius kuhntae GN=TNRC6B PE=4 SV=1 E(blastx)=2e-09
isogroup45926	Lysoplasmalogenase OS=Larimichthys crocea GN=EH28_05683 PE=4 SV=1 E(blastx)=6e-07
isogroup44367	Cysteine protease OS=Gasterosteus aculeatus PE=3 SV=1 E(blastx)=8e-48
isogroup37441	Forkhead box protein P1-B OS=Tetraodon nigroviridis GN=foxp1b PE=2 SV=1 E(blastx)=3e-55
isogroup22288	USO1 OS=Poeciliopsis prolifica GN=USO1 PE=4 SV=1 E(blastx)=6e-97
isogroup31278	Fibronectin 1b OS=Aphyosemion striatum GN=FN1B PE=4 SV=1 E(blastx)=8e-59
isogroup13564	Chromosome 1 SCAF15025, whole genome shotgun sequence OS=Tetraodon nigroviridis GN=GSTENG00032715001 PE=4 SV=1 E(blastx)=7e-35
isogroup74216	Merlin OS=Larimichthys crocea GN=EH28_07230 PE=4 SV=1 E(blastx)=4e-15
isogroup2454	Transformer-2 protein-like alpha-like protein OS=Callorhinchus milii PE=2 SV=1 E(blastx)=8e-57
isogroup52963	Zinc finger protein 91 OS=Larimichthys crocea GN=EH28_03315 PE=4 SV=1 E(blastx)=2e-07
isogroup23757	PRELI domain containing 1b OS=Aphyosemion striatum GN=PRELID1B PE=4 SV=1 E(blastx)=7e-68
isogroup30860	Poly [ADP-ribose] polymerase OS=Larimichthys crocea GN=EH28_04606 PE=4 SV=1 E(blastx)=9e-30
isogroup50864	Transcription factor ETV7 OS=Fundulus heteroclitus PE=3 SV=1 E(blastx)=4e-33
isogroup9048	CANX OS=Poeciliopsis prolifica GN=CANX PE=4 SV=1 E(blastx)=2e-48
isogroup78404	Chromosome 1 SCAF10457, whole genome shotgun sequence (Fragment) OS=Tetraodon nigroviridis GN=GSTENG00008601001 PE=4 SV=1 E(blastx)=4e-24
isogroup40471	Methylenetetrahydrofolate dehydrogenase (NADP+ dependent) 2, methenyltetrahydrofolate cyclohydrolase OS=Aphyosemion striatum GN=MTHFD2 PE=3 SV=1 E(blastx)=2e-69
isogroup70710	Nuclear receptor subfamily 1, group D, member 2a (Fragment) OS=Nothobranchius kuhntae GN=NR1D2A PE=3 SV=1 E(blastx)=3e-48
isogroup80743	Chromosome 10 SCAF15019, whole genome shotgun sequence (Fragment) OS=Tetraodon nigroviridis GN=GSTENG00032439001 PE=4 SV=1 E(blastx)=3e-09
isogroup42681	Nedd4 family interacting protein 1 (Fragment) OS=Nothobranchius furzeri GN=NDFIP1 PE=4 SV=1 E(blastx)=3e-32
isogroup75710	U6 snRNA phosphodiesterase OS=Takifugu rubripes GN=usb1 PE=3 SV=1 E(blastx)=3e-21
isogroup37037	Chromosome 12 SCAF14996, whole genome shotgun sequence (Fragment) OS=Tetraodon nigroviridis GN=GSTENG00029056001 PE=4 SV=1 E(blastx)=2e-61
isogroup27470	Chromosome 18 SCAF14547, whole genome shotgun sequence OS=Tetraodon nigroviridis GN=GSTENG00015691001 PE=4 SV=1 E(blastx)=1e-07
isogroup23939	SH3 domain and tetratricopeptide repeat-containing protein 1 OS=Larimichthys crocea GN=EH28_12298 PE=4 SV=1 E(blastx)=3e-57
isogroup62110	Receptor-interacting serine/threonine-protein kinase 3 OS=Larimichthys crocea GN=EH28_09590 PE=4 SV=1 E(blastx)=1e-14
isogroup4773	Meteorin OS=Larimichthys crocea GN=EH28_03261 PE=4 SV=1 E(blastx)=1e-53
isogroup2966	Hepatocyte nuclear factor 4 alpha OS=Sparus aurata PE=2 SV=1 E(blastx)=9e-145
isogroup36324	Ig mu chain C region membrane-bound form OS=Larimichthys crocea GN=EH28_05626 PE=4 SV=1 E(blastx)=1e-34
isogroup55924	Chromosome 19 SCAF14535, whole genome shotgun sequence OS=Tetraodon nigroviridis GN=GSTENG00014497001 PE=4 SV=1 E(blastx)=5e-12
isogroup13501	DCP2 decapping enzyme homolog (Fragment) OS=Nothobranchius furzeri GN=DCP2 PE=4 SV=1 E(blastx)=6e-63
isogroup12329	Butyrophilin subfamily 3 member A3 OS=Larimichthys crocea GN=EH28_00710 PE=4 SV=1 E(blastx)=1e-64
isogroup52003	Nanor OS=Fundulus heteroclitus PE=4 SV=1 E(blastx)=4e-15
isogroup26311	Transmembrane protein 234 OS=Larimichthys crocea GN=EH28_09370 PE=4 SV=1 E(blastx)=5e-67
isogroup42661	Solute carrier family 12 (Potassium/chloride transporters), member 8 (Fragment) OS=Nothobranchius kuhntae GN=SLC12A8 PE=4 SV=1 E(blastx)=2e-43
isogroup47960	Melanoma differentiation-associated protein 5 (Fragment) OS=Siniperca chuatsi PE=2 SV=1 E(blastx)=1e-53
isogroup30116	Diphosphoinositol pentakisphosphate kinase 1 (Fragment) OS=Nothobranchius korthausae GN=PPIP5K1 PE=4 SV=1 E(blastx)=4e-77
isogroup36998	Tripartite motif-containing protein 59 (Fragment) OS=Fundulus heteroclitus PE=4 SV=1 E(blastx)=1e-51
isogroup32850	5-aminolevulinate synthase, nonspecific, mitochondrial OS=Larimichthys crocea GN=EH28_05914 PE=4 SV=1 E(blastx)=2e-79
isogroup33322	STE20-like kinase b (Fragment) OS=Nothobranchius furzeri GN=SLKB PE=4 SV=1 E(blastx)=3e-66
isogroup14311	Solute carrier family 31 (Copper transporters),member 1 OS=Sparus aurata GN=Ctr1 PE=2 SV=2 E(blastx)=2e-31
isogroup42760	FYN-binding protein OS=Larimichthys crocea GN=EH28_03888 PE=4 SV=1 E(blastx)=1e-26
isogroup55973	RND efflux system, outer membrane lipoprotein, NodT OS=Dechloromonas aromatica (strain RCB) GN=Daro_2162 PE=3 SV=1 E(blastx)=6e-31
isogroup41499	Iodothyronine deiodinase OS=Sciaenops ocellatus PE=2 SV=1 E(blastx)=1e-49
isogroup72663	Utrophin (Fragment) OS=Nothobranchius furzeri GN=UTRN PE=4 SV=1 E(blastx)=2e-39
isogroup14164	Protein FAM49A (Fragment) OS=Fundulus heteroclitus PE=4 SV=1 E(blastx)=2e-62
isogroup44096	Ecotropic viral integration site 5 protein OS=Fundulus heteroclitus PE=4 SV=1 E(blastx)=2e-16
isogroup25859	L-xylulose reductase OS=Anoplopoma fimbria GN=DCXR PE=2 SV=1 E(blastx)=1e-89
isogroup47419	Caspase-3-like protein OS=Siniperca chuatsi PE=2 SV=1 E(blastx)=4e-52
isogroup55948	Thiosulfate sulfurtransferase GlpE OS=Pseudomonas sp. HMSC065H01 GN=glpE PE=3 SV=1 E(blastx)=5e-49
isogroup19447	N-glycosylase/DNA lyase OS=Larimichthys crocea GN=EH28_07536 PE=4 SV=1 E(blastx)=1e-47
isogroup15223	Protein GPR108 OS=Larimichthys crocea GN=EH28_08280 PE=4 SV=1 E(blastx)=8e-39
isogroup8704	Fibulin 2 (Fragment) OS=Nothobranchius rachovii GN=FBLN2 PE=4 SV=1 E(blastx)=3e-151
isogroup19306	Transmembrane protein 106Ba OS=Nothobranchius kuhntae GN=TMEM106BA PE=4 SV=1 E(blastx)=5e-89
isogroup38319	Basic leucine zipper and W2 domain-containing protein 1-A-like OS=Scleropages formosus GN=Z043_115872 PE=4 SV=1 E(blastx)=8e-75
isogroup79165	ATP-binding cassette sub-family F member 2 OS=Crotalus adamanteus PE=2 SV=1 E(blastx)=9e-28
isogroup23446	E3 ubiquitin-protein ligase TRIM21 OS=Fundulus heteroclitus PE=4 SV=1 E(blastx)=6e-50
isogroup79023	Long-chain specific acyl-CoA dehydrogenase, mitochondrial OS=Larimichthys crocea GN=EH28_02266 PE=3 SV=1 E(blastx)=6e-39
isogroup13496	Cyclic AMP-responsive element-binding protein 3-like protein 4 OS=Larimichthys crocea GN=EH28_08740 PE=4 SV=1 E(blastx)=5e-23
isogroup3272	1-acyl-sn-glycerol-3-phosphate acyltransferase delta OS=Fundulus heteroclitus PE=4 SV=1 E(blastx)=2e-69
isogroup25698	Zinc finger protein 292 OS=Larimichthys crocea GN=EH28_01300 PE=4 SV=1 E(blastx)=6e-50
isogroup12509	TACC1 OS=Poeciliopsis prolifica GN=TACC1 PE=4 SV=1 E(blastx)=3e-125
isogroup79305	Rho GTPase-activating protein 35 OS=Larimichthys crocea GN=EH28_02098 PE=4 SV=1 E(blastx)=2e-38
isogroup44337	TBT-binding protein (Fragment) OS=Oryzias melastigma PE=2 SV=1 E(blastx)=5e-10
isogroup54139	MCMBP (Fragment) OS=Poeciliopsis prolifica GN=MCMBP PE=4 SV=1 E(blastx)=8e-44
isogroup46291	LysR family transcriptional regulator OS=Ralstonia sp. MD27 GN=AC240_27465 PE=4 SV=1 E(blastx)=3e-46
isogroup79622	Carnitine O-palmitoyltransferase 1, liver isoform OS=Larimichthys crocea GN=EH28_09274 PE=3 SV=1 E(blastx)=5e-25
isogroup64840	Zinc finger protein 518A OS=Larimichthys crocea GN=EH28_08863 PE=4 SV=1 E(blastx)=5e-28
isogroup29458	Phosphatidylinositol 4-kinase, catalytic, beta OS=Aphyosemion striatum GN=PI4KB PE=3 SV=1 E(blastx)=2e-08
isogroup55160	Ectonucleoside triphosphate diphosphohydrolase 1 OS=Dicentrarchus labrax GN=ENTPD1 PE=3 SV=1 E(blastx)=2e-41
isogroup50536	Solute carrier family 26 member 6 OS=Fundulus heteroclitus PE=4 SV=1 E(blastx)=4e-24
isogroup32555	NELFB OS=Poeciliopsis prolifica GN=NELFB PE=4 SV=1 E(blastx)=5e-67
isogroup66956	Acyl-CoA thioesterase 7 OS=Nothobranchius rachovii GN=ACOT7 PE=4 SV=1 E(blastx)=5e-33
isogroup9981	Family with sequence similarity 105, member B, a OS=Nothobranchius rachovii GN=FAM105BA PE=4 SV=1 E(blastx)=3e-77
isogroup5124	DHX36 (Fragment) OS=Poeciliopsis prolifica GN=DHX36 PE=4 SV=1 E(blastx)=2e-87
isogroup36177	Kelch-like ECH-associated protein 1a (Fragment) OS=Nothobranchius korthausae GN=KEAP1A PE=4 SV=1 E(blastx)=7e-21
isogroup4589	40 kDa heat shock protein DnaJ (Hsp40)-like, subfamily A, member 3A OS=Sparus aurata GN=DnaJA3A PE=2 SV=1 E(blastx)=2e-148
isogroup75765	CAP-Gly domain-containing linker protein 1 OS=Larimichthys crocea GN=EH28_03179 PE=4 SV=1 E(blastx)=1e-20
isogroup36414	Phosphoinositide phospholipase C (Fragment) OS=Tetraodon nigroviridis GN=GSTENG00027858001 PE=4 SV=1 E(blastx)=7e-17
isogroup43379	UDP-GlcNAc:betaGal beta-1,3-N-acetylglucosaminyltransferase 2 OS=Larimichthys crocea GN=EH28_08572 PE=4 SV=1 E(blastx)=5e-16
isogroup643	Ras-related protein Rab-5C OS=Dicentrarchus labrax GN=RAB5C PE=4 SV=1 E(blastx)=2e-142
isogroup78895	CTBP1 (Fragment) OS=Poeciliopsis prolifica GN=CTBP1 PE=4 SV=1 E(blastx)=5e-39
isogroup69814	GATS 1-like protein OS=Fundulus heteroclitus PE=4 SV=1 E(blastx)=1e-40
isogroup16756	PPUP1634 OS=Poeciliopsis prolifica GN=PPUP1634 PE=4 SV=1 E(blastx)=4e-71
isogroup23553	Glutamine-rich protein 1 OS=Larimichthys crocea GN=EH28_03050 PE=4 SV=1 E(blastx)=1e-94
isogroup8214	Required for meiotic nuclear division 1 homolog (Fragment) OS=Nothobranchius kuhntae GN=RMND1 PE=4 SV=1 E(blastx)=4e-31
isogroup17765	Breakpoint cluster region OS=Nothobranchius korthausae GN=BCR PE=4 SV=1 E(blastx)=4e-96
isogroup26203	ATP-binding cassette sub-family A member 1 OS=Larimichthys crocea GN=EH28_10801 PE=4 SV=1 E(blastx)=1e-25
isogroup22612	Zyxin OS=Larimichthys crocea GN=EH28_04856 PE=4 SV=1 E(blastx)=4e-57
isogroup43117	SDA1 OS=Poeciliopsis prolifica GN=SDA1 PE=4 SV=1 E(blastx)=8e-31
isogroup35561	Melanoma differentiation-associated protein 5 (Fragment) OS=Siniperca chuatsi PE=2 SV=1 E(blastx)=3e-43
isogroup11792	Phosphoglycerate mutase OS=Fundulus heteroclitus PE=3 SV=1 E(blastx)=2e-26
isogroup3934	Zinc finger CCCH domain-containing protein 7B OS=Larimichthys crocea GN=EH28_06146 PE=4 SV=1 E(blastx)=5e-161
isogroup31128	Probable tRNA N6-adenosine threonylcarbamoyltransferase, mitochondrial OS=Oreochromis niloticus GN=osgepl1 PE=3 SV=1 E(blastx)=2e-65
isogroup6239	SAFB, transcription modulator OS=Fundulus heteroclitus PE=4 SV=1 E(blastx)=2e-59
isogroup8911	MPCP (Fragment) OS=Poeciliopsis prolifica GN=MPCP PE=3 SV=1 E(blastx)=2e-138
isogroup17954	DnaJ OS=Larimichthys crocea GN=EH28_01892 PE=4 SV=1 E(blastx)=1e-40
isogroup32546	Nuclear factor 7, ovary OS=Larimichthys crocea GN=EH28_07101 PE=4 SV=1 E(blastx)=3e-07
isogroup49488	Glyoxylate reductase/hydroxypyruvate reductase OS=Fundulus heteroclitus PE=3 SV=1 E(blastx)=8e-46
isogroup20844	Methyltransferase like 15 (Fragment) OS=Nothobranchius rachovii GN=METTL15 PE=4 SV=1 E(blastx)=7e-50
isogroup53062	TXB1A (Fragment) OS=Poeciliopsis prolifica GN=TXB1A PE=4 SV=1 E(blastx)=4e-11
isogroup65419	LAMB1 OS=Poeciliopsis prolifica GN=LAMB1 PE=4 SV=1 E(blastx)=9e-28
isogroup62142	DNA gyrase inhibitor YacG OS=Aquabacterium sp. NJ1 GN=yacG PE=3 SV=1 E(blastx)=2e-20
isogroup840	Mitochondrial import inner membrane translocase subunit TIM23 OS=Dicentrarchus labrax GN=TIMM23 PE=3 SV=1 E(blastx)=7e-106
isogroup60273	Ribosome production factor 2 homolog OS=Nothobranchius korthausae GN=RPF2 PE=4 SV=1 E(blastx)=8e-44
isogroup16214	Proprotein convertase subtilisin/kexin type 5-like (Fragment) OS=Scleropages formosus GN=Z043_103679 PE=3 SV=1 E(blastx)=1e-29
isogroup4159	B-cell translocation protein 1 OS=Lates calcarifer GN=BTG1 PE=2 SV=1 E(blastx)=8e-99
isogroup10041	TEN3 (Fragment) OS=Poeciliopsis prolifica GN=TEN3 PE=4 SV=1 E(blastx)=3e-51
isogroup56057	PARD3 OS=Poeciliopsis prolifica GN=PARD3 PE=4 SV=1 E(blastx)=5e-21
isogroup12020	Protoporphyrinogen oxidase OS=Larimichthys crocea GN=EH28_01774 PE=4 SV=1 E(blastx)=2e-87
isogroup25218	DNA helicase INO80 OS=Fundulus heteroclitus PE=4 SV=1 E(blastx)=1e-20
isogroup28127	Ring finger protein 26 OS=Nothobranchius furzeri GN=RNF26 PE=4 SV=1 E(blastx)=8e-54
isogroup48489	Voltage-gated potassium channel subunit beta-1 OS=Larimichthys crocea GN=EH28_04475 PE=4 SV=1 E(blastx)=4e-29
isogroup25616	Metalloprotease ATP23 OS=Salmo salar GN=ATP23 PE=2 SV=1 E(blastx)=9e-69
isogroup46989	Two pore calcium channel protein 2 OS=Fundulus heteroclitus PE=4 SV=1 E(blastx)=1e-40
isogroup48459	SAC3 domain-containing protein 1 OS=Larimichthys crocea GN=EH28_09516 PE=4 SV=1 E(blastx)=6e-17
isogroup20488	Zinc finger protein ZFMSA12A OS=Larimichthys crocea GN=EH28_07863 PE=4 SV=1 E(blastx)=1e-46
isogroup12382	AT2L2 (Fragment) OS=Poeciliopsis prolifica GN=AT2L2 PE=4 SV=1 E(blastx)=3e-09
isogroup80004	Nuclear factor 1 OS=Oreochromis niloticus GN=nfic PE=3 SV=1 E(blastx)=1e-20
isogroup54082	Pleiotropic regulator 1 (Fragment) OS=Nothobranchius kuhntae GN=PLRG1 PE=4 SV=1 E(blastx)=2e-50
isogroup27214	GH3 domain-containing protein OS=Dicentrarchus labrax GN=GHDC PE=4 SV=1 E(blastx)=3e-78
isogroup7619	Nuclear apoptosis inducing factor 1 OS=Fundulus heteroclitus PE=4 SV=1 E(blastx)=3e-97
isogroup59008	Serine/threonine transporter SstT OS=Diaphorobacter sp. J5-51 GN=sstT PE=3 SV=1 E(blastx)=8e-27
isogroup78997	26S protease regulatory subunit 8 (Fragment) OS=Buceros rhinoceros silvestris GN=N320_12639 PE=4 SV=1 E(blastx)=1e-37
isogroup72203	Complement factor B-like protein (Fragment) OS=Siniperca chuatsi PE=2 SV=1 E(blastx)=1e-27
isogroup37820	Peptidyl-prolyl cis-trans isomerase OS=Conus novaehollandiae PE=2 SV=1 E(blastx)=2e-45
isogroup60431	Perforin-1 OS=Larimichthys crocea GN=EH28_00499 PE=4 SV=1 E(blastx)=3e-31
isogroup60232	Band 4.1 1-like protein OS=Fundulus heteroclitus PE=4 SV=1 E(blastx)=1e-32
isogroup10102	KDEL (Lys-Asp-Glu-Leu) endoplasmic reticulum protein retention receptor 2b OS=Aphyosemion striatum GN=KDELR2B PE=4 SV=1 E(blastx)=6e-146
isogroup68268	rRNA adenine N(6)-methyltransferase OS=Tetraodon nigroviridis GN=GSTENG00032827001 PE=3 SV=1 E(blastx)=6e-29
isogroup15598	PPUP4190 (Fragment) OS=Poeciliopsis prolifica GN=PPUP4190 PE=4 SV=1 E(blastx)=1e-10
isogroup14342	MGAT2 OS=Poeciliopsis prolifica GN=MGAT2 PE=4 SV=1 E(blastx)=4e-122
isogroup23246	Cellular tumor antigen p53 OS=Siniperca chuatsi PE=2 SV=1 E(blastx)=1e-82
isogroup39839	F-box only protein 4 OS=Fundulus heteroclitus PE=4 SV=1 E(blastx)=7e-48
isogroup34628	F-box and leucine-rich repeat protein 4 (Fragment) OS=Nothobranchius kadleci GN=FBXL4 PE=4 SV=1 E(blastx)=6e-63
isogroup76761	Optineurin OS=Fundulus heteroclitus PE=4 SV=1 E(blastx)=4e-17
isogroup11925	6-phosphofructo-2-kinase/fructose-2, 6-bisphosphatase OS=Larimichthys crocea GN=EH28_06091 PE=4 SV=1 E(blastx)=4e-98
isogroup21402	Protein disulfide-isomerase OS=Dicentrarchus labrax GN=ERp57 PE=2 SV=1 E(blastx)=7e-92
isogroup47172	E3 ubiquitin/ISG15 ligase TRIM25 OS=Larimichthys crocea GN=EH28_09579 PE=4 SV=1 E(blastx)=5e-26
isogroup39689	Ring finger protein 122 OS=Aphyosemion striatum GN=RNF122 PE=4 SV=1 E(blastx)=3e-69
isogroup78411	Zinc finger protein 544 OS=Larimichthys crocea GN=EH28_02722 PE=4 SV=1 E(blastx)=2e-25
isogroup11428	Solute carrier family 2 (Facilitated glucose transporter), member 13 OS=Aphyosemion striatum GN=CU855815.2 PE=3 SV=1 E(blastx)=1e-20
isogroup16013	Aromatic-L-amino-acid decarboxylase OS=Fundulus heteroclitus PE=3 SV=1 E(blastx)=2e-99
isogroup39904	SRSF3 OS=Poeciliopsis prolifica GN=SRSF3 PE=4 SV=1 E(blastx)=1e-22
isogroup69862	Interferon-induced very large GTPase 1 OS=Larimichthys crocea GN=EH28_09883 PE=4 SV=1 E(blastx)=7e-30
isogroup26056	DKK3 (Fragment) OS=Poeciliopsis prolifica GN=DKK3 PE=4 SV=1 E(blastx)=1e-32
isogroup49156	Zinc finger protein ZFMSA12A OS=Larimichthys crocea GN=EH28_07863 PE=4 SV=1 E(blastx)=5e-41
isogroup79275	LIM and senescent cell antigen-like domains 2 (Fragment) OS=Aphyosemion striatum GN=LIMS2 PE=4 SV=1 E(blastx)=2e-43
isogroup44496	Ig mu chain C region, putative OS=Fundulus heteroclitus PE=4 SV=1 E(blastx)=1e-42
isogroup79916	Protein KTI12 OS=Fundulus heteroclitus PE=4 SV=1 E(blastx)=7e-26
isogroup48330	Protein TBRG4 OS=Fundulus heteroclitus PE=4 SV=1 E(blastx)=3e-56
isogroup54053	Mitochondrial-processing peptidase subunit beta OS=Fundulus heteroclitus PE=3 SV=1 E(blastx)=6e-66
isogroup14511	Zinc finger protein 554 (Fragment) OS=Macaca mulatta GN=ZNF554 PE=2 SV=1 E(blastx)=8e-29
isogroup30764	Proto-oncogene protein c-Fos OS=Dicentrarchus labrax GN=c-Fos PE=2 SV=1 E(blastx)=8e-18
isogroup64738	Ferrochelatase OS=Poecilia formosa PE=3 SV=2 E(blastx)=8e-45
isogroup45588	RING finger protein 11 OS=Larimichthys crocea GN=EH28_11917 PE=4 SV=1 E(blastx)=4e-62
isogroup70075	Chromosome 2 SCAF14997, whole genome shotgun sequence OS=Tetraodon nigroviridis GN=GSTENG00029170001 PE=4 SV=1 E(blastx)=4e-09
isogroup15169	Histone-lysine N-methyltransferase OS=Fundulus heteroclitus PE=4 SV=1 E(blastx)=1e-28
isogroup49941	DNA polymerase epsilon subunit 2 (Fragment) OS=Fundulus heteroclitus PE=4 SV=1 E(blastx)=4e-41
isogroup5667	Non-syndromic hearing impairment protein 5 OS=Larimichthys crocea GN=EH28_12757 PE=4 SV=1 E(blastx)=2e-123
isogroup34413	Golgin subfamily B member 1 OS=Larimichthys crocea GN=EH28_06686 PE=4 SV=1 E(blastx)=2e-54
isogroup1354	ACO11 (Fragment) OS=Poeciliopsis prolifica GN=ACO11 PE=4 SV=1 E(blastx)=3e-165
isogroup16468	Phosphoinositide phospholipase C OS=Larimichthys crocea GN=EH28_06057 PE=4 SV=1 E(blastx)=1e-96
isogroup3474	Nucleobindin-2 OS=Larimichthys crocea GN=EH28_12846 PE=4 SV=1 E(blastx)=3e-172
isogroup43147	Chromosome 8 SCAF15044, whole genome shotgun sequence (Fragment) OS=Tetraodon nigroviridis GN=GSTENG00034028001 PE=4 SV=1 E(blastx)=5e-28
isogroup30392	DGKH (Fragment) OS=Poeciliopsis prolifica GN=DGKH PE=4 SV=1 E(blastx)=1e-52
isogroup42093	MAP/microtubule affinity-regulating kinase 3-like protein (Fragment) OS=Equus caballus PE=2 SV=1 E(blastx)=4e-23
isogroup41705	Cell cycle control protein 50B OS=Fundulus heteroclitus PE=4 SV=1 E(blastx)=3e-26
isogroup67100	Keratin 8 (Fragment) OS=Oreochromis mossambicus PE=2 SV=1 E(blastx)=3e-17
isogroup14001	HERC1 (Fragment) OS=Poeciliopsis prolifica GN=HERC1 PE=4 SV=1 E(blastx)=7e-08
isogroup7897	Flavin-containing monooxygenase OS=Larimichthys crocea GN=EH28_11100 PE=3 SV=1 E(blastx)=6e-95
isogroup52423	Interferon-induced 35 kDa protein OS=Sebastes schlegelii GN=IFP35 PE=2 SV=1 E(blastx)=4e-39
isogroup63960	ISM2 (Fragment) OS=Poeciliopsis prolifica GN=ISM2 PE=4 SV=1 E(blastx)=1e-44
isogroup15497	Protein S100 OS=Gasterosteus aculeatus PE=3 SV=1 E(blastx)=2e-34
isogroup78627	Amino acid transporter OS=Larimichthys crocea GN=EH28_11900 PE=3 SV=1 E(blastx)=2e-38
isogroup30535	Actin filament-associated 1 2-like protein OS=Fundulus heteroclitus PE=4 SV=1 E(blastx)=5e-48
isogroup12458	Galectin OS=Poecilia formosa PE=4 SV=1 E(blastx)=1e-26
isogroup76014	U3 small nucleolar RNA-associated protein 18 OS=Fundulus heteroclitus PE=4 SV=1 E(blastx)=4e-22
isogroup55507	Phosphatidylinositol N-acetylglucosaminyltransferase subunit P OS=Dicentrarchus labrax GN=PIGP PE=4 SV=1 E(blastx)=2e-46
isogroup13035	Acyl-coenzyme A thioesterase 11 OS=Larimichthys crocea GN=EH28_12695 PE=4 SV=1 E(blastx)=1e-13
isogroup3311	Calcium-binding EGF domain OS=Fundulus heteroclitus PE=4 SV=1 E(blastx)=1e-13
isogroup65700	Ubiquitin-conjugating enzyme E2 E1 OS=Fundulus heteroclitus PE=3 SV=1 E(blastx)=2e-29
isogroup8381	TNF13B-like protein OS=Miichthys miiuy PE=3 SV=1 E(blastx)=5e-28
isogroup77305	JIP3 (Fragment) OS=Poeciliopsis prolifica GN=JIP3 PE=4 SV=1 E(blastx)=1e-38
isogroup39682	Alpha actinin 4 (Fragment) OS=Epinephelus coioides PE=2 SV=1 E(blastx)=8e-54
isogroup22342	RNA-binding motif, single-stranded-interacting protein 3 OS=Larimichthys crocea GN=EH28_06220 PE=4 SV=1 E(blastx)=2e-90
isogroup50909	Cytochrome P450 CYP2N OS=Chaetodon mertensii GN=CYP PE=2 SV=1 E(blastx)=4e-48
isogroup28641	WDR83 OS=Poeciliopsis prolifica GN=WDR83 PE=4 SV=1 E(blastx)=4e-80
isogroup64134	Histone-lysine N-methyltransferase OS=Nothobranchius korthausae GN=NSD1A PE=4 SV=1 E(blastx)=2e-16
isogroup51640	Histone-lysine N-methyltransferase ASH1L OS=Larimichthys crocea GN=EH28_10423 PE=4 SV=1 E(blastx)=1e-37
isogroup20549	Craniofacial development protein 1 OS=Poecilia formosa PE=4 SV=1 E(blastx)=3e-13
isogroup57575	Ral GTPase activating protein, alpha subunit 1 (Catalytic) (Fragment) OS=Nothobranchius kuhntae GN=RALGAPA1 PE=4 SV=1 E(blastx)=9e-41
isogroup9707	C-mannosyltransferase DPY19L3, putative OS=Fundulus heteroclitus PE=4 SV=1 E(blastx)=1e-55
isogroup13095	Protein NLRC3 OS=Larimichthys crocea GN=EH28_02678 PE=4 SV=1 E(blastx)=4e-51
isogroup1596	ATP-binding cassette, sub-family G (WHITE), member 2a (Fragment) OS=Nothobranchius furzeri GN=ABCG2A PE=4 SV=1 E(blastx)=2e-97
isogroup5571	FCHO2 (Fragment) OS=Poeciliopsis prolifica GN=FCHO2 PE=4 SV=1 E(blastx)=2e-154
isogroup18391	DPP9 (Fragment) OS=Poeciliopsis prolifica GN=DPP9 PE=4 SV=1 E(blastx)=9e-10
isogroup25619	Zinc finger protein 180 OS=Larimichthys crocea GN=EH28_03309 PE=4 SV=1 E(blastx)=4e-37
isogroup19383	PU60B OS=Poeciliopsis prolifica GN=PU60B PE=4 SV=1 E(blastx)=6e-71
isogroup29077	Lipase maturation factor (Fragment) OS=Nothobranchius korthausae GN=LMF2A PE=3 SV=1 E(blastx)=2e-45
isogroup79901	Tripartite motif-containing protein 35 OS=Larimichthys crocea GN=EH28_10160 PE=4 SV=1 E(blastx)=2e-07
isogroup1595	VAMP (Vesicle-associated membrane protein)-associated protein B and C OS=Nothobranchius kuhntae GN=VAPB PE=4 SV=1 E(blastx)=2e-42
isogroup7925	Ceroid-lipofuscinosis neuronal protein 5 OS=Larimichthys crocea GN=EH28_12272 PE=4 SV=1 E(blastx)=1e-141
isogroup65238	Protein C, Serine peptidase, MEROPS family S49 OS=Burkholderia vietnamiensis (strain G4 / LMG 22486) GN=Bcep1808_3238 PE=4 SV=1 E(blastx)=7e-33
isogroup25374	Ras-related protein Rab-6B OS=Anoplopoma fimbria GN=RAB6B PE=2 SV=1 E(blastx)=4e-96
isogroup7407	Transmembrane protein 214 OS=Aphyosemion striatum GN=TMEM214 PE=4 SV=1 E(blastx)=7e-133
isogroup30729	NACHT, LRR and PYD domains-containing protein (Fragment) OS=Epinephelus coioides PE=2 SV=1 E(blastx)=1e-51
isogroup38794	Protein zyg-11 OS=Larimichthys crocea GN=EH28_03900 PE=4 SV=1 E(blastx)=9e-69
isogroup47324	Amyloid beta protein (Cytoplasmic tail) binding protein 2 OS=Nothobranchius rachovii GN=APPBP2 PE=4 SV=1 E(blastx)=6e-64
isogroup74309	Bloodthirsty OS=Notothenia coriiceps GN=bty PE=2 SV=1 E(blastx)=8e-24
isogroup51341	MBT domain-containing protein 1 OS=Fundulus heteroclitus PE=4 SV=1 E(blastx)=2e-32
isogroup704	Breakpoint cluster region (Fragment) OS=Nothobranchius pienaari GN=BCR PE=4 SV=1 E(blastx)=6e-97
isogroup42307	Decorin OS=Paralichthys olivaceus PE=2 SV=1 E(blastx)=4e-69
isogroup77076	PPUP3330 (Fragment) OS=Poeciliopsis prolifica GN=PPUP3330 PE=4 SV=1 E(blastx)=3e-16
isogroup8375	LysM, putative peptidoglycan-binding, domain containing 1 OS=Nothobranchius furzeri GN=LYSMD1 PE=4 SV=1 E(blastx)=1e-15
isogroup67	Serum/glucocorticoid regulated kinase 2a OS=Nothobranchius furzeri GN=SGK2A PE=3 SV=1 E(blastx)=7e-98
isogroup36811	XK-related protein OS=Oreochromis niloticus GN=LOC100706477 PE=3 SV=1 E(blastx)=2e-61
isogroup39624	Ubiquitin-like protein ATG12 OS=Nothobranchius rachovii GN=SI:CH211-232M10.6 PE=3 SV=1 E(blastx)=1e-41
isogroup3206	Charged multivesicular body protein 5 OS=Dicentrarchus labrax GN=CHMP5 PE=4 SV=1 E(blastx)=4e-129
isogroup24901	LSM7 OS=Poeciliopsis prolifica GN=LSM7 PE=4 SV=1 E(blastx)=7e-67
isogroup12359	Heterogeneous nuclear ribonucleoprotein K, like OS=Danio rerio GN=hnrpkl PE=2 SV=1 E(blastx)=7e-29
isogroup19444	Tripartite motif-containing protein 35 (Fragment) OS=Fundulus heteroclitus PE=4 SV=1 E(blastx)=5e-52
isogroup8768	Platelet-derived growth factor receptor beta OS=Oreochromis niloticus GN=PDGFRB (1 of many) PE=3 SV=1 E(blastx)=8e-17
isogroup67549	Complement component c3 OS=Epinephelus coioides PE=2 SV=1 E(blastx)=9e-32
isogroup29283	WD repeat and HMG-box DNA-binding protein 1 OS=Larimichthys crocea GN=EH28_03690 PE=4 SV=1 E(blastx)=5e-77
isogroup31772	Ras homolog gene family, member V (Fragment) OS=Aphyosemion striatum GN=RHOV PE=4 SV=1 E(blastx)=1e-33
isogroup54762	Kinesin-like protein KIF26A OS=Larimichthys crocea GN=EH28_06646 PE=3 SV=1 E(blastx)=6e-35
isogroup33395	Zinc finger protein 3 OS=Fundulus heteroclitus PE=4 SV=1 E(blastx)=6e-13
isogroup54022	Ankyrin repeat and death domain-containing protein 1B (Fragment) OS=Fundulus heteroclitus PE=4 SV=1 E(blastx)=3e-49
isogroup56081	Mitogen-activated protein kinase 14 (Fragment) OS=Siniperca chuatsi PE=2 SV=1 E(blastx)=8e-28
isogroup21870	UPF0458 protein OS=Larimichthys crocea GN=EH28_03623 PE=4 SV=1 E(blastx)=6e-87
isogroup15765	Aldehyde dehydrogenase OS=Oreochromis niloticus GN=LOC100693723 PE=3 SV=1 E(blastx)=3e-70
isogroup42234	Jumonji domain containing 7 (Fragment) OS=Aphyosemion striatum GN=JMJD7 PE=4 SV=1 E(blastx)=3e-24
isogroup51933	Family with sequence similarity 60, member A, like OS=Nothobranchius furzeri GN=FAM60AL PE=4 SV=1 E(blastx)=5e-12
isogroup14740	Optineurin (Fragment) OS=Nothobranchius pienaari GN=OPTN PE=4 SV=1 E(blastx)=2e-88
isogroup41668	T54 protein-like (Fragment) OS=Aphyosemion striatum GN=T54L PE=4 SV=1 E(blastx)=2e-40
isogroup59569	CHD2 OS=Poeciliopsis prolifica GN=CHD2 PE=4 SV=1 E(blastx)=3e-43
isogroup23688	tRNA wybutosine-synthesizing protein 5 OS=Larimichthys crocea GN=EH28_06305 PE=4 SV=1 E(blastx)=1e-71
isogroup54319	Cysteine--tRNA ligase, mitochondrial OS=Larimichthys crocea GN=EH28_04302 PE=3 SV=1 E(blastx)=8e-20
isogroup79597	Zeta2-cop OS=Nothobranchius kuhntae GN=COPZ2 PE=4 SV=1 E(blastx)=5e-09
isogroup63333	ADSV (Fragment) OS=Poeciliopsis prolifica GN=ADSV PE=4 SV=1 E(blastx)=8e-29
isogroup13091	LGR4 OS=Poeciliopsis prolifica GN=LGR4 PE=4 SV=1 E(blastx)=3e-117
isogroup38069	Transmembrane channel-like protein OS=Takifugu rubripes GN=TMC6 (1 of many) PE=3 SV=1 E(blastx)=2e-64
isogroup33348	Platelet-derived growth factor C OS=Larimichthys crocea GN=EH28_05895 PE=3 SV=1 E(blastx)=1e-58
isogroup6004	Peroxiredoxin-1 OS=Anoplopoma fimbria GN=PRDX1 PE=2 SV=1 E(blastx)=2e-133
isogroup45550	Merlin OS=Larimichthys crocea GN=EH28_07230 PE=4 SV=1 E(blastx)=2e-28
isogroup68441	RNA binding protein NAPOR-3 (Fragment) OS=Rattus norvegicus GN=Celf2 PE=2 SV=1 E(blastx)=6e-47
isogroup60384	NF-E2-related factor 2 (Fragment) OS=Anguilla anguilla GN=nrf2 PE=2 SV=2 E(blastx)=3e-40
isogroup19010	SOX6 (Fragment) OS=Poeciliopsis prolifica GN=SOX6 PE=4 SV=1 E(blastx)=6e-23
isogroup4347	Wilms tumor protein OS=Oreochromis mossambicus PE=2 SV=1 E(blastx)=2e-109
isogroup41653	Protein SDA1 homolog (Fragment) OS=Danio rerio GN=sdad1 PE=1 SV=1 E(blastx)=1e-46
isogroup12124	Fucose-binding lectin OS=Trachidermus fasciatus GN=FBLL PE=2 SV=1 E(blastx)=3e-62
isogroup21974	Stonustoxin subunit alpha-like protein (Fragment) OS=Fundulus heteroclitus PE=4 SV=1 E(blastx)=2e-58
isogroup28327	Rho-associated protein kinase 2 OS=Larimichthys crocea GN=EH28_01466 PE=3 SV=1 E(blastx)=7e-07
isogroup47757	Chromodomain helicase DNA binding protein 9 (Fragment) OS=Nothobranchius rachovii GN=CHD9 PE=4 SV=1 E(blastx)=6e-14
isogroup65537	Transmembrane 9 superfamily member (Fragment) OS=Gasterosteus aculeatus PE=3 SV=1 E(blastx)=3e-37
isogroup3388	Poly [ADP-ribose] polymerase 9 OS=Larimichthys crocea GN=EH28_09290 PE=4 SV=1 E(blastx)=1e-173
isogroup60661	Catalase-peroxidase OS=Acinetobacter sp. GWC1_38_13 GN=katG PE=3 SV=1 E(blastx)=1e-36
isogroup24279	POLH (Fragment) OS=Poeciliopsis prolifica GN=POLH PE=4 SV=1 E(blastx)=4e-30
isogroup22674	Cytochrome c OS=Fundulus heteroclitus PE=3 SV=1 E(blastx)=5e-56
isogroup33784	Methionine sulfoxide oxidase MICAL3, putative OS=Fundulus heteroclitus PE=4 SV=1 E(blastx)=4e-08
isogroup38915	Inositol 1,4,5-triphosphate receptor, type 3 (Fragment) OS=Nothobranchius pienaari GN=ITPR3 PE=4 SV=1 E(blastx)=4e-49
isogroup62610	MK06 OS=Poeciliopsis prolifica GN=MK06 PE=3 SV=1 E(blastx)=1e-35
isogroup72924	Deoxyribonuclease I-like 1 (Fragment) OS=Nothobranchius kadleci GN=DNASE1L1 PE=4 SV=1 E(blastx)=7e-28
isogroup71237	Zgc:172149 protein OS=Danio rerio GN=abcb4 PE=2 SV=1 E(blastx)=5e-41
isogroup53227	ABC transporter related OS=Acidovorax ebreus (strain TPSY) GN=Dtpsy_2022 PE=4 SV=1 E(blastx)=9e-62
isogroup21963	RBGP1 OS=Poeciliopsis prolifica GN=RBGP1 PE=4 SV=1 E(blastx)=1e-42
isogroup32971	Nuclear fragile X mental retardation-interacting protein 1 OS=Larimichthys crocea GN=EH28_10748 PE=4 SV=1 E(blastx)=5e-19
isogroup26680	Phosphodiesterase OS=Xiphophorus maculatus PE=3 SV=1 E(blastx)=1e-75
isogroup27587	Chromosome 17 SCAF14597, whole genome shotgun sequence (Fragment) OS=Tetraodon nigroviridis GN=GSTENG00018787001 PE=4 SV=1 E(blastx)=1e-68
isogroup46413	Pericentriolar material 1 protein OS=Larimichthys crocea GN=EH28_07669 PE=4 SV=1 E(blastx)=1e-15
isogroup21854	Ankyrin-3 OS=Fundulus heteroclitus PE=4 SV=1 E(blastx)=2e-07
isogroup62698	Calpain-3 OS=Larimichthys crocea GN=EH28_10195 PE=3 SV=1 E(blastx)=1e-45
isogroup5388	GVIN1 (Fragment) OS=Poeciliopsis prolifica GN=GVIN1 PE=4 SV=1 E(blastx)=8e-178
isogroup53262	Putative tissue factor pathway inhibitor 2 OS=Sciaenops ocellatus GN=TFPI2 PE=2 SV=1 E(blastx)=2e-36
isogroup61894	VATO OS=Poeciliopsis prolifica GN=VATO PE=3 SV=1 E(blastx)=1e-15
isogroup14782	U6 snRNA-associated Sm-like protein LSm5 OS=Larimichthys crocea GN=EH28_02968 PE=4 SV=1 E(blastx)=3e-51
isogroup68758	Fibrinogen alpha chain OS=Fundulus heteroclitus PE=4 SV=1 E(blastx)=1e-14
isogroup14882	Protein FAM13B OS=Larimichthys crocea GN=EH28_12513 PE=4 SV=1 E(blastx)=5e-97
isogroup48536	Flavin-containing monooxygenase OS=Larimichthys crocea GN=EH28_11100 PE=3 SV=1 E(blastx)=3e-43
isogroup72222	Intraflagellar transport 43 homolog OS=Nothobranchius furzeri GN=IFT43 PE=4 SV=1 E(blastx)=7e-12
isogroup51352	Lysozyme g OS=Solea senegalensis GN=lysg PE=2 SV=1 E(blastx)=6e-36
isogroup20136	Hemopexin OS=Harpagifer antarcticus GN=wap65-2 PE=2 SV=1 E(blastx)=3e-10
isogroup24093	Mitochondrial 28S ribosomal protein S29 OS=Oplegnathus fasciatus PE=2 SV=1 E(blastx)=6e-94
isogroup41750	Peptidyl-glycine alpha-amidating monooxygenase OS=Fundulus heteroclitus PE=4 SV=1 E(blastx)=1e-66
isogroup3150	SF3A1 (Fragment) OS=Poeciliopsis prolifica GN=SF3A1 PE=4 SV=1 E(blastx)=3e-147
isogroup16309	Ddb1 and cul4 associated factor 11 OS=Aphyosemion striatum GN=DCAF11 PE=4 SV=1 E(blastx)=2e-06
isogroup76410	Glycylpeptide N-tetradecanoyltransferase OS=Tetraodon nigroviridis PE=3 SV=1 E(blastx)=6e-36
isogroup27187	MUM1 (Fragment) OS=Poeciliopsis prolifica GN=MUM1 PE=4 SV=1 E(blastx)=1e-35
isogroup13973	alpha-1,2-Mannosidase OS=Poecilia formosa PE=3 SV=2 E(blastx)=3e-141
isogroup32399	EI2BE (Fragment) OS=Poeciliopsis prolifica GN=EI2BE PE=4 SV=1 E(blastx)=9e-45
isogroup63839	INT1 (Fragment) OS=Poeciliopsis prolifica GN=INT1 PE=4 SV=1 E(blastx)=6e-43
isogroup942	Protein tyrosine phosphatase type IVA, member 2 OS=Nothobranchius rachovii GN=PTP4A2 PE=4 SV=1 E(blastx)=5e-118
isogroup26725	GRB10 interacting GYF protein 2 OS=Nothobranchius rachovii GN=GIGFY2 PE=4 SV=1 E(blastx)=1e-07
isogroup16544	Zinc fingers and homeoboxes protein 3 OS=Dicentrarchus labrax GN=ZHX3 PE=4 SV=1 E(blastx)=2e-105
isogroup30291	Deltex 3 OS=Fundulus heteroclitus PE=4 SV=1 E(blastx)=1e-15
isogroup79352	Microfibrillar-associated protein 1 (Fragment) OS=Nothobranchius furzeri GN=MFAP1 PE=4 SV=1 E(blastx)=6e-27
isogroup46689	Cornichon homolog 4 OS=Nothobranchius pienaari GN=CNIH4 PE=4 SV=1 E(blastx)=3e-51
isogroup72026	PQ-loop repeat-containing protein 3 OS=Larimichthys crocea GN=EH28_01467 PE=4 SV=1 E(blastx)=5e-38
isogroup42293	Nuclear receptor subfamily 4 group A member 3 OS=Opisthocomus hoazin GN=N306_00830 PE=3 SV=1 E(blastx)=8e-22
isogroup25702	Gag-Pol polyprotein OS=Larimichthys crocea GN=EH28_08269 PE=4 SV=1 E(blastx)=8e-35
isogroup8877	Protein SZT2 OS=Larimichthys crocea GN=EH28_06246 PE=4 SV=1 E(blastx)=4e-76
isogroup43739	RBBP4 OS=Poeciliopsis prolifica GN=RBBP4 PE=4 SV=1 E(blastx)=6e-66
isogroup48096	Leukocyte receptor cluster member 9 OS=Larimichthys crocea GN=EH28_01797 PE=4 SV=1 E(blastx)=1e-15
isogroup5140	Interleukin 6 signal transducer OS=Takifugu rubripes GN=IL6ST PE=2 SV=1 E(blastx)=1e-103
isogroup6661	Synapse associated protein 1 OS=Aphyosemion striatum GN=SYAP1 PE=4 SV=1 E(blastx)=1e-112
isogroup72881	HAUS5 (Fragment) OS=Poeciliopsis prolifica GN=HAUS5 PE=4 SV=1 E(blastx)=4e-26
isogroup21173	Selectin E (Fragment) OS=Nothobranchius rachovii GN=SELE PE=4 SV=1 E(blastx)=9e-41
isogroup36465	Low-density lipoprotein receptor-related protein 1 OS=Larimichthys crocea GN=EH28_11711 PE=4 SV=1 E(blastx)=3e-59
isogroup3325	Inosine-5'-monophosphate dehydrogenase (Fragment) OS=Loxodonta africana GN=IMPDH1 PE=3 SV=1 E(blastx)=6e-79
isogroup41021	Cyclooxygenase-2 (Fragment) OS=Larimichthys crocea PE=2 SV=1 E(blastx)=5e-61
isogroup1818	Chromosome 13 SCAF14715, whole genome shotgun sequence OS=Tetraodon nigroviridis GN=GSTENG00022798001 PE=4 SV=1 E(blastx)=5e-11
isogroup67461	Nipped-B homolog (Fragment) OS=Nothobranchius rachovii GN=NIPBL PE=4 SV=1 E(blastx)=3e-35
isogroup47181	Carnitine palmitoyltransferase II OS=Aphyosemion striatum GN=CPT2 PE=3 SV=1 E(blastx)=4e-24
isogroup72188	Ankyrin repeat and SOCS box protein 5 OS=Larimichthys crocea GN=EH28_06564 PE=4 SV=1 E(blastx)=1e-33
isogroup52087	Scavenger receptor cysteine-rich type 1 protein M130 OS=Larimichthys crocea GN=EH28_12361 PE=4 SV=1 E(blastx)=1e-29
isogroup1477	RCSD domain containing 1 OS=Fundulus heteroclitus PE=4 SV=1 E(blastx)=6e-41
isogroup2824	MORC3 OS=Poeciliopsis prolifica GN=MORC3 PE=4 SV=1 E(blastx)=6e-98
isogroup16641	PDE4D (Fragment) OS=Poeciliopsis prolifica GN=PDE4D PE=4 SV=1 E(blastx)=1e-52
isogroup71988	Shroom family member 2 (Fragment) OS=Nothobranchius korthausae GN=SHROOM2 PE=4 SV=1 E(blastx)=7e-13
isogroup20135	Betaine homocysteine methyltransferase isoform 5 (Fragment) OS=Sparus aurata PE=2 SV=1 E(blastx)=7e-10
isogroup49445	Anoctamin (Fragment) OS=Takifugu rubripes GN=LOC101068078 PE=3 SV=1 E(blastx)=2e-40
isogroup40819	PML-RARA-regulated adapter molecule 1 OS=Fundulus heteroclitus PE=4 SV=1 E(blastx)=5e-34
isogroup27221	Voltage-dependent L-type calcium channel subunit alpha (Fragment) OS=Gasterosteus aculeatus PE=3 SV=1 E(blastx)=1e-58
isogroup41175	Active breakpoint cluster region-related protein OS=Fundulus heteroclitus PE=4 SV=1 E(blastx)=3e-36
isogroup55412	UPF0568 protein (Fragment) OS=Fundulus heteroclitus PE=4 SV=1 E(blastx)=4e-24
isogroup73767	Zinc finger protein 700 OS=Larimichthys crocea GN=EH28_05821 PE=4 SV=1 E(blastx)=4e-18
isogroup5764	Spectrin beta chain, brain 1 OS=Larimichthys crocea GN=EH28_11510 PE=4 SV=1 E(blastx)=1e-09
isogroup78225	ZN813 (Fragment) OS=Poeciliopsis prolifica GN=ZN813 PE=4 SV=1 E(blastx)=4e-14
isogroup47673	Glycerol-3-phosphate dehydrogenase [NAD(+)] OS=Rachycentron canadum PE=2 SV=1 E(blastx)=5e-63
isogroup36421	Kinesin-like protein OS=Poeciliopsis prolifica GN=KIF2A PE=3 SV=1 E(blastx)=8e-85
isogroup15781	XK-related protein OS=Takifugu rubripes PE=3 SV=1 E(blastx)=1e-30
isogroup45834	Adipose triglyceride lipase (Fragment) OS=Cynoglossus semilaevis GN=ATGL PE=2 SV=1 E(blastx)=2e-68
isogroup8697	Sodium/potassium-transporting ATPase subunit alpha OS=Fundulus heteroclitus PE=3 SV=1 E(blastx)=8e-167
isogroup33139	Ankyrin repeat domain 13C OS=Aphyosemion striatum GN=ANKRD13C PE=4 SV=1 E(blastx)=2e-40
isogroup16599	Tributyltin binding protein type 1b (Fragment) OS=Epinephelus bruneus PE=2 SV=1 E(blastx)=1e-45
isogroup3670	PRR12 (Fragment) OS=Poeciliopsis prolifica GN=PRR12 PE=4 SV=1 E(blastx)=5e-118
isogroup73874	Ribosome-recycling factor, mitochondrial OS=Fundulus heteroclitus PE=4 SV=1 E(blastx)=3e-22
isogroup904	Chromosome 13 SCAF14555, whole genome shotgun sequence (Fragment) OS=Tetraodon nigroviridis GN=GSTENG00015913001 PE=4 SV=1 E(blastx)=7e-142
isogroup39941	Complement C1q-like protein 2 OS=Larimichthys crocea GN=EH28_08384 PE=4 SV=1 E(blastx)=3e-18
isogroup74378	TMM47 (Fragment) OS=Poeciliopsis prolifica GN=TMM47 PE=4 SV=1 E(blastx)=6e-08
isogroup5935	Phosphoglycerate kinase OS=Aphyosemion striatum GN=PGK1 PE=3 SV=1 E(blastx)=2e-66
isogroup29987	SPRY domain-containing SOCS box protein 1 OS=Larimichthys crocea GN=EH28_01747 PE=4 SV=1 E(blastx)=2e-79
isogroup21693	Low-density lipoprotein receptor-related protein 1 OS=Larimichthys crocea GN=EH28_11711 PE=4 SV=1 E(blastx)=2e-95
isogroup10839	EMC1 (Fragment) OS=Poeciliopsis prolifica GN=EMC1 PE=4 SV=1 E(blastx)=3e-30
isogroup5314	DEAD-box RNA-dependent helicase (Fragment) OS=Epinephelus bruneus PE=2 SV=1 E(blastx)=6e-27
isogroup21204	CDKAL OS=Poeciliopsis prolifica GN=CDKAL PE=4 SV=1 E(blastx)=1e-56
isogroup7825	Mago-nashi homolog, proliferation-associated (Fragment) OS=Nothobranchius korthausae GN=MAGOH PE=4 SV=1 E(blastx)=9e-104
isogroup5728	ELK3, ETS-domain protein (SRF accessory protein 2) (Fragment) OS=Nothobranchius korthausae GN=ELK3 PE=4 SV=1 E(blastx)=9e-11
isogroup17573	UNC93-like protein MFSD11 OS=Larimichthys crocea GN=EH28_08621 PE=4 SV=1 E(blastx)=4e-50
isogroup2433	TSP1 OS=Poeciliopsis prolifica GN=TSP1 PE=4 SV=1 E(blastx)=1e-117
isogroup20227	CD48 antigen OS=Sparus aurata GN=CD48 PE=2 SV=1 E(blastx)=6e-16
isogroup55711	Cortactin, putative OS=Fundulus heteroclitus PE=4 SV=1 E(blastx)=8e-54
isogroup35801	CBPZ (Fragment) OS=Poeciliopsis prolifica GN=CBPZ PE=4 SV=1 E(blastx)=2e-70
isogroup64441	HGF (Fragment) OS=Poeciliopsis prolifica GN=HGF PE=4 SV=1 E(blastx)=2e-43
isogroup48376	Putative T-complex protein 1 subunit zeta (Fragment) OS=Daphnia magna PE=3 SV=1 E(blastx)=2e-56
isogroup39787	Protein NLRC3 OS=Larimichthys crocea GN=EH28_08847 PE=4 SV=1 E(blastx)=4e-49
isogroup62331	ATP-dependent DNA helicase OS=Chionodraco hamatus GN=HeliNoto PE=3 SV=2 E(blastx)=5e-06
isogroup3702	Ubiquitin-conjugating enzyme E2 G1 OS=Anoplopoma fimbria GN=UB2G1 PE=2 SV=1 E(blastx)=3e-21
isogroup55861	Ankyrin repeat and MYND domain-containing protein 2 OS=Fundulus heteroclitus PE=4 SV=1 E(blastx)=2e-31
isogroup40070	Protein LSM14 A OS=Fundulus heteroclitus PE=4 SV=1 E(blastx)=1e-41
isogroup9719	Secreted modular calcium-binding 1 OS=Danio rerio GN=smoc1 PE=2 SV=1 E(blastx)=1e-96
isogroup4009	Nuclear RNA export factor 3 (Fragment) OS=Nothobranchius rachovii GN=NXF3 PE=4 SV=1 E(blastx)=4e-79
isogroup11835	Casein kinase I isoform delta (Fragment) OS=Mus musculus GN=Csnk1d PE=4 SV=1 E(blastx)=8e-16
isogroup71613	UPF0696 protein (Fragment) OS=Fundulus heteroclitus PE=4 SV=1 E(blastx)=6e-18
isogroup47150	Vacuolar protein sorting-associated protein 16 OS=Larimichthys crocea GN=EH28_01162 PE=4 SV=1 E(blastx)=2e-52
isogroup34128	Zinc finger CCCH-type containing 12D OS=Fundulus heteroclitus PE=4 SV=1 E(blastx)=5e-21
isogroup18989	Putative gamma-glutamyltransferase ywrD OS=Larimichthys crocea GN=EH28_07498 PE=4 SV=1 E(blastx)=3e-18
isogroup53403	Claudin OS=Larimichthys crocea GN=EH28_10114 PE=3 SV=1 E(blastx)=1e-12
isogroup16939	B3GLT (Fragment) OS=Poeciliopsis prolifica GN=B3GLT PE=4 SV=1 E(blastx)=2e-54
isogroup37321	DNA damage-binding protein 2 OS=Fundulus heteroclitus PE=4 SV=1 E(blastx)=5e-70
isogroup29917	Cat eye syndrome critical region protein 5 OS=Larimichthys crocea GN=EH28_08194 PE=4 SV=1 E(blastx)=4e-75
isogroup66240	Transmembrane protein 184B OS=Fundulus heteroclitus PE=4 SV=1 E(blastx)=2e-40
isogroup43961	MHC class Ia antigen OS=Dicentrarchus labrax GN=Dila-UA PE=2 SV=1 E(blastx)=2e-22
isogroup17168	PPUP8134 (Fragment) OS=Poeciliopsis prolifica GN=PPUP8134 PE=4 SV=1 E(blastx)=2e-17
isogroup39998	Mki67 (FHA domain) interacting nucleolar phosphoprotein OS=Nothobranchius furzeri GN=MKI67IP PE=4 SV=1 E(blastx)=3e-29
isogroup1037	Rho guanine nucleotide exchange factor (GEF) 1b (Fragment) OS=Nothobranchius kuhntae GN=ARHGEF1B PE=4 SV=1 E(blastx)=4e-50
isogroup32155	PPUP4152 (Fragment) OS=Poeciliopsis prolifica GN=PPUP4152 PE=4 SV=1 E(blastx)=2e-23
isogroup32823	EF-hand calcium-binding domain-containing protein 7 OS=Fundulus heteroclitus PE=4 SV=1 E(blastx)=1e-27
isogroup35972	SPTC2 OS=Poeciliopsis prolifica GN=SPTC2 PE=3 SV=1 E(blastx)=4e-55
isogroup12088	Proteasome inhibitor PI31 subunit OS=Larimichthys crocea GN=EH28_04880 PE=4 SV=1 E(blastx)=2e-40
isogroup3618	p5CS OS=Poeciliopsis prolifica GN=P5CS PE=4 SV=1 E(blastx)=7e-86
isogroup67404	Receptor protein-tyrosine kinase OS=Larimichthys crocea GN=EH28_02538 PE=3 SV=1 E(blastx)=1e-43
isogroup1381	Mannosyltransferase OS=Takifugu rubripes GN=pigb PE=3 SV=1 E(blastx)=2e-60
isogroup61994	Ankyrin repeat domain-containing protein 26 OS=Fundulus heteroclitus PE=4 SV=1 E(blastx)=6e-27
isogroup44473	Arrestin, beta 2 OS=Aphyosemion striatum GN=ARRB2 PE=3 SV=1 E(blastx)=6e-67
isogroup7608	Membrane-spanning 4-domains subfamily A member 8A OS=Larimichthys crocea GN=EH28_05052 PE=4 SV=1 E(blastx)=6e-11
isogroup38774	Piscidin-4 OS=Morone chrysops x Morone saxatilis PE=2 SV=1 E(blastx)=4e-09
isogroup8568	Storkhead-box protein 1 OS=Larimichthys crocea GN=EH28_10501 PE=4 SV=1 E(blastx)=2e-49
isogroup27347	Ig heavy chain V region MOPC 141 (Fragment) OS=Fundulus heteroclitus PE=4 SV=1 E(blastx)=5e-31
isogroup72240	Zinc fingers and homeoboxes protein 3 OS=Dicentrarchus labrax GN=ZHX3 PE=4 SV=1 E(blastx)=3e-33
isogroup46510	Pyruvate carboxylase (Fragment) OS=Mustela putorius furo PE=2 SV=1 E(blastx)=6e-55
isogroup28940	Neural Wiskott-Aldrich syndrome protein OS=Larimichthys crocea GN=EH28_08789 PE=4 SV=1 E(blastx)=3e-36
isogroup11464	Nephronectin (Fragment) OS=Fundulus heteroclitus PE=4 SV=1 E(blastx)=1e-16
isogroup66621	Nucleotide exchange factor SIL1 OS=Larimichthys crocea GN=EH28_09440 PE=4 SV=1 E(blastx)=9e-25
isogroup37017	Centrosomal protein 89 (Fragment) OS=Aphyosemion striatum GN=CEP89 PE=4 SV=1 E(blastx)=1e-23
isogroup77302	Receptor PTP-like protein IA-2 (Fragment) OS=Danio rerio GN=ptprna PE=2 SV=1 E(blastx)=8e-40
isogroup49192	Zinc-binding protein A33-like OS=Oplegnathus fasciatus PE=2 SV=1 E(blastx)=5e-13
isogroup46269	LPIN1 (Fragment) OS=Poeciliopsis prolifica GN=LPIN1 PE=4 SV=1 E(blastx)=1e-33
isogroup66732	C-Jun-amino-terminal kinase-interacting protein 4 OS=Larimichthys crocea GN=EH28_09646 PE=4 SV=1 E(blastx)=3e-32
isogroup4800	Chromosome segregation SMC, primarily archaeal type domain-containing protein OS=Fundulus heteroclitus PE=4 SV=1 E(blastx)=1e-34
isogroup54615	Hydroxymethylglutaryl-CoA lyase, mitochondrial OS=Larimichthys crocea GN=EH28_05014 PE=4 SV=1 E(blastx)=3e-50
isogroup12848	Ankyrin repeat domain-containing protein 22 OS=Larimichthys crocea GN=EH28_02768 PE=4 SV=1 E(blastx)=2e-13
isogroup8208	Eukaryotic translation initiation factor 2 alpha kinase 4 (Fragment) OS=Nothobranchius kadleci GN=EIF2AK4 PE=4 SV=1 E(blastx)=6e-93
isogroup32097	MYO1B (Fragment) OS=Poeciliopsis prolifica GN=MYO1B PE=4 SV=1 E(blastx)=7e-69
isogroup42143	Excision repair cross-complementing rodent repair deficiency, complementation group 3 (Fragment) OS=Scaphiopus couchii GN=ercc3 PE=2 SV=1 E(blastx)=4e-69
isogroup10731	BCL2-like 12 (Proline rich) (Fragment) OS=Nothobranchius kuhntae GN=BCL2L12 PE=4 SV=1 E(blastx)=5e-28
isogroup71887	GTP-binding protein A OS=Larimichthys crocea GN=EH28_01500 PE=4 SV=1 E(blastx)=9e-39
isogroup75715	Mannosyltransferase (Fragment) OS=Poeciliopsis prolifica GN=ALG12 PE=3 SV=1 E(blastx)=8e-26
isogroup19635	Connector enhancer of kinase suppressor of ras 3 OS=Larimichthys crocea GN=EH28_09388 PE=4 SV=1 E(blastx)=2e-35
isogroup8725	NAP1 (Fragment) OS=Poeciliopsis prolifica GN=NAP1 PE=4 SV=1 E(blastx)=2e-30
isogroup27603	Aconitate hydratase OS=Gasterosteus aculeatus PE=3 SV=1 E(blastx)=3e-50
isogroup41397	Cullin-3 OS=Fundulus heteroclitus PE=3 SV=1 E(blastx)=2e-80
isogroup20622	Transmembrane emp24 protein transport domain containing 8 OS=Nothobranchius korthausae GN=TMED8 PE=4 SV=1 E(blastx)=2e-16
isogroup22587	Tumor necrosis factor (Ligand) superfamily, member 10 (Fragment) OS=Aphyosemion striatum GN=TNFSF10 PE=3 SV=1 E(blastx)=3e-21
isogroup47225	Ensconsin OS=Larimichthys crocea GN=EH28_10175 PE=4 SV=1 E(blastx)=8e-29
isogroup25741	PPUP3556 (Fragment) OS=Poeciliopsis prolifica GN=PPUP3556 PE=4 SV=1 E(blastx)=3e-13
isogroup39994	Immediate early response protein 2 OS=Oryzias latipes GN=ier2 PE=2 SV=1 E(blastx)=1e-22
isogroup18715	Inhibitor of kappa light polypeptide gene enhancer in B-cells, kinase epsilon (Fragment) OS=Nothobranchius rachovii GN=IKBKE PE=4 SV=1 E(blastx)=7e-27
isogroup3364	CG055 (Fragment) OS=Poeciliopsis prolifica GN=CG055 PE=4 SV=1 E(blastx)=1e-65
isogroup8038	Complement component 1r OS=Oplegnathus fasciatus GN=C1r PE=3 SV=1 E(blastx)=1e-121
isogroup7865	Complement component 1 Q subcomponent-binding protein, mitochondrial OS=Larimichthys crocea GN=EH28_05246 PE=4 SV=1 E(blastx)=6e-06
isogroup14661	Steroid hormone receptor ERR2 OS=Larimichthys crocea GN=EH28_07571 PE=3 SV=1 E(blastx)=6e-10
isogroup27711	DEAD (Asp-Glu-Ala-Asp) box helicase 17 (Fragment) OS=Nothobranchius kuhntae GN=DDX17 PE=3 SV=1 E(blastx)=4e-96
isogroup5345	Colony stimulating factor 2 receptor, beta, low-affinity (Granulocyte-macrophage) (Fragment) OS=Aphyosemion striatum GN=CSF2RB PE=4 SV=1 E(blastx)=1e-11
isogroup50105	Iron-sulfur cluster co-chaperone protein HscB, mitochondrial OS=Sparus aurata GN=DnaJC20 PE=2 SV=1 E(blastx)=4e-54
isogroup28535	TM39B (Fragment) OS=Poeciliopsis prolifica GN=TM39B PE=4 SV=1 E(blastx)=1e-57
isogroup7914	Peptidyl-tRNA hydrolase domain containing 1 OS=Aphyosemion striatum GN=PTRHD1 PE=4 SV=1 E(blastx)=5e-72
isogroup43628	Apolipoprotein L3 OS=Larimichthys crocea GN=EH28_12454 PE=4 SV=1 E(blastx)=1e-14
isogroup78933	Omega class glutathione S-transferase OS=Oplegnathus fasciatus PE=2 SV=1 E(blastx)=2e-32
isogroup63051	Integrase core domain OS=Fundulus heteroclitus PE=4 SV=1 E(blastx)=2e-25
isogroup45269	EI3EB (Fragment) OS=Poeciliopsis prolifica GN=EI3EB PE=3 SV=1 E(blastx)=2e-72
isogroup53868	ALDR (Fragment) OS=Poeciliopsis prolifica GN=ALDR PE=4 SV=1 E(blastx)=1e-49
isogroup15032	STOX2 OS=Poeciliopsis prolifica GN=STOX2 PE=4 SV=1 E(blastx)=2e-46
isogroup61215	RT LTR: Reverse transcriptases (RTs) from retrotransposons domain-containing protein (Fragment) OS=Fundulus heteroclitus PE=4 SV=1 E(blastx)=3e-16
isogroup74370	Adiponectin receptor protein 1-like (Fragment) OS=Scleropages formosus GN=Z043_115151 PE=4 SV=1 E(blastx)=1e-31
isogroup1875	RQCD1 (Fragment) OS=Oryzias latipes GN=RQCD1 PE=2 SV=1 E(blastx)=3e-82
isogroup33544	RIR1 (Fragment) OS=Poeciliopsis prolifica GN=RIR1 PE=4 SV=1 E(blastx)=6e-69
isogroup70271	Kinase (Fragment) OS=Gasterosteus aculeatus PE=3 SV=1 E(blastx)=9e-34
isogroup67980	Serpin H1 OS=Larimichthys crocea GN=EH28_10994 PE=3 SV=1 E(blastx)=2e-13
isogroup38806	Protein GTLF3B OS=Larimichthys crocea GN=EH28_05687 PE=4 SV=1 E(blastx)=2e-37
isogroup41461	Aurora kinase B OS=Larimichthys crocea GN=EH28_03951 PE=3 SV=1 E(blastx)=2e-77
isogroup17619	Zinc finger MYM-type protein 1 OS=Larimichthys crocea GN=EH28_00882 PE=4 SV=1 E(blastx)=1e-63
isogroup60896	BTB/POZ domain-containing adapter for CUL3-mediated RhoA degradation protein 2 OS=Larimichthys crocea GN=EH28_05671 PE=4 SV=1 E(blastx)=1e-30
isogroup23727	PICA (Fragment) OS=Poeciliopsis prolifica GN=PICA PE=4 SV=1 E(blastx)=1e-107
isogroup459	Glycogenin-1 (Fragment) OS=Epinephelus coioides PE=2 SV=1 E(blastx)=2e-89
isogroup31401	UPF0461 protein OS=Fundulus heteroclitus PE=4 SV=1 E(blastx)=7e-47
isogroup32660	Sulfotransferase OS=Dicentrarchus labrax GN=SULT1C1 PE=3 SV=1 E(blastx)=3e-12
isogroup16304	Protein tyrosine phosphatase, non-receptor type 3 (Fragment) OS=Nothobranchius rachovii GN=PTPN3 PE=4 SV=1 E(blastx)=2e-65
isogroup6161	PPUP4687 (Fragment) OS=Poeciliopsis prolifica GN=PPUP4687 PE=4 SV=1 E(blastx)=4e-32
isogroup46991	Nesprin-1 OS=Larimichthys crocea GN=EH28_04573 PE=4 SV=1 E(blastx)=9e-22
isogroup17712	Guanine nucleotide-binding protein subunit alpha-13 OS=Larimichthys crocea GN=EH28_03422 PE=4 SV=1 E(blastx)=8e-56
isogroup33489	Phosphoinositide phospholipase C OS=Paralichthys olivaceus GN=PLC PE=2 SV=1 E(blastx)=2e-18
isogroup61977	Transcriptional adapter 3-like OS=Dicentrarchus labrax GN=TADA3L PE=4 SV=1 E(blastx)=2e-25
isogroup5595	ERGI3 OS=Poeciliopsis prolifica GN=ERGI3 PE=4 SV=1 E(blastx)=2e-179
isogroup11013	TBC1 domain family member 13 OS=Chelonia mydas GN=UY3_04711 PE=4 SV=1 E(blastx)=1e-49
isogroup12213	Chromosome 12 SCAF14999, whole genome shotgun sequence OS=Tetraodon nigroviridis GN=GSTENG00029427001 PE=4 SV=1 E(blastx)=9e-82
isogroup24404	Plasminogen related growth factor receptor 2 OS=Dicentrarchus labrax GN=PRGFR2 PE=4 SV=1 E(blastx)=9e-71
isogroup64942	Hypoxanthine phosphoribosyltransferase OS=Acinetobacter junii SH205 GN=hpt PE=4 SV=1 E(blastx)=3e-38
isogroup77646	Reverse transcriptase-like protein OS=Fundulus heteroclitus PE=4 SV=1 E(blastx)=2e-24
isogroup6342	Complement component C3 (Fragment) OS=Epinephelus bruneus PE=2 SV=1 E(blastx)=2e-75
isogroup42055	Palmitoyltransferase (Fragment) OS=Aphyosemion striatum GN=ZDHHC20 PE=3 SV=1 E(blastx)=1e-44
isogroup76574	UBP12 (Fragment) OS=Poeciliopsis prolifica GN=UBP12 PE=4 SV=1 E(blastx)=1e-12
isogroup74429	Serine/arginine repetitive matrix protein 2, putative OS=Fundulus heteroclitus PE=4 SV=1 E(blastx)=1e-06
isogroup22106	FK506 binding protein-like OS=Fundulus heteroclitus PE=4 SV=1 E(blastx)=4e-38
isogroup47071	E3 ubiquitin/ISG15 ligase TRIM25 OS=Larimichthys crocea GN=EH28_08190 PE=4 SV=1 E(blastx)=6e-11
isogroup19932	Chromosome 1 SCAF15008, whole genome shotgun sequence (Fragment) OS=Tetraodon nigroviridis GN=GSTENG00031294001 PE=4 SV=1 E(blastx)=6e-41
isogroup71962	SUGP1 (Fragment) OS=Poeciliopsis prolifica GN=SUGP1 PE=4 SV=1 E(blastx)=5e-42
isogroup50123	Formin binding protein 1 OS=Nothobranchius korthausae GN=FNBP1 PE=4 SV=1 E(blastx)=6e-40
isogroup13728	Serine/arginine repetitive matrix protein 1 OS=Larimichthys crocea GN=EH28_10223 PE=4 SV=1 E(blastx)=5e-18
isogroup55682	Chromosome 15 SCAF14992, whole genome shotgun sequence (Fragment) OS=Tetraodon nigroviridis GN=GSTENG00028503001 PE=4 SV=1 E(blastx)=4e-57
isogroup79509	Glutamate decarboxylase-like protein 1 OS=Salmo salar GN=GADL1 PE=2 SV=1 E(blastx)=2e-20
isogroup37643	CALRL (Fragment) OS=Poeciliopsis prolifica GN=CALRL PE=4 SV=1 E(blastx)=9e-34
isogroup24604	Tyrosine-protein kinase OS=Larimichthys crocea GN=EH28_08069 PE=3 SV=1 E(blastx)=5e-78
isogroup18911	Uridine kinase OS=Oreochromis niloticus GN=uck1 PE=3 SV=1 E(blastx)=2e-107
isogroup7742	Translocase of outer mitochondrial membrane 20 homolog b OS=Aphyosemion striatum GN=TOMM20B PE=3 SV=1 E(blastx)=3e-27
isogroup45594	RANB3 (Fragment) OS=Poeciliopsis prolifica GN=RANB3 PE=4 SV=1 E(blastx)=7e-16
isogroup24264	Receptor-type tyrosine-protein phosphatase C OS=Larimichthys crocea GN=EH28_09750 PE=4 SV=1 E(blastx)=5e-33
isogroup72247	FIP1 (Fragment) OS=Poeciliopsis prolifica GN=FIP1 PE=4 SV=1 E(blastx)=5e-29
isogroup37315	Complement factor H (Fragment) OS=Larimichthys crocea GN=EH28_04456 PE=4 SV=1 E(blastx)=1e-11
isogroup53396	Phosphodiesterase (Fragment) OS=Takifugu rubripes GN=PDE2A PE=3 SV=1 E(blastx)=2e-58
isogroup23527	CEPT1 OS=Poeciliopsis prolifica GN=CEPT1 PE=4 SV=1 E(blastx)=3e-33
isogroup58001	UPF0313 protein A2486_09070 OS=Burkholderiales bacterium RIFOXYC12_FULL_65_23 GN=A2486_09070 PE=3 SV=1 E(blastx)=1e-41
isogroup5650	Lysine-specific demethylase 8 OS=Larimichthys crocea GN=EH28_08622 PE=4 SV=1 E(blastx)=2e-143
isogroup6189	Epithelial membrane protein 2 OS=Esox lucius GN=EMP2 PE=2 SV=1 E(blastx)=8e-84
isogroup34090	ZEP3 (Fragment) OS=Poeciliopsis prolifica GN=ZEP3 PE=4 SV=1 E(blastx)=7e-23
isogroup53147	MHD domain-containing death-inducing protein OS=Larimichthys crocea GN=EH28_04705 PE=4 SV=1 E(blastx)=7e-41
isogroup17000	RM47 OS=Poeciliopsis prolifica GN=RM47 PE=4 SV=1 E(blastx)=6e-53
isogroup24541	F-box only protein 3 (Fragment) OS=Larimichthys crocea GN=EH28_03487 PE=4 SV=1 E(blastx)=3e-86
isogroup72506	Solute carrier family 25 (Mitochondrial carrier, peroxisomal membrane protein), member 17 (Fragment) OS=Nothobranchius pienaari GN=SLC25A17 PE=3 SV=1 E(blastx)=9e-28
isogroup54633	Alpha-(1,6)-fucosyltransferase OS=Fundulus heteroclitus PE=4 SV=1 E(blastx)=5e-61
isogroup22996	Zinc-binding protein A33 OS=Larimichthys crocea GN=EH28_10355 PE=4 SV=1 E(blastx)=1e-86
isogroup3057	Transmembrane emp24 domain-containing protein 7 (Fragment) OS=Fundulus heteroclitus PE=3 SV=1 E(blastx)=5e-123
isogroup13940	Polymerase (DNA directed) kappa (Fragment) OS=Nothobranchius pienaari GN=POLK PE=4 SV=1 E(blastx)=5e-115
isogroup40699	Checkpoint with forkhead and ring finger domains, E3 ubiquitin protein ligase OS=Nothobranchius kuhntae GN=CHFR PE=4 SV=1 E(blastx)=7e-31
isogroup25028	Tyrosine-protein kinase OS=Dicentrarchus labrax GN=YES1 PE=3 SV=1 E(blastx)=2e-71
isogroup7317	Neoverrucotoxin subunit alpha (Fragment) OS=Larimichthys crocea GN=EH28_05088 PE=4 SV=1 E(blastx)=2e-09
isogroup3410	Calcium-binding protein 39-like protein OS=Larimichthys crocea GN=EH28_04653 PE=4 SV=1 E(blastx)=6e-136
isogroup13888	Hepatocyte nuclear factor 1-beta OS=Fundulus heteroclitus PE=4 SV=1 E(blastx)=3e-10
isogroup41547	Transmembrane serine protease 8 OS=Trichuris trichiura GN=TTRE_0000138601 PE=3 SV=1 E(blastx)=3e-20
isogroup48383	PRPS2 (Fragment) OS=Poeciliopsis prolifica GN=PRPS2 PE=4 SV=1 E(blastx)=3e-59
isogroup59405	Blue light sensor protein OS=Curvibacter sp. GWA2_64_110 GN=A2Z93_09855 PE=4 SV=1 E(blastx)=2e-13
isogroup7054	Glutamine-rich protein 1 OS=Larimichthys crocea GN=EH28_03050 PE=4 SV=1 E(blastx)=1e-64
isogroup39343	Rho GTPase-activating protein 42 OS=Fundulus heteroclitus PE=4 SV=1 E(blastx)=2e-75
isogroup26436	RNA binding motif, single stranded interacting protein 2 (Fragment) OS=Nothobranchius kadleci GN=RBMS2 PE=4 SV=1 E(blastx)=3e-83
isogroup38285	Protein prune OS=Larimichthys crocea GN=EH28_03011 PE=4 SV=1 E(blastx)=2e-22
isogroup1440	RING finger protein 24 OS=Larimichthys crocea GN=EH28_12345 PE=4 SV=1 E(blastx)=6e-74
isogroup9586	Exocyst complex component 7 (Fragment) OS=Fundulus heteroclitus PE=4 SV=1 E(blastx)=6e-129
isogroup49345	Wu:fi13g07 OS=Aphyosemion striatum GN=GRAMD3 PE=4 SV=1 E(blastx)=3e-21
isogroup32048	G protein-coupled receptor 97 (Fragment) OS=Aphyosemion striatum GN=GPR97 PE=4 SV=1 E(blastx)=5e-20
isogroup22562	D204 protein (Fragment) OS=Danio rerio GN=plxna4 PE=2 SV=1 E(blastx)=6e-43
isogroup80118	Sterol 26-hydroxylase, mitochondrial OS=Fundulus heteroclitus PE=3 SV=1 E(blastx)=2e-06
isogroup7260	THO complex 1 (Fragment) OS=Nothobranchius kuhntae GN=THOC1 PE=4 SV=1 E(blastx)=4e-159
isogroup15617	NACHT, LRR and PYD domains-containing protein 12 OS=Larimichthys crocea GN=EH28_08858 PE=4 SV=1 E(blastx)=1e-87
isogroup1375	7-alpha-hydroxycholest-4-en-3-one 12-alpha-hydroxylase (Fragment) OS=Micropterus salmoides PE=2 SV=1 E(blastx)=1e-156
isogroup16742	Phosphatidate phosphatase LPIN1 OS=Larimichthys crocea GN=EH28_09682 PE=4 SV=1 E(blastx)=6e-119
isogroup26696	Transcription elongation regulator 1 OS=Nothobranchius furzeri GN=TCERG1 PE=4 SV=1 E(blastx)=1e-33
isogroup66567	Serine/threonine-protein phosphatase 4 regulatory subunit 3B (Fragment) OS=Neovison vison GN=P4R3B PE=2 SV=1 E(blastx)=2e-43
isogroup56627	PPHLN (Fragment) OS=Poeciliopsis prolifica GN=PPHLN PE=4 SV=1 E(blastx)=9e-11
isogroup14826	LIM domain and actin-binding protein 1 OS=Larimichthys crocea GN=EH28_08828 PE=4 SV=1 E(blastx)=1e-68
isogroup60578	Deleted in malignant brain tumors 1 protein (Fragment) OS=Fundulus heteroclitus PE=4 SV=1 E(blastx)=2e-13
isogroup14609	Dual specificity testis-specific protein kinase 2 OS=Larimichthys crocea GN=EH28_06014 PE=4 SV=1 E(blastx)=3e-53
isogroup8417	Suppressor APC domain-containing protein 1 OS=Fundulus heteroclitus PE=4 SV=1 E(blastx)=2e-60
isogroup55318	Rho GTPase activating protein 15 (Fragment) OS=Nothobranchius pienaari GN=ARHGAP15 PE=4 SV=1 E(blastx)=2e-41
isogroup18800	ADP-ribosylation factor-like 3 (Fragment) OS=Nothobranchius pienaari GN=ARL3 PE=3 SV=1 E(blastx)=3e-109
isogroup29567	Protein phosphatase 1, regulatory subunit 12C (Fragment) OS=Nothobranchius kadleci GN=PPP1R12C PE=4 SV=1 E(blastx)=4e-44
isogroup44623	Complement factor B-like protein (Fragment) OS=Siniperca chuatsi PE=2 SV=1 E(blastx)=4e-42
isogroup23412	Excision repair cross-complementing rodent repair deficiency, complementation group 4 OS=Aphyosemion striatum GN=ERCC4 PE=4 SV=1 E(blastx)=2e-60
isogroup48050	VPS35 OS=Poeciliopsis prolifica GN=VPS35 PE=4 SV=1 E(blastx)=1e-68
isogroup22603	ATP-binding cassette sub-family E member 1 (Fragment) OS=Fundulus heteroclitus PE=4 SV=1 E(blastx)=1e-68
isogroup65789	Putative ubiquitin carboxyl-terminal hydrolase 50 OS=Larimichthys crocea GN=EH28_08902 PE=3 SV=1 E(blastx)=6e-07
isogroup22097	Butyrophilin subfamily 3 member A3 OS=Larimichthys crocea GN=EH28_01396 PE=4 SV=1 E(blastx)=2e-27
isogroup25300	Transposable element Tc3 transposase OS=Dicentrarchus labrax GN=TC3A PE=4 SV=1 E(blastx)=1e-17
isogroup37975	Transmembrane protein 204 (Fragment) OS=Nothobranchius rachovii GN=TMEM204 PE=4 SV=1 E(blastx)=2e-45
isogroup16521	Serine/threonine-protein kinase 17A (Fragment) OS=Fundulus heteroclitus PE=4 SV=1 E(blastx)=2e-38
isogroup43025	Nuclear receptor subfamily 4 group A member 3 OS=Fundulus heteroclitus PE=3 SV=1 E(blastx)=9e-53
isogroup67771	Chromosome 8 SCAF14543, whole genome shotgun sequence (Fragment) OS=Tetraodon nigroviridis GN=GSTENG00015426001 PE=4 SV=1 E(blastx)=2e-49
isogroup4116	Hepcidin (Fragment) OS=Larimichthys crocea GN=hep PE=2 SV=1 E(blastx)=3e-38
isogroup6638	GNAI2 (Fragment) OS=Poeciliopsis prolifica GN=GNAI2 PE=4 SV=1 E(blastx)=4e-41
isogroup8020	Cyclin D2, a (Fragment) OS=Aphyosemion striatum GN=CCND2A PE=3 SV=1 E(blastx)=5e-92
isogroup9596	Intersectin-2 OS=Larimichthys crocea GN=EH28_01279 PE=4 SV=1 E(blastx)=1e-80
isogroup29515	Carnitine O-palmitoyltransferase 1, liver isoform OS=Larimichthys crocea GN=EH28_02855 PE=3 SV=1 E(blastx)=3e-22
isogroup73209	Importin-11 (Fragment) OS=Fundulus heteroclitus PE=4 SV=1 E(blastx)=1e-10
isogroup41409	Plasminogen activator inhibitor 1 RNA-binding protein OS=Larimichthys crocea GN=EH28_07448 PE=4 SV=1 E(blastx)=4e-06
isogroup14282	PR40A OS=Poeciliopsis prolifica GN=PR40A PE=4 SV=1 E(blastx)=2e-105
isogroup25739	Peptidylprolyl isomerase OS=Gasterosteus aculeatus PE=4 SV=1 E(blastx)=7e-30
isogroup15108	FBXW2 OS=Poeciliopsis prolifica GN=FBXW2 PE=4 SV=1 E(blastx)=9e-79
isogroup73361	HTR7A (Fragment) OS=Poeciliopsis prolifica GN=HTR7A PE=4 SV=1 E(blastx)=3e-40
isogroup68499	Toll-interleukin 1 receptor domain containing adaptor protein OS=Takifugu rubripes GN=Mal PE=2 SV=1 E(blastx)=6e-41
isogroup38086	Non-syndromic hearing impairment protein 5 OS=Larimichthys crocea GN=EH28_12757 PE=4 SV=1 E(blastx)=4e-50
isogroup20559	RWD domain containing 4 (Fragment) OS=Nothobranchius korthausae GN=RWDD PE=4 SV=1 E(blastx)=2e-68
isogroup11368	DEN1B OS=Poeciliopsis prolifica GN=DEN1B PE=4 SV=1 E(blastx)=6e-94
isogroup22909	Zinc finger protein 226 OS=Larimichthys crocea GN=EH28_08932 PE=4 SV=1 E(blastx)=2e-58
isogroup24273	Tubulin alpha chain (Fragment) OS=Nothobranchius rachovii GN=TUBA4A PE=3 SV=1 E(blastx)=9e-77
isogroup16536	39S ribosomal protein L54, mitochondrial OS=Larimichthys crocea GN=EH28_12630 PE=4 SV=1 E(blastx)=6e-24
isogroup32428	Cytochrome P450, family 2, subfamily J, polypeptide 2 (Fragment) OS=Nothobranchius rachovii GN=CYP2J2 PE=3 SV=1 E(blastx)=3e-30
isogroup25865	Regulator of nonsense transcripts 1 OS=Larimichthys crocea GN=EH28_10854 PE=4 SV=1 E(blastx)=3e-47
isogroup72988	LAS1-like OS=Aphyosemion striatum GN=LAS1L PE=4 SV=1 E(blastx)=2e-15
isogroup62929	AL1L2 (Fragment) OS=Poeciliopsis prolifica GN=AL1L2 PE=4 SV=1 E(blastx)=5e-44
isogroup24152	Mitogen-activated protein kinase OS=Larimichthys crocea GN=ERK5 PE=2 SV=1 E(blastx)=7e-80
isogroup25036	Si:ch73-389k6.1 OS=Nothobranchius korthausae GN=SI:CH73-389K6.1 PE=4 SV=1 E(blastx)=3e-15
isogroup76620	Vacuolar protein sorting 25 (Fragment) OS=Nothobranchius rachovii GN=VPS25 PE=4 SV=1 E(blastx)=3e-21
isogroup64479	CTNL1 (Fragment) OS=Poeciliopsis prolifica GN=CTNL1 PE=4 SV=1 E(blastx)=5e-16
isogroup62168	Tight junction protein 1a OS=Nothobranchius kuhntae GN=TJP1A PE=4 SV=1 E(blastx)=7e-24
isogroup72386	Cation-transporting ATPase OS=Takifugu rubripes GN=atp13a2 PE=3 SV=1 E(blastx)=5e-28
isogroup25466	ATG2B OS=Poeciliopsis prolifica GN=ATG2B PE=4 SV=1 E(blastx)=2e-86
isogroup60206	WD repeat, sterile alpha motif and U-box domain containing 1 (Fragment) OS=Nothobranchius kuhntae GN=WDSUB1 PE=4 SV=1 E(blastx)=5e-36
isogroup34177	Dual specificity mitogen-activated protein kinase kinase 7-like (Fragment) OS=Scleropages formosus GN=Z043_121406 PE=4 SV=1 E(blastx)=3e-71
isogroup34663	Leucine-rich repeat-containing protein 40 OS=Larimichthys crocea GN=EH28_04226 PE=4 SV=1 E(blastx)=1e-29
isogroup27138	Putative transposase OS=Xenopus tropicalis GN=tnp PE=4 SV=1 E(blastx)=1e-16
isogroup66654	Porcupine homolog (Fragment) OS=Nothobranchius kadleci GN=PORCN PE=3 SV=1 E(blastx)=7e-30
isogroup69269	Nucleolar protein 8 OS=Larimichthys crocea GN=EH28_05565 PE=4 SV=1 E(blastx)=2e-30
isogroup18317	Mannose-6-phosphate isomerase OS=Larimichthys crocea GN=EH28_12821 PE=3 SV=1 E(blastx)=7e-30
isogroup46521	Histone-binding protein RBBP7 OS=Esox lucius GN=RBBP7 PE=2 SV=1 E(blastx)=4e-65
isogroup48738	Ras suppressor protein 1 (Fragment) OS=Leptosomus discolor GN=N330_03466 PE=4 SV=1 E(blastx)=2e-20
isogroup35267	Chromosome 7 SCAF14601, whole genome shotgun sequence OS=Tetraodon nigroviridis GN=GSTENG00018962001 PE=4 SV=1 E(blastx)=1e-22
isogroup50899	GH35 (Fragment) OS=Poeciliopsis prolifica GN=GH35 PE=4 SV=1 E(blastx)=1e-39
isogroup16843	Diphosphoinositol polyphosphate phosphohydrolase 1 OS=Dicentrarchus labrax GN=NUDT3 PE=4 SV=1 E(blastx)=5e-50
isogroup7987	G1/S-specific cyclin-E1 OS=Larimichthys crocea GN=EH28_07038 PE=3 SV=1 E(blastx)=2e-105
isogroup332	Brain-specific angiogenesis inhibitor 1-associated 2 1-like protein OS=Fundulus heteroclitus PE=4 SV=1 E(blastx)=2e-13
isogroup80673	WIPI1 (Fragment) OS=Poeciliopsis prolifica GN=WIPI1 PE=4 SV=1 E(blastx)=2e-25
isogroup62450	PPUP4764 OS=Poeciliopsis prolifica GN=PPUP4766 PE=4 SV=1 E(blastx)=1e-12
isogroup44776	RHG26 OS=Poeciliopsis prolifica GN=RHG26 PE=4 SV=1 E(blastx)=9e-18
isogroup11355	Tripartite motif containing protein 25 OS=Epinephelus coioides GN=TRIM25 PE=2 SV=1 E(blastx)=3e-19
isogroup56237	Calumenin-A OS=Larimichthys crocea GN=EH28_10252 PE=4 SV=1 E(blastx)=6e-42
isogroup27907	Zinc-binding protein A33-like OS=Oplegnathus fasciatus PE=2 SV=1 E(blastx)=2e-42
isogroup2328	SH2 domain containing 5 OS=Nothobranchius kuhntae GN=SH2D5 PE=4 SV=1 E(blastx)=7e-165
isogroup53808	Glucose-6-phosphatase OS=Dicentrarchus labrax GN=G6PC3 PE=3 SV=1 E(blastx)=1e-44
isogroup39725	GALT6 OS=Poeciliopsis prolifica GN=GALT6 PE=4 SV=1 E(blastx)=1e-46
isogroup36712	RNA polymerase II elongation factor ELL OS=Larimichthys crocea GN=EH28_02397 PE=4 SV=1 E(blastx)=9e-75
isogroup32361	Cyclic AMP-dependent transcription factor ATF-5 OS=Larimichthys crocea GN=EH28_03200 PE=4 SV=1 E(blastx)=9e-56
isogroup19512	Cryptochrome-1 OS=Larimichthys crocea GN=EH28_03129 PE=4 SV=1 E(blastx)=1e-50
isogroup50395	Solute carrier family 25 member 48 OS=Larimichthys crocea GN=EH28_12524 PE=3 SV=1 E(blastx)=8e-30
isogroup25986	Protein kinase, AMP-activated, beta 1 non-catalytic subunit, b OS=Nothobranchius kadleci GN=PRKAB1B PE=4 SV=1 E(blastx)=2e-55
isogroup48192	WD repeat-containing protein 40A OS=Dicentrarchus labrax GN=WDR40A PE=4 SV=1 E(blastx)=2e-53
isogroup72693	UBX domain-containing protein 2A OS=Larimichthys crocea GN=EH28_00201 PE=4 SV=1 E(blastx)=1e-07
isogroup55358	T-cell activation inhibitor, mitochondrial OS=Fundulus heteroclitus PE=4 SV=1 E(blastx)=2e-41
isogroup8005	Interferon regulatory factor 6 OS=Miichthys miiuy PE=3 SV=1 E(blastx)=7e-09
isogroup48475	REV3-like, catalytic subunit of DNA polymerase zeta (Fragment) OS=Nothobranchius kadleci GN=REV3L PE=4 SV=1 E(blastx)=1e-54
isogroup61324	Pyrin OS=Fundulus heteroclitus PE=4 SV=1 E(blastx)=1e-12
isogroup72615	DNA polymerase subunit gamma-1 OS=Fundulus heteroclitus PE=4 SV=1 E(blastx)=8e-21
isogroup15770	Methylmalonate-semialdehyde dehydrogenase [acylating], mitochondrial OS=Fundulus heteroclitus PE=4 SV=1 E(blastx)=9e-117
isogroup68513	Neoverrucotoxin subunit alpha (Fragment) OS=Larimichthys crocea GN=EH28_08776 PE=4 SV=1 E(blastx)=2e-14
isogroup45044	Cytochrome P450 CYP2N OS=Chaetodon plebeius GN=CYP PE=2 SV=1 E(blastx)=2e-56
isogroup37045	Septin 9 OS=Nothobranchius kadleci GN=SEPT9 PE=3 SV=1 E(blastx)=3e-83
isogroup38727	GEPH OS=Poeciliopsis prolifica GN=GEPH PE=4 SV=1 E(blastx)=6e-06
isogroup27649	Apolipoprotein L2 OS=Fundulus heteroclitus PE=4 SV=1 E(blastx)=3e-14
isogroup12875	TRPM7 (Fragment) OS=Poeciliopsis prolifica GN=TRPM7 PE=4 SV=1 E(blastx)=2e-77
isogroup39758	Erythroid differentiation-related factor 1 (Fragment) OS=Chelonia mydas GN=UY3_00581 PE=4 SV=1 E(blastx)=5e-67
isogroup3813	C7orf30 OS=Anoplopoma fimbria GN=CG030 PE=2 SV=1 E(blastx)=3e-78
isogroup34050	Claudin OS=Larimichthys crocea GN=EH28_07223 PE=3 SV=1 E(blastx)=2e-33
isogroup18964	Translocating chain-associated membrane protein OS=Dicentrarchus labrax GN=TRAM1L1 PE=3 SV=1 E(blastx)=6e-83
isogroup80714	Armadillo repeat-containing protein 10 OS=Larimichthys crocea GN=EH28_09251 PE=4 SV=1 E(blastx)=1e-16
isogroup30685	E3 ubiquitin-protein ligase HACE1 OS=Fundulus heteroclitus PE=4 SV=1 E(blastx)=1e-22
isogroup38240	RFA1 OS=Poeciliopsis prolifica GN=RFA1 PE=4 SV=1 E(blastx)=4e-71
isogroup59593	Regulation of nuclear pre-mRNA domain-containing protein 2 OS=Larimichthys crocea GN=EH28_10434 PE=4 SV=1 E(blastx)=1e-21
isogroup40784	Kynurenine/alpha-aminoadipate aminotransferase, mitochondrial (Fragment) OS=Fundulus heteroclitus PE=4 SV=1 E(blastx)=5e-53
isogroup60175	Protein rogdi OS=Larimichthys crocea GN=EH28_02209 PE=4 SV=1 E(blastx)=7e-46
isogroup47143	GTP-binding protein 10 (Putative) OS=Nothobranchius furzeri GN=GTPBP10 PE=4 SV=1 E(blastx)=3e-63
isogroup36238	Diablo-like protein (Fragment) OS=Oryzias melastigma PE=2 SV=1 E(blastx)=1e-07
isogroup18602	Magnesium transporter protein 1 (Fragment) OS=Larimichthys crocea GN=EH28_03686 PE=4 SV=1 E(blastx)=1e-93
isogroup53152	Protein ITFG3 OS=Dicentrarchus labrax GN=ITFG3 PE=4 SV=1 E(blastx)=1e-43
isogroup21534	Mitochondrial carrier 1 OS=Nothobranchius kadleci GN=MTCH1 PE=3 SV=1 E(blastx)=1e-59
isogroup49100	Tyrosine-protein kinase OS=Gasterosteus aculeatus PE=3 SV=1 E(blastx)=6e-23
isogroup55190	Complement component c3 OS=Epinephelus coioides PE=2 SV=1 E(blastx)=7e-43
isogroup54557	Interleukin enhancer-binding factor 3 OS=Larimichthys crocea GN=EH28_05591 PE=4 SV=1 E(blastx)=3e-12
isogroup20851	DOPP1 (Fragment) OS=Poeciliopsis prolifica GN=DOPP1 PE=4 SV=1 E(blastx)=6e-59
isogroup54376	Acyl-CoA dehydrogenase OS=Pseudomonas aeruginosa BL04 GN=Q058_03972 PE=3 SV=1 E(blastx)=1e-23
isogroup8161	Cdc42-interacting protein 4 OS=Larimichthys crocea GN=EH28_02031 PE=4 SV=1 E(blastx)=7e-140
isogroup20832	Centrosomal protein cep57l1 OS=Larimichthys crocea GN=EH28_04562 PE=4 SV=1 E(blastx)=4e-57
isogroup61111	SH3 and multiple ankyrin repeat domains protein 1 OS=Larimichthys crocea GN=EH28_09281 PE=4 SV=1 E(blastx)=4e-24
isogroup46924	Tescalcin OS=Anoplopoma fimbria GN=TESC PE=2 SV=1 E(blastx)=5e-39
isogroup7271	Signal peptide peptidase-like 2 OS=Aphyosemion striatum GN=SPPL2 PE=4 SV=1 E(blastx)=3e-127
isogroup13583	Protein zyg-11 OS=Larimichthys crocea GN=EH28_03900 PE=4 SV=1 E(blastx)=4e-108
isogroup39114	p85A OS=Poeciliopsis prolifica GN=P85A PE=4 SV=1 E(blastx)=2e-52
isogroup76963	ACDSB OS=Poeciliopsis prolifica GN=ACDSB PE=4 SV=1 E(blastx)=3e-42
isogroup6000	Aspartate aminotransferase OS=Larimichthys crocea GN=EH28_11319 PE=4 SV=1 E(blastx)=7e-166
isogroup2933	Carbonic anhydrase V OS=Nothobranchius pienaari GN=CA5 PE=4 SV=1 E(blastx)=3e-95
isogroup25500	Merlin OS=Larimichthys crocea GN=EH28_07230 PE=4 SV=1 E(blastx)=2e-37
isogroup24130	TRI16 (Fragment) OS=Poeciliopsis prolifica GN=TRI16 PE=4 SV=1 E(blastx)=1e-52
isogroup68913	Tribbles homolog 1 OS=Dicentrarchus labrax GN=TRIB1 PE=4 SV=1 E(blastx)=3e-44
isogroup35212	Nck-associated protein 5 OS=Larimichthys crocea GN=EH28_01863 PE=4 SV=1 E(blastx)=6e-59
isogroup34955	Endosialin OS=Larimichthys crocea GN=EH28_08752 PE=4 SV=1 E(blastx)=6e-46
isogroup23632	F16B1 OS=Poeciliopsis prolifica GN=F16B1 PE=4 SV=1 E(blastx)=7e-65
isogroup66294	Phosphoinositide 3-kinase regulatory subunit 6 OS=Larimichthys crocea GN=EH28_00854 PE=4 SV=1 E(blastx)=6e-32
isogroup29586	AR19B (Fragment) OS=Poeciliopsis prolifica GN=AR19B PE=3 SV=1 E(blastx)=1e-49
isogroup42613	3 beta-hydroxysteroid dehydrogenase type 7 OS=Larimichthys crocea GN=EH28_04145 PE=3 SV=1 E(blastx)=3e-09
isogroup4593	Family with sequence similarity 76, member B OS=Nothobranchius korthausae GN=FAM76B PE=4 SV=1 E(blastx)=5e-122
isogroup12262	GTPase IMAP family member 4 OS=Larimichthys crocea GN=EH28_04166 PE=4 SV=1 E(blastx)=4e-14
isogroup17066	Cryptochrome DASH OS=Dicentrarchus labrax GN=CRY-DASH PE=4 SV=1 E(blastx)=1e-119
isogroup74263	Tetraspanin OS=Oryctolagus cuniculus GN=TSPAN17 PE=3 SV=1 E(blastx)=2e-48
isogroup16051	Serine/threonine kinase 19 (Fragment) OS=Nothobranchius rachovii GN=STK19 PE=4 SV=1 E(blastx)=2e-39
isogroup31651	Helentron 4 helitron-like transposon replicase/helicase/endonuclease (Fragment) OS=Aphyosemion striatum GN=HEL_DR4 PE=4 SV=1 E(blastx)=2e-08
isogroup3809	UDP-glucuronosyltransferase (Fragment) OS=Takifugu rubripes GN=LOC101079977 PE=3 SV=1 E(blastx)=2e-88
isogroup33690	Peroxisome biogenesis factor 10 OS=Fundulus heteroclitus PE=4 SV=1 E(blastx)=5e-43
isogroup60331	Synaptojanin-2-binding protein OS=Ictalurus punctatus GN=SYJ2B PE=2 SV=1 E(blastx)=2e-20
isogroup10790	Interleukin enhancer-binding factor 3 OS=Larimichthys crocea GN=EH28_05591 PE=4 SV=1 E(blastx)=3e-80
isogroup5542	Solute carrier family 25 member 34 OS=Larimichthys crocea GN=EH28_03064 PE=3 SV=1 E(blastx)=1e-09
isogroup64749	CCR4-NOT transcription complex, subunit 6 OS=Danio rerio GN=cnot6a PE=1 SV=1 E(blastx)=1e-40
isogroup4621	Kelch 6-like protein OS=Fundulus heteroclitus PE=4 SV=1 E(blastx)=5e-131
isogroup67332	Basement membrane-specific heparan sulfate proteoglycan core protein OS=Larimichthys crocea GN=EH28_09298 PE=4 SV=1 E(blastx)=9e-29
isogroup1212	HHIP-like 1 OS=Nothobranchius pienaari GN=HHIPL1 PE=4 SV=1 E(blastx)=7e-33
isogroup36273	Prolactin regulatory element-binding protein OS=Salmo salar GN=PREB PE=2 SV=1 E(blastx)=2e-57
isogroup73712	Fish virus induced TRIM protein OS=Oncorhynchus mykiss GN=finTRIM PE=2 SV=1 E(blastx)=3e-29
isogroup19738	Cytochrome P450 3A OS=Dicentrarchus labrax PE=2 SV=1 E(blastx)=8e-11
isogroup29990	Neutrophil cytosol factor 2 OS=Dicentrarchus labrax GN=NCF2 PE=4 SV=1 E(blastx)=8e-34
isogroup43991	Heat shock protein 70 (Fragment) OS=Dentex dentex PE=2 SV=1 E(blastx)=6e-51
isogroup55275	Kinesin light chain 4 (Fragment) OS=Nothobranchius korthausae GN=KLC4 PE=4 SV=1 E(blastx)=7e-53
isogroup14744	Cyclin-related protein FAM58A OS=Fundulus heteroclitus PE=3 SV=1 E(blastx)=2e-112
isogroup32011	Prospero homeobox 1 OS=Nothobranchius furzeri GN=PROX1 PE=4 SV=1 E(blastx)=8e-08
isogroup54145	Ankyrin repeat and SOCS box protein 13 OS=Larimichthys crocea GN=EH28_10824 PE=4 SV=1 E(blastx)=4e-47
isogroup29019	ATP-dependent DNA helicase OS=Larimichthys crocea GN=EH28_11063 PE=3 SV=1 E(blastx)=1e-06
isogroup45673	Transposase IS1182 family OS=Flavobacterium psychrophilum (strain JIP02/86 / ATCC 49511) GN=FP2569 PE=4 SV=1 E(blastx)=5e-56
isogroup21119	Complement C1q 4-like protein (Fragment) OS=Fundulus heteroclitus PE=4 SV=1 E(blastx)=7e-12
isogroup80777	Leukocyte elastase inhibitor (Fragment) OS=Epinephelus coioides PE=2 SV=1 E(blastx)=7e-36
isogroup65161	EVI5 OS=Poeciliopsis prolifica GN=EVI5 PE=4 SV=1 E(blastx)=2e-37
isogroup65870	WD repeat, SAM and U-box domain-containing 1-like protein (Fragment) OS=Fundulus heteroclitus PE=4 SV=1 E(blastx)=2e-12
isogroup21028	Zinc finger protein 182 OS=Larimichthys crocea GN=EH28_01388 PE=4 SV=1 E(blastx)=3e-24
isogroup19652	MAFB (Fragment) OS=Poeciliopsis prolifica GN=MAFB PE=4 SV=1 E(blastx)=8e-86
isogroup67201	DNA damage-inducible transcript 4 protein OS=Larimichthys crocea GN=EH28_08005 PE=4 SV=1 E(blastx)=6e-50
isogroup59315	NUCKS (Fragment) OS=Poeciliopsis prolifica GN=NUCKS PE=4 SV=1 E(blastx)=3e-15
isogroup65775	Chromosome 13 SCAF14715, whole genome shotgun sequence (Fragment) OS=Tetraodon nigroviridis GN=GSTENG00022752001 PE=4 SV=1 E(blastx)=3e-45
isogroup11284	Heparan-alpha-glucosaminide N-acetyltransferase OS=Nothobranchius furzeri GN=HGSNAT PE=4 SV=1 E(blastx)=8e-75
isogroup19183	Origin recognition complex subunit 4 OS=Takifugu rubripes GN=orc4 PE=3 SV=1 E(blastx)=2e-88
isogroup70162	Signal recognition particle 72 kDa protein (Fragment) OS=Perca flavescens GN=srp72 PE=2 SV=1 E(blastx)=4e-24
isogroup60304	FHL3 (Fragment) OS=Poeciliopsis prolifica GN=FHL3 PE=4 SV=1 E(blastx)=3e-32
isogroup43031	Transcription initiation factor IIE subunit beta OS=Poecilia formosa PE=3 SV=1 E(blastx)=6e-42
isogroup73491	Chromosome 18 SCAF14665, whole genome shotgun sequence (Fragment) OS=Tetraodon nigroviridis GN=GSTENG00020881001 PE=4 SV=1 E(blastx)=7e-32
isogroup4648	Butyrophilin subfamily 3 member A3 OS=Larimichthys crocea GN=EH28_11774 PE=4 SV=1 E(blastx)=3e-73
isogroup33403	Serum amyloid A-like protein 1 OS=Oplegnathus fasciatus PE=4 SV=1 E(blastx)=7e-53
isogroup36258	Fructose-bisphosphate aldolase (Fragment) OS=Epinephelus coioides PE=2 SV=1 E(blastx)=3e-75
isogroup4014	KN motif and ankyrin repeat domain-containing protein 1 OS=Larimichthys crocea GN=EH28_06820 PE=4 SV=1 E(blastx)=2e-178
isogroup15029	VATA (Fragment) OS=Poeciliopsis prolifica GN=VATA PE=4 SV=1 E(blastx)=1e-136
isogroup54099	PPUP114 OS=Poeciliopsis prolifica GN=PPUP114 PE=4 SV=1 E(blastx)=1e-09
isogroup77262	PiggyBac transposable element-derived protein 3 OS=Fundulus heteroclitus PE=4 SV=1 E(blastx)=2e-19
isogroup74122	CSGA OS=Poeciliopsis prolifica GN=CSGA PE=4 SV=1 E(blastx)=5e-33
isogroup54916	Protein MON2 OS=Fundulus heteroclitus PE=4 SV=1 E(blastx)=4e-31
isogroup22068	E3 ubiquitin-protein ligase (Fragment) OS=Nothobranchius korthausae GN=ITCH PE=4 SV=1 E(blastx)=4e-112
isogroup70860	NACHT, LRR and PYD domains-containing protein 1 OS=Larimichthys crocea GN=EH28_00520 PE=4 SV=1 E(blastx)=3e-21
isogroup8484	Anoctamin OS=Nothobranchius rachovii GN=ANO5B PE=3 SV=1 E(blastx)=6e-154
isogroup5446	Protein NLRC3 OS=Larimichthys crocea GN=EH28_12317 PE=4 SV=1 E(blastx)=7e-06
isogroup4635	Nipped-B-like protein OS=Larimichthys crocea GN=EH28_08963 PE=4 SV=1 E(blastx)=2e-145
isogroup39261	Chromosome 2 SCAF14705, whole genome shotgun sequence OS=Tetraodon nigroviridis GN=GSTENG00022310001 PE=4 SV=1 E(blastx)=1e-20
isogroup10446	RNA binding motif protein 39 (Fragment) OS=Epinephelus coioides PE=2 SV=1 E(blastx)=8e-13
isogroup7810	Coatomer subunit epsilon OS=Anoplopoma fimbria GN=COPE PE=2 SV=1 E(blastx)=1e-106
isogroup55252	OGT1 OS=Poeciliopsis prolifica GN=OGT1 PE=4 SV=1 E(blastx)=5e-53
isogroup10486	Bromodomain and PHD finger containing, 3 OS=Aphyosemion striatum GN=BRPF3 PE=4 SV=1 E(blastx)=1e-12
isogroup14651	Nucleolar protein 11 OS=Aphyosemion striatum GN=NOL11 PE=4 SV=1 E(blastx)=3e-93
isogroup36769	Protein farnesyltransferase/geranylgeranyltransferase type-1 subunit alpha OS=Larimichthys crocea GN=EH28_06295 PE=4 SV=1 E(blastx)=8e-19
isogroup40915	Acetyl-coenzyme A synthetase OS=Aphyosemion striatum GN=CABZ01087853.1 PE=3 SV=1 E(blastx)=9e-64
isogroup46460	DEAD (Asp-Glu-Ala-Asp) box polypeptide 55 (Fragment) OS=Nothobranchius kuhntae GN=DDX55 PE=3 SV=1 E(blastx)=2e-59
isogroup15807	Gastrula zinc finger protein OS=Larimichthys crocea GN=EH28_03308 PE=4 SV=1 E(blastx)=1e-43
isogroup17222	Merlin OS=Larimichthys crocea GN=EH28_07230 PE=4 SV=1 E(blastx)=1e-29
isogroup16043	Speckle-type POZ-like protein OS=Fundulus heteroclitus PE=4 SV=1 E(blastx)=2e-40
isogroup20874	Epiplakin-like protein (Fragment) OS=Epinephelus coioides PE=2 SV=1 E(blastx)=8e-93
isogroup8615	E3 ubiquitin-protein ligase TRIM21 OS=Larimichthys crocea GN=EH28_02244 PE=4 SV=1 E(blastx)=9e-47
isogroup48223	V-type proton ATPase subunit E 1 OS=Larimichthys crocea GN=EH28_02191 PE=3 SV=1 E(blastx)=4e-55
isogroup2595	CXC chemokine receptor 3 OS=Scophthalmus maximus GN=CXCR3 PE=2 SV=1 E(blastx)=2e-102
isogroup4377	Lysine-specific demethylase 2B OS=Larimichthys crocea GN=EH28_10339 PE=4 SV=1 E(blastx)=2e-125
isogroup34604	Merlin OS=Larimichthys crocea GN=EH28_07230 PE=4 SV=1 E(blastx)=2e-27
isogroup28782	Large subunit GTPase 1 OS=Larimichthys crocea GN=EH28_10241 PE=4 SV=1 E(blastx)=3e-56
isogroup37212	DHX8 (Fragment) OS=Poeciliopsis prolifica GN=DHX8 PE=4 SV=1 E(blastx)=4e-58
isogroup78060	CREB/ATF bZIP transcription factor-like OS=Scleropages formosus GN=Z043_111495 PE=4 SV=1 E(blastx)=5e-37
isogroup2321	COUP transcription factor 1 OS=Fundulus heteroclitus PE=3 SV=1 E(blastx)=1e-163
isogroup5154	Proteasome subunit beta type OS=Nothobranchius korthausae GN=PSMB6 PE=3 SV=1 E(blastx)=3e-158
isogroup39291	Transmembrane protein 199 OS=Larimichthys crocea GN=EH28_08555 PE=4 SV=1 E(blastx)=4e-47
isogroup19893	Nuclear body protein SP140 OS=Fundulus heteroclitus PE=4 SV=1 E(blastx)=2e-28
isogroup5027	Heterogeneous nuclear ribonucleoprotein U-like 2 (Fragment) OS=Aphyosemion striatum GN=HNRNPUL2 PE=4 SV=1 E(blastx)=2e-25
isogroup70572	Spectrin, beta, non-erythrocytic 1 (Fragment) OS=Nothobranchius kuhntae GN=SPTBN1 PE=4 SV=1 E(blastx)=3e-12
isogroup55707	Transcriptional activator protein Pur-alpha OS=Fundulus heteroclitus PE=4 SV=1 E(blastx)=2e-24
isogroup5822	Src-like-adaptor 2 OS=Dicentrarchus labrax GN=SLA2 PE=4 SV=1 E(blastx)=4e-110
isogroup35724	Transmembrane 9 superfamily member OS=Oncorhynchus mykiss GN=GSONMT00064477001 PE=3 SV=1 E(blastx)=3e-62
isogroup52419	DI2BA OS=Poeciliopsis prolifica GN=DI2BA PE=4 SV=1 E(blastx)=4e-32
isogroup56941	Universal stress protein UspA OS=Acidovorax temperans GN=RP29_07595 PE=3 SV=1 E(blastx)=6e-47
isogroup20689	Cbx5 OS=Haplochromis burtoni GN=cbx5 PE=4 SV=1 E(blastx)=1e-63
isogroup51321	Suppressor of cytokine signaling 1b OS=Nothobranchius pienaari GN=SOCS1B PE=4 SV=1 E(blastx)=8e-14
isogroup58930	PiggyBac transposable element-derived 4-like protein OS=Fundulus heteroclitus PE=4 SV=1 E(blastx)=4e-13
isogroup67712	alpha-1,2-Mannosidase OS=Gasterosteus aculeatus PE=3 SV=1 E(blastx)=1e-40
isogroup22832	Leucine-zipper-like transcription regulator 1 OS=Aphyosemion striatum GN=LZTR1 PE=4 SV=1 E(blastx)=1e-93
isogroup52757	Murinoglobulin-2 OS=Larimichthys crocea GN=EH28_08539 PE=4 SV=1 E(blastx)=2e-45
isogroup15939	Structural maintenance of chromosomes protein 6 OS=Larimichthys crocea GN=EH28_05869 PE=4 SV=1 E(blastx)=5e-14
isogroup15092	Chromosome 13 SCAF14566, whole genome shotgun sequence (Fragment) OS=Tetraodon nigroviridis GN=GSTENG00016777001 PE=4 SV=1 E(blastx)=6e-18
isogroup17732	KIAA0513 OS=Aphyosemion striatum GN=KIAA0513 PE=4 SV=1 E(blastx)=1e-15
isogroup35305	EPHA2 (Fragment) OS=Poeciliopsis prolifica GN=EPHA2 PE=4 SV=1 E(blastx)=6e-17
isogroup15327	Laminin subunit beta-3 OS=Dicentrarchus labrax GN=LAMB3 PE=4 SV=1 E(blastx)=1e-16
isogroup35354	Nuclear factor erythroid 2-related factor 1 OS=Larimichthys crocea GN=EH28_12351 PE=3 SV=1 E(blastx)=7e-49
isogroup53749	PLXD1 (Fragment) OS=Poeciliopsis prolifica GN=PLXD1 PE=4 SV=1 E(blastx)=2e-48
isogroup62072	BAP18 (Fragment) OS=Poeciliopsis prolifica GN=BAP18 PE=4 SV=1 E(blastx)=5e-12
isogroup27724	Choline kinase alpha OS=Fundulus heteroclitus PE=4 SV=1 E(blastx)=1e-70
isogroup34281	Sorting nexin-17 OS=Larimichthys crocea GN=EH28_01971 PE=4 SV=1 E(blastx)=1e-10
isogroup64358	RNA helicase (Fragment) OS=Aphyosemion striatum GN=DDX18 PE=3 SV=1 E(blastx)=3e-41
isogroup38348	THO complex 1 (Fragment) OS=Nothobranchius rachovii GN=THOC1 PE=4 SV=1 E(blastx)=7e-29
isogroup80225	Apoptosis-inducing factor 2 OS=Larimichthys crocea GN=EH28_08806 PE=4 SV=1 E(blastx)=7e-17
isogroup4056	Alpha-1,3-mannosyl-glycoprotein 2-beta-N-acetylglucosaminyltransferase OS=Larimichthys crocea GN=EH28_05033 PE=4 SV=1 E(blastx)=2e-92
isogroup36025	Chromosome 3 SCAF14978, whole genome shotgun sequence (Fragment) OS=Tetraodon nigroviridis GN=GSTENG00027097001 PE=4 SV=1 E(blastx)=3e-31
isogroup59195	PTSS1 OS=Poeciliopsis prolifica GN=PTSS1 PE=4 SV=1 E(blastx)=2e-45
isogroup52885	Glutathione S-transferase kappa 1 OS=Fundulus heteroclitus PE=4 SV=1 E(blastx)=3e-06
isogroup28613	Protein phosphatase 1 regulatory subunit 37 OS=Larimichthys crocea GN=EH28_07308 PE=4 SV=1 E(blastx)=2e-65
isogroup44397	Differentially expressed in FDCP 8 homolog OS=Aphyosemion striatum GN=DEF8 PE=4 SV=1 E(blastx)=3e-55
isogroup49561	Histone-lysine N-methyltransferase OS=Takifugu rubripes GN=setd3 PE=3 SV=1 E(blastx)=2e-51
isogroup39732	Protein-associating with the carboxyl-terminal domain of ezrin OS=Larimichthys crocea GN=EH28_09522 PE=4 SV=1 E(blastx)=1e-50
isogroup32484	Cyclophilin-RNA interacting protein (Fragment) OS=Epinephelus bruneus PE=2 SV=1 E(blastx)=2e-25
isogroup55397	Opioid growth factor receptor OS=Fundulus heteroclitus PE=4 SV=1 E(blastx)=4e-19
isogroup20439	GTPase IMAP family member 8 OS=Larimichthys crocea GN=EH28_01907 PE=4 SV=1 E(blastx)=3e-37
isogroup57421	Sideroflexin OS=Oreochromis niloticus GN=LOC100691010 PE=3 SV=1 E(blastx)=2e-14
isogroup20018	Methionine synthase reductase OS=Larimichthys crocea GN=EH28_08407 PE=4 SV=1 E(blastx)=2e-66
isogroup8675	NEDD4 OS=Poeciliopsis prolifica GN=NEDD4 PE=4 SV=1 E(blastx)=1e-133
isogroup36762	Putative peptidyl-tRNA hydrolase OS=Larimichthys crocea GN=EH28_06114 PE=4 SV=1 E(blastx)=1e-42
isogroup50023	Nothepsin (Fragment) OS=Nothobranchius kuhntae GN=NOTS PE=3 SV=1 E(blastx)=1e-18
isogroup2752	COMM domain-containing protein 4 OS=Anoplopoma fimbria GN=COMD4 PE=2 SV=1 E(blastx)=4e-116
isogroup45633	SMRC1 OS=Poeciliopsis prolifica GN=SMRC1 PE=4 SV=1 E(blastx)=2e-41
isogroup1643	Multisynthetase complex auxiliary component p43 OS=Anoplopoma fimbria GN=MCA1 PE=2 SV=1 E(blastx)=4e-162
isogroup71350	Prostaglandin F2-alpha receptor OS=Larimichthys crocea GN=EH28_05592 PE=4 SV=1 E(blastx)=1e-12
isogroup46199	Leucine rich adaptor protein 1-like OS=Aphyosemion striatum GN=LURAP1L PE=4 SV=1 E(blastx)=3e-50
isogroup6428	'Keratin, type I cytoskeletal 18' OS=Dicentrarchus labrax GN=KRT18 PE=3 SV=1 E(blastx)=3e-104
isogroup30889	Plakophilin-4 OS=Larimichthys crocea GN=EH28_11353 PE=4 SV=1 E(blastx)=3e-10
isogroup9201	ABI1 (Fragment) OS=Poeciliopsis prolifica GN=ABI1 PE=4 SV=1 E(blastx)=3e-130
isogroup9538	Chromosome 15 open reading frame 39 (Fragment) OS=Aphyosemion striatum GN=C18H15ORF39 PE=4 SV=1 E(blastx)=1e-14
isogroup59450	WD repeat-containing protein 46 OS=Larimichthys crocea GN=EH28_00482 PE=4 SV=1 E(blastx)=2e-38
isogroup49859	CMAH (Fragment) OS=Poeciliopsis prolifica GN=CMAH PE=4 SV=1 E(blastx)=4e-61
isogroup14736	Reverse transcriptase-like protein OS=Fundulus heteroclitus PE=4 SV=1 E(blastx)=6e-34
isogroup53181	RNA polymerase II-associated protein 3 OS=Larimichthys crocea GN=EH28_07089 PE=4 SV=1 E(blastx)=6e-13
isogroup21255	Sorting nexin-7 OS=Fundulus heteroclitus PE=4 SV=1 E(blastx)=5e-59
isogroup1261	Ras-related protein Rab-11B OS=Larimichthys crocea GN=EH28_07460 PE=4 SV=1 E(blastx)=3e-158
isogroup41898	Protein FRA10AC1 OS=Dicentrarchus labrax GN=FRA10AC1 PE=4 SV=1 E(blastx)=5e-15
isogroup15461	Angiogenic factor with G patch and FHA domains 1 OS=Dicentrarchus labrax GN=AGGF1 PE=4 SV=1 E(blastx)=3e-81
isogroup63304	Thioredoxin reductase 3 OS=Dicentrarchus labrax GN=TXNRD3 PE=3 SV=1 E(blastx)=4e-33
isogroup2697	Phosphatidate phosphatase LPIN2 OS=Larimichthys crocea GN=EH28_06752 PE=4 SV=1 E(blastx)=2e-140
isogroup34707	WASP-associated protein with actin, membranes and microtubule OS=Larimichthys crocea GN=EH28_10147 PE=4 SV=1 E(blastx)=2e-66
isogroup71515	Uridine phosphorylase OS=Larimichthys crocea GN=EH28_11347 PE=3 SV=1 E(blastx)=1e-43
isogroup20839	RNA-binding protein 39-like (Fragment) OS=Scleropages formosus GN=Z043_110549 PE=4 SV=1 E(blastx)=2e-84
isogroup22353	Ribose-phosphate pyrophosphokinase 1 OS=Ictalurus furcatus GN=PRPS1 PE=2 SV=1 E(blastx)=1e-100
isogroup32639	Dystonin OS=Larimichthys crocea GN=EH28_04026 PE=4 SV=1 E(blastx)=3e-64
isogroup5991	Solute carrier family 22 member 13 OS=Dicentrarchus labrax GN=SLC22A13 PE=4 SV=1 E(blastx)=7e-140
isogroup3430	Pre-mRNA-splicing factor (Fragment) OS=Epinephelus bruneus PE=2 SV=1 E(blastx)=2e-160
isogroup12462	Lin-52 homolog OS=Salmo salar GN=LIN52 PE=2 SV=1 E(blastx)=6e-74
isogroup16630	Glycerophosphodiester phosphodiesterase domain of mammalian (Fragment) OS=Fundulus heteroclitus PE=4 SV=1 E(blastx)=4e-06
isogroup24860	Contactin-4-like protein (Fragment) OS=Fundulus heteroclitus PE=4 SV=1 E(blastx)=7e-25
isogroup29391	Zinc finger and BTB domain containing 17 (Fragment) OS=Nothobranchius rachovii GN=ZBTB17 PE=4 SV=1 E(blastx)=3e-78
isogroup38897	STXB (Fragment) OS=Poeciliopsis prolifica GN=STXB PE=4 SV=1 E(blastx)=1e-70
isogroup19719	Natural killer-tumor recognition sequence variant OS=Fundulus heteroclitus PE=4 SV=1 E(blastx)=1e-28
isogroup77108	HOIL1 (Fragment) OS=Poeciliopsis prolifica GN=HOIL1 PE=4 SV=1 E(blastx)=5e-37
isogroup2191	General transcription factor 3C polypeptide 1 OS=Larimichthys crocea GN=EH28_01272 PE=4 SV=1 E(blastx)=2e-148
isogroup24121	RNA-directed DNA polymerase from mobile element jockey OS=Larimichthys crocea GN=EH28_04377 PE=4 SV=1 E(blastx)=7e-20
isogroup26142	Uridine-cytidine kinase-like 1 OS=Larimichthys crocea GN=EH28_01917 PE=4 SV=1 E(blastx)=7e-30
isogroup19519	Integrin beta OS=Ictalurus punctatus PE=2 SV=1 E(blastx)=2e-08
isogroup74781	Merlin OS=Larimichthys crocea GN=EH28_07230 PE=4 SV=1 E(blastx)=6e-12
isogroup50817	Adiponectin receptor 1 (Fragment) OS=Sus scrofa GN=adipoR1 PE=2 SV=1 E(blastx)=3e-20
isogroup55374	Chromosome 15 SCAF14981, whole genome shotgun sequence (Fragment) OS=Tetraodon nigroviridis GN=GSTENG00027748001 PE=4 SV=1 E(blastx)=5e-47
isogroup28577	ARNT protein (Fragment) OS=Stenotomus chrysops PE=2 SV=1 E(blastx)=2e-61
isogroup27573	Serine/threonine-protein kinase MAK OS=Dicentrarchus labrax GN=MAK PE=4 SV=1 E(blastx)=1e-73
isogroup27279	SFSWA (Fragment) OS=Poeciliopsis prolifica GN=SFSWA PE=4 SV=1 E(blastx)=3e-58
isogroup67164	E3 ubiquitin/ISG15 ligase TRIM25 OS=Larimichthys crocea GN=EH28_08721 PE=4 SV=1 E(blastx)=6e-46
isogroup43152	Fermitin family member 3b (Fragment) OS=Aphyosemion striatum GN=FERMT3B PE=4 SV=1 E(blastx)=5e-65
isogroup5226	60S ribosomal L7 1-like protein OS=Fundulus heteroclitus PE=4 SV=1 E(blastx)=8e-162
isogroup15707	Oxidation resistance protein 1 OS=Larimichthys crocea GN=EH28_07547 PE=4 SV=1 E(blastx)=3e-27
isogroup56157	N5-carboxyaminoimidazole ribonucleotide mutase OS=Cloacibacterium normanense GN=purE PE=3 SV=1 E(blastx)=5e-21
isogroup40015	DP13A (Fragment) OS=Poeciliopsis prolifica GN=DP13A PE=4 SV=1 E(blastx)=6e-57
isogroup46660	ACINU (Fragment) OS=Poeciliopsis prolifica GN=ACINU PE=4 SV=1 E(blastx)=5e-40
isogroup36545	Tripartite motif-containing protein 29 OS=Larimichthys crocea GN=EH28_01790 PE=4 SV=1 E(blastx)=7e-62
isogroup2821	OGT1 OS=Poeciliopsis prolifica GN=OGT1 PE=4 SV=1 E(blastx)=9e-135
isogroup14393	Tapasin-related protein OS=Larimichthys crocea GN=EH28_08550 PE=4 SV=1 E(blastx)=3e-31
isogroup18062	ADP-ribosylation factor-like 15a OS=Nothobranchius rachovii GN=ARL15A PE=4 SV=1 E(blastx)=2e-50
isogroup65887	Si:ch211-198c19.1 (Fragment) OS=Aphyosemion striatum GN=SI:CH211-198C19.1 PE=4 SV=1 E(blastx)=1e-30
isogroup41748	Deleted in a mouse model of primary ciliary dyskinesia OS=Nothobranchius furzeri GN=DPCD PE=4 SV=1 E(blastx)=2e-61
isogroup12503	Carnitine palmitoyltransferase I OS=Lateolabrax japonicus GN=CPT I PE=2 SV=1 E(blastx)=1e-73
isogroup55223	PSMD2 OS=Poeciliopsis prolifica GN=PSMD2 PE=4 SV=1 E(blastx)=3e-41
isogroup38999	Annexin max3 (Fragment) OS=Pagrus major PE=2 SV=1 E(blastx)=4e-61
isogroup9328	TSC22 domain family, member 1 OS=Danio rerio GN=tsc22d1 PE=2 SV=1 E(blastx)=5e-56
isogroup65365	TCPR2 (Fragment) OS=Poeciliopsis prolifica GN=TCPR2 PE=4 SV=1 E(blastx)=2e-25
isogroup11905	Reverse transcriptase-like protein OS=Fundulus heteroclitus PE=4 SV=1 E(blastx)=1e-19
isogroup14638	Amyloid beta A4 protein-binding family B member 1, putative OS=Fundulus heteroclitus PE=4 SV=1 E(blastx)=1e-57
isogroup3804	KLH12 (Fragment) OS=Poeciliopsis prolifica GN=KLH12 PE=4 SV=1 E(blastx)=1e-13
isogroup34532	Peptidyl-glycine alpha-amidating monooxygenase B OS=Larimichthys crocea GN=EH28_00937 PE=4 SV=1 E(blastx)=4e-58
isogroup47606	Kynurenine 3-monooxygenase OS=Xiphophorus maculatus GN=KMO PE=3 SV=1 E(blastx)=5e-12
isogroup58068	Mitogen-activated protein kinase kinase kinase kinase 4 OS=Nothobranchius pienaari GN=MAP4K4 PE=4 SV=1 E(blastx)=4e-37
isogroup22622	GREB1-like protein OS=Larimichthys crocea GN=EH28_12490 PE=4 SV=1 E(blastx)=1e-61
isogroup71166	Peroxisomal proliferator-activated receptor A interacting complex 285 OS=Fundulus heteroclitus PE=4 SV=1 E(blastx)=2e-30
isogroup62	Inositol oxygenase OS=Anoplopoma fimbria GN=MIOX PE=2 SV=1 E(blastx)=3e-179
isogroup30980	Transmembrane protein 69 OS=Larimichthys crocea GN=EH28_10054 PE=4 SV=1 E(blastx)=1e-07
isogroup11985	PTBP1 OS=Poeciliopsis prolifica GN=PTBP1 PE=4 SV=1 E(blastx)=2e-17
isogroup65992	GRHL2 (Fragment) OS=Poeciliopsis prolifica GN=GRHL2 PE=4 SV=1 E(blastx)=3e-44
isogroup1158	Nibrin OS=Gasterosteus aculeatus PE=4 SV=1 E(blastx)=2e-108
isogroup59158	Methenyltetrahydrofolate synthetase domain-containing protein OS=Salmo salar GN=MTHSD PE=2 SV=1 E(blastx)=8e-35
isogroup8551	LAP2B (Fragment) OS=Poeciliopsis prolifica GN=LAP2B PE=4 SV=1 E(blastx)=2e-23
isogroup68076	MPU1 OS=Poeciliopsis prolifica GN=MPU1 PE=4 SV=1 E(blastx)=8e-35
isogroup6910	SPARC related modular calcium binding 2 (Fragment) OS=Nothobranchius furzeri GN=SMOC2 PE=4 SV=1 E(blastx)=3e-37
isogroup30329	TTK protein kinase OS=Fundulus heteroclitus PE=4 SV=1 E(blastx)=2e-68
isogroup48325	Golgi reassembly-stacking protein 1 OS=Larimichthys crocea GN=EH28_08517 PE=4 SV=1 E(blastx)=7e-42
isogroup23785	CAP domain containing protein OS=Trichuris trichiura GN=TTRE_0000025601 PE=4 SV=1 E(blastx)=3e-10
isogroup58955	Protein disulfide-isomerase (Fragment) OS=Larimichthys crocea GN=EH28_08385 PE=3 SV=1 E(blastx)=1e-15
isogroup79263	Transposase (Fragment) OS=Diaphorobacter sp. J5-51 GN=OX89_12485 PE=4 SV=1 E(blastx)=3e-42
isogroup45458	MHC class II antigen alpha chain OS=Miichthys miiuy GN=Mimi-DAA PE=2 SV=1 E(blastx)=2e-08
isogroup29670	Complement component C7 OS=Larimichthys crocea GN=EH28_10105 PE=4 SV=1 E(blastx)=2e-55
isogroup29675	Calcium uniporter protein, mitochondrial OS=Larimichthys crocea GN=EH28_07827 PE=4 SV=1 E(blastx)=5e-65
isogroup4818	CSN7A (Fragment) OS=Poeciliopsis prolifica GN=CSN7A PE=4 SV=1 E(blastx)=9e-157
isogroup24744	PITC1 OS=Poeciliopsis prolifica GN=PITC1 PE=4 SV=1 E(blastx)=1e-27
isogroup25044	E3 ubiquitin-protein ligase RBBP6 OS=Larimichthys crocea GN=EH28_05758 PE=4 SV=1 E(blastx)=9e-48
isogroup59210	B-cell antigen receptor complex-associated protein alpha chain OS=Lutjanus sanguineus PE=2 SV=1 E(blastx)=2e-10
isogroup44230	Putative L-aspartate dehydrogenase OS=Larimichthys crocea GN=EH28_04787 PE=4 SV=1 E(blastx)=2e-34
isogroup35942	Protein asunder OS=Larimichthys crocea GN=EH28_08794 PE=4 SV=1 E(blastx)=3e-10
isogroup509	Apoptosis regulator BAX OS=Sparus aurata GN=BAX PE=2 SV=1 E(blastx)=5e-128
isogroup33336	Merlin OS=Larimichthys crocea GN=EH28_07230 PE=4 SV=1 E(blastx)=4e-17
isogroup38842	Tumor necrosis factor receptor superfamily member 5 OS=Fundulus heteroclitus PE=4 SV=1 E(blastx)=9e-10
isogroup2876	Alpha-2-HS-glycoprotein OS=Larimichthys crocea GN=EH28_04460 PE=3 SV=1 E(blastx)=2e-146
isogroup14556	Cutaneous T-cell lymphoma-associated antigen 5 OS=Larimichthys crocea GN=EH28_06232 PE=4 SV=1 E(blastx)=8e-16
isogroup61102	RP9 (Fragment) OS=Poeciliopsis prolifica GN=RP9 PE=4 SV=1 E(blastx)=3e-52
isogroup19020	Protein tweety homolog OS=Dicentrarchus labrax GN=TTYH2L PE=3 SV=1 E(blastx)=2e-86
isogroup127	ATP-binding cassette sub-family A member 1-like protein (Fragment) OS=Siganus canaliculatus PE=2 SV=1 E(blastx)=3e-16
isogroup6262	Tumor suppressor candidate 3 OS=Danio rerio GN=tusc3 PE=2 SV=1 E(blastx)=4e-141
isogroup67805	E3 ubiquitin/ISG15 ligase TRIM25 OS=Larimichthys crocea GN=EH28_08721 PE=4 SV=1 E(blastx)=1e-43
isogroup4780	Mitochondrial ribonuclease P protein 3 OS=Larimichthys crocea GN=EH28_07696 PE=4 SV=1 E(blastx)=1e-155
isogroup12794	Putative ubiquitin OS=Mamestra configurata nucleopolyhedrovirus A GN=ubi PE=4 SV=1 E(blastx)=2e-13
isogroup5806	INO80 complex subunit E OS=Fundulus heteroclitus PE=4 SV=1 E(blastx)=8e-71
isogroup15777	EXOSX (Fragment) OS=Poeciliopsis prolifica GN=EXOSX PE=4 SV=1 E(blastx)=7e-119
isogroup13610	COX5A (Fragment) OS=Poeciliopsis prolifica GN=COX5A PE=4 SV=1 E(blastx)=7e-95
isogroup76112	ZN229 OS=Poeciliopsis prolifica GN=ZN229 PE=4 SV=1 E(blastx)=4e-31
isogroup41818	'39S ribosomal protein L10, mitochondrial ' OS=Dicentrarchus labrax GN=MRPL10 PE=4 SV=1 E(blastx)=2e-38
isogroup27731	Regulator of G-protein signaling 9a (Fragment) OS=Nothobranchius rachovii GN=RGS9A PE=4 SV=1 E(blastx)=2e-11
isogroup35513	Betaine homocysteine methyltransferase isoform 5 (Fragment) OS=Sparus aurata PE=2 SV=1 E(blastx)=1e-76
isogroup54161	DEXH box polypeptide 58 OS=Larimichthys crocea GN=Dhx58 PE=2 SV=1 E(blastx)=6e-43
isogroup33611	Zinc finger protein 292 OS=Larimichthys crocea GN=EH28_01300 PE=4 SV=1 E(blastx)=2e-15
isogroup34004	TBC domain-containing protein kinase protein OS=Fundulus heteroclitus PE=4 SV=1 E(blastx)=1e-15
isogroup71911	Oral cancer-overexpressed protein 1 OS=Fundulus heteroclitus PE=4 SV=1 E(blastx)=9e-06
isogroup47137	Chromosome 7 SCAF14601, whole genome shotgun sequence (Fragment) OS=Tetraodon nigroviridis GN=GSTENG00019010001 PE=4 SV=1 E(blastx)=6e-35
isogroup67593	Merlin OS=Larimichthys crocea GN=EH28_07230 PE=4 SV=1 E(blastx)=3e-26
isogroup22123	Septin 7 (Fragment) OS=Perca flavescens GN=Sept7 PE=2 SV=1 E(blastx)=3e-114
isogroup24886	Vacuolar protein sorting-associated protein 35 OS=Larimichthys crocea GN=EH28_07046 PE=4 SV=1 E(blastx)=1e-08
isogroup59686	Tryptophan--tRNA ligase, cytoplasmic OS=Larimichthys crocea GN=EH28_09377 PE=3 SV=1 E(blastx)=2e-50
isogroup41887	UBE4B (Fragment) OS=Poeciliopsis prolifica GN=UBE4B PE=4 SV=1 E(blastx)=3e-61
isogroup58978	Lissencephaly-1 homolog OS=Nothobranchius korthausae GN=PAFAH1B1A PE=3 SV=1 E(blastx)=2e-45
isogroup63307	Serine protease OS=Oreochromis niloticus GN=tysnd1 PE=3 SV=1 E(blastx)=4e-14
isogroup25106	Argininosuccinate lyase OS=Dicentrarchus labrax GN=ASL PE=2 SV=1 E(blastx)=2e-77
isogroup12897	Double-strand-break repair protein rad21 homolog (Fragment) OS=Homo sapiens GN=RAD21 PE=1 SV=1 E(blastx)=8e-105
isogroup21334	3-methylcrotonyl-CoA carboxylase non-biotin containing subunit (Alpha) (Fragment) OS=Pagrus major GN=MCCC2 PE=2 SV=1 E(blastx)=7e-79
isogroup16017	Nucleotide-binding oligomerization domain-containing protein 1 (Fragment) OS=Fundulus heteroclitus PE=4 SV=1 E(blastx)=3e-44
isogroup2270	Transforming growth factor-beta receptor-associated protein 1 OS=Larimichthys crocea GN=EH28_07278 PE=4 SV=1 E(blastx)=3e-114
isogroup43488	Signal peptide, CUB domain, EGF-like 2 OS=Nothobranchius kuhntae GN=SCUBE2 PE=4 SV=1 E(blastx)=3e-15
isogroup79185	Bloodthirsty-2 OS=Oplegnathus fasciatus GN=bty2 PE=2 SV=1 E(blastx)=6e-27
isogroup25239	RNA binding motif, single stranded interacting protein 3 (Fragment) OS=Nothobranchius furzeri GN=RBMS3 PE=4 SV=1 E(blastx)=4e-36
isogroup59189	HECT E3 ubiquitin ligase (Fragment) OS=Epinephelus coioides PE=2 SV=1 E(blastx)=3e-21
isogroup15648	Transmembrane protein 60 OS=Larimichthys crocea GN=EH28_09257 PE=4 SV=1 E(blastx)=9e-67
isogroup52310	Guanylate cyclase OS=Oreochromis niloticus GN=LOC100699375 PE=3 SV=1 E(blastx)=2e-10
isogroup12270	Copper homeostasis protein cutC OS=Larimichthys crocea GN=EH28_11306 PE=3 SV=1 E(blastx)=4e-90
isogroup6249	COP9 constitutive photomorphogenic homolog subunit 4 (Arabidopsis) OS=Nothobranchius pienaari GN=COPS4 PE=4 SV=1 E(blastx)=8e-44
isogroup45342	B-cell receptor CD22 OS=Larimichthys crocea GN=EH28_06983 PE=4 SV=1 E(blastx)=8e-11
isogroup19040	GTPase IMAP family member 4 OS=Larimichthys crocea GN=EH28_01637 PE=4 SV=1 E(blastx)=4e-87
isogroup55760	Syntaxin-6 OS=Fundulus heteroclitus PE=4 SV=1 E(blastx)=7e-42
isogroup6844	Chromosome 3 open reading frame 33 OS=Nothobranchius kadleci GN=C18H3ORF33 PE=4 SV=1 E(blastx)=1e-38
isogroup5585	Dephospho-CoA kinase domain-containing protein OS=Dicentrarchus labrax GN=DCAKD PE=3 SV=1 E(blastx)=2e-97
isogroup38482	LONM (Fragment) OS=Poeciliopsis prolifica GN=LONM PE=4 SV=1 E(blastx)=2e-25
isogroup16459	C-type lectin A OS=Oplegnathus fasciatus PE=2 SV=1 E(blastx)=4e-43
isogroup11294	Cytosolic acyl coenzyme A thioester hydrolase OS=Fundulus heteroclitus PE=4 SV=1 E(blastx)=1e-102
isogroup52186	WW domain-binding protein 2 OS=Larimichthys crocea GN=EH28_09634 PE=4 SV=1 E(blastx)=5e-48
isogroup19944	MARH6 OS=Poeciliopsis prolifica GN=MARH6 PE=4 SV=1 E(blastx)=7e-85
isogroup77427	Lysine-specific demethylase NO66 OS=Larimichthys crocea GN=EH28_08441 PE=4 SV=1 E(blastx)=2e-38
isogroup60768	Ribophorin II (Fragment) OS=Perca flavescens GN=RPN2 PE=2 SV=1 E(blastx)=4e-45
isogroup10537	Stonustoxin subunit alpha OS=Fundulus heteroclitus PE=4 SV=1 E(blastx)=3e-20
isogroup54424	XRE family transcriptional regulator OS=Acidovorax temperans GN=RP29_08425 PE=4 SV=1 E(blastx)=4e-19
isogroup21360	Peroxisomal membrane protein PMP34 OS=Larimichthys crocea GN=EH28_05771 PE=3 SV=1 E(blastx)=1e-93
isogroup2308	Redox-regulatory protein FAM213A OS=Larimichthys crocea GN=EH28_10496 PE=4 SV=1 E(blastx)=1e-113
isogroup46946	Trypsinogen 2 OS=Siniperca chuatsi GN=TRS-B PE=2 SV=1 E(blastx)=6e-59
isogroup65432	Tartrate dehydrogenase OS=Acidovorax sp. (strain JS42) GN=Ajs_1120 PE=4 SV=1 E(blastx)=2e-51
isogroup54517	Zinc finger and BTB domain-containing protein 18 OS=Fundulus heteroclitus PE=4 SV=1 E(blastx)=4e-26
isogroup60746	PAS/PAC sensor signal transduction histidine kinase OS=Rubrobacter xylanophilus (strain DSM 9941 / NBRC 16129) GN=Rxyl_0103 PE=4 SV=1 E(blastx)=1e-25
isogroup31422	Chromosome 1 SCAF14944, whole genome shotgun sequence (Fragment) OS=Tetraodon nigroviridis GN=GSTENG00026565001 PE=4 SV=1 E(blastx)=3e-86
isogroup2813	Interferon-induced protein 44-like protein OS=Larimichthys crocea GN=EH28_09768 PE=4 SV=1 E(blastx)=6e-85
isogroup79861	Mul1b OS=Salmo salar GN=Mul1b PE=2 SV=1 E(blastx)=5e-10
isogroup16140	Coiled-coil domain-containing protein 136 OS=Larimichthys crocea GN=EH28_10840 PE=4 SV=1 E(blastx)=2e-111
isogroup57036	Molecular chaperone DnaJ OS=Sphingopyxis macrogoltabida GN=LH19_13095 PE=4 SV=1 E(blastx)=5e-31
isogroup67444	Protein DGCR14 OS=Fundulus heteroclitus PE=4 SV=1 E(blastx)=2e-27
isogroup48868	Cyclin-dependent kinase 2-associated protein 1 OS=Anoplopoma fimbria GN=CDKA1 PE=2 SV=1 E(blastx)=1e-31
isogroup11247	Coiled-coil domain-containing protein 23 OS=Fundulus heteroclitus PE=4 SV=1 E(blastx)=1e-37
isogroup18099	Protein Ycf2 OS=Annona cherimola GN=ycf2 PE=3 SV=1 E(blastx)=2e-89
isogroup71903	Zinc finger protein 180 OS=Larimichthys crocea GN=EH28_03309 PE=4 SV=1 E(blastx)=2e-16
isogroup46927	Pleckstrin homology domain containing, family B (Evectins) member 2 OS=Aphyosemion striatum GN=PLEKHB2 PE=4 SV=1 E(blastx)=8e-29
isogroup23969	Zinc finger BED domain-containing protein (Fragment) OS=Fundulus heteroclitus PE=4 SV=1 E(blastx)=3e-45
isogroup28917	Free fatty acid receptor 2 OS=Larimichthys crocea GN=EH28_06998 PE=4 SV=1 E(blastx)=3e-59
isogroup13163	Metallophosphoesterase 1 OS=Larimichthys crocea GN=EH28_03599 PE=4 SV=1 E(blastx)=7e-17
isogroup46950	Membrane protein OS=Pseudomonas pseudoalcaligenes GN=N619_30140 PE=4 SV=1 E(blastx)=2e-06
isogroup20766	Receptor expression-enhancing protein (Fragment) OS=Poeciliopsis prolifica GN=REEP3 PE=3 SV=1 E(blastx)=2e-75
isogroup33204	DEAD (Asp-Glu-Ala-Asp) box polypeptide 1 OS=Aphyosemion striatum GN=DDX1 PE=4 SV=1 E(blastx)=1e-22
isogroup25678	ReO_6 protein OS=Oryzias latipes GN=ReO_6 PE=4 SV=1 E(blastx)=7e-23
isogroup29370	F26 (Fragment) OS=Poeciliopsis prolifica GN=F26 PE=4 SV=1 E(blastx)=3e-61
isogroup49940	ARFP1 OS=Poeciliopsis prolifica GN=ARFP1 PE=4 SV=1 E(blastx)=7e-51
isogroup46156	TRI16 (Fragment) OS=Poeciliopsis prolifica GN=TRI16 PE=4 SV=1 E(blastx)=9e-24
isogroup34285	SCRB1 (Fragment) OS=Poeciliopsis prolifica GN=SCRB1 PE=3 SV=1 E(blastx)=2e-44
isogroup10551	Interferon regulatory factor 3 OS=Oplegnathus fasciatus GN=IRF3 PE=3 SV=1 E(blastx)=3e-112
isogroup5964	Homeodomain-interacting protein kinase 2 OS=Larimichthys crocea GN=EH28_08656 PE=4 SV=1 E(blastx)=1e-113
isogroup20517	C43BP OS=Poeciliopsis prolifica GN=C43BP PE=4 SV=1 E(blastx)=3e-82
isogroup51055	Fibronectin type III and SPRY domain containing 2 OS=Aphyosemion striatum GN=FSD2 PE=4 SV=1 E(blastx)=3e-43
isogroup11472	MHC class II transactivator OS=Larimichthys crocea GN=EH28_03995 PE=4 SV=1 E(blastx)=5e-23
isogroup13945	Phosphatidylinositol 3-kinase regulatory subunit beta (Fragment) OS=Siniperca chuatsi PE=2 SV=1 E(blastx)=2e-130
isogroup31662	Outer dense fiber protein 2 (Fragment) OS=Fundulus heteroclitus PE=4 SV=1 E(blastx)=5e-13
isogroup9651	M4K4 (Fragment) OS=Poeciliopsis prolifica GN=M4K4 PE=3 SV=1 E(blastx)=6e-49
isogroup9320	Vascular cell adhesion protein 1 OS=Larimichthys crocea GN=EH28_05213 PE=4 SV=1 E(blastx)=3e-28
isogroup60508	Katanin p60 ATPase-containing subunit A-like 1 (Fragment) OS=Larimichthys crocea GN=EH28_12279 PE=3 SV=1 E(blastx)=1e-21
isogroup6214	Protein-kinase, interferon-inducible double stranded RNA dependent inhibitor, repressor of (P58 repressor) b OS=Nothobranchius korthausae GN=PRKRIRB PE=4 SV=1 E(blastx)=3e-72
isogroup52249	Nuclear pore complex protein Nup98-Nup96 OS=Larimichthys crocea GN=EH28_00638 PE=4 SV=1 E(blastx)=2e-59
isogroup59004	Absent in melanoma 1 protein OS=Larimichthys crocea GN=EH28_04728 PE=4 SV=1 E(blastx)=2e-15
isogroup53223	Calcitonin receptor like receptor 3 spliced isoform OS=Takifugu obscurus GN=CLR PE=2 SV=1 E(blastx)=2e-27
isogroup27512	SPTN4 OS=Poeciliopsis prolifica GN=SPTN4 PE=4 SV=1 E(blastx)=2e-23
isogroup24290	Anoctamin (Fragment) OS=Gasterosteus aculeatus GN=ANO4 PE=3 SV=1 E(blastx)=2e-79
isogroup4177	Phosphatidylethanolamine binding protein 1 OS=Aphyosemion striatum GN=PEBP1 PE=4 SV=1 E(blastx)=4e-124
isogroup74983	Parvin, gamma (Fragment) OS=Nothobranchius kuhntae GN=PARVG PE=4 SV=1 E(blastx)=4e-07
isogroup51300	Alpha-galactosidase A OS=Larimichthys crocea GN=EH28_06695 PE=3 SV=1 E(blastx)=4e-12
isogroup15757	GTPase IMAP family member 8 OS=Larimichthys crocea GN=EH28_01636 PE=4 SV=1 E(blastx)=3e-18
isogroup1246	Thymus-specific serine protease (Fragment) OS=Fundulus heteroclitus PE=4 SV=1 E(blastx)=7e-97
isogroup78607	Zinc transporter 1 OS=Fundulus heteroclitus PE=4 SV=1 E(blastx)=1e-23
isogroup1906	Heme oxygenase 1 OS=Dicentrarchus labrax PE=2 SV=1 E(blastx)=3e-176
isogroup78655	Methyl-CpG-binding protein 2 OS=Larimichthys crocea GN=EH28_12874 PE=4 SV=1 E(blastx)=5e-10
isogroup30951	Double-stranded RNA-binding protein Staufen OS=Fundulus heteroclitus PE=4 SV=1 E(blastx)=7e-14
isogroup30932	HGNAT OS=Poeciliopsis prolifica GN=HGNAT PE=4 SV=1 E(blastx)=4e-68
isogroup2306	LIM domain-containing protein 2 OS=Larimichthys crocea GN=EH28_04139 PE=4 SV=1 E(blastx)=1e-67
isogroup20834	Transmembrane protein 183A OS=Nothobranchius rachovii GN=TMEM183A PE=4 SV=1 E(blastx)=6e-42
isogroup69169	Dishevelled associated activator of morphogenesis 2 (Fragment) OS=Nothobranchius korthausae GN=DAAM2 PE=4 SV=1 E(blastx)=7e-06
isogroup11240	Nucleolar protein 11 OS=Aphyosemion striatum GN=NOL11 PE=4 SV=1 E(blastx)=3e-104
isogroup16436	Teneurin-3 OS=Larimichthys crocea GN=EH28_11006 PE=4 SV=1 E(blastx)=2e-65
isogroup20695	Tubulin alpha chain OS=Oreochromis niloticus GN=LOC100695265 PE=3 SV=1 E(blastx)=3e-84
isogroup18944	Glycogen [starch] synthase OS=Tetraodon nigroviridis GN=GSTENG00021890001 PE=3 SV=1 E(blastx)=2e-112
isogroup22716	CHD9 (Fragment) OS=Poeciliopsis prolifica GN=CHD9 PE=4 SV=1 E(blastx)=4e-33
isogroup45378	Methyltransferase domain OS=Comamonas thiooxydans GN=Ga0061062_12042 PE=4 SV=1 E(blastx)=2e-09
isogroup6136	Growth factor receptor-bound protein 2 OS=Salmo salar GN=GRB2 PE=2 SV=1 E(blastx)=4e-112
isogroup22250	Intercellular adhesion molecule 5 OS=Larimichthys crocea GN=EH28_02035 PE=4 SV=1 E(blastx)=3e-54
isogroup36897	DNA-(Apurinic or apyrimidinic site) lyase (Fragment) OS=Fundulus heteroclitus PE=4 SV=1 E(blastx)=5e-08
isogroup38037	Zinc finger protein 717 OS=Larimichthys crocea GN=EH28_03148 PE=4 SV=1 E(blastx)=1e-36
isogroup66690	Transposase OS=Dechlorosoma suillum (strain ATCC BAA-33 / DSM 13638 / PS) GN=Dsui_1507 PE=4 SV=1 E(blastx)=2e-14
isogroup20175	T-cell surface antigen CD2 OS=Larimichthys crocea GN=EH28_12392 PE=4 SV=1 E(blastx)=1e-19
isogroup8334	Protein Daple OS=Larimichthys crocea GN=EH28_01650 PE=4 SV=1 E(blastx)=5e-116
isogroup53075	CI041 OS=Poeciliopsis prolifica GN=CI041 PE=4 SV=1 E(blastx)=2e-57
isogroup8139	HD (Fragment) OS=Poeciliopsis prolifica GN=HD PE=4 SV=1 E(blastx)=6e-36
isogroup997	Forkhead box protein L1 OS=Larimichthys crocea GN=EH28_02695 PE=4 SV=1 E(blastx)=1e-169
isogroup17749	Golgin subfamily A member 4 OS=Larimichthys crocea GN=EH28_10533 PE=4 SV=1 E(blastx)=3e-89
isogroup6242	Ras-related protein Rab-6A3 (Fragment) OS=Fundulus heteroclitus PE=4 SV=1 E(blastx)=1e-12
isogroup10154	Chromosome 1 SCAF14574, whole genome shotgun sequence (Fragment) OS=Tetraodon nigroviridis GN=GSTENG00017150001 PE=4 SV=1 E(blastx)=2e-23
isogroup80795	Maturation-inducing protein (Fragment) OS=Pagrus major GN=MIP PE=2 SV=1 E(blastx)=4e-18
isogroup54977	Partitioning defective 3 B OS=Fundulus heteroclitus PE=4 SV=1 E(blastx)=3e-36
isogroup43844	RIOK2 OS=Poeciliopsis prolifica GN=RIOK2 PE=4 SV=1 E(blastx)=4e-61
isogroup28538	NIPA-like domain containing 2 OS=Aphyosemion striatum GN=NIPAL2 PE=4 SV=1 E(blastx)=3e-64
isogroup33454	ATP-dependent RNA helicase DHX8 OS=Myotis brandtii GN=D623_10026499 PE=4 SV=1 E(blastx)=8e-78
isogroup71312	Myomesin 3 (Fragment) OS=Aphyosemion striatum GN=MYOM3 PE=4 SV=1 E(blastx)=3e-08
isogroup9831	Deoxyribonuclease gamma OS=Fundulus heteroclitus PE=4 SV=1 E(blastx)=3e-79
isogroup30208	SSH2 (Fragment) OS=Poeciliopsis prolifica GN=SSH2 PE=4 SV=1 E(blastx)=2e-29
isogroup24461	SIL1 homolog, endoplasmic reticulum chaperone OS=Aphyosemion striatum GN=SIL1 PE=4 SV=1 E(blastx)=3e-07
isogroup4161	G-protein coupled pyrimidinergic receptor P2Y4 OS=Oryzias dancena GN=P2ry4 PE=3 SV=1 E(blastx)=6e-100
isogroup23181	Solute carrier family 12 (Potassium/chloride transporters), member 4 (Fragment) OS=Nothobranchius kuhntae GN=SLC12A4 PE=4 SV=1 E(blastx)=1e-64
isogroup62789	FLJ00254 protein (Fragment) OS=Homo sapiens GN=FLJ00254 PE=2 SV=1 E(blastx)=1e-13
isogroup74485	Cyclin-D1-binding protein 1 OS=Larimichthys crocea GN=EH28_11073 PE=4 SV=1 E(blastx)=7e-30
isogroup36807	E3 ubiquitin/ISG15 ligase TRIM25 OS=Fundulus heteroclitus PE=4 SV=1 E(blastx)=5e-44
isogroup34639	SMTL2 (Fragment) OS=Poeciliopsis prolifica GN=SMTL2 PE=4 SV=1 E(blastx)=6e-76
[truncated: 22,395 more rows]
