# Supplementary material for: Comparative transcriptomics of sympatric species of coral reef fishes (genus: Haemulon)
Source: PeerJ. 2019 Mar 1;7:e6541. doi: 10.7717/peerj.6541 (PMC6398375; doi:10.7717/peerj.6541)
Supplement: Supplemental Information 5 [file peerj-07-6541-s005.zip]

Archive with 13 entries (10 files):
- Hcarbonarium-assembly&annotation/
- Hcarbonarium-assembly&annotation/.DS_Store
- __MACOSX/
- __MACOSX/Hcarbonarium-assembly&annotation/
- __MACOSX/Hcarbonarium-assembly&annotation/._.DS_Store
- Hcarbonarium-assembly&annotation/hcarb-unipro_iso2gene.tab
- Hcarbonarium-assembly&annotation/hcarb-transcriptome.fsa
- __MACOSX/Hcarbonarium-assembly&annotation/._hcarb-transcriptome.fsa
- Hcarbonarium-assembly&annotation/hcarb-kog.tab
- Hcarbonarium-assembly&annotation/hcarb_seq2iso.tab
- Hcarbonarium-assembly&annotation/hcarb-trembl_iso2gene.tab
- Hcarbonarium-assembly&annotation/hcar-Trembl_iso2go.tab
- Hcarbonarium-assembly&annotation/hcar-uniprot_iso2go.tab
