# Supplementary material for: Comparative transcriptomics of sympatric species of coral reef fishes (genus: Haemulon)
Source: PeerJ. 2019 Mar 1;7:e6541. doi: 10.7717/peerj.6541 (PMC6398375; doi:10.7717/peerj.6541)
Supplement: Supplemental Information 5 [file peerj-07-6541-s005.zip › Hcarbonarium-assembly&annotation/hcarb-unipro_iso2gene.tab]

isogroup16057	Glutamate dehydrogenase, mitochondrial OS=Chaenocephalus aceratus GN=glud1 PE=1 SV=1 E(blastx)=2e-35
isogroup77985	ATP-dependent RNA helicase DHX29 OS=Mus musculus GN=Dhx29 PE=1 SV=1 E(blastx)=9e-30
isogroup1422	Cdc42 effector protein 4 OS=Mus musculus GN=Cdc42ep4 PE=1 SV=1 E(blastx)=6e-10
isogroup5511	Protein FAM13A OS=Mus musculus GN=Fam13a PE=1 SV=1 E(blastx)=1e-37
isogroup20045	Brain mitochondrial carrier protein 1 OS=Homo sapiens GN=SLC25A14 PE=2 SV=1 E(blastx)=4e-102
isogroup96553	Long-chain-fatty-acid--CoA ligase ACSBG2 OS=Xenopus laevis GN=acsbg2 PE=2 SV=1 E(blastx)=9e-24
isogroup61303	tRNA methyltransferase 10 homolog A OS=Rattus norvegicus GN=Trmt10a PE=1 SV=1 E(blastx)=2e-37
isogroup36231	Collectin-12 OS=Gallus gallus GN=COLEC12 PE=2 SV=1 E(blastx)=1e-06
isogroup3455	Aminopeptidase Ey OS=Gallus gallus GN=ANPEP PE=1 SV=1 E(blastx)=1e-161
isogroup96902	Zinc finger homeobox protein 2 OS=Homo sapiens GN=ZFHX2 PE=2 SV=3 E(blastx)=9e-07
isogroup82921	Caspase-1-A OS=Xenopus laevis GN=casp1-a PE=2 SV=1 E(blastx)=2e-06
isogroup2660	Cytochrome P450 3A56 OS=Fundulus heteroclitus GN=cyp3a56 PE=2 SV=1 E(blastx)=1e-80
isogroup54788	Serpin H1 OS=Gallus gallus GN=SERPINH1 PE=1 SV=2 E(blastx)=2e-42
isogroup110534	G-protein coupled receptor E1 OS=Equine herpesvirus 2 (strain 86/87) GN=E1 PE=3 SV=1 E(blastx)=2e-11
isogroup47942	Geminin OS=Homo sapiens GN=GMNN PE=1 SV=1 E(blastx)=8e-26
isogroup71145	Centromere/kinetochore protein zw10 homolog OS=Rattus norvegicus GN=Zw10 PE=2 SV=3 E(blastx)=7e-06
isogroup40754	Integrin beta-3 OS=Mus musculus GN=Itgb3 PE=1 SV=2 E(blastx)=5e-53
isogroup8798	Spermatogenesis-associated serine-rich protein 2 OS=Homo sapiens GN=SPATS2 PE=1 SV=1 E(blastx)=4e-07
isogroup66471	Sialidase-2 OS=Cricetulus griseus GN=NEU2 PE=1 SV=1 E(blastx)=2e-11
isogroup72756	Immunoglobulin heavy variable 3-72 OS=Homo sapiens GN=IGHV3-72 PE=3 SV=1 E(blastx)=8e-17
isogroup44765	Transmembrane emp24 domain-containing protein 7 OS=Rattus norvegicus GN=Tmed7 PE=1 SV=1 E(blastx)=2e-08
isogroup75089	Somatostatin receptor type 2 OS=Canis lupus familiaris GN=SSTR2 PE=3 SV=1 E(blastx)=2e-22
isogroup51257	VIP36-like protein OS=Pongo abelii GN=LMAN2L PE=3 SV=1 E(blastx)=7e-32
isogroup4221	Ras association domain-containing protein 6 OS=Rattus norvegicus GN=Rassf6 PE=2 SV=1 E(blastx)=8e-72
isogroup99737	T-complex protein 1 subunit beta OS=Bos taurus GN=CCT2 PE=1 SV=3 E(blastx)=3e-35
isogroup75860	Calpain-3 OS=Gallus gallus GN=CAPN3 PE=2 SV=1 E(blastx)=1e-34
isogroup98918	Ubiquitin-conjugating enzyme E2 R2 OS=Oryctolagus cuniculus GN=UBE2R2 PE=2 SV=1 E(blastx)=1e-22
isogroup38255	Solute carrier organic anion transporter family member 2B1 OS=Mus musculus GN=Slco2b1 PE=1 SV=1 E(blastx)=1e-17
isogroup108031	Pleckstrin OS=Rattus norvegicus GN=Plek PE=1 SV=1 E(blastx)=1e-19
isogroup79697	Complex I intermediate-associated protein 30, mitochondrial OS=Mus musculus GN=Ndufaf1 PE=1 SV=2 E(blastx)=8e-37
isogroup96072	Fucose-1-phosphate guanylyltransferase OS=Homo sapiens GN=FPGT PE=1 SV=2 E(blastx)=4e-29
isogroup9661	Carbohydrate sulfotransferase 3 OS=Gallus gallus GN=CHST3 PE=1 SV=1 E(blastx)=8e-120
isogroup3752	Transcription factor PU.1 OS=Homo sapiens GN=SPI1 PE=1 SV=2 E(blastx)=2e-54
isogroup3583	Major histocompatibility complex class I-related gene protein OS=Rattus norvegicus GN=Mr1 PE=2 SV=2 E(blastx)=5e-54
isogroup38054	RNA polymerase I-specific transcription initiation factor RRN3 OS=Mus musculus GN=Rrn3 PE=1 SV=1 E(blastx)=4e-42
isogroup12694	DNA repair protein complementing XP-C cells OS=Homo sapiens GN=XPC PE=1 SV=4 E(blastx)=5e-30
isogroup21638	Acyl-CoA-binding protein OS=Bos taurus GN=DBI PE=1 SV=2 E(blastx)=7e-34
isogroup3913	Complement factor H OS=Homo sapiens GN=CFH PE=1 SV=4 E(blastx)=2e-38
isogroup12866	Myelin expression factor 2 OS=Homo sapiens GN=MYEF2 PE=1 SV=3 E(blastx)=4e-45
isogroup7635	Secretagogin OS=Danio rerio GN=scgn PE=1 SV=1 E(blastx)=1e-132
isogroup73480	Probable 2-oxoglutarate dehydrogenase E1 component DHKTD1, mitochondrial OS=Danio rerio GN=dhtkd1 PE=2 SV=2 E(blastx)=9e-52
isogroup93244	Protein YIPF3 OS=Danio rerio GN=yipf3 PE=2 SV=1 E(blastx)=3e-31
isogroup32574	Nectin-2 OS=Mus musculus GN=Nectin2 PE=1 SV=2 E(blastx)=7e-22
isogroup32435	ATP-binding cassette sub-family G member 5 OS=Homo sapiens GN=ABCG5 PE=1 SV=1 E(blastx)=4e-62
isogroup95020	Perforin-1 OS=Homo sapiens GN=PRF1 PE=1 SV=1 E(blastx)=2e-15
isogroup64995	Immunoglobulin lambda variable 2-8 OS=Homo sapiens GN=IGLV2-8 PE=1 SV=2 E(blastx)=2e-10
isogroup2051	Interferon regulatory factor 1 OS=Homo sapiens GN=IRF1 PE=1 SV=2 E(blastx)=5e-68
isogroup19027	Tropomyosin alpha-3 chain OS=Rattus norvegicus GN=Tpm3 PE=1 SV=2 E(blastx)=2e-81
isogroup87672	Partitioning defective 3 homolog B OS=Homo sapiens GN=PARD3B PE=1 SV=2 E(blastx)=2e-18
isogroup46562	THUMP domain-containing protein 3 OS=Bos taurus GN=THUMPD3 PE=2 SV=1 E(blastx)=1e-57
isogroup1918	TATA-binding protein-associated factor 172 OS=Homo sapiens GN=BTAF1 PE=1 SV=2 E(blastx)=2e-19
isogroup41921	LIM domain kinase 2 OS=Rattus norvegicus GN=Limk2 PE=2 SV=1 E(blastx)=6e-29
isogroup80132	Insulin-like growth factor II OS=Oncorhynchus mykiss GN=igf2 PE=2 SV=1 E(blastx)=1e-07
isogroup3032	Ribonucleoside-diphosphate reductase subunit M2 OS=Homo sapiens GN=RRM2 PE=1 SV=1 E(blastx)=4e-173
isogroup70496	Tyrosine-protein kinase RYK OS=Mus musculus GN=Ryk PE=1 SV=2 E(blastx)=6e-67
isogroup67310	Sodium-dependent phosphate transport protein 2A OS=Oryctolagus cuniculus GN=SLC34A1 PE=2 SV=1 E(blastx)=1e-14
isogroup28223	GRAM domain-containing protein 3 OS=Rattus norvegicus GN=Gramd3 PE=1 SV=1 E(blastx)=3e-47
isogroup46271	Exportin-5 OS=Mus musculus GN=Xpo5 PE=1 SV=1 E(blastx)=2e-47
isogroup46933	Proto-oncogene vav OS=Bos taurus GN=VAV1 PE=2 SV=1 E(blastx)=1e-47
isogroup935	AP-3 complex subunit sigma-2 OS=Pongo abelii GN=AP3S2 PE=2 SV=1 E(blastx)=8e-126
isogroup11764	Myosin-10 OS=Bos taurus GN=MYH10 PE=2 SV=2 E(blastx)=3e-98
isogroup29398	TBC1 domain family member 14 OS=Mus musculus GN=Tbc1d14 PE=1 SV=2 E(blastx)=8e-06
isogroup102372	Protein Lines homolog 1 OS=Homo sapiens GN=LINS1 PE=2 SV=2 E(blastx)=6e-09
isogroup92882	Nuclear pore complex protein Nup205 OS=Homo sapiens GN=NUP205 PE=1 SV=3 E(blastx)=2e-10
isogroup71880	Mitoguardin 1 OS=Danio rerio GN=miga1 PE=2 SV=1 E(blastx)=4e-40
isogroup59535	Glycerol-3-phosphate dehydrogenase [NAD(+)], cytoplasmic OS=Takifugu rubripes GN=gpd1 PE=3 SV=1 E(blastx)=1e-47
isogroup77381	Two pore calcium channel protein 2 OS=Danio rerio GN=tpcn2 PE=2 SV=1 E(blastx)=1e-09
isogroup57540	Ras-related protein rab7 OS=Epinephelus coioides GN=rab7 PE=1 SV=1 E(blastx)=4e-62
isogroup14673	Protein SET OS=Mus musculus GN=Set PE=1 SV=1 E(blastx)=1e-87
isogroup39878	EKC/KEOPS complex subunit Lage3 OS=Mus musculus GN=Lage3 PE=2 SV=1 E(blastx)=8e-27
isogroup5423	14-3-3 protein beta/alpha-1 OS=Oncorhynchus mykiss PE=2 SV=1 E(blastx)=9e-162
isogroup7102	Cytochrome P450 2F2 OS=Rattus norvegicus GN=Cyp2f2 PE=2 SV=1 E(blastx)=1e-102
isogroup67789	Ubiquitin carboxyl-terminal hydrolase 5 OS=Arabidopsis thaliana GN=UBP5 PE=1 SV=2 E(blastx)=2e-13
isogroup21091	FGFR1 oncogene partner 2 homolog OS=Gallus gallus GN=FGFR1OP2 PE=2 SV=1 E(blastx)=7e-72
isogroup88532	Tyrosine-protein phosphatase non-receptor type 14 OS=Homo sapiens GN=PTPN14 PE=1 SV=2 E(blastx)=2e-22
isogroup82025	Transcriptional regulator ATRX OS=Homo sapiens GN=ATRX PE=1 SV=5 E(blastx)=6e-47
isogroup18693	Protein MAK16 homolog B OS=Xenopus laevis GN=mak16-b PE=2 SV=1 E(blastx)=5e-93
isogroup20424	Two pore calcium channel protein 1 OS=Mus musculus GN=Tpcn1 PE=1 SV=1 E(blastx)=2e-92
isogroup2527	Serine/threonine-protein kinase TAO2 OS=Xenopus laevis GN=taok2 PE=2 SV=1 E(blastx)=3e-121
isogroup93971	Guanosine-3',5'-bis(diphosphate) 3'-pyrophosphohydrolase MESH1 OS=Danio rerio GN=hddc3 PE=2 SV=1 E(blastx)=8e-44
isogroup91757	General transcription factor IIH subunit 1 OS=Homo sapiens GN=GTF2H1 PE=1 SV=1 E(blastx)=1e-25
isogroup47519	Cullin-4A OS=Mus musculus GN=Cul4a PE=1 SV=1 E(blastx)=1e-41
isogroup71801	Lysozyme g OS=Epinephelus coioides PE=1 SV=1 E(blastx)=7e-10
isogroup62772	Carnitine O-acetyltransferase OS=Homo sapiens GN=CRAT PE=1 SV=5 E(blastx)=7e-41
isogroup62711	AP-3 complex subunit sigma-2 OS=Pongo abelii GN=AP3S2 PE=2 SV=1 E(blastx)=6e-15
isogroup60689	Putative tRNA pseudouridine synthase Pus10 OS=Xenopus laevis GN=pus10 PE=2 SV=1 E(blastx)=1e-22
isogroup28634	Queuine tRNA-ribosyltransferase catalytic subunit 1 OS=Danio rerio GN=qtrt1 PE=2 SV=1 E(blastx)=4e-68
isogroup29615	Toll-like receptor 2 type-1 OS=Gallus gallus GN=TLR2-1 PE=2 SV=1 E(blastx)=1e-20
isogroup44507	Ras and EF-hand domain-containing protein OS=Danio rerio GN=rasef PE=2 SV=1 E(blastx)=7e-17
isogroup58061	Cryptochrome-1 OS=Gallus gallus GN=CRY1 PE=2 SV=1 E(blastx)=2e-09
isogroup93046	Poly [ADP-ribose] polymerase 1 OS=Rattus norvegicus GN=Parp1 PE=1 SV=4 E(blastx)=2e-31
isogroup14190	40S ribosomal protein S24 OS=Takifugu rubripes GN=rps24 PE=3 SV=1 E(blastx)=4e-69
isogroup36835	Nuclear fragile X mental retardation-interacting protein 2 OS=Homo sapiens GN=NUFIP2 PE=1 SV=1 E(blastx)=2e-11
isogroup98097	Vam6/Vps39-like protein OS=Mus musculus GN=Vps39 PE=1 SV=1 E(blastx)=5e-34
isogroup16609	PDZ domain-containing protein GIPC1 OS=Homo sapiens GN=GIPC1 PE=1 SV=2 E(blastx)=3e-68
isogroup46865	Uveal autoantigen with coiled-coil domains and ankyrin repeats OS=Homo sapiens GN=UACA PE=1 SV=2 E(blastx)=8e-26
isogroup34551	Centrosomal protein of 164 kDa OS=Homo sapiens GN=CEP164 PE=1 SV=3 E(blastx)=7e-49
isogroup20266	E3 ubiquitin-protein ligase MARCH6 OS=Mus musculus GN=March6 PE=2 SV=2 E(blastx)=1e-18
isogroup67317	Cytochrome P450 2K3 OS=Oncorhynchus mykiss GN=cyp2k3 PE=2 SV=1 E(blastx)=5e-24
isogroup96456	Zinc finger protein 250 OS=Mus musculus GN=Znf250 PE=2 SV=1 E(blastx)=8e-19
isogroup60634	Butyrophilin subfamily 2 member A2 OS=Homo sapiens GN=BTN2A2 PE=1 SV=2 E(blastx)=2e-09
isogroup43989	Cyclin-related protein FAM58A OS=Danio rerio GN=fam58a PE=2 SV=1 E(blastx)=7e-70
isogroup13680	Laforin OS=Homo sapiens GN=EPM2A PE=1 SV=2 E(blastx)=4e-06
isogroup11831	Haloacid dehalogenase-like hydrolase domain-containing protein 3 OS=Danio rerio GN=hdhd3 PE=2 SV=1 E(blastx)=3e-55
isogroup13672	Splicing factor U2AF 35 kDa subunit OS=Bos taurus GN=U2AF1 PE=2 SV=1 E(blastx)=8e-64
isogroup17791	Fatty-acid amide hydrolase 1 OS=Mus musculus GN=Faah PE=1 SV=1 E(blastx)=5e-58
isogroup81240	Ufm1-specific protease 1 OS=Mus musculus GN=Ufsp1 PE=1 SV=1 E(blastx)=6e-17
isogroup42004	Lon protease homolog, mitochondrial OS=Homo sapiens GN=LONP1 PE=1 SV=2 E(blastx)=7e-68
isogroup37570	26S protease regulatory subunit 6B OS=Macaca fascicularis GN=PSMC4 PE=2 SV=1 E(blastx)=5e-96
isogroup4023	Flavin reductase (NADPH) OS=Homo sapiens GN=BLVRB PE=1 SV=3 E(blastx)=2e-12
isogroup68631	Pleiotropic regulator 1 OS=Bos taurus GN=PLRG1 PE=2 SV=1 E(blastx)=3e-22
isogroup59837	Bombesin receptor-activated protein C6orf89 homolog OS=Danio rerio GN=zgc:162255 PE=2 SV=1 E(blastx)=1e-09
isogroup81917	Protein FAM46C OS=Gallus gallus GN=FAM46C PE=2 SV=1 E(blastx)=1e-13
isogroup80598	TRPM8 channel-associated factor homolog OS=Danio rerio GN=tcaf PE=2 SV=1 E(blastx)=3e-25
isogroup69393	Geranylgeranyl transferase type-2 subunit alpha OS=Homo sapiens GN=RABGGTA PE=1 SV=2 E(blastx)=3e-06
isogroup32164	6-phosphofructo-2-kinase/fructose-2,6-bisphosphatase OS=Lithobates catesbeiana PE=2 SV=1 E(blastx)=6e-83
isogroup95272	SH3 and multiple ankyrin repeat domains protein 3 OS=Homo sapiens GN=SHANK3 PE=1 SV=3 E(blastx)=9e-16
isogroup399	Angiotensinogen OS=Rattus norvegicus GN=Agt PE=1 SV=1 E(blastx)=6e-49
isogroup82726	Ankyrin repeat and SAM domain-containing protein 3 OS=Mus musculus GN=Anks3 PE=1 SV=2 E(blastx)=1e-08
isogroup75273	Basic leucine zipper transcriptional factor ATF-like 3 OS=Homo sapiens GN=BATF3 PE=1 SV=1 E(blastx)=9e-24
isogroup57761	Leucine zipper protein 2 OS=Danio rerio GN=luzp2 PE=2 SV=2 E(blastx)=2e-42
isogroup1955	[Pyruvate dehydrogenase (acetyl-transferring)] kinase isozyme 2, mitochondrial OS=Mus musculus GN=Pdk2 PE=1 SV=2 E(blastx)=4e-104
isogroup1520	Fibrinogen alpha chain OS=Gallus gallus GN=FGA PE=1 SV=4 E(blastx)=5e-42
isogroup66479	Low density lipoprotein receptor adapter protein 1-A OS=Xenopus laevis GN=ldlrap1-a PE=1 SV=1 E(blastx)=2e-12
isogroup41166	TRMT1-like protein OS=Bos taurus GN=TRMT1L PE=2 SV=1 E(blastx)=1e-15
isogroup106747	Plectin OS=Mus musculus GN=Plec PE=1 SV=3 E(blastx)=3e-28
isogroup50497	Serine/arginine-rich splicing factor 1 OS=Gallus gallus GN=SRSF1 PE=1 SV=3 E(blastx)=2e-26
isogroup1176	Ras-related protein Rab-21 OS=Mus musculus GN=Rab21 PE=1 SV=4 E(blastx)=3e-37
isogroup69099	Cytochrome P450 4B1 OS=Mus musculus GN=Cyp4b1 PE=1 SV=1 E(blastx)=7e-30
isogroup63431	Exosome complex exonuclease RRP44 OS=Mus musculus GN=Dis3 PE=1 SV=4 E(blastx)=8e-40
isogroup26288	Ras-related protein Rab-9B OS=Pongo abelii GN=RAB9B PE=2 SV=1 E(blastx)=5e-79
isogroup8949	Inositol monophosphatase 1 OS=Mus musculus GN=Impa1 PE=1 SV=1 E(blastx)=1e-119
isogroup101318	UPF0553 protein C9orf64 OS=Homo sapiens GN=C9orf64 PE=1 SV=1 E(blastx)=7e-15
isogroup1238	PX domain-containing protein kinase-like protein OS=Homo sapiens GN=PXK PE=1 SV=1 E(blastx)=2e-72
isogroup91649	SAC3 domain-containing protein 1 OS=Homo sapiens GN=SAC3D1 PE=1 SV=2 E(blastx)=2e-07
isogroup60563	XK-related protein 9 OS=Tetraodon nigroviridis GN=xkr9 PE=2 SV=1 E(blastx)=4e-13
isogroup62487	Serine/threonine-protein kinase RIO1 OS=Homo sapiens GN=RIOK1 PE=1 SV=2 E(blastx)=2e-52
isogroup38490	Tax1-binding protein 1 homolog B OS=Danio rerio GN=tax1bp1b PE=2 SV=3 E(blastx)=1e-06
isogroup41859	Zinc finger MYND domain-containing protein 10 OS=Danio rerio GN=zmynd10 PE=2 SV=1 E(blastx)=3e-47
isogroup108317	Isovaleryl-CoA dehydrogenase, mitochondrial OS=Homo sapiens GN=IVD PE=1 SV=1 E(blastx)=2e-37
isogroup4337	PHD finger protein 20 OS=Mus musculus GN=Phf20 PE=1 SV=2 E(blastx)=5e-21
isogroup25463	Serine/threonine-protein kinase TAO1-B OS=Xenopus laevis GN=taok1-b PE=2 SV=1 E(blastx)=3e-10
isogroup103611	Zinc finger protein ubi-d4 OS=Mus musculus GN=Dpf2 PE=1 SV=1 E(blastx)=2e-27
isogroup7432	Calcium-binding mitochondrial carrier protein SCaMC-2-A OS=Danio rerio GN=slc25a25a PE=2 SV=1 E(blastx)=2e-08
isogroup70254	Mediator of RNA polymerase II transcription subunit 4 OS=Danio rerio GN=med4 PE=2 SV=1 E(blastx)=6e-30
isogroup98042	Transcription factor PU.1 OS=Homo sapiens GN=SPI1 PE=1 SV=2 E(blastx)=1e-39
isogroup6777	Translocating chain-associated membrane protein 2 OS=Homo sapiens GN=TRAM2 PE=1 SV=1 E(blastx)=4e-09
isogroup100230	Tyrosine-protein kinase SYK OS=Gallus gallus GN=SYK PE=1 SV=2 E(blastx)=2e-35
isogroup38097	Transforming acidic coiled-coil-containing protein 2 OS=Homo sapiens GN=TACC2 PE=1 SV=3 E(blastx)=1e-18
isogroup2487	NT-3 growth factor receptor OS=Gallus gallus GN=NTRK3 PE=1 SV=2 E(blastx)=2e-40
isogroup60793	Nuclear pore complex protein Nup54 OS=Mus musculus GN=Nup54 PE=1 SV=1 E(blastx)=4e-60
isogroup54246	N-arachidonyl glycine receptor OS=Rattus norvegicus GN=Gpr18 PE=1 SV=1 E(blastx)=3e-33
isogroup1038	Peripheral myelin protein 22 OS=Pongo abelii GN=PMP22 PE=2 SV=1 E(blastx)=1e-36
isogroup4017	Secernin-3 OS=Danio rerio GN=scrn3 PE=2 SV=1 E(blastx)=2e-107
isogroup38036	Protein FAM111A OS=Homo sapiens GN=FAM111A PE=1 SV=2 E(blastx)=6e-07
isogroup20881	Probable allantoinase 1 OS=Dictyostelium discoideum GN=allB1 PE=3 SV=1 E(blastx)=2e-32
isogroup8321	Autophagy-related protein 13 OS=Danio rerio GN=atg13 PE=2 SV=1 E(blastx)=1e-94
isogroup6404	Monocarboxylate transporter 2 OS=Mesocricetus auratus GN=SLC16A7 PE=1 SV=1 E(blastx)=5e-28
isogroup86731	Zinc finger protein 335 OS=Homo sapiens GN=ZNF335 PE=1 SV=1 E(blastx)=4e-31
isogroup4737	Sphingomyelin phosphodiesterase 2 OS=Mus musculus GN=Smpd2 PE=1 SV=1 E(blastx)=1e-67
isogroup50900	UBX domain-containing protein 7 OS=Mus musculus GN=Ubxn7 PE=1 SV=2 E(blastx)=8e-14
isogroup78187	FERM, RhoGEF and pleckstrin domain-containing protein 2 OS=Mus musculus GN=Farp2 PE=1 SV=2 E(blastx)=2e-27
isogroup8827	Vitellogenin OS=Oncorhynchus mykiss GN=vtg1 PE=1 SV=1 E(blastx)=3e-94
isogroup13662	GON-4-like protein OS=Homo sapiens GN=GON4L PE=1 SV=1 E(blastx)=5e-26
isogroup32499	Receptor-type tyrosine-protein phosphatase kappa OS=Mus musculus GN=Ptprk PE=1 SV=1 E(blastx)=1e-11
isogroup8930	Vesicle-trafficking protein SEC22b OS=Rattus norvegicus GN=Sec22b PE=1 SV=3 E(blastx)=5e-129
isogroup18954	Pyruvate dehydrogenase E1 component subunit beta, mitochondrial OS=Bos taurus GN=PDHB PE=1 SV=2 E(blastx)=2e-112
isogroup66879	Phosducin-like protein OS=Bos taurus GN=PDCL PE=2 SV=1 E(blastx)=1e-08
isogroup14363	Serine/threonine-protein phosphatase PP1-gamma catalytic subunit OS=Xenopus tropicalis GN=ppp1cc PE=2 SV=1 E(blastx)=1e-12
isogroup80235	Protein BTG3 OS=Sus scrofa GN=BTG3 PE=2 SV=1 E(blastx)=1e-25
isogroup55009	DNA (cytosine-5)-methyltransferase 3A OS=Gallus gallus GN=DNMT3A PE=2 SV=1 E(blastx)=2e-59
isogroup10541	Trans-1,2-dihydrobenzene-1,2-diol dehydrogenase OS=Danio rerio GN=dhdh PE=2 SV=2 E(blastx)=4e-93
isogroup57515	Moesin OS=Homo sapiens GN=MSN PE=1 SV=3 E(blastx)=5e-17
isogroup63587	Solute carrier organic anion transporter family member 2A1 OS=Homo sapiens GN=SLCO2A1 PE=1 SV=2 E(blastx)=3e-24
isogroup111700	mRNA decay activator protein ZFP36L1 OS=Mus musculus GN=Zfp36l1 PE=1 SV=1 E(blastx)=8e-09
isogroup55287	Beta-1 adrenergic receptor OS=Xenopus laevis GN=adrb1 PE=2 SV=1 E(blastx)=1e-22
isogroup33758	Mitochondrial antiviral-signaling protein OS=Homo sapiens GN=MAVS PE=1 SV=2 E(blastx)=4e-13
isogroup71102	Gap junction beta-4 protein OS=Homo sapiens GN=GJB4 PE=1 SV=1 E(blastx)=5e-38
isogroup14136	N-alpha-acetyltransferase 11 OS=Homo sapiens GN=NAA11 PE=1 SV=3 E(blastx)=4e-11
isogroup46962	Alpha-enolase OS=Gallus gallus GN=ENO1 PE=2 SV=2 E(blastx)=9e-74
isogroup84743	PERQ amino acid-rich with GYF domain-containing protein 2 OS=Mus musculus GN=Gigyf2 PE=1 SV=2 E(blastx)=1e-18
isogroup89726	Sodium/potassium-transporting ATPase subunit beta-1 OS=Anguilla anguilla GN=atp1b1 PE=2 SV=1 E(blastx)=7e-13
isogroup52957	F-BAR domain only protein 2 OS=Danio rerio GN=fcho2 PE=2 SV=1 E(blastx)=3e-11
isogroup70938	Splicing factor 3B subunit 1 OS=Xenopus laevis GN=sf3b1 PE=2 SV=1 E(blastx)=2e-54
isogroup92005	Vitellogenin OS=Oncorhynchus mykiss GN=vtg1 PE=1 SV=1 E(blastx)=9e-40
isogroup272	Acyl-coenzyme A thioesterase 3 OS=Mus musculus GN=Acot3 PE=1 SV=1 E(blastx)=3e-53
isogroup80644	Periplakin OS=Mus musculus GN=Ppl PE=1 SV=1 E(blastx)=6e-13
isogroup75511	Alpha-N-acetylgalactosaminidase OS=Gallus gallus GN=NAGA PE=1 SV=1 E(blastx)=3e-40
isogroup55756	F-box DNA helicase 1 OS=Homo sapiens GN=FBXO18 PE=1 SV=2 E(blastx)=3e-41
isogroup81880	2-oxoglutarate-Fe(II) type oxidoreductase OS=Neosartorya fumigata (strain ATCC MYA-4609 / Af293 / CBS 101355 / FGSC A1100) GN=encD PE=1 SV=2 E(blastx)=8e-09
isogroup6055	Zinc finger BED domain-containing protein 1 OS=Homo sapiens GN=ZBED1 PE=1 SV=1 E(blastx)=8e-09
isogroup1437	UDP-GlcNAc:betaGal beta-1,3-N-acetylglucosaminyltransferase 7 OS=Homo sapiens GN=B3GNT7 PE=2 SV=1 E(blastx)=8e-129
isogroup24140	Cation-dependent mannose-6-phosphate receptor OS=Rattus norvegicus GN=M6pr PE=1 SV=1 E(blastx)=7e-52
isogroup74868	Endosomal/lysomomal potassium channel TMEM175 OS=Danio rerio GN=tmem175 PE=3 SV=1 E(blastx)=3e-44
isogroup70344	Eukaryotic elongation factor 2 kinase OS=Mus musculus GN=Eef2k PE=1 SV=1 E(blastx)=1e-26
isogroup16891	Stress-70 protein, mitochondrial OS=Pongo abelii GN=HSPA9 PE=2 SV=1 E(blastx)=5e-25
isogroup20206	DENN domain-containing protein 1B OS=Mus musculus GN=Dennd1b PE=1 SV=3 E(blastx)=5e-47
isogroup20359	Protein-tyrosine sulfotransferase 1 OS=Danio rerio GN=tpst1 PE=2 SV=2 E(blastx)=8e-68
isogroup41311	DnaJ homolog subfamily B member 1 OS=Homo sapiens GN=DNAJB1 PE=1 SV=4 E(blastx)=9e-13
isogroup74163	Apolipoprotein B-100 OS=Mus musculus GN=Apob PE=1 SV=1 E(blastx)=3e-13
isogroup85481	Coatomer subunit beta OS=Danio rerio GN=copb1 PE=2 SV=1 E(blastx)=1e-47
isogroup66705	Gap junction gamma-1 protein OS=Gallus gallus GN=GJC1 PE=2 SV=1 E(blastx)=4e-20
isogroup23976	Interferon regulatory factor 5 OS=Mus musculus GN=Irf5 PE=1 SV=1 E(blastx)=1e-41
isogroup37676	XK-related protein 8 OS=Gasterosteus aculeatus GN=xkr8 PE=2 SV=1 E(blastx)=8e-76
isogroup25244	28S ribosomal protein S34, mitochondrial OS=Bos taurus GN=MRPS34 PE=1 SV=2 E(blastx)=3e-38
isogroup106667	Sorting nexin-14 OS=Danio rerio GN=snx14 PE=2 SV=3 E(blastx)=4e-20
isogroup49030	F-box only protein 32 OS=Sus scrofa GN=FBXO32 PE=2 SV=1 E(blastx)=4e-13
isogroup57387	Son of sevenless homolog 2 OS=Mus musculus GN=Sos2 PE=1 SV=2 E(blastx)=1e-47
isogroup51683	Adipocyte enhancer-binding protein 1 OS=Homo sapiens GN=AEBP1 PE=1 SV=1 E(blastx)=2e-38
isogroup639	Eukaryotic translation initiation factor 3 subunit L OS=Danio rerio GN=eif3l PE=2 SV=1 E(blastx)=3e-127
isogroup31647	Voltage-gated hydrogen channel 1 OS=Danio rerio GN=hvcn1 PE=2 SV=1 E(blastx)=1e-27
isogroup17216	Obscurin OS=Drosophila melanogaster GN=Unc-89 PE=1 SV=1 E(blastx)=9e-06
isogroup22628	Tetraspanin-7 OS=Pongo pygmaeus GN=TSPAN7 PE=2 SV=1 E(blastx)=6e-43
isogroup93955	Plastin-2 OS=Mus musculus GN=Lcp1 PE=1 SV=4 E(blastx)=7e-26
isogroup57219	Regulation of nuclear pre-mRNA domain-containing protein 1A OS=Gallus gallus GN=RPRD1A PE=2 SV=1 E(blastx)=8e-53
isogroup26556	Zinc finger protein 148 OS=Danio rerio GN=znf148 PE=2 SV=2 E(blastx)=1e-52
isogroup9805	Transforming acidic coiled-coil-containing protein 1 OS=Homo sapiens GN=TACC1 PE=1 SV=2 E(blastx)=9e-97
isogroup35387	Conserved oligomeric Golgi complex subunit 2 OS=Homo sapiens GN=COG2 PE=1 SV=1 E(blastx)=1e-22
isogroup81271	Sorting nexin-4 OS=Mus musculus GN=Snx4 PE=1 SV=1 E(blastx)=3e-34
isogroup44720	Synapse-associated protein 1 OS=Homo sapiens GN=SYAP1 PE=1 SV=1 E(blastx)=4e-48
isogroup69248	Protein ABHD11 OS=Danio rerio GN=abhd11 PE=2 SV=1 E(blastx)=2e-43
isogroup79934	Ankyrin repeat domain-containing protein 54 OS=Danio rerio GN=ankrd54 PE=2 SV=1 E(blastx)=4e-38
isogroup80667	Major histocompatibility complex class I-related gene protein OS=Rattus norvegicus GN=Mr1 PE=2 SV=2 E(blastx)=4e-14
isogroup52665	Zinc finger protein 148 OS=Danio rerio GN=znf148 PE=2 SV=2 E(blastx)=6e-18
isogroup12057	Transcription initiation factor IIA subunit 2 OS=Paralichthys olivaceus GN=gtf2a2 PE=3 SV=1 E(blastx)=2e-74
isogroup22741	Cyclin-dependent kinase 18 OS=Rattus norvegicus GN=Cdk18 PE=1 SV=1 E(blastx)=4e-33
isogroup64559	Sodium/glucose cotransporter 1 OS=Ovis aries GN=SLC5A1 PE=2 SV=1 E(blastx)=7e-51
isogroup43299	Kelch-like ECH-associated protein 1 OS=Pongo abelii GN=KEAP1 PE=2 SV=1 E(blastx)=1e-35
isogroup39760	Alpha-(1,3)-fucosyltransferase 9 OS=Rattus norvegicus GN=Fut9 PE=2 SV=1 E(blastx)=5e-50
isogroup44380	Lysine-specific demethylase 6B OS=Homo sapiens GN=KDM6B PE=1 SV=4 E(blastx)=2e-33
isogroup64243	Alpha-1,6-mannosyl-glycoprotein 2-beta-N-acetylglucosaminyltransferase OS=Rattus norvegicus GN=Mgat2 PE=1 SV=1 E(blastx)=2e-36
isogroup82043	CMP-N-acetylneuraminate-beta-galactosamide-alpha-2,3-sialyltransferase 1 OS=Sus scrofa GN=ST3GAL1 PE=1 SV=1 E(blastx)=9e-06
isogroup2347	Iodotyrosine deiodinase 1 OS=Pongo abelii GN=IYD PE=2 SV=1 E(blastx)=1e-121
isogroup24067	Integrator complex subunit 9 OS=Mus musculus GN=Ints9 PE=1 SV=1 E(blastx)=3e-23
isogroup9254	FAD-dependent oxidoreductase domain-containing protein 2 OS=Danio rerio GN=foxred2 PE=2 SV=1 E(blastx)=1e-117
isogroup17089	Cysteine-rich with EGF-like domain protein 2-B OS=Xenopus laevis GN=creld2-b PE=2 SV=1 E(blastx)=5e-35
isogroup111150	Four and a half LIM domains protein 1 OS=Rattus norvegicus GN=Fhl1 PE=2 SV=1 E(blastx)=9e-26
isogroup80670	Putative multidrug export ATP-binding/permease protein YgaD OS=Bacillus subtilis (strain 168) GN=ygaD PE=3 SV=2 E(blastx)=2e-07
isogroup26224	WD repeat-containing protein 18 OS=Danio rerio GN=wdr18 PE=2 SV=1 E(blastx)=6e-40
isogroup41730	5-methylcytosine rRNA methyltransferase NSUN4 OS=Xenopus laevis GN=nsun4 PE=2 SV=1 E(blastx)=2e-37
isogroup45445	Glycerophosphocholine phosphodiesterase GPCPD1 OS=Homo sapiens GN=GPCPD1 PE=1 SV=2 E(blastx)=9e-47
isogroup28150	Sorting nexin-25 OS=Homo sapiens GN=SNX25 PE=1 SV=2 E(blastx)=4e-32
isogroup37458	Receptor-type tyrosine-protein phosphatase F OS=Rattus norvegicus GN=Ptprf PE=2 SV=1 E(blastx)=6e-08
isogroup34075	Butyrophilin subfamily 1 member A1 OS=Homo sapiens GN=BTN1A1 PE=1 SV=3 E(blastx)=4e-22
isogroup74819	Poly [ADP-ribose] polymerase 10 OS=Homo sapiens GN=PARP10 PE=1 SV=2 E(blastx)=7e-11
isogroup38215	Golgin subfamily A member 4 OS=Homo sapiens GN=GOLGA4 PE=1 SV=1 E(blastx)=9e-23
isogroup34892	G-protein coupled receptor 98 OS=Danio rerio GN=gpr98 PE=2 SV=1 E(blastx)=3e-32
isogroup7973	Activating signal cointegrator 1 OS=Mus musculus GN=Trip4 PE=1 SV=2 E(blastx)=7e-84
isogroup11941	Cytosolic phospholipase A2 gamma OS=Homo sapiens GN=PLA2G4C PE=1 SV=2 E(blastx)=7e-40
isogroup104918	DnaJ homolog subfamily C member 11 OS=Mus musculus GN=Dnajc11 PE=1 SV=2 E(blastx)=7e-29
isogroup93840	Sphingosine 1-phosphate receptor 1 OS=Bos taurus GN=S1PR1 PE=2 SV=1 E(blastx)=6e-11
isogroup9050	Cell differentiation protein RCD1 homolog OS=Xenopus tropicalis GN=rqcd1 PE=2 SV=1 E(blastx)=1e-149
isogroup9026	Granulocyte colony-stimulating factor receptor OS=Homo sapiens GN=CSF3R PE=1 SV=1 E(blastx)=3e-20
isogroup52172	Inactive ubiquitin carboxyl-terminal hydrolase 53 OS=Mus musculus GN=Usp53 PE=1 SV=2 E(blastx)=3e-08
isogroup2882	Proton-coupled amino acid transporter 2 OS=Homo sapiens GN=SLC36A2 PE=1 SV=1 E(blastx)=4e-09
isogroup105084	AT-rich interactive domain-containing protein 2 OS=Homo sapiens GN=ARID2 PE=1 SV=2 E(blastx)=1e-11
isogroup107564	Swi5-dependent recombination DNA repair protein 1 homolog OS=Danio rerio GN=sfr1 PE=2 SV=1 E(blastx)=7e-22
isogroup96532	Thyroid hormone receptor-associated protein 3 OS=Xenopus laevis GN=thrap3 PE=2 SV=1 E(blastx)=1e-21
isogroup48156	Alpha-1A adrenergic receptor OS=Oryzias latipes GN=adra1a PE=3 SV=1 E(blastx)=5e-54
isogroup46147	Protein krueppel OS=Drosophila melanogaster GN=Kr PE=1 SV=2 E(blastx)=2e-41
isogroup28853	LINE-1 retrotransposable element ORF2 protein OS=Mus musculus GN=Pol PE=1 SV=2 E(blastx)=5e-06
isogroup42089	Sphingomyelin synthase-related protein 1 OS=Homo sapiens GN=SAMD8 PE=1 SV=2 E(blastx)=2e-75
isogroup73743	Frizzled-7 OS=Xenopus tropicalis GN=fzd7 PE=2 SV=1 E(blastx)=3e-44
isogroup19268	Pleckstrin homology domain-containing family O member 2 OS=Homo sapiens GN=PLEKHO2 PE=1 SV=1 E(blastx)=8e-37
isogroup51971	Cohesin subunit SA-2 OS=Xenopus laevis GN=stag2 PE=1 SV=1 E(blastx)=8e-56
isogroup70290	Mitofusin-1 OS=Rattus norvegicus GN=Mfn1 PE=1 SV=1 E(blastx)=1e-44
isogroup8168	Rho guanine nucleotide exchange factor 1 OS=Mus musculus GN=Arhgef1 PE=1 SV=2 E(blastx)=5e-60
isogroup39424	SH3 domain-binding protein 2 OS=Mus musculus GN=Sh3bp2 PE=1 SV=1 E(blastx)=2e-09
isogroup4107	Ubiquitin-conjugating enzyme E2 D3 OS=Rattus norvegicus GN=Ube2d3 PE=2 SV=1 E(blastx)=3e-97
isogroup105076	Protein FAM208B OS=Mus musculus GN=Fam208b PE=1 SV=2 E(blastx)=3e-14
isogroup51852	5-aminolevulinate synthase, nonspecific, mitochondrial OS=Opsanus tau GN=alas1 PE=2 SV=1 E(blastx)=3e-57
isogroup60624	Poly(ADP-ribose) glycohydrolase OS=Drosophila melanogaster GN=Parg PE=1 SV=3 E(blastx)=2e-10
isogroup84194	Carnosine N-methyltransferase OS=Mus musculus GN=Carnmt1 PE=1 SV=1 E(blastx)=6e-33
isogroup24281	Serine/Arginine-related protein 53 OS=Homo sapiens GN=RSRC1 PE=1 SV=1 E(blastx)=3e-09
isogroup49037	Ubiquitin-associated protein 1 OS=Homo sapiens GN=UBAP1 PE=1 SV=1 E(blastx)=2e-31
isogroup22791	40S ribosomal protein S17 OS=Ictalurus punctatus GN=rps17 PE=2 SV=3 E(blastx)=4e-91
isogroup27638	CTP synthase 1 OS=Danio rerio GN=ctps1 PE=1 SV=1 E(blastx)=9e-89
isogroup64258	Nicastrin OS=Homo sapiens GN=NCSTN PE=1 SV=2 E(blastx)=2e-27
isogroup12096	ATP-binding cassette sub-family G member 2 OS=Macaca mulatta GN=ABCG2 PE=2 SV=1 E(blastx)=1e-33
isogroup54390	Cytoplasmic polyadenylation element-binding protein 4 OS=Danio rerio GN=cpeb4 PE=2 SV=1 E(blastx)=9e-06
isogroup72519	Nuclear factor 7, ovary OS=Xenopus laevis PE=2 SV=1 E(blastx)=4e-28
isogroup66069	Carcinoembryonic antigen-related cell adhesion molecule 2 OS=Mus musculus GN=Ceacam2 PE=1 SV=3 E(blastx)=4e-19
isogroup17267	rRNA methyltransferase 1, mitochondrial OS=Homo sapiens GN=MRM1 PE=1 SV=1 E(blastx)=8e-11
isogroup23518	DNA-directed RNA polymerases I and III subunit RPAC1 OS=Homo sapiens GN=POLR1C PE=1 SV=1 E(blastx)=1e-84
isogroup19851	Golgi SNAP receptor complex member 2 OS=Mus musculus GN=Gosr2 PE=1 SV=2 E(blastx)=1e-68
isogroup62992	Phosphatidylinositol-binding clathrin assembly protein OS=Homo sapiens GN=PICALM PE=1 SV=2 E(blastx)=3e-41
isogroup28554	Aldehyde oxidase 4 OS=Mus musculus GN=Aox4 PE=1 SV=1 E(blastx)=2e-37
isogroup27500	Hepatocyte growth factor receptor OS=Muntiacus muntjak GN=MET PE=3 SV=1 E(blastx)=1e-16
isogroup2819	Chitotriosidase-1 OS=Mus musculus GN=Chit1 PE=1 SV=2 E(blastx)=6e-06
isogroup55381	Protein SDE2 homolog OS=Danio rerio GN=sde2 PE=2 SV=2 E(blastx)=1e-17
isogroup6154	Mitochondrial import receptor subunit TOM34 OS=Homo sapiens GN=TOMM34 PE=1 SV=2 E(blastx)=3e-71
isogroup102850	Mannan-binding lectin serine protease 1 OS=Mus musculus GN=Masp1 PE=1 SV=2 E(blastx)=4e-07
isogroup434	E3 SUMO-protein ligase CBX4 OS=Mus musculus GN=Cbx4 PE=1 SV=2 E(blastx)=5e-97
isogroup19393	Chromobox protein homolog 1 OS=Mus musculus GN=Cbx1 PE=1 SV=1 E(blastx)=6e-28
isogroup90807	Serine/threonine-protein kinase N2 OS=Mus musculus GN=Pkn2 PE=1 SV=3 E(blastx)=4e-32
isogroup77478	Large subunit GTPase 1 homolog OS=Danio rerio GN=lsg1 PE=2 SV=1 E(blastx)=7e-34
isogroup41421	Ubiquitin-like modifier-activating enzyme ATG7 OS=Homo sapiens GN=ATG7 PE=1 SV=1 E(blastx)=7e-76
isogroup42246	Potassium channel subfamily K member 1 OS=Pongo abelii GN=KCNK1 PE=2 SV=1 E(blastx)=3e-64
isogroup21465	Transposable element Tcb1 transposase OS=Caenorhabditis briggsae PE=3 SV=1 E(blastx)=9e-14
isogroup94433	tRNA-dihydrouridine(47) synthase [NAD(P)(+)]-like OS=Xenopus tropicalis GN=dus3l PE=2 SV=2 E(blastx)=1e-38
isogroup7541	Mitofusin-2 OS=Homo sapiens GN=MFN2 PE=1 SV=3 E(blastx)=5e-111
isogroup1544	Ras-related protein Rab-11B OS=Diplobatis ommata PE=2 SV=1 E(blastx)=2e-152
isogroup101992	RNA exonuclease 1 homolog OS=Mus musculus GN=Rexo1 PE=1 SV=1 E(blastx)=1e-07
isogroup70877	Sialidase-1 OS=Sus scrofa GN=NEU1 PE=3 SV=1 E(blastx)=1e-23
isogroup4581	Sorting nexin-25 OS=Homo sapiens GN=SNX25 PE=1 SV=2 E(blastx)=1e-112
isogroup58168	Serine/threonine-protein kinase RIO2 OS=Homo sapiens GN=RIOK2 PE=1 SV=2 E(blastx)=2e-68
isogroup18021	Glutaredoxin-like protein C5orf63 homolog OS=Mus musculus PE=1 SV=1 E(blastx)=5e-33
isogroup101155	Vascular endothelial growth factor receptor 2 OS=Danio rerio GN=kdr PE=1 SV=2 E(blastx)=5e-22
isogroup65620	Proteasome subunit beta type-6 OS=Rattus norvegicus GN=Psmb6 PE=1 SV=3 E(blastx)=2e-23
isogroup3145	Monocarboxylate transporter 10 OS=Danio rerio GN=slc16a10 PE=2 SV=1 E(blastx)=6e-88
isogroup9809	Prefoldin subunit 6 OS=Mus musculus GN=Pfdn6 PE=1 SV=1 E(blastx)=1e-54
isogroup46803	Heme transporter hrg1-A OS=Danio rerio GN=slc48a1b PE=2 SV=1 E(blastx)=1e-08
isogroup76988	ADP,ATP carrier protein OS=Kluyveromyces lactis (strain ATCC 8585 / CBS 2359 / DSM 70799 / NBRC 1267 / NRRL Y-1140 / WM37) GN=AAC PE=3 SV=1 E(blastx)=4e-39
isogroup33431	Charged multivesicular body protein 1b OS=Xenopus tropicalis GN=chmp1b PE=2 SV=1 E(blastx)=4e-31
isogroup96024	Charged multivesicular body protein 2a OS=Xenopus laevis GN=chmp2a PE=2 SV=1 E(blastx)=2e-21
isogroup98355	Relaxin receptor 2 OS=Mus musculus GN=Rxfp2 PE=2 SV=2 E(blastx)=3e-20
isogroup18922	Probable pancreatic secretory proteinase inhibitor OS=Anguilla anguilla PE=1 SV=1 E(blastx)=4e-23
isogroup76308	PR domain zinc finger protein 5 OS=Homo sapiens GN=PRDM5 PE=1 SV=2 E(blastx)=2e-12
isogroup32239	GRAM domain-containing protein 4 OS=Xenopus laevis GN=gramd4 PE=2 SV=1 E(blastx)=2e-53
isogroup5823	C-Jun-amino-terminal kinase-interacting protein 3 OS=Mus musculus GN=Mapk8ip3 PE=1 SV=1 E(blastx)=1e-155
isogroup20864	Sideroflexin-5 OS=Mus musculus GN=Sfxn5 PE=1 SV=2 E(blastx)=4e-72
isogroup19236	Histone H4 OS=Xenopus tropicalis GN=TGas006m08.1 PE=3 SV=1 E(blastx)=1e-07
isogroup78002	Two pore calcium channel protein 2 OS=Danio rerio GN=tpcn2 PE=2 SV=1 E(blastx)=7e-19
isogroup43511	Coenzyme Q-binding protein COQ10 homolog, mitochondrial OS=Danio rerio GN=zgc:73324 PE=2 SV=2 E(blastx)=3e-14
isogroup27877	Coronin-7 OS=Bos taurus GN=CORO7 PE=2 SV=1 E(blastx)=1e-19
isogroup81313	Molybdate-anion transporter OS=Takifugu rubripes GN=mfsd5 PE=3 SV=1 E(blastx)=2e-33
isogroup27059	1-phosphatidylinositol 4,5-bisphosphate phosphodiesterase beta-4 OS=Homo sapiens GN=PLCB4 PE=1 SV=3 E(blastx)=5e-75
isogroup13192	Sacsin OS=Homo sapiens GN=SACS PE=1 SV=2 E(blastx)=7e-16
isogroup8829	Coagulation factor VII OS=Oryctolagus cuniculus GN=F7 PE=2 SV=2 E(blastx)=1e-50
isogroup51507	DNA-directed RNA polymerase III subunit RPC6 OS=Homo sapiens GN=POLR3F PE=1 SV=1 E(blastx)=2e-28
isogroup88186	Solute carrier family 35 member E4 OS=Homo sapiens GN=SLC35E4 PE=2 SV=1 E(blastx)=6e-10
isogroup110291	Putative tRNA (cytidine(32)/guanosine(34)-2'-O)-methyltransferase OS=Homo sapiens GN=FTSJ1 PE=1 SV=2 E(blastx)=1e-07
isogroup58440	Phospholipid phosphatase 2 OS=Bos taurus GN=PLPP2 PE=2 SV=1 E(blastx)=4e-31
isogroup1121	Chloride intracellular channel protein 2 OS=Homo sapiens GN=CLIC2 PE=1 SV=3 E(blastx)=2e-121
isogroup25641	Transmembrane protein 79 OS=Mus musculus GN=Tmem79 PE=1 SV=1 E(blastx)=9e-12
isogroup17435	Endosialin OS=Homo sapiens GN=CD248 PE=1 SV=1 E(blastx)=9e-33
isogroup18785	Serine/threonine-protein kinase VRK1 OS=Danio rerio GN=vrk1 PE=2 SV=1 E(blastx)=7e-41
isogroup85132	SURP and G-patch domain-containing protein 1 OS=Rattus norvegicus GN=Sugp1 PE=1 SV=1 E(blastx)=2e-10
isogroup100754	UPF0317 protein Veis_4744 OS=Verminephrobacter eiseniae (strain EF01-2) GN=Veis_4744 PE=3 SV=2 E(blastx)=7e-16
isogroup66351	Endoplasmic reticulum aminopeptidase 2 OS=Bos taurus GN=ERAP2 PE=2 SV=1 E(blastx)=2e-20
isogroup62974	Anoctamin-6 OS=Homo sapiens GN=ANO6 PE=1 SV=2 E(blastx)=3e-60
isogroup106191	Transmembrane and coiled-coil domain-containing protein 6 OS=Homo sapiens GN=TMCO6 PE=1 SV=2 E(blastx)=3e-19
isogroup32196	Armadillo repeat protein deleted in velo-cardio-facial syndrome OS=Homo sapiens GN=ARVCF PE=1 SV=1 E(blastx)=1e-15
isogroup236	Signal transducer and activator of transcription 3.1 OS=Xenopus laevis GN=stat3.1 PE=1 SV=1 E(blastx)=8e-180
isogroup91102	ATP-binding cassette sub-family D member 2 OS=Homo sapiens GN=ABCD2 PE=1 SV=1 E(blastx)=1e-23
isogroup24500	Cullin-2 OS=Mus musculus GN=Cul2 PE=1 SV=2 E(blastx)=5e-60
isogroup40973	C-type lectin domain family 4 member G OS=Homo sapiens GN=CLEC4G PE=1 SV=1 E(blastx)=2e-07
isogroup11521	Choline-phosphate cytidylyltransferase B OS=Mus musculus GN=Pcyt1b PE=1 SV=2 E(blastx)=2e-49
isogroup81555	Interferon-induced GTP-binding protein Mx OS=Larimichthys crocea GN=mx PE=2 SV=1 E(blastx)=2e-19
isogroup43553	Actin-binding LIM protein 1 OS=Mus musculus GN=Ablim1 PE=1 SV=1 E(blastx)=2e-42
isogroup69119	NACHT, LRR and PYD domains-containing protein 12 OS=Mus musculus GN=Nlrp12 PE=2 SV=1 E(blastx)=5e-15
isogroup58761	26S protease regulatory subunit 4 OS=Rattus norvegicus GN=Psmc1 PE=2 SV=1 E(blastx)=3e-23
isogroup73245	Dystonin OS=Homo sapiens GN=DST PE=1 SV=4 E(blastx)=6e-37
isogroup11287	PRELI domain containing protein 3B OS=Homo sapiens GN=PRELID3B PE=2 SV=2 E(blastx)=2e-119
isogroup8631	ETS-related transcription factor Elf-3 OS=Mus musculus GN=Elf3 PE=1 SV=1 E(blastx)=9e-12
isogroup111196	Serine/threonine-protein phosphatase 4 regulatory subunit 2 OS=Pongo abelii GN=PPP4R2 PE=2 SV=1 E(blastx)=1e-29
isogroup42957	Sestrin-1 OS=Macaca fascicularis GN=SESN1 PE=2 SV=1 E(blastx)=4e-12
isogroup18503	Rab proteins geranylgeranyltransferase component A 2 OS=Mus musculus GN=Chml PE=2 SV=2 E(blastx)=3e-29
isogroup74669	AN1-type zinc finger protein 4 OS=Homo sapiens GN=ZFAND4 PE=2 SV=2 E(blastx)=4e-36
isogroup38767	Nuclear receptor 2C2-associated protein OS=Danio rerio GN=nr2c2ap PE=2 SV=1 E(blastx)=3e-58
isogroup3964	Acyl-CoA synthetase family member 2, mitochondrial OS=Danio rerio GN=acsf2 PE=2 SV=1 E(blastx)=1e-103
isogroup51159	Ski oncogene OS=Homo sapiens GN=SKI PE=1 SV=1 E(blastx)=2e-21
isogroup71012	Probable serine transporter OS=Escherichia coli (strain K12) GN=dlsT PE=1 SV=3 E(blastx)=6e-36
isogroup31587	General transcription factor IIH subunit 4 OS=Pan troglodytes GN=GTF2H4 PE=3 SV=1 E(blastx)=2e-59
isogroup19124	Glycosylated lysosomal membrane protein OS=Salmo salar GN=glmp PE=2 SV=1 E(blastx)=8e-63
isogroup103528	Protein FAM200B OS=Homo sapiens GN=FAM200B PE=3 SV=1 E(blastx)=6e-10
isogroup45117	Ectonucleotide pyrophosphatase/phosphodiesterase family member 2 OS=Homo sapiens GN=ENPP2 PE=1 SV=3 E(blastx)=4e-51
isogroup106102	cGMP-inhibited 3',5'-cyclic phosphodiesterase B OS=Homo sapiens GN=PDE3B PE=1 SV=2 E(blastx)=2e-21
isogroup53389	XK-related protein 8 OS=Gasterosteus aculeatus GN=xkr8 PE=2 SV=1 E(blastx)=4e-24
isogroup70942	Calpain-1 catalytic subunit OS=Gallus gallus PE=1 SV=2 E(blastx)=8e-38
isogroup71316	Protein AAR2 homolog OS=Pongo abelii GN=AAR2 PE=2 SV=1 E(blastx)=8e-34
isogroup9161	CD82 antigen OS=Homo sapiens GN=CD82 PE=1 SV=1 E(blastx)=6e-67
isogroup28838	Secretion-regulating guanine nucleotide exchange factor OS=Mus musculus GN=Sergef PE=2 SV=2 E(blastx)=7e-20
isogroup71287	Complement C3 (Fragment) OS=Oncorhynchus mykiss GN=c3 PE=1 SV=1 E(blastx)=8e-18
isogroup36684	R3H and coiled-coil domain-containing protein 1 OS=Homo sapiens GN=R3HCC1 PE=1 SV=3 E(blastx)=3e-11
isogroup39454	Proliferation marker protein Ki-67 OS=Homo sapiens GN=MKI67 PE=1 SV=2 E(blastx)=2e-21
isogroup99473	Perforin-1 OS=Homo sapiens GN=PRF1 PE=1 SV=1 E(blastx)=2e-15
isogroup50940	Nucleoporin seh1 OS=Osmerus mordax GN=seh1l PE=2 SV=1 E(blastx)=1e-54
isogroup51791	Ras-GEF domain-containing family member 1B-A OS=Danio rerio GN=rasgef1ba PE=2 SV=2 E(blastx)=9e-62
isogroup80083	Antizyme inhibitor 1 OS=Pongo abelii GN=AZIN1 PE=2 SV=1 E(blastx)=9e-26
isogroup111614	GTP-binding protein SAR1B OS=Brassica campestris GN=SAR1B PE=2 SV=1 E(blastx)=9e-15
isogroup102571	Synaptotagmin-like protein 2 OS=Homo sapiens GN=SYTL2 PE=1 SV=3 E(blastx)=2e-33
isogroup18768	Phospholysine phosphohistidine inorganic pyrophosphate phosphatase OS=Danio rerio GN=lhpp PE=2 SV=1 E(blastx)=7e-37
isogroup73115	Solute carrier family 12 member 8 OS=Xenopus laevis GN=slc12a8 PE=2 SV=1 E(blastx)=5e-26
isogroup2505	Adenylyl cyclase-associated protein 1 OS=Macaca fascicularis GN=CAP1 PE=2 SV=3 E(blastx)=1e-79
isogroup98256	T-cell surface glycoprotein CD3 zeta chain OS=Oryctolagus cuniculus GN=CD247 PE=2 SV=1 E(blastx)=3e-07
isogroup63003	Leucine carboxyl methyltransferase 1 OS=Rattus norvegicus GN=Lcmt1 PE=2 SV=1 E(blastx)=9e-47
isogroup44472	V-type proton ATPase subunit H OS=Homo sapiens GN=ATP6V1H PE=1 SV=1 E(blastx)=1e-14
isogroup32116	Probable tRNA N6-adenosine threonylcarbamoyltransferase, mitochondrial OS=Danio rerio GN=osgepl1 PE=2 SV=2 E(blastx)=3e-49
isogroup8870	Interferon-induced GTP-binding protein Mx OS=Epinephelus coioides GN=mx PE=2 SV=1 E(blastx)=7e-20
isogroup95734	Ubiquitin OS=Oryctolagus cuniculus PE=1 SV=1 E(blastx)=9e-25
isogroup32256	H/ACA ribonucleoprotein complex subunit 4 OS=Gallus gallus GN=DKC1 PE=2 SV=1 E(blastx)=6e-87
isogroup69070	Nucleolar protein 14 OS=Homo sapiens GN=NOP14 PE=1 SV=3 E(blastx)=2e-27
isogroup15020	High choriolytic enzyme 2 OS=Oryzias latipes GN=hceb PE=2 SV=1 E(blastx)=1e-37
isogroup103940	Trafficking protein particle complex subunit 3 OS=Homo sapiens GN=TRAPPC3 PE=1 SV=1 E(blastx)=1e-39
isogroup53291	Stromal membrane-associated protein 1 OS=Homo sapiens GN=SMAP1 PE=1 SV=2 E(blastx)=3e-08
isogroup12524	Cytochrome b561 OS=Sus scrofa GN=CYB561 PE=2 SV=1 E(blastx)=3e-23
isogroup73910	Differentially expressed in FDCP 6 homolog OS=Danio rerio GN=def6 PE=2 SV=1 E(blastx)=2e-46
isogroup30816	N-acetylgalactosamine-6-sulfatase OS=Canis lupus familiaris GN=GALNS PE=2 SV=1 E(blastx)=7e-44
isogroup100576	Ras-related protein Rab-10 OS=Gallus gallus GN=RAB10 PE=2 SV=1 E(blastx)=2e-10
isogroup104015	Macrophage-stimulating protein receptor OS=Mus musculus GN=Mst1r PE=1 SV=3 E(blastx)=3e-29
isogroup25736	Armadillo repeat protein deleted in velo-cardio-facial syndrome OS=Homo sapiens GN=ARVCF PE=1 SV=1 E(blastx)=4e-24
isogroup11391	3-oxo-5-beta-steroid 4-dehydrogenase OS=Homo sapiens GN=AKR1D1 PE=1 SV=1 E(blastx)=9e-17
isogroup25800	Gastrula zinc finger protein XlCGF49.1 (Fragment) OS=Xenopus laevis PE=3 SV=1 E(blastx)=1e-28
isogroup23359	Cadherin-3 OS=Mus musculus GN=Cdh3 PE=1 SV=2 E(blastx)=3e-43
isogroup19731	Enolase-phosphatase E1 OS=Salmo salar GN=enoph1 PE=2 SV=1 E(blastx)=2e-33
isogroup87155	Host cell factor 1 OS=Homo sapiens GN=HCFC1 PE=1 SV=2 E(blastx)=2e-11
isogroup110239	Tyrosine-protein kinase receptor UFO OS=Mus musculus GN=Axl PE=1 SV=2 E(blastx)=4e-34
isogroup104537	Poly(ADP-ribose) glycohydrolase OS=Rattus norvegicus GN=Parg PE=1 SV=1 E(blastx)=4e-17
isogroup41693	Xaa-Pro dipeptidase OS=Homo sapiens GN=PEPD PE=1 SV=3 E(blastx)=2e-63
isogroup27499	WASH complex subunit strumpellin OS=Danio rerio GN=zgc:55908 PE=2 SV=1 E(blastx)=3e-88
isogroup15102	Leucine--tRNA ligase, cytoplasmic OS=Pongo abelii GN=LARS PE=2 SV=1 E(blastx)=6e-127
isogroup10856	Caspase-1 OS=Equus caballus GN=CASP1 PE=2 SV=1 E(blastx)=7e-20
isogroup8765	Krev interaction trapped protein 1 OS=Danio rerio GN=krit1 PE=1 SV=1 E(blastx)=2e-141
isogroup91829	Acetyl-coenzyme A synthetase, cytoplasmic OS=Mus musculus GN=Acss2 PE=1 SV=2 E(blastx)=4e-10
isogroup36456	Complement C3 (Fragment) OS=Oncorhynchus mykiss GN=c3 PE=1 SV=1 E(blastx)=8e-42
isogroup28248	AP-2 complex subunit alpha-2 OS=Rattus norvegicus GN=Ap2a2 PE=1 SV=3 E(blastx)=2e-06
isogroup7593	SWI/SNF complex subunit SMARCC1 OS=Homo sapiens GN=SMARCC1 PE=1 SV=3 E(blastx)=1e-20
isogroup5162	Myelin protein zero-like protein 3 OS=Homo sapiens GN=MPZL3 PE=1 SV=1 E(blastx)=2e-41
isogroup65277	Pre-mRNA-splicing factor slu7 OS=Dictyostelium discoideum GN=slu7 PE=2 SV=1 E(blastx)=9e-27
isogroup25114	Oncostatin-M-specific receptor subunit beta OS=Mus musculus GN=Osmr PE=1 SV=1 E(blastx)=5e-10
isogroup31257	Vesicular integral-membrane protein VIP36 OS=Mus musculus GN=Lman2 PE=1 SV=2 E(blastx)=1e-53
isogroup18197	Fibrinogen beta chain OS=Bos taurus GN=FGB PE=1 SV=2 E(blastx)=7e-13
isogroup110729	Transcription factor AP-4 OS=Homo sapiens GN=TFAP4 PE=1 SV=2 E(blastx)=1e-38
isogroup10583	Hepatic leukemia factor OS=Mus musculus GN=Hlf PE=2 SV=1 E(blastx)=2e-16
isogroup3136	RRP15-like protein OS=Bos taurus GN=RRP15 PE=2 SV=1 E(blastx)=2e-53
isogroup27774	Protein YIF1A OS=Danio rerio GN=yif1a PE=2 SV=1 E(blastx)=1e-42
isogroup4212	Myosin-binding protein C, fast-type OS=Gallus gallus GN=MYBPC2 PE=1 SV=3 E(blastx)=2e-171
isogroup30503	E3 ubiquitin-protein ligase listerin OS=Gallus gallus GN=LTN1 PE=3 SV=1 E(blastx)=1e-08
isogroup25391	Peroxisomal membrane protein PMP34 OS=Mus musculus GN=Slc25a17 PE=1 SV=1 E(blastx)=1e-92
isogroup83016	Myosin phosphatase Rho-interacting protein OS=Mus musculus GN=Mprip PE=1 SV=2 E(blastx)=1e-13
isogroup10993	INO80 complex subunit E OS=Rattus norvegicus GN=Ino80e PE=2 SV=1 E(blastx)=8e-23
isogroup1980	High mobility group protein B2 OS=Gallus gallus GN=HMGB2 PE=2 SV=2 E(blastx)=6e-77
isogroup36442	Acyl-CoA synthetase family member 2, mitochondrial OS=Danio rerio GN=acsf2 PE=2 SV=1 E(blastx)=7e-61
isogroup89047	TBC1 domain family member 10A OS=Homo sapiens GN=TBC1D10A PE=1 SV=1 E(blastx)=8e-22
isogroup91622	Lysine-specific demethylase 4A OS=Mus musculus GN=Kdm4a PE=1 SV=3 E(blastx)=2e-06
isogroup35936	Ubiquitin carboxyl-terminal hydrolase 15 OS=Rattus norvegicus GN=Usp15 PE=1 SV=1 E(blastx)=4e-54
isogroup93221	Thioredoxin domain-containing protein 5 OS=Homo sapiens GN=TXNDC5 PE=1 SV=2 E(blastx)=6e-08
isogroup71642	Multidrug resistance-associated protein 9 OS=Mus musculus GN=Abcc12 PE=2 SV=1 E(blastx)=1e-15
isogroup462	N-alpha-acetyltransferase 50 OS=Danio rerio GN=naa50 PE=1 SV=1 E(blastx)=2e-112
isogroup46140	Protocadherin-19 OS=Homo sapiens GN=PCDH19 PE=1 SV=3 E(blastx)=6e-39
isogroup3847	Actin-like protein 6A OS=Macaca fascicularis GN=ACTL6A PE=2 SV=1 E(blastx)=9e-78
isogroup36045	CD2-associated protein OS=Homo sapiens GN=CD2AP PE=1 SV=1 E(blastx)=2e-09
isogroup18647	RNA polymerase I-specific transcription initiation factor RRN3 OS=Pongo abelii GN=RRN3 PE=2 SV=1 E(blastx)=5e-51
isogroup18045	m-AAA protease-interacting protein 1, mitochondrial OS=Bos taurus GN=MAIP1 PE=2 SV=1 E(blastx)=2e-48
isogroup75452	Alpha-actinin-3 OS=Mus musculus GN=Actn3 PE=2 SV=1 E(blastx)=2e-19
isogroup55061	AKT-interacting protein OS=Salmo salar GN=aktip PE=2 SV=1 E(blastx)=8e-12
isogroup25117	Sodium-dependent neutral amino acid transporter B(0)AT2 OS=Mus musculus GN=Slc6a15 PE=1 SV=1 E(blastx)=3e-10
isogroup91989	Zinc finger protein with KRAB and SCAN domains 4 OS=Homo sapiens GN=ZKSCAN4 PE=1 SV=1 E(blastx)=2e-11
isogroup13429	Sushi domain-containing protein 2 OS=Homo sapiens GN=SUSD2 PE=1 SV=1 E(blastx)=2e-35
isogroup109998	Protein cornichon homolog 4 OS=Bos taurus GN=CNIH4 PE=2 SV=1 E(blastx)=2e-32
isogroup45205	Ceramide synthase 5 OS=Homo sapiens GN=CERS5 PE=2 SV=1 E(blastx)=8e-25
isogroup3008	Phosphomevalonate kinase OS=Bos taurus GN=PMVK PE=2 SV=3 E(blastx)=6e-75
isogroup18376	Transport and Golgi organization protein 2 homolog OS=Bos taurus GN=TANGO2 PE=2 SV=1 E(blastx)=3e-24
isogroup72035	Lysosome membrane protein 2 OS=Homo sapiens GN=SCARB2 PE=1 SV=2 E(blastx)=1e-35
isogroup103949	V-set domain-containing T-cell activation inhibitor 1 OS=Homo sapiens GN=VTCN1 PE=1 SV=1 E(blastx)=5e-06
isogroup30966	ATP-binding cassette sub-family B member 7, mitochondrial OS=Homo sapiens GN=ABCB7 PE=1 SV=2 E(blastx)=2e-07
isogroup16624	Negative elongation factor A OS=Mus musculus GN=Nelfa PE=1 SV=1 E(blastx)=7e-23
isogroup24145	WD repeat-containing protein 92 OS=Danio rerio GN=wdr92 PE=2 SV=1 E(blastx)=1e-82
isogroup57220	Arrestin domain-containing protein 3 OS=Mus musculus GN=Arrdc3 PE=2 SV=1 E(blastx)=3e-08
isogroup6132	Dedicator of cytokinesis protein 1 OS=Homo sapiens GN=DOCK1 PE=1 SV=2 E(blastx)=9e-13
isogroup39	Heterogeneous nuclear ribonucleoprotein A1 OS=Pan troglodytes GN=HNRNPA1 PE=2 SV=1 E(blastx)=4e-107
isogroup3163	Cytochrome c-type heme lyase OS=Gallus gallus GN=HCCS PE=2 SV=1 E(blastx)=1e-113
isogroup79985	Exocyst complex component 5 OS=Rattus norvegicus GN=Exoc5 PE=1 SV=1 E(blastx)=4e-50
isogroup91601	Dihydropyrimidinase OS=Rattus norvegicus GN=Dpys PE=1 SV=2 E(blastx)=2e-13
isogroup773	Circularly permutated Ras protein 1 OS=Dictyostelium discoideum GN=cpras1 PE=3 SV=1 E(blastx)=9e-27
isogroup81044	Prickle-like protein 2 OS=Homo sapiens GN=PRICKLE2 PE=1 SV=2 E(blastx)=2e-09
isogroup3114	Prosaposin OS=Homo sapiens GN=PSAP PE=1 SV=2 E(blastx)=2e-75
isogroup1492	Glycerol-3-phosphate acyltransferase 3-like OS=Danio rerio GN=agpat9l PE=3 SV=1 E(blastx)=1e-128
isogroup1083	Fibroblast growth factor 23 OS=Tetraodon nigroviridis GN=fgf23 PE=2 SV=1 E(blastx)=2e-17
isogroup66457	Tripartite motif-containing protein 16 OS=Mus musculus GN=Trim16 PE=1 SV=2 E(blastx)=3e-10
isogroup46630	ADP-ribosylation factor-like protein 6-interacting protein 1 OS=Mus musculus GN=Arl6ip1 PE=1 SV=1 E(blastx)=1e-39
isogroup82585	Nuclear pore complex protein Nup50 OS=Homo sapiens GN=NUP50 PE=1 SV=2 E(blastx)=2e-06
isogroup5195	Protein FRA10AC1 OS=Homo sapiens GN=FRA10AC1 PE=1 SV=3 E(blastx)=8e-58
isogroup57178	Translation initiation factor eIF-2B subunit delta OS=Rattus norvegicus GN=Eif2b4 PE=2 SV=1 E(blastx)=3e-38
isogroup40854	Protein kinase C eta type OS=Homo sapiens GN=PRKCH PE=1 SV=4 E(blastx)=4e-45
isogroup870	Inter-alpha-trypsin inhibitor heavy chain H2 OS=Homo sapiens GN=ITIH2 PE=1 SV=2 E(blastx)=3e-84
isogroup18137	Testosterone 17-beta-dehydrogenase 3 OS=Rattus norvegicus GN=Hsd17b3 PE=2 SV=1 E(blastx)=6e-33
isogroup106765	E3 ubiquitin/ISG15 ligase TRIM25 OS=Mus musculus GN=Trim25 PE=1 SV=2 E(blastx)=4e-07
isogroup16136	Glycolipid transfer protein OS=Danio rerio GN=gltp PE=3 SV=1 E(blastx)=1e-96
isogroup37650	Eukaryotic translation elongation factor 1 epsilon-1 OS=Homo sapiens GN=EEF1E1 PE=1 SV=1 E(blastx)=8e-33
isogroup21248	F-box/WD repeat-containing protein 12 OS=Homo sapiens GN=FBXW12 PE=2 SV=2 E(blastx)=3e-11
isogroup11226	Protein transport protein Sec23A OS=Danio rerio GN=sec23a PE=2 SV=1 E(blastx)=3e-155
isogroup29882	WW domain-containing oxidoreductase OS=Danio rerio GN=wwox PE=2 SV=1 E(blastx)=3e-22
isogroup3186	Coiled-coil domain-containing protein 25 OS=Danio rerio GN=ccdc25 PE=1 SV=1 E(blastx)=1e-104
isogroup90009	Coiled-coil domain-containing protein 149-A OS=Danio rerio GN=ccdc149a PE=2 SV=1 E(blastx)=6e-31
isogroup10631	GRAM domain-containing protein 3 OS=Rattus norvegicus GN=Gramd3 PE=1 SV=1 E(blastx)=3e-32
isogroup50755	DENN domain-containing protein 1B OS=Mus musculus GN=Dennd1b PE=1 SV=3 E(blastx)=3e-52
isogroup26714	GTPase IMAP family member 7 OS=Homo sapiens GN=GIMAP7 PE=1 SV=1 E(blastx)=9e-25
isogroup43088	Zinc-binding protein A33 OS=Pleurodeles waltl PE=1 SV=2 E(blastx)=8e-25
isogroup7760	CMRF35-like molecule 3 OS=Mus musculus GN=Cd300ld3 PE=1 SV=1 E(blastx)=4e-17
isogroup12326	Selenocysteine-specific elongation factor OS=Homo sapiens GN=EEFSEC PE=1 SV=4 E(blastx)=3e-112
isogroup17510	Band 4.1-like protein 3 OS=Mus musculus GN=Epb41l3 PE=1 SV=1 E(blastx)=7e-37
isogroup23433	D-2-hydroxyglutarate dehydrogenase, mitochondrial OS=Danio rerio GN=d2hgdh PE=2 SV=1 E(blastx)=2e-95
isogroup109851	Integrin beta-2 (Fragment) OS=Xenopus laevis GN=itgb2 PE=2 SV=1 E(blastx)=7e-24
isogroup78474	Dixin-A OS=Danio rerio GN=dixdc1a PE=1 SV=1 E(blastx)=1e-20
isogroup47401	Photosystem I chlorophyll a/b-binding protein 2, chloroplastic OS=Arabidopsis thaliana GN=LHCA2 PE=1 SV=1 E(blastx)=4e-11
isogroup30102	OTU domain-containing protein 7B OS=Homo sapiens GN=OTUD7B PE=1 SV=1 E(blastx)=1e-14
isogroup56036	Leucine zipper protein 1 OS=Homo sapiens GN=LUZP1 PE=1 SV=2 E(blastx)=2e-40
isogroup26463	Plexin-B2 OS=Homo sapiens GN=PLXNB2 PE=1 SV=3 E(blastx)=3e-69
isogroup99821	Transcription factor XE1.1 (Fragment) OS=Xenopus laevis PE=2 SV=1 E(blastx)=1e-31
isogroup72849	Inositol-trisphosphate 3-kinase B OS=Rattus norvegicus GN=Itpkb PE=1 SV=3 E(blastx)=1e-24
isogroup36058	Protein NLRC3 OS=Mus musculus GN=Nlrc3 PE=2 SV=2 E(blastx)=2e-23
isogroup41845	Transmembrane protein 53 OS=Danio rerio GN=tmem53 PE=2 SV=1 E(blastx)=2e-32
isogroup17009	Leucine-rich repeat-containing protein 40 OS=Danio rerio GN=lrrc40 PE=2 SV=1 E(blastx)=4e-46
isogroup104584	CD276 antigen OS=Rattus norvegicus GN=Cd276 PE=2 SV=1 E(blastx)=2e-10
isogroup31905	Kell blood group glycoprotein homolog OS=Mus musculus GN=Kel PE=1 SV=1 E(blastx)=1e-06
isogroup7506	Pre-mRNA-splicing factor CWC25 homolog OS=Mus musculus GN=Cwc25 PE=2 SV=2 E(blastx)=5e-69
isogroup95634	Protein phosphatase PTC7 homolog OS=Danio rerio GN=pptc7 PE=2 SV=1 E(blastx)=5e-44
isogroup50823	Tartrate-resistant acid phosphatase type 5 OS=Mus musculus GN=Acp5 PE=1 SV=2 E(blastx)=4e-43
isogroup5165	Serine/threonine-protein kinase Sgk2 OS=Homo sapiens GN=SGK2 PE=1 SV=1 E(blastx)=2e-21
isogroup6492	Spermatogenesis-associated protein 13 OS=Mus musculus GN=Spata13 PE=1 SV=2 E(blastx)=5e-26
isogroup66019	Protein NLRC5 OS=Ictalurus punctatus GN=nlrc5 PE=2 SV=1 E(blastx)=2e-16
isogroup29147	Lissencephaly-1 homolog OS=Tetraodon nigroviridis GN=pafah1b1 PE=3 SV=1 E(blastx)=4e-37
isogroup5625	Glucose-6-phosphate 1-dehydrogenase OS=Macropus robustus GN=G6PD PE=2 SV=3 E(blastx)=2e-167
isogroup1748	General transcription factor 3C polypeptide 1 OS=Homo sapiens GN=GTF3C1 PE=1 SV=4 E(blastx)=4e-36
isogroup85066	Platelet-activating factor acetylhydrolase IB subunit gamma OS=Mus musculus GN=Pafah1b3 PE=1 SV=1 E(blastx)=1e-38
isogroup15969	Bile salt export pump OS=Oryctolagus cuniculus GN=ABCB11 PE=2 SV=1 E(blastx)=2e-89
isogroup89281	5-hydroxytryptamine receptor 4 OS=Cavia porcellus GN=HTR4 PE=2 SV=1 E(blastx)=3e-13
isogroup57351	Decapping and exoribonuclease protein OS=Homo sapiens GN=DXO PE=2 SV=2 E(blastx)=4e-35
isogroup16904	Protein O-mannosyl-transferase 1 OS=Mus musculus GN=Pomt1 PE=1 SV=1 E(blastx)=2e-81
isogroup55483	Zinc finger protein 40 OS=Mus musculus GN=Hivep1 PE=1 SV=1 E(blastx)=2e-16
isogroup42406	Connector enhancer of kinase suppressor of ras 2 OS=Mus musculus GN=Cnksr2 PE=1 SV=1 E(blastx)=7e-08
isogroup33418	Histone-binding protein N1/N2 OS=Xenopus laevis PE=1 SV=3 E(blastx)=3e-07
isogroup67432	Muscleblind-like protein 1 OS=Homo sapiens GN=MBNL1 PE=1 SV=2 E(blastx)=1e-22
isogroup106141	Coatomer subunit beta OS=Rattus norvegicus GN=Copb1 PE=1 SV=1 E(blastx)=5e-38
isogroup4253	Reticulocalbin-2 OS=Crotalus adamanteus PE=1 SV=1 E(blastx)=3e-85
isogroup48342	Nuclear factor 7, brain OS=Xenopus laevis PE=1 SV=1 E(blastx)=3e-10
isogroup51814	Ribosome-releasing factor 2, mitochondrial OS=Mus musculus GN=Gfm2 PE=1 SV=2 E(blastx)=9e-41
isogroup83328	Cytosolic Fe-S cluster assembly factor narfl OS=Danio rerio GN=narfl PE=2 SV=1 E(blastx)=4e-35
isogroup4387	AP-2 complex subunit sigma OS=Rattus norvegicus GN=Ap2s1 PE=1 SV=1 E(blastx)=4e-97
isogroup57923	Pro-Pol polyprotein OS=Koala retrovirus GN=pro-pol PE=3 SV=1 E(blastx)=6e-14
isogroup8198	Putative adenosylhomocysteinase 3 OS=Pongo abelii GN=AHCYL2 PE=2 SV=1 E(blastx)=5e-16
isogroup83214	Src-like-adapter 2 OS=Mus musculus GN=Sla2 PE=1 SV=3 E(blastx)=2e-11
isogroup28792	THAP domain-containing protein 1 OS=Salmo salar GN=thap1 PE=2 SV=1 E(blastx)=1e-55
isogroup17582	Alpha-protein kinase 3 OS=Homo sapiens GN=ALPK3 PE=2 SV=2 E(blastx)=2e-09
isogroup8428	Multidrug resistance-associated protein 4 OS=Homo sapiens GN=ABCC4 PE=1 SV=3 E(blastx)=2e-41
isogroup15363	Kinesin-like protein KIF2A OS=Gallus gallus GN=KIF2A PE=2 SV=2 E(blastx)=1e-45
isogroup107158	Calcium release-activated calcium channel protein 1 OS=Danio rerio GN=orai1 PE=2 SV=2 E(blastx)=5e-07
isogroup44166	Pyruvate dehydrogenase E1 component subunit alpha, somatic form, mitochondrial (Fragment) OS=Sus scrofa GN=PDHA1 PE=1 SV=1 E(blastx)=7e-48
isogroup45846	NADH dehydrogenase [ubiquinone] 1 alpha subcomplex subunit 11 OS=Mus musculus GN=Ndufa11 PE=1 SV=2 E(blastx)=9e-19
isogroup11443	Methylenetetrahydrofolate reductase OS=Macaca fascicularis GN=MTHFR PE=2 SV=1 E(blastx)=3e-87
isogroup16407	Protein disulfide-isomerase A4 OS=Bos taurus GN=PDIA4 PE=2 SV=1 E(blastx)=3e-29
isogroup101609	UPF0505 protein C16orf62 homolog OS=Danio rerio GN=zgc:163107 PE=2 SV=1 E(blastx)=1e-37
isogroup7163	Histone-binding protein RBBP7 OS=Danio rerio GN=rbbp7 PE=2 SV=1 E(blastx)=1e-103
isogroup53212	Mic1 domain-containing protein DDB_G0286707 OS=Dictyostelium discoideum GN=DDB_G0286707 PE=3 SV=1 E(blastx)=8e-19
isogroup20330	Atlastin-2 OS=Macaca fascicularis GN=ATL2 PE=2 SV=1 E(blastx)=7e-33
isogroup20212	Hephaestin OS=Homo sapiens GN=HEPH PE=1 SV=3 E(blastx)=2e-37
isogroup23281	Hydroxylysine kinase OS=Danio rerio GN=hykk PE=2 SV=1 E(blastx)=2e-28
isogroup66205	Microfibril-associated glycoprotein 4 OS=Bos taurus GN=MFAP4 PE=1 SV=2 E(blastx)=2e-37
isogroup56464	UDP-glucose 4-epimerase OS=Homo sapiens GN=GALE PE=1 SV=2 E(blastx)=3e-34
isogroup307	Ceramide-1-phosphate transfer protein OS=Xenopus laevis GN=cptp PE=2 SV=1 E(blastx)=3e-23
isogroup80272	Ig heavy chain V region XIG14 (Fragment) OS=Xenopus laevis PE=2 SV=1 E(blastx)=1e-07
isogroup103609	Tripartite motif-containing protein 29 OS=Mus musculus GN=Trim29 PE=1 SV=1 E(blastx)=1e-06
isogroup90286	Exocyst complex component 4 OS=Homo sapiens GN=EXOC4 PE=1 SV=1 E(blastx)=2e-09
isogroup40179	Protein YIF1B OS=Danio rerio GN=yif1b PE=2 SV=2 E(blastx)=5e-63
isogroup19793	Isoaspartyl peptidase/L-asparaginase OS=Xenopus laevis GN=asrgl1 PE=2 SV=1 E(blastx)=1e-40
isogroup57959	E3 ubiquitin-protein ligase HUWE1 OS=Homo sapiens GN=HUWE1 PE=1 SV=3 E(blastx)=2e-69
isogroup5078	Fibrinogen gamma chain OS=Xenopus laevis GN=fgg PE=2 SV=1 E(blastx)=4e-35
isogroup10824	High affinity cGMP-specific 3',5'-cyclic phosphodiesterase 9A OS=Homo sapiens GN=PDE9A PE=1 SV=1 E(blastx)=2e-25
isogroup4628	Podocalyxin OS=Homo sapiens GN=PODXL PE=1 SV=2 E(blastx)=2e-27
isogroup72102	WD repeat domain phosphoinositide-interacting protein 2 OS=Gallus gallus GN=WIPI2 PE=2 SV=1 E(blastx)=3e-55
isogroup57937	Protein ENL OS=Homo sapiens GN=MLLT1 PE=1 SV=2 E(blastx)=7e-08
isogroup23756	Phosphoacetylglucosamine mutase OS=Sus scrofa GN=PGM3 PE=1 SV=2 E(blastx)=4e-72
isogroup14084	Keratin, type II cytoskeletal 8 OS=Danio rerio GN=krt8 PE=1 SV=1 E(blastx)=2e-122
isogroup60219	Tripartite motif-containing protein 29 OS=Homo sapiens GN=TRIM29 PE=1 SV=2 E(blastx)=3e-23
isogroup59252	Arrestin domain-containing protein 3 OS=Rattus norvegicus GN=Arrdc3 PE=2 SV=1 E(blastx)=1e-23
isogroup88656	Retinol-binding protein 1 OS=Homo sapiens GN=RBP1 PE=1 SV=2 E(blastx)=2e-11
isogroup38152	Alpha-1-antitrypsin OS=Sus scrofa GN=SERPINA1 PE=2 SV=1 E(blastx)=1e-10
isogroup76521	Reticulon-4-interacting protein 1, mitochondrial OS=Mus musculus GN=Rtn4ip1 PE=1 SV=2 E(blastx)=1e-28
isogroup24732	5'-3' exoribonuclease 1 OS=Homo sapiens GN=XRN1 PE=1 SV=1 E(blastx)=2e-76
isogroup83311	Thyroxine 5-deiodinase OS=Sparus aurata GN=dio3 PE=2 SV=2 E(blastx)=2e-37
isogroup45637	PRELI domain-containing protein 1, mitochondrial OS=Mus musculus GN=Prelid1 PE=1 SV=1 E(blastx)=9e-49
isogroup7672	N-sulphoglucosamine sulphohydrolase OS=Homo sapiens GN=SGSH PE=1 SV=1 E(blastx)=5e-80
isogroup2720	Calcium-binding and coiled-coil domain-containing protein 1 OS=Danio rerio GN=calcoco1 PE=3 SV=1 E(blastx)=6e-122
isogroup48430	WD repeat domain phosphoinositide-interacting protein 4 OS=Danio rerio GN=wdr45 PE=2 SV=1 E(blastx)=2e-35
isogroup70611	Mitochondrial glutamate carrier 1 OS=Homo sapiens GN=SLC25A22 PE=1 SV=1 E(blastx)=2e-07
isogroup46035	Interferon-induced protein 44 OS=Pan troglodytes GN=IFI44 PE=1 SV=1 E(blastx)=3e-06
isogroup13354	Solute carrier family 25 member 39 OS=Danio rerio GN=slc25a39 PE=2 SV=1 E(blastx)=2e-39
isogroup18213	GTPase IMAP family member 4 OS=Homo sapiens GN=GIMAP4 PE=1 SV=1 E(blastx)=2e-37
isogroup36870	Tyrosine-protein kinase ZAP-70 OS=Mus musculus GN=Zap70 PE=1 SV=3 E(blastx)=9e-64
isogroup73443	Nucleolar and spindle-associated protein 1 OS=Danio rerio GN=nusap1 PE=2 SV=2 E(blastx)=2e-24
isogroup83545	Proliferating cell nuclear antigen OS=Haplochromis burtoni GN=pcna PE=2 SV=1 E(blastx)=7e-57
isogroup43169	Arylsulfatase A OS=Bos taurus GN=ARSA PE=2 SV=1 E(blastx)=1e-33
isogroup103099	T-complex protein 1 subunit alpha (Fragment) OS=Ambystoma mexicanum PE=2 SV=1 E(blastx)=2e-44
isogroup34424	Formin-binding protein 1 OS=Rattus norvegicus GN=Fnbp1 PE=1 SV=2 E(blastx)=9e-62
isogroup12449	Zinc finger CCCH domain-containing protein 6 OS=Homo sapiens GN=ZC3H6 PE=1 SV=2 E(blastx)=3e-22
isogroup94854	60S ribosomal protein L28 OS=Bos taurus GN=RPL28 PE=2 SV=3 E(blastx)=4e-32
isogroup49676	RNA-binding protein 5 OS=Mus musculus GN=Rbm5 PE=1 SV=1 E(blastx)=8e-36
isogroup71033	Sterile alpha motif domain-containing protein 9-like OS=Mus musculus GN=Samd9l PE=1 SV=2 E(blastx)=4e-14
isogroup424	Vacuolar protein sorting-associated protein 13C OS=Homo sapiens GN=VPS13C PE=1 SV=1 E(blastx)=7e-140
isogroup27224	Y+L amino acid transporter 2 OS=Mus musculus GN=Slc7a6 PE=1 SV=1 E(blastx)=5e-21
isogroup8999	Mannan-binding lectin serine protease 2 OS=Rattus norvegicus GN=Masp2 PE=1 SV=2 E(blastx)=2e-47
isogroup11084	Transmembrane protein 17B OS=Danio rerio GN=Tmem17b PE=2 SV=1 E(blastx)=7e-75
isogroup25607	UPF0472 protein C16orf72 homolog OS=Xenopus laevis PE=2 SV=1 E(blastx)=7e-24
isogroup48186	S-methyl-5'-thioadenosine phosphorylase OS=Danio rerio GN=mtap PE=2 SV=2 E(blastx)=5e-09
isogroup16007	Relaxin receptor 2 OS=Mus musculus GN=Rxfp2 PE=2 SV=2 E(blastx)=2e-87
isogroup23792	Methionine-R-sulfoxide reductase B1-A OS=Danio rerio GN=msrb1 PE=2 SV=3 E(blastx)=1e-53
isogroup94926	DNA polymerase lambda OS=Homo sapiens GN=POLL PE=1 SV=1 E(blastx)=3e-37
isogroup45308	Ig kappa chain V-VI region NQ2-6.1 OS=Mus musculus PE=2 SV=1 E(blastx)=9e-06
isogroup13607	Protein XRP2 OS=Danio rerio GN=rp2 PE=1 SV=1 E(blastx)=1e-81
isogroup47548	Tyrosine protein-kinase src-2 OS=Caenorhabditis elegans GN=src-2 PE=1 SV=2 E(blastx)=3e-38
isogroup20707	Serine/threonine-protein kinase Sgk3 OS=Mus musculus GN=Sgk3 PE=1 SV=1 E(blastx)=6e-119
isogroup1928	Bromodomain-containing protein 9 OS=Danio rerio GN=brd9 PE=2 SV=1 E(blastx)=5e-11
isogroup7640	Protein HP-25 homolog 2 OS=Bos taurus PE=2 SV=1 E(blastx)=3e-09
isogroup50775	Peroxisome proliferator-activated receptor gamma OS=Canis lupus familiaris GN=PPARG PE=2 SV=1 E(blastx)=5e-62
isogroup20777	Nucleolar GTP-binding protein 1 OS=Homo sapiens GN=GTPBP4 PE=1 SV=3 E(blastx)=4e-109
isogroup25979	Serine/threonine-protein kinase pim-1 OS=Felis catus GN=PIM1 PE=2 SV=1 E(blastx)=2e-78
isogroup15376	CUGBP Elav-like family member 2 OS=Xenopus tropicalis GN=celf2 PE=2 SV=1 E(blastx)=1e-56
isogroup59703	Zinc transporter ZIP13 OS=Danio rerio GN=slc39a13 PE=2 SV=1 E(blastx)=2e-18
isogroup49436	Nucleoporin Nup37 OS=Homo sapiens GN=NUP37 PE=1 SV=1 E(blastx)=3e-23
isogroup7040	Protein RCC2 homolog OS=Xenopus laevis GN=rcc2 PE=2 SV=1 E(blastx)=8e-143
isogroup36494	Telomerase protein component 1 OS=Rattus norvegicus GN=Tep1 PE=1 SV=1 E(blastx)=1e-11
isogroup81562	UPF0183 protein C16orf70 OS=Homo sapiens GN=C16orf70 PE=1 SV=1 E(blastx)=9e-42
isogroup23124	BTB/POZ domain-containing protein KCTD6 OS=Danio rerio GN=kctd6 PE=2 SV=1 E(blastx)=5e-108
isogroup27258	Heat shock protein 75 kDa, mitochondrial OS=Mus musculus GN=Trap1 PE=1 SV=1 E(blastx)=4e-64
isogroup8043	Pituitary tumor-transforming gene 1 protein-interacting protein OS=Mus musculus GN=Pttg1ip PE=1 SV=1 E(blastx)=2e-33
isogroup79572	Kynurenine/alpha-aminoadipate aminotransferase, mitochondrial OS=Bos taurus GN=AADAT PE=2 SV=1 E(blastx)=2e-43
isogroup107183	E3 ubiquitin-protein ligase TRIM39 OS=Pan troglodytes GN=TRIM39 PE=3 SV=1 E(blastx)=1e-06
isogroup33473	Alanine aminotransferase 2-like OS=Danio rerio GN=gpt2l PE=2 SV=2 E(blastx)=3e-86
isogroup93288	Stonustoxin subunit alpha OS=Synanceia horrida PE=1 SV=3 E(blastx)=5e-16
isogroup94750	Alpha-mannosidase 2x OS=Mus musculus GN=Man2a2 PE=1 SV=2 E(blastx)=1e-40
isogroup17369	RNA-binding motif protein, X chromosome OS=Danio rerio GN=rbmx PE=2 SV=1 E(blastx)=1e-27
isogroup7193	Ephrin-A1 OS=Xenopus laevis GN=efna1 PE=2 SV=1 E(blastx)=1e-71
isogroup2914	GTP-binding nuclear protein Ran OS=Salmo salar GN=ran PE=2 SV=1 E(blastx)=5e-145
isogroup42177	60S ribosomal protein L17 OS=Homo sapiens GN=RPL17 PE=1 SV=3 E(blastx)=5e-50
isogroup109389	tRNA wybutosine-synthesizing protein 5 OS=Danio rerio GN=tyw5 PE=2 SV=1 E(blastx)=8e-37
isogroup75422	Transcription factor EC OS=Gallus gallus GN=TFEC PE=2 SV=1 E(blastx)=2e-08
isogroup15122	N-acetylglucosaminyl-phosphatidylinositol de-N-acetylase OS=Rattus norvegicus GN=Pigl PE=2 SV=1 E(blastx)=2e-10
isogroup5169	Myosin-9 OS=Gallus gallus GN=MYH9 PE=2 SV=1 E(blastx)=1e-98
isogroup72475	E3 ubiquitin-protein ligase UBR5 OS=Homo sapiens GN=UBR5 PE=1 SV=2 E(blastx)=9e-35
isogroup93810	Cytosolic purine 5'-nucleotidase OS=Xenopus tropicalis GN=nt5c2 PE=2 SV=1 E(blastx)=8e-47
isogroup73388	Microtubule-associated serine/threonine-protein kinase 4 OS=Mus musculus GN=Mast4 PE=1 SV=3 E(blastx)=8e-32
isogroup1997	Dual specificity mitogen-activated protein kinase kinase 2 OS=Gallus gallus GN=MAP2K2 PE=2 SV=1 E(blastx)=4e-126
isogroup83588	Zinc finger homeobox protein 4 OS=Mus musculus GN=Zfhx4 PE=1 SV=1 E(blastx)=2e-50
isogroup46365	Probable ATP-dependent RNA helicase YTHDC2 OS=Mus musculus GN=Ythdc2 PE=1 SV=1 E(blastx)=4e-35
isogroup84780	Inositol oxygenase OS=Danio rerio GN=miox PE=2 SV=1 E(blastx)=7e-10
isogroup26904	DNA damage-binding protein 2 OS=Danio rerio GN=ddb2 PE=1 SV=2 E(blastx)=3e-78
isogroup12027	ATP-dependent RNA helicase SUPV3L1, mitochondrial OS=Danio rerio GN=supv3l1 PE=2 SV=1 E(blastx)=2e-34
isogroup102129	Thyroid hormone receptor-associated protein 3 OS=Homo sapiens GN=THRAP3 PE=1 SV=2 E(blastx)=3e-15
isogroup23405	Centrosomal protein of 70 kDa OS=Rattus norvegicus GN=Cep70 PE=2 SV=1 E(blastx)=9e-33
isogroup65255	Carcinoembryonic antigen-related cell adhesion molecule 1 OS=Homo sapiens GN=CEACAM1 PE=1 SV=2 E(blastx)=8e-11
isogroup43656	Protein FAM114A2 OS=Homo sapiens GN=FAM114A2 PE=1 SV=4 E(blastx)=3e-17
isogroup32697	Diacylglycerol kinase delta OS=Homo sapiens GN=DGKD PE=1 SV=4 E(blastx)=3e-73
isogroup20220	Aryl hydrocarbon receptor OS=Delphinapterus leucas GN=AHR PE=2 SV=1 E(blastx)=4e-14
isogroup26761	26S proteasome non-ATPase regulatory subunit 3 OS=Mus musculus GN=Psmd3 PE=1 SV=3 E(blastx)=8e-61
isogroup43768	Zinc finger protein 131 OS=Mus musculus GN=Znf131 PE=1 SV=1 E(blastx)=8e-25
isogroup41327	Phospholipid-transporting ATPase ID OS=Mus musculus GN=Atp8b2 PE=2 SV=2 E(blastx)=2e-40
isogroup79420	Phosphatidate phosphatase LPIN2 OS=Homo sapiens GN=LPIN2 PE=1 SV=1 E(blastx)=2e-14
isogroup604	Protein Z-dependent protease inhibitor OS=Mus musculus GN=Serpina10 PE=1 SV=1 E(blastx)=2e-80
isogroup40007	Protein cereblon OS=Gallus gallus GN=CRBN PE=1 SV=1 E(blastx)=1e-65
isogroup5903	RUS1 family protein C16orf58 OS=Homo sapiens GN=C16orf58 PE=1 SV=2 E(blastx)=3e-87
isogroup71330	Sorting nexin-17 OS=Danio rerio GN=snx17 PE=2 SV=1 E(blastx)=2e-53
isogroup29155	Complement factor H OS=Bos taurus GN=CFH PE=1 SV=3 E(blastx)=1e-11
isogroup11797	Sorting nexin-27 OS=Rattus norvegicus GN=Snx27 PE=1 SV=2 E(blastx)=2e-22
isogroup9273	Perilipin-3 OS=Homo sapiens GN=PLIN3 PE=1 SV=3 E(blastx)=3e-33
isogroup8663	Migration and invasion enhancer 1 OS=Mus musculus GN=Mien1 PE=1 SV=1 E(blastx)=6e-28
isogroup110556	E3 ubiquitin-protein ligase TRIM17 OS=Rattus norvegicus GN=Trim17 PE=2 SV=1 E(blastx)=9e-14
isogroup106159	Cleavage stimulation factor subunit 3 OS=Homo sapiens GN=CSTF3 PE=1 SV=1 E(blastx)=3e-16
isogroup72686	DnaJ homolog subfamily B member 9 OS=Homo sapiens GN=DNAJB9 PE=1 SV=1 E(blastx)=5e-22
isogroup55835	Vesicle transport protein GOT1B OS=Mus musculus GN=Golt1b PE=1 SV=1 E(blastx)=1e-41
isogroup18128	DENN domain-containing protein 2C OS=Homo sapiens GN=DENND2C PE=1 SV=2 E(blastx)=6e-12
isogroup76035	Protein kinase C delta type OS=Rattus norvegicus GN=Prkcd PE=1 SV=1 E(blastx)=1e-49
isogroup21573	Exocyst complex component 3 OS=Homo sapiens GN=EXOC3 PE=1 SV=2 E(blastx)=2e-34
isogroup78980	Pecanex-like protein 4 OS=Danio rerio GN=pcnx4 PE=2 SV=1 E(blastx)=4e-15
isogroup26070	Myosin-9 OS=Mus musculus GN=Myh9 PE=1 SV=4 E(blastx)=1e-61
isogroup30178	Paxillin OS=Rattus norvegicus GN=Pxn PE=1 SV=1 E(blastx)=7e-08
isogroup50417	Vesicle-associated membrane protein 4 OS=Bos taurus GN=VAMP4 PE=2 SV=1 E(blastx)=3e-12
isogroup18339	Serine/threonine-protein phosphatase PGAM5, mitochondrial OS=Danio rerio GN=pgam5 PE=2 SV=2 E(blastx)=7e-64
isogroup73231	Dedicator of cytokinesis protein 2 OS=Homo sapiens GN=DOCK2 PE=1 SV=2 E(blastx)=5e-26
isogroup85335	Oxysterol-binding protein-related protein 1 OS=Homo sapiens GN=OSBPL1A PE=1 SV=2 E(blastx)=2e-43
isogroup110920	tRNA 2-thiocytidine biosynthesis protein TtcA OS=Acidovorax citrulli (strain AAC00-1) GN=ttcA PE=3 SV=1 E(blastx)=6e-41
isogroup59678	T-cell receptor beta chain V region C5 (Fragment) OS=Mus musculus PE=1 SV=1 E(blastx)=2e-10
isogroup111142	ELAV-like protein 4 OS=Rattus norvegicus GN=Elavl4 PE=1 SV=1 E(blastx)=2e-41
isogroup59109	Very-long-chain 3-oxoacyl-CoA reductase OS=Anas platyrhynchos GN=HSD17B12 PE=2 SV=1 E(blastx)=3e-19
isogroup95486	Protein NLRC3 OS=Homo sapiens GN=NLRC3 PE=2 SV=2 E(blastx)=6e-14
isogroup43579	Protein FAM98A OS=Rattus norvegicus GN=Fam98a PE=2 SV=1 E(blastx)=1e-48
isogroup27454	Inactive rhomboid protein 2 OS=Homo sapiens GN=RHBDF2 PE=1 SV=2 E(blastx)=2e-44
isogroup4087	Septin-9 OS=Homo sapiens GN=SEPT9 PE=1 SV=2 E(blastx)=5e-36
isogroup11495	Speckle-type POZ protein-like A OS=Danio rerio GN=spopla PE=2 SV=1 E(blastx)=3e-175
isogroup109872	Lipase maturation factor 2 OS=Xenopus laevis GN=lmf2 PE=2 SV=1 E(blastx)=1e-07
isogroup9923	Repressor of RNA polymerase III transcription MAF1 homolog OS=Xenopus laevis GN=maf1 PE=2 SV=1 E(blastx)=1e-32
isogroup39497	Serine/threonine-protein kinase NLK OS=Canis lupus familiaris GN=NLK PE=3 SV=1 E(blastx)=2e-70
isogroup61677	Serpin H1 OS=Gallus gallus GN=SERPINH1 PE=1 SV=2 E(blastx)=2e-55
isogroup50178	Isocitrate dehydrogenase [NAD] subunit alpha, mitochondrial OS=Rattus norvegicus GN=Idh3a PE=1 SV=1 E(blastx)=1e-72
isogroup5017	Jouberin OS=Homo sapiens GN=AHI1 PE=1 SV=1 E(blastx)=1e-85
isogroup7455	Non-syndromic hearing impairment protein 5 OS=Homo sapiens GN=DFNA5 PE=1 SV=2 E(blastx)=2e-50
isogroup58646	Kinesin-like protein KIF22 OS=Danio rerio GN=kif22 PE=2 SV=1 E(blastx)=4e-50
isogroup30490	Ribosome-recycling factor, mitochondrial OS=Rattus norvegicus GN=Mrrf PE=2 SV=1 E(blastx)=5e-48
isogroup106223	Peroxisome proliferator-activated receptor alpha OS=Phascolarctos cinereus GN=PPARA PE=2 SV=1 E(blastx)=3e-27
isogroup18288	IST1 homolog OS=Bos taurus GN=IST1 PE=2 SV=1 E(blastx)=2e-84
isogroup6219	Ubiquitin-conjugating enzyme E2 W OS=Rattus norvegicus GN=Ube2w PE=2 SV=1 E(blastx)=5e-111
isogroup19049	Ragulator complex protein LAMTOR1 OS=Bos taurus GN=LAMTOR1 PE=2 SV=1 E(blastx)=1e-54
isogroup55023	Zinc finger BED domain-containing protein 1 OS=Homo sapiens GN=ZBED1 PE=1 SV=1 E(blastx)=6e-07
isogroup2925	Ras GTPase-activating protein 1 OS=Homo sapiens GN=RASA1 PE=1 SV=1 E(blastx)=2e-135
isogroup5739	Transmembrane protein 179 OS=Homo sapiens GN=TMEM179 PE=2 SV=2 E(blastx)=7e-17
isogroup4125	Sacsin OS=Homo sapiens GN=SACS PE=1 SV=2 E(blastx)=4e-86
isogroup9055	SWI/SNF-related matrix-associated actin-dependent regulator of chromatin subfamily A member 5 OS=Homo sapiens GN=SMARCA5 PE=1 SV=1 E(blastx)=8e-165
isogroup92979	Cysteine--tRNA ligase, cytoplasmic OS=Gallus gallus GN=CARS PE=2 SV=1 E(blastx)=3e-33
isogroup41741	Cell cycle checkpoint protein RAD17 OS=Mus musculus GN=Rad17 PE=1 SV=2 E(blastx)=1e-18
isogroup66807	Leucyl/phenylalanyl-tRNA--protein transferase OS=Polaromonas sp. (strain JS666 / ATCC BAA-500) GN=aat PE=3 SV=1 E(blastx)=1e-19
isogroup106822	Histone-lysine N-methyltransferase SETD1A OS=Homo sapiens GN=SETD1A PE=1 SV=3 E(blastx)=4e-38
isogroup613	Transforming acidic coiled-coil-containing protein 1 OS=Homo sapiens GN=TACC1 PE=1 SV=2 E(blastx)=5e-14
isogroup42423	60S ribosomal protein L17 OS=Rattus norvegicus GN=Rpl17 PE=2 SV=3 E(blastx)=5e-65
isogroup38972	ATP-dependent RNA helicase DDX19B OS=Homo sapiens GN=DDX19B PE=1 SV=1 E(blastx)=2e-18
isogroup103565	Collagen type IV alpha-3-binding protein OS=Danio rerio GN=col4a3bp PE=1 SV=2 E(blastx)=3e-38
isogroup81580	Dystonin OS=Homo sapiens GN=DST PE=1 SV=4 E(blastx)=2e-21
isogroup8065	Transferrin receptor protein 1 OS=Cricetulus griseus GN=TFRC PE=2 SV=1 E(blastx)=3e-29
isogroup56755	Sialidase-1 OS=Sus scrofa GN=NEU1 PE=3 SV=1 E(blastx)=6e-32
isogroup14664	WD repeat-containing protein 1 OS=Gallus gallus GN=WDR1 PE=2 SV=1 E(blastx)=1e-103
isogroup103024	Neugrin OS=Homo sapiens GN=NGRN PE=1 SV=2 E(blastx)=4e-23
isogroup16507	Myosin light chain kinase, smooth muscle (Fragment) OS=Ovis aries GN=MYLK PE=2 SV=1 E(blastx)=3e-89
isogroup109962	RING finger protein 212B OS=Pongo abelii GN=RNF212B PE=2 SV=1 E(blastx)=1e-11
isogroup37228	CLIP-associating protein 1-A OS=Xenopus laevis GN=clasp1-a PE=2 SV=2 E(blastx)=2e-43
isogroup110268	Transcriptional regulator of yeast form adherence 3 OS=Candida albicans (strain SC5314 / ATCC MYA-2876) GN=TRY3 PE=2 SV=1 E(blastx)=5e-06
isogroup2598	Transcription cofactor vestigial-like protein 4 OS=Mus musculus GN=Vgll4 PE=1 SV=1 E(blastx)=8e-86
isogroup85182	Pre-mRNA-processing factor 6 OS=Mus musculus GN=Prpf6 PE=1 SV=1 E(blastx)=3e-38
isogroup24029	F-box/LRR-repeat protein 6 OS=Homo sapiens GN=FBXL6 PE=2 SV=1 E(blastx)=6e-33
isogroup6691	Fanconi-associated nuclease 1 OS=Danio rerio GN=fan1 PE=2 SV=2 E(blastx)=5e-38
isogroup28207	Abl interactor 1 OS=Rattus norvegicus GN=Abi1 PE=1 SV=3 E(blastx)=7e-47
isogroup93140	Arf-GAP domain and FG repeat-containing protein 1 OS=Bos taurus GN=AGFG1 PE=2 SV=1 E(blastx)=4e-17
isogroup69185	Probable 39S ribosomal protein L24, mitochondrial OS=Danio rerio GN=mrpl24 PE=2 SV=1 E(blastx)=4e-10
isogroup47514	Hepatoma-derived growth factor-related protein 2 OS=Danio rerio GN=hdgfrp2 PE=2 SV=2 E(blastx)=2e-07
isogroup79531	Group XV phospholipase A2 OS=Rattus norvegicus GN=Pla2g15 PE=1 SV=1 E(blastx)=9e-19
isogroup257	Carboxy-terminal domain RNA polymerase II polypeptide A small phosphatase 1 OS=Homo sapiens GN=CTDSP1 PE=1 SV=1 E(blastx)=6e-117
isogroup103310	Nitrogen permease regulator 2-like protein OS=Mus musculus GN=Nprl2 PE=2 SV=1 E(blastx)=2e-09
isogroup49642	Growth hormone receptor OS=Mus musculus GN=Ghr PE=1 SV=1 E(blastx)=3e-20
isogroup32041	E3 ubiquitin-protein ligase MYLIP-A OS=Danio rerio GN=mylipa PE=1 SV=2 E(blastx)=2e-64
isogroup49725	CTD nuclear envelope phosphatase 1 OS=Xenopus tropicalis GN=ctdnep1 PE=2 SV=1 E(blastx)=5e-12
isogroup97286	Interferon-induced very large GTPase 1 OS=Homo sapiens GN=GVINP1 PE=2 SV=2 E(blastx)=1e-28
isogroup13254	Tubulin alpha chain (Fragment) OS=Lytechinus pictus PE=3 SV=1 E(blastx)=3e-88
isogroup15690	Bone morphogenetic protein 1 OS=Xenopus laevis GN=bmp1 PE=1 SV=1 E(blastx)=1e-124
isogroup14000	Serine/threonine-protein phosphatase 2A regulatory subunit B'' subunit beta OS=Homo sapiens GN=PPP2R3B PE=1 SV=2 E(blastx)=3e-14
isogroup55043	Glycosyltransferase 1 domain-containing protein 1 OS=Mus musculus GN=Glt1d1 PE=2 SV=2 E(blastx)=1e-29
isogroup87294	Lysophospholipid acyltransferase 5 OS=Mus musculus GN=Lpcat3 PE=1 SV=1 E(blastx)=1e-27
isogroup78427	Vacuolar protein sorting-associated protein 13A OS=Mus musculus GN=Vps13a PE=1 SV=1 E(blastx)=5e-31
isogroup107959	Proton myo-inositol cotransporter OS=Rattus norvegicus GN=Slc2a13 PE=1 SV=2 E(blastx)=1e-35
isogroup91275	Pyruvate dehydrogenase protein X component, mitochondrial OS=Homo sapiens GN=PDHX PE=1 SV=3 E(blastx)=2e-26
isogroup109497	Regulator of G-protein signaling 1 OS=Homo sapiens GN=RGS1 PE=1 SV=3 E(blastx)=5e-09
isogroup68457	Protein phosphatase 1 regulatory subunit 14A OS=Rattus norvegicus GN=Ppp1r14a PE=1 SV=1 E(blastx)=1e-06
isogroup80566	Epsin-1 OS=Homo sapiens GN=EPN1 PE=1 SV=2 E(blastx)=4e-07
isogroup41778	Dihydropyrimidinase-related protein 3 OS=Danio rerio GN=dpysl3 PE=2 SV=1 E(blastx)=8e-77
isogroup882	Fc receptor-like B OS=Homo sapiens GN=FCRLB PE=1 SV=1 E(blastx)=3e-12
isogroup77345	Calponin-3 OS=Bos taurus GN=CNN3 PE=2 SV=1 E(blastx)=4e-19
isogroup108447	Ubiquitin carboxyl-terminal hydrolase 16 OS=Danio rerio GN=usp16 PE=3 SV=1 E(blastx)=6e-23
isogroup76671	Carbonic anhydrase 1 OS=Chionodraco hamatus GN=ca1 PE=1 SV=1 E(blastx)=7e-21
isogroup1352	Gamma-parvin OS=Homo sapiens GN=PARVG PE=1 SV=1 E(blastx)=2e-43
isogroup75684	NADP-dependent malic enzyme, mitochondrial OS=Homo sapiens GN=ME3 PE=2 SV=2 E(blastx)=1e-09
isogroup14536	Embigin OS=Homo sapiens GN=EMB PE=1 SV=1 E(blastx)=3e-14
isogroup33526	E3 ubiquitin-protein ligase TRIM17 OS=Rattus norvegicus GN=Trim17 PE=2 SV=1 E(blastx)=2e-16
isogroup44675	Ankyrin repeat and BTB/POZ domain-containing protein 1 OS=Mus musculus GN=Abtb1 PE=2 SV=1 E(blastx)=8e-49
isogroup4183	Serine/threonine-protein kinase 25 OS=Homo sapiens GN=STK25 PE=1 SV=1 E(blastx)=3e-112
isogroup92589	GTPase IMAP family member 4 OS=Homo sapiens GN=GIMAP4 PE=1 SV=1 E(blastx)=2e-11
isogroup67533	NADH-ubiquinone oxidoreductase chain 3 OS=Gadus morhua GN=MT-ND3 PE=3 SV=1 E(blastx)=4e-20
isogroup42206	PIN2/TERF1-interacting telomerase inhibitor 1 OS=Mus musculus GN=Pinx1 PE=1 SV=2 E(blastx)=2e-11
isogroup67360	Cullin-3 OS=Rattus norvegicus GN=Cul3 PE=1 SV=2 E(blastx)=1e-60
isogroup44716	GTPase IMAP family member 5 OS=Homo sapiens GN=GIMAP5 PE=1 SV=1 E(blastx)=3e-13
isogroup1467	Ubiquitin-conjugating enzyme E2 K OS=Mus musculus GN=Ube2k PE=1 SV=3 E(blastx)=1e-134
isogroup41293	Fizzy-related protein homolog OS=Homo sapiens GN=FZR1 PE=1 SV=2 E(blastx)=7e-22
isogroup83117	Na(+)/H(+) exchange regulatory cofactor NHE-RF1 OS=Gallus gallus GN=SLC9A3R1 PE=2 SV=1 E(blastx)=2e-34
isogroup74678	Proline-serine-threonine phosphatase-interacting protein 2 OS=Homo sapiens GN=PSTPIP2 PE=1 SV=4 E(blastx)=2e-29
isogroup51433	DnaJ homolog subfamily B member 14 OS=Homo sapiens GN=DNAJB14 PE=1 SV=1 E(blastx)=9e-41
isogroup92943	Atypical kinase COQ8A, mitochondrial OS=Danio rerio GN=coq8a PE=2 SV=2 E(blastx)=2e-08
isogroup24995	Cytochrome b-245 heavy chain (Fragment) OS=Sus scrofa GN=CYBB PE=2 SV=2 E(blastx)=2e-80
isogroup65387	Vam6/Vps39-like protein OS=Homo sapiens GN=VPS39 PE=1 SV=2 E(blastx)=6e-48
isogroup26862	Vitamin D3 hydroxylase-associated protein OS=Gallus gallus PE=1 SV=3 E(blastx)=2e-11
isogroup51638	Transmembrane and immunoglobulin domain-containing protein 1 OS=Homo sapiens GN=TMIGD1 PE=2 SV=1 E(blastx)=1e-07
isogroup4402	F-actin-capping protein subunit alpha-1 (Fragment) OS=Xenopus laevis GN=capza1 PE=1 SV=1 E(blastx)=2e-126
isogroup5547	WD repeat and SOCS box-containing protein 2 OS=Bos taurus GN=WSB2 PE=2 SV=1 E(blastx)=6e-65
isogroup13603	Vomeronasal type-2 receptor 1 OS=Mus musculus GN=Vmn2r1 PE=1 SV=1 E(blastx)=2e-35
isogroup88008	Interferon regulatory factor 2-binding protein 2 OS=Mus musculus GN=Irf2bp2 PE=1 SV=1 E(blastx)=4e-18
isogroup31826	Diacylglycerol kinase zeta OS=Homo sapiens GN=DGKZ PE=1 SV=3 E(blastx)=1e-07
isogroup2582	Enoyl-CoA delta isomerase 2, mitochondrial OS=Homo sapiens GN=ECI2 PE=1 SV=4 E(blastx)=7e-109
isogroup28393	Golgi reassembly-stacking protein 1 OS=Mus musculus GN=Gorasp1 PE=1 SV=3 E(blastx)=2e-52
isogroup109483	Histone H4 OS=Dendronephthya klunzingeri GN=H4DEKL PE=3 SV=3 E(blastx)=9e-15
isogroup4516	Trafficking protein particle complex subunit 13 OS=Danio rerio GN=trappc13 PE=2 SV=2 E(blastx)=3e-180
isogroup29495	Ras-related protein Rab-31 OS=Mus musculus GN=Rab31 PE=1 SV=1 E(blastx)=5e-95
isogroup233	Muscleblind-like protein 3 OS=Takifugu rubripes GN=mbnl3 PE=2 SV=1 E(blastx)=4e-59
isogroup45375	Alpha-1,3-mannosyl-glycoprotein 2-beta-N-acetylglucosaminyltransferase OS=Rattus norvegicus GN=Mgat1 PE=2 SV=1 E(blastx)=1e-54
isogroup33411	Prefoldin subunit 3 OS=Pongo abelii GN=VBP1 PE=2 SV=1 E(blastx)=2e-15
isogroup36379	Transcription termination factor 2, mitochondrial OS=Homo sapiens GN=MTERF2 PE=1 SV=2 E(blastx)=2e-37
isogroup1241	DNA polymerase subunit gamma-2, mitochondrial OS=Mus musculus GN=Polg2 PE=1 SV=2 E(blastx)=9e-91
isogroup77558	Transmembrane protein 135 OS=Rattus norvegicus GN=Tmem135 PE=2 SV=1 E(blastx)=3e-26
isogroup61416	Nuclear factor 7, brain OS=Xenopus laevis PE=1 SV=1 E(blastx)=8e-11
isogroup29918	Serine/threonine-protein phosphatase 2A 65 kDa regulatory subunit A beta isoform (Fragment) OS=Sus scrofa GN=PPP2R1B PE=2 SV=1 E(blastx)=3e-84
isogroup111465	CTP synthase 1 OS=Danio rerio GN=ctps1 PE=1 SV=1 E(blastx)=8e-20
isogroup98092	CSC1-like protein 1 OS=Homo sapiens GN=TMEM63A PE=1 SV=3 E(blastx)=1e-26
isogroup74043	B-cell receptor CD22 OS=Homo sapiens GN=CD22 PE=1 SV=2 E(blastx)=1e-06
isogroup48039	Clusterin OS=Coturnix coturnix japonica GN=CLU PE=2 SV=2 E(blastx)=5e-33
isogroup72984	Exocyst complex component 3 OS=Mus musculus GN=Exoc3 PE=1 SV=2 E(blastx)=8e-45
isogroup18738	Baculoviral IAP repeat-containing protein 6 OS=Mus musculus GN=Birc6 PE=1 SV=2 E(blastx)=3e-49
isogroup90532	Cytoplasmic tRNA 2-thiolation protein 1 OS=Danio rerio GN=ctu1 PE=2 SV=1 E(blastx)=5e-42
isogroup44724	Calpain-3 OS=Homo sapiens GN=CAPN3 PE=1 SV=2 E(blastx)=2e-48
isogroup53746	Major facilitator superfamily domain-containing protein 12 OS=Homo sapiens GN=MFSD12 PE=1 SV=2 E(blastx)=1e-10
isogroup35426	Ig heavy chain V region MC101 OS=Mus musculus PE=1 SV=1 E(blastx)=6e-07
isogroup60941	RanBP2-like and GRIP domain-containing protein 3 OS=Homo sapiens GN=RGPD3 PE=4 SV=2 E(blastx)=2e-35
isogroup34928	Golgi pH regulator OS=Salmo salar GN=gpr89 PE=2 SV=1 E(blastx)=2e-83
isogroup67551	Serrate RNA effector molecule homolog (Fragment) OS=Cricetulus griseus GN=SRRT PE=2 SV=3 E(blastx)=1e-54
isogroup79735	Complement C3 (Fragment) OS=Oncorhynchus mykiss GN=c3 PE=1 SV=1 E(blastx)=2e-22
isogroup4903	Heat shock factor-binding protein 1 OS=Homo sapiens GN=HSBP1 PE=1 SV=1 E(blastx)=3e-31
isogroup38189	Solute carrier family 35 member F6 OS=Mus musculus GN=Slc35f6 PE=1 SV=1 E(blastx)=7e-43
isogroup78889	Prolow-density lipoprotein receptor-related protein 1 OS=Homo sapiens GN=LRP1 PE=1 SV=2 E(blastx)=2e-21
isogroup298	Rho GDP-dissociation inhibitor 1 OS=Rattus norvegicus GN=Arhgdia PE=1 SV=1 E(blastx)=1e-105
isogroup94815	Cytoplasmic dynein 1 intermediate chain 2 OS=Bos taurus GN=DYNC1I2 PE=1 SV=1 E(blastx)=2e-44
isogroup66283	Guanine nucleotide-binding protein G(I)/G(S)/G(O) subunit gamma-12 OS=Bos taurus GN=GNG12 PE=1 SV=2 E(blastx)=7e-31
isogroup11802	Dedicator of cytokinesis protein 11 OS=Mus musculus GN=Dock11 PE=1 SV=1 E(blastx)=3e-09
isogroup59153	Tripartite motif-containing protein 2 OS=Ailuropoda melanoleuca GN=TRIM2 PE=3 SV=1 E(blastx)=3e-46
isogroup53679	JNK1/MAPK8-associated membrane protein OS=Homo sapiens GN=JKAMP PE=2 SV=2 E(blastx)=6e-24
isogroup31232	Matrix metalloproteinase-9 OS=Bos taurus GN=MMP9 PE=2 SV=1 E(blastx)=2e-18
isogroup68657	Transmembrane protein 237B OS=Danio rerio GN=tmem237b PE=2 SV=1 E(blastx)=7e-10
isogroup14996	TSC22 domain family protein 3 OS=Rattus norvegicus GN=Tsc22d3 PE=1 SV=1 E(blastx)=3e-60
isogroup24972	Importin subunit alpha-1 OS=Homo sapiens GN=KPNA2 PE=1 SV=1 E(blastx)=6e-19
isogroup49411	Cysteine-rich hydrophobic domain-containing protein 2 OS=Mus musculus GN=Chic2 PE=2 SV=1 E(blastx)=4e-08
isogroup99756	Complement control protein OS=Human herpesvirus 8 type P (isolate GK18) GN=ORF4 PE=3 SV=1 E(blastx)=3e-11
isogroup26005	Serine/threonine-protein kinase mTOR OS=Rattus norvegicus GN=Mtor PE=1 SV=1 E(blastx)=5e-16
isogroup93501	Cleavage and polyadenylation specificity factor subunit 2 OS=Bos taurus GN=CPSF2 PE=1 SV=1 E(blastx)=5e-19
isogroup44187	Sialic acid-binding Ig-like lectin 8 OS=Homo sapiens GN=SIGLEC8 PE=1 SV=2 E(blastx)=9e-11
isogroup83894	Exportin-T OS=Danio rerio GN=xpot PE=3 SV=1 E(blastx)=6e-06
isogroup21950	Peroxisomal multifunctional enzyme type 2 OS=Mus musculus GN=Hsd17b4 PE=1 SV=3 E(blastx)=2e-65
isogroup65097	Poly(ADP-ribose) glycohydrolase OS=Bos taurus GN=PARG PE=1 SV=1 E(blastx)=2e-12
isogroup15745	Protein kinase C-binding protein 1 OS=Homo sapiens GN=ZMYND8 PE=1 SV=2 E(blastx)=9e-13
isogroup11345	Poly [ADP-ribose] polymerase 1 OS=Gallus gallus GN=PARP1 PE=1 SV=2 E(blastx)=1e-139
isogroup49890	Leucine-rich repeat-containing protein 20 OS=Homo sapiens GN=LRRC20 PE=1 SV=1 E(blastx)=1e-31
isogroup21816	Endophilin-B2 OS=Gallus gallus GN=SH3GLB2 PE=2 SV=1 E(blastx)=3e-76
isogroup28161	Serine/threonine-protein phosphatase 2A 56 kDa regulatory subunit delta isoform OS=Oryctolagus cuniculus GN=PPP2R5D PE=2 SV=1 E(blastx)=2e-97
isogroup93294	14-3-3 protein gamma OS=Bos taurus GN=YWHAG PE=1 SV=2 E(blastx)=2e-28
isogroup84813	Activating signal cointegrator 1 complex subunit 2 OS=Mus musculus GN=Ascc2 PE=1 SV=1 E(blastx)=1e-17
isogroup84574	Holliday junction ATP-dependent DNA helicase RuvB OS=Mycobacterium sp. (strain MCS) GN=ruvB PE=3 SV=1 E(blastx)=2e-20
isogroup48609	COUP transcription factor 2 OS=Bos taurus GN=NR2F2 PE=2 SV=1 E(blastx)=1e-72
isogroup9908	HIG1 domain family member 2A OS=Mus musculus GN=Higd2a PE=3 SV=1 E(blastx)=3e-37
isogroup8748	DnaJ homolog subfamily A member 2 OS=Rattus norvegicus GN=Dnaja2 PE=1 SV=1 E(blastx)=1e-109
isogroup373	Interferon-induced, double-stranded RNA-activated protein kinase OS=Homo sapiens GN=EIF2AK2 PE=1 SV=2 E(blastx)=1e-57
isogroup40655	Serine/threonine-protein kinase greatwall OS=Danio rerio GN=mastl PE=2 SV=1 E(blastx)=1e-13
isogroup108734	Vacuolar protein sorting-associated protein 26A OS=Danio rerio GN=vps26a PE=2 SV=1 E(blastx)=3e-37
isogroup10969	Nuclear transcription factor Y subunit alpha OS=Bos taurus GN=NFYA PE=2 SV=1 E(blastx)=1e-28
isogroup54683	Negative elongation factor B OS=Homo sapiens GN=NELFB PE=1 SV=1 E(blastx)=4e-39
isogroup26032	40S ribosomal protein S6 OS=Oncorhynchus mykiss GN=rps6 PE=2 SV=1 E(blastx)=5e-67
isogroup25368	Mitochondrial ubiquitin ligase activator of NFKB 1 OS=Macaca fascicularis GN=MUL1 PE=2 SV=1 E(blastx)=3e-06
isogroup90563	Usher syndrome type-1G protein homolog OS=Mus musculus GN=Ush1g PE=1 SV=1 E(blastx)=6e-11
isogroup83304	RAD9, HUS1, RAD1-interacting nuclear orphan protein 1 OS=Bos taurus GN=RHNO1 PE=2 SV=1 E(blastx)=5e-11
isogroup18097	Microfibril-associated glycoprotein 4 OS=Bos taurus GN=MFAP4 PE=1 SV=2 E(blastx)=4e-57
isogroup106608	Peroxisome proliferator-activated receptor alpha OS=Homo sapiens GN=PPARA PE=1 SV=2 E(blastx)=2e-19
isogroup26481	Protein-lysine methyltransferase METTL21B OS=Homo sapiens GN=METTL21B PE=1 SV=1 E(blastx)=1e-12
isogroup52311	T-complex protein 1 subunit alpha OS=Homo sapiens GN=TCP1 PE=1 SV=1 E(blastx)=1e-46
isogroup87816	Methyltransferase-like protein 13 OS=Danio rerio GN=mettl13 PE=2 SV=1 E(blastx)=5e-23
isogroup59094	Oxygen sensor protein DosP OS=Escherichia coli (strain K12) GN=dosP PE=1 SV=4 E(blastx)=3e-18
isogroup44130	Proteasome activator complex subunit 4A OS=Danio rerio GN=psme4a PE=3 SV=2 E(blastx)=4e-50
isogroup108830	PAK4-inhibitor inka2 OS=Danio rerio GN=fam212ab PE=2 SV=1 E(blastx)=4e-33
isogroup96377	Tripartite motif-containing protein 2 OS=Mus musculus GN=Trim2 PE=1 SV=1 E(blastx)=2e-27
isogroup27618	Serine/arginine-rich splicing factor 11 OS=Homo sapiens GN=SRSF11 PE=1 SV=1 E(blastx)=2e-09
isogroup39137	Myoferlin OS=Homo sapiens GN=MYOF PE=1 SV=1 E(blastx)=6e-52
isogroup3894	Glutamine-rich protein 1 OS=Bos taurus GN=QRICH1 PE=2 SV=2 E(blastx)=4e-28
isogroup44052	Max dimerization protein 3 OS=Danio rerio GN=mxd3 PE=2 SV=1 E(blastx)=7e-41
isogroup2546	Tumor necrosis factor receptor type 1-associated DEATH domain protein OS=Oncorhynchus mykiss GN=tradd PE=2 SV=1 E(blastx)=6e-114
isogroup25104	Poly(rC)-binding protein 2 OS=Mus musculus GN=Pcbp2 PE=1 SV=1 E(blastx)=7e-54
isogroup11760	LIM domain-containing protein 2 OS=Bos taurus GN=LIMD2 PE=2 SV=1 E(blastx)=3e-52
isogroup53921	Insulin-like growth factor I OS=Oncorhynchus mykiss GN=igf1 PE=2 SV=1 E(blastx)=4e-14
isogroup3777	60S ribosomal protein L13a (Fragment) OS=Salmo trutta GN=rpl13a PE=2 SV=1 E(blastx)=2e-102
isogroup40388	Hepatocyte growth factor OS=Canis lupus familiaris GN=HGF PE=2 SV=1 E(blastx)=1e-39
isogroup70795	OX-2 membrane glycoprotein OS=Mus musculus GN=Cd200 PE=1 SV=1 E(blastx)=4e-07
isogroup21695	Pseudouridine-5'-phosphatase OS=Homo sapiens GN=PUDP PE=1 SV=3 E(blastx)=5e-62
isogroup101284	Alpha-2-macroglobulin-P OS=Mus musculus GN=A2m PE=2 SV=2 E(blastx)=1e-21
isogroup91018	Septin-5 OS=Rattus norvegicus GN=Sept5 PE=1 SV=2 E(blastx)=2e-43
isogroup57788	Intraflagellar transport protein 80 homolog OS=Rattus norvegicus GN=Ift80 PE=2 SV=1 E(blastx)=7e-18
isogroup46637	P2Y purinoceptor 13 OS=Homo sapiens GN=P2RY13 PE=2 SV=3 E(blastx)=3e-34
isogroup22274	Sushi domain-containing protein 1 OS=Homo sapiens GN=SUSD1 PE=1 SV=1 E(blastx)=1e-15
isogroup61422	Putative helicase mov-10-B.2 OS=Danio rerio GN=mov10b.2 PE=3 SV=1 E(blastx)=2e-39
isogroup100094	CMP-N-acetylneuraminate-beta-1,4-galactoside alpha-2,3-sialyltransferase OS=Pan troglodytes GN=ST3GAL3 PE=2 SV=1 E(blastx)=9e-19
isogroup42732	Hydroxymethylglutaryl-CoA synthase, cytoplasmic OS=Gallus gallus GN=HMGCS1 PE=1 SV=1 E(blastx)=9e-47
isogroup62581	GPI-anchor transamidase OS=Homo sapiens GN=PIGK PE=1 SV=2 E(blastx)=2e-24
isogroup41763	Fizzy-related protein homolog OS=Homo sapiens GN=FZR1 PE=1 SV=2 E(blastx)=2e-72
isogroup3263	Tyrosine-protein phosphatase non-receptor type 6 OS=Homo sapiens GN=PTPN6 PE=1 SV=1 E(blastx)=4e-117
isogroup43787	Plexin-B2 OS=Homo sapiens GN=PLXNB2 PE=1 SV=3 E(blastx)=2e-60
isogroup4645	Scaffold attachment factor B1 OS=Mus musculus GN=Safb PE=1 SV=2 E(blastx)=2e-31
isogroup88137	Inositol 1,4,5-trisphosphate receptor type 3 OS=Homo sapiens GN=ITPR3 PE=1 SV=2 E(blastx)=2e-26
isogroup52853	Sestrin-1 OS=Mus musculus GN=Sesn1 PE=1 SV=3 E(blastx)=8e-12
isogroup69468	Sodium/potassium-transporting ATPase subunit alpha-1 OS=Oreochromis mossambicus GN=atp1a1 PE=2 SV=2 E(blastx)=3e-51
isogroup88503	Mannosyl-oligosaccharide 1,2-alpha-mannosidase IA OS=Sus scrofa GN=MAN1A1 PE=1 SV=1 E(blastx)=2e-12
isogroup93116	Protein transport protein Sec23A OS=Xenopus tropicalis GN=sec23a PE=2 SV=1 E(blastx)=4e-40
isogroup12652	SH3 domain-binding protein 4 OS=Seriola quinqueradiata GN=sh3bp4 PE=2 SV=1 E(blastx)=7e-23
isogroup10313	Nuclear distribution protein nudE homolog 1 OS=Homo sapiens GN=NDE1 PE=1 SV=2 E(blastx)=1e-84
isogroup74435	Tryptophan--tRNA ligase, cytoplasmic OS=Rattus norvegicus GN=Wars PE=1 SV=2 E(blastx)=1e-46
isogroup10314	Mitochondrial 2-oxodicarboxylate carrier OS=Bos taurus GN=SLC25A21 PE=2 SV=1 E(blastx)=4e-69
isogroup89539	Sideroflexin-4 OS=Danio rerio GN=sfxn4 PE=2 SV=1 E(blastx)=3e-07
isogroup28958	Glycogen [starch] synthase, muscle OS=Macaca mulatta GN=GYS1 PE=2 SV=1 E(blastx)=5e-85
isogroup68141	Serine/threonine-protein kinase RIO2 OS=Homo sapiens GN=RIOK2 PE=1 SV=2 E(blastx)=2e-29
isogroup36396	Peptidyl-prolyl cis-trans isomerase FKBP10 OS=Mus musculus GN=Fkbp10 PE=1 SV=2 E(blastx)=2e-35
isogroup1012	FYVE and coiled-coil domain-containing protein 1 OS=Homo sapiens GN=FYCO1 PE=1 SV=3 E(blastx)=2e-67
isogroup48847	Tropomyosin alpha-3 chain OS=Rattus norvegicus GN=Tpm3 PE=1 SV=2 E(blastx)=2e-43
isogroup88304	Cytokine receptor-like factor 1 OS=Homo sapiens GN=CRLF1 PE=1 SV=1 E(blastx)=7e-29
isogroup94263	Interferon-induced GTP-binding protein Mx OS=Larimichthys crocea GN=mx PE=2 SV=1 E(blastx)=1e-13
isogroup99621	NAD-dependent protein deacetylase sirtuin-1 OS=Rattus norvegicus GN=Sirt1 PE=3 SV=2 E(blastx)=2e-39
isogroup59469	Low density lipoprotein receptor adapter protein 1-A OS=Xenopus laevis GN=ldlrap1-a PE=1 SV=1 E(blastx)=1e-13
isogroup86316	26S protease regulatory subunit 7 OS=Mus musculus GN=Psmc2 PE=1 SV=5 E(blastx)=4e-06
isogroup38537	Transcription factor E2F4 OS=Homo sapiens GN=E2F4 PE=1 SV=2 E(blastx)=4e-13
isogroup53600	Leucine-rich repeat-containing protein 40 OS=Danio rerio GN=lrrc40 PE=2 SV=1 E(blastx)=2e-16
isogroup33989	Enoyl-CoA hydratase domain-containing protein 2, mitochondrial OS=Mus musculus GN=Echdc2 PE=1 SV=2 E(blastx)=5e-61
isogroup34756	Mitochondrial fission factor homolog A OS=Danio rerio GN=zgc:110130 PE=2 SV=1 E(blastx)=1e-26
isogroup40926	Striatin OS=Rattus norvegicus GN=Strn PE=1 SV=1 E(blastx)=2e-50
isogroup16813	Adenylosuccinate lyase OS=Gallus gallus GN=ADSL PE=2 SV=2 E(blastx)=9e-126
isogroup4033	cAMP-dependent protein kinase catalytic subunit beta OS=Rattus norvegicus GN=Prkacb PE=1 SV=2 E(blastx)=4e-154
isogroup63165	Iduronate 2-sulfatase OS=Homo sapiens GN=IDS PE=1 SV=1 E(blastx)=5e-24
isogroup78076	Nuclear receptor subfamily 2 group C member 2 OS=Homo sapiens GN=NR2C2 PE=1 SV=1 E(blastx)=1e-43
isogroup8514	Interferon-induced protein with tetratricopeptide repeats 2 OS=Cricetulus griseus GN=IFIT2 PE=2 SV=1 E(blastx)=3e-14
isogroup64764	Copia protein OS=Drosophila melanogaster GN=GIP PE=1 SV=3 E(blastx)=4e-06
isogroup23228	Ras-related GTP-binding protein C OS=Mus musculus GN=Rragc PE=1 SV=1 E(blastx)=8e-70
isogroup10276	Retinol dehydrogenase 10-A OS=Danio rerio GN=rdh10a PE=2 SV=1 E(blastx)=1e-117
isogroup91251	60S ribosomal protein L8 OS=Drosophila melanogaster GN=RpL8 PE=1 SV=1 E(blastx)=2e-31
isogroup80323	Multidrug resistance-associated protein 9 OS=Mus musculus GN=Abcc12 PE=2 SV=1 E(blastx)=8e-21
isogroup66407	Uroporphyrinogen decarboxylase OS=Danio rerio GN=urod PE=2 SV=1 E(blastx)=9e-50
isogroup50502	SH3 domain-containing protein 21 OS=Mus musculus GN=Sh3d21 PE=1 SV=1 E(blastx)=6e-19
isogroup18591	Mothers against decapentaplegic homolog 1 OS=Homo sapiens GN=SMAD1 PE=1 SV=1 E(blastx)=1e-101
isogroup9428	Small ubiquitin-related modifier 2 OS=Rattus norvegicus GN=Sumo2 PE=1 SV=1 E(blastx)=7e-59
isogroup41439	5'-nucleotidase OS=Homo sapiens GN=NT5E PE=1 SV=1 E(blastx)=1e-57
isogroup45074	Transmembrane protein 183 OS=Pongo abelii GN=TMEM183 PE=2 SV=2 E(blastx)=1e-15
isogroup7331	Syntaxin-binding protein 3 OS=Mus musculus GN=Stxbp3 PE=1 SV=1 E(blastx)=1e-114
isogroup22004	2-hydroxyacylsphingosine 1-beta-galactosyltransferase OS=Rattus norvegicus GN=Ugt8 PE=1 SV=1 E(blastx)=1e-78
isogroup57661	Heat shock protein HSP 90-alpha OS=Mus musculus GN=Hsp90aa1 PE=1 SV=4 E(blastx)=2e-11
isogroup78706	Protein C3orf33 OS=Homo sapiens GN=C3orf33 PE=1 SV=2 E(blastx)=5e-19
isogroup87418	Tyrosine-protein kinase JAK3 OS=Homo sapiens GN=JAK3 PE=1 SV=2 E(blastx)=9e-15
isogroup31098	Mitochondrial peptide methionine sulfoxide reductase OS=Homo sapiens GN=MSRA PE=1 SV=1 E(blastx)=8e-69
isogroup10936	Rho guanine nucleotide exchange factor 5 OS=Mus musculus GN=Arhgef5 PE=1 SV=1 E(blastx)=2e-56
isogroup2089	Suppressor of SWI4 1 homolog OS=Mus musculus GN=Ppan PE=1 SV=2 E(blastx)=1e-91
isogroup88791	Cartilage acidic protein 1 OS=Mus musculus GN=Crtac1 PE=2 SV=1 E(blastx)=1e-16
isogroup27865	Myotubularin-related protein 10 OS=Homo sapiens GN=MTMR10 PE=1 SV=3 E(blastx)=4e-47
isogroup4271	Peroxisomal bifunctional enzyme OS=Danio rerio GN=ehhadh PE=2 SV=1 E(blastx)=1e-147
isogroup27577	Blastomere cadherin OS=Xenopus laevis PE=2 SV=3 E(blastx)=8e-12
isogroup725	Helicase with zinc finger domain 2 OS=Homo sapiens GN=HELZ2 PE=1 SV=6 E(blastx)=5e-86
isogroup106785	GTP-binding nuclear protein Ran OS=Xenopus laevis GN=ran PE=1 SV=2 E(blastx)=1e-41
isogroup782	Calmodulin OS=Xenopus laevis GN=calm1 PE=1 SV=2 E(blastx)=3e-98
isogroup3017	Iron-sulfur cluster assembly 2 homolog, mitochondrial OS=Pongo abelii GN=ISCA2 PE=2 SV=1 E(blastx)=9e-45
isogroup54095	RNA-directed DNA polymerase from mobile element jockey OS=Drosophila funebris GN=jockey\pol PE=1 SV=1 E(blastx)=8e-08
isogroup83752	1,25-dihydroxyvitamin D(3) 24-hydroxylase, mitochondrial OS=Rattus norvegicus GN=Cyp24a1 PE=1 SV=1 E(blastx)=1e-17
isogroup35454	Aryl hydrocarbon receptor nuclear translocator OS=Oncorhynchus mykiss GN=arnt PE=1 SV=1 E(blastx)=2e-40
isogroup13537	Guanine nucleotide-binding protein-like 3 OS=Danio rerio GN=gnl3 PE=2 SV=1 E(blastx)=4e-07
isogroup32747	E3 ubiquitin/ISG15 ligase TRIM25 OS=Mus musculus GN=Trim25 PE=1 SV=2 E(blastx)=1e-21
isogroup27916	Protein NLRC3 OS=Mus musculus GN=Nlrc3 PE=2 SV=2 E(blastx)=7e-07
isogroup78462	8-oxo-dGTP diphosphatase OS=Streptococcus mutans serotype c (strain ATCC 700610 / UA159) GN=mutX PE=3 SV=2 E(blastx)=8e-10
isogroup16968	Spectrin beta chain, non-erythrocytic 1 OS=Mus musculus GN=Sptbn1 PE=1 SV=2 E(blastx)=1e-68
isogroup72369	Rhophilin-2 OS=Danio rerio GN=rhpn2 PE=2 SV=1 E(blastx)=4e-21
isogroup11377	Hyaluronan and proteoglycan link protein 1 OS=Equus caballus GN=HAPLN1 PE=2 SV=1 E(blastx)=9e-62
isogroup17115	40S ribosomal protein S19 OS=Pagrus major GN=rps19 PE=2 SV=1 E(blastx)=1e-104
isogroup98303	Transforming protein RhoA OS=Pongo abelii GN=RHOA PE=2 SV=2 E(blastx)=1e-49
isogroup80439	BTB/POZ domain-containing adapter for CUL3-mediated RhoA degradation protein 2 OS=Gallus gallus GN=TNFAIP1 PE=2 SV=1 E(blastx)=9e-34
isogroup57608	Splicing factor 3B subunit 2 OS=Homo sapiens GN=SF3B2 PE=1 SV=2 E(blastx)=1e-19
isogroup53003	Neoverrucotoxin subunit alpha OS=Synanceia verrucosa PE=1 SV=1 E(blastx)=7e-10
isogroup110226	GDNF family receptor alpha-2 OS=Gallus gallus GN=GFRA2 PE=2 SV=1 E(blastx)=1e-23
isogroup3662	60S ribosomal protein L5 OS=Macaca fascicularis GN=RPL5 PE=2 SV=3 E(blastx)=1e-180
isogroup107192	Regulatory factor X-associated protein OS=Mus musculus GN=Rfxap PE=2 SV=2 E(blastx)=2e-14
isogroup34803	Talin-1 OS=Homo sapiens GN=TLN1 PE=1 SV=3 E(blastx)=1e-39
isogroup107332	Heat shock protein 90 OS=Brugia pahangi GN=HSP90 PE=2 SV=2 E(blastx)=2e-06
isogroup35422	Protein CREG1 OS=Homo sapiens GN=CREG1 PE=1 SV=1 E(blastx)=7e-55
isogroup19805	Uridine-cytidine kinase 2-B OS=Danio rerio GN=uck2b PE=2 SV=1 E(blastx)=7e-26
isogroup100710	F-box only protein 11 OS=Mus musculus GN=Fbxo11 PE=1 SV=3 E(blastx)=1e-36
isogroup14376	Protein phosphatase 1 regulatory subunit 1B OS=Bos taurus GN=PPP1R1B PE=1 SV=1 E(blastx)=2e-24
isogroup81770	Ras and EF-hand domain-containing protein OS=Danio rerio GN=rasef PE=2 SV=1 E(blastx)=3e-43
isogroup111675	Kelch domain-containing protein 3 OS=Homo sapiens GN=KLHDC3 PE=2 SV=1 E(blastx)=3e-26
isogroup558	Leucine-rich alpha-2-glycoprotein OS=Homo sapiens GN=LRG1 PE=1 SV=2 E(blastx)=6e-39
isogroup63943	Cytosolic purine 5'-nucleotidase OS=Gallus gallus GN=NT5C2 PE=2 SV=1 E(blastx)=5e-12
isogroup20495	Clathrin interactor 1 OS=Homo sapiens GN=CLINT1 PE=1 SV=1 E(blastx)=8e-77
isogroup79757	Protein ABHD8 OS=Xenopus laevis GN=abhd8 PE=2 SV=1 E(blastx)=1e-23
isogroup56485	Uridine-cytidine kinase-like 1 OS=Mus musculus GN=Uckl1 PE=1 SV=1 E(blastx)=5e-61
isogroup12910	Transmembrane emp24 domain-containing protein 1 OS=Xenopus tropicalis GN=tmed1 PE=2 SV=1 E(blastx)=4e-65
isogroup12886	PRELI domain-containing protein 1, mitochondrial OS=Gallus gallus GN=PRELID1 PE=2 SV=1 E(blastx)=6e-10
isogroup16807	Protein ABHD16A OS=Rattus norvegicus GN=Abhd16a PE=2 SV=1 E(blastx)=7e-59
isogroup38989	UDP-glucuronosyltransferase 2A1 OS=Rattus norvegicus GN=Ugt2a1 PE=2 SV=1 E(blastx)=9e-07
isogroup102259	Tyrosine-protein kinase CSK OS=Rattus norvegicus GN=Csk PE=1 SV=1 E(blastx)=9e-31
isogroup58537	Diacylglycerol kinase zeta OS=Mus musculus GN=Dgkz PE=1 SV=2 E(blastx)=6e-22
isogroup59860	Vitellogenin receptor OS=Solenopsis invicta GN=VgR PE=2 SV=1 E(blastx)=4e-14
isogroup213	Cytochrome P450 2J6 OS=Mus musculus GN=Cyp2j6 PE=2 SV=2 E(blastx)=1e-111
isogroup36857	Protein C-ets-2 OS=Bos taurus GN=ETS2 PE=2 SV=1 E(blastx)=5e-14
isogroup68824	RNA-binding protein 5 OS=Mus musculus GN=Rbm5 PE=1 SV=1 E(blastx)=1e-07
isogroup49027	CMP-N-acetylneuraminate-beta-1,4-galactoside alpha-2,3-sialyltransferase OS=Rattus norvegicus GN=St3gal3 PE=1 SV=1 E(blastx)=3e-06
isogroup83323	Mitogen-activated protein kinase kinase kinase kinase 4 OS=Homo sapiens GN=MAP4K4 PE=1 SV=2 E(blastx)=7e-50
isogroup92228	Serine/threonine-protein kinase PLK4 OS=Danio rerio GN=plk4 PE=2 SV=2 E(blastx)=1e-16
isogroup14197	Fructose-1,6-bisphosphatase 1 OS=Sus scrofa GN=FBP1 PE=1 SV=4 E(blastx)=1e-116
isogroup7679	Putative ubiquitin carboxyl-terminal hydrolase 50 OS=Mus musculus GN=Usp50 PE=2 SV=1 E(blastx)=2e-14
isogroup81715	Bromodomain adjacent to zinc finger domain protein 2B OS=Homo sapiens GN=BAZ2B PE=1 SV=3 E(blastx)=8e-29
isogroup84408	Very long-chain acyl-CoA synthetase OS=Homo sapiens GN=SLC27A2 PE=1 SV=2 E(blastx)=7e-26
isogroup87225	5-demethoxyubiquinone hydroxylase, mitochondrial OS=Mus musculus GN=Coq7 PE=1 SV=3 E(blastx)=8e-33
isogroup6584	Methylmalonate-semialdehyde dehydrogenase [acylating], mitochondrial OS=Bos taurus GN=ALDH6A1 PE=1 SV=1 E(blastx)=6e-162
isogroup27113	45 kDa calcium-binding protein OS=Xenopus laevis GN=sdf4 PE=2 SV=1 E(blastx)=1e-24
isogroup65576	Protein-arginine deiminase type-2 OS=Mus musculus GN=Padi2 PE=1 SV=2 E(blastx)=2e-38
isogroup21106	Hepatocyte growth factor receptor OS=Eulemur macaco macaco GN=MET PE=3 SV=1 E(blastx)=4e-08
isogroup9541	Glutaminase kidney isoform, mitochondrial OS=Rattus norvegicus GN=Gls PE=1 SV=2 E(blastx)=2e-142
isogroup100999	28S ribosomal protein S35, mitochondrial OS=Danio rerio GN=mrps35 PE=2 SV=1 E(blastx)=3e-34
isogroup3391	BH3-interacting domain death agonist OS=Gallus gallus GN=BID PE=2 SV=2 E(blastx)=7e-07
isogroup23630	Tyrosine-protein phosphatase non-receptor type 2 OS=Homo sapiens GN=PTPN2 PE=1 SV=2 E(blastx)=3e-11
isogroup99710	Vacuolar protein sorting-associated protein 41 homolog OS=Mus musculus GN=Vps41 PE=1 SV=1 E(blastx)=5e-30
isogroup24614	Erythrocyte band 7 integral membrane protein OS=Mus musculus GN=Stom PE=1 SV=3 E(blastx)=3e-53
isogroup27358	Probable ATP-dependent RNA helicase DDX17 OS=Mus musculus GN=Ddx17 PE=1 SV=1 E(blastx)=2e-15
isogroup3484	Pyridine nucleotide-disulfide oxidoreductase domain-containing protein 1 OS=Danio rerio GN=pyroxd1 PE=2 SV=1 E(blastx)=6e-124
isogroup34151	Williams-Beuren syndrome chromosomal region 27 protein OS=Homo sapiens GN=WBSCR27 PE=1 SV=2 E(blastx)=6e-20
isogroup14587	Pre-mRNA-processing factor 39 OS=Danio rerio GN=prpf39 PE=2 SV=2 E(blastx)=3e-90
isogroup103959	Echinoderm microtubule-associated protein-like 5 OS=Homo sapiens GN=EML5 PE=2 SV=3 E(blastx)=5e-18
isogroup88741	FYVE, RhoGEF and PH domain-containing protein 6 OS=Homo sapiens GN=FGD6 PE=1 SV=2 E(blastx)=7e-36
isogroup2684	Partner of Y14 and mago A OS=Salmo salar GN=pym1a PE=2 SV=1 E(blastx)=1e-58
isogroup50209	Phosphoglucomutase-like protein 5 OS=Homo sapiens GN=PGM5 PE=1 SV=2 E(blastx)=8e-53
isogroup54758	Ras and EF-hand domain-containing protein OS=Homo sapiens GN=RASEF PE=1 SV=1 E(blastx)=8e-38
isogroup2249	Solute carrier organic anion transporter family member 2B1 OS=Mus musculus GN=Slco2b1 PE=1 SV=1 E(blastx)=7e-80
isogroup95190	Kinesin-like protein KIF23 OS=Homo sapiens GN=KIF23 PE=1 SV=3 E(blastx)=4e-27
isogroup77846	Leucyl-cystinyl aminopeptidase OS=Homo sapiens GN=LNPEP PE=1 SV=3 E(blastx)=2e-23
isogroup24339	Coagulation factor VIII OS=Canis lupus familiaris GN=F8 PE=2 SV=1 E(blastx)=1e-28
isogroup65880	Protein timeless homolog OS=Mus musculus GN=Timeless PE=1 SV=3 E(blastx)=1e-26
isogroup80847	UAP56-interacting factor OS=Salmo salar GN=fyttd1 PE=2 SV=1 E(blastx)=4e-29
isogroup75001	Serine/threonine-protein phosphatase 2A regulatory subunit B'' subunit gamma OS=Bos taurus GN=PPP2R3C PE=2 SV=1 E(blastx)=4e-49
isogroup23048	28S ribosomal protein S11, mitochondrial OS=Mus musculus GN=Mrps11 PE=1 SV=2 E(blastx)=6e-27
isogroup49772	Ectonucleotide pyrophosphatase/phosphodiesterase family member 3 OS=Mus musculus GN=Enpp3 PE=1 SV=2 E(blastx)=4e-27
isogroup45092	CCR4-NOT transcription complex subunit 7 OS=Mus musculus GN=Cnot7 PE=1 SV=1 E(blastx)=2e-70
isogroup4790	Oxidoreductase HTATIP2 OS=Pongo pygmaeus GN=HTATIP2 PE=3 SV=1 E(blastx)=9e-101
isogroup101873	Surfeit locus protein 4 OS=Takifugu rubripes GN=surf4 PE=3 SV=1 E(blastx)=1e-48
isogroup50195	Tyrosine-protein kinase ZAP-70 OS=Homo sapiens GN=ZAP70 PE=1 SV=1 E(blastx)=6e-30
isogroup10738	Solute carrier family 52, riboflavin transporter, member 3 OS=Osmerus mordax GN=slc52a3 PE=2 SV=1 E(blastx)=1e-104
isogroup58714	Glia-derived nexin OS=Rattus norvegicus GN=Serpine2 PE=1 SV=1 E(blastx)=3e-27
isogroup402	Isoaspartyl peptidase/L-asparaginase OS=Danio rerio GN=asrgl1 PE=2 SV=1 E(blastx)=1e-154
isogroup11259	CREB-regulated transcription coactivator 1 OS=Mus musculus GN=Crtc1 PE=1 SV=1 E(blastx)=7e-104
isogroup73647	Tetratricopeptide repeat protein 4 OS=Homo sapiens GN=TTC4 PE=1 SV=3 E(blastx)=1e-21
isogroup46113	Aminodeoxychorismate synthase component 1 OS=Enterobacter aerogenes GN=pabB PE=3 SV=1 E(blastx)=1e-31
isogroup50626	Protein regulator of cytokinesis 1 OS=Homo sapiens GN=PRC1 PE=1 SV=2 E(blastx)=1e-34
isogroup37345	Myoferlin OS=Homo sapiens GN=MYOF PE=1 SV=1 E(blastx)=9e-47
isogroup848	FACT complex subunit SPT16 OS=Xenopus laevis GN=supt16h PE=1 SV=2 E(blastx)=2e-22
isogroup21968	Major histocompatibility complex class I-related gene protein OS=Pongo abelii GN=MR1 PE=2 SV=1 E(blastx)=4e-19
isogroup46582	Glia maturation factor gamma OS=Bos taurus GN=GMFG PE=2 SV=1 E(blastx)=1e-07
isogroup97176	Leukocyte elastase inhibitor OS=Xenopus tropicalis GN=serpinb1 PE=2 SV=1 E(blastx)=4e-18
isogroup10006	Isopentenyl-diphosphate Delta-isomerase 1 OS=Mesocricetus auratus GN=IDI1 PE=2 SV=1 E(blastx)=6e-15
isogroup9437	Vesicle transport protein SFT2A OS=Rattus norvegicus GN=Sft2d1 PE=2 SV=1 E(blastx)=4e-86
isogroup57031	Chaperone protein DnaK OS=Desulfovibrio vulgaris (strain Miyazaki F / DSM 19637) GN=dnaK PE=3 SV=1 E(blastx)=1e-11
isogroup68398	DDB1- and CUL4-associated factor 7 OS=Mus musculus GN=Dcaf7 PE=1 SV=1 E(blastx)=2e-61
isogroup110008	Solute carrier family 12 member 4 OS=Oryctolagus cuniculus GN=SLC12A4 PE=1 SV=1 E(blastx)=1e-30
isogroup86397	PI-PLC X domain-containing protein 2 OS=Homo sapiens GN=PLCXD2 PE=2 SV=1 E(blastx)=4e-24
isogroup91781	CD276 antigen homolog OS=Xenopus laevis GN=cd276 PE=2 SV=1 E(blastx)=1e-07
isogroup108251	Zinc finger protein RFP OS=Homo sapiens GN=TRIM27 PE=1 SV=1 E(blastx)=1e-10
isogroup109223	Thromboxane A2 receptor OS=Mus musculus GN=Tbxa2r PE=1 SV=1 E(blastx)=1e-15
isogroup18084	Alpha-mannosidase 2x OS=Mus musculus GN=Man2a2 PE=1 SV=2 E(blastx)=3e-85
isogroup101475	Ras-related protein Rab-26 OS=Homo sapiens GN=RAB26 PE=1 SV=3 E(blastx)=2e-11
isogroup88588	Serine/threonine-protein kinase ICK OS=Mus musculus GN=Ick PE=1 SV=2 E(blastx)=1e-44
isogroup58228	Glomulin OS=Mus musculus GN=Glmn PE=1 SV=1 E(blastx)=9e-38
isogroup6314	Zinc finger CCHC domain-containing protein 8 OS=Gallus gallus GN=ZCCHC8 PE=2 SV=1 E(blastx)=6e-08
isogroup25915	Probable ATP-dependent RNA helicase DDX41 OS=Mus musculus GN=Ddx41 PE=1 SV=2 E(blastx)=2e-66
isogroup26118	Non-receptor tyrosine-protein kinase TYK2 OS=Mus musculus GN=Tyk2 PE=1 SV=2 E(blastx)=6e-43
isogroup78615	U4/U6 small nuclear ribonucleoprotein Prp3 OS=Gallus gallus GN=PRPF3 PE=2 SV=1 E(blastx)=5e-32
isogroup42458	Transmembrane protein 120B OS=Danio rerio GN=tmem120b PE=2 SV=1 E(blastx)=4e-08
isogroup105609	Tubulointerstitial nephritis antigen-like OS=Rattus norvegicus GN=Tinagl1 PE=2 SV=1 E(blastx)=8e-13
isogroup17979	Riboflavin kinase OS=Homo sapiens GN=RFK PE=1 SV=2 E(blastx)=4e-55
isogroup1831	Myelin protein zero-like protein 2 OS=Homo sapiens GN=MPZL2 PE=1 SV=1 E(blastx)=7e-23
isogroup3764	Actin-related protein 2/3 complex subunit 1A OS=Homo sapiens GN=ARPC1A PE=1 SV=2 E(blastx)=2e-148
isogroup50337	Major facilitator superfamily domain-containing protein 2B OS=Xenopus tropicalis GN=mfsd2b PE=2 SV=1 E(blastx)=3e-30
isogroup33932	NADH dehydrogenase [ubiquinone] 1 alpha subcomplex subunit 4-like 2 OS=Mus musculus GN=Ndufa4l2 PE=3 SV=1 E(blastx)=1e-09
isogroup5049	NADH dehydrogenase [ubiquinone] iron-sulfur protein 2, mitochondrial OS=Bos taurus GN=NDUFS2 PE=1 SV=2 E(blastx)=2e-170
isogroup13313	Mitogen-activated protein kinase 3 OS=Homo sapiens GN=MAPK3 PE=1 SV=4 E(blastx)=4e-144
isogroup85160	H(+)/Cl(-) exchange transporter 3 OS=Mus musculus GN=Clcn3 PE=1 SV=2 E(blastx)=2e-26
isogroup69708	Barrier-to-autointegration factor-like protein OS=Xenopus laevis GN=banf2 PE=3 SV=1 E(blastx)=5e-18
isogroup58530	Spindlin-W OS=Gallus gallus GN=SPINW PE=2 SV=1 E(blastx)=2e-65
isogroup17473	Gamma-glutamylcyclotransferase OS=Mus musculus GN=Ggct PE=1 SV=1 E(blastx)=2e-46
isogroup25367	Sn1-specific diacylglycerol lipase alpha OS=Homo sapiens GN=DAGLA PE=1 SV=3 E(blastx)=3e-72
isogroup86401	Stonustoxin subunit beta OS=Synanceia horrida PE=1 SV=3 E(blastx)=5e-07
isogroup41263	Large subunit GTPase 1 homolog OS=Danio rerio GN=lsg1 PE=2 SV=1 E(blastx)=4e-83
isogroup16353	Receptor-transporting protein 3 OS=Mus musculus GN=Rtp3 PE=1 SV=2 E(blastx)=1e-07
isogroup102206	MBT domain-containing protein 1 OS=Xenopus tropicalis GN=mbtd1 PE=2 SV=1 E(blastx)=1e-26
isogroup10178	Tripartite motif-containing protein 3 OS=Homo sapiens GN=TRIM3 PE=1 SV=2 E(blastx)=4e-105
isogroup30829	Solute carrier family 25 member 38-A OS=Danio rerio GN=slc25a38a PE=2 SV=2 E(blastx)=8e-18
isogroup745	Mitochondrial import inner membrane translocase subunit Tim8 A OS=Xenopus laevis GN=timm8a PE=3 SV=1 E(blastx)=7e-38
isogroup23455	Protein CYR61 OS=Rattus norvegicus GN=Cyr61 PE=2 SV=1 E(blastx)=1e-49
isogroup99700	Tetratricopeptide repeat protein 13 OS=Homo sapiens GN=TTC13 PE=2 SV=3 E(blastx)=7e-33
isogroup29979	Nucleolar GTP-binding protein 2 OS=Mus musculus GN=Gnl2 PE=1 SV=2 E(blastx)=4e-90
isogroup2155	Cytochrome P450 2J5 OS=Mus musculus GN=Cyp2j5 PE=1 SV=1 E(blastx)=2e-88
isogroup36477	NACHT, LRR and PYD domains-containing protein 1 OS=Homo sapiens GN=NLRP1 PE=1 SV=1 E(blastx)=5e-18
isogroup15235	Homeobox protein SIX4 OS=Mus musculus GN=Six4 PE=1 SV=1 E(blastx)=7e-67
isogroup81668	UvrABC system protein A OS=Pseudomonas aeruginosa (strain ATCC 15692 / DSM 22644 / CIP 104116 / JCM 14847 / LMG 12228 / 1C / PRS 101 / PAO1) GN=uvrA PE=3 SV=1 E(blastx)=5e-46
isogroup55516	tRNA-splicing ligase RtcB homolog OS=Danio rerio GN=rtcb PE=2 SV=1 E(blastx)=3e-70
isogroup98644	Sorting nexin-17 OS=Danio rerio GN=snx17 PE=2 SV=1 E(blastx)=1e-37
isogroup17426	Poly [ADP-ribose] polymerase 4 OS=Homo sapiens GN=PARP4 PE=1 SV=3 E(blastx)=5e-14
isogroup21139	Vesicle transport protein SFT2A OS=Rattus norvegicus GN=Sft2d1 PE=2 SV=1 E(blastx)=3e-30
isogroup3443	Beta-2-microglobulin OS=Ictalurus punctatus GN=b2m PE=3 SV=1 E(blastx)=9e-41
isogroup100341	Mic1 domain-containing protein DDB_G0286707 OS=Dictyostelium discoideum GN=DDB_G0286707 PE=3 SV=1 E(blastx)=3e-11
isogroup2037	Rho GTPase-activating protein 30 OS=Homo sapiens GN=ARHGAP30 PE=1 SV=3 E(blastx)=2e-130
isogroup65148	Receptor-type tyrosine-protein phosphatase delta OS=Mus musculus GN=Ptprd PE=1 SV=3 E(blastx)=7e-16
isogroup65726	Collagen triple helix repeat-containing protein 1 OS=Rattus norvegicus GN=Cthrc1 PE=1 SV=1 E(blastx)=1e-67
isogroup93172	Coatomer subunit beta' OS=Bos taurus GN=COPB2 PE=1 SV=3 E(blastx)=9e-51
isogroup102055	Interferon regulatory factor 3 OS=Homo sapiens GN=IRF3 PE=1 SV=1 E(blastx)=3e-15
isogroup54736	Leukemia inhibitory factor receptor OS=Canis lupus familiaris GN=LIFR PE=2 SV=1 E(blastx)=2e-06
isogroup36331	Nuclear receptor corepressor 1 OS=Xenopus tropicalis GN=ncor1 PE=2 SV=1 E(blastx)=2e-16
isogroup31414	Ethanolamine kinase 1 OS=Mus musculus GN=Etnk1 PE=1 SV=2 E(blastx)=2e-11
isogroup11960	Vacuolar protein sorting-associated protein 33B OS=Danio rerio GN=vps33b PE=2 SV=1 E(blastx)=6e-99
isogroup3667	26S proteasome non-ATPase regulatory subunit 9 OS=Rattus norvegicus GN=Psmd9 PE=1 SV=1 E(blastx)=7e-79
isogroup39278	Oxysterol-binding protein-related protein 3 OS=Mus musculus GN=Osbpl3 PE=1 SV=2 E(blastx)=7e-16
isogroup16569	Mitogen-activated protein kinase kinase kinase 7 OS=Bos taurus GN=MAP3K7 PE=2 SV=1 E(blastx)=1e-46
isogroup51535	Tropomyosin alpha-4 chain OS=Sus scrofa GN=TPM4 PE=2 SV=3 E(blastx)=2e-23
isogroup91228	Probable methyltransferase TARBP1 OS=Homo sapiens GN=TARBP1 PE=1 SV=1 E(blastx)=4e-31
isogroup76560	Probable hydrolase PNKD OS=Bos taurus GN=PNKD PE=2 SV=1 E(blastx)=4e-09
isogroup19279	Rho GTPase-activating protein 1 OS=Mus musculus GN=Arhgap1 PE=1 SV=1 E(blastx)=1e-54
isogroup77699	Transcription factor Sox-6 OS=Xenopus tropicalis GN=sox6 PE=2 SV=1 E(blastx)=9e-15
isogroup43665	Sodium-coupled neutral amino acid transporter 3 OS=Homo sapiens GN=SLC38A3 PE=1 SV=1 E(blastx)=2e-47
isogroup42791	Akirin-2 OS=Homo sapiens GN=AKIRIN2 PE=1 SV=2 E(blastx)=7e-21
isogroup7440	Calcium uniporter protein, mitochondrial OS=Homo sapiens GN=MCU PE=1 SV=1 E(blastx)=4e-25
isogroup23456	Conserved oligomeric Golgi complex subunit 1 OS=Mus musculus GN=Cog1 PE=1 SV=3 E(blastx)=3e-15
isogroup37188	T-complex protein 11-like protein 2 OS=Mus musculus GN=Tcp11l2 PE=1 SV=1 E(blastx)=4e-30
isogroup50040	Zinc transporter 4 OS=Mus musculus GN=Slc30a4 PE=1 SV=2 E(blastx)=2e-06
isogroup54971	Transmembrane protein 39A OS=Homo sapiens GN=TMEM39A PE=2 SV=1 E(blastx)=3e-45
isogroup91482	Golgi reassembly-stacking protein 1 OS=Rattus norvegicus GN=Gorasp1 PE=1 SV=4 E(blastx)=1e-27
isogroup56552	Hypoxia-inducible factor 1-alpha inhibitor OS=Danio rerio GN=hif1an PE=2 SV=2 E(blastx)=1e-57
isogroup4863	E3 ubiquitin-protein ligase rnf213-beta OS=Danio rerio GN=rnf213b PE=3 SV=1 E(blastx)=2e-98
isogroup19373	SET-binding protein OS=Mus musculus GN=Setbp1 PE=1 SV=4 E(blastx)=7e-26
isogroup97935	Butyrophilin subfamily 3 member A3 OS=Homo sapiens GN=BTN3A3 PE=1 SV=1 E(blastx)=7e-15
isogroup22463	T-complex protein 1 subunit beta OS=Mus musculus GN=Cct2 PE=1 SV=4 E(blastx)=4e-61
isogroup42513	Protein NLRC5 OS=Ictalurus punctatus GN=nlrc5 PE=2 SV=1 E(blastx)=2e-16
isogroup66250	Glutathione peroxidase 7 OS=Bos taurus GN=GPX7 PE=2 SV=1 E(blastx)=2e-25
isogroup102774	Carnosine N-methyltransferase OS=Gallus gallus GN=CARNMT1 PE=1 SV=2 E(blastx)=4e-33
isogroup6987	Long-chain specific acyl-CoA dehydrogenase, mitochondrial OS=Sus scrofa GN=ACADL PE=2 SV=1 E(blastx)=2e-18
isogroup31015	6-phosphofructo-2-kinase/fructose-2,6-bisphosphatase OS=Lithobates catesbeiana PE=2 SV=1 E(blastx)=1e-50
isogroup88591	Sarcoplasmic/endoplasmic reticulum calcium ATPase 3 OS=Gallus gallus GN=ATP2A3 PE=2 SV=1 E(blastx)=3e-10
isogroup2454	tRNA methyltransferase 10 homolog B OS=Danio rerio GN=trmt10b PE=2 SV=1 E(blastx)=8e-114
isogroup85852	Ceramide synthase 2 OS=Bos taurus GN=CERS2 PE=2 SV=1 E(blastx)=2e-28
isogroup89040	1-phosphatidylinositol 4,5-bisphosphate phosphodiesterase epsilon-1 OS=Mus musculus GN=Plce1 PE=1 SV=3 E(blastx)=4e-14
isogroup355	Tetraspanin-14 OS=Mus musculus GN=Tspan14 PE=1 SV=1 E(blastx)=5e-106
isogroup66130	Troponin T, cardiac muscle OS=Mus musculus GN=Tnnt2 PE=1 SV=2 E(blastx)=1e-12
isogroup11306	Phospholipid-transporting ATPase ID OS=Homo sapiens GN=ATP8B2 PE=1 SV=2 E(blastx)=2e-43
isogroup1638	Succinate dehydrogenase [ubiquinone] iron-sulfur subunit, mitochondrial OS=Danio rerio GN=sdhb PE=2 SV=1 E(blastx)=4e-170
isogroup47263	Fibrinogen-like protein 1 OS=Mus musculus GN=Fgl1 PE=1 SV=2 E(blastx)=6e-25
isogroup45195	Gamma-adducin OS=Mus musculus GN=Add3 PE=1 SV=2 E(blastx)=4e-41
isogroup40221	Disabled homolog 2-interacting protein OS=Homo sapiens GN=DAB2IP PE=1 SV=2 E(blastx)=1e-13
isogroup50864	Methionine aminopeptidase 1 OS=Danio rerio GN=metap1 PE=2 SV=2 E(blastx)=3e-66
isogroup39983	NEDD4-like E3 ubiquitin-protein ligase WWP2 OS=Mus musculus GN=Wwp2 PE=1 SV=1 E(blastx)=1e-63
isogroup4486	Phosphoglycerate kinase OS=Gallus gallus GN=PGK PE=2 SV=2 E(blastx)=6e-58
isogroup40471	PRA1 family protein 3 OS=Sus scrofa GN=ARL6IP5 PE=2 SV=1 E(blastx)=3e-20
isogroup60054	Acid trehalase-like protein 1 OS=Danio rerio GN=athl1 PE=2 SV=1 E(blastx)=1e-27
isogroup18519	Fc receptor-like B OS=Homo sapiens GN=FCRLB PE=1 SV=1 E(blastx)=3e-07
isogroup72769	Transcriptional repressor NF-X1 OS=Mus musculus GN=Nfx1 PE=1 SV=1 E(blastx)=4e-37
isogroup80423	Non-receptor tyrosine-protein kinase TYK2 OS=Homo sapiens GN=TYK2 PE=1 SV=3 E(blastx)=3e-28
isogroup20654	Interferon-induced helicase C domain-containing protein 1 OS=Mus musculus GN=Ifih1 PE=1 SV=1 E(blastx)=1e-22
isogroup15512	Scavenger receptor class B member 1 OS=Homo sapiens GN=SCARB1 PE=1 SV=1 E(blastx)=1e-55
isogroup23157	Granzyme B(G,H) OS=Mus musculus GN=Gzmb PE=1 SV=1 E(blastx)=8e-33
isogroup75710	RNA-binding motif, single-stranded-interacting protein 3 OS=Mus musculus GN=Rbms3 PE=2 SV=2 E(blastx)=2e-06
isogroup37037	Peroxisomal membrane protein PEX16 OS=Danio rerio GN=pex16 PE=2 SV=1 E(blastx)=2e-42
isogroup27470	Syntaxin-6 OS=Gallus gallus GN=STX6 PE=2 SV=1 E(blastx)=8e-57
isogroup2966	Uridine phosphorylase 1 OS=Mus musculus GN=Upp1 PE=1 SV=2 E(blastx)=1e-146
isogroup46771	Ubiquitin-conjugating enzyme E2 R2 OS=Oryctolagus cuniculus GN=UBE2R2 PE=2 SV=1 E(blastx)=1e-64
isogroup18773	DnaJ homolog subfamily C member 10 OS=Xenopus laevis GN=dnajc10 PE=2 SV=1 E(blastx)=5e-10
isogroup85866	Lactosylceramide 1,3-N-acetyl-beta-D-glucosaminyltransferase A OS=Danio rerio GN=b3gnt5a PE=2 SV=1 E(blastx)=1e-40
isogroup36278	Endoplasmic reticulum aminopeptidase 2 OS=Bos taurus GN=ERAP2 PE=2 SV=1 E(blastx)=8e-21
isogroup24867	Glycolipid transfer protein OS=Danio rerio GN=gltp PE=3 SV=1 E(blastx)=7e-77
isogroup74643	Ankyrin repeat family A protein 2 OS=Bos taurus GN=ANKRA2 PE=2 SV=1 E(blastx)=7e-32
isogroup58084	Protein LTV1 homolog OS=Xenopus laevis GN=ltv1 PE=2 SV=1 E(blastx)=2e-15
isogroup13133	Caspase recruitment domain-containing protein 19 OS=Bos taurus GN=CARD19 PE=2 SV=1 E(blastx)=4e-25
isogroup48241	Saccharopine dehydrogenase-like oxidoreductase OS=Pongo abelii GN=SCCPDH PE=2 SV=1 E(blastx)=1e-39
isogroup95148	GTPase IMAP family member 5 OS=Homo sapiens GN=GIMAP5 PE=1 SV=1 E(blastx)=1e-08
isogroup52003	Transposable element Tcb1 transposase OS=Caenorhabditis briggsae PE=3 SV=1 E(blastx)=7e-21
isogroup26311	Forkhead box protein F1-B OS=Xenopus laevis GN=foxf1-b PE=2 SV=1 E(blastx)=9e-48
isogroup440	Small VCP/p97-interacting protein OS=Mus musculus GN=Svip PE=3 SV=1 E(blastx)=2e-08
isogroup98847	Microtubule-associated protein RP/EB family member 2 OS=Gallus gallus GN=MAPRE2 PE=2 SV=1 E(blastx)=2e-29
isogroup55916	Kynurenine--oxoglutarate transaminase 3 OS=Danio rerio GN=kyat3 PE=2 SV=2 E(blastx)=2e-52
isogroup48231	Mothers against decapentaplegic homolog 2 OS=Danio rerio GN=smad2 PE=2 SV=1 E(blastx)=1e-68
isogroup91901	Protein XRP2 OS=Danio rerio GN=rp2 PE=1 SV=1 E(blastx)=3e-30
isogroup14311	DDB1- and CUL4-associated factor 7 OS=Mus musculus GN=Dcaf7 PE=1 SV=1 E(blastx)=1e-22
isogroup78437	Polypeptide N-acetylgalactosaminyltransferase 5 OS=Mus musculus GN=Galnt5 PE=2 SV=2 E(blastx)=5e-43
isogroup57619	Thioredoxin-like protein AAED1 OS=Takifugu rubripes GN=aaed1 PE=3 SV=1 E(blastx)=2e-33
isogroup59630	Eukaryotic translation initiation factor 4 gamma 2 OS=Pongo abelii GN=EIF4G2 PE=2 SV=2 E(blastx)=5e-47
isogroup14164	Translation factor GUF1, mitochondrial OS=Homo sapiens GN=GUF1 PE=1 SV=1 E(blastx)=3e-85
isogroup53067	Tyrosine-protein kinase transforming protein Abl OS=Feline sarcoma virus (strain Hardy-Zuckerman 2) GN=ABL PE=2 SV=1 E(blastx)=1e-68
isogroup8312	Mitochondrial basic amino acids transporter OS=Rattus norvegicus GN=Slc25a29 PE=2 SV=1 E(blastx)=4e-128
isogroup76140	Lysosomal amino acid transporter 1 homolog OS=Mus musculus GN=Pqlc2 PE=2 SV=1 E(blastx)=7e-07
isogroup96996	RecQ-mediated genome instability protein 1 OS=Homo sapiens GN=RMI1 PE=1 SV=3 E(blastx)=1e-14
isogroup51611	Protein lin-37 homolog OS=Mus musculus GN=Lin37 PE=1 SV=1 E(blastx)=4e-19
isogroup95332	Microspherule protein 1 OS=Homo sapiens GN=MCRS1 PE=1 SV=1 E(blastx)=4e-33
isogroup47815	Dehydrodolichyl diphosphate synthase complex subunit DHDDS OS=Homo sapiens GN=DHDDS PE=1 SV=3 E(blastx)=2e-51
isogroup30738	Type-2 angiotensin II receptor OS=Meriones unguiculatus GN=AGTR2 PE=2 SV=1 E(blastx)=7e-17
isogroup1149	Electron transfer flavoprotein subunit alpha, mitochondrial OS=Homo sapiens GN=ETFA PE=1 SV=1 E(blastx)=7e-172
isogroup37949	Glutamine-dependent NAD(+) synthetase OS=Gallus gallus GN=NADSYN1 PE=2 SV=1 E(blastx)=2e-37
isogroup76593	SRSF protein kinase 1 OS=Homo sapiens GN=SRPK1 PE=1 SV=2 E(blastx)=1e-41
isogroup26986	Interferon-induced GTP-binding protein Mx (Fragment) OS=Perca fluviatilis GN=mx PE=2 SV=1 E(blastx)=2e-105
isogroup110978	Asparagine--tRNA ligase, cytoplasmic OS=Homo sapiens GN=NARS PE=1 SV=1 E(blastx)=2e-10
isogroup93869	Cytochrome b ascorbate-dependent protein 3 OS=Danio rerio GN=cyb561a3 PE=2 SV=1 E(blastx)=7e-20
isogroup33724	Inner centromere protein OS=Homo sapiens GN=INCENP PE=1 SV=3 E(blastx)=6e-18
isogroup1311	Serine--pyruvate aminotransferase, mitochondrial OS=Felis catus GN=AGXT PE=2 SV=1 E(blastx)=6e-175
isogroup87337	Interleukin-1 receptor accessory protein OS=Rattus norvegicus GN=Il1rap PE=2 SV=1 E(blastx)=7e-07
isogroup46875	Dystonin OS=Mus musculus GN=Dst PE=1 SV=2 E(blastx)=7e-14
isogroup99825	Structural maintenance of chromosomes protein 6 OS=Takifugu rubripes GN=smc6 PE=2 SV=1 E(blastx)=1e-27
isogroup8704	Golgin subfamily A member 5 OS=Danio rerio GN=golga5 PE=2 SV=1 E(blastx)=7e-99
isogroup35448	Vasorin OS=Xenopus tropicalis GN=vasn PE=2 SV=1 E(blastx)=3e-32
isogroup43635	Progesterone-induced-blocking factor 1 OS=Homo sapiens GN=PIBF1 PE=1 SV=2 E(blastx)=9e-24
isogroup47068	UDP-glucose 4-epimerase OS=Pongo abelii GN=GALE PE=2 SV=1 E(blastx)=1e-54
isogroup80978	[Pyruvate dehydrogenase (acetyl-transferring)] kinase isozyme 3, mitochondrial OS=Mus musculus GN=Pdk3 PE=1 SV=1 E(blastx)=8e-38
isogroup95773	Prostaglandin E2 receptor EP3 subtype OS=Mus musculus GN=Ptger3 PE=1 SV=1 E(blastx)=8e-08
isogroup64881	ATP-binding cassette sub-family B member 7, mitochondrial OS=Mus musculus GN=Abcb7 PE=1 SV=3 E(blastx)=3e-29
isogroup25698	GTPase HRas OS=Rattus norvegicus GN=Hras PE=1 SV=2 E(blastx)=9e-57
isogroup38360	Coiled-coil domain-containing protein 22 OS=Danio rerio GN=ccdc22 PE=2 SV=1 E(blastx)=3e-69
isogroup73965	Ephrin-B1 OS=Mus musculus GN=Efnb1 PE=1 SV=1 E(blastx)=2e-39
isogroup12509	Nuclear receptor coactivator 7 OS=Homo sapiens GN=NCOA7 PE=1 SV=2 E(blastx)=6e-29
isogroup44337	Phospholipid phosphatase 3 OS=Rattus norvegicus GN=Plpp3 PE=1 SV=1 E(blastx)=5e-20
isogroup103386	Coatomer subunit gamma-2 OS=Rattus norvegicus GN=Copg2 PE=3 SV=2 E(blastx)=2e-19
isogroup10082	39S ribosomal protein L22, mitochondrial OS=Xenopus tropicalis GN=mrpl22 PE=2 SV=1 E(blastx)=3e-92
isogroup29218	Putative deoxyribonuclease tatdn3 OS=Danio rerio GN=tatdn3 PE=2 SV=1 E(blastx)=5e-61
isogroup2120	Thioredoxin-interacting protein OS=Homo sapiens GN=TXNIP PE=1 SV=1 E(blastx)=8e-144
isogroup68681	RuvB-like 2 OS=Danio rerio GN=ruvbl2 PE=1 SV=1 E(blastx)=2e-59
isogroup88838	Cytochrome P450 2K1 OS=Oncorhynchus mykiss GN=cyp2k1 PE=2 SV=1 E(blastx)=5e-31
isogroup73439	Butyrophilin subfamily 2 member A2 OS=Mus musculus GN=Btn2a2 PE=1 SV=1 E(blastx)=5e-14
isogroup36177	DCN1-like protein 4 OS=Danio rerio GN=dcun1d4 PE=4 SV=2 E(blastx)=7e-81
isogroup42847	Arf-GAP with SH3 domain, ANK repeat and PH domain-containing protein 2 OS=Mus musculus GN=Asap2 PE=1 SV=3 E(blastx)=4e-48
isogroup19865	Polypyrimidine tract-binding protein 3 OS=Mus musculus GN=Ptbp3 PE=1 SV=1 E(blastx)=1e-70
isogroup643	Sialoadhesin OS=Homo sapiens GN=SIGLEC1 PE=1 SV=2 E(blastx)=1e-22
isogroup14635	Core-binding factor subunit beta OS=Homo sapiens GN=CBFB PE=1 SV=2 E(blastx)=3e-86
isogroup11640	Cytochrome P450 1B1 OS=Homo sapiens GN=CYP1B1 PE=1 SV=2 E(blastx)=2e-58
isogroup101232	b(0,+)-type amino acid transporter 1 OS=Mus musculus GN=Slc7a9 PE=1 SV=1 E(blastx)=3e-37
isogroup57596	Membrane-associated phosphatidylinositol transfer protein 3 OS=Homo sapiens GN=PITPNM3 PE=1 SV=2 E(blastx)=9e-06
isogroup74607	Mitochondrial amidoxime reducing component 2 OS=Bos taurus GN=MARC2 PE=2 SV=1 E(blastx)=8e-08
isogroup26203	Suppressor of tumorigenicity 7 protein homolog OS=Gallus gallus GN=ST7 PE=3 SV=1 E(blastx)=4e-37
isogroup103137	Valine--tRNA ligase OS=Takifugu rubripes GN=vars PE=3 SV=1 E(blastx)=2e-40
isogroup35561	Vesicle-trafficking protein SEC22a OS=Homo sapiens GN=SEC22A PE=1 SV=1 E(blastx)=1e-58
isogroup22612	Zinc finger protein 609 OS=Mus musculus GN=Znf609 PE=1 SV=2 E(blastx)=6e-18
isogroup103000	DNA polymerase subunit gamma-1 OS=Xenopus laevis GN=polg PE=2 SV=1 E(blastx)=1e-27
isogroup13290	2'-deoxynucleoside 5'-phosphate N-hydrolase 1 OS=Tetraodon nigroviridis GN=dnph1 PE=3 SV=2 E(blastx)=1e-74
isogroup29771	Ribonuclease T2 OS=Homo sapiens GN=RNASET2 PE=1 SV=2 E(blastx)=3e-09
isogroup57309	Perforin-1 OS=Rattus norvegicus GN=Prf1 PE=2 SV=1 E(blastx)=4e-27
isogroup58600	Protein transport protein Sec24A OS=Homo sapiens GN=SEC24A PE=1 SV=2 E(blastx)=5e-52
isogroup86046	Gastrula zinc finger protein XlCGF57.1 (Fragment) OS=Xenopus laevis PE=3 SV=1 E(blastx)=5e-06
isogroup94646	Proteasome-associated protein ECM29 homolog OS=Homo sapiens GN=ECM29 PE=1 SV=2 E(blastx)=4e-09
isogroup38485	Calponin-1 OS=Mus musculus GN=Cnn1 PE=1 SV=1 E(blastx)=2e-67
isogroup576	YTH domain-containing family protein 2 OS=Mus musculus GN=Ythdf2 PE=1 SV=1 E(blastx)=3e-113
isogroup66229	Linear gramicidin synthase subunit B OS=Brevibacillus parabrevis GN=lgrB PE=1 SV=1 E(blastx)=3e-25
isogroup30796	Rho guanine nucleotide exchange factor 3 OS=Mus musculus GN=Arhgef3 PE=1 SV=1 E(blastx)=1e-33
isogroup77910	GTP-binding protein 1 OS=Rattus norvegicus GN=Gtpbp1 PE=1 SV=1 E(blastx)=1e-31
isogroup1091	Protein FAM57A OS=Homo sapiens GN=FAM57A PE=1 SV=2 E(blastx)=2e-67
isogroup77636	Krueppel-like factor 13 OS=Homo sapiens GN=KLF13 PE=1 SV=1 E(blastx)=2e-17
isogroup840	Ectonucleoside triphosphate diphosphohydrolase 2 OS=Gallus gallus GN=ENTPD2 PE=1 SV=2 E(blastx)=2e-149
isogroup95492	Solute carrier family 12 member 6 OS=Homo sapiens GN=SLC12A6 PE=1 SV=2 E(blastx)=1e-08
isogroup49248	Proline and serine-rich protein 3 OS=Homo sapiens GN=PROSER3 PE=2 SV=1 E(blastx)=2e-06
isogroup13690	Solute carrier family 12 member 8 OS=Xenopus laevis GN=slc12a8 PE=2 SV=1 E(blastx)=8e-51
isogroup50987	Importin subunit alpha-3 OS=Mus musculus GN=Kpna4 PE=1 SV=1 E(blastx)=5e-19
isogroup14117	Cyclin-dependent kinase 2-associated protein 1 OS=Homo sapiens GN=CDK2AP1 PE=1 SV=1 E(blastx)=5e-42
isogroup110299	Eukaryotic translation initiation factor 4 gamma 1 OS=Homo sapiens GN=EIF4G1 PE=1 SV=4 E(blastx)=9e-34
isogroup4159	Glycolipid transfer protein OS=Danio rerio GN=gltp PE=3 SV=1 E(blastx)=3e-18
isogroup12966	Something about silencing protein 10 OS=Mus musculus GN=Utp3 PE=1 SV=1 E(blastx)=3e-51
isogroup16316	Tripartite motif-containing protein 16 OS=Homo sapiens GN=TRIM16 PE=1 SV=3 E(blastx)=3e-20
isogroup25218	Transposable element Tc1 transposase OS=Caenorhabditis elegans GN=tc1a PE=3 SV=1 E(blastx)=3e-17
isogroup77452	Dual specificity protein phosphatase 5 OS=Homo sapiens GN=DUSP5 PE=1 SV=2 E(blastx)=1e-15
isogroup28127	Transcription factor HES-4 OS=Xenopus tropicalis GN=hes4 PE=2 SV=1 E(blastx)=5e-74
isogroup25616	Arrestin domain-containing protein 3 OS=Rattus norvegicus GN=Arrdc3 PE=2 SV=1 E(blastx)=3e-09
isogroup4529	Tubulin-folding cofactor B OS=Bos taurus GN=TBCB PE=2 SV=1 E(blastx)=3e-74
isogroup12382	Endoplasmic reticulum aminopeptidase 2 OS=Bos taurus GN=ERAP2 PE=2 SV=1 E(blastx)=1e-24
isogroup104937	ATP-binding cassette sub-family G member 8 OS=Rattus norvegicus GN=Abcg8 PE=2 SV=2 E(blastx)=2e-17
isogroup52914	Dihydrolipoyllysine-residue succinyltransferase component of 2-oxoglutarate dehydrogenase complex, mitochondrial (Fragment) OS=Takifugu rubripes GN=dlst PE=3 SV=1 E(blastx)=2e-33
isogroup436	Phosphatidylinositol N-acetylglucosaminyltransferase subunit H OS=Homo sapiens GN=PIGH PE=1 SV=1 E(blastx)=3e-53
isogroup81756	Dual specificity protein phosphatase 19 OS=Mus musculus GN=Dusp19 PE=2 SV=1 E(blastx)=1e-28
isogroup27080	Fibronectin type III domain-containing protein 3B OS=Mus musculus GN=Fndc3b PE=1 SV=1 E(blastx)=5e-14
isogroup46735	Actin-depolymerizing factor 1 OS=Oryza sativa subsp. japonica GN=ADF1 PE=2 SV=1 E(blastx)=1e-20
isogroup1160	Disabled homolog 2 OS=Homo sapiens GN=DAB2 PE=1 SV=3 E(blastx)=6e-95
isogroup59008	Growth arrest and DNA damage-inducible proteins-interacting protein 1 OS=Bos taurus GN=GADD45GIP1 PE=2 SV=1 E(blastx)=5e-15
isogroup86110	Ubiquitin-protein ligase E3C OS=Mus musculus GN=Ube3c PE=1 SV=2 E(blastx)=2e-44
isogroup61410	Protein-arginine deiminase type-4 OS=Mus musculus GN=Padi4 PE=2 SV=3 E(blastx)=1e-23
isogroup106610	AP-3 complex subunit mu-2 OS=Homo sapiens GN=AP3M2 PE=2 SV=1 E(blastx)=2e-37
isogroup5680	ATP-dependent RNA helicase DDX18 OS=Mus musculus GN=Ddx18 PE=1 SV=1 E(blastx)=2e-119
isogroup99076	Fucolectin-1 OS=Anguilla japonica PE=2 SV=1 E(blastx)=7e-14
isogroup10102	Regulatory factor X-associated protein OS=Mus musculus GN=Rfxap PE=2 SV=2 E(blastx)=3e-11
isogroup68268	Patatin-like phospholipase domain-containing protein 2 OS=Homo sapiens GN=PNPLA2 PE=1 SV=1 E(blastx)=1e-16
isogroup45984	E3 ubiquitin-protein ligase HECW2 OS=Homo sapiens GN=HECW2 PE=1 SV=2 E(blastx)=2e-35
isogroup78177	Equilibrative nucleoside transporter 1 OS=Homo sapiens GN=SLC29A1 PE=1 SV=3 E(blastx)=1e-10
isogroup20382	Ezrin OS=Homo sapiens GN=EZR PE=1 SV=4 E(blastx)=3e-55
isogroup11858	SH2 domain-containing adapter protein D OS=Mus musculus GN=Shd PE=1 SV=1 E(blastx)=5e-07
isogroup101651	H/ACA ribonucleoprotein complex subunit 4 OS=Gallus gallus GN=DKC1 PE=2 SV=1 E(blastx)=3e-09
isogroup64025	Peptidyl-prolyl cis-trans isomerase FKBP8 OS=Homo sapiens GN=FKBP8 PE=1 SV=2 E(blastx)=3e-11
isogroup39689	Sec1 family domain-containing protein 1 OS=Homo sapiens GN=SCFD1 PE=1 SV=4 E(blastx)=8e-40
isogroup12765	Pre-mRNA-splicing factor ATP-dependent RNA helicase PRP16 OS=Homo sapiens GN=DHX38 PE=1 SV=2 E(blastx)=1e-135
isogroup69594	WD repeat-containing protein 92 OS=Danio rerio GN=wdr92 PE=2 SV=1 E(blastx)=6e-50
isogroup70609	Zinc finger protein 652-B OS=Xenopus laevis GN=znf652-b PE=2 SV=1 E(blastx)=1e-09
isogroup13599	Dystroglycan OS=Homo sapiens GN=DAG1 PE=1 SV=2 E(blastx)=7e-21
isogroup11428	U5 small nuclear ribonucleoprotein 200 kDa helicase OS=Homo sapiens GN=SNRNP200 PE=1 SV=2 E(blastx)=2e-77
isogroup57286	Ubiquitin-like protein 7 OS=Homo sapiens GN=UBL7 PE=1 SV=2 E(blastx)=2e-47
isogroup106264	Tetraspanin-5 OS=Rattus norvegicus GN=Tspan5 PE=2 SV=2 E(blastx)=2e-41
isogroup16013	Cleavage stimulation factor subunit 2 tau variant OS=Homo sapiens GN=CSTF2T PE=1 SV=1 E(blastx)=3e-18
isogroup69862	5'-AMP-activated protein kinase subunit beta-1 OS=Homo sapiens GN=PRKAB1 PE=1 SV=4 E(blastx)=3e-26
isogroup30770	Zinc transporter 2 OS=Rattus norvegicus GN=Slc30a2 PE=2 SV=1 E(blastx)=2e-45
isogroup92776	Conserved oligomeric Golgi complex subunit 1 OS=Mus musculus GN=Cog1 PE=1 SV=3 E(blastx)=4e-21
isogroup26056	Kelch-like protein 25 OS=Xenopus tropicalis GN=klhl25 PE=2 SV=1 E(blastx)=1e-78
isogroup25752	Amyloid beta A4 protein OS=Tetraodon fluviatilis GN=app PE=2 SV=1 E(blastx)=4e-71
isogroup88243	Cohesin subunit SA-2 OS=Homo sapiens GN=STAG2 PE=1 SV=3 E(blastx)=3e-11
isogroup10610	E3 ubiquitin-protein ligase rnf213-alpha OS=Danio rerio GN=rnf213a PE=3 SV=1 E(blastx)=2e-19
isogroup54893	28S ribosomal protein S11, mitochondrial OS=Bos taurus GN=MRPS11 PE=1 SV=2 E(blastx)=5e-21
isogroup3720	P2Y purinoceptor 12 OS=Homo sapiens GN=P2RY12 PE=1 SV=1 E(blastx)=2e-87
isogroup70682	U4/U6 small nuclear ribonucleoprotein Prp3 OS=Mus musculus GN=Prpf3 PE=1 SV=1 E(blastx)=9e-29
isogroup2494	Parafibromin OS=Gallus gallus GN=CDC73 PE=2 SV=1 E(blastx)=2e-134
isogroup30764	Protein SET OS=Homo sapiens GN=SET PE=1 SV=3 E(blastx)=6e-17
isogroup41951	Polyhomeotic-like protein 1 OS=Homo sapiens GN=PHC1 PE=1 SV=3 E(blastx)=1e-23
isogroup27027	Proteasome subunit beta type-7 OS=Rattus norvegicus GN=Psmb7 PE=1 SV=1 E(blastx)=1e-09
isogroup54792	Protein diaphanous homolog 1 OS=Homo sapiens GN=DIAPH1 PE=1 SV=2 E(blastx)=3e-42
isogroup111135	Myocyte-specific enhancer factor 2A OS=Bos taurus GN=MEF2A PE=2 SV=1 E(blastx)=4e-17
isogroup15868	Saccharopine dehydrogenase-like oxidoreductase OS=Homo sapiens GN=SCCPDH PE=1 SV=1 E(blastx)=1e-73
isogroup82656	Ubiquitin carboxyl-terminal hydrolase 10 OS=Gallus gallus GN=USP10 PE=2 SV=1 E(blastx)=5e-14
isogroup48863	Inositol hexakisphosphate kinase 2 OS=Homo sapiens GN=IP6K2 PE=1 SV=2 E(blastx)=2e-29
isogroup91762	Solute carrier family 22 member 13 OS=Homo sapiens GN=SLC22A13 PE=2 SV=2 E(blastx)=4e-14
isogroup111236	Nuclear factor of activated T-cells, cytoplasmic 2 OS=Mus musculus GN=Nfatc2 PE=1 SV=3 E(blastx)=1e-29
isogroup16468	Thioredoxin-like protein AAED1 OS=Takifugu rubripes GN=aaed1 PE=3 SV=1 E(blastx)=4e-47
isogroup38163	Transmembrane protein 205 OS=Danio rerio GN=tmem205 PE=2 SV=1 E(blastx)=5e-06
isogroup1354	Biorientation of chromosomes in cell division protein 1 OS=Mus musculus GN=Bod1 PE=3 SV=1 E(blastx)=4e-68
isogroup14396	Tubulin alpha chain (Fragment) OS=Lytechinus pictus PE=3 SV=1 E(blastx)=6e-93
isogroup2573	Ferritin, heavy subunit OS=Salmo salar PE=2 SV=1 E(blastx)=2e-123
isogroup50684	Phosphatidylinositol 4,5-bisphosphate 3-kinase catalytic subunit gamma isoform OS=Homo sapiens GN=PIK3CG PE=1 SV=3 E(blastx)=6e-16
isogroup71861	Frizzled-2 OS=Xenopus laevis GN=fzd2 PE=2 SV=1 E(blastx)=5e-50
isogroup4713	Coagulation factor VIII OS=Homo sapiens GN=F8 PE=1 SV=1 E(blastx)=2e-48
isogroup41705	Probable ATP-dependent RNA helicase YTHDC2 OS=Mus musculus GN=Ythdc2 PE=1 SV=1 E(blastx)=1e-13
isogroup23530	Aryl hydrocarbon receptor OS=Delphinapterus leucas GN=AHR PE=2 SV=1 E(blastx)=7e-50
isogroup14001	Nuclear pore complex protein Nup153 OS=Xenopus laevis GN=nup153 PE=1 SV=1 E(blastx)=2e-23
isogroup26359	Sorting nexin-22 OS=Homo sapiens GN=SNX22 PE=1 SV=1 E(blastx)=3e-27
isogroup30923	Transcription factor Maf OS=Danio rerio GN=maf PE=1 SV=1 E(blastx)=2e-44
isogroup52423	Serine/threonine-protein kinase Nek1 OS=Homo sapiens GN=NEK1 PE=1 SV=2 E(blastx)=7e-61
isogroup23314	Serine/threonine-protein kinase Nek9 OS=Homo sapiens GN=NEK9 PE=1 SV=2 E(blastx)=1e-90
isogroup32469	F-BAR domain only protein 2 OS=Danio rerio GN=fcho2 PE=2 SV=1 E(blastx)=2e-74
isogroup15497	Protein C21orf2 OS=Homo sapiens GN=C21orf2 PE=1 SV=1 E(blastx)=6e-64
isogroup100903	Chondroitin sulfate synthase 2 OS=Homo sapiens GN=CHPF PE=1 SV=2 E(blastx)=1e-23
isogroup24664	Isobutyryl-CoA dehydrogenase, mitochondrial OS=Bos taurus GN=ACAD8 PE=2 SV=1 E(blastx)=3e-54
isogroup30535	Bis(5'-adenosyl)-triphosphatase enpp4 OS=Xenopus laevis GN=enpp4 PE=2 SV=1 E(blastx)=7e-11
isogroup7245	ARF GTPase-activating protein GIT2 OS=Homo sapiens GN=GIT2 PE=1 SV=2 E(blastx)=3e-24
isogroup3311	Ferritin, lower subunit OS=Lithobates catesbeiana PE=1 SV=1 E(blastx)=4e-63
isogroup19479	Transcriptional-regulating factor 1 OS=Mus musculus GN=Trerf1 PE=1 SV=1 E(blastx)=1e-10
isogroup9628	Protein FAM221A OS=Xenopus laevis GN=fam221a PE=2 SV=1 E(blastx)=4e-39
isogroup22342	Tryptophan--tRNA ligase, cytoplasmic OS=Rattus norvegicus GN=Wars PE=1 SV=2 E(blastx)=4e-49
isogroup17861	Protein deglycase DJ-1zDJ-1 OS=Danio rerio GN=park7 PE=2 SV=1 E(blastx)=2e-21
isogroup15160	Low-density lipoprotein receptor-related protein 1 OS=Gallus gallus GN=LRP1 PE=2 SV=1 E(blastx)=3e-100
isogroup28641	Up-regulated during skeletal muscle growth protein 5 OS=Bos taurus GN=USMG5 PE=1 SV=1 E(blastx)=4e-09
isogroup10425	Ubiquitin thioesterase OTUB2 OS=Homo sapiens GN=OTUB2 PE=1 SV=2 E(blastx)=6e-32
isogroup64134	DNA-(apurinic or apyrimidinic site) lyase 2 OS=Bos taurus GN=APEX2 PE=2 SV=1 E(blastx)=1e-23
isogroup51640	Transmembrane 9 superfamily member 2 OS=Pongo abelii GN=TM9SF2 PE=2 SV=1 E(blastx)=2e-55
isogroup20549	Ras-related protein Rab-22A OS=Mus musculus GN=Rab22a PE=1 SV=2 E(blastx)=6e-50
isogroup106851	Serine/threonine-protein kinase VRK1 OS=Danio rerio GN=vrk1 PE=2 SV=1 E(blastx)=2e-35
isogroup84832	Proprotein convertase subtilisin/kexin type 6 OS=Homo sapiens GN=PCSK6 PE=1 SV=1 E(blastx)=6e-40
isogroup96472	Endophilin-B2 OS=Gallus gallus GN=SH3GLB2 PE=2 SV=1 E(blastx)=8e-36
isogroup9707	Hepatocyte nuclear factor 1-beta-A OS=Danio rerio GN=hnf1ba PE=2 SV=2 E(blastx)=3e-94
isogroup13095	Wiskott-Aldrich syndrome protein OS=Homo sapiens GN=WAS PE=1 SV=4 E(blastx)=3e-63
isogroup56525	Myotubularin-related protein 6 OS=Mus musculus GN=Mtmr6 PE=1 SV=1 E(blastx)=1e-10
isogroup34514	Intron-binding protein aquarius OS=Mus musculus GN=Aqr PE=1 SV=2 E(blastx)=2e-53
isogroup1596	Paraneoplastic antigen Ma1 homolog OS=Bos taurus GN=PNMA1 PE=2 SV=1 E(blastx)=3e-17
isogroup59718	Glutaminase kidney isoform, mitochondrial OS=Homo sapiens GN=GLS PE=1 SV=1 E(blastx)=2e-30
isogroup5571	SPRY domain-containing protein 4 OS=Rattus norvegicus GN=Spryd4 PE=2 SV=1 E(blastx)=7e-20
isogroup52798	Agrin (Fragment) OS=Diplobatis ommata GN=AGRN PE=2 SV=1 E(blastx)=4e-48
isogroup29077	Peroxisomal biogenesis factor 19 OS=Rattus norvegicus GN=Pex19 PE=1 SV=1 E(blastx)=3e-13
isogroup1595	Complement C3 (Fragment) OS=Oncorhynchus mykiss GN=c3 PE=1 SV=1 E(blastx)=1e-89
isogroup6801	Heat shock protein HSP 90-alpha OS=Oryctolagus cuniculus GN=HSP90AA1 PE=1 SV=2 E(blastx)=5e-180
isogroup91238	AT-rich interactive domain-containing protein 4A OS=Homo sapiens GN=ARID4A PE=1 SV=3 E(blastx)=5e-24
isogroup50218	Protein C3orf33 OS=Homo sapiens GN=C3orf33 PE=1 SV=2 E(blastx)=1e-11
isogroup20942	Splicing factor, suppressor of white-apricot homolog OS=Mus musculus GN=Sfswap PE=1 SV=2 E(blastx)=3e-57
isogroup65238	Alpha-catulin OS=Mus musculus GN=Ctnnal1 PE=1 SV=1 E(blastx)=6e-11
isogroup25374	Putative Polycomb group protein ASXL2 OS=Mus musculus GN=Asxl2 PE=1 SV=1 E(blastx)=1e-24
isogroup88	Cytochrome P450 4c3 OS=Drosophila melanogaster GN=Cyp4c3 PE=2 SV=1 E(blastx)=2e-143
isogroup2310	Protein transport protein Sec24A OS=Homo sapiens GN=SEC24A PE=1 SV=2 E(blastx)=6e-15
isogroup99830	Apoptosis-inducing factor 1, mitochondrial OS=Rattus norvegicus GN=Aifm1 PE=1 SV=1 E(blastx)=4e-15
isogroup19004	Alpha-N-acetylgalactosaminide alpha-2,6-sialyltransferase 3 OS=Rattus norvegicus GN=St6galnac3 PE=2 SV=1 E(blastx)=1e-76
isogroup7407	Heterogeneous nuclear ribonucleoprotein K OS=Gallus gallus GN=HNRNPK PE=2 SV=1 E(blastx)=4e-27
isogroup30729	E3 ubiquitin-protein ligase UBR2 OS=Mus musculus GN=Ubr2 PE=1 SV=2 E(blastx)=2e-20
isogroup30220	SPARC-related modular calcium-binding protein 1 OS=Homo sapiens GN=SMOC1 PE=1 SV=1 E(blastx)=7e-74
isogroup27127	Sodium/hydrogen exchanger 8 OS=Macaca fascicularis GN=SLC9A8 PE=2 SV=1 E(blastx)=5e-73
isogroup38636	Unconventional myosin-If OS=Mus musculus GN=Myo1f PE=1 SV=1 E(blastx)=1e-63
isogroup90186	Twisted gastrulation protein homolog 1-B OS=Danio rerio GN=twsg1b PE=2 SV=1 E(blastx)=3e-16
isogroup55590	Leucine-rich repeat-containing protein 42 OS=Danio rerio GN=lrrc42 PE=2 SV=1 E(blastx)=3e-38
isogroup41092	Sialidase-3 OS=Rattus norvegicus GN=Neu3 PE=2 SV=1 E(blastx)=1e-37
isogroup49659	Protein groucho-2 OS=Danio rerio GN=gro2 PE=1 SV=1 E(blastx)=2e-55
isogroup92050	Collectin-12 OS=Gallus gallus GN=COLEC12 PE=2 SV=1 E(blastx)=4e-09
isogroup704	Monoacylglycerol lipase abhd6-B OS=Xenopus laevis GN=abhd6-b PE=2 SV=1 E(blastx)=6e-157
isogroup63534	Protein-glutamate O-methyltransferase OS=Danio rerio GN=armt1 PE=2 SV=1 E(blastx)=4e-49
isogroup100828	Vacuolar protein sorting-associated protein 45 OS=Rattus norvegicus GN=Vps45 PE=1 SV=1 E(blastx)=2e-17
isogroup64278	Aurora kinase B OS=Danio rerio GN=aurkb PE=2 SV=1 E(blastx)=2e-69
isogroup78219	Ras-related protein Rab-11B OS=Diplobatis ommata PE=2 SV=1 E(blastx)=3e-49
isogroup67	Inter-alpha-trypsin inhibitor heavy chain H3 OS=Rattus norvegicus GN=Itih3 PE=2 SV=1 E(blastx)=3e-180
isogroup50398	Fc receptor-like protein 5 OS=Mus musculus GN=Fcrl5 PE=1 SV=3 E(blastx)=5e-07
isogroup10182	Zinc finger protein Pegasus OS=Danio rerio GN=ikzf5 PE=2 SV=1 E(blastx)=3e-56
isogroup20665	Pinin OS=Homo sapiens GN=PNN PE=1 SV=4 E(blastx)=1e-64
isogroup39624	Collagen alpha-2(IV) chain (Fragment) OS=Bos taurus GN=COL4A2 PE=1 SV=1 E(blastx)=1e-83
isogroup68345	High mobility group protein 20A OS=Gallus gallus GN=HMG20A PE=2 SV=1 E(blastx)=2e-15
isogroup29442	Anaphase-promoting complex subunit 1 OS=Homo sapiens GN=ANAPC1 PE=1 SV=1 E(blastx)=2e-82
isogroup5330	Ubiquitin-conjugating enzyme E2 D4 OS=Xenopus laevis GN=ube2d4 PE=1 SV=1 E(blastx)=4e-96
isogroup30928	Spectrin alpha chain, non-erythrocytic 1 OS=Gallus gallus GN=SPTAN1 PE=1 SV=3 E(blastx)=6e-91
isogroup27580	Lissencephaly-1 homolog B OS=Salmo salar GN=pafah1b1-2 PE=2 SV=1 E(blastx)=1e-108
isogroup22505	Aquaporin-7 OS=Rattus norvegicus GN=Aqp7 PE=1 SV=2 E(blastx)=1e-15
isogroup23042	Natterin-3 OS=Thalassophryne nattereri PE=1 SV=1 E(blastx)=9e-44
isogroup859	Calcyclin-binding protein OS=Bos taurus GN=CACYBP PE=2 SV=1 E(blastx)=1e-58
isogroup1836	Cell growth-regulating nucleolar protein OS=Rattus norvegicus GN=Lyar PE=2 SV=1 E(blastx)=6e-70
isogroup12014	Growth/differentiation factor 2 OS=Danio rerio GN=gdf2 PE=2 SV=1 E(blastx)=1e-39
isogroup16662	Cytosolic sulfotransferase 3 OS=Danio rerio GN=sult1st3 PE=1 SV=1 E(blastx)=1e-96
isogroup38928	Tyrosine-protein kinase Blk OS=Mus musculus GN=Blk PE=1 SV=4 E(blastx)=2e-56
isogroup54762	Ubiquitin-conjugating enzyme E2 T OS=Homo sapiens GN=UBE2T PE=1 SV=1 E(blastx)=1e-33
isogroup6279	RING-box protein 2 OS=Mus musculus GN=Rnf7 PE=3 SV=1 E(blastx)=4e-60
isogroup14545	Glomulin OS=Mus musculus GN=Glmn PE=1 SV=1 E(blastx)=1e-33
isogroup94710	H/ACA ribonucleoprotein complex subunit 4 OS=Gallus gallus GN=DKC1 PE=2 SV=1 E(blastx)=2e-16
isogroup56081	Ribonuclease-like 3 OS=Danio rerio GN=rnasel3 PE=1 SV=2 E(blastx)=6e-11
isogroup76685	Xaa-Pro dipeptidase OS=Escherichia coli O157:H7 (strain EC4115 / EHEC) GN=pepQ PE=3 SV=1 E(blastx)=3e-40
isogroup75901	Gamma-glutamylputrescine synthetase PuuA OS=Escherichia coli (strain K12) GN=puuA PE=1 SV=2 E(blastx)=1e-20
isogroup6962	Activating transcription factor 7-interacting protein 1 OS=Danio rerio GN=atf7ip PE=1 SV=2 E(blastx)=2e-15
isogroup197	Class I histocompatibility antigen, F10 alpha chain OS=Gallus gallus PE=2 SV=1 E(blastx)=7e-46
isogroup14740	BCL2/adenovirus E1B 19 kDa protein-interacting protein 3 OS=Mus musculus GN=Bnip3 PE=1 SV=1 E(blastx)=4e-32
isogroup41668	Structure-specific endonuclease subunit slx1 OS=Xenopus laevis GN=slx1a PE=2 SV=1 E(blastx)=2e-13
isogroup45643	Endoplasmic reticulum-Golgi intermediate compartment protein 3 OS=Danio rerio GN=ergic3 PE=2 SV=1 E(blastx)=7e-60
isogroup11234	B-cell receptor CD22 OS=Mus musculus GN=Cd22 PE=1 SV=1 E(blastx)=5e-07
isogroup32870	STAM-binding protein OS=Homo sapiens GN=STAMBP PE=1 SV=1 E(blastx)=7e-49
isogroup83020	Nipped-B-like protein OS=Mus musculus GN=Nipbl PE=1 SV=1 E(blastx)=2e-49
isogroup96631	Apoptogenic protein 1, mitochondrial OS=Rattus norvegicus GN=Apopt1 PE=2 SV=1 E(blastx)=4e-07
isogroup59569	Ubiquitin carboxyl-terminal hydrolase 16 OS=Danio rerio GN=usp16 PE=3 SV=1 E(blastx)=2e-30
isogroup23688	Dynein light chain roadblock-type 2 OS=Bos taurus GN=DYNLRB2 PE=3 SV=1 E(blastx)=2e-57
isogroup5251	Dolichyl-phosphate beta-glucosyltransferase OS=Homo sapiens GN=ALG5 PE=1 SV=1 E(blastx)=6e-112
isogroup31188	Ceramide synthase 6 OS=Homo sapiens GN=CERS6 PE=1 SV=1 E(blastx)=5e-26
isogroup2331	Alpha-protein kinase 3 OS=Mus musculus GN=Alpk3 PE=1 SV=1 E(blastx)=2e-56
isogroup82080	Poly [ADP-ribose] polymerase 10 OS=Homo sapiens GN=PARP10 PE=1 SV=2 E(blastx)=7e-12
isogroup82989	Putative helicase mov-10-B.2 OS=Danio rerio GN=mov10b.2 PE=3 SV=1 E(blastx)=4e-21
isogroup63598	Serine--pyruvate aminotransferase OS=Pongo abelii GN=AGXT PE=2 SV=1 E(blastx)=5e-11
isogroup104911	Zinc finger protein 568 OS=Homo sapiens GN=ZNF568 PE=2 SV=2 E(blastx)=5e-18
isogroup28523	YLP motif-containing protein 1 OS=Mus musculus GN=Ylpm1 PE=2 SV=2 E(blastx)=3e-14
isogroup21521	Insulin-like growth factor-binding protein 5 OS=Mus musculus GN=Igfbp5 PE=1 SV=1 E(blastx)=1e-37
isogroup89573	Ankyrin repeat domain-containing protein 50 OS=Homo sapiens GN=ANKRD50 PE=1 SV=4 E(blastx)=4e-18
isogroup12046	CB1 cannabinoid receptor-interacting protein 1 OS=Rattus norvegicus GN=Cnrip1 PE=1 SV=1 E(blastx)=2e-75
isogroup73904	N-acetylated-alpha-linked acidic dipeptidase-like protein OS=Mus musculus GN=Naaladl1 PE=2 SV=1 E(blastx)=2e-20
isogroup108258	Fatty aldehyde dehydrogenase OS=Mus musculus GN=Aldh3a2 PE=1 SV=2 E(blastx)=8e-18
isogroup25723	Keratin, type I cytoskeletal 18 OS=Homo sapiens GN=KRT18 PE=1 SV=2 E(blastx)=3e-28
isogroup32726	Small integral membrane protein 8 OS=Xenopus tropicalis GN=smim8 PE=3 SV=1 E(blastx)=5e-43
isogroup33348	Selenoprotein O OS=Danio rerio GN=selenoo PE=3 SV=2 E(blastx)=4e-42
isogroup85545	Cas scaffolding protein family member 4 OS=Homo sapiens GN=CASS4 PE=1 SV=2 E(blastx)=2e-06
isogroup40542	Laminin subunit beta-2 OS=Mus musculus GN=Lamb2 PE=1 SV=2 E(blastx)=4e-09
isogroup45550	Cytoglobin-1 OS=Oryzias latipes GN=cygb1 PE=2 SV=1 E(blastx)=5e-26
isogroup107105	Poly(A) polymerase gamma OS=Mus musculus GN=Papolg PE=1 SV=1 E(blastx)=2e-31
isogroup16858	Centromere protein V OS=Mus musculus GN=Cenpv PE=1 SV=2 E(blastx)=2e-58
isogroup36062	Rho GTPase-activating protein 10 OS=Mus musculus GN=Arhgap10 PE=1 SV=2 E(blastx)=1e-59
isogroup62977	Procollagen-lysine,2-oxoglutarate 5-dioxygenase 3 OS=Rattus norvegicus GN=Plod3 PE=2 SV=1 E(blastx)=8e-50
isogroup47976	Ras GTPase-activating-like protein IQGAP2 OS=Mus musculus GN=Iqgap2 PE=1 SV=2 E(blastx)=6e-07
isogroup108162	Vacuolar protein sorting-associated protein 72 homolog OS=Xenopus laevis GN=vps72 PE=2 SV=1 E(blastx)=4e-18
isogroup28327	Tyrosine-protein kinase JAK2 OS=Pongo abelii GN=JAK2 PE=2 SV=1 E(blastx)=5e-74
isogroup47757	Methionine aminopeptidase 2 OS=Bos taurus GN=METAP2 PE=2 SV=1 E(blastx)=3e-54
isogroup30302	General transcription factor IIH subunit 2 OS=Bos taurus GN=GTF2H2 PE=2 SV=1 E(blastx)=8e-76
isogroup975	Alcohol dehydrogenase [NADP(+)] OS=Sus scrofa GN=AKR1A1 PE=1 SV=2 E(blastx)=5e-151
isogroup29209	Acidic leucine-rich nuclear phosphoprotein 32 family member E OS=Danio rerio GN=anp32e PE=1 SV=1 E(blastx)=4e-10
isogroup51819	AP-1 complex subunit gamma-1 OS=Homo sapiens GN=AP1G1 PE=1 SV=5 E(blastx)=3e-62
isogroup22674	Alpha-2Db adrenergic receptor OS=Danio rerio GN=adra2db PE=3 SV=1 E(blastx)=5e-53
isogroup79066	Zyxin OS=Xenopus tropicalis GN=zyx PE=2 SV=1 E(blastx)=2e-29
isogroup7750	GDP-mannose 4,6 dehydratase OS=Cricetulus griseus GN=GMDS PE=2 SV=1 E(blastx)=2e-55
isogroup38915	Myoferlin OS=Homo sapiens GN=MYOF PE=1 SV=1 E(blastx)=2e-70
isogroup62610	N-acetyl-D-glucosamine kinase OS=Mus musculus GN=Nagk PE=1 SV=3 E(blastx)=9e-49
isogroup33784	Immunoglobulin heavy variable 3-43 OS=Homo sapiens GN=IGHV3-43 PE=3 SV=1 E(blastx)=3e-19
isogroup33033	Oxysterol-binding protein-related protein 8 OS=Homo sapiens GN=OSBPL8 PE=1 SV=3 E(blastx)=2e-19
isogroup72924	Leukocyte cell-derived chemotaxin 1 OS=Gallus gallus GN=LECT1 PE=2 SV=1 E(blastx)=2e-18
isogroup44700	Zinc finger protein 239 OS=Mus musculus GN=Znf239 PE=2 SV=2 E(blastx)=2e-34
isogroup6886	Tyrosine-protein kinase receptor UFO OS=Mus musculus GN=Axl PE=1 SV=2 E(blastx)=7e-35
isogroup56025	28S ribosomal protein S27, mitochondrial OS=Mus musculus GN=Mrps27 PE=1 SV=2 E(blastx)=8e-42
isogroup9901	Complement factor H OS=Mus musculus GN=Cfh PE=1 SV=2 E(blastx)=6e-20
isogroup98211	E3 ubiquitin-protein ligase TRIM41 OS=Mus musculus GN=Trim41 PE=1 SV=1 E(blastx)=5e-07
isogroup53227	Protein furry homolog OS=Homo sapiens GN=FRY PE=1 SV=1 E(blastx)=2e-14
isogroup21963	Serine palmitoyltransferase 2 OS=Mus musculus GN=Sptlc2 PE=1 SV=2 E(blastx)=3e-85
isogroup76866	Pentraxin fusion protein OS=Xenopus laevis GN=pxn1 PE=2 SV=1 E(blastx)=1e-07
isogroup102439	IST1 homolog OS=Mus musculus GN=Ist1 PE=1 SV=1 E(blastx)=3e-37
isogroup27587	Clusterin OS=Coturnix coturnix japonica GN=CLU PE=2 SV=2 E(blastx)=3e-43
isogroup5755	Peptidyl-prolyl cis-trans isomerase-like 4 OS=Homo sapiens GN=PPIL4 PE=1 SV=1 E(blastx)=8e-20
isogroup21854	Metastasis suppressor protein 1 OS=Homo sapiens GN=MTSS1 PE=1 SV=2 E(blastx)=2e-88
isogroup5388	Heterogeneous nuclear ribonucleoprotein A/B OS=Mus musculus GN=Hnrnpab PE=1 SV=1 E(blastx)=3e-107
isogroup78908	Glucagon receptor OS=Rattus norvegicus GN=Gcgr PE=1 SV=2 E(blastx)=8e-06
isogroup89570	Spectrin alpha chain, non-erythrocytic 1 OS=Mus musculus GN=Sptan1 PE=1 SV=4 E(blastx)=7e-25
isogroup14782	Arachidonate 15-lipoxygenase B OS=Homo sapiens GN=ALOX15B PE=1 SV=3 E(blastx)=7e-12
isogroup28754	Tripartite motif-containing protein 2 OS=Mus musculus GN=Trim2 PE=1 SV=1 E(blastx)=5e-76
isogroup66522	Carnitine O-palmitoyltransferase 1, liver isoform OS=Homo sapiens GN=CPT1A PE=1 SV=2 E(blastx)=4e-06
isogroup48148	Aryl-hydrocarbon-interacting protein-like 1 OS=Bos taurus GN=AIPL1 PE=1 SV=1 E(blastx)=4e-25
isogroup82761	Clusterin OS=Coturnix coturnix japonica GN=CLU PE=2 SV=2 E(blastx)=1e-08
isogroup3580	Transmembrane protease serine 11G OS=Rattus norvegicus GN=Tmprss11g PE=2 SV=1 E(blastx)=3e-43
isogroup7757	Tyrosine-protein kinase transforming protein RYK OS=Avian retrovirus RPL30 GN=V-RYK PE=2 SV=1 E(blastx)=2e-107
isogroup38949	Interferon-induced protein 44 OS=Pan troglodytes GN=IFI44 PE=1 SV=1 E(blastx)=8e-15
isogroup39958	Glycerol kinase 2 OS=Macaca fascicularis GN=GK2 PE=2 SV=1 E(blastx)=2e-16
isogroup111262	Cleavage stimulation factor subunit 1 OS=Homo sapiens GN=CSTF1 PE=1 SV=1 E(blastx)=3e-12
isogroup13859	Neuroblast differentiation-associated protein AHNAK OS=Homo sapiens GN=AHNAK PE=1 SV=2 E(blastx)=7e-12
isogroup3150	Perforin-1 OS=Mus musculus GN=Prf1 PE=1 SV=2 E(blastx)=3e-78
isogroup16309	S-methyl-5'-thioadenosine phosphorylase OS=Danio rerio GN=mtap PE=2 SV=2 E(blastx)=1e-125
isogroup75257	Protein transport protein Sec23A OS=Pongo abelii GN=SEC23A PE=2 SV=1 E(blastx)=4e-39
isogroup86275	Cytosolic carboxypeptidase 1 OS=Mus musculus GN=Agtpbp1 PE=1 SV=2 E(blastx)=2e-45
isogroup190	NEDD4 family-interacting protein 1 OS=Xenopus laevis GN=ndfip1 PE=2 SV=1 E(blastx)=1e-111
isogroup69046	Neuroblastoma-amplified sequence OS=Danio rerio GN=nbas PE=2 SV=1 E(blastx)=1e-39
isogroup27204	Anoctamin-5 OS=Homo sapiens GN=ANO5 PE=1 SV=1 E(blastx)=3e-07
isogroup25307	Nephrocystin-1 (Fragment) OS=Canis lupus familiaris GN=NPHP1 PE=2 SV=1 E(blastx)=1e-67
isogroup58528	Polymerase delta-interacting protein 2 OS=Mus musculus GN=Poldip2 PE=1 SV=1 E(blastx)=1e-60
isogroup23015	Mediator of RNA polymerase II transcription subunit 12 OS=Danio rerio GN=med12 PE=2 SV=1 E(blastx)=2e-68
isogroup44500	Calcium/calmodulin-dependent protein kinase type 1D OS=Mus musculus GN=Camk1d PE=1 SV=2 E(blastx)=4e-71
isogroup57812	Betaine--homocysteine S-methyltransferase 1 OS=Danio rerio GN=bhmt PE=2 SV=1 E(blastx)=1e-45
isogroup82460	Differentially expressed in FDCP 6 homolog OS=Danio rerio GN=def6 PE=2 SV=1 E(blastx)=3e-11
isogroup42293	MICOS complex subunit Mic19 OS=Mus musculus GN=Chchd3 PE=1 SV=1 E(blastx)=1e-08
isogroup3876	Probable peptidyl-tRNA hydrolase OS=Mus musculus GN=Ptrh1 PE=2 SV=1 E(blastx)=6e-62
isogroup54574	Proprotein convertase subtilisin/kexin type 5 OS=Rattus norvegicus GN=Pcsk5 PE=2 SV=3 E(blastx)=1e-17
isogroup48096	Zinc finger protein 516 OS=Mus musculus GN=Znf516 PE=1 SV=1 E(blastx)=3e-29
isogroup86483	DNA fragmentation factor subunit alpha OS=Homo sapiens GN=DFFA PE=1 SV=1 E(blastx)=8e-09
isogroup5140	Hydroxyacid-oxoacid transhydrogenase, mitochondrial OS=Xenopus tropicalis GN=adhfe1 PE=2 SV=1 E(blastx)=4e-159
isogroup6661	YTH domain-containing family protein 2 OS=Bos taurus GN=YTHDF2 PE=2 SV=1 E(blastx)=2e-59
isogroup89216	ADAMTS-like protein 4 OS=Homo sapiens GN=ADAMTSL4 PE=1 SV=2 E(blastx)=5e-17
isogroup659	72 kDa type IV collagenase OS=Oryctolagus cuniculus GN=MMP2 PE=2 SV=1 E(blastx)=7e-99
isogroup25321	B-cell receptor CD22 OS=Homo sapiens GN=CD22 PE=1 SV=2 E(blastx)=1e-10
isogroup1818	Solute carrier family 15 member 2 OS=Oryctolagus cuniculus GN=SLC15A2 PE=2 SV=1 E(blastx)=3e-126
isogroup86573	UPF0749 protein YlxW OS=Bacillus subtilis (strain 168) GN=ylxW PE=2 SV=1 E(blastx)=2e-10
isogroup7693	Apolipoprotein B-100 OS=Homo sapiens GN=APOB PE=1 SV=2 E(blastx)=6e-42
isogroup29157	ATP-dependent RNA helicase DDX55 OS=Danio rerio GN=ddx55 PE=2 SV=2 E(blastx)=1e-51
isogroup8207	E3 ubiquitin-protein ligase UBR1 OS=Mus musculus GN=Ubr1 PE=1 SV=2 E(blastx)=1e-31
isogroup29536	DNA-(apurinic or apyrimidinic site) lyase 2 OS=Mus musculus GN=Apex2 PE=1 SV=1 E(blastx)=6e-10
isogroup74297	Apoptosis-inducing factor 1, mitochondrial OS=Homo sapiens GN=AIFM1 PE=1 SV=1 E(blastx)=3e-19
isogroup2007	Transmembrane protein 134 OS=Mus musculus GN=Tmem134 PE=1 SV=1 E(blastx)=2e-48
isogroup101485	T-complex protein 1 subunit zeta OS=Gallus gallus GN=CCT6 PE=1 SV=3 E(blastx)=8e-43
isogroup39690	HAUS augmin-like complex subunit 7 OS=Homo sapiens GN=HAUS7 PE=1 SV=3 E(blastx)=3e-15
isogroup98975	UDP-N-acetylglucosamine--dolichyl-phosphate N-acetylglucosaminephosphotransferase OS=Bos taurus GN=DPAGT1 PE=2 SV=1 E(blastx)=5e-16
isogroup46673	MARVEL domain-containing protein 3 OS=Homo sapiens GN=MARVELD3 PE=2 SV=3 E(blastx)=6e-09
isogroup56909	PR domain zinc finger protein 2 OS=Rattus norvegicus GN=Prdm2 PE=1 SV=1 E(blastx)=7e-25
isogroup9770	DnaJ homolog subfamily A member 2 OS=Rattus norvegicus GN=Dnaja2 PE=1 SV=1 E(blastx)=5e-109
isogroup86354	Methionine--tRNA ligase, cytoplasmic OS=Bos taurus GN=MARS PE=2 SV=1 E(blastx)=2e-12
isogroup1477	Phosphatidylinositol-binding clathrin assembly protein OS=Rattus norvegicus GN=Picalm PE=1 SV=1 E(blastx)=2e-54
isogroup20898	Heparan-alpha-glucosaminide N-acetyltransferase OS=Mus musculus GN=Hgsnat PE=1 SV=2 E(blastx)=8e-64
isogroup1841	Esterase OVCA2 OS=Danio rerio GN=ovca2 PE=2 SV=1 E(blastx)=5e-113
isogroup64858	Pol polyprotein OS=Mason-Pfizer monkey virus GN=pol PE=3 SV=1 E(blastx)=1e-07
isogroup79968	Apolipoprotein N-acyltransferase OS=Ralstonia solanacearum (strain GMI1000) GN=lnt PE=3 SV=1 E(blastx)=2e-12
isogroup16348	F-box only protein 30 OS=Rattus norvegicus GN=Fbxo30 PE=1 SV=1 E(blastx)=6e-53
isogroup43748	Cysteine protease ATG4D OS=Sus scrofa GN=ATG4D PE=3 SV=1 E(blastx)=3e-18
isogroup2824	GTPase IMAP family member 2 OS=Homo sapiens GN=GIMAP2 PE=1 SV=2 E(blastx)=2e-10
isogroup73430	Neural cell adhesion molecule 1 OS=Gallus gallus GN=NCAM1 PE=1 SV=3 E(blastx)=2e-31
isogroup49445	Fanconi anemia group J protein homolog OS=Gallus gallus GN=BRIP1 PE=2 SV=1 E(blastx)=5e-31
isogroup42220	Nuclear receptor coactivator 2 OS=Danio rerio GN=ncoa2 PE=1 SV=1 E(blastx)=1e-26
isogroup14459	Dihydroxyacetone phosphate acyltransferase OS=Homo sapiens GN=GNPAT PE=1 SV=1 E(blastx)=3e-25
isogroup45154	U3 small nucleolar RNA-associated protein 4 homolog OS=Mus musculus GN=Utp4 PE=2 SV=3 E(blastx)=2e-22
isogroup55530	GDNF family receptor alpha-2 OS=Pongo abelii GN=GFRA2 PE=2 SV=2 E(blastx)=1e-07
isogroup27221	Serine/threonine-protein kinase/endoribonuclease IRE1 OS=Homo sapiens GN=ERN1 PE=1 SV=2 E(blastx)=3e-64
isogroup109785	ATPase family AAA domain-containing protein 1-B OS=Danio rerio GN=atad1b PE=2 SV=2 E(blastx)=8e-36
isogroup31470	Aminopeptidase Ey OS=Gallus gallus GN=ANPEP PE=1 SV=1 E(blastx)=4e-62
isogroup48948	Protein Shroom2 OS=Rattus norvegicus GN=Shroom2 PE=1 SV=1 E(blastx)=2e-13
isogroup15781	Signal transducer and activator of transcription 4 OS=Homo sapiens GN=STAT4 PE=1 SV=1 E(blastx)=4e-49
isogroup45834	Serine/threonine-protein kinase PLK2 OS=Homo sapiens GN=PLK2 PE=1 SV=3 E(blastx)=6e-61
isogroup38024	Integrator complex subunit 1 OS=Homo sapiens GN=INTS1 PE=1 SV=2 E(blastx)=4e-28
isogroup17167	Tenascin-X OS=Homo sapiens GN=TNXB PE=1 SV=4 E(blastx)=2e-09
isogroup60473	DDB1- and CUL4-associated factor 7 OS=Mus musculus GN=Dcaf7 PE=1 SV=1 E(blastx)=5e-68
isogroup88706	Protein FAM49B OS=Mus musculus GN=Fam49b PE=1 SV=1 E(blastx)=4e-20
isogroup904	Programmed cell death protein 10 OS=Mus musculus GN=Pdcd10 PE=1 SV=1 E(blastx)=2e-139
isogroup75334	Ras-related protein ced-10 OS=Caenorhabditis elegans GN=ced-10 PE=1 SV=2 E(blastx)=4e-09
isogroup28909	Lysine-specific demethylase 5B-B OS=Danio rerio GN=kdm5bb PE=2 SV=2 E(blastx)=6e-11
isogroup21693	Homocysteine-responsive endoplasmic reticulum-resident ubiquitin-like domain member 2 protein OS=Danio rerio GN=herpud2 PE=2 SV=1 E(blastx)=1e-31
isogroup3529	Cactin OS=Danio rerio GN=cactin PE=2 SV=1 E(blastx)=2e-134
isogroup10839	Interferon-induced GTP-binding protein Mx (Fragment) OS=Perca fluviatilis GN=mx PE=2 SV=1 E(blastx)=4e-29
isogroup52079	60S ribosomal protein L13a (Fragment) OS=Sus scrofa GN=RPL13A PE=2 SV=2 E(blastx)=4e-17
isogroup83050	E3 ubiquitin/ISG15 ligase TRIM25 OS=Mus musculus GN=Trim25 PE=1 SV=2 E(blastx)=1e-16
isogroup43128	Dystonin OS=Mus musculus GN=Dst PE=1 SV=2 E(blastx)=6e-14
isogroup2433	Ecotropic viral integration site 5 ortholog OS=Drosophila melanogaster GN=Evi5 PE=1 SV=3 E(blastx)=2e-133
isogroup6894	UPF0577 protein KIAA1324-like homolog OS=Bos taurus PE=2 SV=1 E(blastx)=7e-26
isogroup21830	Tumor susceptibility gene 101 protein OS=Homo sapiens GN=TSG101 PE=1 SV=2 E(blastx)=2e-94
isogroup2956	Natterin-like protein OS=Danio rerio GN=zgc:113413 PE=1 SV=1 E(blastx)=1e-102
isogroup51489	Two pore calcium channel protein 2 OS=Mus musculus GN=Tpcn2 PE=1 SV=1 E(blastx)=1e-07
isogroup55711	Sideroflexin-1 OS=Homo sapiens GN=SFXN1 PE=1 SV=4 E(blastx)=1e-06
isogroup35801	N-acylneuraminate-9-phosphatase OS=Rattus norvegicus GN=Nanp PE=1 SV=1 E(blastx)=1e-08
isogroup25280	Protein CYR61 OS=Rattus norvegicus GN=Cyr61 PE=2 SV=1 E(blastx)=3e-30
isogroup96346	Putative helicase mov-10-B.2 OS=Danio rerio GN=mov10b.2 PE=3 SV=1 E(blastx)=2e-13
isogroup64441	Zinc finger protein ZFAT OS=Mus musculus GN=Zfat PE=1 SV=2 E(blastx)=9e-31
isogroup39787	Golgi to ER traffic protein 4 homolog OS=Oryzias latipes GN=get4 PE=2 SV=1 E(blastx)=2e-58
isogroup54482	SAM and SH3 domain-containing protein 1 OS=Mus musculus GN=Sash1 PE=1 SV=1 E(blastx)=2e-45
isogroup81426	F-box/LRR-repeat protein 14 OS=Homo sapiens GN=FBXL14 PE=1 SV=1 E(blastx)=6e-32
isogroup9719	Up-regulator of cell proliferation OS=Bos taurus GN=URGCP PE=2 SV=2 E(blastx)=1e-48
isogroup76435	Neoverrucotoxin subunit alpha OS=Synanceia verrucosa PE=1 SV=1 E(blastx)=2e-10
isogroup89410	Neuroblast differentiation-associated protein AHNAK OS=Homo sapiens GN=AHNAK PE=1 SV=2 E(blastx)=9e-22
isogroup4009	DnaJ homolog subfamily C member 12 OS=Homo sapiens GN=DNAJC12 PE=1 SV=1 E(blastx)=2e-61
isogroup44353	CREB-binding protein OS=Rattus norvegicus GN=Crebbp PE=1 SV=1 E(blastx)=8e-81
isogroup11835	Protein archease OS=Danio rerio GN=zbtb8os PE=2 SV=2 E(blastx)=1e-103
isogroup28896	Telomere repeats-binding bouquet formation protein 2 OS=Danio rerio GN=terb2 PE=2 SV=1 E(blastx)=4e-41
isogroup34128	Major facilitator superfamily domain-containing protein 3 OS=Homo sapiens GN=MFSD3 PE=2 SV=1 E(blastx)=2e-06
isogroup104275	Myosin-binding protein C, fast-type OS=Mus musculus GN=Mybpc2 PE=1 SV=1 E(blastx)=3e-26
isogroup108378	DnaJ homolog subfamily C member 7 OS=Pongo abelii GN=DNAJC7 PE=2 SV=1 E(blastx)=2e-28
isogroup58019	Protein NLRC3 OS=Mus musculus GN=Nlrc3 PE=2 SV=2 E(blastx)=3e-07
isogroup77082	Stonin-1 OS=Homo sapiens GN=STON1 PE=1 SV=2 E(blastx)=8e-24
isogroup40589	5'-AMP-activated protein kinase subunit gamma-1 OS=Sus scrofa GN=PRKAG1 PE=1 SV=2 E(blastx)=8e-49
isogroup37321	Zinc finger protein 239 OS=Mus musculus GN=Znf239 PE=2 SV=2 E(blastx)=4e-29
isogroup49936	GRB2-associated-binding protein 3 OS=Homo sapiens GN=GAB3 PE=1 SV=1 E(blastx)=7e-47
isogroup36007	DNA polymerase kappa OS=Homo sapiens GN=POLK PE=1 SV=1 E(blastx)=2e-31
isogroup92057	Unconventional myosin-XVIIIa OS=Homo sapiens GN=MYO18A PE=1 SV=3 E(blastx)=1e-27
isogroup85767	LIM and senescent cell antigen-like-containing domain protein 1 OS=Mus musculus GN=Lims1 PE=1 SV=3 E(blastx)=3e-47
isogroup18401	T-complex protein 1 subunit theta OS=Gallus gallus GN=CCT8 PE=1 SV=3 E(blastx)=7e-95
isogroup1037	Dihydrolipoyllysine-residue succinyltransferase component of 2-oxoglutarate dehydrogenase complex, mitochondrial (Fragment) OS=Takifugu rubripes GN=dlst PE=3 SV=1 E(blastx)=1e-100
isogroup68906	Tubulin gamma-1 chain OS=Rattus norvegicus GN=Tubg1 PE=2 SV=1 E(blastx)=1e-31
isogroup8848	LysM and putative peptidoglycan-binding domain-containing protein 2 OS=Danio rerio GN=lysmd2 PE=2 SV=1 E(blastx)=4e-06
isogroup3618	Proteasome subunit alpha type-4 OS=Homo sapiens GN=PSMA4 PE=1 SV=1 E(blastx)=2e-164
isogroup12088	Type II inositol 1,4,5-trisphosphate 5-phosphatase OS=Homo sapiens GN=INPP5B PE=1 SV=4 E(blastx)=2e-107
isogroup3185	Vascular endothelial growth factor receptor 2 OS=Danio rerio GN=kdr PE=1 SV=2 E(blastx)=1e-140
isogroup91705	Interferon-induced GTP-binding protein Mx OS=Epinephelus coioides GN=mx PE=2 SV=1 E(blastx)=3e-22
isogroup1381	Transmembrane emp24 domain-containing protein 1 OS=Xenopus tropicalis GN=tmed1 PE=2 SV=1 E(blastx)=1e-67
isogroup44473	Delta-1-pyrroline-5-carboxylate synthase OS=Mus musculus GN=Aldh18a1 PE=1 SV=2 E(blastx)=1e-57
isogroup64810	Ras-related protein Rab-11B OS=Diplobatis ommata PE=2 SV=1 E(blastx)=1e-18
isogroup104085	Catenin beta-1 OS=Homo sapiens GN=CTNNB1 PE=1 SV=1 E(blastx)=2e-31
isogroup49065	NAD-dependent protein deacetylase sirtuin-1 OS=Mus musculus GN=Sirt1 PE=1 SV=2 E(blastx)=2e-11
isogroup8568	Host cell factor 2 OS=Mus musculus GN=Hcfc2 PE=1 SV=1 E(blastx)=4e-51
isogroup87011	Ribosome-releasing factor 2, mitochondrial OS=Danio rerio GN=gfm2 PE=2 SV=2 E(blastx)=3e-41
isogroup72240	Kalirin OS=Rattus norvegicus GN=Kalrn PE=1 SV=3 E(blastx)=2e-39
isogroup99331	UDP-glucuronosyltransferase 2B31 OS=Canis lupus familiaris GN=UGT2B31 PE=1 SV=1 E(blastx)=3e-16
isogroup27347	Cyclin-Y OS=Homo sapiens GN=CCNY PE=1 SV=2 E(blastx)=2e-26
isogroup104080	DENN domain-containing protein 2A OS=Homo sapiens GN=DENND2A PE=2 SV=4 E(blastx)=2e-09
isogroup61131	Phospholipid-transporting ATPase IB OS=Homo sapiens GN=ATP8A2 PE=1 SV=2 E(blastx)=3e-39
isogroup11464	Succinate dehydrogenase assembly factor 3, mitochondrial OS=Danio rerio GN=sdhaf3 PE=2 SV=1 E(blastx)=1e-59
isogroup33687	Voltage-dependent anion-selective channel protein 2 OS=Rattus norvegicus GN=Vdac2 PE=1 SV=2 E(blastx)=3e-45
isogroup392	Transmembrane gamma-carboxyglutamic acid protein 4 OS=Homo sapiens GN=PRRG4 PE=1 SV=1 E(blastx)=4e-38
isogroup96822	Protein kinase C eta type OS=Homo sapiens GN=PRKCH PE=1 SV=4 E(blastx)=1e-40
isogroup37017	Calreticulin OS=Oryctolagus cuniculus GN=CALR PE=1 SV=1 E(blastx)=8e-79
isogroup46269	Probable ATP-dependent RNA helicase DDX20 OS=Danio rerio GN=ddx20 PE=3 SV=1 E(blastx)=3e-56
isogroup94182	Mitofusin-1 OS=Rattus norvegicus GN=Mfn1 PE=1 SV=1 E(blastx)=9e-15
isogroup54615	Histone-lysine N-methyltransferase SMYD3 OS=Homo sapiens GN=SMYD3 PE=1 SV=4 E(blastx)=5e-24
isogroup31803	Sodium channel subunit beta-1 OS=Pan troglodytes GN=SCN1B PE=2 SV=1 E(blastx)=6e-24
isogroup52524	Amphiphysin OS=Gallus gallus GN=AMPH PE=2 SV=1 E(blastx)=1e-14
isogroup93136	Poly(A) RNA polymerase GLD2 OS=Danio rerio GN=papd4 PE=2 SV=1 E(blastx)=1e-37
isogroup30123	ATP synthase subunit f, mitochondrial OS=Homo sapiens GN=ATP5J2 PE=1 SV=3 E(blastx)=8e-26
isogroup42143	Probable E3 ubiquitin-protein ligase MGRN1 OS=Danio rerio GN=mgrn1 PE=2 SV=1 E(blastx)=3e-42
isogroup69496	Histone-lysine N-methyltransferase 2C OS=Homo sapiens GN=KMT2C PE=1 SV=3 E(blastx)=4e-46
isogroup1858	Actin-related protein 2/3 complex subunit 4 OS=Mus musculus GN=Arpc4 PE=1 SV=3 E(blastx)=2e-114
isogroup101817	WD repeat-containing protein 47 OS=Homo sapiens GN=WDR47 PE=1 SV=1 E(blastx)=2e-12
isogroup53254	Tribbles homolog 2 OS=Homo sapiens GN=TRIB2 PE=1 SV=1 E(blastx)=1e-43
isogroup90871	Zinc finger CCHC domain-containing protein 9 OS=Homo sapiens GN=ZCCHC9 PE=1 SV=2 E(blastx)=9e-17
isogroup9301	Creatine kinase M-type OS=Torpedo marmorata PE=2 SV=1 E(blastx)=1e-77
isogroup19635	Heparan sulfate glucosamine 3-O-sulfotransferase 1 OS=Mus musculus GN=Hs3st1 PE=1 SV=1 E(blastx)=3e-23
isogroup42043	Synaptotagmin-like protein 4 OS=Rattus norvegicus GN=Sytl4 PE=1 SV=1 E(blastx)=2e-27
isogroup7998	NACHT, LRR and PYD domains-containing protein 14 OS=Homo sapiens GN=NLRP14 PE=1 SV=1 E(blastx)=5e-06
isogroup63289	ATP synthase-coupling factor 6, mitochondrial OS=Rattus norvegicus GN=Atp5j PE=1 SV=1 E(blastx)=3e-28
isogroup14924	Cytochrome c oxidase assembly factor 5 OS=Danio rerio GN=coa5 PE=3 SV=1 E(blastx)=7e-42
isogroup8079	Delta(3,5)-Delta(2,4)-dienoyl-CoA isomerase, mitochondrial OS=Rattus norvegicus GN=Ech1 PE=1 SV=2 E(blastx)=9e-68
isogroup52212	WD repeat-containing protein 43 OS=Homo sapiens GN=WDR43 PE=1 SV=3 E(blastx)=4e-19
isogroup32372	E3 ubiquitin-protein ligase TRIM33 OS=Danio rerio GN=trim33 PE=2 SV=1 E(blastx)=3e-61
isogroup45784	ATP-binding cassette sub-family B member 8, mitochondrial OS=Danio rerio GN=abcb8 PE=2 SV=1 E(blastx)=2e-56
isogroup88537	UPF0234 protein ACIAD3137 OS=Acinetobacter baylyi (strain ATCC 33305 / BD413 / ADP1) GN=ACIAD3137 PE=3 SV=1 E(blastx)=1e-27
isogroup21000	Serine incorporator 3 OS=Pongo abelii GN=SERINC3 PE=2 SV=1 E(blastx)=7e-26
isogroup39994	PERQ amino acid-rich with GYF domain-containing protein 2 OS=Danio rerio GN=gigyf2 PE=2 SV=1 E(blastx)=8e-21
isogroup18715	Structural maintenance of chromosomes protein 6 OS=Takifugu rubripes GN=smc6 PE=2 SV=1 E(blastx)=4e-61
isogroup10569	Heparan sulfate glucosamine 3-O-sulfotransferase 3A1 OS=Homo sapiens GN=HS3ST3A1 PE=1 SV=1 E(blastx)=4e-136
isogroup3364	Protein transport protein Sec31A OS=Mus musculus GN=Sec31a PE=1 SV=2 E(blastx)=1e-43
isogroup98449	Zinc finger and BTB domain-containing protein 48 OS=Mus musculus GN=Zbtb48 PE=1 SV=1 E(blastx)=7e-22
isogroup6305	Putative homeodomain transcription factor 2 OS=Mus musculus GN=Phtf2 PE=1 SV=2 E(blastx)=1e-78
isogroup81975	Solute carrier family 12 member 5 OS=Homo sapiens GN=SLC12A5 PE=1 SV=3 E(blastx)=9e-23
isogroup299	Extracellular matrix protein 1 OS=Rattus norvegicus GN=Ecm1 PE=1 SV=2 E(blastx)=7e-31
isogroup75493	Inactive phospholipase C-like protein 2 OS=Mus musculus GN=Plcl2 PE=1 SV=2 E(blastx)=1e-32
isogroup14661	Transmembrane 9 superfamily member 2 OS=Pongo abelii GN=TM9SF2 PE=2 SV=1 E(blastx)=7e-57
isogroup7098	Ubiquitin-conjugating enzyme E2 L3 OS=Mus musculus GN=Ube2l3 PE=1 SV=1 E(blastx)=3e-76
isogroup11975	B2 bradykinin receptor OS=Rattus norvegicus GN=Bdkrb2 PE=1 SV=4 E(blastx)=2e-42
isogroup2466	GTPase IMAP family member 7 OS=Homo sapiens GN=GIMAP7 PE=1 SV=1 E(blastx)=3e-45
isogroup43628	B-cell linker protein OS=Homo sapiens GN=BLNK PE=1 SV=2 E(blastx)=8e-16
isogroup79202	Platelet-derived growth factor receptor beta OS=Takifugu rubripes GN=pdgfrb PE=3 SV=1 E(blastx)=6e-31
isogroup43928	Microtubule-associated protein RP/EB family member 2 OS=Mus musculus GN=Mapre2 PE=1 SV=1 E(blastx)=2e-21
isogroup39473	Transcription factor HES-4-B OS=Xenopus laevis GN=hes4-b PE=1 SV=1 E(blastx)=6e-57
isogroup96582	Myelin-oligodendrocyte glycoprotein OS=Rattus norvegicus GN=Mog PE=1 SV=1 E(blastx)=4e-06
isogroup22981	60S ribosomal protein L27a OS=Xenopus laevis GN=rpl27a PE=2 SV=2 E(blastx)=3e-78
isogroup63051	Probable ATP-dependent RNA helicase DDX5 OS=Homo sapiens GN=DDX5 PE=1 SV=1 E(blastx)=1e-23
isogroup65950	Arfaptin-1 OS=Homo sapiens GN=ARFIP1 PE=1 SV=2 E(blastx)=9e-59
isogroup78333	Phenylalanine--tRNA ligase beta subunit OS=Homo sapiens GN=FARSB PE=1 SV=3 E(blastx)=2e-25
isogroup105582	Adenylyl cyclase-associated protein 1 OS=Macaca fascicularis GN=CAP1 PE=2 SV=3 E(blastx)=2e-09
isogroup60973	MLX-interacting protein OS=Mus musculus GN=Mlxip PE=1 SV=1 E(blastx)=1e-34
isogroup69607	Microtubule-associated protein RP/EB family member 2 OS=Pongo abelii GN=MAPRE2 PE=2 SV=1 E(blastx)=3e-14
isogroup72559	MORC family CW-type zinc finger protein 3 OS=Mus musculus GN=Morc3 PE=1 SV=1 E(blastx)=3e-25
isogroup44254	Receptor-type tyrosine-protein phosphatase alpha OS=Mus musculus GN=Ptpra PE=1 SV=3 E(blastx)=1e-74
isogroup27964	Phosphatidylinositol 3,4,5-trisphosphate-dependent Rac exchanger 2 protein OS=Homo sapiens GN=PREX2 PE=2 SV=1 E(blastx)=6e-74
isogroup110499	Rab-like protein 2A OS=Pongo abelii GN=RABL2A PE=2 SV=1 E(blastx)=2e-27
isogroup52700	PI-PLC X domain-containing protein 2 OS=Mus musculus GN=Plcxd2 PE=2 SV=1 E(blastx)=2e-33
isogroup33544	Eukaryotic translation initiation factor 6 OS=Danio rerio GN=eif6 PE=2 SV=1 E(blastx)=1e-78
isogroup1875	Methylmalonic aciduria and homocystinuria type D protein, mitochondrial OS=Homo sapiens GN=MMADHC PE=1 SV=2 E(blastx)=4e-152
isogroup64572	Neoverrucotoxin subunit alpha OS=Synanceia verrucosa PE=1 SV=1 E(blastx)=6e-20
isogroup70271	Alpha-galactosidase A OS=Mus musculus GN=Gla PE=1 SV=1 E(blastx)=2e-40
isogroup97111	Thiamine-triphosphatase OS=Mus musculus GN=Thtpa PE=1 SV=3 E(blastx)=1e-09
isogroup13812	Adseverin OS=Gallus gallus GN=SCIN PE=2 SV=2 E(blastx)=2e-50
isogroup31401	General vesicular transport factor p115 OS=Mus musculus GN=Uso1 PE=1 SV=2 E(blastx)=2e-30
isogroup16304	Vacuolar protein sorting-associated protein 13A (Fragment) OS=Macaca fascicularis GN=VPS13A PE=2 SV=1 E(blastx)=2e-81
isogroup85981	A-kinase anchor protein 9 OS=Homo sapiens GN=AKAP9 PE=1 SV=3 E(blastx)=2e-29
isogroup15559	Rho GTPase-activating protein 15 OS=Bos taurus GN=ARHGAP15 PE=2 SV=1 E(blastx)=1e-58
isogroup108632	Lysophosphatidic acid receptor 4 OS=Homo sapiens GN=LPAR4 PE=1 SV=1 E(blastx)=5e-21
isogroup33489	Cytosolic purine 5'-nucleotidase OS=Gallus gallus GN=NT5C2 PE=2 SV=1 E(blastx)=1e-43
isogroup5595	Dimethyladenosine transferase 1, mitochondrial OS=Xenopus tropicalis GN=tfb1m PE=2 SV=1 E(blastx)=4e-82
isogroup11013	Bis(5'-nucleosyl)-tetraphosphatase [asymmetrical] OS=Mus musculus GN=Nudt2 PE=1 SV=3 E(blastx)=4e-44
isogroup6557	Nucleolar protein 8 OS=Homo sapiens GN=NOL8 PE=1 SV=1 E(blastx)=2e-10
isogroup21612	Myosin phosphatase Rho-interacting protein OS=Mus musculus GN=Mprip PE=1 SV=2 E(blastx)=1e-96
isogroup12213	Serine/threonine-protein kinase Sgk3 OS=Pongo abelii GN=SGK3 PE=2 SV=1 E(blastx)=2e-35
isogroup4602	Cleft lip and palate transmembrane protein 1-like protein OS=Danio rerio GN=clptm1l PE=2 SV=1 E(blastx)=4e-47
isogroup88519	Probable phospholipid-transporting ATPase IIA OS=Homo sapiens GN=ATP9A PE=1 SV=3 E(blastx)=3e-20
isogroup39092	Cytoplasmic FMR1-interacting protein 1 homolog OS=Danio rerio GN=cyfip1 PE=2 SV=1 E(blastx)=8e-75
isogroup50402	Copper-transporting ATPase 1 OS=Mus musculus GN=Atp7a PE=1 SV=3 E(blastx)=6e-19
isogroup71091	Zinc finger protein ubi-d4 OS=Mus musculus GN=Dpf2 PE=1 SV=1 E(blastx)=3e-26
isogroup51889	Ependymin OS=Cyprinus carpio GN=epd PE=2 SV=1 E(blastx)=3e-12
isogroup19932	DNA damage-binding protein 1 OS=Homo sapiens GN=DDB1 PE=1 SV=1 E(blastx)=1e-96
isogroup4070	Inositol hexakisphosphate kinase 2 OS=Homo sapiens GN=IP6K2 PE=1 SV=2 E(blastx)=9e-22
isogroup17782	FACT complex subunit SPT16 OS=Xenopus laevis GN=supt16h PE=1 SV=2 E(blastx)=1e-23
isogroup102282	Neoverrucotoxin subunit alpha OS=Synanceia verrucosa PE=1 SV=1 E(blastx)=3e-10
isogroup110713	DNA-directed RNA polymerases I and III subunit RPAC1 OS=Mus musculus GN=Polr1c PE=1 SV=3 E(blastx)=2e-18
isogroup92415	Calmodulin-regulated spectrin-associated protein 1 OS=Mus musculus GN=Camsap1 PE=1 SV=1 E(blastx)=1e-26
isogroup62621	Protein KIAA0100 OS=Homo sapiens GN=KIAA0100 PE=1 SV=3 E(blastx)=8e-08
isogroup86267	PAB-dependent poly(A)-specific ribonuclease subunit PAN2 OS=Gallus gallus GN=PAN2 PE=2 SV=1 E(blastx)=9e-41
isogroup96717	Fructose-bisphosphate aldolase A OS=Salmo salar PE=1 SV=1 E(blastx)=4e-45
isogroup19343	Transmembrane 4 L6 family member 1 OS=Homo sapiens GN=TM4SF1 PE=1 SV=1 E(blastx)=9e-23
isogroup12251	Lysosomal Pro-X carboxypeptidase OS=Pongo abelii GN=PRCP PE=2 SV=1 E(blastx)=8e-104
isogroup32319	Sequestosome-1 OS=Rattus norvegicus GN=Sqstm1 PE=1 SV=1 E(blastx)=8e-25
isogroup25691	Methylmalonate-semialdehyde dehydrogenase [acylating], mitochondrial OS=Mus musculus GN=Aldh6a1 PE=1 SV=1 E(blastx)=8e-53
isogroup99923	Probable ATP-dependent RNA helicase DDX46 OS=Pongo abelii GN=DDX46 PE=2 SV=1 E(blastx)=3e-10
isogroup71701	Transforming growth factor beta-3 OS=Homo sapiens GN=TGFB3 PE=1 SV=1 E(blastx)=1e-30
isogroup80650	H-2 class II histocompatibility antigen, A-S alpha chain OS=Mus musculus GN=H2-Aa PE=1 SV=1 E(blastx)=3e-12
isogroup103291	Protein LZIC OS=Mus musculus GN=Lzic PE=1 SV=1 E(blastx)=2e-31
isogroup7742	DCN1-like protein 1 OS=Homo sapiens GN=DCUN1D1 PE=1 SV=1 E(blastx)=1e-152
isogroup68403	Ubiquitin-protein ligase E3A OS=Homo sapiens GN=UBE3A PE=1 SV=4 E(blastx)=2e-48
isogroup68646	Transmembrane protein 214-A OS=Xenopus laevis GN=tmem214-a PE=2 SV=1 E(blastx)=9e-22
isogroup25235	V-type immunoglobulin domain-containing suppressor of T-cell activation OS=Homo sapiens GN=C10orf54 PE=1 SV=3 E(blastx)=2e-22
isogroup46664	Dual specificity mitogen-activated protein kinase kinase 4 OS=Mus musculus GN=Map2k4 PE=1 SV=2 E(blastx)=9e-83
isogroup53570	Acyl-coenzyme A thioesterase 11 OS=Homo sapiens GN=ACOT11 PE=1 SV=1 E(blastx)=3e-49
isogroup36781	Acetoin utilization protein AcuC OS=Staphylococcus aureus (strain MRSA252) GN=acuC PE=3 SV=1 E(blastx)=5e-13
isogroup48137	Calreticulin OS=Oryctolagus cuniculus GN=CALR PE=1 SV=1 E(blastx)=2e-64
isogroup82230	Tripartite motif-containing protein 29 OS=Homo sapiens GN=TRIM29 PE=1 SV=2 E(blastx)=1e-13
isogroup36862	Heparan sulfate glucosamine 3-O-sulfotransferase 1 OS=Mus musculus GN=Hs3st1 PE=1 SV=1 E(blastx)=5e-49
isogroup47848	GRB2-associated and regulator of MAPK protein OS=Mus musculus GN=Garem1 PE=1 SV=2 E(blastx)=4e-22
isogroup6189	Signal peptidase complex subunit 3 OS=Mus musculus GN=Spcs3 PE=1 SV=1 E(blastx)=2e-107
isogroup27861	Melanoma inhibitory activity protein 2 OS=Homo sapiens GN=MIA2 PE=1 SV=4 E(blastx)=2e-29
isogroup51628	Centrosomal protein of 152 kDa OS=Xenopus laevis GN=cep152 PE=2 SV=1 E(blastx)=4e-11
isogroup82785	Peptidase M20 domain-containing protein 2 OS=Xenopus tropicalis GN=pm20d2 PE=2 SV=1 E(blastx)=2e-15
isogroup81820	Inhibitor of growth protein 5 OS=Mus musculus GN=Ing5 PE=1 SV=1 E(blastx)=2e-10
isogroup99243	ATP-dependent RNA helicase DDX24 OS=Pongo abelii GN=DDX24 PE=2 SV=1 E(blastx)=2e-07
isogroup47878	Pseudouridylate synthase 7 homolog OS=Bos taurus GN=PUS7 PE=2 SV=1 E(blastx)=8e-39
isogroup62137	U3 small nucleolar RNA-associated protein 6 homolog OS=Homo sapiens GN=UTP6 PE=2 SV=2 E(blastx)=1e-11
isogroup103198	Histidine ammonia-lyase OS=Rattus norvegicus GN=Hal PE=1 SV=1 E(blastx)=2e-13
isogroup60224	TFIIH basal transcription factor complex helicase XPB subunit OS=Danio rerio GN=ercc3 PE=2 SV=1 E(blastx)=1e-14
isogroup12577	28S ribosomal protein S29, mitochondrial OS=Bos taurus GN=DAP3 PE=1 SV=3 E(blastx)=1e-68
isogroup106476	RNA-binding protein 10 OS=Homo sapiens GN=RBM10 PE=1 SV=3 E(blastx)=8e-15
isogroup94479	Apoptosis-inducing factor 1, mitochondrial OS=Homo sapiens GN=AIFM1 PE=1 SV=1 E(blastx)=2e-42
isogroup7317	Serine/threonine-protein kinase/endoribonuclease IRE1 OS=Homo sapiens GN=ERN1 PE=1 SV=2 E(blastx)=2e-13
isogroup29683	E3 ubiquitin-protein ligase UHRF2 OS=Mus musculus GN=Uhrf2 PE=1 SV=1 E(blastx)=5e-54
isogroup86824	WASH complex subunit strumpellin OS=Homo sapiens GN=KIAA0196 PE=1 SV=1 E(blastx)=1e-40
isogroup62907	Pyruvate dehydrogenase E1 component subunit alpha, somatic form, mitochondrial OS=Homo sapiens GN=PDHA1 PE=1 SV=3 E(blastx)=2e-54
isogroup37802	cGMP-dependent protein kinase 2 OS=Homo sapiens GN=PRKG2 PE=1 SV=1 E(blastx)=1e-44
isogroup73737	ATP-dependent Clp protease ATP-binding subunit clpX-like, mitochondrial OS=Homo sapiens GN=CLPX PE=1 SV=2 E(blastx)=3e-44
isogroup48755	Desmoplakin OS=Mus musculus GN=Dsp PE=1 SV=1 E(blastx)=3e-35
isogroup106740	Dual specificity protein phosphatase 16 OS=Homo sapiens GN=DUSP16 PE=1 SV=1 E(blastx)=4e-08
isogroup63207	B-cell receptor CD22 OS=Homo sapiens GN=CD22 PE=1 SV=2 E(blastx)=1e-09
isogroup44389	Protein MEMO1 OS=Danio rerio GN=memo1 PE=2 SV=1 E(blastx)=5e-68
isogroup59405	F-box only protein 6 OS=Bos taurus GN=FBXO6 PE=2 SV=1 E(blastx)=4e-31
isogroup19777	UDP-glucose:glycoprotein glucosyltransferase 1 OS=Mus musculus GN=Uggt1 PE=1 SV=4 E(blastx)=2e-14
isogroup52931	T-complex protein 11-like protein 2 OS=Bos taurus GN=TCP11L2 PE=2 SV=1 E(blastx)=6e-26
isogroup26010	Poly [ADP-ribose] polymerase 10 OS=Homo sapiens GN=PARP10 PE=1 SV=2 E(blastx)=6e-31
isogroup1440	Ester hydrolase C11orf54 homolog OS=Bos taurus PE=2 SV=1 E(blastx)=9e-151
isogroup51022	Neuroblast differentiation-associated protein AHNAK OS=Homo sapiens GN=AHNAK PE=1 SV=2 E(blastx)=6e-08
isogroup104296	Integrin alpha-2 (Fragment) OS=Bos taurus GN=ITGA2 PE=2 SV=1 E(blastx)=1e-09
isogroup49345	Protein NLRC3 OS=Mus musculus GN=Nlrc3 PE=2 SV=2 E(blastx)=3e-25
isogroup15331	Rho-related GTP-binding protein RhoA-C OS=Danio rerio GN=rhoac PE=1 SV=1 E(blastx)=1e-73
isogroup14358	Integrin alpha-M OS=Homo sapiens GN=ITGAM PE=1 SV=2 E(blastx)=3e-46
isogroup63749	DNA-directed RNA polymerase II subunit RPB3 OS=Bos taurus GN=POLR2C PE=1 SV=1 E(blastx)=2e-61
isogroup7948	Spermine oxidase OS=Mus musculus GN=Smox PE=1 SV=1 E(blastx)=3e-63
isogroup7260	Inosine-5'-monophosphate dehydrogenase 2 OS=Danio rerio GN=impdh2 PE=3 SV=1 E(blastx)=9e-152
isogroup24195	Putative ribonuclease OS=Homo sapiens GN=YBEY PE=1 SV=2 E(blastx)=1e-43
isogroup4494	Translocon-associated protein subunit gamma OS=Homo sapiens GN=SSR3 PE=1 SV=1 E(blastx)=1e-113
isogroup15617	Torsin-1B OS=Homo sapiens GN=TOR1B PE=1 SV=2 E(blastx)=9e-53
isogroup1375	GTPase IMAP family member 8 OS=Homo sapiens GN=GIMAP8 PE=2 SV=2 E(blastx)=1e-19
isogroup26696	SH3 domain-containing protein 19 OS=Homo sapiens GN=SH3D19 PE=1 SV=2 E(blastx)=7e-13
isogroup18934	Enhancer of mRNA-decapping protein 3 OS=Danio rerio GN=edc3 PE=1 SV=1 E(blastx)=2e-111
isogroup52264	Serine/threonine-protein kinase TAO3 OS=Mus musculus GN=Taok3 PE=1 SV=2 E(blastx)=1e-37
isogroup60578	Heterogeneous nuclear ribonucleoprotein M OS=Rattus norvegicus GN=Hnrnpm PE=1 SV=4 E(blastx)=3e-32
isogroup28500	Integrin alpha-X OS=Mus musculus GN=Itgax PE=1 SV=1 E(blastx)=1e-17
isogroup104425	DNA repair protein XRCC1 OS=Cricetulus griseus GN=XRCC1 PE=2 SV=1 E(blastx)=2e-27
isogroup16280	Prostaglandin G/H synthase 2 OS=Oryctolagus cuniculus GN=PTGS2 PE=2 SV=1 E(blastx)=7e-67
isogroup17122	Tyrosine aminotransferase OS=Mus musculus GN=Tat PE=1 SV=1 E(blastx)=2e-06
isogroup25409	Tyrosine-protein kinase ITK/TSK OS=Homo sapiens GN=ITK PE=1 SV=1 E(blastx)=5e-51
isogroup89516	Vascular endothelial growth factor receptor kdr-like OS=Danio rerio GN=kdrl PE=1 SV=1 E(blastx)=2e-14
isogroup25300	T-complex protein 1 subunit delta OS=Takifugu rubripes GN=cct4 PE=2 SV=1 E(blastx)=1e-49
isogroup30041	Protein TAR1 OS=Saccharomyces cerevisiae (strain ATCC 204508 / S288c) GN=TAR1 PE=2 SV=1 E(blastx)=9e-09
isogroup98177	Eukaryotic translation initiation factor 5 OS=Homo sapiens GN=EIF5 PE=1 SV=2 E(blastx)=3e-13
isogroup39088	Dual specificity protein phosphatase CDC14A OS=Homo sapiens GN=CDC14A PE=1 SV=1 E(blastx)=2e-32
isogroup4116	Carboxypeptidase N subunit 2 OS=Mus musculus GN=Cpn2 PE=1 SV=2 E(blastx)=4e-26
isogroup84681	Protein kinase C beta type OS=Danio rerio GN=prkcbb PE=2 SV=1 E(blastx)=2e-50
isogroup9596	LINE-1 retrotransposable element ORF2 protein OS=Homo sapiens PE=1 SV=1 E(blastx)=1e-128
isogroup8020	TGF-beta receptor type-2 (Fragment) OS=Sus scrofa GN=TGFBR2 PE=3 SV=1 E(blastx)=5e-63
isogroup24509	Folliculin-interacting protein 1 OS=Mus musculus GN=Fnip1 PE=1 SV=1 E(blastx)=3e-14
isogroup32129	LINE-1 retrotransposable element ORF2 protein OS=Homo sapiens PE=1 SV=1 E(blastx)=7e-15
isogroup14282	WASH complex subunit strumpellin OS=Danio rerio GN=zgc:55908 PE=2 SV=1 E(blastx)=2e-128
isogroup25739	BLOC-1-related complex subunit 8 OS=Danio rerio GN=borcs8 PE=2 SV=1 E(blastx)=2e-72
isogroup60214	Phosphatidylinositol 3,4,5-trisphosphate 5-phosphatase 1 OS=Mus musculus GN=Inpp5d PE=1 SV=2 E(blastx)=2e-11
isogroup43999	Transcriptional activator MN1 OS=Homo sapiens GN=MN1 PE=1 SV=3 E(blastx)=1e-21
isogroup44758	Putative RNA-binding protein Luc7-like 2 OS=Homo sapiens GN=LUC7L2 PE=1 SV=2 E(blastx)=7e-72
isogroup68499	LIM homeobox transcription factor 1-beta.1 OS=Xenopus laevis GN=lmx1b.1 PE=2 SV=1 E(blastx)=2e-38
isogroup11368	Perforin-1 OS=Rattus norvegicus GN=Prf1 PE=2 SV=1 E(blastx)=2e-28
isogroup22525	2-oxoglutarate and iron-dependent oxygenase domain-containing protein 2 OS=Danio rerio GN=ogfod2 PE=2 SV=1 E(blastx)=1e-60
isogroup20559	Vacuolar protein sorting-associated protein 33B OS=Danio rerio GN=vps33b PE=2 SV=1 E(blastx)=2e-90
isogroup15799	Ribonuclease 3 OS=Anoxybacillus flavithermus (strain DSM 21510 / WK1) GN=rnc PE=3 SV=1 E(blastx)=4e-06
isogroup24273	Myelin-associated glycoprotein OS=Homo sapiens GN=MAG PE=1 SV=1 E(blastx)=6e-07
isogroup66914	Copine-2 OS=Mus musculus GN=Cpne2 PE=1 SV=1 E(blastx)=1e-37
isogroup104214	ATP synthase subunit alpha, mitochondrial OS=Sus scrofa GN=ATP5A1 PE=1 SV=2 E(blastx)=2e-46
isogroup34088	GRAM domain-containing protein 4 OS=Homo sapiens GN=GRAMD4 PE=1 SV=1 E(blastx)=3e-20
isogroup16536	Complement C1q-like protein 4 OS=Mus musculus GN=C1ql4 PE=1 SV=1 E(blastx)=9e-09
isogroup24709	Protein KTI12 homolog OS=Danio rerio GN=kti12 PE=2 SV=2 E(blastx)=3e-88
isogroup25865	Laminin subunit alpha-4 OS=Homo sapiens GN=LAMA4 PE=1 SV=4 E(blastx)=5e-58
isogroup45470	Phosphoinositide-3-kinase-interacting protein 1 OS=Danio rerio GN=pik3ip1 PE=2 SV=1 E(blastx)=3e-35
isogroup22381	Arginine/serine-rich coiled-coil protein 2 OS=Danio rerio GN=rsrc2 PE=2 SV=1 E(blastx)=2e-20
isogroup105163	Ubiquitin OS=Triticum aestivum PE=3 SV=2 E(blastx)=4e-08
isogroup63035	Asparagine synthetase domain-containing protein 1 OS=Danio rerio GN=asnsd1 PE=2 SV=1 E(blastx)=2e-20
isogroup14118	Ubiquitin carboxyl-terminal hydrolase 40 OS=Mus musculus GN=Usp40 PE=1 SV=2 E(blastx)=5e-47
isogroup18036	Anaphase-promoting complex subunit 7 OS=Mus musculus GN=Anapc7 PE=1 SV=3 E(blastx)=1e-83
isogroup106229	2-oxoglutarate dehydrogenase, mitochondrial OS=Mus musculus GN=Ogdh PE=1 SV=3 E(blastx)=2e-44
isogroup101857	Type 2 phosphatidylinositol 4,5-bisphosphate 4-phosphatase OS=Bos taurus GN=TMEM55A PE=2 SV=1 E(blastx)=2e-22
isogroup60206	Frizzled-8 (Fragment) OS=Gallus gallus GN=FZD8 PE=2 SV=2 E(blastx)=6e-56
isogroup34177	Toll-like receptor 10 OS=Homo sapiens GN=TLR10 PE=1 SV=2 E(blastx)=8e-19
isogroup28590	Multidrug and toxin extrusion protein 2 OS=Mus musculus GN=Slc47a2 PE=1 SV=1 E(blastx)=7e-32
isogroup66654	1-phosphatidylinositol 4,5-bisphosphate phosphodiesterase gamma-1 OS=Rattus norvegicus GN=Plcg1 PE=1 SV=1 E(blastx)=2e-44
isogroup69269	Serine/threonine-protein kinase 38 OS=Mus musculus GN=Stk38 PE=1 SV=1 E(blastx)=7e-22
isogroup33101	Dedicator of cytokinesis protein 5 OS=Homo sapiens GN=DOCK5 PE=1 SV=3 E(blastx)=2e-60
isogroup18317	AP-3 complex subunit mu-1 OS=Pongo abelii GN=AP3M1 PE=2 SV=1 E(blastx)=7e-122
isogroup22187	Protein pitchfork OS=Mus musculus GN=Pifo PE=1 SV=1 E(blastx)=2e-28
isogroup10363	Ubiquitin-like modifier-activating enzyme 1 OS=Oryctolagus cuniculus GN=UBA1 PE=1 SV=1 E(blastx)=5e-94
isogroup107559	G-protein coupled receptor family C group 5 member C OS=Rattus norvegicus GN=Gprc5c PE=1 SV=2 E(blastx)=7e-14
isogroup48738	Alpha-xylosidase OS=Escherichia coli (strain K12) GN=yicI PE=1 SV=2 E(blastx)=1e-14
isogroup48122	DNA/RNA-binding protein KIN17 OS=Mus musculus GN=Kin PE=1 SV=1 E(blastx)=2e-54
isogroup7987	Cyclic AMP-dependent transcription factor ATF-1 OS=Homo sapiens GN=ATF1 PE=1 SV=2 E(blastx)=6e-49
isogroup16843	1,25-dihydroxyvitamin D(3) 24-hydroxylase, mitochondrial OS=Rattus norvegicus GN=Cyp24a1 PE=1 SV=1 E(blastx)=1e-16
isogroup48425	AT-rich interactive domain-containing protein 3A OS=Xenopus laevis GN=arid3a PE=2 SV=1 E(blastx)=7e-09
isogroup80756	Nuclear factor 7, ovary OS=Xenopus laevis PE=2 SV=1 E(blastx)=1e-28
isogroup66763	tRNA-2-methylthio-N(6)-dimethylallyladenosine synthase OS=Bdellovibrio bacteriovorus (strain ATCC 15356 / DSM 50701 / NCIB 9529 / HD100) GN=miaB PE=3 SV=1 E(blastx)=5e-20
isogroup332	Parathyroid hormone/parathyroid hormone-related peptide receptor OS=Didelphis virginiana GN=PTH1R PE=1 SV=2 E(blastx)=4e-50
isogroup90789	Protein DPCD OS=Danio rerio GN=dpcd PE=2 SV=1 E(blastx)=4e-20
isogroup62450	Myocyte-specific enhancer factor 2B OS=Homo sapiens GN=MEF2B PE=1 SV=2 E(blastx)=2e-40
isogroup15898	Kelch-like protein 7 OS=Homo sapiens GN=KLHL7 PE=1 SV=2 E(blastx)=8e-119
isogroup86481	Calcium/calmodulin-dependent 3',5'-cyclic nucleotide phosphodiesterase 1B (Fragment) OS=Cricetulus griseus GN=PDE1B1 PE=2 SV=1 E(blastx)=2e-33
isogroup44776	SH3 domain-binding protein 4 OS=Seriola quinqueradiata GN=sh3bp4 PE=2 SV=1 E(blastx)=2e-17
isogroup55770	Ribonuclease-like 3 OS=Danio rerio GN=rnasel3 PE=1 SV=2 E(blastx)=6e-11
isogroup11355	Inhibitor of nuclear factor kappa-B kinase subunit beta OS=Homo sapiens GN=IKBKB PE=1 SV=1 E(blastx)=2e-79
isogroup2328	Complement factor I OS=Rattus norvegicus GN=Cfi PE=2 SV=1 E(blastx)=2e-82
isogroup91089	TBC1 domain family member 23 OS=Danio rerio GN=tbc1d23 PE=2 SV=1 E(blastx)=2e-23
isogroup56237	Kinesin-like protein KIF19 OS=Xenopus laevis GN=kif19 PE=2 SV=1 E(blastx)=3e-39
isogroup27907	Metalloreductase STEAP4 OS=Homo sapiens GN=STEAP4 PE=1 SV=1 E(blastx)=7e-15
isogroup50556	Manganese-transporting ATPase 13A1 OS=Mus musculus GN=Atp13a1 PE=1 SV=2 E(blastx)=1e-55
isogroup21407	MORC family CW-type zinc finger protein 3 OS=Homo sapiens GN=MORC3 PE=1 SV=3 E(blastx)=7e-07
isogroup71414	30S ribosomal protein S12 OS=Propionibacterium acnes (strain KPA171202 / DSM 16379) GN=rpsL PE=3 SV=2 E(blastx)=2e-43
isogroup63484	ATP-dependent 6-phosphofructokinase, liver type OS=Pongo abelii GN=PFKL PE=2 SV=1 E(blastx)=2e-41
isogroup54774	[Pyruvate dehydrogenase (acetyl-transferring)] kinase isozyme 2, mitochondrial OS=Mus musculus GN=Pdk2 PE=1 SV=2 E(blastx)=3e-41
isogroup106659	Mitochondrial carnitine/acylcarnitine carrier protein OS=Mus musculus GN=Slc25a20 PE=1 SV=1 E(blastx)=2e-37
isogroup103152	Formin-binding protein 1 homolog OS=Xenopus laevis GN=fnbp1 PE=2 SV=1 E(blastx)=3e-28
isogroup16883	Regulator of G-protein signaling 2 OS=Bos taurus GN=RGS2 PE=2 SV=1 E(blastx)=9e-08
isogroup63348	Probable U3 small nucleolar RNA-associated protein 11 OS=Homo sapiens GN=UTP11 PE=1 SV=2 E(blastx)=3e-16
isogroup73307	Protein kinase C theta type OS=Homo sapiens GN=PRKCQ PE=1 SV=3 E(blastx)=5e-53
isogroup38967	Acidic leucine-rich nuclear phosphoprotein 32 family member A OS=Danio rerio GN=anp32a PE=2 SV=1 E(blastx)=2e-32
isogroup35649	Ketimine reductase mu-crystallin OS=Rattus norvegicus GN=Crym PE=1 SV=1 E(blastx)=3e-26
isogroup24158	Actin-related protein 6 OS=Gallus gallus GN=ACTR6 PE=1 SV=1 E(blastx)=9e-68
isogroup9950	Peroxisomal coenzyme A diphosphatase NUDT7 OS=Homo sapiens GN=NUDT7 PE=2 SV=1 E(blastx)=2e-21
isogroup25986	Flotillin-2a OS=Danio rerio GN=flot2a PE=2 SV=2 E(blastx)=1e-57
isogroup103445	tRNA-dihydrouridine(47) synthase [NAD(P)(+)]-like OS=Rattus norvegicus GN=Dus3l PE=2 SV=1 E(blastx)=2e-24
isogroup20193	Dynactin subunit 4 OS=Pongo abelii GN=DCTN4 PE=2 SV=1 E(blastx)=4e-111
isogroup48192	Protein-serine O-palmitoleoyltransferase porcupine OS=Homo sapiens GN=PORCN PE=1 SV=2 E(blastx)=3e-08
isogroup81236	Ankyrin repeat domain-containing protein 33B OS=Mus musculus GN=Ankrd33b PE=1 SV=1 E(blastx)=8e-07
isogroup961	Dual adapter for phosphotyrosine and 3-phosphotyrosine and 3-phosphoinositide OS=Homo sapiens GN=DAPP1 PE=1 SV=1 E(blastx)=1e-133
isogroup55358	Cyclin-I OS=Mus musculus GN=Ccni PE=2 SV=4 E(blastx)=2e-12
isogroup8005	Parathyroid hormone/parathyroid hormone-related peptide receptor OS=Didelphis virginiana GN=PTH1R PE=1 SV=2 E(blastx)=2e-89
isogroup49504	Tudor domain-containing protein 3 OS=Danio rerio GN=tdrd3 PE=2 SV=1 E(blastx)=1e-40
isogroup28464	Mini-chromosome maintenance complex-binding protein OS=Salmo salar GN=mcmbp PE=2 SV=1 E(blastx)=6e-63
isogroup105887	Glutamine and serine-rich protein 1 OS=Xenopus laevis GN=qser1 PE=2 SV=2 E(blastx)=7e-26
isogroup49268	Transmembrane protein 150A OS=Xenopus laevis GN=tmem150a PE=2 SV=1 E(blastx)=1e-36
isogroup15770	Proteasome subunit alpha type-1 OS=Gallus gallus GN=PSMA1 PE=2 SV=2 E(blastx)=1e-65
isogroup53907	Lupus La protein homolog OS=Bos taurus GN=SSB PE=2 SV=2 E(blastx)=3e-41
isogroup81375	Sushi domain-containing protein 2 OS=Mus musculus GN=Susd2 PE=1 SV=1 E(blastx)=2e-19
isogroup106080	Serine/arginine-rich-splicing factor SR34 OS=Arabidopsis thaliana GN=SR34 PE=1 SV=1 E(blastx)=1e-14
isogroup59953	TRAF-type zinc finger domain-containing protein 1 OS=Bos taurus GN=TRAFD1 PE=2 SV=1 E(blastx)=3e-11
isogroup38727	Protein groucho-1 (Fragment) OS=Danio rerio GN=gro1 PE=1 SV=1 E(blastx)=3e-57
isogroup23995	WD repeat and HMG-box DNA-binding protein 1 OS=Homo sapiens GN=WDHD1 PE=1 SV=1 E(blastx)=1e-12
isogroup59379	Run domain Beclin-1-interacting and cysteine-rich domain-containing protein OS=Mus musculus GN=Rubcn PE=1 SV=2 E(blastx)=1e-49
isogroup17302	Serine/threonine-protein kinase TBK1 OS=Mus musculus GN=Tbk1 PE=1 SV=1 E(blastx)=1e-106
isogroup39758	Leucine-rich repeat-containing protein 57 OS=Danio rerio GN=lrrc57 PE=2 SV=1 E(blastx)=2e-40
isogroup48361	Suppressor of hairless protein homolog OS=Xenopus laevis GN=rbpj PE=1 SV=1 E(blastx)=2e-35
isogroup15449	Bifunctional purine biosynthesis protein PURH OS=Pongo abelii GN=ATIC PE=2 SV=1 E(blastx)=2e-105
isogroup52603	Lysosomal acid lipase/cholesteryl ester hydrolase OS=Mus musculus GN=Lipa PE=1 SV=2 E(blastx)=3e-16
isogroup34050	Tuberin OS=Homo sapiens GN=TSC2 PE=1 SV=2 E(blastx)=2e-13
isogroup38240	Histone-lysine N-methyltransferase 2C OS=Homo sapiens GN=KMT2C PE=1 SV=3 E(blastx)=4e-07
isogroup67094	Band 4.1-like protein 3 OS=Homo sapiens GN=EPB41L3 PE=1 SV=2 E(blastx)=4e-12
isogroup92732	N-acetylglucosamine-6-sulfatase OS=Mus musculus GN=Gns PE=1 SV=1 E(blastx)=1e-31
isogroup875	Proteasome subunit alpha type-6 OS=Mus musculus GN=Psma6 PE=1 SV=1 E(blastx)=1e-118
isogroup40278	Vacuolar protein sorting-associated protein 16 homolog OS=Bos taurus GN=VPS16 PE=2 SV=1 E(blastx)=4e-41
isogroup104723	Cysteine-rich venom protein Cau1 (Fragment) OS=Causus rhombeatus PE=2 SV=1 E(blastx)=2e-19
isogroup60175	Protein Wnt-2b OS=Gallus gallus GN=WNT2B PE=2 SV=1 E(blastx)=9e-49
isogroup26857	Serine/threonine-protein phosphatase 2A 56 kDa regulatory subunit alpha isoform OS=Mus musculus GN=Ppp2r5a PE=1 SV=1 E(blastx)=7e-80
isogroup18090	E3 ubiquitin-protein ligase RAD18 OS=Mus musculus GN=Rad18 PE=1 SV=2 E(blastx)=2e-23
isogroup88378	Solute carrier family 43 member 3 OS=Homo sapiens GN=SLC43A3 PE=1 SV=2 E(blastx)=3e-20
isogroup56766	Cell division control protein 45 homolog OS=Xenopus laevis GN=cdc45 PE=1 SV=2 E(blastx)=2e-36
isogroup27270	3-hydroxyisobutyrate dehydrogenase, mitochondrial OS=Pongo abelii GN=HIBADH PE=2 SV=1 E(blastx)=3e-68
isogroup68022	Metallothionein OS=Zoarces viviparus GN=mt PE=3 SV=1 E(blastx)=1e-05
isogroup47143	Glomulin OS=Homo sapiens GN=GLMN PE=1 SV=2 E(blastx)=1e-11
isogroup16366	Neurocalcin-delta B OS=Danio rerio GN=ncaldb PE=2 SV=1 E(blastx)=4e-24
isogroup20851	Optineurin OS=Danio rerio GN=optn PE=2 SV=2 E(blastx)=3e-66
isogroup14803	Peroxisome proliferator-activated receptor gamma coactivator 1-beta OS=Mus musculus GN=Ppargc1b PE=1 SV=1 E(blastx)=7e-18
isogroup8161	GPI mannosyltransferase 1 OS=Danio rerio GN=pigm PE=2 SV=1 E(blastx)=8e-62
isogroup88803	Protein phosphatase methylesterase 1 OS=Bos taurus GN=PPME1 PE=2 SV=3 E(blastx)=1e-35
isogroup99561	Regulator of telomere elongation helicase 1 OS=Danio rerio GN=rtel1 PE=3 SV=1 E(blastx)=2e-35
isogroup10173	60S ribosomal protein L3 OS=Homo sapiens GN=RPL3 PE=1 SV=2 E(blastx)=5e-148
isogroup71871	Mitotic checkpoint protein BUB3 OS=Mus musculus GN=Bub3 PE=1 SV=2 E(blastx)=3e-57
isogroup101674	Chromodomain-helicase-DNA-binding protein 5 OS=Homo sapiens GN=CHD5 PE=1 SV=1 E(blastx)=9e-37
isogroup30577	Phenylalanine--tRNA ligase alpha subunit OS=Danio rerio GN=farsa PE=2 SV=2 E(blastx)=4e-70
isogroup31621	Serine/threonine-protein kinase TBK1 OS=Homo sapiens GN=TBK1 PE=1 SV=1 E(blastx)=4e-07
isogroup46924	U3 small nucleolar RNA-associated protein 6 homolog OS=Homo sapiens GN=UTP6 PE=2 SV=2 E(blastx)=2e-27
isogroup75071	Replication factor C subunit 5 OS=Mus musculus GN=Rfc5 PE=1 SV=1 E(blastx)=4e-54
isogroup13583	Macrophage receptor MARCO OS=Mesocricetus auratus GN=MARCO PE=2 SV=1 E(blastx)=9e-26
isogroup97406	Bcl-2-like protein 12 OS=Homo sapiens GN=BCL2L12 PE=1 SV=1 E(blastx)=5e-09
isogroup70984	NEDD8-activating enzyme E1 regulatory subunit OS=Danio rerio GN=nae1 PE=2 SV=2 E(blastx)=4e-42
isogroup27389	Class E basic helix-loop-helix protein 41 OS=Mus musculus GN=Bhlhe41 PE=1 SV=1 E(blastx)=2e-74
isogroup2933	Dehydrodolichyl diphosphate synthase complex subunit DHDDS OS=Homo sapiens GN=DHDDS PE=1 SV=3 E(blastx)=2e-162
isogroup25500	snRNA-activating protein complex subunit 3 OS=Mus musculus GN=Snapc3 PE=1 SV=2 E(blastx)=1e-17
isogroup35212	B-cell lymphoma 6 protein homolog OS=Gallus gallus GN=BCL6 PE=2 SV=1 E(blastx)=4e-68
isogroup24130	Protein NLRC3 OS=Homo sapiens GN=NLRC3 PE=2 SV=2 E(blastx)=7e-11
isogroup23632	O-phosphoseryl-tRNA(Sec) selenium transferase OS=Danio rerio GN=sepsecs PE=2 SV=1 E(blastx)=8e-53
isogroup66294	Phytanoyl-CoA dioxygenase, peroxisomal OS=Bos taurus GN=PHYH PE=2 SV=2 E(blastx)=9e-11
isogroup76225	Probable ATP-dependent RNA helicase DHX37 OS=Homo sapiens GN=DHX37 PE=1 SV=1 E(blastx)=2e-44
isogroup12979	Solute carrier family 25 member 38-B OS=Danio rerio GN=slc25a38b PE=3 SV=2 E(blastx)=5e-36
isogroup104182	Leucine-rich repeat-containing protein 40 OS=Danio rerio GN=lrrc40 PE=2 SV=1 E(blastx)=2e-14
isogroup4593	Mediator of RNA polymerase II transcription subunit 19-A OS=Danio rerio GN=med19a PE=2 SV=1 E(blastx)=4e-102
isogroup56704	Prostaglandin D2 receptor 2 OS=Rattus norvegicus GN=Ptgdr2 PE=1 SV=1 E(blastx)=5e-08
isogroup60326	Lysosome-associated membrane glycoprotein 1 OS=Homo sapiens GN=LAMP1 PE=1 SV=3 E(blastx)=6e-09
isogroup82504	Probable cation-transporting ATPase 13A2 OS=Mus musculus GN=Atp13a2 PE=2 SV=3 E(blastx)=4e-18
isogroup44931	Transitional endoplasmic reticulum ATPase OS=Danio rerio GN=vcp PE=1 SV=1 E(blastx)=1e-71
isogroup70200	rRNA methyltransferase 2, mitochondrial OS=Mus musculus GN=Mrm2 PE=1 SV=1 E(blastx)=2e-27
isogroup49449	StAR-related lipid transfer protein 3 (Fragment) OS=Salvelinus fontinalis GN=stard3 PE=2 SV=1 E(blastx)=1e-12
isogroup31651	14-3-3 protein epsilon OS=Ovis aries GN=YWHAE PE=1 SV=1 E(blastx)=1e-42
isogroup10790	Cathepsin Z OS=Bos taurus GN=CTSZ PE=2 SV=2 E(blastx)=1e-10
isogroup5542	Nuclear receptor-binding protein OS=Mus musculus GN=Nrbp1 PE=1 SV=1 E(blastx)=6e-145
isogroup39633	Lysine-specific demethylase 2B OS=Homo sapiens GN=KDM2B PE=1 SV=1 E(blastx)=3e-27
isogroup110700	TRIO and F-actin-binding protein OS=Mus musculus GN=Triobp PE=1 SV=3 E(blastx)=6e-12
isogroup64749	C-C chemokine receptor type 7 OS=Bos taurus GN=CCR7 PE=2 SV=1 E(blastx)=4e-11
isogroup345	Regulator of G-protein signaling 3 OS=Homo sapiens GN=RGS3 PE=1 SV=2 E(blastx)=1e-77
isogroup106162	Protein strawberry notch homolog 1 OS=Homo sapiens GN=SBNO1 PE=1 SV=1 E(blastx)=3e-19
isogroup72513	Probable glucuronokinase 2 OS=Arabidopsis thaliana GN=GLCAK2 PE=2 SV=1 E(blastx)=9e-31
isogroup2798	Ladinin-1 OS=Mus musculus GN=Lad1 PE=1 SV=1 E(blastx)=3e-06
isogroup14163	Serine/threonine-protein kinase mTOR OS=Rattus norvegicus GN=Mtor PE=1 SV=1 E(blastx)=2e-56
isogroup36273	E3 ubiquitin-protein ligase Mdm2 OS=Danio rerio GN=mdm2 PE=2 SV=1 E(blastx)=4e-43
isogroup110456	[F-actin]-methionine sulfoxide oxidase MICAL2 OS=Rattus norvegicus GN=Mical2 PE=3 SV=1 E(blastx)=5e-10
isogroup73712	CDK5 regulatory subunit-associated protein 1 OS=Homo sapiens GN=CDK5RAP1 PE=1 SV=2 E(blastx)=1e-27
isogroup93715	Type II inositol 3,4-bisphosphate 4-phosphatase OS=Homo sapiens GN=INPP4B PE=2 SV=4 E(blastx)=7e-32
isogroup86249	Niemann-Pick C1 protein OS=Homo sapiens GN=NPC1 PE=1 SV=2 E(blastx)=2e-13
isogroup59600	V-type proton ATPase 116 kDa subunit a isoform 1 OS=Xenopus laevis GN=atp6v0a1 PE=2 SV=1 E(blastx)=1e-55
isogroup14744	Globoside alpha-1,3-N-acetylgalactosaminyltransferase 1 OS=Gallus gallus GN=GBGT1 PE=2 SV=1 E(blastx)=9e-52
isogroup55275	High affinity cAMP-specific and IBMX-insensitive 3',5'-cyclic phosphodiesterase 8A OS=Homo sapiens GN=PDE8A PE=1 SV=2 E(blastx)=6e-55
isogroup47578	Cysteine-rich with EGF-like domain protein 2 OS=Danio rerio GN=creld2 PE=2 SV=2 E(blastx)=1e-51
isogroup91584	GRAM domain-containing protein 2 OS=Homo sapiens GN=GRAMD2 PE=2 SV=2 E(blastx)=3e-17
isogroup32011	Translation factor GUF1, mitochondrial OS=Bos taurus GN=GUF1 PE=2 SV=1 E(blastx)=7e-21
isogroup30069	Beta-hexosaminidase subunit alpha OS=Homo sapiens GN=HEXA PE=1 SV=2 E(blastx)=2e-11
isogroup27727	Rho GTPase-activating protein 27 OS=Rattus norvegicus GN=Arhgap27 PE=1 SV=1 E(blastx)=1e-30
isogroup29019	Gypsy retrotransposon integrase-like protein 1 OS=Macaca fascicularis GN=GIN1 PE=2 SV=1 E(blastx)=9e-08
isogroup104479	DCN1-like protein 4 OS=Danio rerio GN=dcun1d4 PE=4 SV=2 E(blastx)=1e-37
isogroup5536	28S ribosomal protein S18b, mitochondrial OS=Macaca mulatta GN=MRPS18B PE=3 SV=1 E(blastx)=9e-63
isogroup49425	Ankyrin repeat and SOCS box protein 5 OS=Oryctolagus cuniculus GN=ASB5 PE=2 SV=1 E(blastx)=4e-29
isogroup36487	Transcriptional adapter 2-alpha OS=Gallus gallus GN=TADA2A PE=2 SV=1 E(blastx)=3e-67
isogroup45673	3-keto-steroid reductase OS=Mus musculus GN=Hsd17b7 PE=1 SV=1 E(blastx)=1e-41
isogroup50242	Cullin-4B OS=Homo sapiens GN=CUL4B PE=1 SV=4 E(blastx)=2e-64
isogroup62922	CMRF35-like molecule 7 OS=Homo sapiens GN=CD300LB PE=1 SV=2 E(blastx)=2e-13
isogroup65870	Adenomatous polyposis coli homolog OS=Xenopus laevis GN=apc PE=1 SV=2 E(blastx)=8e-18
isogroup10710	Histone H2A deubiquitinase MYSM1 OS=Danio rerio GN=mysm1 PE=2 SV=2 E(blastx)=3e-09
isogroup101507	Interferon-induced, double-stranded RNA-activated protein kinase OS=Mus musculus GN=Eif2ak2 PE=1 SV=2 E(blastx)=3e-06
isogroup8834	UPF0235 protein C15orf40 homolog OS=Rattus norvegicus PE=2 SV=1 E(blastx)=1e-32
isogroup6921	Peroxisome proliferator-activated receptor gamma coactivator-related protein 1 OS=Mus musculus GN=Pprc1 PE=1 SV=1 E(blastx)=5e-06
isogroup58899	Recombining binding protein suppressor of hairless OS=Pongo abelii GN=RBPJ PE=2 SV=1 E(blastx)=6e-64
isogroup53538	TBC1 domain family member 25 OS=Mus musculus GN=Tbc1d25 PE=1 SV=1 E(blastx)=1e-24
isogroup19652	Ankyrin repeat domain-containing protein 12 OS=Homo sapiens GN=ANKRD12 PE=1 SV=3 E(blastx)=8e-15
isogroup92507	Phospholipase D4 OS=Homo sapiens GN=PLD4 PE=2 SV=2 E(blastx)=3e-24
isogroup107509	Probable cysteine--tRNA ligase, mitochondrial OS=Mus musculus GN=Cars2 PE=1 SV=2 E(blastx)=1e-27
isogroup19407	Interferon-induced helicase C domain-containing protein 1 OS=Homo sapiens GN=IFIH1 PE=1 SV=3 E(blastx)=2e-64
isogroup15003	Dual specificity protein kinase CLK2 OS=Mus musculus GN=Clk2 PE=1 SV=2 E(blastx)=2e-68
isogroup82936	Protein ENL OS=Homo sapiens GN=MLLT1 PE=1 SV=2 E(blastx)=1e-16
isogroup62391	N-acylneuraminate cytidylyltransferase OS=Oncorhynchus mykiss GN=cmas PE=2 SV=1 E(blastx)=6e-47
isogroup77521	Interferon-induced GTP-binding protein Mx (Fragment) OS=Perca fluviatilis GN=mx PE=2 SV=1 E(blastx)=3e-53
isogroup20327	Protein VAC14 homolog OS=Danio rerio GN=vac14 PE=2 SV=1 E(blastx)=5e-98
isogroup19183	Ovostatin homolog 2 OS=Homo sapiens GN=OVOS2 PE=2 SV=2 E(blastx)=1e-16
isogroup49852	E3 ubiquitin-protein ligase Itchy homolog OS=Homo sapiens GN=ITCH PE=1 SV=2 E(blastx)=4e-23
isogroup17381	Syndecan-3 OS=Gallus gallus GN=SDC3 PE=2 SV=2 E(blastx)=4e-16
isogroup51689	Ubiquitin carboxyl-terminal hydrolase 36 OS=Homo sapiens GN=USP36 PE=1 SV=3 E(blastx)=6e-39
isogroup83101	Mitochondrial ribosome-associated GTPase 2 OS=Pongo abelii GN=MTG2 PE=2 SV=1 E(blastx)=5e-37
isogroup6781	Ras-related protein Rap-1b OS=Cyprinus carpio GN=rap1b PE=2 SV=1 E(blastx)=3e-114
isogroup105138	Katanin p60 ATPase-containing subunit A1 OS=Salmo salar GN=katna1 PE=2 SV=1 E(blastx)=2e-20
isogroup51335	Peroxisome proliferator-activated receptor gamma OS=Sus scrofa GN=PPARG PE=2 SV=1 E(blastx)=2e-66
isogroup50134	EF-hand calcium-binding domain-containing protein 4A OS=Danio rerio GN=cracr2b PE=2 SV=2 E(blastx)=5e-36
isogroup77132	E3 ubiquitin-protein ligase RNF13 OS=Gallus gallus GN=RNF13 PE=1 SV=1 E(blastx)=3e-29
isogroup15029	Nucleolar GTP-binding protein 2 OS=Mus musculus GN=Gnl2 PE=1 SV=2 E(blastx)=1e-131
isogroup31176	Protein SPT2 homolog OS=Danio rerio GN=spty2d1 PE=2 SV=2 E(blastx)=1e-53
isogroup9715	Mdm2-binding protein OS=Homo sapiens GN=MTBP PE=1 SV=1 E(blastx)=2e-35
isogroup19118	Signal recognition particle subunit SRP68 OS=Canis lupus familiaris GN=SRP68 PE=1 SV=1 E(blastx)=2e-102
isogroup77262	E3 ubiquitin-protein ligase TRIM39 OS=Rattus norvegicus GN=Trim39 PE=3 SV=1 E(blastx)=9e-18
isogroup74122	Glycoprotein integral membrane protein 1 OS=Danio rerio GN=ginm1 PE=2 SV=1 E(blastx)=4e-13
isogroup66659	Structural maintenance of chromosomes protein 5 OS=Takifugu rubripes GN=smc5 PE=2 SV=1 E(blastx)=1e-49
isogroup68622	Proteasome activator complex subunit 4A OS=Danio rerio GN=psme4a PE=3 SV=2 E(blastx)=1e-07
isogroup86026	Vacuolar protein sorting-associated protein 41 homolog OS=Mus musculus GN=Vps41 PE=1 SV=1 E(blastx)=9e-38
isogroup22068	Spindlin-1 OS=Rattus norvegicus GN=Spin1 PE=2 SV=1 E(blastx)=5e-59
isogroup33592	T-cell receptor alpha chain V region CTL-F3 OS=Mus musculus PE=1 SV=1 E(blastx)=2e-16
isogroup70860	Plastin-3 OS=Rattus norvegicus GN=Pls3 PE=1 SV=2 E(blastx)=4e-56
isogroup51403	Vacuolar protein-sorting-associated protein 36 OS=Danio rerio GN=vps36 PE=2 SV=1 E(blastx)=2e-62
isogroup31181	Histone deacetylase 2 OS=Gallus gallus GN=HDAC2 PE=2 SV=1 E(blastx)=2e-35
isogroup1620	C-1-tetrahydrofolate synthase, cytoplasmic OS=Rattus norvegicus GN=Mthfd1 PE=1 SV=3 E(blastx)=3e-127
isogroup7810	Serine/threonine-protein phosphatase 5 OS=Homo sapiens GN=PPP5C PE=1 SV=1 E(blastx)=4e-150
isogroup79040	Histone acetyltransferase p300 OS=Homo sapiens GN=EP300 PE=1 SV=2 E(blastx)=3e-35
isogroup34751	Poly(A) RNA polymerase, mitochondrial OS=Mus musculus GN=Mtpap PE=1 SV=1 E(blastx)=2e-34
isogroup63580	DNA transposase THAP9 OS=Homo sapiens GN=THAP9 PE=1 SV=2 E(blastx)=2e-06
isogroup55252	Protein kinase C-binding protein 1 OS=Homo sapiens GN=ZMYND8 PE=1 SV=2 E(blastx)=7e-60
isogroup14651	UPF0568 protein C14orf166 homolog OS=Danio rerio GN=zgc:56576 PE=2 SV=1 E(blastx)=3e-104
isogroup85643	Ornithine decarboxylase antizyme 2 OS=Danio rerio GN=oaz1b PE=2 SV=1 E(blastx)=4e-11
isogroup68482	Ubiquitin-like modifier-activating enzyme 5 OS=Danio rerio GN=uba5 PE=3 SV=2 E(blastx)=2e-66
isogroup99506	ER membrane protein complex subunit 1 OS=Gallus gallus GN=EMC1 PE=2 SV=1 E(blastx)=4e-12
isogroup44999	Vascular endothelial growth factor receptor 2 OS=Danio rerio GN=kdr PE=1 SV=2 E(blastx)=1e-26
isogroup39755	Extended synaptotagmin-2 OS=Homo sapiens GN=ESYT2 PE=1 SV=1 E(blastx)=4e-31
isogroup2810	Mitochondrial pyruvate carrier 2 OS=Homo sapiens GN=MPC2 PE=1 SV=1 E(blastx)=9e-45
isogroup74859	DNA-directed RNA polymerase II subunit RPB2 OS=Homo sapiens GN=POLR2B PE=1 SV=1 E(blastx)=6e-16
isogroup100200	Activin receptor type-1 OS=Gallus gallus GN=ACVR1 PE=2 SV=1 E(blastx)=5e-23
isogroup106587	Low-density lipoprotein receptor-related protein 1 OS=Gallus gallus GN=LRP1 PE=2 SV=1 E(blastx)=1e-23
isogroup7967	Translocation protein SEC62 OS=Gallus gallus GN=SEC62 PE=2 SV=1 E(blastx)=4e-83
isogroup55216	Tetratricopeptide repeat protein 31 OS=Homo sapiens GN=TTC31 PE=1 SV=3 E(blastx)=9e-09
isogroup62673	Zinc finger CCHC domain-containing protein 24 OS=Homo sapiens GN=ZCCHC24 PE=1 SV=1 E(blastx)=2e-19
isogroup54525	Histone deacetylase 4 OS=Homo sapiens GN=HDAC4 PE=1 SV=3 E(blastx)=7e-07
isogroup90907	Complement C3 (Fragment) OS=Oncorhynchus mykiss GN=c3 PE=1 SV=1 E(blastx)=2e-27
isogroup2595	BCL2/adenovirus E1B 19 kDa protein-interacting protein 3-like OS=Bos taurus GN=BNIP3L PE=2 SV=1 E(blastx)=4e-67
isogroup13615	UPF0769 protein C21orf59 homolog OS=Danio rerio PE=2 SV=1 E(blastx)=2e-61
isogroup94411	Microsomal triglyceride transfer protein OS=Megalobrama amblycephala GN=MTTP PE=2 SV=1 E(blastx)=5e-37
isogroup62951	PiggyBac transposable element-derived protein 4 OS=Homo sapiens GN=PGBD4 PE=2 SV=3 E(blastx)=3e-08
isogroup2473	Atypical kinase COQ8A, mitochondrial OS=Bos taurus GN=COQ8A PE=2 SV=1 E(blastx)=3e-165
isogroup29316	PX domain-containing protein kinase-like protein OS=Mus musculus GN=Pxk PE=1 SV=2 E(blastx)=8e-62
isogroup63967	Vacuolar protein sorting-associated protein 35 OS=Mus musculus GN=Vps35 PE=1 SV=1 E(blastx)=6e-57
isogroup28782	Antigen peptide transporter 2 OS=Rattus norvegicus GN=Tap2 PE=1 SV=1 E(blastx)=6e-32
isogroup100192	Adenine DNA glycosylase OS=Mus musculus GN=Mutyh PE=2 SV=2 E(blastx)=1e-16
isogroup20238	Serine/threonine-protein phosphatase PP1-beta catalytic subunit OS=Rattus norvegicus GN=Ppp1cb PE=1 SV=3 E(blastx)=3e-129
isogroup96416	Conserved oligomeric Golgi complex subunit 4 OS=Homo sapiens GN=COG4 PE=1 SV=3 E(blastx)=1e-43
isogroup2321	Probable E3 ubiquitin-protein ligase HERC4 OS=Mus musculus GN=Herc4 PE=1 SV=2 E(blastx)=1e-47
isogroup15988	CUGBP Elav-like family member 2 OS=Danio rerio GN=celf2 PE=2 SV=1 E(blastx)=8e-76
[truncated: 26,412 more rows]
