# Supplementary material for: Comparative transcriptomics of sympatric species of coral reef fishes (genus: Haemulon)
Source: PeerJ. 2019 Mar 1;7:e6541. doi: 10.7717/peerj.6541 (PMC6398375; doi:10.7717/peerj.6541)
Supplement: Supplemental Information 5 [file peerj-07-6541-s005.zip › Hcarbonarium-assembly&annotation/hcarb-transcriptome.fsa]

>TR1|c0_g1_i1
TCCCTGCGTGTCTCCGACTCAGCCGCGACGGTATTTCCAATTGCGCAAGCCAACAAACTT
TACAAAACGATCTCTGAATGATGGACGCTCGCCGGTCGACTCGACTGGCGTGCCGTCAAG
CGAAACTCGGCTGTTGGCTGGCGTCAGTTTCCCGCCCCGTTCAACATGCTCCCGAACACA
AATACAAACTCAAGATACCTCAAATACACATATATACAAATAGAAGCGGCCCC
>TR1|c0_g2_i1
TGTGTGCCTTGGCAGTCTCAGACGAGCGGCCACATTTCCAATTGCGCAAGCCAACAAACT
TTACAAAACGATCTCTGAATGATGGACGCTCGCCGGTCGACTCGACTGGCGTGCCGTCAA
GCGAAACTCGGCTGTTGGCTGGCGTCAGTTTCCCGCCCCGTTCAACATGCTCCCGAACAC
AAATACAAACTCAAGATACCTCAAATACACATATATACAAATAGAAGCGGCCCC
>TR2|c0_g1_i1
TGTGTGCCTTGGCAGTCTCAGACGAGCGGCCATGCTCTGTGTTTTGCATGTGAGAAAATT
GTCAATATATTTTAGAAATCTTTAGAGTGTTTCTGTTAGGAAATGTTTTCAGACACAGTT
CATAGATCTGATGTGGCGCCTCTCAGTGGTCACTTGTGGTACTGCAAAAAAAAGAATCCC
CTGGCTTATGGCCTGTTTTCCAGACAGACCTCCATTAAAAAGACAAACTGCACATCAGTT
AATATTTAGTTTTCTGAGTAAAACCTCCAACGACTCTACTGAGCATGTGCACAACCG
>TR3|c0_g1_i1
TGTAGTCCAACAACTAGCTACTCAAACTGTTTATCCATCACTTTTATGTAATTACTTGAT
GCACAGTGTTTCATATTTACATAAAAAAAACGTTTGTTGGCCGTTAATTAAATGTATATC
TTATCTCTCCAATAGCCCTACAGCCTTTAGTTTAGTTTAGTTTAGTTTTTTTGCCTTCCT
TACATTGCAAAGGCATGCAAAGAATGCTAAGCAACACCCCCGGGTGAGAGACTTGAGCCG
TGCCACCATCATCATGAATGAACCGATACAAGGCGCGCATATCTTTGGGCAGCCCTGTGG
TCGGTGATCGCTCGCGGTGATTACCCTGTTATTGACGAGGCCGCACTTCTCCAGAGCCGT
CTCCACTCTCTTTTTGTCCGAAAACAACCGTCGCGGCTGAGTCGGAGACACGCAGGGA
>TR4|c0_g1_i1
AGAAAAGAAAAGAAAAAGCTACTCTGTATCAAGTCCAGCTCAAGTGAGACTTGCAGGATT
TATTTTTTTTTAAAGGAGTCCTGAAATGTGGATTTTGATGGAAGTCTGAAACAAGGGGAT
GTAATTTTCTCTTCTTACATCGGAGGGCAGTGGATCATGAAAATATATCCCCACCCAATT
TCTGCGAGGACTCCAGACAAACACTGCTCCTACTGATCGCTCACCCGCTCAGGTCAGATC
ATCACAGTCCGGCTAATTGTAAGGGGGTCTGTCACCCCAAACTGTGCACACTTG
>TR4|c0_g2_i2
AAAAAAGAAAGCCAGCCAAAAGGACAATTTGTCTTTTGTTTTAAATGAAATCTGGGGTTA
TAGTGAAGTCATCATTATCAAAAAAGAAAAGTAAAACAAAATATAATTGCTACTCTCTTT
GACATATATACTGAGCAGAGAGGTCATGGTATTAATTGCTTCAGATTGCATTTTTTTTAC
TCATGTTTTCATTCTCAGCTACTCGTTTCTTTTGAGGCTTTTCGTTTCGCCTCCAAGTCT
CCAGGCTGGTGACGGGAGCAACATTAAGATTTGTAATTTGAGGTAAGCCAGGTCAGGCCC
TCATATAGTCCATCCCCTGATGTCGCGCACGAGGGCTGAACGTACCAATTCCTATCTCGG
ATCCGGGTCAGGCCCAGCTTCTCCTGGATCTCGTGGGGTTTCATCGCGTCCGGGAGGTCT
TGCTTGTTGGCGAAGATCAGGATGATGGTGTCCTTCATCTCCCGGTCGTGGATGATCCGG
TGGAGCTCCTGCCTTGCCTCGTCGATCCTGTCCCTGTCGGCACAGTCCACCACAAAGATC
AGGCCCTGGGTGCCGGTGTAGTAATGTCTCCAAAGCGGCCTAATCTTGTCCTGGCCGCCC
ACGTCCCACACGTTGAACTTCACATTCTTATAGGTGACGGTCTCCACGTTGAACCCCACC
GTGGGGATCGTGGTGACCGACTGTCCCAGCTTCAGCTTGTACAGGATGGTAGTTTTACCA
GCAGCATCAAGTCCAAGCATCAATATTCTCATCTCCTTGTTGCCAAAGATCTTTGACAAC
ATCTTGCCCATCTTGTTTTCTGTGCATAAATACTTTGTGAGAGGAGAAATAAGGCTTCTC
TAAAGAGAGAAAAGAAGTTGTTTTCAATACAGCTGAGAAGTTGCAGTGTCAGTGTGTGCT
GAGAGCCCTCCACGTGATGGCAGCGGCGGGCTGACACGAGTGTCAATATTCAAAAGGCGG
TGACTTTCAAGTGTGCACAGTTTGGGGTGACA
>TR5|c0_g3_i1
TGTGTGCCTTGGCAGTCTCAGACGAGCGGCCAATTATCGGATTTCTGTAAACAAATAACA
CTTAAATACACTATAATTTCTTCTAAAATCTCTGTATTAAAGCTGTAATGTACAAAACAA
AGAGCACAGTCCCTCAACTTCACCATGAAACTAAATCCCTTAAATCAAACCTTCAAATTC
GACTAATTACCTTTAAACAAATAAAGAAAAACACCTTTAAATTCACCAATAACTTTTACA
CAGTTGACCAATCAATGTATTGTCGATTTAAGGTGTTTTGTAAAAAGGTCAAAGGGATTC
TTACTCAGTTTTTTTTTAAAGATATTCAAGAGATTTACTCGAGATACTCCAGAAAAGGCC
AATTAGAGTCCAATTGGACTGCATTACTGTAATTAAGGGATATTTAATGGGTTTTCTGAG
TTTAATTAAAACCCTTAAATTTGACCACAACAACATGAGAGCCATCCCTTAACTTACAGG
AGACCTTAAAAGTGCCGTAACTTTTCAATTAAGATGAAAATTCAGGAATAACTCTCTCGC
AGTTTGGTCAAATTTAAGGGTTTCATTCATTTAAGCATTAACAATTATGAAAATTATGGT
GGATGGGTAATTTGTAAATGTTCCCCCTAAAACCTGCCATAAAACAGAGA
>TR5|c1_g1_i1
TCCTTGAATTTATGCCTTAAAAGTGCCTTAATTTTTCCTTTAATTTGAACGCTCAGAGAG
ATAACTTCATCTTATGTTTAAGGGTTTTTCCCCCCTCAAGAAGGAAACCATTAACTCATT
TGAATCAAACCTTAAACCTTCCATTGTTAAAGAGCTTTTAGTTTCAGTTCAAATGAAAAC
GTGTGCAGTGAGATTAAAGGTGTATTTAAGGGGA
>TR6|c0_g1_i1
GATTCACGTCCTACAATTCAAACAAATTTGCCGTTTGACTCCTGGTGAACCCCGAGCTTT
CGAGGACCACGGTCCCTGCGGCGGTTGCCCACTCCGATAATGAAATATTTGTCCTCAGTT
ATCTCTTCGAATTAGGTTCTTTCTGTTCTCATCAGCATAAAAAAAGGTCGTATAAAGTCT
GAAGTGTAAGTTGCTGAGACTTGCAGTCGCCCCGTTCCTTCCCGCTGCCTCTCGTCAGTA
TTTCTGGTCGCCCCCATACGTT
>TR7|c0_g1_i1
GACGTGTGCTCTTCCGATCTGTGTGTATAGATGGTTTCCAAGAGGAGACGGGGACACTGC
AGCTTACTGTACCCCAAAGCAGATGAGACCAAATGCTGAGAATCCTGAAACATAAGATGG
ATAGAAATTACACATTATATCATCAACCAGCATTAATGTTAAATGTGTAGTCATTGCTAT
CGATTAAAACAAACCTTGTTCTTGATGATTTGATTAAAGGATGAGGTTGGGGTGATTTTT
ATCATCTACAAATCCAATAAAAAGACCAAAACTAATAATGCA
>TR8|c0_g2_i1
AGAAGCAGTTGCACCGGAAGTGAGAGAAGCGGGAGATTAGAAAACGTAAACAAACTTTTT
TGCTGGCGTGAGCTGTTGTTTCACACTGAATTGCTGCCGAAAAATGCTGAACAAGGCGCC
CAAACTGAAACAGACGGTGAAAGCGAACATGAGGGGCAACGTAAATGTGACGCCCGCGTC
AGAGGCGATGATCGAACTGCTCACACTGCTGTTTGTGAACAGCCTGGCAGAGGAGGCGAA
GGCGAAAGCTTTTGAAGGAAAGTCTGCGACGATCAGAGCGCAACACCTCCGAGCGGTCTC
CAAGAAAGTGCTGAAAAAAGCAAGAGGATGAAGACGGTGGACTGAATCATCGTCATTGGC
CGCTCGTCTGAGACTGCCAAGGCACACA
>TR9|c0_g1_i1
AGATTACATTATTGTGTTTCATTTCGGTTTTCCTGGAAGCATCTGTGAGGCCTTTTTTTT
TCTTTCAGGGGTGGAAGTCCTGTTGTGATCAGTGAGTGAGCAAGCGGGAAATCCTCAAGT
CAGAGTTTGTCCCTCGGTTGCTTCGCTTTCAGAAATCATTTGTCATCACCTGTCTATGAA
CCTCGCCGTGCAGGCGGAGGGAGAATATTTTTTGATCTATTGTTTGGAAGCAAACAGATC
TCCTTCTGCTGTGAGGGCTTTGATGAATAGAACGTGTTTCATTTCCAGTTACTCCTGATA
CAGAGCAATGTGAGTCAGCAAGCATCCGGCTGCGTCCAAATAACTCAGAACTTGTTTGAC
CTGTTAAATTGCTCCAGGGCATAGCGTAACTTCCCTGGAAAGGGCTTTTGTGTGGCAAAG
ACAATTAAATAACAGATAAGAGCCGCTTTGAAGCTTACGGGAGCAAA
>TR9|c1_g1_i1
TTTTCCAGTTCTGCAGTGGTAAACATTAAACAGCTGAGCAGTGACAAAAAGAGGATTATT
TGGCTGTTAATGCATTGTTGGGTACTATTGTCGTTTCCTCACAGCAACCACAGCCATGTT
ACCAGGAAGTAAAGGGCCTATAGGAAGTAGGCAGACAAACGTCACTTTTGGTGAGGGGGG
GCAGGGGCTTGTTGTTGTTTGCCTGGCTGGCTTAGTTTTCCATCAGATCCCTTTAACCAG
GAGGATTATCCCCTCTGCTTGAACCTTAAATATACCGTCGCGGCTGAGTCGGAGACACGC
AGGGA
>TR10|c0_g1_i1
TGTGTGCCTTGGCAGTCTCAGACGAGCGGCCACCTTCCTTACCGAACAGCTGCAGATGTG
TTGCGCCTCTGTCAGCAGATTCGTCACAATACGCAAACATTCACAACATATGATTTTCAA
CTCACAGCTCACATCCACCACAGCAGACATGCTTCTGAGTGAGCTCTGTGTGCCAGTGGC
ATTAAAAAAAGAAAGTAAAGAAAATATGATATTTACAAGATTTCACTTCAACAAAAAGCC
AGTAGGCTATGACACGAATCACCTGTCTTGCGCAGTGCTGTCCTCAGGAGATCGG
>TR11|c0_g1_i1
TGTGTGCCTTGGCAGTCTCAGACGAGCGGCCATGACAGAGGCGAGAAAGAGAAAGCGGGG
AGAGAAGATGACGGAGATAAAGCAAGATGAGAGACAGCTGCCTTTGATGCAAACCCTGCT
CTCCGGTTCGGAGAGAGGAGGCCGCGCACGTGCCGCCGAGTGCGCCGGCGCGCGCGCGCG
GGAGTGCGAGTATCTGTTATGATAAAGTTCACATGAGCGTGAAAGGCTGGATTGATGATA
AGGCAGCTGCTCATTTGTAGTGCGTATAAGGACTCGGGGCCCACGTGCTCCGAGCGCACA
AACACGCGCAGGCAGACGGGGTGAAAAAAAAACAAACAAAAAAAACACTGCCTCTGGAGG
TATCGAGAAACACTCGGGGCCCCTACGAAATATTCAAGGCTCTCCTCGAGACAGAATCCC
CCTGCCGGAGCTGCTCGCTGACAAGAG
>TR12|c0_g1_i1
GAGTCTGTGGGCCCTACCACAAGATGATCTCCCTCACGGCAAATACCACTGTACAGAGTG
CCTCCCACCACAGTCCCCACCTCAGGCACTGTGTAGATTTCATCCACCTGAAACTCGGTT
AGCTGTTGCATAAGCTCCTCCTGCTCCTTGCTGTTGCTGAGAGGAGGTATGATGTTGAAG
AAGACCTTGAGCAAGTCGAGACTCTCTCCAGACACACTTGGCCGCTCGTCTGAGACTGCC
AAGGCACACA
>TR13|c0_g2_i1
GTAAACTGGGGACGACGTGTTCGGCAGGTCTATCCAGGAAGCGCGAGTGTAGTTCAGTTT
ATGAGGTCAGGTCAGTTTTATCGCGCCTAAAAATAATAACGACACCAGAAACCTCTTCAG
ACCATCGATGCAGATGTGCAAAATCTCCCAACTTTTTTGAGATTTGTTGCTGCTATCAAA
TTCAAAATTTACCTAATTTTTCAAATGTGTGATATATTGTCTATGTTCCCTTGTAAAAAA
TATATTTCATTTCAGTAATTTGTTTATTTAAGAGAGGACAATGTGCAGTTACATTAATTA
TTGACAGGAATAAAAAGATGGCTGCACCAGATTTTA
>TR14|c0_g1_i1
TCACGAACATACAAAGGCACAGTCACCGCAACACGCCTAACGCTGGTAAAACAACTGATT
CAACCCTTTAATTACATAAAATTAGCGACTGTGGAAAAATACTCAATCATAAGGTTAAGT
CCTCATTACGCTTTACAAAACAAGTGTCAGCTGTAAAGTAGCATCCAAAGATGAAGTACT
CATTGAGCTTTAAGTATAGTTAAG
>TR15|c0_g1_i1
AGCTAAGTGCCTCGTGGAAGATAAGCCTTTGATGCAATGTTTTACTGCTTAGGCGCCAAA
ATTCTCCCCCATTGACTAAGAGCCATAAAAGTGTCCAATGGAGATCTTCCAGGATCCCCT
TCCTGCCTGGAACATGACGTCTGACTAAAGCAAATCATTGTTCCTCATATTGACTATCTC
TGATCCAGTCTTCCAGGACCTCAAACTCCCCTCAGAGAGTGGACCTCTGGGATGAAGTAA
CTGTTTTCTTAAGGACTGAATGTAACTCAAAAGAGACATCTTGTTCCTCTCAGCGACTCC
CTAAAACTTTGCATT
>TR16|c0_g1_i1
AGGCGGCGCCGAGTTGGGTTTCGTGTGGGAATATATAACGTGCGGCCCGGCGCTAAAAAT
AAAACGTGAGTGATGATTTTTGAACGGCGCTGAATAAAAGAAGCTAGGGCCGAGGCCACA
GGTCAAAGCGCTGTCTGCAGAGCCGGGCCTCTTGGCTCGCCGGCGTTGCTCGTTGTTGCT
ACTGATGCAATTTGACACTCCTCCCCCGCATAACTGACTCATGACACACACTATATGCAG
CTTATGCATGTATGAATAACTGTGTGCATTAAGTAGAAAACTTCTAATCATAGTAGTGCT
GACACCTTCGCTGCACCCGGTGAATGAAGGCAGCAGAGAGTCTCCCACGTATCCGGCAAA
TATTCTGCACTAGTTCTGTCATGTTGTGCAGCAGAGCAGTGGAAGAAGCAGTCAAGTTTG
GACTCTGTGTGTGTGTGTGTGTGTGTGTGTCAGGGAGATATGGAGGGGAGGGAAATTGAA
AGATTTGACATGGCTCTAGGGTCAAGTTGGGTTCAGGCAAGGAAGTTCTGTAAGCCGTCA
GGACCTAAACAAGGAGCTGAAATGCATTTCCCTGCAGGATGGGGGTTAGATCCCGCAGGG
AGTGGGCGCCGACCTGGAGAACGACAACTTATTTTGAACGTGGGTGCCGTCGCTGAGAAA
TGCACCCCAACGCTCGCCTCCAGGGCAGCTCCCGACCGGCTCGGATACCGTCGCGGCTGA
GTCGGAGACACGCAGGGA
>TR17|c0_g1_i1
TTTTGGCCAATTAGATGAAGCCAGGTTAGGCTCCGGCAAACACCTCTGTAGCAACAACAC
AAACACAGCGACAAACTGACTGACTCTGACTTCTGTATATCCTCAACCTTGTCTAGCACA
TTTTTTTATTTCACATATTTATAACATACTGTATTCCATTGAATGCTCTGCAGCATATTT
CAGAAGCATCCCAGAAGCAGCTATCTGCTCTGCTCCCCTTAAAATACGCGCCTGGTCTAT
TTTTGGTAGCCGTGTCATGCTGCGCGGAACAGGTCAAGCCAGGGAGGAAGTCAGACACAG
AA
>TR18|c0_g1_i1
GATGCTGCATCCTTTTGCGATCCATCCACATTTATAAAATGACTTTTCATCTTCTTCCAT
GCAGTGTCTCCACTCCAAGCAGCTCTCGTTTGCCATTGTCGTGGCTCATCTTTGCAAGGA
CAGCTGGTGTTAGAACTTAGACTGGAGTTTCTTATATGTGGGTCAGTGCTCAGTGTCAAC
AGTAACAGAAATTGATGGGTTGGAATGGATTTGTATAGGTCCTGATGATGACACTCAATG
CTTAAATTTAGGTAACACTTGGCCCTAGAAGTCCAGGTGAATGATGTGGAGCAGGAAGTG
AATTTGTTGAGAGAAACTATCAGAAGAGGTTTGGCCGCTCGTCTGAGACTGCCAAGGCAC
ACA
>TR19|c0_g1_i1
GTCTCCGACTCAGCCGCGACGGTGTAAAAATTTCCCGGGATCATATCTTTCCAGGAATAA
AGTTGAAAGGTCACCGCGATCCTCCCCCTCCTGCCGCTGAAGCCAGATTGAGATTGATAG
CTGTCCCCATCCCTCCTACCTCCCCTTCAGCTTGACTGACTAATCTGAATACCTCTCCAT
CCATCCCTTCATTCTAACCGAGCAATTTTGGACACTGATTATCTTGCAACCTGTGTGTGC
GCGACAGTAAATGCAGGGGCTGGCTGGTAATTGACCAGGCAAAGACTGAGACGCCTGCCG
TGTAATTG
>TR19|c0_g2_i1
TCCCTGCGTGTCTCCGACTCAGCCGCGACGGTTTTGAATAATTTCCCCTGCTCTCTGCAC
TGTTCACTTCAGTGTGCTCCATACAGCCTGTAGGACAGCAGCTGTTTTCTGTGCATACCT
CTTCCCGATCCCCACAGCTGAAAGATGTCAGTCCTGCATTGAAGTGCTGGGCACCGTGTG
GGCCTCAAGGTGGAGTCCATAGGCACAGGAGAGAGACCCCCTGCCAGGTCTAATGGGCAA
TGAGGGATCCTCGGACCCTTTCAGTCCTTAAAGAGCCCCTCAGCCCCCGCTCAATTACAC
GGCAGGCGTCTCAGTC
>TR20|c0_g1_i1
GAAATAATGTGACAAACACCACACAAGTCATGTCGATATACATACATCTAACATTACAGA
CAAACACCATGCATTCACGTAAGCATTCCAAAGATAAAAGATGTATGTTCATTTTACATG
CCATCAAATTGTATAAAACAGACTTAGGTACTAGTCCATTGTACTACGGTCTTAGTAGGA
GAGTGAATGGGGGGAGGAGGTGGT
>TR21|c0_g1_i1
GGTCCGGGGTTTTTTTTTTTTTTTTTTAACAGGGCGGGAGGAGGGAGTCGGATGTTTTCC
GAGTGGAAACTGTAGCCCACCAGCCTTCTTTTCATCTCCCTCCTATCAAAGCGGAGCTCC
TCTCACCTCGCTCTCACCTTGTCTCCGAGAATCCACTATCTGATCCATCTCGTGTCTGCC
TGCATCCTGCTCCCGCAAATCTCCCTCCTTGACCTCCACGTTTCCCTCCTCCGGAGCGCA
CCTGCAAACAATCCATCTCATCATGCACAAACACACGCGCGCGCACACACACACGAACAC
ACAAACCAACCCCAACAAAACCATCCAGGATGTCTCAATCACCTCACCGGGGGAATAGAC
TGCTCGGCTGTGTCGAGGATGAGGCGATATGGAAATGTGAGCAGAAAGGTAAGTAAAAAA
AAAAAAAACACTACGGCAGCCCGCGAGTGTTTGCGGTTCGAGCGCTTAAGGTGCGTCACG
CCTGAGAAACGCCGTCCATTTGTTGGAATAAAACGAGAGAGAGAGAGAGGGAGAGCGAGA
CCGTCGCGGCTGAGTCGGAGACACGCAGGGA
>TR22|c0_g1_i1
TGTGTGCCTTGGCAGTCTCAGACGAGCGGCCAGTTTGACTTGTTTTTACATCTTGTTTGA
AGCCTCTGAAACATTTTGCCGACCAACTTTTAAAGAGATTTTGGGTGTCTCCCCCCCATC
CCCCCTTCGAAGGGTGCGTGTTACTGCTCCCCATATCAGCCTCCTGGTCTGGTTTTACCT
CATTACTGGAGACACACAGCGAGACTCAGCCCGCTAATAAAAGACGGCGTCTAGACACAA
GTCTACCGTCGCGGCTGAGTCGGAGACACGCAGGGA
>TR23|c0_g1_i1
GATGCGGTCACGGTTCGATAACACGTCGCCTATGTACTCTTGGCAAAGCTGTCACTGTGG
TGGGTTTTCAAACACCGTCATGCATCTCAGTCACAGTTGCCCGTCAGCTAAGTGATGTCC
TGTATTAAAACTATAATGATATATTGGCTTCACTTGCCCATTTTCAAAGTGTTTCAAGCC
TTCAGTGCTCCTGGCATCTCAAACTTGATTATTTGTGGCATTTCTCAGTTTTGTATCTTT
GTGAGATGAATATCTTTTGATGATGGTGTTGAGCCGACAAAAAATAAGACAGATCTCACC
GTGGAAACTCGCATTTTATTTTACATTTCATTGGCAAGGAAGCATTATATAATGCCTTTT
ACAGACGCCAGTCACAGTACTTCAGTGGCCGCTCGTCTGAGACTGCCAAGGCACACA
>TR24|c0_g2_i1
GGGCGAGTGGAAAGCTAAACAGAGTGTTTCAAGGTTGCAGAAAGAAGAACATCTGAAGCA
ACAGTTTAAATATCTAATGCAACATAACTTTTCTGTGCAGCTGCTGTGAAGGTTCTGAAT
GCTAATCAACACCCAGTGGACTAATACATTGGCCTCTATCACCTGTAGGTCACCGAGTTC
AGCCATTTGAAGCCCTTACACTTCTTAGATAGACTCAATGATTGGAGCCTTTTCAAAAAT
GGCATCAAGAATAGGAGGCATGCACACACAACCACCTCCTCATTTGTCAGATCTGCTACA
CAGACTAAGTGAACCTGGGAGATTATTTATTGAATTGTATGACATTAAGAAAGAAAGAAT
GCAAGCCATTGTGCGTGAGCTTGGGGAGATATCCGAACAAGTAAAACAGGTGCAGGTAGG
AGCAAATATAACCAGAG
>TR24|c1_g1_i1
AACCTGCCAACATGTGCACACACTCAATGGGAACAGGACAACAGGAGATGTGACTTCTTT
TTTAAACAGAGACGGAGACAAATGTTCCAGGGTTACGAGTTGCTGCCGGGAGGTGATGAA
GTCAAAGTAGGTTAACAGGGACTATAAATCCAAAATATTTCTCCTCTTCTATTTTAGGCC
AGCAAACTGAGCAGTCTAACCGCCAGAGATGCAAATATTTCTTTTAGTGTGGCACAAATC
CGGAGTTGGACGGAGGTGAGCTATCCCAGGATGTGCCTGATTCAAGACATCACGCTGAAA
ACTGAACTACAATGTCTGCCACCAATAAAAACCCCACTCTCTTAATGCAACTATTTATTC
AGTTAGATTTCACCATTCAGTGACTCAGTCAGTGAGCTTCATCAGCATTGTCTGGGTGCG
GTATGATCAAACTTGGTTGACAGTGTGAACAAATCCACATCTGCCGTCGGATCTCAGTCA
AAATGTATCAAAGTTCTGGCTGGTTCATGGAAGTATATGACATCACCTTTTCCCAAACAA
GCCCCGCCCACTTCAACAAAGTGAGAAGATCACAGTCAAAAACACATAAAGAGAAATCTC
TTGTGTGAAATAACGAAAACTGTTTTAACTTTGTCAGATTGTGTGTTTTGTCTTCATGCT
ACACCCCATTGCTGGTAGTAGGAGGGTTATTTGTTATTGTCAGGACCTTTAAAGTCAATA
AAAAGTTTTTTCTTTGCTGCCTGAAAAAGCACGGTTAGGATTCAGAGACCACTGACTTCT
TATCTGTCTCTCAAACTCACACTGGAAAGTAAACAAGCAGCTCACTCACCTCTGTTTAGC
TTTCCACTCGCCCATGACTTCAAGAGCAGAAGCAATAAATACAGGGACATATAAAATGCA
GAACTTCACACACATGCATTCACTCCCGACTCTGTGTTTATCTGGACTTTTACTTTCCTG
TGT
>TR24|c1_g2_i1
AACCTGCCAACATGTGCACACACTCAATGGGAACAGGACAACAGGAGATGTGACTTCTTT
TTTAAACAGAGACGGAGACAAATGTTCCAGGGTTACGAGTTGCTGCCGGGAGGTGATGAA
GTCAAAGTAGGTTAACAGGGACTATAAATCCAAAATATTTCTCCTCTTCTATTTTAGGCC
AGCAAACTGAGCAGTCTAACCGCCAGAGTGGCCGCTCGTCTGAGACTGCCAAGGCACACA
AGATCGGAAGAGCACACGTCTG
>TR24|c2_g4_i1
AGACAAACGTCTGCAATGCGAGTGCACCGGTAGCTTCAGTGTGCAACAGATACAACTGCC
GACTAAATGCGCGACGTATCTTTCTTTGCGTGTCTGCATCGGTACTCTGCACCCATGTTT
TCAAGACGCCTTGAACGCACAACAACAGTGCATAAATATTTGCATGTGGCACAAGAGAGA
CATGTGACTGAAGTGTTCTATATGAGGACAAAGGAACAAGGTGTTGACTGCTGACAGACA
GAGAGGAATGAGAGGAGATTGAGAGGACTTTGTGAGAGGATACAGGCAACAGAAAGGATA
AATCGTCAGATTTCTGCATCAAGGATGAGGGACCAATGATGGCTGGACTATTTTACTACA
GAGAAAAGATGTTGGCATCATGAT
>TR24|c3_g1_i1
ACTCTGCCCGGCTGTCCCAGTTCTCAGTGGGCATGAAGGAGCATGAGCCAGACCGCTTGT
TTGCTCCCTGGAATATGCACTTGCAAGCTTTTGATTGGCCCCTGCAGCTTCTTGCCAGAT
GGTGTGTCGCAGCAAAACCAGAGCGTGGTTCAGTGTTTTGTCAATTACCGTGAGTTGTTT
CCTGGAGCATCTTACTTCTCTCCTCACCTGTTGTTGTGCGGTCAAGGCGTCTTGAAAACA
TGGGT
>TR24|c4_g1_i1
GTGCTTTTGCAGACCTTTAATTGTTCCTCCGCTGTGGCTTGAGTGTATAGTTGGCTCCGC
TGTTCAGAAATAATGAGATACCAGTGCCAAGCCTGCGGTCAGCTCCGCCAATCAGGAGTG
ACCCAGTGACAGAAGAGTCGGTCCCGGATCAGATGCTTCAATCCAAGATGGCAGCGGGCC
AGTGCGACATGTTCTCCTACCCGAAT
>TR25|c0_g1_i1
AAAAAAATTAACTGCAGCCTTTGCGTTGTGTGTCGCCCGCGGACATGTGAGCTGCTGAGG
TCACCGCAAGTTGACGGATGGTTGTTTCTCCTTCGTGTTGTTTTCTCCCTTTTATCAAAG
TTAGTCTTCCAGCCATCCTTTGCTAAACTTACAGAGCAGCGGATGGACTGATTAGTCAGT
GACGTGAGCGACGTGCTGTGCAGTTCAGCCCTCAAATTCAGGAGCAAAAGGTATGATTTT
CAAGAGGATGTGTTTTTGATGTCCAGGTGGGTCAAACCTTAAGTGGAGGTCTGTCTGATT
GAGTGAGTAAGTTGTGCAAAAAGGGATATTTGTGCACATTAGGGAACCCGCTTCCTGTCA
GTGTCGAGTTTCAGCTGGTCCCCAGGTGACAATAATGACGATGACGGTGCGATATTTCCA
CGATGGTTCAGCCAGGGTCACGACAGCTGCCACGGTGGGTTGTGGCCGCTCGTCTGAGAC
TGCCAAGGCACACA
>TR25|c1_g1_i1
GTCACGGACTCACAGATTGTACTGGTGGCACTTAGTCAGTCGCTCCGTCGTTATCTTCCA
CATCCAGGCCATTCTTATTTCTACGCAGACAATGGTGGACCGCTTGTTTTCGTCAGCCGC
ACAGCGCCGTTCACCGCGTCCGTTTCCCGCACACTTTTATTCATGTATGCATCACAGGAG
GAGACACGGATGCGGTGCAGTTAATTGCGGCTCCATAGATATTTGGAGAGTACCGTTATT
CGTCTCCTCTCTCGGGTTTTTT
>TR25|c1_g2_i1
TCCCTGCGTGTCTCCGACTCAGCCGCGACGGTATCCTTCCTCATGTTTCGTAGCGGCCCC
CACACGACGTAGACGGTGTCGTTGCCCTGGCCGAAGAAGTACTGGGGCTTCTGCAGCAGC
AGGGGGACGCTGGTGTGCGAGACAACCCTCAGCGTGGTCCGCTGGCCCACGTCATGTTCA
AAGCCCCGAGTGGGCGCGTTGTTCATCCGCCAGATGCAGGGAGAGCGGTCAATCTGTGGG
CCGGCAGCCTGGCCCAACATCTGGCCAGAGCTGGACACGATGCTGCAGAGCTCACAGTGC
AGCTTCAGAGGCTCCTGTTTGGGGATGCTAACATAGCCCAGGTGAGGTTTGAAGGCCTTG
TAGGGCTGCTTGGAGAACATCCAGTGGCTGCTGAACGTCTGACCGAACACCGGCTGCAGG
AGGAAGTAGGGCTTCTCCGAGTAGTTCACCACAACCACGAAGAGCGACACCGCCACGATC
AGACTGGTGGCGATCAGCGACTTCCTCTTCCACATCCAGGCCATTCTTATTTCTACGCAG
ACAATGGTGGACCGCTTGTTTTCGTCAGCCGCACAGCGCCGTTCACCGCGTCCGTTTCCC
GCACACTTTTATTCATGTATGCATCACAGGAGGAGACACGGATGCGGTGCAGTTAATTGC
GGCTCCATAGATATTTGGAGAGTACCGTTATTCGTCTCCTCTCTCGGGTTTTTT
>TR25|c1_g3_i1
GCATCGTGTACAACATGCTGCGACAGGCGGCGGAGAACTACCCCCACGCACGCATCTACG
TCACCACAGAGGACAGGATGAACTACTGCGACATGGTCTTCAAGAAGGAGACAGGGAAAG
ACAGGATCCAATCCGGCTCCTACCTCAGCACCGGCTGGTTCACCCTCATCCTCGCCATGG
ACATGTGCAAGGAGATCCATATCTATGGCATGATAAATGACACCTACTGCAAGACGGAGG
GTTACAGAAAGGTTCCCTACCACTACTACGAGGCGGGCAGCCGGGACGAGTGTGCAGAGT
ATCTGCTCCACGAGAGCGCCCCCTACGGCGGGCACTGGCCGCTCGTCTGAGACTGC
>TR25|c1_g3_i2
GCATCGTGTACAACATGCTGCGACAGGCGGCGGAGAACTACCCCCACGCACGCATCTACG
TCACCACAGAGGACAGGATGAACTACTGCGACATGGTCTTCAAGAAGGAGACAGGGAAAG
ACAGGATCCAATCCGGCTCCTACCTCAGCACCGGCTGGTTCACCCTCATCCTCGCCATGG
ACATGTGCAAGGAGATCCATATCTATGGCATGATAAATGACACCTACTGCAAGACGGAGG
GTTACAGAAAGGTTCCCTACCACTACTACGAGGCGGGCAGCCGGGACGAGTGTGCAGAGT
ATCTGCTCCACGAGAGCGCCCCCTACGGCGGGCACCGCTTCATCACGGAGAAGTCCGTGT
TCGCCAAGTGGGCCAAAACTCACGCCATCAAGTTCTTCAACCCACCGTGGCAGCTGTCGT
G
>TR25|c1_g3_i3
TGTGCCTTGGCAGTCTCAGACGAGGGCCAGACAGGATCCAATCCGGCTCCTACCTCAGCA
CCGGCTGGTTCACCCTCATCCTCGCCATGGACATGTGCAAGGAGATCCATATCTATGGCA
TGATAAATGACACCTACTGCAAGACGGAGGGTTACAGAAAGGTTCCCTACCACTACTACG
AGGCGGGCAGCCGGGACGAGTGTGCAGAGTATCTGCTCCACGAGAGCGCCCCCTACGGCG
GGCAC
>TR25|c2_g1_i1
ACTGTAGCTTAAGAGGAGAGCTCAGCTGCTACAGAGACGAGTCACGTTGCCATGGACGTC
TGATGAGCTCGCCTACTCTGTTTCCACTGGGTGTCTATCTTCTTCTGTCAGGCTGTAATT
AATCTTTAACAAGTATCATTCAGGCCTTCATCTCAGACTTAGGGAGTGTTGAAGGCAGGT
TTCAATTTACTCTCCTCCATCTAAGCTTCAACAAACAAGGTCTTTTTG
>TR26|c0_g1_i1
AGTCAATCAAGACATCACGGACAACAGGTTGATCTCACCTCTAATAAATTGATTTTCTTG
AATCTTTTGATTAAGAATTTATTAGTTGAGTCGTTTGCAATGTCAGCAACAAGTCTATGT
TGCTGCAGTTCCTACTGGTCACCACTAGAGGCCGCTAGAATTCACAGGCTGCCATTTGAG
TTGTTTTGAGTTTCCAGTTTTTACATGTTTTTATTTCCTGCAACTCTTTCAGTGTTTTAT
ATAAAACATGAAGATGTTCAAGACACAGATTCGTTACAGACAACATTTTGAATGTTATTT
TATTTCACTGTTTGCAAGAGGACTACATGCAACACAGTCAGTTATCTGGTGGAGGAGCTG
CAAAGACCACCGTCGCGGCTGAGTCGGAGACACGCAGGGA
>TR27|c0_g1_i1
GCTCACAGCAGCATAACATTATTTTGAAGAAAATATAATATTATAATAAATAACAAACCA
CAAAGAATGTGCAAATAACTTTGAACTGTAAACATTGACCTCCAGCTTTATGCAAATGTA
AACAGAGCTCCAGCTTAATAAGAAATAAAAATAACAAATGTGTAAAACTTGAAAATACTT
TTTCTCAAGGTAACAGGTGCATAACAACAGTTAGTGCAATATAAAATCACAGCATCTCCT
AAATGTTCTGAATTACATTGTCACTAGTGTGCAAATGTCTGGCAATTCAGGCTATATCCA
GCCATTAACTGTCTTTGCAAATGTGCATCGTCATGGCCTCCGTTATCTCCCTCTATCGAC
GTGATTTTTTGTCATACGGGGTGCCTTTGCCGAAAGACTCTACCAAGCTCTTTTGGACGA
GAAGAGCCGCTGCAACTTTTGTTTTTAATGCAACTGGTGCGCCACGCAGCTTTTGGCCAT
CGTAATACTGCTTCGCATGTTTTATCTTTAGGTGGTGGCCGCTCGTCTGAGACTGCCAAG
GCACACAA
>TR28|c0_g2_i1
TGTGTGCCTTGGCAGTCTCAGACGAGCGGCCAATTCAGTGTGACGCGTCCACGCGCTTAC
ACGCTAAAACTGTCTAAATATGCTAATTATTCCCATGCCTTCAATGCACCCATTCAACCC
CGTGTTACGACATCCACAGCTTCCCTCGACATGCGCTAACAGTTCTCAAACTGTCATTAC
ACCCACACAATGCGAACTGAAATTCCACCCACTCCATCTGAATCCATCAACCTGAACTCC
ATCTACACAGAGACAGCCCCGTCATGGGAGAGCCACCGGCAGATTCCTACCGCTCAACGT
TTATCGCTGCTGGCGCATATTTCACCCTCCGGCACCCCCCTCCACCCCTCCACCCCTTCT
CTCACTTTTCCTTTTTTCTCTCATCTCTTCCTG
>TR29|c0_g1_i1
TGTGTGCCTTGGCAGTCTCAGACGAGCGGCCAGTTCAGACGTGTGCTCTTCCGATCTAAC
GGACTTTTTTTTTTTTTGTTTTTTTTTTTAAATCACACATCAGCAATCACACACAGTCGA
TAAAACTTATCTCCTTCACAACTTAAAATTACCTCATCCATTTAGACACAATTGACAGCT
CTGGAAAAAGCAAGTGAGCGGGGATTTGAATTAACCAGTTATAGAATAAGAAATGGGTTA
CAGTCAATTACATTTAACGATTTGTTTTATATTTCATAAAATACATTTTTAGAGTATGAA
ACTTTAATGCTATTAGGTGACTGGGTCAAGCTTTAACCGTCGCGGCTGAGTCGGAGACAC
GCAGGGA
>TR30|c0_g1_i1
TGTGTGCCTTGGCAGTCTCAGACGAGCGGCCACCCGGACCCACTGTGCAGGGGCGGATGA
CTTTAGCCGAAGAACCCGAGTCTCTCTCTGAGCCACTCCTCTGTGAGTTCCTCGATGTTT
CTGATCTCAAACACCTTGGACACTTCAATGGTGTGCACCAGTTGGTTTTTGCTTCCCGCA
TACATCATCTGCTGCTCTGGGTTGCAACCACACGGACTGGAGAAGATGAGGCAGAGAGGA
TAGGAAACGCGTCCGTCATCGTGTTGGTATTTATAACTGTAGACGATAAATCTCGGCTGT
CTCTCGGGCAGTTCATCCTGCAGGTCATCAGGACCGTCGCGGCTGAGTCGGAGACACGCA
GGGA
>TR31|c0_g1_i1
ATTTTACGTGCTGGGAAAACGTCGTAAAAATATCCCCGAACGTTCGAACCTTCAACAGCA
GTCGCGCGACCGCGGACGGTTAGCACCGCTCCGGCTAACTGCGCTAGCTCCGAAAGGAAC
AAAAGGGCTAAAAGTGTAAAAGTGGCGCTGCGGCCGTAAAGTAACCAGTAATGTCGCCTC
TCGGGACTAACTTTAGATACGGATGAGAAAGACGTTGGGAGAACGACTGCGGAGCCAGAC
GACCGCCACCACCGCTGCAGCTGCTGCTATGTTGGGGTTGATTCACGGCTCTGGCAACCC
GCCGGA
>TR32|c0_g1_i1
GCAAGGTCATTCATCTCCAAACAATACTTTGGACTTGCTAAGATGTACACACCTACTGAC
AAAAGCATAAAGTTATCATAGATCTGAGGCCTTAGTACACCCCTGAGCACAACCGGACCA
GTGTACAACAAGAATTGACGGAGTTCTGTGGCTTTCCACCTACATCTTTCAGCAAGTGTC
CGTGGCCGTCGAGCAAACTCACTGGGGATGTAACTTCTCAGGGCAAGAAGTCTATCTGAA
ACAATGGAAACAAGGCTAGATGAAATGCGACAGCGCAGTGGGCCAGTGGTGCTGATCCAC
AAATCTAAAAGACGTTTCATTACCCCGAGACAAACCAGATGCATGTAATCATATGGAAAG
CGAGCAACCATATCAATTCCTACATCTGCAAGAGGTGAGTGTTGGACATGGTGTTCTTCA
TTCATTTCTTGTCTAAAACTTTCATCAGTTCTCCACCTTGCGTTGACCTCAGGAAAAGTC
ATTCGATTACATTTGCGGACACCCGTTTGGTCACACTTGTCACATCCATGGTAAGCATTG
TGTGACTTCACACCTCTTATGAAGGCTCTGGCTGGGGTATCACA
>TR33|c0_g1_i1
GTGTTGAAGAGAGCACGGAGAACAAACGGTGACGTGACATCAACACAGGAAGACTTTACT
GTTGATGACTTTACTGCTGTACGACATTTTAATATCCAACTTTAACACTTTTAAAAGTAC
CTTAGGCTGTATTTGAGACTTTTAATTTACTCAGTCCAGAAAATGTTACTGAAGCAAAAA
TAAATCAAGTACTCAGTGCAGTAAAATGTGACTCTGCTGTCATCACGTTGAAGCAGACTA
AAACTAATTTTAAAGCGGTCACATAAATGGAGGTTTATTAAACAATATTTGCGTCTGAGG
TGTGGAGTTAAAGAACTTGAGTGTCGGGAAATACTCAAGTTTTAAGTTCACAGGCTTTCT
CTCTCAAATCAAAACTCACCTTTAATCAAAGTCCACCATGAACAGATTTAATGTTTTAAT
TTGGTTTTTTAA
>TR34|c0_g1_i1
TTTTTGGTGGCTCAGTCGAGAAAAATGCAGAAGTCCTCTTGAATAAAGCATTCCTAAAGT
AAAGTATAAAAGAAACTTAAAACCCTGAAGTGAGGCATAGTGTAGAAGCACAGTACAAAA
AGAAAAATGGTGGGGGAGTATACCTGTAGTTTAACCTTTTCTCTACAAACAACAGATATT
GCTTGGTCAAAAGCTTATGAGTATAAAAGTAAAGTGTATAATACAGATCTTTAAACACAC
TGCTGCAAACACAGAAAATGCCAGAGATAACAACGTGGTGAGCCAGCCCTCGAGCCGGGA
CATGTAAAAACATGTAAATTAATCATGTACGATCCAAGTGCCTCTATCAAAAACAAAAAA
TATATATATATAAAACAGAAAACTGCTTAAACACACTGGGTCCAGAAGATAATCTGCCAG
CTGCGATTTTTACAAGAAAATTCATAAGATTGTGACGTGAATGAAACTTGGTCAAGCATG
ATTCTTCTTTAAATGTTACTTTCCTTCCTCAGTATAAACAAAATGTACATTTGGAGAGAG
CGCGGGGCTTG
>TR34|c1_g1_i1
ATTGTGACGTGACCTGTGTACTGAATCTGAGGAGACACTGCTCCAAACTCCAACAAAAAA
CCCTATTATTTCACATAAAAACCATAAAGTGCAAAACAATTTTCTGTGTTCTCGGTTCCC
AGGTTTTATTGGGTCATCTATCCATCACTGATCGAGACCTTGAAAGTAAGGGAGAACACG
TGTTCCTTTGCAGACGGATGCATTATAGGAGGCGGCCGAAAGCCTTCCACCTCTACGACT
TTTCCTCATCTGACAAAGAATTTCATATTGCAACTTTAAAAGTAATACAGTAAAAAATAA
TAAAAACATTCTGTGTACATAAAGCTCATGAGCACTGGAATACTGGTGTGG
>TR34|c1_g2_i1
TCCCTGCGTGTCTCCGACTCAGCCGCGACGGTCAGGTTTGTTTCTTAGAGCTGAAATGAG
AACTGGAGCGTATTTGTATAAAGTCATTCCTATTTATGCTCTATTGTGCTGAACCTATTG
ATGGAAACATTTCAAAGAACGGCATGATGCTGGAATCATACAGAAGCTGGTTCTAACGCA
AAAGAATACCTCCTATTTCAAAGTC
>TR34|c1_g3_i1
TCCCTGCGTGTCTCCGACTCAGCCGCGACGGTCAGACGTGTGCTCTTCCGATCTAACGGA
CTTTTTTTTTTTTTGCATTCAGAAATGGAATTTAATTGGCATGACGCATCCTTTACATGG
TATTCTGTATTTCAAAAATGAAAAAAGGAACACTTTCAAATTCATTCAGTTGCTCTGCCA
ACATGGAAAAGGAAACAGATTATTGCTGAATTCATGTTCCTTGATTCCAGCAAAATGGAA
AAAAAAAAACAACAAAACACCTCATGCTCAGCCCGGTGGCTCAGGTTTGTTTCTTAGAGC
TGAAATGAGAACTGGAGCGTATTTGTATAAAGTCATTCCTATTTATGCTCTATTGTGCTG
AACCTATTGATGGAAACATTTCAAAGAACGGCATGATGCTGGAATCATACAGAAGCTGGT
TCTAACGCAAAAGAATACCTCCTATTTCAAAGTC
>TR34|c1_g4_i1
TCCCTGCGTGTCTCCGACTCAGCCGCGACGGTAAAAAAAAAGCTAACCAACACCTTCAGA
CAAGATTTGATTCAGTCTCAGATCTATAATTGAACGCGATGATGCATTCTCAGTTTTTGA
AATGCAAGAGCAGATTTTAGTGACTTCACGAAGTCAGGATTTTTAAATTTTTATTGCTGA
AATTCTTTGCACTGTCAAGTGTTCGGCTTTACAGGGGTCACTGTTCTACGGTCAGGGCCC
AAGTGTGTAAAAAAAAAAAATTATATATTGTTGGATTTCTGATCTGTGACCATCTTGTTT
CTTCACTTTGAATTCGATCTCGTCACCCGATCGCTGATCCCACACCAGTATTCCAGTGCT
CATG
>TR34|c2_g1_i1
CGTCTCAGTGGACATGTTTTTAATCCCTCCTCTGCACCACGCTGTCACTCCGGACTCCTC
CACGGCCGTGCGGGCGACTCTGCGGCGAGGACGCCGGGTCGACTGTTCTGAGCTCGCTCC
ATCTCCACTCCACCTGCTGGGACTTTGGAAAACGGCCTAGGAGGGGGAGGGCACGGGTCC
AACATAAGAATCATGTGCAATATATTTTTACCACTCCCCCCTCCCCCATCTGCTTTACTT
AGGCTATAGCACCCTCTAGAGCCCCCTCTGTGTCATTACTATGTAGTCCTGACTTTTTCT
TCCCCCCCCCCTCATACGTGCAATTCTCACTGTACCGACAATGTTGACATCTAATTGCTA
ACTGTGAATTTGAGAGTGTGGGCTGTAAAAATGAGAGGAAAAGAG
>TR35|c0_g1_i1
GAATCATATCATTACAGTAAAACGGCACCGAAGAGCAAACTGACTACTGAATGAAGTGCT
TGATCTATACTCGGCACAGAGGTAACTTTATGTGCAACGAGGCCTATTTATAACAATTCT
GATGACATCTGACAAACAGCTACACCCACCCCCGTCCAAGCTGTCCACGCGCTCCAGCAT
TACCAATAAACCCACTTTGTGAATTAGCCGAAGGGGCTCA
>TR36|c0_g1_i1
AGGGTGTGTCTAATACGAGTAATCAAGGTGACAAAAAAGGAGCTGTGTATTGAATTTTGA
ATGTAATGTTGAATATTGAATTGAATGAATGTAGGGACTTCTCTTTTTCTTCATTCCTCA
CAGTTCATAAATGATCTCACTTTAAGCCATGACTTATCAAAACAAAGCAATATATTTACA
ATCATAGATGATTATTAGGAAGAGCTAACAAAGGTGTTTTTATATTTTCACAGAATGCTT
CATTTTCGCGTCTCCTGATGA
>TR36|c1_g1_i1
TGTGTGCCTTGGCCGTCTCAGACGAGCGGCCAAACAGAAAAATGTGTTTACACGTGTTGC
ACGAGTGTGATTATTCTAAAACCACTGTTTACATGCTATTTGGACAGTAATCAGATTTAT
CCCCTGCCCCGTCTCAAAAACATCAGCCGTCCACGTGCTATTGTAAACAAATACGGGCAG
CTTAGATTATCATGTTTCTAGTCTGGCTAGTCCTGTTTTATGAATCACAACTTCAGCAAC
CACTTTGGTATTGCAGTAGATTTTTGCCAAAAGGAGGCTTTTATTTTTTCCAACACGGCT
TTCCAACATGATGCGACTTTCCCTATTTGGCATCATTTCCTTGTGCGCACGTGCACGCTT
AAAAGAGAAGAAAACTCCACCCATAAAGGACCGTCGCGGCTGAGTCGGAGACACGCAGGG
A
>TR37|c0_g1_i1
TGGCGGTATGCGTCTGCCGAGAGGCCGGGTGAAAAGCTGCTGTCGGCGTCGAGTTGTGAC
TGTTCCAGCGACCCCACCTGCCAGGAACAAGCTCAGGCCAGCTAATGCGGTCCGAAATAT
CTCGGCCGGGCTTTGCCCGACCTCAGCCATACTCATTGCCTGGTTCGCCCCGGCAGCCGT
GTGAGGTTCAACTTTCGTCTCATTGACGGTGGCCGTGGTGTCGCCACCCCCCGCAGGTAG
CACGGGCGGAGTGCTCTCGGTGGTCGGCG
>TR38|c0_g1_i1
AAGTGCAGGCAGTATCCAAGCTAAGCATTCGTTAATTCTCATAGCGCTATCAGCATTCAA
ATCATATACAGAGTCCCTATATCAAAGCTTGCTTGAATAACAACCAGTATATTTTTAACA
AGCTCACCGATTGACTTTATTCCTCTCGACTGACGAGGGGTTTGAATCTCTCCTTTTAAC
ACACTTTTAGATTTACTTCTTGACTTCTAACACCGCTCTCTTTGTAACTCTCATTAACAG
AGCTACAAGGTCATATTTTCCACTTTTCTCTTCCACTTCTCCACATTTCCTATCATAGTC
AATAAAACGTTATTAGGTTGTATGGACATCATGCAGCCCACTCGGAAACAAGAAGCTCAA
ACCCGAGTTAATTGAAATATATAATGCTTTTAATTGGGGCGGTTTTGGCAGTATAAGAAT
GCCTGTCATTTTCTAAGGTAATTTGGCAGCTGAAAGAAATAATCTCCCTTTCCTTCCTTC
CTTGCAAATGTTTGCCAATCCATAAATGAACAGATGCTCAAATAAAAGCAAGTGTATTAA
GTCATAGTGCAGTGGCAAAGGTAGGTGTGGCGCCGCTTAGCATATCCTTGAGCTAAATAT
ACATACAGCTAATACAATACATTGAAAATGTATCCTTTTATGTTATTTATTT
>TR38|c1_g1_i1
TGGATCTCCACGTTGTTGGCGGTGGAACGCCTTTTGAACTGACTCTTCGCCTTGATCATG
TACTCGATCCGACTGTGGGAGTGCTTCTCAATAACGGATTCGATCCAGATCAAGGGCTTC
ACATGAGTGTTGAGGCGGTAGGACATGAGCTCAAACTCTCCATCGGGAGGAATGAAGGAG
ATGGTGCGGTCGTTCTCAAAGCGAGACAGACGGACACACTGGTGAAACTTCACATCCTCC
AGCTCGACCGATTTACTCTTCCCACGTCCA
>TR38|c1_g2_i1
TTGAGTCCCAAGCGCAACTCGGGCATCCCAGACAGGAAGACGCGCATCTTAATGGAGCCA
ACAATCTCACTACGCAGGACATTACCATTGGCACTAACCAGGAGGTTGACTGACTCAATG
ACGTCCAGGAAGACCTCATTCTTCCTGTACTTTATGCCCTCTGACCTCCAGGAGACGGCA
TTGGTGACTGTGGCGGGGGGTCGCGGGGCGCCAGTGTCAAGCTTGTGCCCCTCCTGGGTT
ATGTATTCTTGCAGAATCTTGCTGTCTGTGGTCTGAGGGTAACCAAAGTCCATCAGCTCG
TCCATCAGCTCGTATATGATGACAAAGTTATCTCTGATGCTCTCTTCCTCTAATTCTTTG
AAGTACTCTGAAAAAACCTGGACAATTTTGTACAAGAAGGAGAAGACCAGCGAGACACTA
GCATTTTTCTTCGATGTTGCAACCAAGTAGAGGTTATTGTGTTTGATCCACATGAAGCGG
ACCCCTCCATGGGCCAGGATTGGAGAGAGTGTCCCCTCCTCCTCTTTGTCCATCAGGAGT
GTCATGAAGTGCTCAATCTCTGACATGTCCACATCTCCCCGGTAATTTCGGCACACCAGG
ACCTTTCCTTTTAAATCCAAGACATACACCGCACTCGCAGACATCTTGAACTAATTAACT
CGAGCTTAGTTCAGCTCCTCCTCGATACCTTTTAGCTAATGTCTGACAATAACGAGTTAA
GGGCTAAAATAAAAGAACAGACTTTCATTCATAATACTGAAAAGAGGAAAGCCACCCTTC
CTTATTTGTCAGTCACACCATCCATCCCCATAGCGTTAGATCGGAAGAGCACACGTCTGA
ACTACCGTCGCGGCTGAGTCGGAGACACGCAGGGA
>TR38|c1_g5_i1
GTATTTGATGCGGGCCCACTTCGGTCTGCCAAGTGTAGAGGCTGAAGACAAGGAGGGGAA
GCCACCAATCAGTGTCAAGTTTGAGATTCCATACTTCACCACCTCAGGCATCCAAGTGCG
TTACCTGAAAATCATTGAGAAGAGCGGGTATCAGGCCCTGCCATGGGTTGGCCGCTCGTC
TGAGACTGCCAAGGCACACA
>TR38|c1_g6_i1
CCACCGCCAACAACGTGGAGATCCACATTCCTGTGCCAACGGACGCTGACTCACCCAAAT
TCAAGACCACAGTGGGCAGCGTCAAGTGGGTGCCTGAGAACAGCGAGATCGTCTGGTCAA
TCAAGTCCTTCCCTGGTGGAAAGGAGTATTTGATGCGGGCCCACTTCGGTCTGCCAAGTG
TAGAGACCGTCGCGGCTGAGTCGGAGACACGCAGGGA
>TR38|c1_g7_i1
AACAGTTTTCTCTAAATAGACATTTAATGATTTTAAAATAACATGGTTACACACTGGGGA
ACAGGGAAACAGGTGACGGGGCAGGAAAGAGGGATTTTCAACTGCTTTTCGATTTACCGT
GCAACTTAAAACTGTCCGCACTTTATTCTCCTCGGCAAAGCTGAATGTCAAAGGTGTCAA
ACTGACAAATGAAAAGCACAACAGCCATGCAGGAAGGCATTGCTCTGGCATGTATCAATG
GCATCACATGGAGGTGATATTAAAAAGAAAAGAGGCATCTTTTTAATTCACAGTTATCAA
ACAAATAACACTGACTTGAAGTTCTTTAACATGTAACACATATATACAGATAATCAACAA
ATAGGAATTGTGGCAGAACAAAGCAGCTTCATATAAAATATATCATACTCAGACTGACCG
GTGAGCTCGTTATTAACCTGTGTGGAGGTGATTACAGTAACTTTATGAGAATTGTAACAT
ACTCTTTGCGACCATTTGACCCATCGTAATAGATTGTGTACATCTCTGCACTGTAAGAGT
TGGATGTAAACATTACTCCTGCTTTCCTTGGCGTTCGCTCACATTAGGAGCCACACAGTA
GTCAAACGTAATTACTTTATTCTTTTTTTTTTAATCTCGTCTAACCGAAGGCTCCTTCTA
ATATTTGCATTGATCAGAAATTAATATAACTTCAACGAATACAAAAACAACAAAAAGTAG
ATACTGACAGTCCTCCGGTCTCATGACTGACACCTGCCATTGATAGCACATTAGCGTTAG
ATCGGAAGAGCACACGTCTGAACTACCGTCGCGGCTGAGTCGGAGAC
>TR38|c1_g8_i1
CCACCGCCAACAACGTGGAGATCCACATTCCTGTGCCAACGGACGCTGACTCACCCAAAT
TCAAGACCACAGTGGGCAGCGTCAAGTGGGTGCCTGAGAACAGCGAGATCGTCTGGTCAA
TCAAGTCCTTCCCTGGTGGAAAGGAGTATTTGATGCGGGCCCACTTCGGTCTGCCAAGTG
TAGAGGCTGAAGACAAGGAGGGGAAGCCACCAATCAGTGTCAAGTTGGCCGCTCGTCTGA
GACTGCCAAGGCACACA
>TR39|c0_g1_i1
TCCAAAATGTACATTGAGCAAAACGGATGTGCGTGAAAGAAAGACTGTATGTGGAGAAGC
GAAGGGTGCACACTGATACAGTAGGATGCAGACGCACTGATCCTGCTGTTTCTACATGCT
TGAAATTATTTTTATAAGATTTTTATTGTGAGAGAAAGGAAGTGCAGTGCACATACTTTG
GTTTTTGTACATGCCGGCGTTGACGAACGAGTGGCAGTGGTCTCTGAAAGTGTTTGAAAG
TCATGGTCGGGGTTATGTTGACGTGATTGAAATGCTCTGCGTGGGAGTGCCTTTGAGAAT
GCAGTATTTATTTGCCTCTTATTGTCAGACCAGTTATTTTTCTATCATGTTTGCGCTTTG
ACAGCCGTTGCCTTTCACAGAGGAACTTGGCTTGCCATTTTTCATTGTTTAATATCTGTA
TAGTACTCTCTTTTGCACAGAAG
>TR40|c0_g1_i1
GCAGGCGATGTTCTGGTAGCCTCCTGGTTCTGAGGCACGCAGTGACTGGATACGATCCCG
GACGTAGTCGGACACTTTCACTCGGATCTCGAGGCCCAGTATGAGCTTGTCTGGGAAAAG
TGGAGATAACTCCACTAAAAGCCCCCCGTATCCACATCCAATGTCTGCAAACTCGACTCG
GGAGGACTCCTTCTCAGTGCTGCCAGTGAAGAAGTCTGGATACAGCTCGGACCAGTCCAT
TTCCTCTGGACACACTGGGTAATCAAACGTGTGGTGTGCCATCGGGTTTGAATGGGCACG
CTGTCGGTAGTAACGCTTCTGCGGCATCGACGAACTCATGTTGGACTGAAAGAAAGACGA
GACTCTCCAAAAAAAATAT
>TR40|c0_g3_i1
GTGGATGTTCAGTGAAGTGCTTCACCATCCAGACGTGCACTTCCTCCACATCTGTCATGG
TATACACCAAACCCAGAGGAAAAAACGATAAAGTCAAATATAGACACAAGCCTTCCATTG
TTCCCAGCCACCTCCATCAGCGCTCGCCCCTTTTTCAAGTGTCCCAGTGTTGCCCTGACA
GCTCTGACAGTCGGGAGCAGGGTGTGTGCGGTAGTCAACCAGCTGCAGGCCACACCGGTT
GCCCAATTATATTT
>TR40|c0_g4_i1
CCAATGTACAGATGACTGAATCAGGCCATTATTTCAGTTCACTGTGTGTCCAAACTGTTC
GGTCTTAATTCGGATCCTCAATCCTCCGGAAAACTGCGAGGAAATTCTTCCCTCCGTTTC
TCTGGACTTTCTTCCCTTCCTCTGTGCAGGTACCCAATCGACTTGTAATGACATCACCGA
CCAGTTCGTCATCAGGGATGCGTGTGAACAGTGGATGTTCAGTGAAGTGCTTCACCATCC
AGACGTGCACTTCCTCCACATCTGTCATGGTATACACCAAACCCTTCCATTGTTCCCAGC
CACCTCCATCAGCGCTCGCCCCTTTTTCAAGTGTCCCAGTGTTGCCCTGACAGCTCTGAC
AGTCGGGAGCAGGGTGTGTGCGGTAGTCAACCAGCTGCAGGCCACACCGGTTGCCCAATT
ATATTT
>TR40|c0_g5_i1
CCTGATTCAGTCATCTGTACATTGGAGGATTATGTTGCTCTGTGAAGCCGTCGTGGCTCG
CTCTTCTTGCAGATGAACGGCTTTTTTTCTGGTATTAATAGATAGAGGATTTGTGTGCGA
GTTTTTTCACATAATTTATGTTTTTCATTCCTCAGCTCACAAAAGACGGAACAAGACGGA
TCTCTATTCAGACTGAACTTGTTAAGCGTTTTGCGTTGCTTTTTTAAAATTAATTTTTTT
AATGATGATCTTCGGTTTCTTTTGCCAAATTCCAAAGTGCTGCTTTTGGATTTCCTGTAA
AGCTGTAAATTCTTTTAGTAAAACAAAAAGTCAGTGTTGGGTTTGGTTCATTGTAGATTA
TATGTTGGGTTTTGCGTTGCAGTTATTTCGGGTTGGAAAAAACCCACAATAGGTCTTTTT
TAAATTCAGCCATGTCCGTTGACTTAGTTTAAAGAGGAATTTAGGTTTTACTGAACACAG
TCATCCAGCCATCTTTTCTAATCCTGCTCCATGAGGCAGGCCCCTGGTTGAAAACCTTCT
GAAAATGACAAACATTTCTATCCAATGATATAGCTTTGTTGGCTTCATGGTGGTAATTCG
CAGTATTGGAATTGAATCTGAAACGGATTAATGTGTTTTTAATTCCAGTGATGATTTCCG
GAACAGAGATGTTATTCGGATTAAACAGATTAGTCTGAGAGGTTCGTCAGCAATCTACAT
CTAGCTTGTTT
>TR41|c0_g1_i1
TGTGTGCCTTGGCAGTCTCAGACGAGCGGCCATTTGGGGCTCTAAGCCATATTTAATTTG
GGAAAAGATGACTTCACAACACATAATTAAAGCAACCCACTGTGGCAATAACTCTCATTC
AGCATGTAAAGACAAGACAAACAGTACACACCCTCCACAGTCTATAAACACACTGCTGTG
GGATACATGCTCTGAATGCTTCATACTTAAGTTTTGTTTTTGTAAATTTCAGTGCAATGA
ATATATGTACAAACTTGTGCTGCAGGTGCAACAATGAAGAAAATCCTCATG
>TR42|c0_g1_i1
TTTGGCATTTCAATATTTTTATTGAAACTTTCAAGAACACGATGTCGATGTTGTAAACTA
GACATAACTCCAAATACAACATAACCCATTGACAACTTAAGAAACACAAAAGAAACCTTC
ATATTTTCGATTATGCGGCACTTTAACGATCAGGTTCGCAAAGTAGTTTTAATAACAGGA
AAATAGTCCACTTTTTTGTCACACTTAAAAACGATACTTCTTTTGCTCTTCTCAAAAAAC
AAAACAAAA
>TR42|c1_g2_i1
AAAGGTAGTGTTGATTAAAGGTGTACATAGGGATATATAAAATATTTATGTAATTATTTC
ATATTGTTATTGCGTGTAAATACAACGGAGTAGTTTGTTTCTAGGGATCTGTTCTTAATT
TATTGTCGATATACCTGTGTAAAGATAGTTTGTGAGCTATTATCCTTTTGTTGCCATCTG
CATTTATACCCCCCTTAAAAAATATGGACTTTATTCCTCCTTCACCCCCCACCAAAAAAA
TCCACTCAGCTAGTTATTCACACTCACGTGCCATTGTATTTTCATTTGTTGTCCCCGTGT
GTGAAGTGCTACTGTTTTAAAAACGAATGAAATGGCCGCTCGTCTGAGACTGCCAAGGCA
CACA
>TR43|c0_g1_i1
AACAGATCATAGTTGGATTAGTGAACCCAAAACAAACGTACACTTAGCAGGTAACAGTGT
TCTTAATTTTGTGCACAACAGAGTAGCAGTTCAACATGATGCCTGCACGTGTGTGTGTTT
AGCTGCATCATCATTTGGTATGGTGATAATGTCAGCTGCATGTGATGCACACACTGCACA
TCAGTAAATTTGCTTCATCATTTGTATGTTTTTGTTTTACTTGGAATCAGTATTGCATCA
TTTCAGATACACAGTATTTTCCTGTATCTTAAATGTCCATTACTGAGAAAATGAATTTTG
ATGGTGTAGAATAAAAAGCTGTGAAAACAAA
>TR44|c0_g1_i1
GTAAATAAATACTACTCAAATCTGATTGGACAAAATAAGCCACCTGGCAAGTGCCCTGAC
CTCTGATTGGTCCTCAACACATACGCCTCTACTTGTTACGTGACGCAGCCGCGCCTCCTC
GCCTCGGTCTCTACGTTCAGCGCTTCAGCACGTTTGACAACCCCCCCAACCTAGAGCACT
GGAAAAACAGAGCAGTGAGTGG
>TR45|c0_g1_i1
TGTGTGCCTTGGCAGTCTCAGACGAGCGGCCACCATCTCCATCACATGTAGAGTCAGTCA
GACTGTACAAAATGGGAACTTTTTACACTGGTACCAACAGAGAGATGTAGAAACTCCCAA
ACTGCTCATTTACCGTGGAAGTACTCGACAGTCAGGGATTCCAGATCGTTTTACAGGCAG
TGGATCAAACTCTGACTTCACTCTGACCATCAGTGGAGTCCAGACTGAAGATGCAGCAGT
TTACTACTGTCAGAGTTATCATGAAATCAACAGTCAGAGTGTGTTCACACAGTGAAAAAG
CGTCGTACAAAAACCTCCCTCAGT
>TR45|c0_g2_i1
TCCCTGCGTGTCTCCGACTCAGCCGCGACGGTCCTAAACTGCTCATTTACCTTACTAGCA
ATCGACAGTCAGGGATTCCAGGGATTCTACAGGCAGTGGATCAAACTCTGACTTCACTCT
GACCATCAGTGGAGTCCAGACTGAAGATGCAGCAGTCTACTACTGTCAGAGTCTTCACAT
TATCAGAAGTCAATGGGTGCTCACACAGTGAAAAAGGGTCGTACAAAAACCTCCCTCAGT
CAAACTGAACAGAAACTGAAGTGACTGCTGCAGCTGGAAGCG
>TR45|c0_g3_i1
TCCCTGCGTGTCTCCGACTCAGCCGCGACGGTCAATCAGGGATTCCAGATCGTTTTACAG
GCAGTGGATCAGACTCTGACTTCACTCTGACCATCAGTGGAGTCCAGACTGAAGATGCAG
CAGTTTACTACTGTCAGAGTTATCATGAAATCAACAGTCAGAGTGTGTTCACACAGTGAA
AAAGCGTCGTACAAAAACCTCCCTCAGTCAAACTGAACAGAAACTGAAGTGACTGCTGCA
GCTGGAAGCG
>TR46|c0_g2_i1
AAGTAAGGTTTGTCATGTATTAGCGAGCTAAAGCAAAAATGACAAGTAAACGCAGCTGCA
ACAACCCACATGAGAGAGGAAGTAACAAATGAACAGTTACCAAAACACAGTAACACAGTA
ACACTACACACAACACTGTACTGCAGCAACAAATCACATCAAATACGTAAAAAAGGTGAG
TACTCGGGCATTTGTATTAATGTAGTTACACAAGCATGTCTGTGTAACATTTAAAGCTTA
ATTACACTTCTTTCTCCTAGCTTCAGATAGTACAATTATTAAATTTATTTTATTTAACTG
AAACATCGGATTTCAGACATTTCATACTAAAAATATATGTATGACAGGAAGTAAGGAAAA
GCATAATAGGTCCCCTTTAGTCAAAGCAGTACCTGGAAGCTTATAAATGACAGAACTCAT
TGTACTTGGTTTCATTCTGGCCGCTCGTCTGAGACTGCCA
>TR46|c1_g1_i1
TGTGTGCCTTGGCAGTCTCAGACGAGCGGCCAGCTTTAGCTCGCTAATACGTGACAAACC
TTACTTATTCTAAGTGGGTGTGCTCACAGTATTAAGCACATCTGATCGATAAATGTGTGT
ATACATGTTTTTTTTTTTATTCTCAGTGCCAAATTTGTGAGAATCCTACGTGTGGCATAA
AAATACACAACCCATGTGTAGCCAGATACTTTAAAGGAAAATCAGAGCCCCGGTGTCCAG
CTTGTGACGA
>TR47|c0_g1_i1
GAGAAGGAGGTTCATCTCTTTAATGAGATGCTTCACAGGTCTCAGGCCGCCGCCCACTCC
CCACACATTATCGAGACGGACCATCTCCCTCTTCATGGTCAGCAGCACCGCAGCACGGTC
TAAAGCCACTCTGGCGTGCTCACAGTCCACTTTGCCCTTGTAACAGTCCAGGAAAGACAT
GGGGAGGATGTGGTCCGCAATGGCTCTGGCTATGAACTGGCCCAACATCTGTGGGGCCTC
TGGCGTGTCCAGTATGAGGTCTGGCAGCTCTTTGAGGATCTTGTCGAAGGCTCTGGCCAT
GTCACTTTGTGACAGCACCTTGCCCGACAGGTCAGACAGCAGGCGCGAGGTCAGCTCTCT
GTGGCTGGCCTTGCCCTCCAGGGACAGGGACACGGCCATGGAGGAGAACTCGTACTTGTG
AGGGCCCAGGTTGAGCCCCTTCAGCAGCATCTGGACCTCTTTTGTGTCTCCGTGTTCAAA
GTACTCCTGTACGATTGGGTTGACCATTTTTTCCAGTTCCCTCTCATCGACCTCTGGCAC
AACTGTTGCATAAACTGTGTCCCCCTGGGCAGGTTCGTCATAGTTGG
>TR48|c0_g1_i1
GAGAAGGGGGGGGGAAAAAGAAGATAGAGAGGGAAGAACAGTGAATCACATCTTCTGGTG
ATGTGGAGGAAAGGGCAGGGGAAGTGCTCGTGACATTTGTTTTGTTCATTTCCACAATCA
ATCTATGAACGTATTTTAGCATGCTTTTATTTGGTTTCAATTGTTTTTTTCACATTGCTT
TTCATGCGCTCTCTGGGCTTTAGGTTTGGATTACATTTGGTTTAATCTTCTAAAAGCAAC
GTGTGATCTAACCACTGAAAGAGCTGCATGTGGAAATGGTGGGCGGAAGGCATTAGAAAT
GCTGGCCGTGTGGTTGTTGAAGGGCTGTAGCAAAGAAAACTGAAGAAGGAGCGCAAAAGG
AGAGAGGTTGTCGGCGGAGGGAGGGAAAGTTAG
>TR49|c0_g1_i1
GGCCATTAACCACGGTGTGAAAAACTCATGGAGACTTCAGGATGAGGATACAGGTCCGGT
TTTCTGTCTAACTTGTTCATAAGTTGTCGGTCGTGTTTCAGACAGTTGATCTGTGATTTG
ACTCGTCATGTAAACGTTGAGTGAACGTTGAGTGAGTGTTGTGCAGAGTTACAGAGAGGA
GGTGTTGAAAGCTGAAGCTCTA
>TR50|c0_g1_i1
AGACAAGTCAGGAGCTGACAGGAGAAGGGACAAAGTATGTGTTTGTGTTGACAGCAAAGC
CAGGGAGGATTTGATAGCTAAGAGACGGGACTTGTGAACATCTATTGTGCCGCTTTATCA
GTGGAAACAGCTGGAGAACTTGTACTTTCGTGAGAAGAAATTTGCTGTAGAAGTTAATGA
TCCACACAGGAGAGCGGTAACCAAGCGCACCTTTGGGCAAACGGGCTTACTCATCCACAC
GTGGTATGCCAGCCATTCTTTAATCAAAACCATTTGGGTCATGGCTATCAGCCAGCACCA
GTTCTACTTGGACAGAAAGCAAAGCAAGGCTAAATTAGGAGCAGCAAGAAGTGTGGAGGA
AATTGCCATGGATCTGACAGAGCACGGAGGAGCGAAAATAAACAGACTGGGAGACGCTGG
>TR51|c0_g1_i1
TCCCTGCGTGTCTCCGACTCAGCCGCGACGGTCGAGGTCTGCGTCTATCATCTTGACTGA
GCCTCCCCCAAACAGACTGTGCCTGTGCGAGAGGATGATCTTCTTCATGTTGTCAGCCAT
GAGAAAGTTATAGAAGCGTCTGAACTGGTCCCACTGTAGGAATGTTTCCTGGGCCCTGAG
AGCGCTGTAGCCCTGGCAGACGCTGACGCAGCAGAGCACTCGCTCCTGGTGCGTCCTGTT
CTCGCCCAGG
>TR52|c2_g1_i1
GAAGCATTCTCAGAAACTTATTTGAGATGTGTGTACTCAAATAAGAGAATTGAACCACCG
TTTTGAAGGAGCAGTTTTGAAACACTCTTTTTCTGGAATCTGCAAGAGTATATTTGCCTA
GCCTTGAGAATTTCGTTGGAAACGGGATTGTCTTCAGATAAAATCTAGACAGAAGCATTC
TCAGAAGATCGGAAGAGCACAC
>TR53|c0_g2_i2
GGTGATCCCATTGAAACAAATAGATTTTCCCACTAAATGTCACCATTATTAAGCGTTAGC
ACATGACTAGCCTTTAATTTGATCAGAAGGCCTACGCTTCACTCAAAGTGCTTCTCGAAT
GGTCCAATAGCAGGAGGTTCAGATGCTGGTCCAGCACATTGGTGGTATAACTATTGCTTA
GGAAATGACAAACTGTACTAAGCACCAACTACAACAGAGTGTCTTCTTATGCTGTTATAG
TCACAATCACAGACATGAGGTCTACAAAAATAGGATGCATTAAACCCAATATTTATGGGA
AATGTACCCTATTTAATCCCTGATAGTGCTACTCTGTGGACAACAAATTCATGCTGAAAT
CTGCAGGAGGTGAGTCTGCACCACGTAAGCTAGCATGTTAGCCCTGACGGCTTCTGTTCT
TCTTCAGTAACAGTTTACTGCATGAAATAATAATAAATGTCCCCAGGCTGCAAACACAAA
CCCAAAATGTACAAGTTATGGGGATGTTAATAAGTTGGTGATTAGTCCAATTTTGCTAAC
AAACATGCTGCTAGCTAGCTTGTAGTGTTAAGACAAAGGCTGTTTAAAGATATCTGTTTA
TTCCAGCTAGAAAACTGTCAGTACTCGTTGGCTATATTTGCTGTTGATGTTTTATTTATT
TATTTTTATTATTACTGGATTTAACGTTTTGAACATGATACCCTAGCATTTTCTGCCTAG
AACAATTTGATGTATAACCTGAATGTTATTGCCAGAGGTCTGATTATGCTCATAGAAAGT
ATGTGAAGATGTGCCTGTTGTACACAATACTACAGTAATATCATTAAATAAACATGATAT
CATAAAAAACATCATAAG
>TR53|c0_g3_i2
GTTCAGTTTAAATATATATAATATAGAATTGCAACTAATAATAATAGTATTGATAATGGT
GAGGATGATGATGATGATGATGATTTATTCACATAAACTACGCATCAACCTTACTCAGCC
TTACTACAGCTGCTAATTTATCACACATGACCAAAACAGAGGCCACACGTGTTACAGGAG
AGACGAAGAAGAACAGGATCTCAGGAACATGGTCTGTCCATGAGCTCCGATCGACTCATG
AAAGAAAAACAAGGCCCTGTTTGACAATGCTACTTCTCCCGTATCTAGGTAACACATCGT
AAAGGAACATTTCATAAATCTGTTAAACCTTGTTCAATTTGAAAAACTGATGGTGATCCC
ATTGAAACAAATAGATTTTCCCACTAAATGTCACCATTATTAAGCTTTAGCATGACTAGC
CTTTAATTTGATTAGTAGGCCTACGCTTCAATCAAAGTGCTTCTTGAATGGTCCAGTAGC
AGGAGGTTCAGATGCTGGTCCAGCACGTTGGTGGTATAACTAGGAAATGACAAACTATAC
TAAGCACCAACTACAACAGTGTCTTCTTATGCTGTTATAGTCACAATCACAGACATGAGG
TCTACAAAAATAGGATGCATTAAACCCAATATTCATGGGAAATGTACCCTATTTAATCCC
TGATAGTGCTACTCTGTGGACAACAAATTCATGCTGAAATCTGCAGGACCGTCGCGGCTG
AGTCGGAG
>TR53|c1_g1_i1
TCTTTCTCCTTCTCTTTCTCTTTCTTGGTGTCTTTCTCAGGCTTTTTCTTCATCACTTTA
AGAGCCCGGTGGAAGAACTGCTTCTTTAGGAGCCTGTTGCAGTAATCCAACACAGACTCT
CTGGTGGTGAAGAGCGCCTCCTCTCCCTTCTTAGCCTTGGCCCACTTGGAGTCCAGCAGA
CAGTCCACTGCTTTGGAGGCGATGAAGTAGTCGACGCGGTGGCCCATCATGTTCGTGGAC
TTGGTGGGGCAGTTGAATCGGAGGTACTTGGCCACCGCCTTCTCCTCCTTGGTGGGCTCG
CTCACCTCCTGGACCCGTTTCTTGTGCCTCCTGCGCTCCGCCATGATCCTCCAACTCAGC
TCCTCCGACGTGCGCGAGGCGGCGCGCGCGCATAGAGCGTGTAGTATCGCGAGACTGCCC
AGAGCGTT
>TR53|c2_g1_i1
GAAAGAGAAAGAGAAGGAGAAAGAGAAGGACAAGGAGGAGAAGAAAGAGAAGGAGAAAGA
AAAAGAGAAGGAGAAGGCCAAGGGTGACAGCAGCAAAGAGGAGGAGAAAAAAGGGAAGAA
GGAGAAAGAGAAGAAGAAGGAGTCTGAGGTTGCTGAAGCCAAGAAAGAGAAGAGTGATGA
CAGTCCTGGTACCCCCAAGAAGAAGAAAGAGGTGAAGAAGAAGTTTAAACTGGAGCCTCA
CGAGGATCAGCTGTTTCTTGACGGAAATGAGGTGTACGTGTGGATCTACGATCCCGTCCA
CTTCAAGACATTTGCCATGGGACTGATACTCGTCATCGCAGTGATAGCAGCCACACTGTT
CCCGCTGTGGCCAGCAGAAATGCGTGTAGGAGTTTACTATCTAAGTGTCGCAGCAGGCTG
CTTCGTGGCCAGTATATTGCTTCTTGCTGTCGCCCGCTGCATCCTCTTCCTGATCATCTG
GCTCGTGACCGGCGGGCGCCACCACTTCTGGTTCCTCCCCAACCTGACAGCGGACGTCGG
GTTCATCGACTCGTTCAGGCCTCTCTACACCCACGAGTACAAGGGACCGCGAGCCAGCAG
CAAGAAGGGCTCGGACAAGACGGACGACAAGGACAGCGGCTCCTCCACCAAGGCCCAGAA
GTCGGACAGCGACGAGAAGTCGGACAGCGAAAAGAAGGACGGCGACGAGGAGGAGGAGGA
GGAAGAGGAGGAGAGCAAAGAGGCGGCGCCGGAGGAGAGCAAAGAAGCGGAGGGGGAGGG
AACGGACCGCCACTCGGACACGGACAGCGACCGGCGGGGG
>TR54|c0_g1_i1
AGTCATCATCGATGCGTGTCTTCCACCGCTCAGATCTGCGCGAGGCAGTAACCAAGCTGA
GGGGCGCCGAGGTGAACGCCGTCTCCGGGGTCCTCAAGCTGTACTTCAGGGAGCTGCCCG
AGCCTCTTATACCCACTGAGCTGTTTCAGAGCCTGGCCAAGGCGCTGGACATCCAAGACA
TAAACTCCCGCCTTGTCTCCTTGTTGTCCCTGCTGCACTCCTGTCCCGACCCCAACCGCC
ACACCTTCCTGTACCTCCTGCACCACCTGCAACGAGTGTCTGAGAAACAAGCCGTCAACA
AGATGACTCTGATGAACCTGGCAACAGTGTTCGGCCCCAGCCTCTTACGCCCCCCTGTGG
TTGGACTGGGGCAAAACGGCCCCACTGTGGATATCTCCCAGGAGGTGGTGGTGCAGGTCC
AAGTGGTTTTCTGGTACCTGCAGTGCAACAACCTCCCCGAAGCCCAGACCTCTCTGCAAC
ATGACACAGACGCTGAAGATGAGACCACCCACGTGTGAGACCACCATCAGTGTCGCAGCC
GGCAGGAAAGTCAAAAAACTGTGTTTGAAGAGTGTAAGACAATAAAAAGGTATTTATTGA
TAAAAATGTGGACAGATTTTTTGTGTATATTTGTCACCTTTTGCACCTTTTCTGCTTTTA
ATAAATCCAGTACAGACTTTAAATAATGTAACATGCATATT
>TR55|c0_g1_i1
TTGGCAGTCTCAGACGAGCGGCCAACTCTTTACATATCAATACCAGGGCTGAGGTGAGAA
AATAAATGTCAACATCATATATTTACAATAATCTGAATAAGTGACACTGAATTGCCAATC
TCTATCTTTATGGCACCCATATTGTTCTGTGTTTTTTCATATATATTTTTTATACTTTTC
ATCAGCTTGTGACCAGTAGTCCTATACAAGTTTTACTTGCTTTTCACCCTCTAGTACTTA
AACATTTGATACACTTTTCAATCTTATTACATAGGCAGTACAGACAGGCACTTGACCTTA
CAGTGTTTACAATTATGTGCTATGCAAAGGGTCTGTCTGTCTACCGTCGCGGCTGAGTCG
GAGACACGCAGGGA
>TR55|c1_g1_i1
GCTATGCAAAGGGTCTGTCTGTCTGTGTCTACCTATTCTTACTGCTACTGAAAAAGCTTA
CTGTCTTATGGGAAATACCTTTCCCATTATCTCATATAGCTTCTTTTGGTTAGTAATAAA
AAATAATCTGTGTTATCACTGAACTGGGAAAACTGAAGAAAGTGTGAACAGCAACTAATT
AACAACACACCGTCACGTAATTCTTCGAAAGTGTCGACCTCTATCAGAGGAATATAGGGC
TCTTTTCACCAGCTCTTGCATGGGAGGAACACATTTTAAATTGTGCTGGAGCTTTTTAAT
TGGAAATCTGTTCGGTTTTAATTAGGTTAGCTGGGGAGCTAAATGTGGACAGTGACTTTA
AATCCCTTTAGGTTAGTTTCAACATCTTGCCGTCTCTGACATGCAGGGATACCAACAATC
CATTAAATTGGACACAAAGCATCATACTTGTGAAATTCTCGGGAAGGGAGTGCATGCTGA
TCATATCTGACACACAGTTGCATCACTGCTCTTTTTCTCCTATTCCGCTGTTCTTTCCCC
AAACAATAATGTGGTCTTTTGTGGCGATCATAGCGTT
>TR55|c2_g1_i1
TTGATGCAAAATACTTTTTTTTTAAATTACTATTGAAAGTCCAGGCTTGCCTGCTGCAGT
GGATTCATTGACAGTGCCACCTAGTGTTGACAACATATAAAATGCTACATTTTGCAACTG
ACCCCCTCCTGCATCATTAGCATGCTAAAAGGCCTCAATCTGATCCTTAATTCTCTCAAT
AGATTAAATCGGTACTGTTCAATATGATTAGTAAGATATTGTGTAAATCCTGAAAATCCA
GCTACAGAGTTTTCTGTAGCACGTAAATCTGCTTGTAAGCCAGACCTGAATTTAAAGTCC
TTATTTAAGCCTCATAACTGTTTCCTTTTGTACTCGGATACTGTGCAACTGTAAATAACG
AGAATTTGATATTCATCAGAATTTGCACCTTCATTCTTATTTTCTAAGATTATTTTTTGA
TGTATTTCTGCTTTATTGGCTAGGATATAGTGGCGAGTGAAAAGGACCGATATGAGAGAT
AAACAGGGGATAAGGCAGGACAGCCGGAGTCAGACGAATGAGTCCCAGGCCCCTAGCACA
GCAGACCGCCCCTGCACCTTCATTCTTAACATGTGTGACAGCATGTGATTCTGTTTCCAT
TGAGCTGTGATGTGTAAAAAATGTTTATATCTATTAAAGATATTTTGTTGAATTACAAAA
AAAAAAAAAAAAAAAAAAAAAA
>TR56|c0_g1_i1
TGTGTGCCTTGGCAGTCTCAGACGAGCGGCCACTAAACCTCATCACACGACAAAGCCCGG
CCTTGTTGAATGTTGTGGGGTCGACAGGGTGGGTGGGGGTCTCCTTCCCCGGATTCGTAA
TTCAGAGTGTGTGCAGACAGTTGAACTCGAGTGTTTGTGTGTTTTAGAGTCTTCAGGGTG
TCCGCAAGTCAATAAACATCTGAATCGCGTTGGGGTGCGTTTACACGCCCCCCCCCCAGG
CAACGTGATGCGTTACTGAACAGCAGAGAGCAGGAGGAACCTGAAGTCACTTCCTGGTTC
GGTCATGTGACTCGCTGTGAGATCTCATTCAGGGTTTTTTTTTCCTTCCTGGTCGGCTGC
CTCTGAGCTGGTCTCAGTGCAGTGTGCCGGTGACCTGCAGGGATTGTGGACCGTCGCGGC
TGAGTCGGAGACACGCAGGGA
>TR57|c0_g1_i1
AAGCTATTTCTTGCTTGTGAAAAAAGGAAAAGAAAAAGCAGTGTACCGTCGGAGACATTG
TGGATTTGCCCCCTAATTTTTCCCTTTACCTGTGGCTGGACGTAGAGATTTGTGCCGTGC
TCCCTGAGGACTTTTCCCTGCTTTTTGCTGGAGTTGCTTGGTGGAAACGCTTGGCTGAGA
TCACTGAGGAGCGGGGCTCGCCTCTGGAACAAGAAAAAGCGCTTCATTAAAGGGTTGAGA
CAATTCGGCAAAAACTTCTTCAGGATCCGGAAAGAGCTGCTGCCCAACAAAGAAACGGGA
GAGCTAATTACCTTCTACTACTATTGGAA
>TR57|c1_g1_i1
GCCTTTGTGGGGGCAGAGGCATGAATCCTGCCCGTGCAGCGTTAGGGGATGGATGGCAGG
CTGGAATGAGCCTGAAGCGCAGGACTCCACTCCGGGTTTTCCAGCCCGCTGCGAACCAGA
GGCTCTCTTGCAGAAAGATCACATGTAAAGCCTTCCCCTTTGTAGTGGAAGAGCAGAGAG
TGACAAGCTATTTCTTGCTTG
>TR58|c1_g1_i1
ACACTTAGACGTCTGTGTTTTGCCATCAGATATTTGTTTTGCGCGTCACTCTAGCCCGTC
CCTGGGAACGTGGCCACGCTCCGCAACAAACGGGGGAAGCCTCGAGTTTCACCCCCGCAA
GACTTGACTACAATCAGCTGGCCCTACGAGCAGAGATATGTGGACGCTTGTGTGGCTCTC
AGCCGAGAGACATCGTGTGTTTGACGAGTTCAAACTTGACACCGTGTCTCATGTGTGTCG
ACTCCTGAAGTGTCTCGTGCAGTATTTTTTACGGCTCTCCAAAGTGGATTCATGCAGCAC
TAATATGCCGATTGTTACACAGCTGCACCGTGGTGTCGGT
>TR59|c0_g1_i2
TGCTCCTCCAGCTGGGAGGTGTCGTACTCCTTCAGCATGTCGTACTCCCGCCACGGCTCC
GCCCACTTCTGGGCGTGCGCCATCTGCTCCGGGGTGAGGCACGCTTCGAAGTTGATGCCC
TGGATGTTGAACTTGGGTCGTTCCCAGCGCTTGGACCACGGCTTCGGACGCATCCTTACC
TTCAACTTGTTGACCGGGACCTCTCCGGTGGGGGAGACGGGATCAGGCGTCATGTTTGGG
TCCACGGCACTGTACTCGGACAGAGCGTCTCTCAGGTACATCAGGTTGTCATCGAGCCTC
TTCTCCAGCTTCAGCACCTCGATCTTCTGGATCCGAGGGCTGTACAGCTCGTAGCAGATC
TCCACACCTTGGCCGTCAATGATGTTCCTCAGGACAAACGTGGCTCCCAGCCCCTTTCCA
CCCCTCTGGATACAGATGCCAACAAAGCGGTTGGTTTTCCCACTAGCATGAGGGTCGGCC
ATGGTCACTGCCAGGATACTCCCCACGTAGAACTCAGGGATGCTGAGCACCGCCCTCCTG
CGGATCATGTCCTTCCTCTCGATGGAGAACTTCAGAGGGTCTGTCCGCTGTCTGGGGGGG
ATGAACTCTGGGCTCAGAAACTTCCGCAAAGATGCCACTGTTTGTGTTTTGTCTATGATG
ACAGGTTTGGGTGGGGGGGTGAACTTTGGGGGCTGGTCGCTGGTCCCCACAGCAAGACGA
CACACAGACGTCGATAAGAAGCGCTCATTTTGGAGCCGAAGGTTTCGCAGTAACCTCAGC
GAAAAGACATATTTGTCGAGTCCTTTCGCACAGGCTGCCATGACTGACCTTCTGTGGTCA
CATGTGAACGCGTACGGACCCCATAGTGTT
>TR59|c0_g2_i1
ACGACACCTCCCAGCTGGAGGAGCAGATCGTCCGCGAGATCGAGCGCGAGACGAGCAAGT
GAGGGAGAGGCCTTTCCCGAAGCGTTCTTCAGTTTTTTTTTACCATCGACAGACTTTTTC
AGTAACGGGGAAAAGACCGGGATGTGAGGTTTGAATGGAGGTGGAACACTCTGCTGGACT
GGGATCAGTCTTAAGTTGATCCAGATGGTTTACTTCAGACCAAACCAGTGTATATAAGGA
GAAACCAATATGGAAACTGGTGTATTGTGAGGAGGCATGCCTTCTCTTTTTTTGGCCCTG
TATGAGTTTAATGTCACTGGCCTCAGTTGTGACATTTAGCACTATGCAGATCCATTCAGT
GGTTTATATAATAAAAGCTATTAAACCTCACAAGCTTTTGGATTAAATGTCGTTGTTCTC
CCTATTAACTCACACATGTTTTAGGACAAGTTTCACATCTGCAACAATAGGTGGCACT
>TR60|c0_g1_i1
GATTTCTTTATCCGCTTCCTGTCGTCCAGGATGAGGTTTAAAAGGAACGGGTCCTATACG
CTAAATAGGTAAGAGGCTGCATGTAAATGTGCAGCTTGAACGCGTTATCCACATGAAGAG
GAGGGATGAGGAAGAGGGAGGGAGCTGCACGTTTTTGTTATATGCTGAGCTCATAAATCA
GTTCACTTTCTCCGTGATATTACCTCTGAGGCTCACAGTGGTGCTCATACTGACTTTCCA
GCCTGTTTACTGCACTTAATGACGTTTCTTTAATAACCTACAGTAACT
>TR61|c0_g2_i1
TGTGTGCCTTGGCAGTCTCAGACGAGCGGCCAGTATGAACTCAGAAACCCGAGCGTTTTG
ACGTGATTAATTGAGCCATCTTCAGTCCAGATGTTACCGCACAACAAACCTCACGCGGCG
CTGCTTTGGCGTCCTTGGATGGTTAATGAGAGCTATCGAATATGACACAGTGAGACACTG
ACACTGCCTCGATGGAGTAATATGGGGCACCTTGAACAAGTAATAGCTCTTTAATGAGGC
CAAGGAGAGGGAAAA
>TR61|c0_g3_i1
ACGGGGATAACGGTGCCACCCTTTCGCCCCTTCTCTCCTCCCCTCTGCTTCTCCCGAAAA
CCCCCCCATCACTCCCGGCACCCTCCATCCCTGCCCCCAGCCCAACTTCTGCATACAAGC
CGGGCCGTAAATATCTGGAGACGTGCTGGTGTTAAAAGCCTGTAAAAGTGAGCGTCCTGT
CTCTGTGGAGAGGTCTCCCAGCTCACCCTCCACAGAAATGGGGCATTTAGTAAGGAATCC
CATAAAGCACATTCCTCATAAAGTGGGACTGTTTGGTTATTTTTCCCTCTCCTTGGCCTC
ATTAA
>TR62|c0_g2_i1
ATTAATATTCTTGGCTAGAAATAAAAGGTTTATTGAACTGTGTTCAGCTGTCACGTTCTG
CATCTCATTCAGGTGCTGAGTTGCTACAAAAGTCAGGGAAAGCACTCTTTAGTATTGGCA
TTGTTGCAGTGCCTTTTGAAGGCCAAGCCACTTCAGCGCTGCAGAGCTCATCCCACGTTA
CAATGCCGCCATCTAGTGGGCTGGTATGGGAATTTAATGACAAATGACACGTAGCACACT
GAACAGATTATATACAGAGAATAAATGTGCCTCAATCTTCACAAAATCGAATGACAAAAA
TAGCTTCAGTGCTTCAGCAATGCCAGGACAAACAAATGAAGGAACTAGTACATGCAGCCT
AACAAATGTGAATCTGCCTCGCGCGTTTGTACGTAACGACGTCACGCGGCCACTTCTGCT
CGGATGCGTCGGACGTGGCTTCCATGTTCCATAACAGACGTTTTCGTATGGCTGCGATGT
TACCGTCGCGGCTGAGTCGGAGACACGCAGGGA
>TR63|c0_g1_i1
TGCCCATTCCTCCGCCATTGTGTCGTAGAGCCAGGCGGAGGATCTGTTCCCGTGAACAAA
GGGCGGCGGGAAGCTGTTCACTGGCGTACTCTCGTGGTTCCCTATGGCGGGGTAAACTGT
CACATTGGGTCCCAGGTGTTTGTGGATGAGCCTGGAGATGATCGTAAGCTCTGACAGCTG
CTGTTGTCTGGTCTGAGACCAAACATTGTGCGCTGGTATGTCCCCCGTCCAGTAGACCCA
GTCCCAGGGCCCGGCTTTGGCGGCGTTCTGCAGGAGGTTCTCCACTGTCCTTAGGGGCAA
GTCACACTTACTGTAGGTTCCCCAGTACCCGGCCTCCCTCCGCCTCCAGCTGGGAGAGCC
CGAGTCTTTGCGGCAGCACAGGGGGTCCTTGCAGTCCGCGCTGCTGCCGGCTTCGTACTC
CTTGTCCCAGTGGATGTCCGTTAAAAACAGGACCCTGCTCTGTGGAGAACCAGGCTTGGG
AGGAGAGGGCGGTGTAACGGGCGGCTTGGGGACCTTTGGCAGCGTGATGTTCCAGGATGC
GAAGATGTCAAATTTGCCACAGGAGGGGCCGACCAGCACGGCGCACGCTTCAGAGGGCCA
GAGGAAGGACTGCTGCAGAGCCCGGATGAAGTCGTCCCTGAACAGCTCCGTTATTTGTCG
ACACACCTGCTCGTCGGCCAGA
>TR63|c1_g2_i1
TACCCGAGCAGGCTTTGAAGACTTTGAGGTACGCTGGGTTTTACACCGTGGAGATCCAGC
CTGGCCTCAGGGTGGTCTCTCTCAACATGAACTTCTGCGCTCGAGAGAACTTCTGGCTGA
TGGTGAACTCCACCGATCCCGCCAACCAGCTGCAGTGGCTGGTCCACATACTGCAGGCCA
GCGAGGACAAGGGAGAGAAGGTACATATCATCGGTCATATCCCCCCTGGCTTGTGCCTTG
GCAGCTGGAGCTGGAACTACTATCACATTGTCAACAGATATGAAAGTACAATTACTGGAC
AGTTTTTTGGTCACACACACCTGGATGAGTTCGAAATGTTTTATGATGAGGCG
>TR63|c2_g1_i2
CCAACCAACAAGCAAAAAATTATTTTTTCGGCTCAATTTCATATTTGGTCATATTGCTTA
CACCCCCCCTTCCCACCCCACCCCCACTGTTCAGTCAACAAAGGGTTTTTCTGGCAGCCC
GGGCCAAGTTTCCTCCAAAGCCATTCAAGAGGTTGCACTGCACCCACTCATCGTACCGTC
CGCTGTGCAGAGAGCACAGCACATTAGTTTTGCACGTCTCCTTGCACGGCTCTGACACGT
GTCCTTTGTGCATGAAGTACCAGAACTTCTGGAAGGCCTGGTCATCACTGACAAAGGTCC
GCATCAGCCCATCAACGTCAGACGGGAACAGACTGGGCAGACCATAGGCTTTGGTGGCGC
GGTACAGCAGTGTCCATTTGGGGTCCTGTTCGGGGCCTCCTGGCTTGTGGTTTACCTCTG
TGAGGTTCAGGATGTAGGTTTCGTGGTCGAGCACCAGCCGAGAGCTGCCTTTGTAATTCC
CATCCACATAGTAGAC
>TR64|c0_g1_i1
AGATCTCAAAATGTTCAGCAGAGGCTGAGCTTGACCTTTTTCTAATTTTCTGATTTCTGA
ATCATTGAATCGCGAATATTCTCTGTGCACAAACAGCAATCTAGTAGCTTTCTTTCAATT
TCATGTTCAGACGATGCAGCTTAAAAGAAGGGTCACTCTATTTCTGCATCAAATCAGGAA
TTCGTGTTTAATTTCTGAGCCGTGAAATGTCTGTGAGATGTTGAAACACACCTGTCACTG
AGATTTAAGTGTGTCTGTGTGTCATTCCTACAGTATAGCAGTGAAAAACACAGTGCTGCT
GCTGACACATGATATATCCAATACAAAGAACTCAAAGAGAAAGTAGGCGGATGGAGGAAG
CTGGGGTTTAATTTAATGGGCACATGCCAAACCACTGAATG
>TR65|c0_g1_i2
AGGGAGTCTGGAGTATCTCTGTAGTAGCCGATGTGATGCTGACTGTCTTCACTCCCCAGG
AGGATGGTCTGAAACTCTGGTGGGTCATAAAAATACCTCCAGTGAAGGTGGACGTTGAGC
TGAGGATTCTTCGAGGTTTTGTGAGCTCCTGCCAGAATTTCAAAAGGTCCGACCAGCCGC
AAACCCAGTGTGTCTTTCAGCGCACCACAGGGGCTGTCAGGACAAAGCTCCTTGCAGAAG
TCCCAGAAGTGGTACAGATCTTCTGGCATTTGAAGCTTGTACAGTTGCATCATCTCATCC
CGCTGATCTGAATCCACCTCTGACAATGGCACGGCCTTGGATTCGTCAGCACGGGCTTTC
TTCAACTCCCCATTGCCTGTCTCCGAATCCTGACTGGATTTGGGTTTTCTTTTTGCGCGC
CCTGTCATTTTTCTTCCTCTTGTCTCTCCGCCGGCGTCTTCTT
>TR65|c0_g2_i3
TACAGAGAACTACCAGAAACAGATGCTGGTCTCAAAAAGATCTGCAAGGCAATCGCTGAA
GCCCGGAATGATGAAGAGCGCGTCAAAGCTTTTGGACCGCTCCAGGAGATGATCACGTTT
GTTCAGTTTGCCAACGATGAGTGTGACTACGGCATGGGTTACGAGCTAGGAATAGACCTC
TTCTGTTACGGATCCCATTATTTCCACAAGGTTGTCAAGCAACTTCTGCCCATGGCCTAC
AACTTGCTGAAAAGGAATTTGTTTGGGGAAATTCTGGAGGCCCATCTCTCTAGCCGCAAC
CACGACGACCTGGACCAACTCTCTGCACAATGAAGAAAAAAAACCAACTCAGAAGCTCAC
TTCAGTTCCAGCTCTTAAAAGCTTTTTCTCCACCATTTGTCCTTGTCTCCTGTTGTTTGT
CATGTTTAATGTTTCTTGGTGGTTTTGGTGCTGCTGTCATTGATTGGAACCAGTTCAATG
ATATCTTGTTTGTAAAAGGTAGATGTCTAATAAAGTATTTTTTATATATTTACCCGTTGG
>TR65|c0_g4_i1
CATCTGTTTCTGGTAGTTCTCTGTATCCTACATCATTCTTGTCTACGGGTACAACGATGC
CGGCACCGTGGAAAGTCTTGGTGACCACCTTCTTGTCCCTCTGCTTCATGCCTTTGGTCT
TCTGCTCTAGACACAAGCCCAGCCTCTCTGCCTTGTCTCTCAGCTGTGCCTCCAAGCTTT
CCAAAGCGTCTTCGCCTGCTTTCTTGCCACCCCTCTCTTTCCTCTTCCTCAACAGACACA
GGAGGACAGCAGCAAACACGTTGTCCCCCATCGGTGTAATAGTGTAGCCTTTCTTTGCTT
CATTTTCCCCGACAAACGCAGGAAGGGAGTCTGGAGTATCTCTGTAGTAGCCGATGTGAT
GCTGACTGTCTTCACTCCCCAGGAGGATGGTCTGAGACTCTGGTGGGTCATAAAAATACC
TCCAGTGAAGGTGGACGTTGAGCTGAGGATTCTTCGAGGTTTTGTGAGCTCCTGCCAGAA
TTTCAAAAGGTACCGTCGCGGCTGAGTCGGAGACACGCAGGGA
>TR66|c0_g1_i1
TCCAGGATTTTCTGCTGCCGCCGCGGCCTCAGTGTTGAGTCAGCGGTGCAGGTCGCAGAC
AGTGCAGCTCCTAAAAGATTCACATTCTTTAAGTGGAGAGCCGGAGTGTGGGTGCTAATT
AGAGAAATCACGTTGCAGGGTGCAAAGTGCAGTTAGGCGCGCAGTGTGCAGAGGCAGGCA
GTGGTGTTTTTGTGGCTGGAGGCACGCGGCACACCTGGACCGTCGCGGCTGAGTCGGAGA
CACGCAGGGA
>TR67|c0_g1_i1
TGAAAGAAGAATGGATAAAATAGTCTAAATTTACATCAATGGTGACAAAACAGAAATGTT
TAAATGAGTCTGACTTTCCCTCTGACCGATCAGCCTGTTTCTCACAGTCCTCTCCTTTTA
TTTAAGTCTGTGTGATGTAGTGTTATTTTGTCAGCCCTCAGAAAACCATTGTATAGTATT
TGGCGGCATCTTGCAGCAAACCAAAAAGCCGAAAATACTTAATATATCAATATTATATTG
CATTTCTGCCATATGGTCCTTTGGCCTGTCCTGTTCAGAAGGAGTTGTGACATTAACAGA
ATCATCAACTGTTTTGGGTTTTTTTTACTTGTTTTCATTGCTAAACATTACGATCCAAAA
AGTCGTGGGTGGTGTTCCCTCTGGCCTCTTGAAGCAAACACAGCATTGATTGGCTTCTGA
AGGAGTTCAGTGGTCATGGGTCCTGGACAGAGCCGCCTGTAGGTGTGGATGTGGTTTTCT
GAAACATGGAAAAGAGTTTGGGTCAAACCGAACCACATCAAGAGAAACGGTGAATGTTGA
GTGGACTGAATATGATGTCCAGCCTTCTGTTTGTGTATCGACTGTACAGATGTCATGGAT
GATGATATGCTTCCATACCGTCGCGGCTGAGTCGGAGACACGCAGGGAAGATCGGAAGAG
CGTCGTGTAGGGAAAGAGTGGAGAG
>TR68|c0_g1_i1
AAACAGTTTTGGATTATTATATGACCGATTCCTCTGAAATGTTAGTCCTGCAAACTCTAC
ATTAAAATCACAGACAATTTCTTCCAGCATGTCACTGTAATATGACATTTTGTCTTGAGG
GCCTTTTTTTTCATTAATGGATCTGTTTGTTTTGACTTTCGTGGACATATTAGATGATTG
TTGTTATTGGACTTTGTTCATTTCAGCAACATATGCATTTGTGTTTTTTAATATTTTAGA
TTTGGGTTTCAGGTCAGTCTGTTCAACTGGCTTCTAAGTGAGGAACTATTATTTGAGTTA
TGGAAAATGATGTGTTTTTTTCAATTTCTCTCACAATCTTACCTCATAATTCTTGAATTG
AACTGAAAATGTTTTGTTTTTTTTCTTTATGTTTGGCCATAGTCCAAATCCCCAATCTTA
GAAAGTAAAAAGGACAGCACAGGGCGATGGTATAGTGAGAAATTTAAATAAGCTCGCAGC
AGTGCTCTATGATCTTCTGATGATGGGACGTGATGAAATTTGACATACAGACGATGCAAT
GTTGCATAGATTTGAAACAAATCCTATGTAATT
>TR69|c0_g1_i1
TGTGTGCCTTGGCAGTCTCAGACGAGCGGCCATAAGTCATGCCATCACCCTCTAACATGG
TTGAGCAGCTATTTTAATGGTCGATGCACACCTGTGTGGCTGTCAACACAATATTGTTGT
AACAACGTAATGCTCATGTATACTGACTTTCAAAAATATGTTAATTTATGTTATGTCCAA
GTGACACTGTAATATTTGCATACAGCTTACTAGCTTTCATGACACTCAGCATCATCATAT
ATCAGAAATTAGATATTGATATCATTCATTTTCCTTGGGAAAGCTAATGTGTGTTTTCAG
TAAAGTTATCTCTACTAAAGCATATGTTGTAAAAAGTCATGTTAAAGAGGGCGTGGTTCA
GAA
>TR70|c0_g1_i1
AATCTATTCAAGACACTTTTCACTTTATTCTGTAAAATCCATTTAGTTTCATACATACTG
TAACCCCCTAAAAATTATGATCAGGTTATGAAACGTGTTTTATTGTTTGTTTTGTGTAAA
TCGTTTCATTCAATGAAAAAACACTGAAAGAGCCGGTTAGTAACTGTAGTTCCCTTACGT
AGCCACAAGGGGGCACCTCCTGTTCAGCCAATGCAGAAAGTGTAGCGAGGCGTGCACTGC
ATGCTGGGAGGAACACTCGATTGCAGATATCCGAGATCGATGTCATCGCCGACGAGCAAG
GGTTTTGCCATTTTATGTGAAAAGAATAATTTGTGTGACGAAGCTCCAGGACGGCTGTGG
CCGGAGGATTTTGTTTTCTGTTGCTCAGGACTCCGGTGAGTTTCTGTTATGAGCTACATG
CTACCTCGCTTGCCAAAAGGTATATTTCTGTTGTTGTAAATGCTTATATTTGACGTTCAT
GTTAAACAAAAACCAAACGGACATGGAGCAGAACTATTTTAAGATGTCCCAACGAGTACC
GTCGCGGCTGAGTCGGAGACACGCAGGGA
>TR71|c1_g2_i1
GTTTCGCTTCTGATTTTTATTGGCACTCCTTATTCCACTTGTCGCTGATAAGGAAGGAGA
AAGAGAGAGAAATAGACAGACAAAGAGAGACTAACAGAGCTTGAGGAGGAAGTGGCAGAG
ATGAATAGATATACGGAGGACTTCTGGGAAGATCTCCGGGAGGAGATGGCAGAGGCACAA
AGATACCAGGAGGACTTCTGGGAAGATCTTCGGGAGGAGATAGAGCGAGGAGCAGAGATA
GAAAGAGAGAGACAAGCAGACCTCAAGGAGGAGATCGAAGAGATGAATAGAGAGCTAGAA
AGATCCAGGATGGACTTCATGGAAGATCTTCGGGAGGAGATAGAGCGAGGAGCAGAGATA
GAAAGAGAGAGACAAGCAGACCTCAAGGAGGAGATCGAAGAGATGAATAGAGAGATAGAA
AGATCCAGGATGGACTTCATGGAAGATCTTCGGGAGGAGATAGAG
>TR71|c1_g2_i2
GTTTCGCTTCTGATTTTTATTGGCACTCCTTATTCCACTTGTCGCTGATAAGGAAGGAGA
AAGAGAGAAATAGACAGACAAAGAGAGACTAACAGAGCTTGAGGAGGAAGTGGCAGAGAT
GAATAGATATACGGAGGACTTCTGGGAAGATCTCCGGGAGGAGATGGCAGAGGCACAAAG
ATACCAGATGGACTTCTGGGAAGATCTTCGGGAGGAGATGGAGGGAGCAGCAGAGATAGA
AAGAGAGAGACAAGCAGACCTCAAGGAGGAGATCGAAGAGATGAATAGAGAGCTAGCAAG
ATCCAGGATGGACTTCATGGAAGATCTTCGGGAGGAGATAGAGCGAGGAGCAGAGATAGA
AAGAGAGAGACAAGCAGACCTCAAGGAGGAGATCGAAGAGATGAATAGAGAGATAGAAAG
ATCCAGGATGGACTTCATGGAAGATCTTCGGGAGGAGATAG
>TR71|c1_g3_i1
GAGGAGCAGAGATAGAAAGAGAGAGACAAGCAGACCTCAAGGAGGAGATCGAAGAGATGA
ATAGAGAGATAGAAAGATCCAGGATGGACTTCATGGAAGATCTTCGGGAGGAGATAGAGC
GAGGAGCAGAGATAGAAAGAGAGAGACAAGCAGACCTCAAGGAGGAGATCGAAGAGATGA
ATAGAGAGCTAGCAAGATCCAGGATGGACTTCATGGAAGATCTTCGGGAGGAGATAGAGC
GAGGAGCAGAGATAGAAAGAGAG
>TR73|c0_g1_i1
TCACAATATGACACCAAGAAATTAAGTTTAAGCACTTGTTGTTAACACGTTTGGTCATAG
GTAACTTTTCATGGTGTGATTAAATGTGTTAAAGACGTTGAGGAGAAAAGTGTTTACACC
CAAGTTAGATGCAGCCCAGACACAAACAACGAGGGCCAGCCTCATCAGCTGTGTGTGTCT
CTGTGGTGTGAAATAATTTCAGCGTGTGTGTGGTGGAGACGGAG
>TR74|c0_g1_i1
TGTGTGCCTTGGCAGTCTCAGACGAGCGGCCACTATATTGCTCTATGGTCAGTCAAGTAG
ACTGTAAATCAAAAGTCCAAGAGAAGTCAGTGTCAACAGCATGTCATTGTCATGGTAACG
TTAACGTGAACGGGGGTAAGTGCTGTTCCATTCCAATGTATGGGATCTGGAGCCCTCTCA
GACTATTGCTGTGTCCCAATTCAGGGGCTGCGTGCGTCT
>TR75|c0_g1_i1
AGCGACGCCATGAACAAGATACTGGTCATTACTGTGCTGGTCACAGTCCTCGCTCTCAGT
AAGTGCATTCTTCATGACCAGAACAGTGAATTCAGAGGAGGGTGAACTGATGATGGACAA
ATGTGTGTTGTTTACCTGATAAAATACGTGCCCTCTGACCTCCGCTGACCTGTTATGTGC
AGACGTTGAAAGCTTCCGTGTGCCGAGGCAGGCTGAGGAGGAGGAGGAGGGGA
>TR76|c0_g1_i1
GACTGTCCTCTAAATGGAAGAAACACAAGGCATCCCTGGTATGTGCGTGCATGCATGTGT
GTGACGTATGCTGCACAAGCGCCTTTTGGGTCTTTATTTAGCGTCAGGATAGGTGGAAAC
ACTGTCTGCTTGACACAAGGATGTCATGGAGCAGATTCAAACGCACGTGAGTGTAAAACT
GATCAGTTTAATGTACGTACAGGACGAAGGGGATGTCCTCTTTCTCTCCGTGGGTCCCAT
ACAGGGAAATCTTCATGGGCTGCTCTGTGAAGCTCAGTACCGTCGCGGCTGAGTCGGAGA
CACGCAGGGA
>TR77|c0_g1_i1
AGACTGGGTCAGATTGGTTCAGACCAGGTCCAGACTGGGTCAGACCGGGTCAGGAGGTCT
GTTTTCATGACAGGTGATGTTCAGATCTGAACTTTAAGCCGAGGTTAACTGAACTTTTCT
TGCATAATTTGATCACCGTCAAACGAAGGAGCTGATTTGATGTTTGGATCTTTTCGTCTC
TTTGCTGCACTGAGAGTTCGATCGTGTGTTTGTGTTTGTCAGAGCCGGACAACATGGAGT
CATTTTCAGGGTCTTAGTGTAAAAATAGTGTATTTTCATTTATGGAGTAAATCCTGATTT
AGCTTCAGCAGCTCAAAGTCACACGTCTGTTTCGTTTCTTTAATGCATGTTGAGGGATCC
GCTTAATTCTCTGAACGGTTTCCATGCTGGGCCGGGTCAGACCAGTTCAGACCGGGTCAG
ACCAGTTCAGACCGGGTCACACTGGTTGAAGAGTTACTCTAATGTGACATGGCCGCTCGT
CTGAGACTGCCAAGGCACACA
>TR78|c0_g1_i1
TCCCTGCGTGTCTCCGACTCAGCCGCGACGGTTCTTTGCCTTTATGTTTTCAAGTGAACA
CTGAAATCCTTGCCATTGGACCTCGAGTACCTCTGGTTTGTCCAATCTTGCCATTAAAAA
AAGCAATGATACATGCAATCATTCATATACTGTAAACGTTTATGTTACCAAGTATTATTG
CAATACACTTTCACTAATTTTGTCTGTCTGGCCTCTGTTGCTGGGCAGGTACAGTCGTGT
ACGGTGGGTTCATCAGAGCAGTGAGGCCGAACCACAAACCGTAAAGCTGCGGACCAGAAA
ACAAGAACACCGACCTTAATTAAAGATGTGAAAACATTGTGCAGAACTGGAGGGGGTCGG
GGGGCTCAGGTGCTGATTCTCCGTGGTTTCGTCGACACGAGTGGCCCCTTTCAAATTTCA
CACAGTCATTTGACTCCTTAAATGACACATTACGGAGCCTTTTAGCCCTTGGGAGCCTTC
GTG
>TR79|c0_g1_i1
AGAATAACTTTTATCCTCTTCCTTCAGTTTTCGTTTTCTAGAAGCGGTAACCTCCTCTTC
TGACTCAGTATAATCGTCATCATCATCATCGTTGTCATCATCTTCCTCATAGTTATCGTC
TCCAGATGATTCTGTATTCAATTCGCTATCATCTCCCGAAATGACGTCACTTTCTTCAGA
AATTCCTTCATTATCATCGCTCTCATCGTCTGCAGAATCAGCAGATTCCTCTTGCGAATT
CTCTTCAAGTTCCTCCTTATCTGATTCGTTTTTTACTTTTGATTGCTTTTTCGAACTTTT
CTCGACGCTTTCCTCGGGAGACATAGCGTCCTGATCGACCTTCTTAGTAGACACCATGAA
GCGCACAAATACCACCACAAGTGTTATCGCTGAACGT
>TR80|c0_g1_i3
TGTGTGCCTTGGCAGTCTCAGACGAGCGGCCATCATATGATAGTCTTTATCTTAATTTTC
ACATTCAGTAGTTGCGTCAATCTTTGGACTGATTTTACGATTGCGTGTCTCAAAAGATTG
TCTGTATGGCTTCATATAAATTAAGATATATGAAATAGGCTTTTTATTATATCATACCTT
TACTATTCTAAAGTATATCCTGCTTTCTCATGTTTCCACTATGAATTTCGGATATGTCAC
ATCACAACAGACGATTAATATTTGTGCAAACTGTTGTAACTAGGCACTCAACTGGTGTAA
ATGTACGATTATAAAGGGGGGAAAATATCTAAATGTTTACACGGTAAATCATTAGATTAT
TGCATGCCATGCAATACAAATCGTATATCCAACTAGATTCTCAAAGACTATGACCAGCAC
CAGCTGTAAATAATATCCAATGACGTCTTAACAATAAACAATGTTCTGGCTAAATGGACC
CAAACTCTCTTATTTTAAGTCTGTAAAGTAAGACCTGCTAACTGTTCTCCACTCAGACGT
CTGTGGTCCCCCCGATTTGTCTGTTTCGCTGTTTATTGCACCTTT
>TR80|c0_g2_i1
GCATTTCTTCACTGCTTTTGCTTGAAAAATAACTGAAAACGTTGATCGATTATCAAAACC
GTTCCTAATAGTTTTTCTGTTGAACAGCCAACCGACTAATCGTTTCAGCTCTTCTTCAGT
CGGACCAAACAGAAACTTGACAGTCGCTAGTGCCGTTTTATCAGTTTGAGGGCTCGGACG
TCAAAATGCTCTGATGTGAACATTTTAATTGAATGAAGTCAAATATTTTCAGTTGTGACA
TGCATAAATCTGAAAATATAAGGATTTAAAAATGTGC
>TR80|c0_g3_i1
TCCCTGCGTGTCTCCGACTCAGCCGCGACGGTCAACCGACTAATCGTTTCAGCTCTTCTT
CAGTCGGACCAAACAGAAACTTGACAGTCGCTAGTGCCGTTTTATCAGTTTGAGGGCTCG
GACGTCAAAATGCTCTGATGTGAACATTTTAATTGAATGAAGTCAAATATTTTCAGTTGT
GACATGCATAAATCTGAAAATATAAGGATTTAAAAATGTGC
>TR80|c0_g5_i1
TCAAGCAAAAGCAGTGAAGAAATGCTCTGGTTCCAGCTTCTTATATCAGAGATTTTACAG
CTTTTCTCTGTTATTTATCAAGGTAAACTGAATATCTTTGGGTTTTGGACTTTTGGTCAA
AGAAAACAATATATTAAAAAACACGTTATGCATTTTTTCACCATTTTTTTGACGTTTAAT
ACGTTAAACGCTTAATCAAGCACATTAAAGTAACCATTAGCTGCGACCCTAAAACTGAAA
TGATCTTCTCCCACATTTAGTAGTTTTTTTTAAATGGTCTTTGGGACAGTGCAAAATCAA
ACAGATCTGTCTGCTATTACTGGATATCTTCTCTTCATATGATAGTCTTTATCTTAATTT
TCACATTCAGTAGTTGCGTCAATCTTTGGACTGATTTTACGATTGCGTGTCTCAAAAGAT
TGTCTGTATGGCTTCATATAAATTAAGATATATGAAATAGGCTTTTTATTATATCATACC
TTTACTATTCTAAAG
>TR80|c0_g7_i1
GATTTTCACACAAAAGAATTTATTTTTTGTGTAAAGAAAAATCTGGAAGTATGACAAAAT
ATTTTTCTATGCTTGCGAGCACGCAGCCGTACAGTACGCCAACACTCATGCAGCTAAAAT
GAGAATAAAAGGACAACAAAATGGCTTCCAAACATAAATGCAGTACTGATCTGATAAATA
CTGCATAAATTAAATAGATATATATAAAAAAACTCAAGGTGATATAAACTCTCAAGACGG
TGTCACAACAAAACAGAATACAAACATGTAAACATACACAGAGGAACAGGAAATAACTGA
TACTGGAACACAAATGTAAAACAATGGCAAATAAGTTACATTCAAACAAAACAATGTTTG
TTGTGAAATGTCTTTTTTTTTTTTTTAAAGCTAGACTTCCCAAAATGCAGGTCACCCAAA
AGAAGTGTCCCACTCTTTTGTTCCCACTGGGTCAAATACAGTTAAGATGGAGTTTTCCTA
CTCAGTAATATTCCTCCATGTAAATGGCTCAAATGTCGTCCTTCTGTGACATGCAGGGCA
CTTTTTCCTACATAAAATGCATTTATAGGCATTAATGCATTTGGCTTATCTTAATCAGAT
TTCCCTCGCGAATATGCACATTTTTAAATCCTTATATTTT
>TR81|c0_g2_i1
TCCCTGCGTGTCTCCGACTCAGCCGCGACGGTCGAGGTCTGTGCCTCTGAGGCACATTCT
GCACTGAGGCTGTCGGGGGTTGCTGACTTTACAGTTTAGCCAGGCTCTTCTCCAGGCTCT
CCACGTCTGCGTCCCCGTCTTCGCCCTTGCTGCCGCGGGCGCTGCACTCCACAAACTCCA
CCTTCATGGGCAGCTGGCTGAACTCAAAGTCTTTACCTTTTTTCCCCAGGTACACGCTGC
CGCCCACAGAGCCGTCCTGAGAACTCAGTGCTGCGGAGCGTGTCACTCGTAAGGTGTTCA
ATTCCTTTTCCAGCTGCTGCTGAATGAGTTTCGCTGATTTTGCCATGGTGATATCTTGTT
TG
>TR81|c0_g5_i1
AGACGTGTCCCAGTTCCGGATTAGCTCGGGCGCACAGATGGAGGCGGACAACACCGGCGG
TGCCAACATGGGAGAAAAAGGAGACGTGGAAATGTCAGAAAACCCGTTTGAACCTTTTAT
TGAGTCTCTTCGTCAGCAGCTGGAAGACCAAGACCCTGTGTTCCTGATCGGAGTAATCGT
CGCTTTGGCGGTCGTTGTCATCACGTGTGTGTTTCTGAAGTACTTCCTCTCCAGTAAGAC
CGTCAGGAGCGCCGTGCTGCTGGTCGGACTGTGTGACGCCGGGAAAACTCTCCTCTTCAG
CCGGCTGCTGTCTGGAAAGTTCAAGCGGACGCAGACCTCCATCACTGACAGCAGCGCTCC
ATACAAAGCTAAAAATGACAGGGGTAGCACCTGGACTCTGATAGACCTGCCAGGACACGA
CAGTCTTCGACCTCAGTACCTGGAGAAGTTCAAATCTGCAGCCAGAGCGATTGTGTTTGT
CGTGGACAGTGCCATCTTCCAGAAGGAAGTGAGAGACGTGGCAGAGTTCTTGTACATCTT
GCTGACGGACACTGTGATCTCCAGGAACGCCCCAGCTCTCCTGGTGGCATGTAACAAACA
AGATATCACCATGGCAAAA
>TR81|c0_g6_i1
CACGCAAAACACTTTCAAAAAAAATAAACCGTCATTCTTTTGCAAACAGACAGAACGCTT
TTCTAGATGAATACCAGAAAAAAAGGCACGAGGCAGACTGTTCAAGTTAATGAATGAAAT
TCAGACCCATCTGTCTGAACCAGGCAGCTTCTAAAGCTGACGAGCTGAGAGTTTAAAATG
AGAACGTGTGACGGTCTACGCGATCTTTTCCTTAAATTGCAAATATAAACAGCAAATGTT
GTAATTGACCAAAAAAAATCTTGAAACTATATATTTCCTAAACAAGCCAA
>TR81|c0_g8_i1
TTATTTTTAGTTTACGCGTTTGTTTGAATTAACCAATGATTTTATAAGAATGGACAACAC
GTCTCTACCTCCTCCTGCTCTACAGAAATGAAGCTAAATTATCTGTTAGAGATGCTAACA
TCTTAGTGTGCTGACGTCATTTGGAGCCAGTGTGTGCAGTTCTGATGGAAGGTGGGAGCA
GCTGTACTGAGCTCCCGCGTATACACCTGCCCGACTCAGTCACAAGCACAGACAAGCTGT
CATTGTTTTATTGCATCAAATAACTAATTAAAACCAAACTTATCAGAAAAATGAATACTT
CAAATATCAGTGTGATATGAACTATGTAAAAATGAATTTGATATATCAAGTTTTTAGTTT
GGCTCGTGTCCCATTGGCTGGCAGAGGGGGTGGAATTTATGAGCTGCACTGCAGCTGGCC
ACCAGAGGGCGATCCAGAGGTTTTGGCTTCACTCCTCGAGCTGTTCTGTTGTCCTTTCAC
ACTTATTAGTCATTGGTTTGAACTTGTGGCAACATTATTTGGACTTTCGCACAGCTGGTG
CTGGAAGGTGTCTTTTTACAAGAGCAAACATCCCAAAATCTGATTTGTACAAGTTTTCAC
ACAATATTCAACAAACTACATGTGTCATTATTTAGTGGCTTGCTTTACTAATTAGATATG
GCTCATTTGGGGGGTTGTGTGTGTGGTCCTATAAAAGTTTCATCCTTTGAAATATATTTT
GCTATATACATTTGTACATTTTTGTGGACAGTAAAACTACCACATTAGACAAAAGAAGTC
TGCATGTTTAAATGAGTCTGAGGTGGTGTTTTTAGAGTAAAAATGGATCTCAGTCCAAAC
CAGCCGCCACAGAGTATGTGAGCGAGAACCGTCATCAAGATTTCAAATCACTCTGCTCTC
TCTCAGATTAAGATTTCTTTCTGTCCGTGTTAATGATTAAATCATGTTTGCTGCTTATCA
ATCACTACAGGCTCAGTCTGTTCCACATGATTAAACACCACACAGACTCTTTGTCTCTTC
CGTTTCTATTCATCTGCATCACTTTCAAGCATCAAAAACTTTATATTGTCAGTTTTTTTT
AAACAAGCCAGACAAGTACAAACACAAAGTCTCAATCGATTCATACATTCATTGCAAATG
CACTGAATTCACGCAAAACACTTTCAAAAAAATAAACCGTCATTCTTTTGCAAACAGACA
GAACGCTTTTCTAGATGAATACCAGAAAAAAAGGCACGAGGCAGACTGTTCAAGTTAATG
AATGAAATTCAGACCCA
>TR82|c0_g1_i1
AAACCTCTGACTGATATCAGCATTGTCACCAGAGCGGCAGGGCACTCTGACATCTCTCGC
ATCAAGTACTTCAAGGTGTTGATTCAAGAGATGGATCTGAAGCTCGATCTGGGCTTCCTG
TACGCCATCCTGGACCTGTTCACACCCGAGAATGCCAGCATCACGAGCTCAGAACAGGAG
GTGGAGTTGTTTGAGAAGGACATAGAATATATAAAG
>TR82|c0_g2_i1
TACGGACTATTGTGTGAAGATGGATATATACAGATAGGATACTATATTAGATCAATATAC
AGCAGGTTGATAGGTGTAAGTACAGTATAAAAATAGCATGCGTCTCTAAATCACACACTG
AACAGTCTTCAACTGCAGAAATGTATAAAAAAGAGAGGGAGTAAAAGAAAACAGAGTCTA
AAAGGCAGCACATTTGAATTACAAGTGTTATTAAGCCATACTCAAAATCTTAATTAGTTT
CCCTTTTATGTAATCCAGTGAAAT
>TR82|c0_g4_i1
ATCCATCTTCACACAATAGTCCGTATTATGGCGTTACAGATTGTAATTTTGTGATTTTTA
TGTTTTTATACCACACATATGCAATGCCAACTATGATGATGAATAATTATGCAGAGAAAA
GTATATTTAAAAGAAATGAATGCTAATTATTATCAGCTGCTGTTTACTCTGACTTGTATT
TTAAAGGTTTGCTTTTGGTTTGGGGTGCATTGCAGTTTAATACGACTAAATATGTCTGTT
GCCACCAATGTTTGTCGTTCATGTTTTTGAAGAGCAAAATATTCACTGCAGTGGCTTAGT
GTTTTGTTTTTTTGTCCCCCTCTGTTTTCAAAAAAATAAAATATGGCCGCTCGTCTGAGA
CTGCCAAGGCACACA
>TR82|c0_g6_i1
TCTCTTCTGCTGGTATTCCTCGTCCATCGTTATGGCAGCGACGCCCTTTGCCATGGCACC
CGTGATCCTGGAGGCTGCACCCGCTATTCCCCCTACAGCTCCTCCCACCAGAGCCTTCAC
GCCAAGAGCCATTCCTTCGACGAACTCCTCAGGCCCCTGGATGGCTCCCTGATAAGGCTC
ATAGAAGAAGACCTCCACCCCCTCTGACAGTCCTCTGATCAGTCCAAAAGGATTTCCAAG
TACATCAAGGCCGAGCACCAGCACATACATTTGTTTAATAGCCTGCTTGGAGTAATGCCT
GATGACCTCCCATTGTAGCTGCTGCGTGGTACAAAACTGGAAGGTCAACTCAAAGAAGGC
CAGTTTGAAGACAACGTCCTGCGCGTCAGTGAGCGTGGCGCCGATGCTCTTCAGCAGCAG
GTTGAGGGACTGGACAGGAATCAGCTCCGTTTCTCGCTGCTCCTTCAGGCCGTCTTCTCC
TCCGGTACTCAGAGAGAAACTGAGGTGCAGCTTGATGGGGGAAATGTGGAAGTACTCATA
GAGGCTGATAGGACTGGTATCAGCAGCAGAGACATCATTGAGTTCGGTCTTTATATATTC
TATGTCCTTCTCA
>TR82|c0_g7_i1
TACGGACTATTGTGTGAAGATGGATATATACAGATAGGATACTATATTAGATCAATATAC
AGCAGGTTGATAGGTGTAAGTACAGTATAAAAATAGCATGCGTCTCTAAATCACACACTG
AACAGTCTTCAACTGCAGAAATGTATAAAAAAGAGGGGGAGTAAAAGAAAACAGAGTCTG
AAAGACCGTCGCGGCTGAGTCGGAGACACGCAGGGA
>TR82|c0_g8_i2
GGCAGTCTCAGACGAGCGGCCAGTCACTCTGATTGCACTCATCCTTTTGGGCACAAGCTG
TATAATTGATTTTTAATGATTTCTTTTATGAAAATTAATATTTGATCCAAATACGTCTTA
CCTTAGCTCTCTGTCTGTGTCTGAAATGCAGCTGAAATTGAAGGACTTTCTTTAGTTTGC
CATGGCCATGTTTGTCATACTCAGTCAAATACACATTAAGTCACCAATTTCATTCAGTTC
TGTGTTTATTGAACACATTTCAAGTTGTGTTTGACTGTGGGAACTCCACTGCTACAGTGC
AACAGCTAGTGAAGAAGCGATATGGTAGAAAACAGCTTGAATAACATTAAGGCCAAATCA
ACCATAATTGTTGTAGCACATTTAATGTTGTACACTGTTATTTCACTGGATTACATAAAA
GGGA
>TR82|c0_g11_i1
GGACGAGGAATACCAGCAGAAGAGACGAGAGGCAATGAATAAACAACCCAGCGGCCTGAG
GGAGGGTCTGACCAGGGGTGGAAAGGGACTGGTGTCTGGTTTTGTCAGTGGGATCACAGG
GATTGTTACAAAACCTATTAAAGGAGCCCAGAAGGAGGGTGCAGCAGGCTTTTTCAAAGG
TGTTGGGAAAGGTCTAGTTGGTGCAGTAGCCAGACCTACAGGAGGCATCATCGACATGGC
CAGCAGTACTTTCCAAGGGATCAAGAGGGCGGCAGAGACTTCACAAGACGTTGAATCTCT
GCGTCCTCCTCGCTTCATCCACGAGGATGGTGTCATACGACCATATAAGGAGAGGGAAGG
CCTCGGCAGTCAGATGCTCCAGAAAATTGAGAATGGGCGTTTTGCCAAGTACAGATACTT
TGCTCATGCTAAGGTCAATGACTCGGACTTCCTCATGATCACCAAGAGAGGAATATTCTT
TGTGACAAAAGGCACATTTGGCCAGCTGACCTGTGAATGGCAGTATCTGTTTGAAGAGTT
TACCAAGGAGCCAATGATTGTAGAGAACCGTCGACTTCGCATCGAGGCCAAGGAGAGAGT
TAAGTCTGTCTTCCATGCCAAGGAGTTTGGGAAGATCATAAACTTCAAAACTCCAGAGAT
AGCCAAGTGGGTTCTTGCCAAATTGGAGGACGCAAGAGAGAGTTTACCCAAATACTAACC
CATGAAGAAGAGTGAGAAATTATGGTAGTGTAAAAAAAAAAGAAGAAGAAGAAGGAAAAG
AAAGAAGAGGAAAAGAAAACACGCACAAAGTCCATGTGTGTGTGTCAGTGCCTTTGTTCT
TTACTGCATGCTACTATTGTTTACCTCCATGTGTGAGTAGTGGTAAAAACACACAATTGA
TGCTGTATGTGGACTGTTAAGTGTGTGAAAGGCTGAATGAGTAGTCTGTGTGAGTGTGTG
CATGCTTACAAAGTGCTATAATATGGACAGTTGACTTAACACCCATTCACCACTGAAGCT
CATAATGCATTGAACCAAACTTTGTTTAACTCTTGTCACTCTGATTGCACTCATCCTTTT
GGGCACAAGCTGTATAATTGATTTTTAATGATTTCTTTTATGAAAATTAATATTTGATCC
AAATACGTCTTACCTTAGCTCTCTGTCTGTGTCTGAAATGCAGTGGCCGCTCGTCTGAGA
CTGCCAAGGCACACA
>TR83|c0_g1_i1
TGTGTGCCTTGGCAGTCTCAGACGAGCGGCCACCAGTGGGCATTGAAATCACAGGCTTTT
GCAACAGCGGATCACTTAACAATGTAGAACAATAAATTCAAATGTGTTTTTTTTTTTATT
GTAGAAATTTCTCAAATCAGTAAATGTTGATGGCCATTTTCCTTAGGAACTGGACCACCA
GAGGGTAGCTATACTTGGCCCTTCCCACACCAGAATTTAGGTATAGTCCACATGTGTCAG
GCCGGTAAAG
>TR84|c0_g1_i1
TCCCCCTCTATCCAGTTTTCGTCAACATCGGATACGAATTTAATTACATCACCTGCTTTG
AAACCTAATTCGTCCTCCATTTCTGGATCAAAATCATACAAAGCCTTAACGAATGGTCCA
CTATCTTCATGATTATCATTTTTTGAATGATTATTGGCTTGATTACATTGTTGACCCCAT
ACATCATCTTGATCTTGATTTATCTCGTTACTGCTTCCAAAATCTGAATTCG
>TR85|c0_g1_i2
TCCCTGCGTGTCTCCGACTCAGCCGCGACGGTATCCAATCTACATAATAGCAACTATCAG
CTCATTAGCTGTAGTTATGAGCAACCTGTGCATCTTTCACAGGGAAAACAATAATGGCAA
ATGTAAAAGAAAATAAGCATTAGAAGTACGGATTTGTGACAAACAAGCGAGGTTAGGGAG
AAGCCAGCCAAAACAATCTGTTGAGTTTAAAATAAAGTTAGAAAAGACGTTAGAGATCAC
CTATGGACAACCAAAGAGGCAGCCAATAGGTGCCTGGTGAAGCACTGAGGTAGAAGACAG
AAGCACAGAAAACTAGGATATGGAAAAATGAGAACTGGTGTCATTTGAGTACCTACTACA
GACTTATATTTTAGAATGATGTTTTCATTGTCTATAAAACACTGAGCATGGCACGTGGAT
TTTTGTTTGCAAAA
>TR85|c0_g2_i2
TCATTTTAGTTGGAGTGTGCATTTCTGTTATCATGACACACACACACACATACACATTCG
CTCATCTTGGCTGCTATGGCAAAATCCCCATTCTCCAGGGCAGTGCTTGGATCCTTCCCT
AACCAGCTGTCACGCATTCCCATTGTCCTTTTTCTTTATCTTTTTCCTCCAGCTTCTCTG
TGAAGACAAGATCCGCAACCACAGGAGTAATGCCACGCTCTTCCTACTTTTTCAACTAAT
GCTCTGTCATGCTCGAGAGCTATTACAGCATTTTGCAAACAAA
>TR86|c0_g2_i1
AGACAGAGGGAGAAGGCAGGCAGGCAGCATCATGGCGGACAGAGACAGTGGAAGTGAGCA
GGGAGGAGCAGCCCCGGGCCCAGGCTTCGGTTCCATGCACCTGGCGACGGGAGGGGCGGG
CTCGGCTTCCGGGCTCCAGCACGAGACGCAGGAGCTGGCGTCGAAGCGGGTTGACATCCA
GAACAAACGCTTCTATTTGGACGTTAAGCAGAACGCGAAAGGCCGCTTCTTAAAGATAGC
AGAAGTCGGGGCCGGTGGAAACAAGAGCCGCCTCACTCTCTCCATGTCCGTGGCGGTCGA
GTTCCGTGACTACTTGGGAGACTTCATCGAACATTATGCCCAGCTGGGTCCGAGCAACCC
GGGACTGGTACAAGACGAGCCCCGGCGAGCGCTCAAGAGCGAGTTCTTGGTGCGAGAGAA
TCGGAAATACTATATGGATCTGAAAGAGAACCAGAGGGGACGGTTTCTGAGGATCCGACA
GACCGTTAACCGGGGACCCGGTTTGGGATCCACGCAAGGCCAGACGATCGCTTTGCCCGC
ACAGGGACTTATTGAGTTTCGTGACGCTTTGGCTAAACTTATTGACGATTACGGCGTGGA
GGACGAGCCTGCGGAGTTGCCCGAAGGGTCATCATTGACTGTGGACAACAAGCGGTTTTT
CTTCGACGTCGGATCCAATAAGTACGGTGTGTTCATGAGGGTAAGCGAGGTGAAGCCGAC
GTACCGCAACTCAATCACGGTTCCCTACAAAGTGTGGTCCAAATTTGGGAATACTTTCAG
TAAATACGCCGAGGAGATGAAGAAAATCCAGGAGAAGCAGCGGGAGAAAAGGGCATGCGA
GCTGCAGCAACAAGAGGAGATGCAGGCGGACGATGGAGACGAGGATTGATATATAGAGAA
AAAAGATGCAAGAGTAATGAAAATAACAAGAGAAATATAATTAAAAACTCTACTGTATAA
AGAAAGAAATCTAAAGATTTAACTGTAATGGTTTAACTCCAAGGGAGCATCACCCACAAT
ATAAGAAACCTCCACAACCTGACAGTTATGACATGTTGTCACTCATCGCTGGATGTTACC
CCACTTATCCACCATTAATACAGTAACAGGCTGCTAAACAAAGTAATAACATTATATTTG
AACATTGTTTCCTACTTGACAAACAATATTGAACTGAGTGTTTATTTCCCTTATTAACAG
AAAACTTTTGTACCAGTTAAAGCTATTGT
>TR87|c0_g1_i1
GAGGGTCAGTCTGATCAGGGAGACGACATATGGAAGAATGTGGTGTTTTACTTCAGACTT
TTCCAGAGGAGACACTGCCTACAGCCAGCTGGCTCTGGACCGTCACACTGACACCTCATA
CTTCCAGGAACCATGTGGAATCCAGGTTTTCCACTGCCTCAAGCATGAGGGCACTGGGGG
AAGGACACTCCTGGTGGATGGCTTCTACGCGGCCGAAAAACCGTCGCGGCTGAGTCGGAG
ACACGCAGGGA
>TR88|c0_g1_i1
GCATTTCTCATTGGTTCCTGAGCCTATCTAGGAGCAGAATACACAACACAGGTCTAGAAT
ATTTACAGTCACTTATTTTGCCAAGCTGAACTTTATCATGACCAGACATGATTTTAAATG
ATCAAACAAATGAAACACTAGATGGTAAAACTTGATTCACCTCACGCTGCTGTGGATTCT
GTTCTCAAATGGCAGCTGAATGACAGAAACAATATGTCAATCATTATCCTCAAACTTTGC
CATTATT
>TR88|c0_g2_i1
TGTGTGCCTTGGCAGTCTCAGACGAGCGGCCATGATAAAGCATCACTCTGAACAGCATTT
CTCATTGGTTCCTGAGTCTATCTGGTAGCAGCATACACAACACAGGTCTAGAATATTTAC
AGTCACTTATTTTGCCAAGCTGAACTTTATCATGACCAGACATGATTTTAAATGATCAAA
CAAATGAAACACTAGATGGTAAAACTTGATTCACCTCACGCTGCTGTGGATTCTGTTCTC
AAATGGCAGCTGAATGACAGAAACAATATGTCAATCATTATCCTCAAACTTTGCCATTAT
T
>TR89|c0_g1_i1
ACCACCGTCTACCTAACCGTCCAACCCCTCGGCCTCAGCCACGGACCTGACAAACCTTCT
TCATGGATGACAGTGGACACAGCTCTTTTTGTCATGTCAGCTGGTGAAACCAAAGAGGAC
TCAACATTAGTGTGTTTCACAGAGTCAAAAGACAAAGAAAAGTATGTTTGGAAAGGAGAA
TTAAATGCTGGGACGTACCACCTGCTTCCCTTCACTACTGGCTGCAAACTAAAGAAAAGG
TGCAAAAAGAGCCCTTCTAATAAACCTGTAGAACTTGTGTACAGAACGGACACCGGAGAA
CTGGACCTCACCAGAGAGCTCAGGGAGGTGCTGTCTGACATCTTTGAGGTGATAGACATG
GATGGAAATGGCTTGCTCAGTCTGGAGGAGTACAATTTCTTCGAGCTGAGGACCAGCGGA
GAGAAATGTGACAAAGATGCCTGGGCTGTCTGCAAAGAGAACTTTGATATGAGGAAGAAC
CAGCTGACACGGCAGACCGTCGCGGCTGAGTCGGAGACACGCAGGGA
>TR89|c0_g1_i2
ACCACCGTCTACCTAACCGTCCAACCCCTCGGCCTCAGCCACGGACCTGACAAACCTTCT
TCATGGATGACAGTGGACACAGCTCTTTTTGTCATGTCAGCTGGTGAAACCAAAGAGGAC
TCAACATTAGTGTGTTTCACAGAGTCAAAAGACAAAGAAAAGTATGTTTGGAAAGGAGAA
TTAAATGCTGGGACGTACCACCTGCTTCCCTTCACTACTGGCTGCAAACTAAAGAAAAGG
TGCAAAAAGAGCCCTTCTAATAAACCTGTAGAACTTGTGTACAGAACGGACACCGGAGAA
CTGGACCTCACCAGAGAGCTCAGGGAGGTGCTGTCTGACATCTTTGAGGTGATAGACATG
GATGGAAATGGCTTGCTCAGTCTGGAGGAGTACAATTTCTTCGAGCTGAGGACCAGCGGA
GAGAAATGTGACAAAGATGCCTGGGCTGTCTGCAAAGAGAACTTTGATATGAGGAAGAAC
CAGCTGACACGGCAGGGCTTCATGGAGCTGACCGTCGCGGCTGAGTCGGAGACACGCAGG
GA
>TR90|c0_g1_i1
AGTGGTTCTGGTCCATTTATTGAAGGCTACAACATGAACATGTCATCAGGCGCATTCTGA
AAAATAGATTTACAAACAAACAGATGAGCTTTGGTTGAAGATCAGTCTGCAGACAATCAC
CAACGACGTGACGGAAATGCTGCCGCTTTTCTGCACATGACTGCTGCAGAGCAACAGCCG
TGATGTTTTTGGACACATTCAGAGTTTTTTGCTGGATGACACAACACAGTTATTGCATTC
ACATGAAGATTGAATGTACAGCTCTGAGGCCTCTGTGCTTCCATCATCATCATCATCATC
ATCAT
>TR90|c1_g2_i1
GTCTCCGACTCAGCCGCGACGGTAAACATGATATGATTTTAACGAACATGTTGTTGTGAA
TCGTGTAGCCAGATACTCTCGCCTGTGATTGGCTGCGACACAGTTGTCAGTTTGCATGAA
TAAATAACTGACACCGAGCGCTGTCCTACTCTGGATTTTTGTTTCTTCTGCGTCAGATTT
TTTGCGTTCCTTAACTTTGTGTGTGCGTTCTGTTTTCACAGATAAGGCAGGTTCCATGAT
TGGTTGTGACAGATGGAAGTAAGAACATGCATGTGCTTTGGACTATAGACTTCACTTGAT
TACAGTTGGGAGAAGGTAGTGCATATGTTCATGTCTGATGAATGTATTCCCTCTCTCCTC
TGTTTTGTCTTGCCCTGACAGGCAAATCGTGTACACCGTCGCGGCTGAGTCGGAGACACG
CAGGGA
>TR90|c1_g3_i1
TCATCATCATCATCATCATCATCATCATCATCATCATCATCCTCCTCAGTTCAGCTGAAG
TCTGAGAACGTTTGATGACGCACAGTAGACCACATTCAGGAACTGTGGACGAGACTCAAG
AGTTTCCAACAAGATGCAAATTTATTGTGGTGGTCGACCTTTGAAAAAACGTTCAAAAAC
CAAATTCTGACAACCAAGAAGCTGAAACGTGACTTAAGAGGATCAATCGAATATTAAAGA
GCCGCCATAATTAATCATCAAATCACAAAGAAACAGGGCGATGAGAGAGAACTTTTGTTG
TTGATTTACTTCATATGGGCTAAACAAAACATGATATGATTTTAACGAACATGTTGTTGT
GAATCGTGTAGCCAGATACTCTCGCCTGTGATTGGCTGCGACACAGTTGTCAGTTTGCA
>TR91|c0_g1_i1
TGGGCGGACATTAAAAGAAAGCAAATCAGATGTTAACTGTCCAAGATACTTTCAGTTCTA
TGCAAAATAAAATACAGTAAATTGAATATAAACGTGGCTTGTTTGAAAGACTAAGGTTTA
TCTGAGAAATCTAAGGCTCTCCTCCGATTTTAAAAAGCAGCTACAAACATACTGGCCGCT
CGTCTGAGACTGCCAAGGCACACA
>TR92|c0_g1_i1
GAATAGTTTGGGTTCTTTTGAAGTGGGTTGTATAAGGTACTTATTGTTACTCATACAGTA
CAGTAGACAAGAGTACCAGCATGCAAGCTAGAGTATGTACTGCTGTGGAGGGGGTTCAGC
AGCAAAGGTAATGGCGACTCGAGCTTGCAGACTGGTACTGCTACTGCTTCTCCAGACTGG
AGGCCTGCGTCTACTGTATATACAGATAATATTGCAACAGCAACGAGAAATTTTGCTGCA
CATTTTTTTATTCTTTCGTGAGAGAGACAAGACACCCTGATTTTGCTGTATGGCTCTGGA
GGGAAACGCAAGAGGCCCCAACCTTAAAGGACACATCACCTGAAAATTATTTTTTTTCAG
GTTACTGCACGTATAACTCAATCCTCT
>TR93|c0_g1_i1
GTTTTTTCACCCTACGTAATATGGCTGCACAGTCCACACCAAAGCAACCTTTATGCTCCA
TCAGAAGCGCACGTCAGATGGTTGAATAGCTTCGGAAACCCCCCCACCCACGTCCCTCCA
ACACCTTTCTGACAGCCGTCCGAAACCGTAAGTCGGACGTTCACACATACTTCACGCAGC
GGTCGGTCAGGTGTGTGCAGAGACAAGAGAGTGGGCAGACGACCGCGGCTGAGTCGGAGA
CACGCAGGGA
>TR94|c0_g1_i1
CAGTGCTGATGTGCAAAAAATTTTGTAAATCAGTCAAAAAAAATCACTGCAGCAGGTGTA
ACATGCAGCTCTAATTAAGACACAAGAGCCCGCTGCTCTTTGCCAGAAAGCAGCGCACAT
AGGCACGACTTCCCATTGGGGGGGGGGCATTAAAGCATGAGTGTGTGTGTCAGAGGGGTG
AGAGACAGCGCAGGGACGAGAGGCGCCAGACAGCTCGCTACGTCACCGTGTGTGTGTGTG
CGCGCGCCTGTGTGCGCGTGTGACGCTGCGCTCCACATCAGCTCCAGTTTGCTTTGCCAG
CGATCCCCCCCCACCCTT
>TR94|c1_g1_i1
GCACTGACACATGAAATATTCTTTTGAATCTTTAACCTTTATTTCAGTCACACCTCCTCT
TGCAGAGCGGGATTAAGCACTGCTACTCACCTAACGCGATGCACAATACAATAATGCAGC
CCTGTTAGCACTGGTGCATCTTATAGCTAGGTTGACACAACACATGCACATGACACGGGC
GCACGCGCACACACACATAATGATGTCAGCAGCGAAGGCACACCACCCGCTAAAAGAGAC
GACACTGCAGATCAACACGAGTACAAGGAAGCTAGCGACTGCACGAAAAAGGTCAGAGCC
CAAAACACACGGCGAAGCGCGACGCTAGCTGCCCACTGAGACCAGACCCGGGCGTGCTTA
CCTCTCTTGTTGGGCACGGCAACTGAAAAGACACAAAGTCCAAGTTGTCTCCATGTTCGT
TTAAAAAGACACACACACACACACACACACACACACACACACGTCTGACCCCACAGCGTT
>TR95|c0_g1_i1
GTATGCCGACGTTGTTTAAGTGCAGACCCACTCTGTCATCTGTTTTCAAAAGGCAGCAAT
CTTTCTCACGAGCATTATATATAACACCTTCAAAAATGTAAATACTCAAAATTCACTTCA
CTGAAACAAAAACAAAGAGATTTTAAATTCTGAATGAAGAAAATCACATATTTCACTCAA
TTAGATGGGAAACCTCATGTATAGCTGACATG
>TR96|c0_g1_i1
GAGTGCTGACACCTGTTTGAGGCCAGTGGAAAAATGTTGATAAGAGTGAGGCGATGGAAA
AATCATTGTCGCAACAGAGAGAAGAGGGCTAGCCCGCAGCGGCGTGCCGGCCCCGTTGCG
TTTCACCTCTGGCCGGGCAAGCGTCTGCATACTTCTCTCATACTTTCAGCGAGAGGAAGC
AGATGAGAGGAAATTACAGCGGCGTCAGGAAAAGATTCCTCGGTTGGTGCATGAAATTCT
TTCCGGGGCTTTGGTAATCTAATACCACGGCTGACATTTCGTGTGCCCTTAGATTTTGTA
AATGGCAGAAAAATAACTGTGTGACCGCCTGTAAAGACTGTACGAATTCATTTTGCATAC
CTGCACATGTGCTTGAGAAAA
>TR97|c0_g1_i1
GGTCTGTCTTTTTCTTGGCAGTCAAGGACCTCAGTGTGTGTATTGTGGTGGGAGTGGACA
GGATTTCCACTGAGGGGAGATGGGGGGGGGGGTGTTCTGAGCCAGGGGCATCCATCTGGC
CACTTGTCTGATTACATCTCATTAACAGTCCCCCCATCATCAAGGCTGTTCTCTCAAGTG
CTGCTTCTTCCATTTATCTCATCGCTACCATCTCCAGTGGACTGGCTGGGCCGACCGGGA
AATGTGTGGAGCATGTGATGCTTTGACCAGCTATTTTCTGCTGG
>TR98|c0_g1_i1
CAGTGATAATTTTAGGGTGTTGACCTTCAACCGTGCAGCCTACTGACATACATGTCCCCA
AAATTTCCTTGACTGTTCCGCTAAACTTTCTGGCCAATGATCGAGGTCTCATCTGCTGTG
CAATTTTAATAACCTCTTCCATCGTAATGTTGCCATGATGTTTGATGTTTTTAACCTTTT
TCCTATCTCTTGGTGGCTCTTTCAGGGCCTTTAAGACTAACAGAGAAGCGGAAGG
>TR98|c1_g1_i1
AGAAGGGACTATTGAGACTGTTGCTTGACGATTCTGTATACGCAATTTAACAGTCACTTT
CAATCCTTTATAGTCAGCAGTCATTTTTGAAATATCCTCAGCAACTTTCTTGGGAGGCAC
ACCATAAGGACCCAACTTTGGACCCAATGTAGCAGCTCCACTTATTTCCCCACCAATACA
TTTTGCATTTACTTCAAACACCTGAGTTGGATCGAATTTTGGAGGCATCCCTCAGCTTAC
AACACAAGACAGCGGAATGGCTACCACGTGTGGTGACT
>TR99|c0_g1_i1
GAAGAGAAAGAGACCCCCACCGCCTAAAGAAGCGCGATACTCACTGCTTTCTGGCGGTCC
GTAGACCATGTTGAATTTGTAAATCTCTTTGGCGTAGTACTCTGTCTCTGTGTTGTCCTG
ACCGCAACTCTGCTGTCGATCCCTCCTAAGCTCCTCCAGTAGCTCCTTGGTGCTGTTATA
CAACGCTTGGATCTGATACGGGATCTTACTCGGTCCGAGGGAGTGCGGGGGACTCGTCAG
CCGCAGTTTGCTCAAAATCTGCCCGCGTATCGCCTCGACCCTCTTCCTCTT
>TR100|c0_g2_i2
GTCTCCGACTCAGCCGCGACGGTGGAAGTGCTTCAGTCTCCTGATTCCAGGACCTAATCA
AATCAAATCAAATCAAATCAAATTTTATTTATAAAGCCCAAATTCACAAAACACATTTTG
CCTTGGAGGGTTTCACAATCTGTACAGTGAGCGACACCCTCTGTCCTTAGACCCTCGGTT
CGAATGAGGAAAAACTTGCCCAATTGTGCAATATGTTTGTGTTGATCTCTTCTGCTTGTC
TGTCCGTCCTGTCCGTCAAAAACACATTAAATCACATAACTCTAGAAATGCAGGATAAAA
AGCGCCATATGTTGGCATTCTTTATGTCAATTTGGCATCAATAATTCGTAAAGATGAACT
AACTTTAAGTACTTATTACTTGCTAAACTTTACTACCCCACTTCCTCTTGATGTTCAGAC
TGAGGTCATGACTATACCATACTGCCAGCTTTTGTACTTCCTTCCTGAATGCAGTGTTGT
CTTTGTTGATGAGGCCAAGCACTATGACATAAAGTACAGCGCAAATTTCTACCGTGGGCC
AAATGTATATTTTTTGAGGGCTTTTGATGCCTGTAATGACAGGATAGTTGAGGAAAGGCT
GGAAATGAGAGGCTGAGAGGCAGAGAGGGGGGAGTGGTCGGAAAGGACCGTCCGATGCGG
GATTCAAACCGGTATGAACGTTTGAATGAACGATTTAGCCAATAAACGTCCTCAAATCTA
TTCCAAGATCTATTCCCAAGCCAGCCACGGCTATTCAATAGTGAATTTCCACCGACAGAC
TGTATCATTTCTC
>TR100|c0_g4_i1
TCCCTGCGTGTCTCCGACTCAGCCGCGACGGTGGAAGTGCTTCAGTCTCCTGATTCCAGG
ACCTAATCAAATCAAATCAAATCAAATCAAATTTTATTTATAAAGCCCAAATTCACAAAA
CACATTTTGCCTCGGTGGGCTTTACAATCTGTACAGTGAGTGACACCCTCTGTCCTTAGA
CCCTCGGTTCGAATGAGGAAAAACTTGCTCACAAAGAAACCCTTTTAACGGGGAAAAAAA
AGGTGGAAGAAACCTCAGGAAGAGCCACAGAGGA
>TR100|c0_g5_i1
GATTGTATGAGGAGAGAGAGACACAAATTAATTATATTGCATCACTCACCTGATCCCTTT
CCTCATCATCATCATCATCTTCAACCTATTGTTTGTATTAAAATACAACTCATCTTCTTC
TTAGCATCTATTTTTTTCCCACATTATGACTTTACAACACATGAACACAACGAAGTCGGA
AGAACAACTTGCCAACTTGGACATGAGTGCCACTTATGTAGTAGGGGCATCACTTCCAGC
GTCCCACCAGCATTAAAATTTGCGAGTATTATTATCAATTGTGTATCATTTTCCCCTAGC
AACCATACGGTATTGGCTCTAGCTGCATGTCAAGGGCGCTTTGACAAGTGCCTCAGAGGA
GAAATGATACAGTCTGTCGGTGG
>TR101|c0_g1_i1
TCCCTGCGTGTCTCCGACTCAGCCGCGACGGTGTTCAGACGTGTGCTCTTCCGATCTAAC
GCTATGGGAGGACAGCGGCATAACAAATCCAAAGTTGCCACAGGACAGCATACGACGCCT
TGTTGTGTAAGTAGTCGACATTTCCTCAGCAGGTGACTAATGTCTGTTTTAAAGATGCGA
CAGTTTGTGGTCTGATAACGGATTGTGACGAAGGTAGTAATGATACTAATAATCTTACAA
ATGATCAATCACAACTTTATTCTTCTTTTAAAACACTGATGTTTAGAGAGCCTTTACCTC
CCTGCCCGTCCCACCATTCAAGAATAAAGACAGCATCTAATTACTATACATTTGTACACC
TTTTCACAAATATGAGGACTTAACATGATCTCCTTGTTGACGAGCACGTATGCCACAAAA
TCCATCAGAATGATTTCGCTACTAATGTCATGAGCTCCGCATGACTGTGTAAAACATACT
GCTCAGAG
>TR102|c0_g1_i1
CAAGATGTGTCAAAACTGCTTTAATAAATAACTGGGATAATTATTTTGAACAATGAAACA
TCCACTAAAATAATGGAAACCTTTTCACTTTGTATAAAATTAACTTATGTCCCTTTCAGA
ATAAAATGTATACAATATGCATATTCAGCTTTTAACACCAGCAGTGATGCATCTTTAATT
CTTTATTTTGGTGCGTCCCATTTACAGAAAATACGATGGCGTTTTTGAGGCAATGACATG
ATATGCAAAGGGGTCATTTCGAAACTGAGTTGGTAACTTAAGAAAAAAAACAAAACACAT
CTGCATGGTAGCAAAAACATCTGCAAATCTTGTTCCCTTCATTAAAGCCTTGAAACCAAA
CATGAAGCTGATGCATGATGTCCACATTTGACCTACTGACATCCACATCCATGGCACTCC
AAACAGCCATGGTGGACTTAGTTTTTAATTTTTTTTGTTTTCTTTTGAATCCTCCATCAA
GTGTTTCATTCCAGAAATCTCCATGATAGCAAAGTGAGACAAGGAGAGCACTTTACTCAG
GCGGATAAAACACGCCACTATACAACACACAATGTTTTAAAGAGTTACTTTCCTTAATAG
TGAAAACAAACCAACAACATAAAAAGATGACCATTGATTACACAAATAATGCATTACTCA
TTACATTAAGGCACCTGAAGCAAAAGGGTTTGTGATGGGTTTAGAGATGGTTTGAGAACT
TTTTAAGGCTATAACCTTGGCGGCGTTGCAAC
>TR102|c0_g2_i1
TGTGTGCCTTGGCAGTCTCAGACGAGCGGCCACATTGATTACACAAATAATGCATTACTC
ATTACATTAAGGCACCTGAAGCAAAAGGGTTTGTGATGGGTTTAGAGATGGTTTGAGAAC
TTTTTAAGGCTATAACCTTGGCGGCGTTGCAACACTGCCTGCCAAGAGCTACTATTGAAA
CCAAATCCTCATTAAACAAACACAAGCCTCCGATAGAAAACAAGTTAAAAATGAGAGTTG
AACCGTAACACGAGTGATGACCAGATCAAATAATATAAAAGTAAAACTCTGCCATGTTGT
GGCTGCTTTTTTCCTCTGATATGATTTATTTTTTGGTCAGGGTACAAATCTTGAAGTTGA
ATTTCAAACTAAAAAAAAAGTACTAAAGCCACAACCACTGATGTGACGGTCACAAAAAAA
AAAAAGAATTAGATCGGAAGAGCACACGTCTGACCGTCGCGGCTGAGTCGGAGACACGCA
GGGA
>TR103|c0_g1_i1
TGTGTGCCTTGGCAGTCTCAGACGAGCGGCCAGAAAATCAGGTCCGGACACAGGAGACCT
TGAAGGAGGGCAGGGATGATGTGGCAGTCCACCAGGGACTTGATGTTGTTCTCGGTGCCC
ATAGCTAGGCTGCCCAGCACCACGGAACACTCTGTCCGTAACTCCAGACTGGATGAGCTC
TGCTGGAGCAAGTACAATAACCTTGGCACAGCTCCGAGGACGATCAGATTGGCCTTCTGC
TTGTTGTTTCCTATGACAGCATTCTTCACGTCGATGACTCCCTGCAGCACTTTCTGTGGG
TCGGGGTCGAACAGTCTGTCAACATAATGGCGACTAGTGACCGTCGCGGCTGAGTCGGAG
ACACGCAGGGA
>TR104|c0_g1_i2
GTCTCCGACTCAGCCGCGACGGTCTTTGTCACCCCCCTGACCTCCATGGTGGTCACCAAG
CCTGAAACTGAGGACGGTCCAGACAGCCCGCTCATCGCTGACAAGCTGACTGAGGGTTAG
TAGGGAAAGAGAGGGTTTAAAAAGTGATCCTGGTCAGGCAGAAAAACAAAACCTTACTGT
AGTACATTCACAAGCAGCATTCACTATTGAATTAATCTTTTCAGCATGTTATTTATTCTC
ACTTATCTACACCAGCAGAGGCTGGAGCCCCAGTTTGAACTGTGAAATTCACCTGTTTGT
TTTTGTCCATCTGTTTTTTTGTTGACAGAGCAAAGACAACAGGCAGAAAGAGTGGGTAAG
ACAGTCGCTTTTTACCGTAAAACATAGAAAAGACTGAAGTCAATTCACTGTATTGTTTCT
AACTTCAATGTTATTGTTGAATGTAGCACATCGATATAACCAGTACATACCACCAGTGCA
CTCACATTATGCACAGGCAACACCCACATACTTTGGTAAGTTTTTTTCTGTTTTCTTTAG
TTTTTTTTTAATGTTGCCTGCAAAACTTAACACATCT
>TR105|c0_g1_i1
GGTCAGATCTAGAAACCTACGCTGAAAAAAAGGGGGGAAACATGCATAAAACGTCCACAT
TGTATTGATTCTGCTGGATGCCTTAAGAGCGAATCCATAATTACAACATGCTGCGTGCTG
TTTTTCTCTCTCTTAAGCCTTGTTTATCCTGAGAAGCTGGACTTGAGCTGTGTTAGCCCC
GTTGTGCTTCAATCAGCCCTCTCCACCGCGGGCTTTTGTAGCGTTCGAGGGAGGCGGGGT
GGGTGGGGGGAGGATTTAAGTGCCTCCATGTTTTGAGGGTCATTACCGACGAAGTGGGGA
GTGA
>TR106|c0_g1_i1
TGTGTGCCTTGGCAGTCTCAGACGAGCGGCCAGTTTACATAGATGAAGTTGAGGTCGACC
AGGAGGGGATTGCTGAGATGATGCTTGATGAAAGCTCTATTGCTCAAGTTGCACGACCTG
GAACGTCACTGAGGCTCCCTGGAACAAGTCAAGGCGGGGGTCCCACACCAGCTGTCAGGC
CTATGACACAATCAGGGCGTCCGATAACAGGATTTGTGAGACCCAGCACGCAGTCAGGAC
GTCCTGGGACAATGGAACAAGCCATCAAGACGCCCCGCACTGCAAGCACTGCTCGCCCTG
TCACGAGTGCGTCTGGCAGATTCATCCGACTGG
>TR107|c0_g1_i1
AAAAGAAGAAAGGAGAATCGGAGTCTGCTGTGGAGAACGACCCGAGGTCGGCGGAGCGCC
AAGCTGAAAAGCCACAAGGCCTCAGCGTGAACATGGAGCAGGCCGAGGTGACGGTGATCC
CCGATAGGCTGGGGGACAGCCAAACAAGCGACTCTGACTCCGACGGACCAATCCTGTACC
GGGATGAGGAGGAAGAGGAGGAAGAAGACGAGTACACGACCAGCTCTCTGGCCATTAAGA
TCCGCAGACGAGACACCCTCAACATCAAGCTG
>TR107|c1_g1_i1
GCTTCAGGAGCCATACCTTTGTTGGTCTCCTCACCGGCGGCAGACGCCTTGGCGGCAGAT
TTGGGCTCCACACCAGGTTGAGAAGCCCCCTGAGCTCCCTCTGTCTCATTCGAGGAGGGA
GACTTGGTGTCTGAGGAAAGGGGCGAGGATTTTAACTCCCCGGGCTGACTAGGAGTCTCT
GCCGAGGCCTTTGGAGGTACGGAGGAAGAGGAGGTGGGAGTGTCCGATTTCCGGTTGGTC
CTTGCATCTGTCCCGCCTGTCTGCGCTGCAGCGCCGGCGTCCTTCTGCGCACGAGGGCGA
AGTGTGGAGGCGGAGGCGGGGTTGGTTTTTGTTGTGCAT
>TR108|c0_g1_i1
GCTGTTAGGTAGCCATCCTAGGATTTCCCAGCTTGTAATAGGAAGAACAAGGTTTTGTAC
TGGAGACATTTTCCTCTGAAGTCAATGTTCTGAACATTGTGCTACAGTCTGCATTTCTGG
GAAAGAGGGGAGTAGTCTCAAGCTTGGACTAGGGGAGGAGAAAGGGGTCTCAAGGGAGTG
GTGTTGATATTGAAAGACCCTGAGGACACATCTTCAGAGAAGGAGATAGGAGGCCAGATC
ATGGAGATCG
>TR109|c0_g1_i1
AGACATAGCTGAGCATAGAGTTCACTACTTTATCTATCAGGATACCGTGGAGTACATTAT
TGCTCTGCTACTCATCAGAGAGAGCAAAACAGAAAAACGTATTATTTTTTAAATAATTCT
GTCTATTACAATGAGCATTCTTGGTGTAACCATTGGTTAGCTTTGCTGCTCAACATCTGC
GTAGCATATATCATCTCCAACCTGAATGTCAACCGTT
>TR110|c0_g2_i1
AGAGGACATCAATAACCTCATTGCTTTTGGCATTTTCCCAAATGTGAGCCAATTAAACCA
CTTTTACACTCAACAGAGCCCTCTCAGTTTCTCTTCTACCGTCTTTGTCAGTAGCTTTCA
AAATGACGATGTTTGCCTTTTGCTCATACTGACTCTTGGTTCAGCAGCTGGTGAGAGTAG
ACGACATCTTCATAGTGGTATTTCTCTGCTAGAGCCACGATGGAGTCGTTGCACCTGATT
GTACTCAAAATCTGCAGCACTTCAACCACAGCAGACCTTGTGTTTGGATCTTCAGGAGGC
TGCTGTTTGCAGATGGTGTGAACTTTCTGAACTAGGTGGTTTCTGAAATTCTGGAGCTGA
GGCAAACAGACAGTCTCTCCTTTGAGCCAAGAGAGTGGCAGACTATCTGCTATCTTTCTG
CATGCATGGACAGCAGACTGGCCGCTCGTCTGAGACTGCCAAGGCACACA
>TR111|c0_g1_i1
TGTGTGCCTTGGCAGTCTCAGACGAGCGGCCAAAATTAAGGTGGCAGCTCCGCACGCGCT
ATTTATAGCTCATAAATGCCGAGAGAATCTAACGGGGAACAGACGTCATTTAAAATTCAA
ACACCTGCAGAGAGAGGCCGAGGAGGCCGAGTGGACATGCGGGGGGGGGGATGGAGAGAT
CAACAGCAGGAGAGAAAAAGAGCAGCGCCGAGCAGCCAGAGGCAACGCCTTCACTCCTGA
AGAGCTCCCACTTGCTGCTATGGCAACACTACGTATTCTGTCGGCGTGTGCGCGCACGCC
GGTGCTCTGTGTGTCACTGTGGACACACACGCACGCACGCTCGCACGCACGCTCGCACGC
ACGGCGTTAGCCAACAGCTGGTCACGCTGCTGCAGACTTCAGACCGTCGCGGCTGAGTCG
GAGACACGCAGGGA
>TR111|c0_g2_i1
CTGCTGCCACCGGGGGCAGGCGTAAGCCCCCTCGCCTTGTCTCTCTCTCCCTCGCTCTTT
GTCCATCCGCGCTCTGCGTCCGATCGCCCGCTGCAGATTTATTCAAAAGCAGATAACAAG
CTTGAAAGGGGCTTCCACCTGCTGCTGCTGCTGCACAGGTCCCATCCAGACCAGAGGGAC
TGAGCGTAGCTTGACGTGCGCACACACACACACACACACACACACACAAACAACACACAC
TCACGCATGAGTGCGCCAGCC
>TR111|c1_g1_i1
GTCAAGGCGAGGGGGCTACGCCTGCCCCCGGTGGCAGCAGTGCTCCGCGGAGAGCAGGAG
GAGGAGGAGGGGGGCTGGACGCGGTGGGACTGTTTAAGACGCCATGTCTATGCGAGGGCC
ACCTGTCACTCAGGCCAGTGACCATGGCAACAGGCCCTGCCCAGTGCAGAGGGGAGGGGA
GAGGAGCAGATACCATGGCAACACAAGCTGTCACGGCATGGCCGCTCGTCTGAGACTGCC
AA
>TR112|c0_g1_i1
GAGAAGGGCTTCGGTTTTGGTAAGATACAGTGGTGTAGAAGGCATCTGGAAAAGGGGGGA
AGAGGAATATTGGCTTATTGCTCCTGATGGTCCACCTCTATGAAAAATTAAATAGGTCTG
TTTTGCAGGTTTCCCCTCTCTGGAGTGCCCTAAGCTGTGTTATGGAAACATCATCTTGGT
AATTTATACGCCAAAGAACACCTGGTGATGAAAGAAAATGGCCGCTCGTCTGAGACTGCC
AAGGCACACA
>TR113|c0_g1_i1
GTACTTCTAACCTCGATCTGGGAGCTAAGGTGAGCGCACGGGTTGCGTTTTTACCCTCGA
CCGCTGCGCCTCAATCCGCTGAGCAGTGTGGTGAAGTAATGGAGGGCAATCAGGAAGTGA
TCACCTTGGTAGCAACCTGCATGGCGTCTTATCAAACCCCGGGTTTAAGAGGTGAAAAAC
TTCCGCAGGGCTCTCGAGTCTGCACAAATGGGCAGACAT
>TR114|c0_g3_i1
GCATTTGTCGGCTGGAGTATGGACACATAAAGAGAGCATTTAGTCTTGAAGATGCCTTTG
TGTTCACTTCATGTGATCCGCCTGCATCAGTGTACTGCATAGTCTTTCTAATTCTGTCTG
ATTCCTACTTCCTAACATGCATGAAATAGTTCTTGGTTTCACTTTCCGTCACCTGTGTGT
CTCATAAACACAGTCACATGTGCACCAGTGTGCAATAATAGAGATCAGAGCTTGGTTTTG
ATTTCAGTAGAAGTGGAAGTAAAGGTTTGTGCCACCCACTGTTTGGTCAACTTTGTCAGA
GGATGGTGTACAAGAGATCAATTTGATAAAATACTGTAACATATTCCTGCTGTCGAGTGA
AAATATGAACCGTCGCGGCTGAGTCGGAGACACGCAGGGA
>TR114|c0_g4_i1
TGTGTGCCTTGGCAGTCTCAGACGAGCGGCCAGTCTTGAAGATGCCTTTGTGTTCACTTC
ATGTGATCCGCCTGCATCAGTGTACTGCATAGTCTTTCTAATTCTGTCTGATTCCTACTT
CCTAACATGCATGAAATAGTTCTTGGTTTCACTTTCCGTCACCTGTGTGTCTCATAAACA
CAGTCACATGTGCACCAGTGTGCAATAATAGAGATCAGAGCTTGGTTTTGATTTCAGTAG
AAGTGGAAGTAAAGGTTTGTGCCACCCACTGTTTGGTCAACTTTGTCAGAGGATGGTGTA
CAAGAGATCAATTTGATAAAATACTGTAACATATTCCTGCTGTCGAGTGAAAATATGAAC
CGTCGCGGCTGAGTCGGAGACACGCAGGGA
>TR114|c1_g1_i1
AACATCTCCGTCATCGCAGCCACCGGATTCCACTTAAATGTGCCTCATCATACCCTAACA
ACCCGAACCGGATCATGTGACTCTGCTGCTTAACCGTCTGGTGGTTCTGCCAACTTGCCT
AACAGTCTGCGATACAAAAGGCATGTTCAGAGCAGTGTGAGACTGATTGGTTATTAAGGT
CAGGGCAAATGCGTTTGGGGAGAAGAGGAGATGCAGATGCAGAGTAGGCTGGATGTGGAA
GCAGGACCACCAGCAGCGAGTGGCCTTCTGCATTTGTCG
>TR114|c2_g1_i1
AGGAGAGGCTCGGCTTGGCATCAGGTTTCAGACCTCCCCTCCTAAATATGGCTTATAATT
ACACCTAATCTGCACCAGGGCACGGCTGCACGGCTGCATCAAATCCTGTCATTGAGGTTT
CTTGATATATCTCGGCCTGAAATTATTCCAGCATGTGAAACTGCGGTGGATCCTACAGAG
CGCCCTGAGAGGCTCTCCCTGTGGCATGTTTAAGTTCCTGTCCTTGTCTCCCTTTTTAGC
TACTTTGCCTCAGGTCTCAAGATG
>TR115|c0_g1_i1
ATGACATTGTAGGTAAAAAGAAAAAAATACGATTAAAGCTACAAAAAAAGAAAAACAATA
ACGGTGGATTTGTCTCGCGGTGCCTGAACAGTATTATTGACATGGGAAGGGGTCGAGTTC
GCTTTACATGTGGGGAGGGAGTTGGGTTATTGCAATGTATTTTTCTTTTTTTTTTTTGTT
AAGAGGACTACACAGTTGAGTGGCCGCTCGTCTGAGACTGCCAAGGCACACA
>TR116|c0_g1_i1
TCCCTGCGTGTCTACGATTCAGCCGCGACGGTAGACTTACCTACGTATTCATCCATGTTG
AATGTTTTTACATACTGGAACGAGACTTCTCCCTTCTTGTAGAACTCGATCAGTTTCTTG
TAACAACCCAGGGGGGTGCTTCCTGAAGACAGGCAAACACTTACAAAGCAAAAGTGGAGT
CACGGTACTTGAGTCTTTCCCAAAATGCAGACTTTATACTACTACTACTCTTCTATGTTT
CAAGGGAGACATATGTATTTTTTAACTTGGTGAGTGATTTTCACAAAGTCAT
>TR117|c0_g1_i1
AGCCTTTACCTGCTCCTCACTTCTTCTGCGGCCTTTTAACCCACACACACACACACGCGC
ACAGCAGTTCTTGCATATCACATATTTTGCATGCACGTCATTTTTTCCAGATTCTGTGTC
TCCATTCAAACAATATCAGGTGTCGGCGGCCTCTCTCGCACTCTATATCCCTCTATCTGT
CACTATTTTGATCTCTGCAGCCGGTGTGTGGTGGTGTGTAATGGCATTATATGGTTGTGA
CATTGAGCTTTATGCTGCTGCTCCAGGGGTCAGCGCTCCCGGAGGATACGCACACACACA
CTGAAAGTGAGCTGCAGCCTCGCGG
>TR118|c0_g1_i1
TGTGTGCCTTGGCAGTCTCAGACGAGCGGCCAATGAGTCTACTATGAGTGTGATAAATGT
AAACATAACTTCAACATGTATGATGACCAAGATTGTTCTTCCTAGAATGGTTGAAAAGAA
AAAGGGCATAGTTGTAAACATTGGATCTTTAATGCACATTCTTCCATTTCCTTTGCTTAG
CCTATATCCAACATCTAAGGCTTTCATAAATAGATTTACATCTAGTTTGAGGAAGGATTA
TCCATATAATGAGCACGGAGTTATTTTTCACTGTGTGAATCCTAGTTATGTTTCTACAAA
TATACCGTCGCGGCTGAGTCGGAGACACGCAGGGA
>TR119|c0_g1_i1
AAGGAAGTGCTGTGTCAGATAGACGGTCAGATCAAAACAAATCAAGACTAACCTGTTGGG
GAGCCTGAAATTATTTTTCTCTCGATCATCTGGAATCACATTCGCCTCGACATGGATGAT
ACACTTTTCCAGCTGAAGTTCACTTCCAAGCAGCTTGAGCGACTGGCCAAGAGGGCAGAG
AAGGACTCTGAAAAGGAGCAGGCCAAGGTCAAGAAGGCTCTGCAACAGAAGAATGTGGAG
TGTGCCCGAGTGTATGCCGAGAACGCTATCCGGAAAAA
>TR120|c0_g1_i1
ACGACGCTCTTCCGATCTACTGTTATCTTGGGATCATCCTGACAACTGACAGGTGCTGTG
GGAGACATTTGGAGAGAAACATGAGATCATTTACTGGTATAAGATTTGCAACCATTAAAA
CAACTTAAGCCCCCCCCCCTCAACTGAGACACAGACTGATGTGAAATGTTTTAACAGTGC
ATGACATCAAAAACTAAATCATGTCAGAGACCTACCTGCCAGAGTCCAGAGCAG
>TR121|c0_g1_i1
TGTGTGCCTTGGCAGTCTCAGACGAGCGGCCAGGCTTCTTTCGGATATGAATGTTTGTGA
ATGATGTCAAGCAGGGATATGATGCAACTGATCCAACACAATCCAGATCCACCCACACCA
TCCTGATCCGCCCCCCACACCCTGCCTAGGGGAATTCTGTGCTCCTTTCTCTTCGTGGCC
CACAAGAATGTGTCGATATTTGGACCATCCCCTTGGAGCGGTTCCAGGTGCCACTTAGAA
GCTAATCGCCTGTAAATGTTTTCCACACTTTCTGCCAAGTGACAATTAGTGCCGTGGTTC
GTGTTTTCTGTCAATTACCATGCAACACCTGACAACAACTTGTGCTGCTGGAAAGTAACA
GGTGTCCGCTGCAGGTAATCCCTTTAAAAAGGGGAAAGGGGAGCAAATACATAGCCAAAC
CTAAACAACATGTTTTGGCCACACTGGATCCTGTTTCACTTTCACAATGACTAGATTTCG
TGCGTCTTGATTTTACTCACGGGAAAAATCTGTTCCCAGAAACGTTTTTGATGATCTCCG
AAAACAATGAAGATGATGAGCAAAGACTTAAGAGGTCAGCAGTTCCTGCTGTAAAGAATA
AGAGGAACTCGCAACGCAACTATACAGTGTGAACAGACTGGTGGGTTCCAGGGTACACTA
CTGCTGGGACGGAGCCAGCAGGTTCCCCCTAACTTCAGTTTAGAGCTAAAA
>TR122|c0_g1_i2
AGGAGCACCTGAAGGCAGCAGGAGGAGAAGCGTCAAGATGGTGAAATTTGGGCTCCAGTT
CAAAGCCACTCTGGAGAATGTCACCAATGTGAGACCACTGGGCGACGACTTCCGCTGGTT
TCTGAAGCTGAAGTGCGGAAACTGTGGAGAGATCCCAGATAAATGGCAGTATGTAACCCT
AGTGGAGAGTGTGCCACTGAAAGGAGGAAGAGGCAGCGCCAGCATGGTGCAGAAATGCAA
ACTGTGCGCCAGGGAAAATTCAATTGACATTCTGGCAGACACGATCACAGCTTATAATGC
CGAGGACAGCGAACGCTTCAAGACAATGGTGCAGTTTGAGTGTCGAGGTCTGGAGCCTGT
TGACTTCCAACCACAAGCCGGCTTCGCTGCACAAGGAGCAGAGTCTGGAACACAGTTTCC
TGAAATCAACCTACAAGAAAAAGACTGGACAGACTACGATGAGAAAGTCAGCGAGTCGGT
GGGAATATACGAGGTCACACACCAGTTCAAAAAGTGCTGATGTCACCATGAGATGAGACT
CTGTGATTGGACAAATGAACACTACCGTCAAAACATCCACAGGTCCTCCTTCCTGACATC
CAAGGACGCTTCAGATGCCGTGTTGGCGTGGTTTGGTTGGTGACGAACATTAACAGGTGT
GGGTTAACCCCACAGGTTGTCCACAAACATCTTGAATTGATCAACACATTCAAGGCTTTT
TTTTTTTTTCACTGAATCAATAAAATTGAAACCGTCGCGGCTGAGTCGGAGACACGCAGG
GA
>TR123|c0_g1_i1
GTATGCAGGGGAAACTGAAGTTAGTCTCTGACTTATGACATCACCTCCCGGCAGTTGCAC
TTTGAGGACAACCAGTTCATGGACACAAAAAGAGGCAAACGCAAGTTGAGACCAGATGCT
GTCCCAACCATCTTTGTCCATCACCCCAAGCCCAAGAGGAGGAAAACACCTTCGAGGATG
ATGGCTTCAGGTGACAATGAAGCACAGGTCAGCAGACTCCCAGGGGCCAGTCAGTCAA
>TR123|c1_g1_i1
TACTTCACATTTTCTGTTGAACTTTAATTATAATGTTGTTCTTTACATTCAGGTATACAG
TACCCTATTAAATTTATCATAAAACGTCTATGGCCATTACCTACTTCACAAAGTTTTCTG
CTGTTGTCACCTTCAATCTTAAAGTTTTGCCTGCTGACCATCGCCAACCATCTTTTCCGG
CGGTCAATGTCGCTGGGGAACCCATACATCCAGACTCCTTTCTCGGAGCGAATGCTGCAT
CCAAAGGCTGCACATCCAACCATG
>TR124|c0_g1_i1
AGATTCTACTGGCTTACCAGGATAAATTGTTGCAACGGTACATTATTAATGAGGAAACAG
TGAATAAATCGTCGGATGACTTAGACTCAACGATGGGAGTTAATCCAGACGAAGAAGCAG
CTGTGGATAAGATTTCTGGTTCTCCATATCCTCAAATAATTGATGGAGAACCAATTCCTC
TTGATGATCGCTATTCAGAACGTGATGCTGGTGAAGATATGATAGTGATTTTTTTCACCT
TTGAAGGCCAACAAAGGAAGGATTTTTATCCCAGGAGAGGTATTGTTCAATCCCCTTTAA
ATCCTGATGAGACCGTCGCGGCTGAGTCGGAGACACGCAGGGA
>TR125|c0_g1_i1
TACCATAGCACCACTTAGTAGTGTCTGGTGGAATAACACCTCTGAGTGAAGGTTTATGTC
TATAATGTATGTGACTGAAAGCACAAAGGTGACACCTACTGGAGAAATGTGGCGCCCACA
TTCACAAGCTTCCGAGTTGGGAAGATGTAATAACATATAGGAACATCTGCCTGGTCTTTA
AGATCCTGCATAGCTCCTCCTCCACTGAACGCATTCATACCGTCGCGGCTGAGTCGGAGA
CACGCAGGGA
>TR126|c0_g1_i1
TGTGTGCCTTGGCAGTCTCAGACGAGCGGCCAATGTGAGGATTTTCTTCTCTGCTTCATA
TCATTAGACTTCAGAATATACTCTGGTGTTTTGAGAGCTAGTTATGGTTATTGTTCCACT
GTATTTATGACAATTTGTTGATATAACTAATTTGTCAAAATGCATCAAAAGAAGATTCAT
ATCAAAGAAACAAATATCGAAACAATTATCTACAGAAACATATTCAACTGTGGCCTCAAA
TGTAACAGAATTCACTAAGAATCAATATCAGTAAATGA
>TR127|c0_g1_i1
GGAAAAAAAATATAGGAAGTTTTTGCTGTTTCTTCCAGTCGGCTAAGCCTGTAACTTCAA
CTGTGAGATGCAATTTTATTTCATATTTTGTAATGTCAATCTTAATTTAAGAATCGAGCT
CCAGATTATAAATTTTAATTAGACTACCCGTAATAACTATTTGCTGTCTTCTCTTATTAC
AATTTAAAAAGATGACAAGATTTCATTTTGTCACCCTCTTCAGATAGTGGCATAAGTCAT
ATTTTCACATTTTTTTTCTAAAAACGGAAAAAAAATGAATAAAATATCTTCAATTCATCA
GTGTTTTCTGTTTTCAGAAAAAACTTGAAAATATGACCTAGGCCATCGTTTGACCGTCGC
GGCTGAGTCGGAGACACGCAGGGA
>TR128|c0_g2_i1
CACCGTTGCCTGTATTACTGAGGGATCTGGATCATCAGAAGTGTGGTGCTTGGATCCTTT
TCCACACACATTATTTGTGCGTTTCTGCTTATTTTCTTTCCCGCACAGTTTTCGGTGCAG
AGGGTGGCAGACCTGTGGACTTGTGGCGTGCTTGTGCATGATTCACGTTTGTGGCGCCTC
CTGCTGTTGCCTTTTCAGCAGTGTTGTGTTTGATTGACA
>TR128|c0_g3_i2
GTCATTCACAGCTTGTCATTTTATTGCATCATCTAAGTACATTGTATTTTCTGGACTGCC
ATGTCATGGGAAAAAGAAACTACAAATGTTGCGATAATAGTGAACATGCTTATGGTAAGA
TCGTGTAAAATATATAAAATACAGTGGAAAAAATGTAATTCCAAACAACACATTTCTCTC
ATATTCTACTATAAATATTCTCAGTTTTTGAGGAACTTTATGCTGTTGTTTCCAACTGTT
TCAGACCATTGTGTCGGAGAAATAATTGCATTCATTCTAATGCTAGGTACACATTACAGG
ACAGGAACACCGGTGAGGAGAAAAGTCTCTTGGACAGCGTGAATGCTTCTATAAAGTTTT
GTCCAAAACTTTCCCATAATCATTTTTTATTTGTTTTTTTTCGGAAAATAATAGACCAAA
ACCAACCACTATTGCATCATCCTGTTTGTCCGCCATGTTTGTTTACACTTAAGTCACATT
TGATCACGCGAGATTTGGAATCATCAAGTCT
>TR128|c0_g5_i1
TGTCTCCGACTCAGCCGCGACGGTCTTTGCAGGTTTGCTCCTCCGTCAGATAGTATTCCA
CACTTGCTGTTCACCACATCATGTGGCTCATCTGTGCCTTTGATTTTTAAATGTATCACA
GTGAGAGTTGGACGTCCATCTGTGTAAAATCCACAGTAATATAGTCCAGAGTCTGATAAA
TCTACTTGTTTGATTATGAGAAAGATGGTGGAGATGTTGGATGTCATTTCAAATCTTTCA
CGTTGATATCCATCACAGAATTTGGCTTCGCTGTCAGAATTGTACATAACAGAGATGCAG
CTGATCTTGGTGTGGTTGACCAGTCTTAACCAGAATGCTATGGCCCATGGCTGCCTGGAA
ATGTTGCTACACAGCAGTGTGACGTTCTCACCAGGCTGCACCTCCACAGTCTGAGACTCA
GAAACTGAGACAGAGATCCAGCTTGCCAGGCTGCAGAGAATGACAGCTATTATTAAGGTG
AACCTCGTCATGACTGAAGCTCTACAATATCCATAATCAGACTGTGCCCCACGGGGGCTG
CTTTCAAAATGAGGAGCTGGGCTGCTTCATGTG
>TR128|c0_g6_i1
GTGGTGGCATAAATGACACTTGACTCCGACACGCCTCTTTTTGTTGTTGGTTGAAATGTC
ACTTGTGCGTAGTCCAGGTCATCAGAGTTTATATTCTCACTTTGCTCTGTATTCTGTTCT
TCTTTACAGGCTCTCTGAAGTTTCCTGTTTTCAACAACCAGACCAACAATGACCAGCACA
AGGAAGACAGTCAGACCGCCCAGGATCAGACTTTGCAGGTTTGCTCCTCCGTCAGATAGT
A
>TR129|c0_g1_i1
TGTGTGCCTTGGCAGTCTCAGACGAGCGGCCATGACAGACAGCATGAGCTTAGCATGCTC
AGAGACCCATCCCTGCTGGCCCTCTACCGCCAGAAGAGAGTGCAGCTCTGTGCCTTCAAA
GACCTCTGAGTACTTTTGTCTAAAAATGACAAGCATGTATGTATAGTGTATCAATTTTAT
CGTTTTGGCTGGGCTGCTGCAAACTGGGGTCAACCCTACATATGCAAAGGTCTGTCAGTG
ACTGTGTGAGTGAGTAATGAAGTTAGACCATTGGTTGGTGATGGAGTTTCCCCTTAGTCT
TTGCTCTTTCAAAATTAATAGGCACAAACAGCCCTGAAGTACATCCTCAGGAAGATTTTA
CAGTGAGGCACATTTACTATTTATGAATGTCACCGTCGCGGCTGAGTCGGAGACACGCAG
GGA
>TR130|c0_g1_i1
TGCAAAACAGTGCATCAATGATCCTGATTATAATGCAGTTTACATTGCACCTGAATGAAT
GTGTACTACATGGATCTCACAGATTACTACACACTGTAACGCCGCACCAGCCCCAGTTTA
CATACTTACGTGTTACACTAGATAATAATGATGCTAGCTCATGTTAGCACACTGAGCATG
GGCTGAACATCTGTGGCTTCGGCTGTAAGCAGACACAAACCATGGT
>TR130|c0_g2_i1
TCACAGTACGCCTTTGATAAACACTGCACAAAGAGGCTGAAACGTGAGGAAGCTGAAGGC
GCCACACACACTGCAGAGGACCCAGGGTCAGGGACCCAAAATGAAGCAAAGGGCACAGAG
TCAAGGGCGTGTCCCCTACAGAGGGTGGTCTTCATCGACAGCACATGGAACCAGACTAAT
AAGATCAGCACTGATGAGAGACTGCAAGATCTTCTCCGGGTAGAGCTGAAGATGAGGAAA
ACGTGTTTCTGGCGCCGTCAGAAGGGCAAACCAGACACCTACCTGGCCACTATCGAGGCT
ATTTATTACTTCCTCAAGGACTTCCACAAGCATTACCTTGCTCAAGAGTACAACGGAGAG
TATGATAACCTGCTCTTCTTCTACTCCTACCTGCACTCAGTTGTCAACAAAGCCAAGACT
GAAGCTGGAAAATGCTGAGTGGAAATATGAAATCAGCTGCATGAGACTGTTATGAGCTGC
AGCAGAAGAGAAGATTGACATGCGAGCCCTACTACAGTGTCCAGTTTTATTTTATGGCTG
ATATTTTATTTTGTAAGGGATACTGTGATGTCTATAAGGCTGAACAATAAAACACAATGA
TCTACAGTTG
>TR130|c0_g3_i1
AGTGTTTATCAAAGGCGTACTGTGACCTGTCATGCAAACACTCCATCATGTCTTGGACCG
AGACGGCCCCTGGTCCAGGGAACACCAACACCACCTTGTCCTTTTCGAAGTCAGGTATGC
AGGGGTAAGTGTATATGGTGACGTCGCTGGCGGCGAGGATCTTGGCGTGGATCGCCGTGC
TCTTCCCATCGGTCTCATTGGGATGTTTGATGATGTCTATCTTCAGAGGTGGCCGCTCGT
CTGAGACTGCCAA
>TR130|c0_g6_i1
GTGCCTTGGCAGTCTCAGACGAGCAGCCAGTATATGGTGACGTCGCTGGCGGCGAGGATC
TTGGCGTGGATCGCCGTGCTCTTCCCATCGGTCTCATTGGGATGTTTGATGATGTCTATC
TTCAGAGGAAGCTTGATTGAGGGGATTTCTTGTGGGGCGACACCCACTAATGAGCAGCAT
GTGTAGCAGAAGAACATCCTTGATCCTCCACATTTCGAGCATTTCAACCTGCCCTTCTGC
TGCGCTTCCTCCAGCACAGCATGCGGTGCCAATTTTAGACCTTGGAGAGGCGGCTTGGCA
GGCTCTTGAGCGTCTGATGAATCACTAGAGACTGTTGTTTTGTCACGGCAACTGGGATGG
AGACGCTGGTCTTGATCCAGGCTACTCATGTTTGCTCTTTAAATGTTGACAGACCAGCGC
TGGGGTATGCGGGCCGCACATTCATAGGTGTTACACTAGATAATAATGATGCTAGCTCAT
GTTAGCACACTGAGCATGGGCTGAACATCTGTGGCTTCGGCTGTAAGCAGACACAAACCA
TGGT
>TR130|c0_g8_i1
AGGCGGCTTGGCAGGCTCTTGAGCGTCTGATGAATCACTAGAGACTGTTGTTTTGTCACG
GCAACTGGGATGGAGACGCTGGTCTTGATCCAGGCTACTCATGTTTGCTCTTTAAATGTT
GACAGACCAGCGCTGGGGTATGCGGGCCGCACATTCATAGCGGTTTGTAACGTTAAATGT
GGACCGGAGAGAGCGTCTTCTTCTACGCCGGAAATACT
>TR131|c0_g1_i1
TGTGTGCCTTGGCAGTCTCAGACGAGCGGCCAGGTCTCTGTACGCTGGTGCTGGCCTTTC
TGGCTGCTCTGGGCTGGAAGACCGACAAGGCCCCGGTGGCAGCCATGGTGGGTCGGTCAT
GGGACGTGTTCCAGCCTCTCCTCTTTGGTCTGATTGGAGCAGAGATCACCATAGCAACCC
TCAACCCCAGCACAGTGGGTTTGGGTCTGGCCTGCATCAGTATTGGTCTGGTGATCCGCG
TGCTCGTCACCTTCCTGCTGGTTCATTTTGGAGGATTCAACCTGAAGGAGAAACTCTTCA
TCTCTGTGGCCTGGCTGCCTAAAGCCACCGTACAGGCTGCTATTGGCTCCAAGGCGCTGG
ACATGGCGAGGGAGGAGGGGAACGAGACCTTAGTTAAGTTTGGTTTGGATGTGCTAACGT
TAGCCGTCTTAGCCATCCTGACCACAGCTCCTATCGGAGCGCTGGGTATCGGACTGGCGG
GACCACGGCTCCTGGCCCGGCAGGTCAAAGATGACACAGACGGTGGAGCCTCAGCTCCAA
GCAGCAATGGGATTGGTCAAGAAAAAGACAACGTGACCCTTGAGAGCAAGCTATGAGCCT
TCTGACTGGACAATCAAGACAGACCTATATATTACACACCTTAAGTTAACCTTCTTTAGT
TGCAGATGTGTTTTTTTAAATGTTATTGCTGTATGTTTCTTTGATGCTTTAACCTCTGCT
GTATATGACTGATATGATTATATGATAGTAAAAGAAGAGAAATCAAAAAAA
>TR132|c0_g1_i1
AGAGGCGTCCCACCCAGCCTGCCTATCACATATACTGCTAAAAATGGCGACGAGTATACT
GCGGCTCTCACAGCGACTTTCCCTAAAAAATATGGGGATAATGGGCCGTAACACCGGCTT
GAAAACATCAAACATATCCCGGATGAATCAAAGCAGGACCGCAGTATCAACGGCGTCGGG
GGCAATCCTACCAAAACCGGATAAAACACCATTTGGTCTTATCCGTATGACAATAGTGGT
GGTGCCTTTCCTGTATGTGGGAACTCTGATCAGCAAGAACTTTGCCGCTCTTTTGGAGGA
GCATGACATCTTTGTCCCTGAGGACGATGACGACGATGACTGAGCCAACTTCTGAAAAAT
ACAAGGGTGCATATCAGCTGGCAGAAGGAAGATGGGGAAGATGGGGAAGATGGAGCACTT
AAACCTCCACATACATCCCTTTACCTCCACCTATCTCCCTCCTCTCTCCTTTGCAATTTA
TGTTGTTTTCATTCAATTCATTTTATCAAATCTCATATCATGTGAGGCTATCAAAACTAC
TAAGTTATGCCTTCACTCTTGTTTGCATGTTTGTCTGTCTCAATAAACAGAGTCAAATAC
ACAGATAAAAAAAAAAAAAGTCCGTTAGATCGGAAGAGCACACGTCTGAACACCGTCGCG
GCTGAGTCGGAGACACGCAGGGAAGATCGGAAGAGCGTCGTGTAGGGAAAGAG
>TR133|c0_g1_i1
TCTTCTCTTCTCTTCTCTTCTCTTCTCTTCTCTTCTCTCTCTCTCCCCACACAAACTTGG
GCTACATATCTTTTGTCTTTTCACCAAAGGGTACAGTTTACCTTGTTACTTGAAGGTATT
TGATGGAACTCACACATTTATCAATTTATTGTTCTGGCAGTTCTGCAGGCTTGAATACCT
CATGAATACTACCTCTATTTGGACGTCTAATTGAATTCCAATAAAGTTTGAGAACGAACA
TG
>TR134|c0_g1_i1
AGTTACTACTAATAGCTGAGCCACATTAGGTTTTTTCAAAGGGCTTTTGCAATACACCAG
CAAAGTACCTGTGGCAACCCTCGCGCTGACAGGGACGCTCCTCTTGTTGCTCAGAACAGC
GTAGACATTGATCAGGTACTCGATGCCAGGTTCAAGCTCTTTGACAGTGGCGACAGTTTT
GTCTCCTGACACGGTGAACTCCTGGTGCAGACCACCAGGGCTGGT
>TR135|c0_g1_i1
TGTGTGCCTTGGCAGTCTCAGACGAGCGGCCAGAGGGTGTGGAGAGAGGAGGGATGAGAA
CTTGAGATGTGGGGGGGGGGTACGAGCCGGGCGGAAACGAGGGTCAGCACAAGCACAATA
AATTCAGGGAGCAAAGCGAAAACTCTTCCCCCTTGTCCTTAAGCAAACCCAAACAACGGT
AGCAGGAGCCAAGCGAGGAGCGAAATCGAGACGCAGGCAGACGCCGGGTGCAGGAATGGC
GTCATCGCAGGACATGAGAAAAACCTTGGAACCAGAGCGCGGATCGGGTCGTCCATTGTT
GGCTCTGACTTTCAAAGTCACGGCGGGGGTCGGTCGATTACATTTCGTAACGGCCGGTCC
CCCCCCCCCAAACAAACCTTCCTGTGTTTATCGAGACGCTACCGTCGCGGCTGAGTCGGA
GACACGCAGGGA
>TR136|c0_g1_i1
TGTGTGCCTTGGCAGTCTCAGACGAGCGGCCACGTGTGCTCTTCCGATCTAACGGACTTT
TTTTTTTTTTTTTTTTTTTTTCAGTGTAACATCAGTGAGACGGAGCGGCTCATATCGATT
GTTAGCAGACTGCAGGGTGAGACGCTCAGTTTGCATTACGTCCTGTGCTTCGTTTATTGT
GTCAAAATATCTCCACGGAGAAGAGACAGAAGAAAACATGTTTGTTTGGTAGAAACCCCA
AAGACTTGAAGACTCGGCTTTTACTTCATGCCTGAGTTAACAAGAGTTAGTTAGAGTTAA
AACTAGTTTTGGGGCTCAG
>TR136|c0_g2_i1
TGGCAGTCTCAGACGAGCGGCCAGCATGTTTCTAATGAATGTGTCACTCTCAGATTGATT
GGAAAACCTTCATGTAATTTATCCACAGAGTGATTCATCACCTCCGCCCGCCCCGGAGCT
TTTCTTTTCTTTGTTAGTCAGCAGAATATTTCAAAAGTTTCTGCACAGATTTCAAATGAC
GTTTGGTGGAAAGTTAGACGGCGATCCGAGGAGCAAGTTGTTTCACTTCGGATGTGAATC
TGGAGCTCAAAGCTCCACCGTGAGGCCGTTCATGGAGCACGTCACGCTGAGACCGTCGCG
GCTGAGTCGGAGACACGCAGGGA
>TR137|c0_g2_i1
ACGTCCATCTACGTCGGCGCACTGAAGGTCGCAGCAGCAGCAGCCTAGCGCTCAGCCGCA
AACATGATGTCCCTCGCTGCCCGCTCTGGGGCTTTTTCCCCGTACCTGCAGGCCACGGCC
TTCACGGTCGCGGGCCCCCTGAAGCCTTTAGTACCCGGGGTGGTTGTGAAGGGAGAGAAG
ATTCTGTTGAACCCGAAGAAAAAGTTCCTGTGCCGGGAGTCTCTGAGCGGTCAGAGCCCG
AAGACCGGGCCTGCTGTTAGCGTTAGCATCAACGGTGAGTCTGTCATTGACTGTTGGCCT
GTTTCTGCTGCTCACTGAAACTTAACGTCTGAGCCCACCTGTGTTAAATGCGTTAGATGT
GTTACCCGTGTGCTGAACAATGACGTCACGTCACATTTATCACCCGTGAACCGACCGTAG
CTTAGTTAGCTTAGCTAATGCCAGCAGCCGGCTTTTCTAGCTAGGTTGTTGGGTAACTTC
CGGTTAGCATGACATTGTCCCTCACTGCAGCAGAATCAGCCAATGTAAAA
>TR138|c0_g1_i1
TGTGTGCCTTGGCAGTCTCAGACGAGCGGCCACACCATTACAGCCAACAAAAAAACAAGA
AAAAGGACACAATTAACCAATGCCACACATTCAGTGTGCTCACCTTTCAAGCGACACAGG
AAATATAAACAAACAAGATGGCGCTCGCACAGTCGACTACATTAAGACGGTGGCCCATAC
AGGACAAAAAAGCACAACTACGAAACTCCATGGGGGCAGAAATGAGACCTCAGCGCCATC
CGCCATCGCAAATGTGAAATCAATCCAAAGAATGGCCTTCAGACATACAGACAGGCAGAC
AGAGACTCATTGCCTTATAGTACCGTCGCGGCTGAGTCGGAGACACGCAGGGA
>TR139|c0_g1_i1
GCCGTGTCCAGAAGAAGAATATATAGTCCACATACTGCCACTCCCCTCATTTCCGTTTGG
TGGTCTGTCAGACTGCAGGAGAATCGTCTGTTTTCCCCCTCACAGTCGACAGTTAGCTAA
CGTTAACGTTGAGCGGCGCTTTACTTTCGGTTTCGCTTTCGGCTTGACGCGGCATCGTTG
ACCTGTCCTGTGCTGACGTCAGAGAAAGATCGGAAGAG
>TR140|c0_g1_i1
TGTGTGCCTTGGCAGTCTCAGACGAGCGGCCACTAACGCTATGGGGGGCTACATGGGCCT
TCAAACTGGGATTGTTCAGAGGGACACAACAAACCAAGTGTCGTGAGAACTCACTATCGT
TGCTCTGCGTTATGGTCCTGAATAAAATGGCCGCTAGTGTGCTGATGTCTCAGTCGCTAA
CCAGCGAATGTTTCATTGCAATTGCCGATTCTTGCAAGATAGTTTTACTGTGGCATTGTG
ACGGTTGCCATGTTAAAGGTCCCATATTAGGAAAAGCCCGTGTTCTCTGGTCTCTACATA
TACCGCCGCGGCTGAGTCGGAGACACGCAGGGA
>TR141|c0_g1_i1
TGTGTGCCTTGGCAGTCTCAGACGAGCGGCCAACTAGAAGACCAGAATTCCAAGCTGGCC
AAGGAAAAGAAGCTGATGGAGGACCGAATCAATGAGATGAGCTCTGTGCTAGCTGAGGAG
GAAGAAAAGGCCAAGAACTTGGGAAAGGTCAAGAACAAACAAGAGATGATGATGGTCGAC
CTGGAAGAGAGACTGAAGAAGGAGGAGAAGACCCGTCAGGAGCTGGAGAAGGCTAAGAGG
AAGCTGGACGGGGAGACAACAGACTTCCAGGACCAGATAGCCGAGCTACAGACCCAGATA
GATGAGCTGACCGTCGCGGCTGAGTCGGAGACACGCAGGGA
>TR142|c0_g1_i1
TGACTTCCCATTTCTTTCTGTGTGAGAAGTCATTTTGTTGCAGCATGCTCATGTGTATGT
GCCTTCACTGGAGCGAAAATTTTCATTTGATCATGTGGGAAGAAGGACAAGCTAGTAGCA
ACCACCACTGCTGACAAAGGTTTAGACACCTGTAAATTACACATTGACACTAAGGAATAG
ATCATATCAAAGCCTTAACACAGAATTGACCTGAAATATTCCAAATAAAATGTGTATAAA
CATAATTAATGGATTCAATGGTTGGTTCATTGACCGTCGCGGCTGAGTCGGAGACACGCA
GGGA
>TR143|c0_g2_i1
AAAAACGGAGGAGTCCGACGTGACAGTTAGAAAGCATTTACGCTACAAGACGAGATCTCC
CCGGCGAGGTCTCTATTAGATGTTGTTGGCAGTCGGTACAGACAGACAGAAAGACGGAGC
GAGACGAACGTGGGCCTGTGTGAAACTCGTTGGGGCTCGTCCGGCAGGGAAGCTCCGCTC
TCTCTGCTCATTGGTCCGTCCTCTCTCTCCTCCGTGTGCTCTCTTCTTCCGTGGCCGCTC
GTCTGAGACTGCCAAGGCACACA
>TR143|c0_g3_i1
AAAAACGGAGGAGTCCGACGTGACAGTTAGAAAGCATTTACGCTACAAGACGAGATCTCC
CCGGCGAGGTCTCTATTAGATGTTGTTGGCAGTCGGTACAGACAGACAGAAAGACGGAGC
GAGACGAACGTGGGCCTGTGTGAAACTCGTTGGGGCTCGTCCGGCAGGGAAGCTCCGCTC
TCTCTGCTCATTGGTCCGTCCTCTCTCTCCTCCGTGTGCTCTCTTCTTCCGCTTTAGTCC
ACCGTCCAGTGAAACTTGGATTTCCGTAGTCCCCCTTCCTGCTTCCCCCACCGTTCACCT
CCCGACACGTACGCACACACTCACACACACACCCCAACCCCACCCCGACCCCCCGAGTCT
GAGCTCCTCAGTACATTTTCTGTCGGCTGGGCAGCACTGCCTCCTTGAGGAAAGAGAACA
CGAGGAGGATCCCAGACCTCTTCCCCCTCTTGCCCTTGGTGAAATAATTAGACACCACGT
CATCTCCTTGTTGCATGGTGGACGGAAGCACGTTTTCCCCCGCCGACAGCGACACGAAGA
AGGCGAAGGGGATCACCCACAGGCAGATGGTGAAGTACGCCAGCACCTCCGAGAATGGAT
AATACTCTTGTGCAAAGTACTGGAAGGCCATATAATGGTTCACCACCACCAACACGCAGG
AGAGGATGAAGTTTGGCGAGCTCAGCAGTATGTACGGGAACGTCTGCAGGAGGCCGAAGT
ACACCAGGTTGGTGAAGAGGCCGACTCCCACCATGAGCACCGGGAAGCCTTCAAAGACGT
AGAGACCCGCCAGCACGCCTGTCGAGAACATGATCATGTACTTTATTATTCGACTGGTGG
CTACTGTGTATTCTTCTATTAGTTCTGCCAAGTAGTACAGGCCAGCAGCTATCGCGAGAG
TGACGAAGGATATCTGGATCACCAACGACAGCTAGCTGAGTAAATAAATAAACCACATCT
CTCTG
>TR144|c0_g1_i1
TGTGTGCCTTGGCAGTCTCAGACGAGCGGCCACGCTCTTGTTTGCTCTTTATTCTACCCA
AACAGAATAATCATCATCTCTGCATGCCTGGCCAATGAACGGGGAGCTTTTTTATTTGAA
AAACGGAGGGGAAGAAAATCAGAAAGACAGACAAAGAGGGATAGAGGAGAGCGCGAGAGA
ACAAAAAGGGGGAAAAAAAACATTCCAAGGAGAGAGAGAGAAAATAGGCCAGCCCGTCTG
GCAGCACAGCTTCCACATGACTTTGATTTGAGGAATAGATAAGTCTAACTTTCACGAGGT
GCGCCGCATGTGTGTGATAGATCTAATTTGCAGTGAAATTCTGTACCGTCGCGGCTGAGT
CGGAGACACGCAGGGA
>TR145|c0_g1_i1
TGTGTGCCTTGGCAGTCTCAGACGAGCGGCCAATCTTCCACAAGTCTCACGAATGCTTTA
GGATTCGTATGTCGGGAGAACCAAGAAAAATGTTTTCTTTTCTCAAAGCAAATGCTCTAT
GTCAACTCACAATTCTTGCTTCATGTGTAGCATATCTCCTCTAAATGCACTTGAATGTGA
AACAATAAAAGTGTAACCATGATTGCCCGCACTATGATTCCTCACTTAAATGCCATAGGC
TTCACATTTATTAAAGAAAATGTATTTGATAAGCAGCCCAGTATCCCAAGGAATTACTTC
CGCAACGATTCTGCAGTACGCAATACCGTCGCGGCTGAGTCGGAGACACGCAGGGA
>TR146|c0_g1_i1
AAAACATGGCAGCTCCAGATCCAAGTAGCCATAATGTCCCAACTCCCCCCCCCCTTCCCT
TACGTCCAGGTACAATTAAATCGAAGAAAAAAACGTTAAAAGATTCAAGTGGTACATTTG
GGAAATCTTTGGGGAATCTGATGAGTGATTGGCAAAACGAATTGGCCTCAACAAAAACCG
TTAGCAAACATGTAGTGTCCTCGCTGTCGTGGCGAGCAGTCTTTGAATGTGTGTCTGTTT
TCATGATCACATACTGGTTTTTCCTTTCTTTCCTGTTTTCTGGTCAAAACAAATTGGACA
TCTCACCATGACTTCTTTGTGTAAGACTTTGGGACCACGACAAGACGTGTCCTGACAGAA
TGAATAAATTGATCAATATATGATTAAG
>TR147|c0_g2_i1
TCCCTGCGTGTCTCCGACTCAGCCGCGACGGTCATCTCCCTCTCTCAGTCCAAACAGCAC
GGTCCAGGCAGGGCAAGCAGGCACAGTTCCTGTTCTGTTCTATGATTTGTTTTGTATTAA
CTTAAGGCAATCAAACTCAGCTATTAGAACTTCCACTTTTTGCTGAAAGACTGAGTGAGG
TGGGGAAATAATACAATAAATATATGTGTAGGTCTATTAATTCTGCCTTGCCCTCTTCAC
TTAGTGTAAATACCAGGGATGTCATTTTGTTAGTACTGAAGTTAACGTGTTGAAGGGAGA
GGTCACCTTAAAGTCTGACTGAGATTTACAATACTGCAGTAGTGGCATAAATAAAAAAAG
CACAGTGAATCATCTGTATATGTGTGTGTTTACTGCTATGCTTATGTGAGCATACACCAC
TCGGGCTCTGCTGCAAAGGCAGCTAATGGTTATTACTTACTATACATGATCACACCTATC
GCCAGTTGAAATACTGTATTGTACATTAGGATTGAGCAGCAGAATTCATTGGCTGCAGTT
GATCAGTTGGTACCAGTGAGCTTGAGCTTTACAACTGGCATTTTACAAGAAAGCGTGCTG
GTCTTTGATCCTTTTCATTGGAATGGAATCATCATAATAAGCATAATAATTAATCAGAAT
CATCATAATAATAATAACAACATTAAGAATATACAAATGATGGATACAGAAGTGATACAA
AATACCCTACGTTAAAACAAACAAAAATGAAAACAAGATACCACAATCAGACATGCTTCA
AAGCGGTTATGTTTGGCAAGAAAGCAGTTTTGTTGTATCATAAAAACCTCACAGTGAA
>TR147|c0_g4_i1
TTTTTTTCTTCAAGGGGAAATGTTATTTTTCTCTTTGTCATAGTCCTCAACTCTTCTTGT
CCTTCACCGTTGCAAAACACTCCCCTTTCGACTCCTCCAACTCAGGGAAAATACAAATAA
AACAAAAACAAATACGGAAGGATTCATCAGGCCTGAGCAAAACACTGTTTCAGTAGTATG
GGGACAACCTTCCTCCCCTCTCCTGTTCCCCCCAAAACATCCCAAGAGTTAACAATCAAC
ACAAGTCTATGGACAGCCAATAGAAATAGAATACATACAATGCACATTTTTATAAACTCA
AGTCCATTCTATAAACTCTTTGCTTATATGAATCACTCTTCATTGGTCACAGTTCACTTG
ATAGTTGGTGATCTCCATTACACGTCTGTCCTCTGGTGCTCCCAACACCGCCGCCCGAGG
CCAAATATCATTGCACAGGAGGGAC
>TR147|c1_g3_i2
GAAAAAAAACAACAGCCATTTATTAATTTCTTATCCAAGGGGAAATGAATCAAATCAATC
ATTGCACTATTTCTTAAACTCTGCCACTTTTTAAAGGAAAATGCAACAGTGTTAAGTTGA
CCTTTCATTTCAAGGACAGAGAGGGGTAAGCAAAAGTGAGGAATCTTGTTTGTGGCCTAT
GAAGGTAGCATTTTTAGGCTCAGACAGAAACGTGAGCACATCAACACCGGGTGTAAAGCT
TGTCTAAATATAAAATACACTTTTACTTTTTGTTTTTGTTTCATTTTAGCAAATATGAAG
TCCAATCAATTTGGCCTCTAGTACTACGATTAAGCTCCTTCCTCAGTACCAAAGGCAATG
TAAAGAGTGGTAGTTTCTTCAGTAGTAGTTTCATTGTGGACAAAAATACTCATTATTACA
TACATTCATATCATTATTGTTTAAATGAATCATTTTCGGGGGTTTTGTCAAGCCTCCATG
TGCCAAATACAACCAGCTCGGGTCAAATACTGTTGTGTAAAGTTGTGAATACTGGTCCAT
GAAGTATGCGGACCATGGAACTGCATAATCTCAAGGCAATATTTGTGAGCAGACGGAGAA
TTCCTGCATAAGTTCAGTTCATCCTGAAGCCAGGAAACCATCTTATGTTGACGCGTAGTA
ACACCATCCAAAAAATATATGTTTTGTATGCTTTTGCTTCTTTAGTTTGGAATGAAATCA
GTCAAGGTCACAGTCCAGTAAAAGGCGCCGTAGACGTAGTTCTCCTCAAAGGATCATTTT
GACACAAGAAATCAGGAATGGGCACACAACTCCGAAGAATAATATAAAACATGCCTTGCA
GCAACCAGTTTGGCAAGAAAGCATTGTTGTCATACAGTATCATAAAAACCTCACAGTGAA
AAGTTACAGTATGCCCCTTTATAGATAAAGATCAGCATTCAGCTACGTGTGCTCACACCC
ACCCACCCACACACACACACACACCCAAACACCCATACGTACAGTACTCACACACACTCA
TATAAAATTTTTCATAACAGCTGAACAATCTCTCTGGCCGCTCGTCTGAGACTGCCAAGG
CACACA
>TR147|c2_g1_i1
GGTGCAAATGGAAATGAAGGGACTTAGATCAGCTAGTTGTCCCAGAGCCATCAGGGGGGA
AACCTCGGATTTCAACGCAGTGGTACCACACAGCCTGATTCTTCTATGAAGAAGAAATAG
ATGAAGGAAAGAAATATATATTGATTTTGACTGAATACTGTGCTTTGTAATCCTGAAGGG
GCATAACTATTTTCACTGTGAGGTTTTTATGAT
>TR148|c0_g1_i1
GGGGTATTAGCAAGGTTCACTATGTTCATCCACATTTGTCTGTTGGATTTTTTGGGGGAT
TAGTAAACCTATATATATTTGGAAACTTCAGATTTTTCAGAATTTTTTCAGAGCACATTA
TTCCAGTCATGCTCTTAACCTCTAAAAAATCTCTTATTAATTTTAGTGTTTCTTGTAACC
TAAATCTATGAACAAATACATACTTCTTCCAATCATTTACCTTTACCAACAATGTGTTAT
CAATACTGAATGACTTATAGATCCCCCCCTCTCTTGTTGTTACTTTCCGTAAAGTGCCAT
TAACTTGTCAAAATGGGCTAAATTATATTGTATTAATTAGGAAATATGAGAGATATTACT
CAAA
>TR149|c0_g1_i1
TGTGTGCCTTGGCAGTCTCAGACGAGCGGCCATGTACACCTTTATGTCCTTACACTCACC
GTTGCCAGTTTCTCTCCCTTTATCTCTTCCAGGGACAGAGAGAGGGGTGGGTGTCGCTCA
GTCATACATGGGCACGTCAGTCTGGTCTCTGTGATCCAGACCAAGACACCCTGCAGAGCC
CCTCCTGTTCTTCCTCTATCACCGCCGCCCCCGCCGCTTCCCCTGCCTCCTCGTTCTCAG
CTCACGCCTTGTAAAAGGTGGACGGGCCAACACTGTACTTACCCGAGCGCCGTCCGATTG
GTGAGGGCGGCGAGGGCTGCACTGTCATTGGCTGACTGCTGGGGAGAGTGCGATGCGGAT
TGGAGGATGTCGGGGGACTACCGTCGCGGCTGAGTCGGAGACACGCAGGGA
>TR150|c0_g1_i1
GACTCTAAAGGAGACAGTTATGTGTGATGTGTGGCTGTATTTTGCACAAATTCAAGTCTG
TCCACAGATCACTTGGGTAGTGCAGTTGAAAGAACATTGCAATATTCAAGATGAGAGAAG
ACCAAAACACTAAGTGATTTCTTTGCATCAGAGAGTCCAAGATATGGCCTGACTTTGCAA
TATCTCTAAGGCTGAAAAATGTGTCTAAGAGACACAATGTGTTTTCTTAAATTTAAGTCA
TAATCTAAAATTACAACTAACATTTTGCTTAAACCGTCGCGGCTGAGTCGGAGACACGCA
GGGA
>TR151|c0_g1_i2
GGCAGTCTCAGACGAGCGGCCATGCACTACAAGGCCTGTGTGTCTTTTATGTATGTGTGT
GTGAGTGTGATTATATGTGTAAATGTTGTGTAGGGAGCTTTACTGTTCAGACTGAAACAG
GCATCAAAGCATCAAACATCTACGACAGAGAGACTCAGCACAAGAATCGGAGGGACTGAG
AGTCAGAGAACGATAACAGGTTAATGCAGACCAAGCTTGCACTGCCACTTATGCCAGTAT
GATTTCATCTTCATATGTCTTGGTATATATTTTTTAAACTCCTGTTTTTCATTCAACTGG
AGCTCGGCTAACCAAAATTTGGTGAAAATATAGAAAACGAGGATGCAATGACAGAGCAAA
TGGGGTAAAACTCCTCAGCTAGTTAGCTCTGAGACAGATAAGCTAGGACGAGTGCTCCAT
CCAGCTTTAATTTCCAGTTCACAGTTTGTAAATTGTCATCAGCACAAATTGTCAAGGCAC
AAATGTAGTGACCATGTAGATCCTCAAATGTCAGTCCTATTTTGCTCATCCTCTCTGCCA
AATATTCCTCTGTTGCATCCTTTGCTAACGACAGATCCAAACAATTGGATGCAGGTGTTA
CTCATAAAAGAAGTAAG
>TR151|c1_g1_i1
TGGCAGTCTCAGACGAGCGGCCATTCCCCAACTGTTCGCCGACTGTACCTAATTCGGAGT
CCAGAGCCCAGACTAACAATTTATCTGGCACAGTGAATCCTTCTATGAATCGTGGCGTAG
TGGTGGGCTCTGGAGGGCAGACCCACATAGTGCACCCCTCGAGGCCCGGCCGTTCTCGGA
ACTGCACAAAGCCTCGCAACAGGATGAGCAAGGGAAAGGGTGACAATGAGGTTCACCACT
CAAAGGAGGTCATGGCAGACAAGGAGGATTCCTCGCCAGATTTCACAGACGGGGGGAAAC
ATGACCACACGTCTCCAGACGGCACCATCACACGGAGGAAGCACAAGTGCACTCCCCGGA
CCACTGTTCGCCCCCCTAGTGGGGTTCAGCAAGCCAACAATAGGGCGACCTTATCCAAGT
CCTTACTACATGTCTATGCCCTCTTTGTGGCCTTGATGACAACAAATATTGACTACATTC
TCCGCTGACCTTCAGAGGGTTTGG
>TR152|c0_g1_i1
TTTTTTCCTTTGCCTTCTCCGCCTCTCTGCCCTCCTCTCTTCCCCCTTTTCTTTCCTTTT
TTTCCGCGTCTTCTTGCTGTCCTCCCCCTCCCCCTTGCTGGCCTTGCCCTCTTTGCGTTG
CCCGTGCTCCTTGCTGTTCCTGCTCCGTGTCCGGCTGTTCCCCCCCCCCCCCCGCTGCTC
CGCGCGGGTGGTTCCTGTTCCGTCTGGCCTCTTCCTCTTCCCTCTCTATTCTGCATCAAA
TTCTTGAGAG
>TR153|c0_g1_i1
ACATCAATATTCAATTAAACGAAATGGTAGCAGCTGGTGCTTATTGCAACCTTGCATTAG
TAAACCACTCTCCATCTGAGTTTGTATTAGATTTCATTCAATTAATGCCAGGAGTTCAGC
AAGCTCAAGTAAGAAGTAGAGTAATCCTTGCTCCTCTTCATGCAAAAAGAGTTTTAGCTG
CTCTTCAACAAAATATCCAAAACTATGAAGCTCAATTCGGAGAAATCAAAGAAGTTGAAC
CTTTCGTAGT
>TR154|c0_g1_i1
AATGACCCCCCTGCCCCCTTACTTTAGGCATACTTGCAATAGTCTGATGAATAACAAGCC
ACTGTAGCAAGTTTGTAAGGATTTGGGATTTTACTTGATAAGTTTATGCGAAGCTAAGCC
ACACACTGCGCCTCTATACACAAATCTGTGCATAGTGAATCGGGGACATCCATGCTTTAA
GGTGTATCAGGAAGCAGTCAAAACAGTGCAATGGTTCTTGATTGTGGAAAAGTTATCAGG
GGGGTGGGAAATGGTTGCACAGGCTGGAAAAAGTTGAATTTTCCTTGAACGCACCGGCCA
GCCTGGCAGCTTTACTGTTTCCAAACTCCCTTTGATGCGCCGAGGTCTGAGCCATATCCA
GCCAGTTTCTATTGAGAAAAAAAA
>TR155|c0_g1_i1
TGTGTGCCTTGGCAGTCTCAGACGAGCGGCCATATATATAAGTCTGTAAAACTACATATA
AAACTACATTGGTATATAGCATACAATACTGTTCAAACTGGAGTGTTATAGACACTAAAA
TCCAAATGTTCATCATTTTCATTAAAAGAATTAATGTAATTCTGTCTTTCTGAAGTTGTG
TTCTCCCCTCTACACAATCAGTCCGCTACAATATAATACAATCACAATATTGAAAGTGAG
AGTGGCCCATTTTCACAAACATGCTGCTATCTTGGGATAAATTCCAACAGCTGTAAAATT
GTTTGAAAAAAACAGCTGTGGCTGGAAGGAAAAATGCTGGTGTGTGTCAGTATTTACAGA
ATGTGCAAGTGTGTAGACCGTCGCGGCTGAGTCGGAGACACGCAGGGA
>TR156|c0_g1_i1
TGTGTGCCTTGGCAGTCTCAGACGAGCGGCCAGGAGGAGGTGCAGGAAAAGGAGGGATGC
ACAAGAGGAGGCCGAGAGGAGGACGAGGAAGAGGACATTGATGAGGTGATGAAGGAAGAA
GAGGAGGAGGAGGAAGTGTCGGAGGGTTCGGGCTCTCTAATTCGCTGCCAGTCTCCCGAC
ACACCCATGACTGATTCCTCCTATTCAGAAACTGGCAGTCTGTTGGAGACTCCGTGTCCT
TTCAGCCCAGGGACCAGTCCGGAGCCCACATCCCCTGTCATTCCAGTGGGCAGTCCAGAA
ACTGCGTATCCCATCGGTCAAGTGGCACTGAGCCAGAG
>TR157|c0_g1_i1
TGGAAGCAGGAGGAACTGGTCTCCGGTTTGTTGGCTTGGTCACAGCTGCTGTCTGGAAAC
TCTTTGAACACGCCCCCTTCCAACCCGGCGCACACCACCTGGCGCTGACGCACACCGCGC
CCACATGTGGCATTACACTGTTGCCACTCCTGTTCGACCCAGTGGGGGAGACAGTCTCTG
TCGCCACAGGGGTAGATGGCTAGTGGACGCAGTGATTGTGGCCGCTCGTCTGAGACTGCC
AAGGCACACA
>TR158|c0_g1_i1
AGACCAAACCATTGGATATAGCAAATTATTTTAATGATTTTTTTATAAATGGGGTTAATG
CACTTAGGCAGAATACGAGTGATACTGACTCTGATTTTCTAAAACTTATGAAAAATAATG
TGATGCTAGACAAGTGTTGCACTTTTCAGTTTAATAGTGTGGATAAAGAAGAAGTAAGGA
AGTTGTTGAAGTCCCTCCCTGACCACAGCTCAGTGGGTACTGACATGCTGGACAGTAAAG
TACTTAGTCTGGCAGCTGACTATGTTTATATCACAAATACAGGAATACTTTGACTGTAAT
GGTTTGAATACAGATTTCCAACATGCTTACAGATATAACCACTCAACTTGTTCTGCTCTT
ACAGCAATAACAGATGATTGGCTTAAAGAAATGGATAATTCTAAGTAGGGCTGTCAAAAT
TGCTCCAAAATGAGCTTCGAATATTCGTTCTAAAAGTAACACTGGCCGCTCGTCTGAGAC
TGCCAAGGCACACA
>TR159|c0_g1_i1
ACGTTGTGCTTGTGGACCAGGGTGAGATGGCCGCGTCGAGCAGCTGCACGGGCGAAGGCG
TCACGGACGACCCTTTCCACTCCGAAGGCGGTATTGACGCTTACTTCGGTAGCAATCTCG
TGCGGTGTGCCGGTACGCACCGATCCGCCATTGCCACAGTAGAGGCCTTCGGTGCCCTCA
CGACATACGACGAAGTCAATGGGCCCAGCGTCGGTAATGTCCGACGACAACGGGGTTGAT
GTGCCGGGGTGCCACGTTGACGGACGCAAATTAACACCCTGATCGAGGGCGAAACGAAGT
>TR160|c0_g1_i1
TTTCCGTACGGCCTCTGTAGCCGCCGCGTGCTTTGAGGTCTTTTTCGTGCCCGTCGCCTG
CGCCACCAGCTCGTCCTGCAGGAAAACGCTGCACAGCCAGGCGCTGCTGTCAGCGAGCAG
GTCGAACTTGTAGTCTATCTTCATGCGATTAAAAGCCGCAGAGTTGTTGAGGATGCAGAT
GGCGTCGTGAGCGTTGTCCATGACGACAAACTCTGTCCAGTGCTTCCGTTTGTCCGGCTC
GTACTGGCCCTTGGAGCTGGGCGTAGGTTTATCCTCTGGGTTGCGGAGG
>TR161|c0_g1_i1
GCTCTGACACTTAAAAAACGTTACGAATGTTGGACCTTTGGGAGATAACGTTATACACTG
CAGGATGGACAACAGTACATTCAGTTGGTGCTACGATGATAACGTTTATATTGCAATATA
AATGGCATAATGAGAAAGAATTTGTTCCAAAAATAATGTTTTCTTACCCGGTGTGTGTAG
TCTCCACATACACCCTTCTCCCCTTTGGGTCCAGGGTCAGCGTGGTCCTAAAGGACTCCC
AGGCGACCCTGAAAGACAACAGCGAT
>TR162|c0_g1_i1
CAGACGTGTGCTCTTCCGATCTCTCGAACCGCTCGCCCGCAATCATGCTGTTGGCGCAGA
CGAATCTTAGTATGCCCGCGAACATCTGATAGGCGCTGGTCCCGTCATGGCTGTTGACGA
TGATGACTTCGGCGGCTTCTGGCTTGCCGATGCCGTCATCGCGGCGCAGGCGCAGCATGT
GCTTGGCGTGGCCGTGCCGGCTCCCGTCGCGGGGCACGGACTGGACGGCGAAGAACGGGA
ACCATCCTTCAGGTCGGGAGAGCGGCGGGGAG
>TR163|c0_g1_i1
TGATGATGATGATGATGATGACGATGAAATGTTTATTTTGTGTGACAATTCTTTGCCGAG
TTGAGTTCAGGACACGAAGCTCTGGGATGAGTGAGGGGTTTTTGCTTTTTGTAGTTTTCC
CACATTTGGTGTTTACTCAGGAAGCGAGCAATCAAAGGCAGCTTTTCATACCATGTGACA
CCAAAAGTCTTAATTCAAAGCACCAGCTTATGCACACATGGCCGCTCGTCTGAGACTGCC
AAGGCACACA
>TR164|c0_g1_i1
GATTTTTGTTTTTTTGTTTTTTACAATGGATGATGTCAGTCACCTTTTATATTAAAAGGT
GGCAGACCAGTTATGATATGGGCATAGCATCATAGTAGTGTGTGGTGCATCATCTCACTT
CGAAGGTTAAATTATGTGATATTTATTTCACCATATTTTCTTACTAACGTTTCATTCAAC
TGTTGAAGAGCCCAGGAATTGTTTGATGCGTGCAGAGAAATGTTCCACCGTCGCGGCTGA
GTCGGAGACA
>TR164|c0_g2_i1
GATTTTTGTTTTTTTGTTTTTTACAATGGATGATGTCAGTCACCTTTTATATTAAAAGGT
GGCAGACCAGTTATGATATGGGCATAGCATCATAGTAGTGTGTGGTGCATCATCTCACTT
CGAAGGTTAAATTATGTGATATTTATTTCACCATATTTTCTTACTAACGTTTCATTCAAC
TGTTGAAGAGCCCAGGAATTGTTTGATGCGTGCAGAGAAATGTTCTGCCATCAACTTAAA
TAAAAAACTTTTAAAACTCAATTGAAACACATCAAAAAATTGAAACAAATTAATTTTGAT
GAAGCACTTACACCCCATGTTAAATCTTGGATTAAGCTTGCAATGCACTGAAGAGTAAAT
TTGTCATGCGTGTCCAGGAAGATGGCACCGGCTTTTCATAAACTGATTTGTGTAGTGCTT
GGGAGGTGCAGGGATCAGCATTTCTCTCATTTTCGTTGTCATAGGCGATG
>TR164|c1_g1_i1
TTTTCTGGTTCAGTGAATGTTTATTGAAGACCAACAATTATATAACAGTGTGGACAGCCT
GTCAGAGAAATCTTACCTTTGAAATGTGTAATAAAATATCTACCAAGCAAGCTCTATACA
TGTCACATACATGGAAACTGTTGGAGGACGTTAGCAGGGGGGAAAACCGAAACTAAAATT
CATCGTCAAAGCTCTTCACAAATTGTGCACACTCAATATTCTAACAAACACAATGTGTAT
ATATTAAATGCCATACTCTTCTCAAACCACGAAATAGACTAAGGGTTAGAAATGCTTCAA
AATATACTATTATTGGGTACAATAAATCATTTGGTGTTTTGATTATCAACAATTCACTTG
ACTTCCAGTTTCTCCTCAACTCCATGCGCGTAATTTGTAAATCAAACAGATTCAAACAGA
GTGACAGGTTGTTGGTGCAGGATTGAATTATGA
>TR165|c0_g1_i1
GAAGGCTGAATCCAGCATGTTGTCGTTCAGCCAGGTTTCCGTAAGACAAAGCACCGCACA
GTTCCTCATCTCACGGGAAGTCCCCAGCCTCAGTCGGAGCAGATCCAGCTTGTTATCCAA
GGAGGGGACATTGGAGAGGAACAAGGTCGGGATCGGTGGTCTTCCAGCGCTGGCCTTCAG
CCTGGCTAGCAGTCCGCCTGGCTAGCAGTCCGCCCATTTTGGCCGCTCGTCTGAGACTGC
CAAGGCACACA
>TR165|c1_g1_i1
TCCCTGCGTGTCTCCGACTCAGCCGCGACGGTTGTAGTACTAAAAATATTTGTCTAAATG
TAAGTTATAAAGATGGCGGCGCACAGCAGTGCAGCGGCTTCTCGTGCTCTCAGGGTCAAG
CCCCCTTTTAGTACTTTTTCCGTTGGTCTGGAGGCCAACTTCACCAGTTTTGCTTGTGTA
AAGTACAGCCGAACCGAACTTAGTAAAATAAGGGATGGTTCAGCCATTAACATGACAGCA
CCAACACCGCCAACAACAACAGCAGCCCTCGCAGCTCCTGAGGACATCGGACTGGCGTAG
GGATGTCCGCCTGTCAGAGAGCAAGCAGAAGCGGTGCGTACGGAAGCAGAAGAGGGGCAA
ATG
>TR166|c0_g1_i1
GGGGACTGACACAGGGGCTTTTTTTTTTTTTTTTTACTGCATCCGAGGACAATAAACCAC
GTCCACGACGTTAGCTAGCGCTCCATTTCCTGTGTTTTTGATCTCCGTTCAGCTGCGTGA
TGAGATTACAGGAGACGGAGACGGGCAGCCAGCCCGCGGCGACCGGCTCGTCCAATCAAG
AGGCGGCCCGCGGCCAACGGGAGCCGCAGAGCGTCAACTGGCCGCTCGTCTGAGACTGCC
AAGGCACACA
>TR167|c0_g1_i1
CTATGTGTATTACGTATTTGATTTTATTTTACATGGTTGCATATTCATTGGCGGAGGACT
GGAGGACAGTCTGAGTCACGCACACACACGCACGCGCACACTCATACATACATACGTACA
GGAAAAGCGGGTTCATTTCAAGTTGAAATTCATGCACATTTTTATTGAACAGTTATATAA
AATACTTTTCATAGTTGCAAGTGCATGCCTCATCTGCCAACAGTTTTGAAGTTAAATTAC
AAAAGCAAGGCTTCATGTCGTGTAGTGAATTACTTGGGCACTTAAGCAGTTCTTAAAAAA
GATCGAAGTATATTTTTTTTTGTTTCATCTTAAAGTATTGAGCAGTATCAAACCTGTAAC
TGATATACAAAGCAGAGTTCCAAATAATAATAGTAATAATAATCAAATTACACTTTCTGT
GGCACATTTACAAAACAGAACAAAACCG
>TR167|c0_g2_i1
TCCCTGCGTGTCTCCGACTCAGCCGCGACGGCCAGACGTGTGCTCTTCCGATCTAACGCT
ATGGGTGGGGTAGATTTATCGTGGCTTGCTGGAATTGAGTGTTAATTTTTCTCTTTTTAA
GTATTGCGAACAAAGTAAAAATAGAGAACCTATATTGTGTAAAAAAAAAATGAAAAAAAA
AAAGAATACAATAAACTTAAAAGTGTCTGCCTATGCATGTTTTATAAAAATCAAACAAAG
GAAATAGAAAATCTGAATACCTTGGCTGTGGAGGCCTGTTTTGAAATATATTGCGCTTTA
GTGAACATATACTGGATATACCTGCATACTTTCAATTAACACCATGATGCTCTATGCCTT
CAACTTCTTTTGTAATTGAAGC
>TR167|c0_g3_i1
TCCCTGCGTGTCTCCGACTCAGCCGCGACGGTTTTTGTTTCATCTTAAAGTATTGAGCAG
TATCAAACCTGTAACTGATATACAAAGCAGAGTTCCAAATAATAATAGTAATAATAATCA
AATTACACTTTCTGTGGCACATTTACAAAACAGAACAAAACCGATTTTACCTGTTATATG
ACACAAACAGCTAATCATGCATTTTTGAGTTACACGTGTAACCACACACCTCACAAGAAT
TGTCAAACATGCTTAATTGGACTGTGTGCACTTACAAGCGCAGGTTAAAAATATGATTTC
TCATCCATCTTAGATAATTAAATGCTTCAATTACAAAAGAAGTTGAAG
>TR168|c0_g1_i1
GCTGCTCTTCACTGCACACAGGAAGCGTTCATCAGTCCAAGGAGGACCTCAGATCAGGGA
ACATCTTCTGTCCACTGGGGGCCACGGACGGCCCCTGTCACACGGGGCCATTAATACACG
AGTGAGAAACAAATGACACGAGTCGAAAATAATAAAGGGAGATTCTGTTTTATTTTCAAA
AGTTCTTCAAAACCACAAAGGTCGTCGATAAGGCATTCACAACATCTCAGTCTGTTTTGG
TTTTTGGACATTTGAGACAGTTTTGATGCTTTCAGAGGGTTTCCTACGACAGGAGCACAG
CTAAGGCACAGCACGACCCAGAGAGAGAGACAGAGAGAGAGAGACAGACAGAGAGAGACA
GACAGACAGAGACAGACAGACAGACAGAGAGAGAGA
>TR169|c0_g1_i1
GTCATAGGCCGTTGCTCTGTGTCCTGCAGTGAAATCTAAGACAGGCAGAGCTGGGGCCTG
AAAGGAGAGGATGAATAATTAGAAGAATGGAGAACTGAAAAGTCAGGGAGACAGCTTTAA
TGAGACGTAATTGGATGGAGGGCAGCTTTAATTTGATCAAGGCCAAATCCGTGTTAGTTT
CCCAGTGCGAGGAACACAATCTGCACAGGGCCCTGATGTGGCATGAAGAGAAGGAAGTAC
TTTAGAGAGAGAGAGGGAGACAAGTGTGACTGAAAGTGAAATATTGGGG
>TR169|c1_g1_i1
TGTTTGAGTGTGTGTGTGTGTGAGTGTGTTTTCTCCCGTCGTCCCTCGCCGTGCGGACCG
TGCGGACCGTGTTCACCGCGCTGACCGCGCATGAAGCCGCTCACGTTAACGTCGCGAGTT
CTTCTTCGCGGAAACAACTTTTGTTTCCACCCGGACTGTTTTTCCTGCTCGCGTGTCGCG
ACATGAGATCAGGTGGATAGTCAGAGTGTTTCTGCGGCTCAAAGTCTGATGCTCGGCTGC
AG
>TR170|c0_g1_i1
CTCCAGCTCCCTCCCCTGGCCTGTCATCATCGGCATCCCCGCTGGTATAGTGTTCATCTT
TGGCACCGTGCTGCTGTGGTTCTGCCAGAGCAGGAAGCACTGTCCCCCTCCCAGCGCTCC
GGCGGCGGCCTCGCAGGTACTGCAGAGCTCCCACCGGCTGCCGTATCGAGAGCGGGACCG
GGGCTGCGTGGTTCCGTCCTCCAGCTCCTCCAGCCCGGACAAAGACTGCATGAGCTCCAT
GAACTATGAGGAGTACCTGGCGCAGCAGCAGCTCCTCCTCACCCAGGGAGGACCGTCGAT
CCCCCCGAAAATCTACCCCAAAATCTACACTGACATTCACACGCACACTCATTCCCACGT
GGACGGGAAAGTACACCAGCATCAGCACATTCATTTTCAGTGTTAGCCTCCGTGCCAAAT
ATCCCCCACTGACTGCTCCTGTATCTCAGAGGGACAATGAGAGTGAATAGCAGCTCCTGA
GTGACACTCACCTGGCATTACTCTTGAATAAAAACTCTTCTCATAGCTGGAGATTGTCGG
GAAGAGTGTGCACGTGGGAAAAAAAAAAGAAACAGTGGCCAGTGACACACACCTTGTGTT
TTTACATACCGTCGCGGCTGAGTCGGAGACACGCAGGGA
>TR171|c0_g1_i1
ATGTGACCTTTCCCTCTCCAGCGTTTCTCCTGTAGTCTGACAGAAGATGACGTATGAGCA
CACTTTGACATGTGCAGTAATTCTGCCTCCTCTGTAAGTGTTTAAATTGAAAATTTAAAT
GTGCCTGAATGACTCTGTGACACTTCTGGAATCTGTTGTCCTGAAGTATGTTCTACACTT
TCTGTATCCAGTGAGAATTCATTAGTATTGGTATTAACCCGAGAGCTTTACACTGGATAC
TCATAAGAGACAGTGGAGTCAGTGATCATTTAGAGGGTTTCATGGTATAGTCAGTGTGAA
AAATCTAAATGT
>TR172|c0_g1_i1
TGTGTGCCTTGGCAGTCTCAGACGAGCGGCCATGTATTACCATCATCAAGTTCAATTATA
TCACAGGATTTTAAAGGACAAAGCTTTTTACAAGTTCAGAAAGGCCAACAGTGTAACTAT
TGTATTGCAGTTAAATGACGAGCAGAAACTCTTTTTTGCCACAAAGCATGAACCTAAATG
AGGAAAGACAGTCACTGTTGAGCTTCAGCCATTCAAATCTTCAATGAGTGGCTGCGACAT
AGAAATGTAGCTTTTTCCACCTTGGCATGGTTTTTGACACTTTGCTCTCGGAGTCAAAGG
CAGGCAGTGTTACCGTCGCGGCTGAGTCGGAGACACGCAGGGA
>TR173|c0_g1_i1
CCCTCTCCATGACAAAAAGCTCTTGGCTTACATGTGGATGAGTTAGTTTATGGTAGAGTA
GTAGTAAAATAGTGGAGTGTGCTCTTAGTTTACTTAGACAACTTAAAAGTCTCTTTATCA
GAACATCTTTTGTGACTCTGACATGCAGGCACTCCAGGTACTGTTTGTGCTCCTCCTGAC
TGCTGCGACAGCTGACGGTCAGTCTTTCCACCCCGGCAGGTGCCCCAAGCCATCTGTTCA
AGAGAACTTCAACGTTACAAAGTATATGGGCACCTGGTATGAAATAGAGAAGCTCCCAGC
TGTGTTTGAGAGAGGAAAATGTAATCAAGCCACGTACAGTCTTCTCCCCGATGGGACCGT
CAACGTTCGCAACGCAGAGCTGCTTTCAAATGGGAAAATAAATTCAATTGAGGGTGTTGC
CAAAGTTAAAAACTCATCTCAACCGGCTATTCTGGATGTCAGCTTCTTTAAAGGTGTTCC
AGATGCTCCGTACTGGGTACTCTCCACAGACTACCAATCATATGCTCTGGTGTACTCTTG
CTCTGACTACTTTGGCCTTTTCCATATCGACTTCGCCTGGATCCTCGCTCGCACTCGGGT
GTTGACCAAGGACGTCATCAGCCAGCTGCACGATAAGCTGGCTGCTGCTGGTGTGAACCT
AAACCGCCTTACTGCCAGCAATCAGACCGGATGTGATGTCATGACCTGAGGCATGATCAA
CAAAATGTAGAAGCGGAGCAGAGAGTCCAGTCCTTGTTATGAACTGTAGTGGAAATGCTA
ATTATTGTACTTTTGATACATTAGTAGCCTACTATATATATATGTATGTAAAAAAACAAA
AAACAAACAAACAAAAAAAACTACTAATAAACTACTAGACATACAAGAAAAAAAAAAAAA
GTCCGTTAGATCGGAAGAGCACACGTCTGAACTGGCCGCTCGTCTGAGACTGCCAAGGCA
CACA
>TR173|c1_g1_i1
CAGTCTCAGACGAGCGGCCACCTGCAACCTAAAGACAATGTTTGCCTATATTCATCTGTG
TGTTCCTTGATAGGATCTCTGCATGTGTAATAAGTACAGTTGGATTTGCTTTTTTCGTAC
TATTTAAGTGAAATCCTTCTTCATATTAGTTGTCCTTTTCTCTCTTCTCTGTGCAGTTCG
AATGGGAAAATAAATTCAAT
>TR174|c0_g1_i1
TGTACCGCCAGCTGTTCTCGGAGTCCCAATCTCAGTAGTTCAGAGCGAATATGGATCCTG
AAGTCCAACTCTTCTCCCCGGCTGATCAAGGCGTTGATGAGCTGCATGCAGCCACCCTTA
AGAGCAATGTTGTGATTGTTCATGCCAGCAAGAAGTGGCTGAAACCTCTCAATGTCACGC
TTTTCAGCCTCCTCTGTAATGGCCTCCAGAACACGCTCATGAAGGTTCTCAGGATGTTCC
AAAATTGAAATGGCAGA
>TR174|c1_g1_i1
TGATGAGCTGCATGCAGCCACCCTGCCAAAAACACGTCGTAAAGTCAGATTCACAATTCA
CACTAACTGGACAGATGACAGCTGTAATACAAAATAGAATAACTGTCAGCTGAGTAAGTC
TTTTACACTGCAGTCTTCAACCAAGTAAATCTTTCAATCAAGGGCAACTGGGTTGGAGCC
ATTTGTCAAGTAAAAACATTCATATTAGTGTGTGTGTGCATGTGTA
>TR175|c0_g1_i1
TGTGTGCCTTGGCAGTCTCAGACGAGCGGCCACTGTCATCATATGCAAAACGTATGTAAA
TGCAGTGAGACGGTTTGCCGCAGAGAGTTGTTGTCACAACAGCAGCATGTAAGGTTGTGG
TAAGCCCACAAAGTGTCACTGAAACCGAGGTAAAGTGGCCATTTTTAGCCCAATTCAGCT
CCACTAGCTTTTGTTTGCCGAGGTACGTTGTCGGCGTACGTATCTTCAATGAAACTGTTG
GCTGCTGCTGCTGTTTTTCTTGTGCAGTTCCACTGTTTGTTCACCAACACTGCTATCTAT
GAGGAACTGCGTCAATGTTTCAACAAGGACAGCAGTGAAATTAGGGTTTTATGACATGAC
ATTAATGGCTTCAAACTTTGATCAGTCTTCAGATAGTCAGATGATATACACCCTAATTGG
ATGCAGTTGCTGTGTTGATTGGTGCAACAAGCTGAGAAACGCTAAAACACTTCCTAGTAT
TGGGCAA
>TR175|c1_g1_i1
CATACGTTTTGCATATGATGACAGAGAGGTGAGGCTGTCCAAGTTCCGCTCTGAAGTGGA
CTTTATAATGTCACACCGGCCCCGTGATGCAATCTCTGAGCAACACTGGTTCATGTGGAC
TCGTGGACAGATGTCGTGGAAAGAGGTGGCCCCAGATTCAGCTTTTTTTTTTTTTTTTTT
AAAGTGACAGACGTGTAAAAAACTCTAATCACACCGG
>TR176|c0_g1_i1
AGACAGTAAACACACATAAAAGCCATATGAAATTATTTGCTTTAGGGCATACTGCTGGCT
TGGTGGTCTACTCCACACCAGGGCTGACTTTACACCATTCTCTTAATTTGTTTGGTCTGA
AGAATAAAAGAAAGTTTCAAAGTTGCATCTTGAAATTGTTATTTTGTCCCACCAACAGTC
CATACTCGGTTTATTACAAAGCACAAAGTGACAAGCTGTGACAAAGCATCACAATTTAGA
GGCCAAAACTCAACTGTTAATACTTTATCAAAACAGTCGCCCAGAGCGTTAGATCGGAAG
AGGACACATCTGACCGTCGCGGCTGAGTCGGAGACACGCAGGGA
>TR177|c0_g1_i1
ATCGGACGGGGATAGAGGGGAGGATCAAAATGTATCCACTTTACAGAAATTTACAGCAGA
ATGTAGTCTATCCACACTGAATGGGAGAATCACAATGACAAGTCTGTAGTAAAGTCTAAA
TGCTACAATGGGTTATTCACTGAAGAGCAACATGACAGTTTAAATAAAGACAAACTGTTT
TTCTACAAGAAGGTGTTATTCTTTAGTCTGTTACACAGAAGGATACGGTATGAGTGGGAA
CTCTGGTTTTTAATGCCAATGTCGTCTTCAGATGGAAAGA
>TR177|c1_g1_i1
TGCAGTGGACCATAAAGGGTGAAAATAACACCACACAAATTACTCTGATTTCAATGCTAC
TGCATGTCATCGGCCCAATTGGTGAATTATTGCCAGGGAGTGATTTAGGGAAGGTGATCA
TACGAGTGCTTTATTGATGAGAAAAGCTGGTACAATGCACCTTTAGCAAATACGGGAGAT
CGGAAGAGCGTCGTGTAGGGAAAG
>TR178|c0_g1_i1
ATCGAGACACTGACGGGAGCTCGTTGTGTGCCACAATCGCGGGAGAGATGGGCGACGTTA
CGGCTGTCGGCGGAGTGAAAGGAACAGCTGAGAAATGCAAGAATAGTGAGGCTCCTCTCA
GTACTTTGGTCAACGTTAGTTGTAATAACAGCACCACAAATGTTGGTGCTCCCGTCGCCC
TTAATGTCACTTCCAGTGCCGGGAAGTCCGGCGTGCCAGAAGTGATCGAAGTCCTCCCCG
TGCAGGAGGAGGAGGAGAAGAAGAAGAAGAAGGACAACGCGGCGAGCGGATCGTGGTCCG
GGTCCGGGGATCAGATCAGTAACGGGAT
>TR179|c0_g1_i1
GATGCTGCACAAAGGTGCTGAGCAGGGAACACAATTGTTTGTGAATAAATAGCAACAGCA
CTTCATAATATCCAATAACTCTTTTTAATGTGTCTGTTTGTGTAAGAATACAATGGCTTA
ATTAATGAGCTTTAGCGGTATCGATATGGGTATCTGAATTTGGAGGAAGCCAGATGATTT
CCCTTCCCCTTCATCCCGTCTTTGCGCTAAGCTAAACTTGGCCGCTCGTCTGAGACTGCC
AAGGCACACA
>TR180|c0_g1_i1
TTATTGAAATGCACAACAGCTTGACAGGTATGTACAGTAGCCTATGTAGCCCATAGACAT
ATATACATGTAACAGTTAGCCGACCAGAAAATCCGCTGAGAATATCAGGTACGTTATCTA
TTGCGTTCGATTGCGGGATACAGTAACGTTACACAATGTAGACTGGTCAGATGCATGCTG
CAGATTTTGCTTTTGTTTGTATATTGCATACTACATTTTGGGCAAATCAATACAAACTAG
CAGTATAGTTTGGGGTACAGACATCATGACAGAAGCTGCAAAACAACCGAATAAATTAAA
ACTTCTCTCTGAGGAGATAAAAAATATAAAAAGGGAGAGTAACTGGATAAAAGCACAGAC
AAGGACCAACATAGGCCTGGCTTTCACTCGCTGGTGTGAG
>TR181|c0_g1_i1
TGTGTGCCTTGGCAGTCTCAGACGAGCGGCCAATTATAACAACACTGCAAAAGTAGCAAA
AATGCAGCCTATTCAAGAAGTATTGTGATTTTAAATAACAAACCAGACACCACTAGAAAT
CTCCCCCTTTCCCTCACGCTGCAGTCCAAAAGGACAGTCACTGTCAAACTTGGACGCCCA
CAGACTAGATTCAATCCTAAAACCTGCTCCTAAAGTTCTCAGGTGACTCACAGAGTTACT
CCTTACAGAA
>TR182|c0_g1_i1
TAAATAAGCATTTTAATGAGTGAGGCGTGTATATAGACAGACATTGTGACCTTCACCATC
ATAGACATAGGCATGGACTGATGCAGGGGGACGCTGATGGGAGAGGAGGCAGGCCTTGAG
TGGAGTAAACTACCTGTAACGGGCTGGTAAAGCAGTCTGTGTGCTAAGTATCACTCGTAG
AAACAAACTCATTTATGGGATTTCCCTCCATATGTACATTAAATTCCCTCTTACGTAGGT
TAAGCACACTTGAACCCCATGCCTTCGCTACTTCAACCTTTTTACCGTAAAGCGACTGAA
GATTCTCCGACCCGCCGCTAATATTAATGAGTCATATTAAGCTGTGGAGTGGCTGCTTGT
CAGACGCACTATACCATTAGTATTATAGCCCGGTTTGTTATGGTGTCTGGTGGTGGCTGA
GTAAAGGCAGGTATGAATTATGCCTGACAGGAAAAAAA
>TR182|c1_g1_i1
AAAGTGACACGCTGACATACCACGGTGACACTTTCCTGTTTAGTATGCTGAAATTAAATT
TAACCTTATTTCAGCGACAACTCGACTGTTAATAAAGCGTAAATACCTCCTTTTTTTGGT
GCTTAAATGCAGGTTAAAACAATGCATGTCTCCTTATCGATGCACTTAATTTATATCATG
TGAGCTCAAGCACTTCCGCAACTTGCGAATTAGGGGTTTTGTTTATAATGACGGTCTGTA
CTGTCG
>TR183|c0_g2_i1
TGGAAATCGACGTGCTCGGGAAAGAGCTCACACCGACACAGGTCAGCTAACGTCAACTCA
TGTTGTTGGCCTGCCAAGCTAACAACTCAGCTACTTTGGTGTCGTTTTATGGGCGTGTCA
GCGGGAAAAATGGAGAGCGAGCACACTAACGCGTCCTCATCTTAGCAAACACTGCTTTTG
CATTTGACTGTTTAACATCAGCGAAAGCGTGCTTGTCGGTGTTTGACAACAATGAATTAG
GTTGCATAATTCCTGCGGCGTGTCCATGGTCTACAGCTGGAACATGTGGCGAACAGCGCC
CCCACGTGGAGAGCT
>TR183|c0_g3_i1
TGTGTGCCTTGGCAGTCTCAGACGAGCGGCCATACAACTTACTGGAGTCACATCCCTCCC
ACTCGATGCAGGTGGGTCTGTTCTGCACCTGTGCATAGACACACGGGTAAAGATGTGTTG
ACACCATGCTTTTGAATGGCTGTTTTGTGAGCTGTGCCCCCCCCTCTGGCAGCTCCACAG
CTCTCCACGTGGGGGCGCTGTTC
>TR184|c0_g1_i1
TGTGTGCCTTGGCAGTCTCAGACGAGCGGCCAATTTTGAAACAAACACCAGAAATACACA
AATATTTGTTATATTGATATAACATTACTTTCTGAGTTAATGTGCATTTAAATGAGGAAG
GATTTTATAGAAATTTTTGTAAAAAGTTTTTAAAATTTCTGCAAAAAAATCAGATAATTT
CTAGAGAAAAGTCATTTAAAAAAAGAAGAGATTCTAGAAAAAAGTGGTAAAATTTTAAGA
AAAAGTTGGGGACACCGTCGCGGCTGAGTCGGAGACACGCAGGGA
>TR184|c0_g2_i1
TGTGTGCCTTGGCAGTCTCAGACGAGCGGCCAATTTTGAAACAAACACCAGAAATACACA
AATATTTGTTATATTGATATAACATTACTTTCTGAGTTAATGTGCATTTAAATGAGGAAG
GATTTTATAGAAATTTTTGTAAAAAGTTTTTAAAATTTCTGCAAAAAAATCAGATAATTT
CTAGAGAAAAGTCATTTAAAAAAAGAAGAGATTCTAGAAAAAAGTGGTAAAATTTTAAGA
AAAAGTTGGGGACCCCCTTGAACCCTCTCAAGGACCCCCAGGGGTCCCCGGACCCCACTT
TGAGAACCACTGACCGTCGCGGCTGAGTCGGAGACACGCAGGGA
>TR185|c0_g1_i1
TATGATGCACCACTTTCCTTTAGTGGGAGGAAAGGGAGACCTGGTCACTAATGGACAAGT
AATGATTCAGTACTCAGTAACCACTCAGGATGTGGCATGGCTTTACTCGAAGGGACACAA
AAGGGGTAAGTACTGATAATGATGAAATAATGACAAACTATAATAACTAATGAGTGTTAG
GTATCACTACTCAAGGTGCACAAAAACTGTAACTAATGGGGTGCCTTGGTAGCTCACCTG
GTGGACCGTGCACCCCG
>TR186|c0_g2_i1
GTCCACGCGGCTCTGTGCGACAACGTGGACACTCGCACCGCCGTGGACGAGATGAGGCTC
CTGGTCAGCCACAGCAACAGCTACATCGCCGGCAGGAAGGGCGCCAAGCTGAGGCCCAAC
CGCATGCTGGTGGAGAGCATCGCCGTGTATCTCACCAACATGCTGAAGATATTTGGTGCC
ATCGAAGAGTCCGAGTCCATCGGTTTCCCGGTCGGAGGACAAAATCAGAGCGTCGACCTG
GAGAGCACCGTGATGCCGTACCTCAACGTGCTGTCGGAGTTCAGAGAGGGTGTCCGAAAG
ATCGCCAGAGAGCAAAAAGTGACGGAGTTGCTGCAGCTGTGCGACGTCGTCCGTGATGAC
ACGTTACCGGAGCTCGGAGTCCGACTGGAGGATCACGAAGGTCTGCCGACTGTGGTGAAG
CTGGTGGACAAGGAGACATTACTGAAGGAGCGAGAGGAGAAGAAGAAGGTGGAAGAAGAG
AAAAAGAAGAAGAAGGAAGAGGCCGCCAGGAAGAAACAAGAGCAGGAGATGGCCAAACTG
GCGAAGATGAAGGTCCCGCCGTGCGAGATGTTCCGCGCTGAAACCGACAAGTATTCCAAA
TTTGACGAGACGGGTTTCCCCACTCACGACGCCGAGGGGAAGGAGCTGAGCAAAGGGCAG
GCCAAGAAGCTGCGCAAGCTCTACGAGGCGCAGGAGAAGCTGCACAGCGAGTATCTGCAG
ATGAACCAAAACGGCAACTGATCCTGTTCACAAACTGTCCGAGCCGCCCATCTCTGCAGA
ACACCTTCAGAATAAATGTTAACGGCCAGAGACGCCCGCTCATCGTTTTGTCTCCTGATT
ATCTGTTCGGGATCAGAAACCAACAGAGATTACCGTCGCGGCTGAGTCGGAGACACGCAG
GGA
>TR186|c1_g1_i1
GTCGCACAGAGCCGCGTGGACGGCCGCCTTCCTGTCGTAGAAACTGTTGTTGAGCTCCAT
CTCGGCCTCCTCCCACTTCTCAAACTGACCGGTGATGTCGGTGGGGGCGCGCAGAATGTC
TTTGACGTTCAGGAAGAACTCGTTCATGAACTTCTCGTACTGGACGGCCGACTCCATCGT
GTTGGACGAGTAGTCCATGTGGCCGCTCGTCTGAGACTGCCAAGGCACACAAGATCGGAA
GAGCG
>TR187|c0_g1_i1
TGTGTGCCTTGGCAGTCTCAGACGAGCGGCCACCTTTCGCCCGGCCGAGGGCCTTGCGCA
AGGGGCTCAGACACACCTAGGCCTGCGGACATGTCCGTTCACCTCTTAAGTAGGTCAGTG
TGCGTACGAGACTCTTGCCAGGGAAGGTCCAGGACGTGATCTCTGGCCTGTCAGTCCATC
AGCCGACTCACTAACTTCCGTTGATAATGACGCTGATTTAATTTTACAGAATATCAATTA
CTGTGAGCACCCACAGTAATAGTTCAAGCCGATGTTTACATGGATCTCAGTAATCTGATG
AGAGGATGTTTCATACTCAAGTTGATGCATGGGCATGCGGTAGCTTACAAGATAATATTG
AAACAAATACCTCATGAAAATAGTAATATCGAAAAATATCATCTCTAAGTCAGCTGGGTT
TGTTGTTTCAAGACACTTCACCACTAATCTAAGATCCTTATTAGTTCTCAGATGATATGT
GCCAAAATGTCCTCAAGACAAACCAGTAAATCCAGTTGTCTTTGACTTAGCATATCTCAA
TATCCTGTTACACGGATGGCTGAAAATCTTTAAAGGAAAGAAAGAAGAGGGGCTTGTTTA
TCGTGTTGATGATTCAAAGGAGCAAAAGAGCACCTTAATACGAACATTTACTTTCTCTTT
AGTTGTTAGCAGTTACATAAAAGAGATTTTGGTGTTAGGCCAAAAAAAA
>TR188|c0_g1_i1
TGCCCTCTTTCCCTACACGACGCTCTTCCGATCTTGTGTGCCTTGGCAGTCTCAGACGAG
CGGCCAATGGAGGTGACCATATTTTCAAATCCCACAAACCGGGACTCCATTCACATAAGG
ATAGAGAATAATTATTTCAGAGTTTAAAATCTCCACCAAGCACACCTTTCATCATTCCTG
TTGCCAGAGAGTTTGCAAAGGAAGGAGTAAGTCTCCTGGAACTCGTTAAAAAGGACAAAA
TTTCTCTTCAGCATGACAGCTAACACACGCTAGTTAGCAACAGCCTTGACAAGGTGACTG
ATTGACACACATCTGACAAATCAGTCCTAAATTAAGACGTGTGG
>TR188|c0_g2_i1
TCCCTGCGTGTCTCCGACTCAGCCGCGACGGTCTTTTCAGCGTTCACTGCCCCGGTTTTC
ACATGCCTGGGTCCAGACCTTCGAATCTGCCCACTCCACTGAGTTGACTGAGCGGAGATG
ATGATTCTGTCTGATATCCTGCGATTCTCACCACAATTACTGTACTTTTTTGTCAGCACT
TACACATTTTTCATGTTCTGTTCCACTCATTGTTTTGTTATAACATAAACAGTGCACCAC
ACGTCTTAATTTAGGACTGAT
>TR188|c0_g3_i1
AGGTCATTTTTTCACACTGCAAGCAAAAAGACAACGTGCTGAAACCCAATTTGACCTTCA
CTCTGAACTGAGCTCGAACACATCCTGTGTAGACACAAGCTCCTTTTACACAGCGTGCTC
GAGGTGGCCATTTTATGTCATTATTCCGCATCGCCGCTCTGTATAAAAGGTACGACAGCA
GTATGAGGGAATCGATATTGTTCATGGAGGTGACCATATTTTCAAATCCCACAAACCGGG
ACTCCATTCACATAAGGATAGAGAATAATTATTTCAGAGTTTAAAATCTGGCCGCTCGTC
TGAGACTGCCA
>TR188|c0_g4_i1
CAGTTGGCGAGTCTTCAGCTGTAAAAAGTAAATGAGCAATATCTGAAGCGTCAGGGTTTT
CATATTCGGTAGTTTGAGATTTTACAAATTAACAAATTAAAGTCTCTTTAACCTGAGTCT
TACTTTTGTGTTTAATCATTTTACTCACTAGCTTTACTGAAGTGACAAAGAGATACAGCA
GCACCTCCAGCACATGTATGTCATCAGTTACAGCAGGCTGATGCACAAGCAGCAGCCTGG
ATGTTCACAGGTGCATTTCTCCTCTGAAGTTACACGCTGCGTTTCGGCTCTGAGGCGGAG
CAGTTACGGTGACCGGACGTCCCAGTTTCGCGCTGGGTTTCCCGAGTCCTGACAAATATC
TGTAAAACACTAAAATCTCCCAGCTTTTCAGCGTTCACTGCCCCGGTTTTCACATGCCTG
GGTCCAGACCTTCGAATCTGCCCACTCCACTGAGTTGACTGAGCGGAGATGATGATTCTG
TCT
>TR189|c0_g1_i1
ATCAGCCACAGGACCTCTGCCTTGGGACAGTGAGCGACGGCCCTTTGGAGCAGGGCCTCC
AAAGACTCCCTGGTGCCGTGGTTTTTCTCAAAGTAGGCAGCTCTGAGCCACACGCTTTTT
TTACTGGGGAACACCTGCAGAGCGTGGGCATAGATGGCTCTGGCACACTCCAGTGCTCCA
TGGGCCACACAACTATCTGCATCCTCCATCCAGGTGTGTTTGCGGTCCTCCTCCTCAATG
CCGATCCCTATGACGGCCCTTATCACTGGCCGCTCGTCTGAGACTGCCAA
>TR190|c0_g1_i1
TGTGTGCCTTGGCAGTCTCAGACGAGCGGCCAGCTTTTGAAATAAAGATAAATGCATGAA
TATTAAGTCAATGATGTAACGCTGACGCACCCAACACGCCAGATTCGCGAGGACACCTTA
TGCTCTCCCGCTTTTCCAAATTAGCACATCACTCACGCTCGTTGTTTTCGCCTTGCTGTT
GTTTTCTGAGCGTGGAGGACAAAAAAGCTTTTCATACACTCGTGAGGAGCTGACACGGTT
CACTATCCCGTATCAGCCCCGGCATCCGGAGCCCTCGCACGGCGCACAAACTTGCAGTGT
TTTCATTCAGCCAAGAGAGCACGTTACTGTGTCTATCGCTCCAAAAACCACAGGACCGTC
GCGGCTGAGTCGGAGACACGCAGGGA
>TR191|c0_g1_i1
GAACTTATTAACTTGACTAGTGAGCTTTAAAAAGGTGTTGGTGGGTGGATGCCTGGCTCT
TTCCAGTCATTTAGGGAAGATATCTGACTGCTGGTTGTAGACTTAAAGTAACAAACATTC
GAGTGATATTGATCCTCTCATCTTAACTCTCTGCCATAAAGCGAAAAAAGGCCATCTCCT
TAAATGTTGAGCTTTTGCTTTAAGTCTTAATGATGAACCATTTCTCCTTCCGTTACCTGA
TGTAAAATTGCGTCAGCAGGTCTTTTTTAAGCTATAAAAAAAAAAGTGTCCACCCAGCAG
ACTTGTAACCTCTTTCCCCGGGTGCTGGTTGAGACGCTTTCACCGCACCATCAATAAAAC
TACAGCATTGCATACACGCGTGCTTTGTGCGTCCACGAACAGACGTCTCGAGA
>TR191|c1_g1_i1
TTTGTGCGTCCACGAACAGACGTCCCGAGATTTTCTTCCCGTCGTGACAACCAACGCGAG
CTGGTGCCTGTGTTGTTCTTCTGACGGCTCAGTGGGAGAGGAAGAGTGTCTCCAGCTTCA
CCGTCCAGTCAAGAAACCAAATCCTCTTACTGTACGTGGCCTGCTGCAGCCCATTACGCG
TATTACAGCTGTGCTGCATAGTCTTGATATATTTGTGCTTTGTAAGTAATGCACTGTCAG
>TR192|c0_g1_i1
AAATGCATTAGTAGTAAATTTATTGAAAAAGATACAACCAATTAGATGGATGGTTCACGG
TCCAGAAATATGTAACATAACGTTATGGAAGTGCATTTTTATAACCATTTTTTTCCATTT
ATACCTTTCAAGACTTTGCACCACAGTCACTGCTTTACTAACAACATTTAAAAAGACGGG
TTGGCTTCTGTCTGCAAAATCATGAAACAAAATTAAAAACAGCCTAACTACAGTAACTAC
GATTAGAAAACTGGAGT
>TR192|c1_g1_i1
AACTGTGCATTTGTCTTCTTTGTCTTTTTATTTTAAGATTGGTTGATATTGTTAAATGGC
TTTTCTTATCGAGTCATGATCAAGGAATTTTGGGGTCGGGGATGGAGGGTGTTGTTGTCT
TTTGCAAAGACAACCTCAGCATACAGCTGGGTTTAACTTGTTTGACCTTTGCGGTCATTT
ATCATCAACCATTCCAGCAAAATTAGCTGATAAATAGTAATTATGTTGCCACTTCATATT
TGTTGCTGTGTTTGAACAGACATGTCCAACATTTGCCACCATTGTTTATGAATTGATAAA
TTAACTGAACTTATGTGAAAGACAAAGAATTGGTGCAAAAAAATTGTTTTTTTTTTTGTT
TTTTTTTACCCTGGCCGCTCGTCTGAGACTGCCAAGGCACACA
>TR192|c1_g2_i1
TCCCTGCGTGTCTCCGACTCAGCCGCGACGGTTTTATGAATTGATAAATTAACTGAACTT
ATGTGAAAGACAAAGAAATGGTGCAAAAAAATTGTTTGTTTTTTTTTTTTTTACCCACGA
AGTGAGTGTAGATGTCTGATGCAAAGATGCTGTACCATTCCTCAAAAATGAGGTGTTTCT
AGTCTAAATAAATTGGCTGGTCTTTTTATGAAGCATGTTAAAGGGGATCTTAACGTGTCA
GATATTTTACCACTGTTGTCGAGGAATTGATTAAATCGAAATTGAGTTAAAAAACAAACA
AGAAAATGGTGCTGACAAAGGTTTTTACTTTTGTTTTCATTTTTATTACCGAAGTGAACA
TAGTTTGTAAAATAAGAGAACGTTTTAAGTTTTTTATGTTTAATTTTAACTGGCCGCTCG
TCTGAGACTGCCAAGGCACACA
>TR192|c2_g1_i1
GGACCATCGGCCTTCGTGAGAACCCGTAAAACGTTGTCACACAGAACCAGATGCACAATC
AAATCCTGGAAGAGCTCTCTGCTCCTTTATTCCACCTTGTGTAACATGAACAGCAGGGGG
CAGCGACATCATGCACAGCAAACACCACAGGGACAATAAAAACTGTCTATACATTTCATA
TATAACTTTACTGGGAAGGAGAACTGTGCATTTGTCTTCTTTG
>TR193|c0_g1_i1
TCAGGAGTTTCAGAGGCAGCTGTGTTTTCCTCCTTCTTCCTCTCCTCCTCCTCCTGCTCC
AGCTCCTTGATGCTCTCCTCCAGCACGTTGGGCCAGAAGTCGCCTTCAAAGTACGGTAGC
TCATTGGCGCTGGTCAGGCGGTCCTCTGTCGCCTGTTTGAAGATGTCCTTGTAGTCGTGC
AGAATCCTCTCTGCAAAGGCCTTGTCCAGCATCTTCCTGTACCACTCCTGCAGCCTCTTG
GGCTTTGGGATCTTCTGGTCAGGAGGATGGCAGTGGAAGATGTAGTCGTCTCCTTCGCTG
GGCGGACAAGCCCAGATGTGGCCCTGGGCATACCCAAG
>TR194|c0_g1_i1
ATTACAAGTGTTTCTAGTCATATCATATATGGTTGATTTCCATGGACAAGATGGTTTAAA
CCCTGCATATTCGTAACAAGCACACCCACTGATACTCTGGCTGGACTCTGCGATGTGCTT
GTCGTCTATGACTGTCTACAGTTAAGATATTGGCAGTACTTGTGTAATATTTGCATACAC
ATAATTGAATAACATTGTCATAAAGATGCAAAAAGTAAAAATCAGCTGACAAGGAACACA
ATTGGCAACAACCATGGAGCAGGATTACAGAACAAACATGGCTGTTACAGCAACATCATC
CCAAATCACTGGCAGCATCATCTGGATTTGGTTCTGGTAGATTCCACCATCAAATGGCCA
TTCTTTGCCCTGTAGACCATGGACTCCTGGCCACTCTTGAAGCCCATAGCGTTAGATCGG
AAGAGCACACGTCTGAACTGGCCGCTCGTCTGAGACTGCCAAGGCACACA
>TR194|c1_g1_i1
TCCCTGCGTGTCTCCGACTCAGCCGCGACGGTTGAAGGATCAGGAAGTTGTCACTCAGGT
TGCTGACCGACACACCTTTCAGAGAGGTGTAATCTATCCGCTGCTTGATCTTGGCCTCCT
CGATCAGGTATGCAGCTTCCTGGGTGAAGATGAGCTGCCGGAAACGAGGCCTGAACCCGT
TCCTGTCATACTTCACCACTGGCACGCTATACTTGATGTGCTCATGCCGAATCATCTGAA
GCACTTTGAT
>TR195|c0_g1_i1
ATGCCATTGTTAAGTAGGTGCACAATATAACCAAGGATGTGATATAAAAGAGTTAAAAAA
AACTTTTACTTTAAAGGTTTTATTTGTGTTTGGGATGTTACGCCATGTGCCCACAGGTAA
GACATGAGGACAGGTCTGTTCTGAAGTGCTGACGTAAGGCTGCTGTGACGTCACTGCCCC
TAGATGTCAGTTACGTGAAGCATTTTGAATTTCTTGTTTTGAGCTTCACTTATCATACAA
GTACTTTGGAAATAGTTTCTTAAGGGGGTTAAATATAGTTAATGTTTCTTTTGCACACAT
ACGACAACCAGACCAATGTAGGTGTATATCCTAAAACAAATAATCCAAAGTGCCTCAAAA
TATTTGCTTACTTGATCGTGTAACATGGA
>TR196|c0_g1_i1
TGTGTGCCTTGGCAGTCTCAGACGAGCGGCCACATGTGGTTGATACCTGCTATTGTTGCA
ACTGTTGTTGGCATCGTGTATCGCCTCTACATGTTTGAGCACAAGTCCTCTTGAGTGCTG
GCATCCTGTTTTCATCTCATTCTTTTCATCTGGAGGCCTTGAAATGTTTGACCAAAACCT
CCTCGACACTAAACACACACAGTTGGGAGTGTGTGCATCCTCTGCAACAAAAAAAGGAGG
GGAACAGTTTGATAAAGTACTTTTGTTCTTGTTCGTCTACATTGAGTGCACCAAATAGGC
AGTTGGGCAGAGACTATATTAAATTGTCTGCCTTCAGCTCCTTTGTATTTCATCGTCATT
ATGCCTGTTGTCATTCATGTTAAATGTTGT
>TR196|c0_g7_i1
GACTCTCCTGAATTTGTGTCATGTACCACCTTTGCTGCCTCCTTTCTTCTGTCATCCTAC
AAAGAAAATCCATTCATTAGTATTACAATATGATGGCTGGCAACAGTTACAACAAAAACA
TTGCGAATAAAAATTATGCCTGTTTTTCAGGTAGTCCAAAATTAATCAAAAGTGAGATGT
ATTCATCTGAAATACCAACAGTTCATTATTAAGTAGCTGGCCTACAAATATCAGTTCTGG
ACTT
>TR196|c0_g8_i1
ACACGCATGTCATTGGTCTGTTTCACATGTCTGCTGATGTGCCGGTGTATACATCGGATT
AGGGTGTTTTTTATCTTGCTTTCGTAAACCCACACTGTTTCACATTCGCGTTGTATTACC
GTTGTTTATGTTAGTTCGTCTCTACGGTGACATCAGGCGCTTGTCGGAGCACAATTAACC
GCGCTCAGACCGGGTGCAAACTGACATAACGTTACACGTCGCTAGCTAACGTTAACTGCA
TCCACACCTGGCTAACCGAAGCGAACGTTAGCTAACCCGCTCGGCACAGGTTATCCGCAC
TATCGTCAGCATGGGTGAGGAAATTAACGACAACCTCATTAACACATGCAATGGACCTGC
CGACGCTACTAATGTGGAGGAAAATGGCGAGACGGTAGATGGTGGGGTTAAATATTACAC
GCTAGAAGACATACGGATGCATAACATGAGCAATGACACATGGCTCGTCATCCACGATAA
AGTATATGACATCACAAGTTTCCTTGAAGAGCATCCAGGTGGTGAAGAGGTTCTGCTGGA
GCAAGCAGGAGCAGACGCCACGGAGA
>TR196|c0_g8_i3
TGTGTGCCTTGGCAGTCTCAGACGAGCGGCCACTACTAATGTGGAGGAAAATGGCGAGAC
GGTAGATGGTGGGGTTAAATATTACACGCTAGAAGACATACGGATGCATAACATGAGCAA
TGACACATGGCTCGTCATCCACGATAAAGTATATGACATCACAAGTTTCCTTGAAGAGCA
TCCAGGTGGTGAAGAGGTTCTGCTGGAGCAAGCAGGAGCAGACGCCACGGAGA
>TR196|c0_g9_i1
CAAAAATGGGGGGGGTGGGGGGGGGGGGGTAAACACGTGAATCATATTGAGAGTTGGGCA
GCAGTAACATGTCACACTTTATTAAAACTAAGAAAATGCATTAGAAGTTATAATTCAGTG
TAAACGGCAAAATGGTCACTGCCAACAATTACTCTGATATATCACCATTCAACATACCAA
CATCTCCTTTCCATTTAGTCTGTCTGCGTGATGATGGTGTCTATTTATACCAGACAAAAA
TCTGAACAGGCAAATGGTTATTAAGCAGAGACGAAACAAGGTAAAATGCATATGAAAGTT
TAAGTTAAAGACAACATTTAACATGAATGACAACA
>TR197|c0_g1_i1
ACATCATGACCAAGATAAAGGAAGCTGAAAGTAGACTTTGACACTGCTGAACAAAACTGA
GTCGCCATTACAGGGTGTGAGATCTCTGCTGGAAAACACATGATTGGAGTATTTAAATCA
ATCAAGAGAAGAGACAATAACTTGGTGAGTCCTACTATTGAAAAATAACTTAAACAAAAA
AATGGCTGAGAAGATCGCTCTTCTTGAAAGTTTCCTGAACTGCCATGTGTGCTCAGAGAC
TTTCAGAGATCCTGTGTCTCTGAG
>TR198|c0_g1_i1
TGTGTGCCTTGGCAGTCTCAGACGAGCGGCCAGACAAATGACCACAAACCCACAAAGAAG
GCAGAGTGTAAAAAGAGTGTTAAAAGTGCAAGTTTTGGCACAGTTTTCCTCCTGTAAATT
TCAGAAAAATGTCCACACCTGTATAGTTGTTGATACAACCTTTTCCCATTTTTGCTGGCA
AAATAATGTGCAAAAATGAAAGGCATAAATAGATACCTGCCACACATATGCCAGAACTCT
AAAAAGGTTAATTGCACATCATGCTAGTAGATATCTGTAATTCAACAATACCGTCGCGGC
TGAGTCGGAGACACGCAGGGA
>TR199|c0_g1_i1
ATTTCATGATAACGTGACAGTCTTAAAGCTAAAAAGCATAAAGTGAAGAAAAAGTTGTAT
ACTGTTATTGCATAATTAAGTTTTAAATGTTATACGGTTCACTTGCAGCTGCACAGACGA
GCTCTCCGAGGAGCTCTGCTTTTCCTCTCTCTTCAGCCTGATGTGTGGCAGAACTTTGTG
TTTATAAAATGAGCTCAACATTAGGACAGTGGTTCTCAAAGTGGGGTCTTTGAAAGCGTT
CAAGGGGG
>TR200|c0_g1_i1
ACGTGTGCTCTTCCGATCTAACGGACTTTTTTTTTTTTTTGGAAGTCAGTTTTTATTGCT
TTTTGTTTACAGCACAAACACGGTTTAAGTCAAAAACAAAATTCTTTTGCCTTCAGCTAG
AGTATAGTGCAATGCAAGGAGTGGATATATATTACACAACAGGAAAAGCTCCAGCGTGTC
AGCATCTCAGAGGTCTTTCAGTAAGTCTTGTCCCTGTGGGTTCTCCAGCCAGGTAGGAGG
CCAGCTGGCTTTGATGCTGGGTCTGTCCTTAAGACAGTTGTAGTAAGCTGCCAGTTTGGG
GTAACGCTCTTCACATAACCCAAAACGGAAGACATAGGCGATGGACGGGTAAATAGCCGC
ATCAGCCAGAGTAAAGCTCTTTCCTGCCAGGAAACAGCCTGATCCCTGCAGGTATCCCTC
CCACAGCTTGCACTCGGCACTCAGAGCCTCTCTGTTTCTCTTC
>TR200|c0_g2_i1
TGTGTGCCTTGGCAGTCTCAGACGAGCGGCCATTCAGACGTGTGCTCTTCCGATCTAACG
CTATGGGGAGTTACTCTTCACTTCTCCTTCCTCCTTTCAGCTGCTGTCTGGTCTAACAGT
CCACTCTGAAACCATGGCCAAGGACATGACTCTGCTGTGGGGCTCCGGCTCTCCTCCCTG
CTGGAGGGTCATGATCGTTCTGGAGGAGAAGAACCTGCAGGGCTACAACCAAAAACTGCT
CTCCTTTGAGAAAATGGAGCACAAGTCGAAGGAGGTCATGGACATGAATCCCAGGGGACA
GCTACCTGCCTTTAAACATGGAAACTGTGTCCTGAATGAGTCCTACGCTGCTTGCCTGTA
CCTGGAGAACCAGTTCAAGTCCCAGGGAAACAAGCTGATCCCTGACTGCCCCAAGGAGCA
AGCACTGATGTACCAGCGCATGTTTGAGGGTAACACGTTCACCCAGAAAATGGCGGATGT
TATCTACTACAACTGGAAGGTCCCGGAGGGAGAGAGACACGACTCTGCTGTGAAGAGAAA
CAGAGAGGCTCTGAGT
>TR201|c0_g1_i1
TACTGAAGAAACTCAAGGAAATTGTCTCTTCAGTGGAAAAGGAATTGTCTGGTAGCTGTC
AACTGAAGGCCTTTGATGTTTACATATGTAGGACACTTAATTATGACCTTTTCTCCCGTC
AAATTGCAACTATATTCTCATGTTAAGTTTGATTATTTTTCTTCAATATAGCTCTAATTC
TCTATTCTAAATTAGTAAATCTAATATAAGTTTAAGTAGCTATCACAATCTCATAGTTTC
TCAATTTTTCTGTTAGTTAATATATCCTATAAGTTGAGAAAGGAATTTCCCACCAATAAA
ATAAATTATCATCAGGAAAAAAA
>TR202|c0_g1_i1
ATCTTGGTCCCTCTTTTTCTAGGATTGATCGTAGGACCTGCAGCAGCCCTGGTGTAACAG
TCCCCGGTCGGATGACCCCAGTACCGCTTAGGGTGCCCAGCTGGACCTGGAAGACGGGTC
GGAGGGTGAGCCCAGAGGACTGCAATCGTGTCTTCAACACCTCCAGGGGGCAGGTCACGA
TGGCTCCCACCGTACCACTACATCCCCCAGCGAACAGATGTAGCAGCGTGTCTTTCTGTG
CCATTTTCGTCTCCTTCAAACAGCCACCATACTCGGATTGTGTTTCTGTTAAAAATCGCG
TTTGTACCAAAA
>TR203|c0_g1_i1
CACACAAAGTGTAGTAGGAATACTTGTGTGTGGTATGAGTACTCTGCAGAAGGCTGTGTA
AAGAGAGCAGGAAGATGCCTTTGCTTTTTTTAATTTTCTCTCTCAGCAGTCCATAACATT
GGTCTTATTTTTAGCCATCAGTGATATTGACTTTTTGCACACTCAGGACCGTAAAGAAAA
CAGCTGAATTATGTTGGCCGCTCGTCTGAGACTGCCAAGGCACACA
>TR203|c0_g2_i3
TCCCTGCGTGTCTCCGACTCAGCCGCGACGGTGTTCAGACGTGTGCTCTTCCGATCTAAC
GGACTTTTTTTTTTTTCTTTTTTTTTTTGACATTTCCTTGCTCACATGGCATGTCGGCCC
TGGTATCACCACAAGATATATATTTTTATTCATAGACCAACAATAATAAACAAAAATATA
AAGCATCACATCAACTTTTTATAGGCAGAGAAAAATAAAGGGTATAATTTTTATACAAGA
CACCTAAAAAGACCAATTGCGAGCACAAAAACATAAATCACAACTAATAACGATTACAGT
GAACAATTTAAACAAGGAGGGGGAAAGCACAAGCATTATAACTGGAAGAGTGTATAAAAA
TGACAAATTCGCTTGCAAAATATTCCCAACTGGGTAATTACATTACATGACCACGGGGTT
AAAAAGCCCATTAGGATCAGGGCTGCTGCGTTCAGGGACACTGGAAGCTCTACAAAGAGC
CGTCTAGTCTCAGATTGGTAGATGCTACTGTCTCTGAAAACAATCCCATACTATGGTTTG
AAGGTTTATAAGTTGTCATCATTTAACAAAGAGATCAAAATCTACCAGCGTAAAGAGTAA
AATCTTATGGCTTTGTGGTTCTCTTGAGTCCCTAAAATATTAAAGATTAGCACCACTGGG
CTGGCATTAACATCAAAAGCTGGGCTAATGTAAATAAGTACTGTAAAAAGAATTGTCCGT
GTTCACCCACTGTGTCTTTGTCTAGTGTTATAGAACCAGAAGGAAATCGATCCACTTCCA
CCACAGTGGGTGGCTGAAAGGAAACAGGACCAAAGCAAAGACTATGCTTTTCTATTTCAG
CGTTAGCTTTTCCCAACATTTACTCAACTTTTCTTTTCTTGTTTTTTTTTTTTTTTTTTT
TTTT
>TR203|c0_g3_i1
AAGTATTCCTACTACACTTTGTGTGTTTCACTAAATGTTTGCATTATGGTACAGTATGTG
AGATGTTTTCAAGTTCTGTGTAAATGCCTATTATATACTACATACTACACAATACAATGC
TGCAAAAGTATTTTGCAAATTGGCAAAGCTTCCTGAAATTAATGCAGGATATATTTCATA
TAACCCTCTGACAAGAACTACGCAGCTGTGAATTACAACTGCCATTGAATGTACTTTGCC
AACATCTCTTAACTAGAATATTAACTTTTTACAAAAGTGCATCCTCCTCCTCATGACATT
TGATGAATGCCACTATCTTTAAGTACTCATTGATCTGGGTTTAAAGAGTTGTACCTCCTG
CCTGCTCTACTGTATCCTGAAGCATCAGACTGCTTTGTGATCTGGCCCACAGTTCGAATC
AATGAGAGGGGGGGTTGGGGGGGGGGAATTTCTGTCTGAAATGTGTAGTTTAACATCATG
TTATTTGTCTTGTCAGAGTAACATAGGCTGCATAAAATGACAGTATGAAAACCTAAACAA
ATATTTGTGCTCGGTTTACAGTATATTCCTTCACACAGTGCTGACAAATGGTGGTTGAAC
GTCTCCATTATTTTACCACTGTGTCACATTTGTGAATGTCTTCATAACCTATCAAATGCC
CAAATACAGAAACAAAGTCAAGTGAAATGCATTTAACATGATCTTAACACTTGCGTTACA
AAATTGTTATTAATGCTTAAAAAAATGAATTCATATTTTTTAAAACCACTGTTCACTTTA
AAATCTGT
>TR203|c0_g5_i1
GTCTCCGACTCAGCCGCGACGGTGTTCAGACGTGTGCTCTTCCGATCTAACGGACTTTTT
TTTTTTTCTTTTTTTTTTTGACATTTCCTTGCTCACATGGCATGTCGGCCCTGGTATCAC
CACAAGATATATATTTTTATTCATAGACCAACAATAATAAACAAAAATATAAAGCATCAC
ATCAACTTTTTATAGGCAGAGAAAAATAAAGGGAATAATTTTTATACAAGAAACCTAAAA
AGACCA
>TR203|c0_g6_i1
TTTTTTTTTTTTTTTTTTTTTTTAAACAATTTTGAGCTTCTTTCTTTTGTTGTTCTCCTG
TTTACAAAACCATTAACATTATAAAGGTTAATGGTCAGATTACAACACATGTATGTACTA
CATGTACACACTGTAGACCTAAAAAAATAGGGACGTCAGATTTTGAGAAGCTACTGTTAT
TTACATGCCTTTATTTATCTAAACATTTCCCTTTGTAAAAAGCTGTGCTTTGTACTGAAA
CTGCTTCGTCCTCGCAGGTAGAAAAACACAAGGTTAGTATCCTCGGACCTGCTCGCAGTA
TTTTCTGTCACGTCATGCAAAAACACTTGGGGCGGACAAAGTCGTCACCATGTTATCACC
CTATTGTCCTATAAAAATAATTGGTAGCAAAATAGACTTTAGAGTCTCAAGAGTCATGCA
TCTGTCCTTTTCACTGGTT
>TR204|c0_g2_i1
GAAAACATATAAATAATTTGAGTTTTCACTCATAATGTGAGACTGAGCATGAAAATGTTG
TAGAATGTGATATTTTTCCCAGTTTGTGATCAAAGTAGATTAACAATGATGACTCTGATT
GGTCCCTATGTCAGATATAACATATTTTTTAAAAAGTTACAAGAGCTGGTGATTCTACCC
ATGAAACATCGTGTGAAGCGTACTGACCTCTGCTTTGTATAGGCTGTTGTAGAACCGTGC
TCCTTTCAGCGGCGTGGCCCATTGTTTAGTCTGGGCCTCCTCACACCTCGGGACACAGAA
ACAGACTCCATGTTAGAAAGCTGACATCTACCACGACTCAGCGCTGCTCACTGTAATCTT
CAGCGAGTGCAGGAACAAAGCAGCAGCTGCAGTG
>TR205|c0_g1_i1
AAACAGTAAATCACTTTTAATTTAGTTCTCTCATCGGCAGGTGAGTTCATTTTTAAACAT
GATGACAAATGAAGTGCATCGGTAGAAGAAGCCTAACAGGATTTGATACATGATTTGATA
CATGCTCCATTCAGACGCGTCCGTGAATCCACATATTACAAGCCAACATTACTCAAATAA
AACCACTACAGTTCAGCTCTTGACCTGATAGAATAAAAAGATAAGACAGATCCATCGCTA
GATACAACGGTGGCAGCAATACACAGGATTGCCCAAGCAGTAAAGTACACGTTCCTTTAA
GAAACAGGGAGAGAGAACGCGAAAAAAACCTAACCTCTGGGTTTTTTAATCCCCAATTCA
AGTAGTATTTACCCTTTTTTTCATGTGTTTGCGTGTTTTGTTTTGTTTCTTTAATAAATT
CAAGTTCTGCATGAAAAAACAAAACAAAAA
>TR206|c0_g1_i1
TAGAAGATCAGAACCTATCCAGGAAAGCCCATATATAGAGGGGTCAAGACCTGATAGAAC
AGGCCGTCACTTGAGGGGTCCAGGGCCTTTAAGGAGAAACACTAGAGGACCAGGGCTGGA
AATGAGCAGTCTAAATCGGGTGGATAGATGGGAAGGGGCAGACTTCAGGGATTCTGCACC
TGCTATGTATGGCGCTCACACAGAGGAACAATGGTCAGATGGAAGAGAGCCCAAAATGGA
GACTATAGGAAATGAAAGAGAGTGTTCAGGAGATGAATGGAAAAGGCGTGGCGACAGGTG
TCCAGTGCCTGTCCAAGAAGGTCCAGATGACCAGGGTCAACAACATAGTAGGCAATGTCC
TCCTATGGAATTTAGAGGCCCTGGAAGTAGGGGGCCGAAGCACATGCAGGAAAGACCAAA
TATGCACTTTCCAGGGTCAATGAGAGGTCCAGGAGATGATTGGGGTGAGTCTGATTGCAG
GGGGCCAGGATTTGTCCAGGATGACCCAGATATGGAATGCTCAGGACCCACTACC
>TR206|c0_g2_i1
TTCCTGGATAGGTTCTGATCTTCTAAAGTCAGTCCCTTCCCAGTCATCTCTTCTATGTCG
TAAACCTTCAATATTTGGACCTTTATGTCTCATGCCTCTGCCTCTAAAGTCTGGACCACC
TGGTTTTCTCCAATTAGTTCCTGTGACCTCCATGTCTGGACCTTTCCTTTCAGGCCAAGG
CTCCCTGAAACCTGAGCCTTCTGGTTCTTGACTGTTAAGCCCTGGGCCCTCAATGTCCAT
ACATCTGTTTTCCCAACCTGGTTCTCTAAACTCTGGAACTCTTGGACCTCTCCTTTCGGT
CCATGGACCCT
>TR206|c0_g4_i1
TCCCTGCGTGTCTCCGACTCAGCCGCGACGGTCTGAGCTTGACTTCATAGGACTGGGACC
AGAACAAACTGGTCCAGAAGGTCCAGGGTTTCATAGTAGAGAACAGGGAGGACCGCACTT
CAGGGGTGCAGGCCCAAATTTCAGAGGATCTCCAGGAGGCCCACAGTTTAGGGATCCTAA
ATCAGAAAGAAGACCTCCAGATATGGAGGGCCCAGATTCTGATCGAAGTGGTCCACACTT
CAGTGGAGTGAGGCCTGAAAGAACTATTACAGAGGGTCCATGGACCGAAAGGAGAGG
>TR206|c1_g1_i1
ACTATTTTTTCTGTGGAGCACCCTGGGCCTGACAGTAGAGGACCCGGATATCCAGATTTC
AGAAGATCGGGACCGGAAATGAGAGGTCACACTGTGGACACTAAAGAGCCTGACAGGAGA
GGGCCAGGAAGTCTAGACTTAAGAGGGCCTGGGTATGAGAGGATAGGTCTCTCTGCGCAT
GATCAAGGGCCTGATAGGAGAAGACAAGTAGATCAAAACACTGGTGGACTGGATCCTGGT
AGGAAAGGACCATATATGAGGGGTCCTGAGCTTGACTTCATAGGACTGG
>TR207|c0_g1_i1
TTCAGTAAACCATGTGCTTTTATTACCAGTGCATATTCATAGAGAAAACAAATTTGTTTG
GTGTGACACAAACAGCGTAGGGTAAAATGCTTCAGACACATGTCAAAAAGGTGAGCCCTT
GACTCTGTAAAGATATCTGGGCTCCTGTTTGGCAACAAGTCAAACAACAGATCAGGTGCA
TGAAAAGCAGCAGCAGCTTCCTGGTCGACGTCACGGGTAAAAGCAGGTCATATCCTGTAA
CTCAGAGAATCTCCTCACTGGGAAGGGTGAATGTTGGTGTTTGGGTGTTTAGCGCAGTGT
TGTGGGTAATTATGTCAGACCAGGAAGCTGCCTTCTTCCTGCACCTGTTCTCTCTTCTGC
TGTGGCACCAGGTTTTCTTATGACATTACACAGAATGAACACTAGGGGGAGGAAGAGCAG
CAACAGCTCTACTGGTACAGGTTTTTCCTTGAGAGTCATGGTTTGATGTGGTGCAGG
>TR207|c1_g1_i1
GGATCTCCACACTTTATCCCATTCCCTAAATGGGAAATTTCACCTTAAAGCAGAATTCAG
TATCCCCACACATCTGGAAAATTTAGATCAGTGTTTGTGCACAGGAGCAACAAACCTATC
TTTGTTTTCATTAGGGATGCCATCAGTACTGGCTGAAGATATGGGCTCATAGAATGATTG
TTTTGCCTTAAACAATTAAAGAGCTTTATTCATTCAAAGTGCTAAGAGTTACAAACCAGA
AAGAATACATATCTCAGGAAATCCATCCAAATTAGATCATTATGCCAGTGGAACAACTTC
AAATATTTGGTGGTATCAGA
>TR207|c2_g1_i1
GGAAAACTGTTAATTTGTGCAATGCTATCTGATTTCAAGAGCTCAGAAATTATTGGGATG
GAATACGAATTCTGTTTTATAGTGTTTTTATTTTTTGGCTTTGACATAGGAAACAGTTAC
AAAATTATTAAATGATAATTTATTAGATGACATTTGCCAGCAAACTCATCCATGCTTTAG
AATACACTCGCCTATGATACTGTCGTA
>TR208|c0_g1_i1
TGTGTGCCTTGGCAGTCTCAGACGAGCGGCCAGCCTTGACAGCGAGTTCCCCCTTTCGCC
TGAGTTGGTAATTATCTGAGTTCGGATTTTCCCCGGCCCCTCCAGAGCATTGATGTTGGG
CTTCTCCATGTAGTTGGTGCTGAAACTCTGGCTACGGGCTTTGGCCCCGTTCATCCCCAA
GGCGGGCTTTAGATGAGGTTTGGTGGTAACGGATATGGATCTGGAGAAAAGTTGACTGCT
CCTTTTCCCTTTATCGCAAACGTCCCCCTCCTCTGCTAACACAGCAGCATGCCCTTCCTC
TTCCAGTAACCTACACTGGACCTCACCTTTCCCCTCTGTAATGGTCATCTTAGGTAGTGA
ATCGATACATGCTGTTTGCAAGCTGTCACACTGGGTGGAAGCATTTGAAGTCACAGTCTC
CTTGGAGACTGAATTGATATGATCTTTCTCTTGCTTACCCGGTATACTATTTTTATGGCT
GGGGGGAGACCGTCGCGGCTGAGTCGGAGACACGCAGGGA
>TR209|c0_g1_i1
TGATGTGTGATCAAAAACCAAATCTGCTATTTTGTGATTACAGCAAAAGAAAACATGAGA
ACTAATTACATGCACATCCTCTCTGGCCATCCATAAGACGGAGCTACCGCCCTAATTTCT
CCTAATGATCAAGAACATTTCAAAGAGTAAACTTTTGCTATCAGAGGTGTCTGTTATAAG
GCCCATTATCTTTGTGATGGATGGTCTTCCTGTTCCATACACATCCCACCTGCCCAGATT
TTACGCTTTGTGAAAATGACAGCCCTCACACTGCCAATGAACAATCTAACAGAACCCCTT
TACAGAGGATTTTAGGTAATGACTCAAAGAAAGAACACAATTAGCTGATGTCTTATGTAT
ACACTGTAGAACTGTCATCTCCTATACGGGTGGTTGACATATTAAAGGTGTAACAGCCGC
CACGAAAAGCAGCACCCAATGTGTAGCAGGTCAGTGCTGATGCCAAATGTACGCATCTTC
CCTGCCAGTGGCGTCCTCTAGGATCACCACTCCGTCCCGTTCCCCCCTCAACAAGGCGGA
GCTCTGAAATCAGCCAGGCTCTGCTTTTCCTTCGCCAAACCTCCAGAGCTCTGTTTCATC
CAGTTGCCAAGGG
>TR209|c0_g2_i1
TGTCACAACCATTTTTTTTACAAACGATTTAGCTCATGTAAGAATAAATGTACAATTTTC
CCATTTCCACATACTGTAGTTCTCAGTCGGGTGGAGATAAATATACCATAAAGAGTTTTC
ATTTCGGAAATGTCTTGTTTCTCTGGCTGCTGCCAAGGTGAACAGTAATAGATTTCACTC
TCATCCCGCAGCTCTTTCTCTTTGCCTGTATTTGAAGCCTATGGGAGGGAAAAAAAAAAA
TCTGTTTTTCTCTTGAGGGGCTGGTAGCAAAGTAATGGGATAATGCAAATGGGGAGCGTG
GCTAAATTGACAGGGATTAGAAGTGAGTCTGTGTAATTGATTCAAAAATACCCTCCCTCA
CATCCCCCCGGAATCAGTCCTCAGATTATGGCCGCTCGTCTGAGACTGCCAAGGCACACA
>TR209|c0_g3_i1
TCCCTGCGTGTCTCCGACTCAGCCGCGACGGTGGTCAGTGCTGATGCCAAATGTACGCAT
CTTCCCTGCCAGTGGCGTCCTCTAGGATCACCACTCCGTCCCGTTCCCCCCTCAACAAGG
CGGAGCTCTGAAATCAGCCAGGCTCTGCTTTTCCTTCGCCAAACCTCCAGAGCTCTGTTT
CATCCAGTTGCCAAGGGTGTAAGAGGTTCCGCTAAGTCAGAACATGCCTCTGATTGATAG
ACCAATATGTAGAAATTATCCCTGTGAACCAGACATGTCTCTAATTACGCTCTCTGATAC
AGTGCATTTCCTTCTCTGACGCATTTGTCTTGGCCGCTCGTCTGAGACTGCCAAGGCACA
CA
>TR209|c1_g1_i1
TGGCAGTCTCAGACGAGCGGCCATGTGACTAAAGTGCTGCTGCGACTTTCTATCGTCATG
TGATTTTGTCATTGAGCGCCTCTGTACACGCATGTGATGTCCTTACAGGTGGGGCAGCCA
GCCAGCCGTACTTGTCTTCAGTACGGTTCATGTCCCGGTCAAAGGCGTAGAGCTGCTTGT
AGCGGAGGTGATCCATATCCACG
>TR209|c1_g2_i1
TGGCAGTCTCAGACGAGCGGCCAACTAGAAGTTATCAAATATTCTCTATGTGACTAAAGT
GCTGCTGCGACTTTCTATCGTCATGTGATTTTGTCATTGAGCGCCTCTGCACACGCATGT
GATGTCCTTACAGGTGGGGCAGCCAGCCAGCCGTACTTGTCTTCAGTACGGTTCATGTCC
CGGTCAAAGGCGTAGAGCTGCTTGTAGCGGAGGTGATCCATATCCACG
>TR210|c0_g1_i1
AATCAAACAAGACAAAAAATGTCCTTTGTTCCTTGTTGACTTGAAAGCTTCTTTTTTATA
CAAAGAGTAGATTGGGATTTTTATTTTCCAATATCTGAATGTTGGAAGTATTGTATTGGA
GAAAAACACAGAATATTATAATTATCATACGCATTGTCCTCCAGCTATACAGTATGTATT
CTCATTTTCTTAGTGGCACCTGGAACAAACATGCAGAATATATGCTTTTACTTTGTTTCC
CTTGT
>TR211|c0_g1_i1
TGTGTGCCTTGGCAGTCTCAGACGAGCGGCCACAAAGAAGCTCCCTTAATCAGACTAAGA
GCGTTGTCACTCAAAAATCTGCCGACCCATGACATGTCGGCATAATCACAACATAAACCT
GAACCATGGTTATTCAATAAATGAGAACATGGCTGACACCAGAGACGACAACCTCCCCCC
CACCCAAAAAAAATCACAATTAAGTCCATCAAACGAGGCAGCAGGCCCGATTGTAGCACA
GAGTCTCCAGAGGCCTATAAACCCAGTGTGCTTACGGTAACAGAAGGGATGGCACAACTC
GGGCCCGACCTGCCAGAATGTTGTTGACAGCTGACACAGACCAGACCCAACCGTGCTCTT
TGCCTCGTAAGAGAGCAAACAGTATTTCTCCATACGATCTGTCAGTAGGATCACAATCCA
ACATCAGTAACATAATGCGATGCAGATTTCTTCTCGACTCTTGCACAGAATCATTCACTA
TCATATTTATTCTTGTCCTTTTTCCTGTGATTAAAAATAAACCAGGAAGCAGCAG
>TR211|c1_g2_i1
TATGCTCCTGTTCGCACATCTGTGTCTTGTTTGGGTGTGTAGTCTTCCCAGAATACTAAA
GCATAATGGACTAACTATTAGTCAAAGTTTACTCAATAGCTTAATGACAGGGAGTTCTCC
CAATTGTCATGAATTCTTGAAATAATGGCTTTTTATTGCAAACCTGCTGTCACGCTCACT
TCTCCTTCTCGTACACCTCCATCACGCCCTTCCTCCTTCCATCCTCTCTTATTAGAGAAA
CAGAAGTAGCTTTGTTTTTGTAATAATCACTTGGGCCTAAATCACATTTCCAAAGCTCGG
AGGTCACAACAACTTCCCCTTTGGGGTTTGATTTAAGTGGCACTTAGGCCCGCTACTGTA
GCTAATCACAAGGATTTATAGAGTGCATCACCAAGGGGCCGGAGGACCAAGGAATGTTTG
CTGGCACCCTGCTGCAGGTGTTACAAACCTCTTTTCTTTCGTCCCGTCTTTCCTTCCCCT
CGTCTATTATACCGTCGCGGCTGAGTCGGAGACACGCAGGGA
>TR212|c0_g1_i1
ATTGTTTGACTGCTTTAATTGAGTTAGTCTGTAATTAAATACAACCGTGGGCTAAAATGA
AAACCTAGCCAAATGTGGGTAAATGTCTTCTGTCTGCACTCACAGGAAACTTGACCTCAT
GGTGCGTTCAGGTGCACTCTGTTAACTCGTAAATCTAAACCCTGACGGCTGTTTATGGCC
GCTCGTCTGAGACTGCCAAGGCACACA
>TR213|c0_g1_i1
GTCCGGTGCTTCGCGGGTCCTGAATCAAACGCACCCTGTTAGATTAGCCGTGAGGAGGCA
GGCAGAACAGACGTTAGACCCCGCCCGCTTCGACGTTAGATTCCTTGAAGTTGTCGCCAA
ATTATCGAAAGAACATGACAACCGTTTACATTATGATTCATTTGAATCTAATCCTGCGCA
GTTTTTACGTTTTTTTTCAGGTTCAAAGTTCAAATTAACATCCGGCTAAGCAGCTAGCGG
CTAGCACATGAAATACGCCGGTAACATAATTCTGTAACACCAGTTGATGCGCCGCATCAA
ACTCCGCCCGCCCGGTGCGTTCCGCTCGTGGCT
>TR214|c0_g1_i1
ACTGGGATTCGTCGTATTTTTTTAAATTATTTCTTGATGTCATGGCCAATACTGTAGGCA
GAAATTTTAGGCCAATCAATTTTGGATCGAGTAACTGGAAGCAGTCTACGAAGAGCCTTA
AAGGTCCCTTCAAGCATGCTGTCAACATCATCTTTTAGGGCAGCTTGATATTGAGACTCC
TCTTTACTAATAGTCGCAATGACAGTGGTGGCAAATTCATTTGGATCATTAGATTCCTTA
ATTGTGGAAGAAATCGTTTTGTCTGCAAACATTTGAACATTA
>TR215|c0_g1_i1
AATGATATTATGATGTTGATATTATGAAATTCACATTGAAAAATATTCAAAATTTAATTG
ATGTTTTTCATTGGGGATCTTTCTGATGATCTCAGGTGGAGATTTCAGTTTATTCAGTAA
ATCATTGTCATTGATTGCAATAGGAGTTTAGTTTATTAAATTAATACTAAATCTTCTCTG
ATGCCCTCCCTGTGCATGTAGATGGACAGCCGGGCCAAGAGTTAAAAACACACTTCCAGT
AAAGTTTGACCGCAGTTAGTCTTATTTACTGGAGGAAACTGTGAAAACTACTGGAAAACA
GATTCAGTGATGACAAATCAGAAAACAGTTCGATTTTATAAACAAAAGTCAGAAAACGAA
AGACAAAAAGATAACTAGACAAATGATTTCACAAAAGTATTTTTGAATTAGTTACGGTGT
CATCATGCATGTGGGGAATCAAAAAAAAAAAAAGTCCGTTAGATCGGTGGCCGCTCGTCT
GAGACTGCCAAGGCACACA
>TR215|c1_g1_i1
TTGGCAGTCTCAGACGAGCGGCCAAGCTTGCAGCTTTATTACACAAACAGGAGGAGCCAT
AAACCTTGCGTGGTTTTTATTACATTGGCTCAAGATGAAACATCTAATATACAGTATGTC
GATCTTGTAAAATTACCTACATAGGCTATTATTTACCCCCACAGAAGGGCTGTGGCTCAC
GGATCTAATTTCAGCAGCGCGCACACACAAATTCATTTTCTCCCCCCTGGACAGCAATAA
AATTGACGCGCGATAGGCTACACCGCAATGGAAACTGGGAAACTACACATTGCCATGGAG
ACAAAAAAGGGAGTTGCCCGCAAGCTGAACACGATTATGCATCATAATGTATGCATGAGG
CACGTGCTCATTCACAAAA
>TR216|c0_g1_i1
ATTTTCTTATCAAAAGTACAGTACCAGTTTGAATGATCACTTTTGTATTGCACTGTAAAC
GATATTAGAAATGTCTACGTCTCAGTGATTTGTCCAGGGATGGGATGTTGCATTGTAGAA
TAAGCTGTTATTGTTGATCATCAGGAGTTTGTATGTGTGTGTGAGTTGTGTATGAGTGTG
TGTGATTGTGTATGTATGTGTGTGTATCAGTGTGTGTGTGATGGTGTATGTATGTGTGTG
TATCTGTCTGTGTGTGTGTGTGTGTGTGTTAGTGT
>TR217|c0_g1_i1
GCAGCAGGATCCCAGCCTCCACGCTCTGTGCCATACACCTCAGAAAGAGTAGATGGCGAT
GCTGGATGCCCTGAAAGACAACCCTCTGGTCGTCAAAGCTGCTGAAGAGGTAGGGCAGAT
GTTCGTCTGGGGTGTCAAAGGACAGCTGGGAGATTGACAGCGAGCGCACGGGACTCCCCC
TGACTGGTTTAAACGCTTCTGTGTCTTCCTGCAAATAGGCATTAGGCACTGGAGCCAGCA
TGTACAGGGGGTTGTCAAAGTTTTGAGGTTGTCTTTGCAGCGGAGACAGCGGAGAGAATG
AGGGCGCTTGGGTGCCGGGGAGGGAGAGGGTGCGAGCTAACCTCTTCTTTGGAACAGGCG
GCGGGGTGTCATCAGAGAAAAATCTCACCGCGTGTCGGGAGGGATCTGAGCAACACAGTG
AGGGGGATTTAGGTCAGACATGAAAGGCGAGGGCGAGAGCAAGAGCAATGAACATGCAAC
ACCGTCGCGGCTGAGTCGGAGACACGCAGGGA
>TR218|c0_g1_i1
GTCAGAGATCAAGTGTAGTTAACTCATCATAGAGAGTACAATTAAACTTTTGCATTGTGT
TTTCTGTAGCTCTGAAGGGAGATTTTCTGCAGTATGTCTAAAAAGTGAATCCACATAATG
TCATCAGGGTTATTTTGACTTGTACCTGGAGATTACACATTTTGGAGGGAATGGAGGATC
TAACAAAATATGTCGTGTTCAAAGGCCTGAGGACAGAGCGTGTTGTAAACCCTACAGATT
GTAAA
>TR219|c0_g1_i1
TTTCCGTTAAGCCTCAATAAATAATCACTGCGAGTCTCACCCCAGAAATCAGCTGCATAT
GTTTGAGTCCATGTGCATAGACTTTACTTCAAGTTGGTAATCAAATTTTTCTGTGTATAA
CAGATGATAATGTGAGGGCTTTCAATTCAGACTCACGTTCTGGAGAATGGAGCCAAAAGC
AAACGTGTCTAAATATCTCTGGGCTGCGGCGGAGAGCCCAAAATTATTTTTCAGATCTAC
GAACAACAACATAAAGCCTTGGGCAACGTATCTGTCTGAGGCACAGCATCCAGCAGGAAA
GTGATCACACCGACCAATGTGATAGGCCTGTGACAGGACGTCCATCTCCATGAGTCGGCC
CTCTGAAGGCGGAGGTCTTCTTCTTGCCTCCGAGTCGTCGTCATCGTCGTCGTCGTCATC
GTCGTCATCCTCGGTGACACCCCTCTTTGTATACGGCTTCAGCAGTTTCACACAGCGCAC
ACGCACTTTATTCCCTTTTTTGGTCGTGCAGGGTCCGACACTGGGGTCCAATTCCTCCAG
AGGGATATGGCAAAACTCTATCAACTTGGCAGATCGCATGTACTGCAAAACACGCTTGAA
GGTGTTCTCGTTCACGTTTGTTTGGTCTCTCAGCGT
>TR220|c0_g1_i1
TCCCTGCGTGTCTCCGACTCAGCCGCGACGGTGATCTCTGAAAGACGGGCAAAACAAATA
TGTTTACATTTCTGGATTTACACGATTTAGCATTTAGCAGACACTTGTAATTAATATCTC
AGACACACCTGCACAGGTAAGAAGGCAGGTAAGAAGCTACAAGGACCAAGGGCTACGACG
ATAATCTTGGTCCACCACTTTTTTGTCTAAACTAATCTGCTAAACATCAGTATGTTAGCA
TGTTAGCATG
>TR221|c0_g1_i1
GCTTACGTCGCAAGATATTCTGTGCAGATATTCTGTAGTTTTCTGATTGTCAATAAACCC
CATGAAAAGACCAAAACCAGCACTTCCTCTGTGTCATGCAGCTTCATTGTTGTCCAAAAA
CTCACCAAACTGTTGTCCCTGCATCACCATGAACATACACACTGTAGTTTCTGTTGACTC
AGTCCCATACGCTGTCCTGCTGCCACAAACACTCATGAGACCAGGAAGTGTGGATTAATC
CGCCACTGAAAATAGTCCCCAACAAATTCACTATTTCCTCCTGTTGATTAGATAAAAACT
ACTGTGAGCAGCTCTTTCAGGAAATTACTGAACCTTTCTTTGAAAAATTAAAGTACATGA
GTCATTTTGTAAGATTTACATCTTCAGGAGGAACCAATGAGCTTGAAGCTGAGAGTCACA
GACAAGAATACAGTGCTGAGAGACACGCAACACACTGTAGGATTTGGTCTTTCTGGTGGG
ATTTGTTGACGGAATGGCCGCTCGTCTGAGACTGCCAAGGCACACA
>TR222|c0_g2_i1
GTCGAATGCCTCCAGTGGTGAATCGGGAGTGAAAGGCAGGAGAGCGTGCAAAAGACGTCC
TCACTGAAAGGTGAAGAGCAGGAACCTGAGAAAGCTGTTAAAGGACATCGGGAAATTGTT
CAAAACTCCGAAAAAGAGCAAAGTGCAAAAAAAATTGGCATTTCTTCAATCACAGTGTGG
GCACTTGGTCAAAATGGCAAAATAATGTGCTGCGGAAGACCGTCGCGCCTGAGTCGGAGA
CACGCAGGGA
>TR223|c0_g1_i1
TGATTTCCAGAAGATGGCGACCGCTCTGGTGGTGTCAACTTCAGTTCCTGCTAATCCTGA
AAAGGAAAAATGCGTAACAACCATTCAAAAGGTCGTGAGCCCTGAGGCGTACATCAAGCA
TCCATTACAAAACAAGTGGGCTCTTTGGTTTTTCAAGAATGACAAAAGCAAAACATGGCA
AGCCAATCTTCGTCTCATCTCTAAGTTTGACACTGTGGAAGACTTCTGGGCATTATACAA
TCACATTCAGCTATCGAGTAACTTGATGTCGGGCTGTGACTACTCGCTCTTTAAGGATGG
GATTGAGCCAATGTGGGAGGACGAACAGAATCGACGAGGTGGCCGCTGGCTGATTACTCT
GTCCAAGCAGCAGCGTAAATCAGACTTGGATCGGTTCTGGTTGGAGACGCTCCTTTGTCT
CGTGGGGGAGGCGTTTGATGACCACAGCGACGACGTGTGTGGAGCTGTCATTAACGTCCG
AGCCAAAGGAGATAAAATAGCGATATGGACCACGGACTACGAAAACAAAGAGGCCATCAC
ACACATATGGCCGCTCGTCTGAGACTGCCAAGGCACACA
>TR224|c0_g1_i1
AAATACTGATACATCTTTCAGTTTCAGTGGGAGGGACAAAAAACAAAAACCCACACACAA
GCCCTGCCATGTCAACTGTGTTACAATAGATTCTGAACTGATTGCAAACTGTGGTATAAA
GTGCAACACATTAAAACATTTGCATGAAAAAAAAAACAACTTGAAAAAAAAATAGTAATT
TCTACTTGAAAAGAAAAGAAACTCAAACATTTCTCTAAGGATTTTAGGAGCCTGAAACCG
TCGCGGCTGAGTCGGAGAC
>TR224|c0_g2_i1
AAATACTGATACATCTTTCAGTTTCAGTGGGAGGGACAAAAAACAAAAACCCACACACAA
GCCCTGCCATGTCAACTGTGTTACAATAGATTCTGAACTGATTGCAAACTGTGGTATAAA
GTGCAACACATTAAAACATTTGCATGAAAAAAAAAAACAACTTGAAAAAAAAATAGTAAT
TTCTACTTGAAAAGAAAAGAAACTCAAACATTTCTCTAAGGATTTTAGGAGCCTGAACCC
ATCTGAGAATTGGATCCAGTTTTCATTGGCAGCGAGAAATTGTTTTGAAGAATGGCTGGG
CCTCGTTTCTGTCTCAGAAAATATCTTCTTGTTTTTGACAGGCTGTAATACCCTTTCATC
TCTCAAATCTTTAGCTTAATTGCTACGGCTTTGTTCTGTAGTGGTTGTCGTAATATGATG
TGACTTCTCACTACCGTCG
>TR224|c0_g3_i1
TCCCTGCGTGTCTCCGACTCAGCCGCGACGGTAATTGCTACGGCTTTGTTCTGTAGTGGT
TGTCGTAATATGATGTGACTTCTCACTTAAAACTCTCAAACTCGCTTTGAAACGTGAAGG
AAGTAAAATTTTTGGGGCATTTTTCTCAAGGGTGGTTAAGTAGAGGAGACAGTGTGGTCA
CACAAGTGAGACACTGGGAGTATAACATTGACTTTAACTCTCCATGCAAAGAGTGCTTGT
GGGAGTATAAAAGACTGTAGAAACTGATATATTCTGAATCAAATAGTTTGATATTCTGCA
TAAAATGCTCCTACACTTCCTTGCCAGGACGACGAGTATACTTCCTAGAGTCTTGTGAGG
CAACAAATGGAGACTCCAGGAGGTCACTGCCCGAGGCGAAGAAATAGTTCAAATATGTAA
CTCGTCATGAAACCAGCAATTGTGATTTTTGCTGCTCGCTTTCTGTACAAATAAAACAAA
CAGTGTCAATCAGTGAGCTTTAGAGGCGCTAGTATGTGGATTTTGTAACAGTTGAGCAGA
GCCAGATTAGCTGTCTTGCCATTTCTGTTTTTTATGCTAAGCTAGTGGCCGCTCGTCTGA
GACTGCCAA
>TR224|c1_g1_i1
TTTCCCTACACGACGCTCTTCCGATCTTGTGTGCCTTGGCAGTCTCAGACGAGCGGCCAG
ACTGCGGTGGGTGATTGCCATGTAACACTGTGGTGCAGTACTGAGTCAGTTCAGTCGACT
GTTTTCTCTGAGAAAACCACACATTTGAAGACATGTGGGACTCTGAAACACGACCGCCTG
AACTCCAGTGGCAGCTCACAGAGCGGACCCCGATTCTTCCAATCACCACAGTCTGCACCA
ACCTTCGGCTAAATGAGAACACCAGCTGTGAAGAGGTAGAGACGGGATCTCTTTGAGTCA
GCTGGAGATCGTCAGTGTGAACACCTGGAATAACGCTGCCAGAGAGAGACACGACAGTAT
CACTGAGAGGGAGACGATGTCACATGTGCTGAACAGCGGCCACTGTGGTGACAAGTGGTA
ATAACAGGTGAATGGCACGTTTAATACTCCCTAAATTCTCTGAAGTGATTTGCTTT
>TR224|c1_g3_i1
TGTCTCCGACTCAGCCGCGACGGTCGGGAGGACGTGGTAAGCGATGGGGATTCAGAAGGG
AATTCAATAATATGATCAGAGCGACGAGCAGACTCGCAGCAGGAGAAGCATCTGGTGGAC
ACGGAGGGGAACAGAGACGGCAACGCGTCCTCGCAGACACAAAGAAACAAATGAGTCAGA
AACGTGGTGATATGTTTCGGCTGGTCGGGTCACTCGAAGAGATATGAAGTGACACGGGAG
TCCAAAGTGCGCACAAGATCCGCAAGCGTTTACCAAACGGGAGAAAAACTGAACCGCGGT
CACCGACGTGGGAGGGGTTTCAGACATCCTGAGTCTTTCTTCAATCAATCG
>TR224|c1_g4_i1
AATTCTCTGAAGTGATTTGCTTTGAAGACGCCACCTTTTAGCTGACCTAACTGAGAGTGA
ATCAGCAATATATATCCACCATACGGTAAGCTAATGGTCACACTAGGCCATGCAAGTCTA
CATAATTAATTGAATTACGCTGGGGTTTTCATTTGTAATAACCAGTGTGTTATTACTTCT
CACAAGTTACGAGTTAGACAGTCCCCCTTTAAAGTAACAGAGGGGAAAATGTGATAATGT
GACCTTCACAACAATGCCTGAAGTTACATTACAGAGTGATCTTTTTTGGATTAATGTCAA
TCAGAGCTCCTTCTGCTACCCCGTGGCATCATATTCAACCAGGAACCTCCTCAATCTAGG
AAAAAGTTGAAACAAAAACGCCAAAAAACTCACAAATTCGCTCATTATTATATAACAGAC
AAGTAGATCAAAGGGAGAGTGACTCAGGATGCAACTACCGACTCAGCTCCCGGTAGAGTC
AGGAGGCAGTAAGTCAAGGATCAAAGAGGGAAAATCCATCAGCAGAGCTTTTTCAGGTAC
CTCTTCAAAACAGCAAGTCCCTTTCACCTTCAGAAGATCCCGTCTCTCTTCAGCCGACTG
TCCTCTGACTGAACCGATTCAGGACATTACCGCGATGCCCTACACTGTGGGAGGACGTGG
TAAGCGATGGGGATTCAGAAGGGAATTCAATAATATAATCAGAGCGATGAGCAGACTCGC
AGCAGGAGAAGCATCTGGTGGACACGGAGGGGAACAGAGACGGCAACGCGTCCTCGCAGA
CACAAAGAAACAAATGAGTCAGAAACGTGGTGATATGTTTCGGCTGGTCGGGTCACT
>TR224|c1_g5_i1
TTTCCCTACACGACGCTCTTCCGATCTTGTGTGCCTTGGCAGTCTCAGACGAGCGGCCAT
ATAATCAGAGCGATGAGCAGACTCGCAGCAGGAGAAGCATCTGGTGGACACGGAGGGGAA
CAGAGACGGCAACGCGTCCTCGCAGACACAAAGAAACAAATGAGTCAGAAACGTGGTGAT
ATGTTTCGGCTGGTCGGGTCACTTGAAGAGATATGAAGTGACACGGGAGTCCAAAGTGCG
CACAAGATCCGCAAGCGTTTACCAAACGGGAGAAAAACTGAACCGCGGTCACCGACGTGG
GAGGGGTTTCAGACATCCTGAGTCTTTCTTCAATCAATCG
>TR224|c2_g1_i1
GCTTCAAACTTCATATTTAGAGCGGATATGACTGTGGCATTGATATCAAGCATATAGTGT
TACAGAAATAATCTATGTGTTGCCTCCTGCTTTATTTTTCTTGCAGGTGCAATATATCTG
TGTCAGTGTACTTGTGCACTGTGCCTTTCAGTCAGCCGTCAACTCTTGAATTAAAGGACG
AGCCACTGAGGACCAGCCAACTCTGATTTATTCTTCTTCAAACCCGTTCATATTTGTCCT
GAACACT
>TR225|c0_g1_i1
TGTGTGCCTTGGCAGTCTCAGACGAGCGGCCAAAAAATTGCCTTAATTGGACTGCTGATG
GAAGAGTTAATGACTTTCAAAAACCTCTGTTGTCTAATCTGTTGTGTCTTATGGCCCCTC
GTCCTACTAACATCACAACATGGATGTTCCTGACTGATGTTTGTGTCCCTAACGTAGTCA
AACTAACTTGCTCGTGAGGTTGGACAATCTCATCATCCGTGACTGTGGTACACTGCTTTA
AAGTCAATCGTGGCTCATTTTTGCTGTCCTCTCCAGAGGCTAATCGATAAGGAGGAGTGT
GTGTGTGTGTGTGTGTATTAAAAAGAAACAACTA
>TR225|c0_g2_i1
TGTGTGCCTTGGCAGTCTCAGACGAGCGGCCAATTCAACACACAGTAGCATATCCTGGGC
AAAGAGGGAAGCTTTGTGTACATCAGTCGTGACAGAAGGTGTGACCTTTTTAAAGCCGCT
TCTGTCAGATATGAAATATCCGAATCATACGTACACCTCGCTCCAAGTCTCGTCCATGTA
CAGTTTTCACTCGTTGCATATAAAACATTGCATTCAAAGTATGGCTCGCACACACGTATA
GTATATTACTAAATACAAGAGGATCCAAAAAAATAAAAATAAACAACAGACTTAATGAAT
GATAGATACCCGACATGTTAATTTAATGTTAATTAACTGAATGTTAATGTGTTAATGTGT
GCGGTTCTGTATAATTCTGTGTGTGTATGGCTTTTGGATGAAATAAAACTTATTCTGTGC
CACAGACATTTCCATACTGTAAGACCACAGGGGTGATGATGGTGCAGTGTGGGCAGACCG
TCGCGGCTGAGTCGGAGAC
>TR225|c0_g3_i1
TGTGTGCCTTGGCAGTCTCAGACGAGCGGCCACTGTATAATTCTGTGTGTGTATGGCTTT
TGGATGAAATAAAACTTATTCTGTGCCACAGACATTTCCATACTGTAAGACCACAGGGGT
GATGATGGTGCAGTGTGGGCAGGTCAGAGAGTTATTATTGTAATATCAAATGATCCAAAT
ATTTACTAGTTGTTTCTTTTTAATACACACA
>TR226|c0_g1_i1
GCCAGCAGGATGCGAGAGTGGTCCTCGCACATGGCGATGAGGTGCTGCTCCGCCATGCGT
GTGCAGCACGCGTGGTAATGGGCCAGTTTGCTGATGGCGTGGCGGATTGAGTCATCGATC
GTACCGCTCACCTCTCCTCCCTCCAGGTGAAGTATCCTAATATTCATCAGAGCTGCAGCA
GTTGCTAGAGCCAGCGCGTCGAAACGGTCCCCGTGGACGACCAGGATGTCAGGCTGCAGC
CTCTGTAGGACATCAGGGACTGTCGCGGCTGAGTCGGAGACACGCAGGGA
>TR227|c0_g1_i1
GGTTTGGGGCTCGGACCAGAATAGCTTTGCCTGCTCGCCTGGCGGGCTGATGTCCCTCAC
CTCAATCAAGCTGATTGCTGTTGCCGCCGCCTCCAGCATCTGTAACCGTACTTCCGGATT
CAGGGTTTCATACGGTCGCCACAGACTTTGCCCAGCACGCAGCGGATGCCCGCAGCCTTC
CCAGGCTTGGCGAAGATACCCCGCGCAGGTTCCGCACGCGGAAAGCGGGGTGTTCAGCTC
ATCGAGCAGCGTGCGCAGCAGCCGAAACCACAATCCGGCGTGGATGCTTCGGCGCGGCAG
CTCCACGTGACCGGTTGTCAGTG
>TR228|c0_g1_i1
GGTCTCGTCCGTGTGGATGACCGTGTCGGGCGGGATGTCCTCCTCGCTGTCCGTCTTCCA
CAGCGCGCCGAGCTCCGACCGCATGTAGCGCCGCACTCGGCACTACGGAGGATCTCTCCG
TTCAGCGTGTGATTGGCCAAGAAGGTCACCTCTCCATCGCTGAGGAACATCAGCTGGTCG
CCCTTCGGTGCCCAGATGTGGCGCACACGCGGACCCAGTATGTTGTCCCAGTAGGCAAAG
GTGGCAGCCAGCAGCGGGCATTCCCCCTCTACGGCTACCTCGGACTTCGCCACGGCAGGT
GGCTGGGGCGGACAGCCGGAAGACATTGGGGAGACT
>TR229|c0_g1_i1
AGCCGCTGATCCACCGGTATCATGGCTCCCTAACATGACTTATCTCTTTTTCTCTTACTG
GATATAATAAAAGAAAAGAAAACGACAAATTTAATTTACGAAAGGCGAGATAATATTCTT
ACCCACCGAACCAAACGCAGTCTTGAGCGCAGCCTCAGCGGGCGAACACCGCGCACACCT
CGAACGTGCTGCCTCGGTCTTCGATTTTGTTTTGCACAGTCTGTCGTCATCCGTCGTCGT
CGTGCGAGTAGTCCTGCACTGTGCCAAGCTGAATGTAAGGGTAGCAAGATCCGAAGAAAA
CAAACGCGACCTAAAACAAAACAAATGAAAAGACCAAAAAAAATAAAAAATTTTAAAAAA
AGAGAGAGACCCTACCACGAGAAATAGCTTGATCCTATAGGCTAACCTCTGTACATTTCA
TCATTACTATTATTGGTTGTTAACCACACTTTTCTCTGGATAGATTTTACATGCTTCTTT
AAGGAAAAAAAACTACAAAAG
>TR230|c0_g1_i1
ATAGTCGCATGCGAGAGTTATTCAAGTCAGCCCGACTCGAGCTGCACTCTGAGGCTGCTG
ATGCCACAGAAACACACTCCTTCTTTTTCTTTTTAATATTGAACGCGTCCACATGTGTCC
AAATTATCTTTGTTTTGAGCTCACGCCGCCAAACATCCTGGATGCGGTTATGATGGAAAA
ATGGCAGCTGGAAGTCATAACAAGAAACACAAACAAGCTCCGGCACTTGATGGAGAA
>TR231|c0_g1_i1
AATAAACACAATGTAAAACACACAGTAGTGAAAGTACATCATCATGGCCACATGACACCC
TCCTGTTCTTCCCGTCATACTGAGTCACATGACCCGACTCCCAAGAACCAAAACCACTTA
TCACAGTGTGGCATTTTCATCAGTTCTGCGAAACATGATACACAACTTACAACAGGATGT
TTTCTGAAGTGCTGAGAATCCATTTGACTTCCCATTATCATGCAATTGAACATGACAGAT
ATCAATAAGCCAACTTAACAGGGGATTTCTCTTCTTGATAA
>TR232|c0_g1_i1
TAAGCTTCATGACACGATGGTTCATGGCCAAGTAAACCGTTAAGCTAAGGTCCTTGCAGG
TCAACAGATAAATATAATTTGGATATATTTATCTGACACAGGTCTTCCTGACGTATGTAA
TAGCTGCCACACGTTCCAGCAGCAGCGCGGCATATCCTGTCACCCACTTTACCATTCAGC
AACTGTCCAAAAAAAAAAACAGGCAGTTTTTTCGTATTAGAGTACTCAACCTATGACAAT
CAAACGTGACTGAGCTGATAAGCAGCCAGCCCGGGCTCGGTAACGTTAAGCACTCTGTAA
ACACACAGGTTAGCAGCCACAAACACCAACGTTACACTTACTACCAACATTAGCCAGCTA
GCTAGCAAACCGTCGCGGCTGAGTCGGAGACACGCAGGGA
>TR233|c0_g1_i1
TATAACGGCACATCCGATTCTTGCTCCAGCGTTTCCTGTCCTCAAACTTTCCTCATCTCC
TCCTTTCCCCAAGTCATCAGTCTGTTGATGGACCACAATAGCTCTTCCAAAAATAGAGTT
TTCACCAAACATTGTCACATTTTTTGGAGCACACATTCTTATAATCGCCACTCCATTCGA
GTCAACGCTTATATTGCCAAGATCACCAACATGTCTCACTCTTGAAGTTGGACCTCCGTG
TGTCATTCCAAATGGATTAAAATGTGGTCCTGCAGATGTGCGGCCATTTGATAGATCACC
GAATTGATGTATGTGCATCCCGTGTAGAGCGTTTCTGGATGTTGTAAACTGCAACTTGCC
GACCATTTTCACACTTGATCGATAGTTAA
>TR234|c0_g1_i1
AATATTTTTGACAATATATTTATGTTTCCTGGCTTTTCCTTTTGTTCACTGCAGTATTTT
TTACTGTGATTATGATTTTTTTCCTGAAGATATGTGTGTGTGTGTATTGCTACATCACAT
CGGAAACAGTTATATTGGGAGACCTAAATTCATAGCCGAGATGGAGAAAGTTTCCACACA
TACAAATTCATTTCGATTCAATTCATGGCACTCAGAGACTGTGAGTTAAATTGACATAAA
TTGTCAACAAAATTTTCCAAAGGGCTAAATGATA
>TR234|c1_g1_i1
TGTGTGCCTTGGCAGTCTCAGACGAGCGGCCAATGTCTTTCTGCGGAGTGTATTGATACC
ATGCATTAATATATTTGGATGGACTATTGTAGGAGATATTCATTATAATAAATATAATGT
GAGAATTGATTTGTTTCTTAACAACACTTCTGTCCATAACTTGGGGTTTCCTTCCTTGTG
CACATCTCTCCCTACACTCTGATCTATTTGCCAGGTATGGTACGTGGCCTGAAGCCAGTA
GAACAGTGCGTCTGTCTCTGATGACCAGTTTTACGATTCTAGTCTTCAACGCAGGTTTGT
GGGATTTTTTTGGTGTTTTTCAGGCAGGCAGGACACTGAAGGTGCATGCAAATCTAGAAA
AGGGAAAAGAGCTCCCAGTAGTGCTCAGTGCTGCAACAAAAATAGTACCGTCGCGGCTGA
GTCGGAGACACGCAGGGA
>TR235|c0_g1_i1
TTAATGTTTACTTCACTGTAAATATTTTTTATTTTGATGTAAAGCCAAAATGTGGTTATT
TGTTTTAAGGTGTAAAGTAGAAAAATGCATACTAATGACATAAATTGGGGCTGGGTTCAG
AGTTTTAGGCATTTAAAGTACTAAATTGTGGGATTGGCTACTGTTACTCTGCCAGCTGGG
TCATCCAACATTGTGTGTGTGTGTGTGTGTGTGTGTGTGTGTGTGTGTGTGAGAGAGAGA
GAGAGGAGG
>TR236|c0_g1_i1
ACTGGTAGGCTCTCTTCAGCTTTCCTCGAAGATTTCCTTGAAGTTTTTGTATTCCTCGTC
ACTACAGGTCTTTGGAGATGCGATAGGAAGTTGAAGACAGATGGGATCACACCATCTCTC
AGCCTGACAATCTGACCCGTCCTGTCAAAATCAACAGGCTTGAAGTGCTCGCTGCAGAGC
TTCGACCACTTGGTTGCAACAAAACCCTCCCGTCTCAA
>TR237|c0_g1_i1
CAGGCGAACATTAAAAACCTGAAGAACGGCCTGTCGGCGTGCGCTGTGACGATGCAGCTT
ATTCATTTCAGAGAGTCAGCCACAAACTTCCCATCATCCTCCTGTCGCTCCTGTGCTGTA
AATATTGCTGGGAAAGATGAGTGTTGTGTAGATAATCTCTCTAATTATAACAACAATAAT
ATGAAGGCACCTACAGTATCTCTCAAGAGAGAGAAGTGATAGAATAACAAGAAAGAGAGC
AAGAGAGATAGAGAGAGAGAGAACAGGGGGAGATAAAGTGAAAAGAACAGCCGGATACTG
TAGCCAGGCAGAGATACAGACAGAAACATACTCATCAACAGTCAACGAACAGTAAACATC
ATGTGAGTAATTAGTGAAACAGAGCTGAAGGTAGCAGCAGTAATAGAGAAGTATTGCTTA
GTGCAGAACTTGCTTCTTGCATATTTACCTCATAAAAGTTATTACACGATCAAAATACCC
GCACAAACCAATACACTATACCAACACGTACATTTCATAAGGCACATTAGCTCAAGGATT
TAGTTAAAGTCATAAAAGAAGAGAAGAGAAGAGGACGACAGATGGAGGTTCCTTGAGTGA
GTAAGGGGGGGGGGGGGGGTAGAGTTGCAAACTTTTTGTTCACTCGAGGCCTTTGTCAC
>TR237|c0_g1_i2
GAAGCTTCTTAGAAGTTGCTATATTTAATAAGCAATTACATTGTTATTCTTGTACAACTT
AACACTCTTTTACAAAACACAGAGGTACAGCCATCAATTGTACAGTATGTAAATGTATCA
CAACATGTCTGAGGAATGTGATCTTTGTAGGAGTCCGTGGCGCAGTTTTTTTTTCTCCTT
TACATAGTATTTACAGATCTCAACTGAGCGAACAGCGCCTGAACATGGCAGACAGATGAA
CACGTCGTCTTTAAGTGCGAGTCTCTTTTAGTGGATTTGATGCAGGAGGGAGGGAGGGGT
GGGGTGGGGGATTCCCAGCATCTGCTGGCCTGAAAGGAGGACTGAAATATTCAATCCATG
CTCCAACCTGGTGATTTCTTCATGTCACAAGAAGGCCCGCTGGCCTACACCTTCTATGTT
CTGTTATATGTACAACATAAACAACTTACAGGAAAGTGCTGTAAGAGATTACCCAAATGT
ACACGTAAACACAAAGACCTCCTGGACCACAGTAAATTAGGATTACTGTGTTAAGGTAGT
GGTACCACAACGTCAGTAAGAAAATCTTATCTTAATTTGATCGTAACAATATGGGGGCAA
CTCAGTATTTCACTTGGGTCAGTATCTTCAATGACAAGAACCACTGAAAGTCATAATCCA
TACAACTATATCATGCCAATAGTAAGCCAGTGGGGCAGGGGTAATTGTAGTGATGATGCG
TCTTTGAGGAAGTGCGAGAGGGCCAGTGCACAAGTAAACATCCACTGCCAGCCAGCCATC
CATCCATCTATCTGCCAACGTGTGAATGTTATCCAACAACACATTAATGGTAAGTACTCT
GTATCATAACATCAGGTGAGTAATCTGAAATCTAATAACTGTCTTGGCAGGTCAAGCACC
TGGAAAAGAGTTCACAGTGGCATTCCCAGAGGTGAGAACGCTTCCTAAGCAACAAGCTCA
AACCAAAGAAGGAGACAGGCGAACATTAAAAACCTGAAGAACGGCCTGTCGGCGTGCGCT
GTGACGATGCAGCTTATTCATTTCAGAGAGTCAGCCACAAACTTCCCATCATCCTCCTGT
CGCTCCTGTGCTGTAAATATTGCTGGGAAAGATGAGTGTTGTGTAGATAATCTCTCTAAT
TATAACAACAATAATATGAAGGCACCTACAGTATCTCTCAAGAGAGAGAAGTGATAGAAT
AACAAGAAAGAGAGCAAGAGAGATAGAGAGAGAGAGAACAGGGGGAGATAAAGTGAAAAG
AACAGCCGGATACTGTAGCCAGGCAGAGATACAGACAGAAACATACTCATCAACAGTCAC
CGTCGCGGCTGAGTCGGAGACA
>TR238|c0_g1_i1
CGGTTAACAGAGTGGTTTGTCAAAGCTTCGGGACTGATTGAAAAGCACATCTAGGAGGAT
TGCATTTACACATTTACATGAAGATCAAACCCCTCAACATCAGCTGGGGGAGTGTTAAGG
TCAATTCTTTTGTGAGCAAATACATGACAACAACACAGGCAACATTCTCCCACCCCACAA
TTTCAAAAGAAAATCATGAAAAAGGATCAAAGTGGAATATCAGTGACATAAAGGTCAGCA
GGACAGCATCAGCTTCTTGTTTATTTTCTTACACAGATCATATTCATTCAACAAGGACAG
TTTGAGAACCACTG
>TR239|c0_g1_i1
CAAAAACCCTTCAACCTCTGAAAACTCCTCCAGGACCTTCGTTGATGACTCCTGGGTCTC
CTCACAACACCTGCTGAAGCTCATGTCACACTCAGATCAATAAATAAACGATATTATTGT
CATTAGTCCTGTTTCAGATGAACGTCAGTGGTCCTGATGTTTCTCAGTGTTTCTGTCAGA
CTCTGACCTCTAGTGGTCTGTCAGCTGGACTGCAGCTGGAGACACAG
>TR240|c0_g1_i1
GCTGCGGCTTGTCAGGGGTCAGCTGTGCATTCCTGGCCTCAGCTCTGAAGTCCAACCCCT
TCCATCTGAGACAGCTGGACCTGTGGGGAAACAACCTGAAGGACTTGGACGTGAAGCTGC
TGTCTGATCTTATGAAGAGTCCACACTGCAGACTGGAGACTCTGAGACTGAGGTGATCGC
TGACTGACGGAGGAATCACAACAAGTGGAGATGACTCCTCGTGCTGCGGTCTGAGCTGCT
CTGAGATCAGCTTCACTGTCA
>TR241|c1_g1_i1
GGTGGTTTTTGTTGTCTGTCCGGTGCAGAAGAGCTGATGAAGGAGTAAGACGTGGCGGTA
GTAATCAGAGTAGCCACTTCCTGATAGGAGACATCTGGTTGAACAGAGAGGGGAGAAGCA
GGAGCGAAGAAGGGAGAGGAAGAGGAGAGAAGCCTTAAGAGCGAGGAGGAAGGTAGGTAG
TTCCTGCTGCCGGTCAGCAGTCATCAG
>TR242|c0_g1_i1
TGTGTGCCTTGGCAGTCTCAGACGAGCGGCCAAATGCTTTGCTACACCACTCTGCATTTG
TCACAACCGTGCGTGGAGACAGAGATCTGTGCATGTGCAGTGCTGCAACACGTCACACGG
ATGAATTTGTGTGTGTGTGGACGTCACGGTGATGTCTCGGATTCCTGCCTTTGTGTCCAG
ATGCCGTTCCACATGCATGCTCTCTTTTCTGGCTTTGTCTCGATCCCCCTCCATCTCCCA
GCCTCTCTGGTTTTTTGAGCCAAAGCCCGGCCGAACAGAGAAGAGGTTCAGCCCCACTTT
CCGCCAAAGGCTTCCAGTTAAGGGCTGCTGCAGCCGCTCGGGCGAGTTGCACAGGCAAGC
AGTGGGAGCATCAGTGTTCAATTACCTCTGGAGCTGGTCCGCCGAGGGATCCTGTTACTT
TTGACAGGCTTAAGACACCAACCGTCGCGGCTGAGTCGGAGACACGCAGGGA
>TR243|c0_g2_i1
TCCCTGCGTGTCTCCGACTCAGCCGCGACGGTCAGGCGAACACTGCCTCCTACAGGATTA
AGATGGAAACTACCCAAATACACAGGCCTGCAGCTCCCAGTGACCTTCACCTCATGAGCA
GTCACACAAGTGCTCCATTGTCCCCTGATGCTTTTCATCAGTCCCACATGTATCCCCCTG
GCCTCGGTCAGTCAGGTGCACCCACGCCTCTGGACTGCACTATGAATGCAGACGGGGTCC
TCACTCCTCCATGTCTGCCCTACCCCGGACTGTACCACCGCACTCTCCCTGGATACCTCC
AGGAGAAAGGAGAGATGTCCTTCAGTTACAGCCCGGCTGCCGCAAACTATCCATTGCACC
CAACTCCGAACAACTCATTCACACCAAGAAGCATGGCCGCTCGTCTGAGACTGCCAA
>TR243|c0_g2_i2
CCAGTCAGGAGAGGTTTTATGACACTCACTACAGATCGAAGTCCACTTGTGGGCCTCGAA
CAACCATCAGTCCACCGGGGCTGTTGGGCCTTCCTGCCGGCCTTTCCGTGGCTCTCCTGC
CGTGTCCGTCTGGTCTCCTGAACTCTGCAACAATGAAGGTCAGGCTGGTCTGACCCTGCG
GCTCATGTCCCATCAGCCAGAATGGACATACCCGGTTATCACCCACAGCTGCCCCAGCCT
CTTGTCCACCATCCTGAAAACTACCAAGAGGATCTGTTAACTTTGGCAGAATCATCAACA
TCTCAGGAGTCAAAGACAGAGTCAGACGGCAGGCCAGAGTCAGAGGAGAGCTGTCCGGTC
TGTGGAGACAAAGTGTCGGGATACCACTATGGGCTACTCACTTGTGAAAGCTGCAAGGGC
TTCTTTAAACGCTCAGTGCAGAATAACAAGCATTACACCTGTGCAGAAAAACAGAGCTGC
CCCATGAACCTCTCTCAGAGGAAACGTTGTCCTTCCTGCCGCTTTGAAAAGTGTTTGGCT
GTAGGCATGAAGAGAGAAGCAGTGAGAGCAGACCGTATGAGAGGTGGCAGGAATAAATTT
GGCCCTCTGTATCGGCGGGACAGGCAGATGAAACAGCAAAAAGTGCATCACCAGGCGAAC
ACTGCCTCCTACAGGATTAAGATGGAAACTACCCAAATACACAGGCCTGCAGCTCCCAGT
GACCTTCACCTCATGAGCAGTCACACAAGTGCTCCATTGTCCCCTGATGCTTTTCATCAG
TCCCACATGTATCCCCCTGGCCTCGGTCAGTCAGGTGCACCCACGCCTCTGGACTGCACT
ATGAATGCAGACGGGGTCCTCACTCCTCCATGTCTGCCCTACCCCGGACTGTACCACCGC
ACTCTCCCTGGATACCTCCAGGAGAAAGGAGAGATGTCCTTCAGTTACAGCCCGGCTGCC
GCAAACTATCCATTGCACCCAACTCCGAACAACTCATTCACACCAAGAAGCACACCAGCA
TCATCCCCCTGCTCAACACCGAGCTCGACCACCTCTCTCTCCCAGGCTCTTACCCAAAAT
CCAGGCACCCCCTCATCGGCCACTCTTACACATAATTTCCTAAGCCAGCTCCTGGAGGGG
GAGCAGGATGAGAGCCAGCTGTGTACCAAGGTTGTCGCCAGTCTGCAGAAAGAACAGGCC
AATCGCGGCAAACATGACCGCCTAAATACATTCAGCATCATGTGCAAAATGGCTGACCAG
ACTCTGTTTGGACTTGTGGAGTGGGCCAGGAACAGTGCCCTCTTCAAAGAGCTCAAGGTG
GAGGACCAGATGGTACTGCTGCAGAGCTGTTGGAGCGAGTTGCTGGTCCTGGATCATCTC
TGTAGACAGGTGACCTACGGCAAAGAGGGCTGCATATATCTGGTTACAGGACAACAGATT
GAGGTGCCGACCATCATCTCCCAGGCAGGAGCGACGCTGAGTGGCCTGGTATCAAGGACC
CAGGACCTGGTGTCCAAACTGAAGGCACTCCAGTTGGACCGACATG
>TR243|c0_g4_i1
TTATGTTTTTTCATTACCATATTTATTTTCCCATTTGCGTTTGCATAGTTTATGTTCTTA
GAGCGATGAATGGGTGCATTTGGTGCAGAATCTTGCTGCAGAAACAGTGAAGCTACAGAA
GAAAAAATCTTTTTCTGGCAGATACTGAAACACTGATAATGTTGATACTTGCTTGAGTTA
AGTCATGGGTTTTGAGTACACATAGGCAAATCCAAAAAACAGATTTCTTTATTCAATGAT
GCATTTTCTTTTCTTTGCACAGTTATGCTCTTTTTGTTTAATGAAAAAAAACATCATGCT
TGTGCTAGGATTTCAAATCTGTCCAACAATACTGACAGAAAAAACATTTACTGGGATGTT
TGGGTGGGGTAATACTGTTAGAAATGTTTGACAGCGAGGCCTGAATCTTGTCACTCCGGG
GCTTGATGATACAGCAAGCAGCATCTTCTCAGTTGTGCTTGGTGTGCAGCATCTCAGTGA
GTAGAGAGTTGCAAGGCAAATCTCCCAGAAGATGGCGCTGGTACAAATACTCCTCAACCT
GCATGCTGATGCTACGTACTTCAGGCAGCCGGAGCAGCAGCTGGCCGAACTTGTCTGAGT
GTCCTGGATGACTCTGTTGGGTGTGCTCCATCAGGGCCCTGTTCACCCTCTCTTGAGTCT
GCTCCACTTGTCTGCGACTTTGCACTGACTTCACATCAGGATTGAATAGCACCAAGTATT
TGAGACAGACAAACTCATGTCGGTCCAACTGGAGTGACTCGCGCGGCTGAGTCGGAGACA
CGCA
>TR243|c0_g5_i1
TCCCTGCGTGTCTCCGACTCAGCCGCGACGGTAGGAACAGTGCCCTCTTCAAAGAGCTCA
AGGTGGAGGACCAGATGGTACTGCTGCAGAGCTGTTGGAGCGAGTTGCTGGTCCTGGATC
ATCTCTGTAGACAGGTGACCTACGGCAAAGAGGGCTGCATATATCTGGTTACAGGACAAC
AGATTGAGGTGCCGACCATCATCTCCCAGGCAGGAGCGACGCTGAGTGGCCTGGTATCAA
GGACCCAGGACCTGGTGTCCAAACTGAAGGCACTCCAGTTGGACCGACATG
>TR244|c0_g1_i1
CGTCCGTTTTCCCCACATCTTTCAACTGTCGTTAGCGGCACACGTGACAGAATTTTAAGC
TCTGTGATTGGATGATTCTCGCCGAATGCACCCTGGGAGTTGTAGTTAACTTTCCTTCCG
AATAGTTCAGTACTTATCTTTGACTTTTCGTCAGTAAATACTTAATGTCAGCGTTGTGTT
CATCCCTTGTAGGCCTACTGATGATTAAACTGTG
>TR245|c0_g1_i1
CATTATGCGAGACTGACACATTTAGTGCGTGGGAGTGCAAGAATGAACGCGCGAGCGCAG
CAGCAGCAGCAGCAGCAGCAGCGCCCGGGAGGTTACATAATGATCGTCACCTGAAAAGTA
CCCCACTCTGAGCCAGAAAAGCAATATTTACAACGCGGCTTTACAGCTCGCTGTTATCTG
ACTGCATGAGTTATCACCCAAGATGTTGATACGATCTGAAGAGGAGCGATGAGAAGTTGA
CTTTGGCCCGCTTTAATGGCTGGGAAAGTGTCTGATTGATCTTTTATCTCGCAGAATGTT
ACCTAATGTCTAACCGCGACGCCGGGCGAG
>TR246|c0_g1_i1
TGTGTGCCTTGGCAGTCTCAGACGAGCGGCCAGTCTGATTTAGCATGTGGAGGACCGACG
GTGGAGACGGAGTTTTAGCCGGGAAAGACAAGTCGAGAAGAAGAGAGGAGGGAGGGAGAA
AAGTGGGGGCTGAGGTGTGGGGAATAGGAAGAGGGAGGAAAAGCGACAGAGAGGAGGAGA
GGAAGAAGAAGGAGGAGCAGCGAGAGACAGAAACGTAGTAGAAGAAGAAGAAAAAGAAAA
AGTAGTAATG
>TR247|c0_g1_i1
AGAGGAAAAGAAGCACGTTAGTAGCAGACATTTTTCGGATACTAGACATCACATGTTTTG
ATTGGTGTTCACATCGAGTTCACAATGACACTGTCTTACTGTGATCAGTCCTGTATGCAC
AACATTTTCTATTTCACCAAATTTATGATCAAACTTCACCAACGTATTTGACAATACACC
CAAAATCAGCAGAAACGTGTGATTTTCTTTTTCTGCATTTTACCACCAACATTTTGACTG
TTTTTCAGATTTCAACGGACAAAGATGCCAACGTTCGACACATGTGATGTCATTGCCTCA
ATTTGCGAGGTGTGTCGA
>TR248|c0_g1_i1
AGAGAGAGACATGAAGAGGAGTTGGGGAAACTGGCGCCATGTGAGAGAAGAAAGACAAAC
AAGAGAAACATGTAAAAAGCAGATCTAAAAAGTGTAAGATAGTGATTTTTTTTGTGCACT
GTCTAATGTCAAAAAGCTTTCAGCAGAGATGCCCACTGACAAAACGAGGGTACGAATAAA
GGCGAGCGGGAGCGAGAGTGAGCAAAGAGAAAAAATGTGGAAAGACAAATAAACCAAAAA
CACACG
>TR249|c0_g1_i1
GGCGCGTCCCGCAAAACGGCAACAAAGGAAAACAGGGCTGACATGCATGAGCGTGTGCGC
TTGAGACAAAGACGCAGCGCACATGTATGCCCCGCTGTCACGTTAAAACCCGTTATGGGC
GACTGAAAACACACACACACACACACAAAAAGACGAGATGCTTTCACTGGAAACCCCCCA
ATTCTCTCCTCTTTTTGTCCCTGCGTATCTATTTGGCACGTCTTTTTTTCCTCCGCGCCT
GGATCACATTCCTCACACATTAATCTCGGCTCGGCTCACCCCTCAAAGCTGCGCACAGTG
AAGCTGGAAAAAGTGTGTGAATTATTTGTTGAATGGGGCTTACCAAAAGTGTCGGCTGAC
GGCTGGAAGGTCTCTGGTAAGCGTTGCAGCAGTAGTCCCCATAGTGTT
>TR249|c0_g2_i1
CAGCTTGGTTATTGTTGTCGTTTCATCATTTCGGTTACAAGGTTATACAGCTAAAAGAAG
TGACTGAAAACAAGGCAATGCGGGAGGAGGGTGGGGTGGGGGGGAGTGTACAGTGCATGA
CGGGAGAGAGGGGCTTCACGACGTGTCCGCCTTCTCCTGTTCGATGGTTTCTTTTGTCGG
CAGGGGATTCTTCTCCTGCGTCTCTGTCTTCTTCAGCTTGGACTTGTCGAAGCTGGTCAC
CTCTGCAAGGTCGGGCTTGTCACTCATTGTTGCAGATCAAAAGTGTCGGCTGACGGCTGG
AAGGTCTCTGGTAAGCGTTGCAGCAGTAGTCCCCATAGTGTT
>TR250|c1_g1_i1
TTCTGAGGAAGGATCTCAACAAGGCAAAAAAAGAAGTTGATGCTGCCAAGAACAGCATCG
GTCGAGAACAAGAAAAACTCAATCAAATGAGGACTGACAATGACAAAGAGAGAGAAATGC
TTGTGAATGAAAAAGACAGAATGGAACAGGAAAGGTCTGAGCTGAAGAAGGGAGAAGATG
AACTCAAGAATAAAATGGCAGCAATAGAAACTGTGAGACTGAAACTTCAACTTCTCAAGG
AACGAATGGGAGAAGATATGAAAAACAAAATGAACATATTGCAACAAAAC
>TR250|c1_g6_i1
TCTCCGACTCAGCCGCGACGGTGTAAAGGCAGGTCTGACAAGTACAACTTCAGACATGGT
CATCCAAAGAGAAGACATGGAAAATCAATGGAAGGAAAAGTTCCAGTTGGAAGAAGAACA
TCTTGAAAAGCTGAAGGGAGATCTCAAGCAAGAGAGAGAGCATCTAGATAGAGTGAAAGA
GATGATAAGCAAAGAGAAACTGGACTTGGAACTCATGAGGTCTGACATCCAGAACCAAAA
TGACATATTAGAACAGAAGAAACATGA
>TR250|c1_g16_i1
TTCTGAGGAAGGATCTCAACAAGGCAAAAAAAGAAGTTGATGCTGCCAAGAACAGCATCG
GTCGAGAACAAGAAAAACTCAATCAAATGAAGACTGACATTGACAAAGAGAGAGAAATGC
TTGTGAATGAAAAAGACAGAATGGAACAGGAAAGGTCTGAGCTGAAGAAGGGAGAAGATG
AACTCAAGAATAAAATGGCAGCAATACAAACTCTGAGAGTGAAACTTCAACTTCTCAAGG
AACGAATGGGAGAAAATATGAAAAACAAAATGAACAGATTGCA
>TR250|c1_g24_i1
GAAAGATTGGAAGTTCTGAGGAATGATCTCAACAAGACAAAAGAAGAAGTTGATGCTGCT
AAGAACAGCATCGGTCAAGAACAAGAAAAACTCAATCAAATGAGGACTGACAATGACAAA
GAGAGAGAAATGCTTGTGAATGAAAAAGACAGAATGGAACAGGAAAGGTCTGAGCTGAAG
ATGTTAGAAGATGAACTCAAGAATAAAATGGCAGCAATACAAACTCTGAGAGTGAAACTT
CAACTTCTCAAGGAACGAATGGGAGAAGATATGAAAAACCAAATGAACATATTGCAACAA
AAC
>TR250|c1_g27_i1
AAAAGACAAACTGGAAAGCATGAGGACTGAGTTGCAAAACAAGAAACAACATGCAGACAG
CCTGTTTGATGAGATCAACAAAGAGAAGACCAACATTCAGGTTCAGATCCTTCAGATTCA
GACCGAAAGAGAAAAACTTGAAAATGACATCAACATGATTACCATGAAAGAAAAAGAACA
AGAACTCAAAGAAGACAAGCTCGAACTATTAAAACAAGAACTGGAGATCAGTAAGAGCAA
CATGCTAACAGAAAAAGAAAGATTGGAAGTTCTGAGGAAGGATCTCAACAAG
>TR250|c1_g30_i1
CAACTTCAGAAATGGTCATCCAAAGAGAAGACATGGAAAATCAATGGAAGGAAAAGTTCC
AGTTGGAAGGAGAAAATCTTGAAAAGCTGAAGGCAGATCTCAAGCAAGAGAGAGAGGATC
TAGATAGAGTGAAAGAGATGATAAACAAAGAGAAACTGGACTTGGAGCTCATGAGGTCTG
ACATCCAGAACCAAAATGACATATTAGAACAGAAGAAACATGACATAATAGAAGAAAAAG
ACAAACTGGAAAGCATGA
>TR250|c1_g37_i1
TGAAACTTCAACTTCTCAAGGAACGAATGGGAGAAGATATGAAAAACCAAATGAACATAT
TGCAACAAAACACAGAAGATGTTCAAATGCTGTGCAATGTGTCTGAACAGAACCTCAAAG
AACTTGATGAACAGAAAGAAAAAATGGCCGCTTTCACTGACCTGTTAGAAAAAGTAAAGG
AAGGTCTGACAAGTGCAACTTCAGAAATGGTCATCCAAAGAGAAGACATGGAAAATCAAG
GGAAGGAAAAGTTCCAATTGGAAGAGGAACATCTTGAAAAGCTGAAGGCAGATCTCAAGC
AAGAGAGAGAGGATCTGGATAGAGTGAAGGAAATGATAAACAAAGAGAAATTGGACTTGG
AGCTCATGAGGTCTGACATCCAGAACCAAAATGACATATTAGAACAGAAGAAACATGATA
TAATAGACACAAAAGACAAACTGGAAAGCATGAGGACTGAGTTGCAAAACAAGAAACAAC
ATGCAGACAGCCTGTTTGATGAGATCAACAAAGAGAAGACCAACATTCAGGTTCAGATCC
TTCAGATTCAGACCGAAAGAGAAAAACTTGAAAATGA
>TR250|c1_g38_i1
AGCTGAAGAAGGGAGAAGATGAAGTCAAGAATAAAATGGCAGCAATACAAACTCTGAGAG
TGAAACTTCAACTTCTCAAGGAACGAATGGGAGAAGATATGAAAAACAAAATGAACAGGT
TGCAACAAAACACCAAAGATGTTCAAATGCTGTGCAATGGGTCTGAACAAAATCTAAAAG
AACTTGATGAACAGCAGGAAAAAATGGCTACTTTCACTGACATGTTAAAGAGAGTAAAGG
AGGGTCTGACAAGTACAACTCCACAAATGGTCATCCAGAGAGAAGACATGGAAAATCAAG
GGAAGGAAAAGTTCCAATTGGAAGAAGAACATCTTGAAATGCTGAAGGCAGATCTCAAGA
AAGAAAGAGAGGATCTAGATAGAATGAAAGAGATGATTAACAAAGAGAAACTGGACTTG
>TR250|c1_g38_i2
GAAAGATTGGAAGTTCTGAGGAATGATCTCAACAAGACAAAAGAAGAAGTTGATGCTGCT
AAGAACAGCATCGGTCAAGAACAAGAAAAACTCAATCAAATGAGGACTGACAATGACAAA
GAGAGAGAAATGCTTGTGAATGAAAAAGACAGAATGGAACAGGAAAGGTCTGAGCTGAAG
AAGGGAGAAGATGAAGTCAAGAATAAAATGGCAGCAATACAAACTCTGAGAGTGAAACTT
CAACTTCTCAAGGAACGAATGGGAGAAGATATGAAAAACCAAATGAACATATTGCAACAA
AACACAGAAGATGTTCAAATGCTGTGCAATATGTCTGAAAAAAAGCTGAAAGAACTTGAT
GAACAGCAAGGAAAAATGGCTTCTTTCACTGACATGTTAAAGAGAGTAAAGGAGGGTCTG
ACAAGTACAACTCCACAAATGGTCATCCAGAGAGAAGACATGGAAAATCAAGGGAAGGAA
AAGTTCCAATTGGAAGAGGAACATCTTGAAAAGCTGAAGGCAGATCTCAAGCAAGAGAGA
GAGGATCTAGATAGAGTGAAAGAGATGATAAGCAAAGAGAAACTGGACTTGGAACTCATG
AGGTCTGACATCCAGAACCAAAATGACATATTAGAACAGAAGAAACATGACATAATAGAA
GAAAAAGACAAACTGGAAAGCATGA
>TR250|c1_g37_i2
TGAAACTTCAACTTCTCAAGGAACGAATGGGAGAAGATATGAAAAACAAAATGAACATAT
TGCAACAAAACACAGAAGATGTTCAAATGCTGTGCAATGTGTCTGAACAGAACCTCAAAG
AACTTGATGAACAGAAAGAAAAAATGGCCGCTTTCACTGACCTGTTAGAAAAAGTAAAGG
AAGGTCTGACAAGTGCAACTTCAGAAATGGTCATCCGAAGAGAAGACATGGAAAATCAAT
GGAAGGAAAAGTTCCAGTTGGAAGAAGAACATCTTGAAAAGCTGAAGGGAGATCTCAAGC
AAGAGAGAGAGCATCTAGATAGAGTGAAAGAGATGATAAACAAAGAGAAACTGGACTTGG
AGCTCATGAGGTCTGACATCCAGAACCAAAATGACATATTAGAACAGAAGAAACATGACA
TAATAGAAGAAAAAGACAAACTGGAAAGCATGAGGACTGAGTTGCAAAACAAGAAACAAC
ATGCAGACAGCCTGTTTGATGAGATCAACAAAGAGAAGACCA
>TR250|c1_g42_i1
CAACTTCAGAAATGGTCATCCAAAGAGAAGACATGGAAAATCAATGGAAGGAAAAGTTCC
AGTTGGAAGGAGAAAATCTTGAAAAGCTGAAGGCAGATCTCAAGCAAGAGAGAGAGGATC
TAGATAGAGTGAAAGAGATGATAAACAAAGAGAAACTGGACTTGGAGCTCATGAGGTCTG
ACATCCAGAACCAAAATGACATATTAGAACAGAAGAAACATGATATAATAGACACAAAAG
ACAAACTGGAAAGCATGA
>TR250|c1_g45_i1
AGAGAAGACATGGAAAATCAAGGGAAGGAAAAGTTCCAATTGGAAGAGGAACATCTTGAA
AAGCTGAAGGCAGATCTCAAGCAAGAGAGAGAGGATCTAGATAGAGTGAAAGAGATGATA
AACAAAGAGAAACTGGACTTGGAGCTCATGAGGTCTGACATCCAGAACCAAAATGACATA
TTAGAACAGAAGAAACATGATATAATAGACACAAAAGACAAACTGGAAAGCATGA
>TR250|c1_g47_i1
TTCTGAGGAAGGATCTCAACAAGGCAAAAAAAGAAGTTGATGCTGCCAAGAACAGCATCG
GTCGAGAACAAGAAAAACTCAATCAAATGAAGACTGACATTGACAAAGAGAGAGAAATGC
TTGTGAATGAAAAAGACAGAATGGAACAGGAAAGGTCTGAGCTGAAGAAGGGAGAAGATG
AACTCAAGAATAAAATGGCAGCAATACAAACTCTGAGAGTGAAACTTCAACTTCTCAAGG
AACGAATGGGAGAAGATATGAAAAACCAAATGAACATATTGCAACAAAAC
>TR250|c1_g51_i1
GAAAGATTGGAAGTTCTGAGGAAGGATCTCAACAAGGCAAAAAAAGAAGTTGATGCTGCC
AAGAACAGCATCGGTCGAGAACAAGAAAAACTCAATCAAATGAGGACTGACAATGACAAA
GAGAGAGAAATGCTTGTGAATGAAAAAGACAGAATGGAACAGGAAAGGTCTGAGCTGAAG
ATGTTAGAAGATGAACTCAAGAATAAAATGGCAGCAATACAAACTCTGAGAGTGAAACTT
CAACTTCTCAAGGAA
>TR250|c1_g55_i1
GAAAGATTGGAAGTTCTGAGGAATGATCTCAACAAGACAAAAGAAGAAGTTGATGCTGCT
AAGAACAGCATCGGTCAAGAACAAGAAAAACTCAATCAAATGAAGACTGACAATGACAAA
GAGAGAGAAATGCTTGTGAATGAAAAAGACAGAATGGAACAGGAAAGGTCTGAGCTGAAG
ATGTTAGAAGATGAACTCAAGAATAAAATGGCAACAATGGAAACTCTGAGAGAGAAACTT
CAACTTCTCAAGGAAC
>TR250|c1_g56_i1
GAAAGATTGGAAGTTCTGAGGAATGATCTCAACAAGACAAAAGAAGAAGTTGATGCTGCT
AAGAACAGCATCGGTCAAGAACAAGAAAAACTCAATCAAATGAGGACTGACAATGACAAA
GAGAGAGAAATGCTTGTGAATGAAAAAGACAGAATGGAACAGGAAAGGTCTGAGCTGAAG
AAGGGAGAAGATGAACTCAAGAATAAAATGGCAGCAATACAAACTCTGAGAGTGAAACTT
CAACTTCTCAAGGAACGAATGGGAGAAAATATGAAAAACAAAATGAACAGATTGCA
>TR250|c1_g62_i1
AAATGCTGTGCAATGTGTCTGAACAGAACCTCAAAGAACTTGATGAACAGAAAGAAAAAA
TGGCCTCTTTCACTGACATGTTAGAGAAAGTAAAGGCAGGTCTGACAAGTACAACTTCAG
AAATGGTCATCCAAAGAGAAGACATGGAAAATCAATGGAAGGAAAAGTTCCAGTTGGAAG
GAGAAAATCTTGAAAAGCTGAAGGCAGATCTCAAGCAAGAGAGAGAGGATCTAGATAGAG
TGAAAGAGATGATAAGCAAAGAGAAACTGGACTTGGAACTCATGAGGTCTGACATCCAGA
A
>TR250|c1_g73_i1
ACAAGAAAAACTCAATCAAATGAGGACTGACAATGACAAAGAGAGAGAAATGCTTGTGAA
TGAAAAAGACAGAATGGAACAGGAAAGGTCTGAGCTGAAGATGTTAGAAGATGAACTCAA
GAATAAAATGGCAGCAATAGAAACTCTGAGAGTGAAACTTCACCTTCTCAAGGAACGAAT
GGGAGAAAATATGAAAAACAAAATGAACAGATTGCAGCAAAACACAGATAATGTTCAAAT
GCTGTGCAATGTGTCTGAACAGAACCTCAAAGAACTTGATGAACAGAAAGAAAAAATGGC
CTCTTTCACTGACATGTTAGAGAAAGTAAAGG
>TR250|c1_g84_i1
AAATGCTGTGCAATGTGTCTGAACAGAACCTCAAAGAACTTGATGAACAGAAAGAAAAAA
TGGCCTCTTTCACTGACATGTTAGAGAAAGTAAAGGCAGGTCTGACAAGTACAACTTCAG
ACATGGTCATCCAAAGAGAAGACATGGAAAATCAATGGAAGGAAAAGTTCCAGTTGGAAG
GAGAAAATCTCGAAAAGGTAAAGGCAGATCTCAAGCAAGAGAG
>TR251|c0_g1_i1
GTTTTTTTTATCCAGCCGTTGTTTTACACCACCTGTGCGTGGCTGTGCGTGAGCTCGGAC
ATGACAGGCAACTCCCCGATTGGCTGCTCGCGCGATGATGCAGGCATGACTCATCCTCTG
TTCTGAGCCGGGTGACTCGGGGTTCTGACCTTTCGTCTCCTTGGTGACCGCTGTGATGTC
ATCGCCCCTCCACACATTCGTTGTTGTCATCATCCTCTCCTGTCTCTCCCTATCTGTCTC
TCAGAGCCACTCAGGTTGTTTGCATCACAGAGCGTTTACACGGTGCCTGTGTGTGAGTCA
GTGATGTGCTCTACCAGACTAT
>TR252|c0_g1_i1
TTTTTTTTCTTCAGAAAAACAAATTTATTGAGTAACGTGTGAACAAAGAAAAGAAAGAAA
GAAAAAACAGAAACTTCTCACAGTGCAAATGTTGTCACCTCGTGTCGGCGGCTCTGTTGG
TCGGGACGAAGATTTAATATTTGAATCAGGTAAAAAAAAAAAAGGACATCAGCTGATTTT
CATTCAGTTTGTCGGATCGTCAATAAGAAAAGTCTGAGAGCAGTTTAGTGATCTGCTAAA
GTGAACAGTGTGAGAGTTTTGGTACCTTTCAGGTGAAAACAGAACATTAAAGCATGCACG
AGTCTTTAAATCAACGACCCCCCCGCCCCTCCCCGCCCCCCCACCACCATTCAGAGTGTG
CTGACTGAGCTCCGGTCTGCAGAGGACTCGTGGACCCGGACCATCGAGGAAAGACTCTCA
GACCTCCTGAAGGTCTTTGTGACGCTGCTGCTCGTTTTGTTTTGCATCGAGAAAAAAACT
TGATCTTTAGTGTCTGCGATGAATTCTGCCTTCAAATAAAATCAGTTTCAGAGACGTCAG
CACACGTCCATCTTTAAGCCTTTGTGCCTCAGCCTGTCAGTCACAGATCACCACGTTAAC
CCTGATTGGCCCACAGACATGAAACGATTAAAATGATGTGATGGTCGCAGAGAAAGACAG
AAACAGACGATTACAGATTATAAAGTCAGCCAGAGGATGATAGTACTCTGTCAAGATTTT
CTTGTAGTATTACAGTGGTATTATTGTAGTATTACTGAAGTATTACTGTAGTATTACTAG
TGCAATTCATAGTTTTTGTCCGCTCCGTCTCACGGTGAGTTCGGTGGCGATCCTTCGCCG
TCCAACAGGCCGACGTCGCCGTCGTGTCCTGACAACGCGCCGCCGAGCAGAGAGCGGCCA
TCTTCAACCATGATGGGGGTGTACAGGCTGTAGCGTCTGATGGCTTTACCCGAGAAAACA
CACACCGTGATGGCGACACACACCTGCAGAACGAGCAGGACCAGCAGGAGGCCGAGGAGT
CCATACACAGTGACGTCCAGCATCCACATCTTGCCGTAGCATCTCTGCATCTCGGCGTCA
GACAGAACGACCGTCGACACCGTGTTACAGAGGCGGGAGGAGGCGGACCGTCGCGGCTGA
GTCGGAGACACGCAGGGA
>TR252|c1_g1_i1
TTTCATTCTGAGGAATGACCTGCGTGACGACGACCACGCCGCCGACCTTCGTGATGGTCG
TCATGATCAGAGGCTCAGAGAGGATTCTGTTCTTCGGTTCGTAGCTTCCAGGTGAAGATG
CGGAAGTTTTCTGACCTGAACTTGATCCAACGTGTTCTTTATTAACGTCCGTGAACGCCT
CTGCAGTGTTTCATTGTGCTG
>TR253|c0_g2_i1
CTTGTGTGCACCAGAGCACATTATTTCATAGAGGTGGGAAATCTGTCTTATCTAAAGGAG
CTAAGCTATTTTTGTCTGATAACTTGATCTGTGTTCACCAGAGGCACGACAGCAACTCCA
GAGTATCAGAGAATAAATCCTGTTGAATGCAGTATTAAAAGTTATAAAGAGTTTGGCCTA
GTTAGACTTGTGTAATTCTACTAATCTGTTTCTCTGCATAGCCTGCAGGCCTAATAAGAG
TCTGCTCTTTGTCAGCACCTCTTAATGAGCTGTCAGACTAAAAAGGATTGCACAAAATAA
ATACTCTGTGATTCTTAATTAAATTACTAGCCAGAATGGCTGCGAAGGAGGAGGAGGAGG
GGGGGAACCTGAATCCTGTTTAGGTTTCTGAGAATGACTTTGAACTTATTGATATTCAGT
ATGCAAGCATGCCTGACATTTCATGCTGTTAGTTCTCCCACTGTAGACAAAGCCACTCCC
TGCTGTTAATCCTGTGGTAGGGAGTTAACATTGTGCAACCTATGAATTTGGCTTTTGTTT
GACAGAGGACTTACAAGCATGACCCCTGAAATATCTTCTCTGCTCTAAGATAACATTGCT
TTGTTCATTTTTTCAGCCTGCAGATAATGAAAACTGCA
>TR253|c1_g1_i1
TCTCCGACTCAGCCGCGACGGTATAAAAAATCGTTTTTCCTCTTGAGAGATACTCTGAGC
CTGAGTCTTCAGGATGACGGACACACTGTTACCAAACGGCATCAAGGACAGCGGAGGAGA
CAGCAGTTATTTCAGAAAGGGTTGTAACCCGTTCGCCCAGACTGGACGAAGCAAACTGCA
GAATAAGCGAGCGAGTCTGAACCAGCAGATCATCAAACAG
>TR253|c1_g2_i1
CAGGATGTCCAGGGGTGAGCGTCCCTCGGGAAGGCGATCGTAAACCTGCGACAAGGTCTT
CTCCTGCTGGTCCTCATCATCATTGGGACCCAATTGGTGATCTAAGAGCGCTGAAGCGAC
AAAGTAGTGCGCCATGGAGCGGTAGTGGTTGGTTTTGACTTGCGACATGGTGGACCAGAA
GAATGGGACATTGTCTTTGATTGGCGTCTGGATCATGGACTGGTGGACTTGGTCGTAGAT
TTCTGAAACCTTTGCGGCCTCCTGGGCCATTTTCATCAGGGAGTAGAACTGGTTTCGGAT
CCCAGGCAGTGCGGTCTTCTCAAACAGACACTCCTGAGCCTGGGCAAGCATCATCCGGAT
CAGCATACTGAGCATGGCTGGGCTCATGTCGTAGCTGGGAGTGTGGGTGAAAGTCTCCTT
CAGGTGGTTCAGGATACCTGCAGC
>TR253|c1_g3_i1
TCCCTGCGTGTCTCCGACTCAGCCGCGACGGTCTGATGGACCTGCGACAGGCTTGCAGAA
CACCAAGTCGAAACGATGCCGGGGTGGAACTGCTGTCAAAATACTTCAGCCATCTTCCTC
TGATGGAGAGCCGTTTCTTCTCCCCAAACCGCCAGACTGGCATCTTCTTCACCTGGTACG
ACTCCTTCACAGGAGTGCCGGTATGCCAGCAGAACCTGTCACTGGAGAAGGCCAGCATCC
TCTTCAACATGGCCGCCCTCTACTCTCAGATCGGTACCCGGAGTGATCGACAGACGATAA
CCGGCCTGGAGGAGGCCATCTCATCCTTCCAGATAGCTGCAGGTATCCTGAACCACCTGA
>TR253|c1_g6_i1
TGTGTGCCTTGGCAGTCTCAGACGAGCGGCCAATGAGGGGGGATATTATCCTCTTGAATC
AGCAAAACCTGTAACCATATTGACCCCTGCATCCCCACAATGTCTCCGACCAGGGCCCTC
TCTCAGTCTTCTCAGCCAAGCAGCGGTGGACAGCCCCACGAACAATACGACTTCGCCCAG
AAGACAGAGACCTTGGCTTCACCCTGAAAGGAGAAACACCAGTCCAGGTGGTTTCGCTGG
ACCCCCTCTGCCCCGCAGCTGTGAGTTGATCTATATTTCTTTGCTTTTGGCTGAACAAGG
GAAGATTTATCTTCTATTTTGCAGCCAGCCTTTGGTCCATAGATCTGTTTACTGCAGTAG
TAATCCATCTGTTTCATCCTTTGAGGATACTTTTTTTTTGCCTTCGATGGTG
>TR253|c1_g8_i1
CCTCCCAGCCACCACTTTGATATGCACCTCGGTTCATGAAGACTCACATATGATGTCCGG
GGCCTCTGTGTAGTCGGCAAACTCCTCCACGTTTTCATTTTCACTGCACTTGTTGAGCGA
GCGCTGGAGACTGGCTTTTAAGATGTCCTGCAGCACCTCCAGCTTGTTCAAGTGGTGGCA
CAAACCATAGATCCTCAGAGCCTCCTCGTGACCCAGGATGGCCCGACGAATGTGCGCTTT
ACCTGGGGACAGGATGGGAACATTCGGGATGTCCAGGGGTGAGCGTCCC
>TR253|c1_g9_i1
TCCCTGCGTGTCTCCGACTCAGCCGCGACGGTAGCACCTCCAGCTTGTTCAAGTGGTGGC
ACAAACCATAGATCCTCAGAGCCTCCTCGTGACCCAGGATGGCCCGACGAATGTGCGCTT
TACCTGGGGACAGGATGGGAACATTCGGGATGTCCAGGGGTGAGCGTCCCTCGGGAAGGC
GATCGTAAACCTGCGACAAGGTCTTCTCCTGCTGGTCCTCATCATCATTGGGACCCACTG
AATAGAGAGCATCGACGTCAACATGAATAAAAAACTGAAAACTGTCTACGACCAAGTCAG
TGTGAAACAAATGGCATGGCACGATGCTGTGATTGCTTTGA
>TR253|c1_g11_i1
TGGCTGTTTCCTGCGTGTTCTGGTAGACCTCCACCGAGCTGTTGAGACCTTCCAGCTGTC
CCATCAGTAGCTGCAGATTGGAGTTAACATAACTCAGCTCCAACAGAACCATCTCTTTGA
CCTTGTTGTTAGATGTGGCCTTCAGCAGGTTCTCCGCTCCAGCCCTCATCCTCATCTGTT
TGATGATCTGCTGGTTCAGA
>TR253|c1_g12_i1
TGACAGATAGTGACAGCAAAATTGGTCTTTGTATCAGATGACTTCACAAACAGCACAGTT
AGAGTTTCAGATTTCTCCTTTGAGGCTGTGTTTACCATGTGAAATGGCTCTTTTGTTATG
AGCTACGTGCAGACAGGTTCAAGCTGTTTGAGTTACTGGACAGAGCAAGCAATGTCATGC
AAAAAGTGACAGTTTGTTGGTAAGACTGCATTATATAAATATGTCC
>TR253|c1_g16_i1
GCTTGGTTGCCATTCAAACAAACCTTCACCTGTCAATATTTACTCTGTCTGCCGCAGTAT
CAGGACATTTCAGTGGCCCTCCTCTCTAACTCCTGTTTTTTCCTCCAGGCCGACGGCCTG
AAAGAGGGCGACTACATTGTTGCCGTGGGCGACACAGATTGCAAATGGCTGGGCGTGGGT
GAGGTGATGCGGCTGCTGAAGGACGTGAACGAGGAGGGGATCGACATCCAGGTGGTCAGC
ATGATGGACAGCAACCCTCCAATGGTATGCCAGGCCATGCCCTACTTCTTTTCCATTGGC
TGAGAGAAAAGTCATCGATCTGGTTTCCGTCACCCACATCTCTCTGTCCAGCCGACCAAG
AGTGCCACCTTCTGCGGCAACCTGCCCAAGACCTACTCCATGATTTGTCTGGCCCACGAT
GACGACGACAAGAACCCCAAGTCCCGCAAAGTAACCAAGAAGTCCTCCTTCATCAGCTGG
GGTCTGAAGAACAAGCTGAAGAGCGCCAGCACCCTCAGCCTTCCCACAGCTGACCACTCC
GGCAGCCTTCCCTGGAATCCCCATACCGTT
>TR254|c0_g1_i1
TGTGTGCCTTGGCAGTCTCAGACGAGCGGCCACAGGGATTAGATTTTTTTTTCTTTTCTC
TCTCTCTCTCTCTCTTGCTCTCTCTCTCTCTCCTCATTTTGTTTTTCAAGATTTTTGCAG
GTTTTTTGGATACAAACCTCTGCCCCCTTTCTTTTAAATTATGCTCGCTCTTTTTGAAAT
CCCAGCGTCACCCTTGTCCCAGTTGTTTTTCCGCTTCTGTTGGCTTGATCGTATCCCTGC
TGCTAAGATGCCTTTTGGAAAAATCCAAACCCAGGA
>TR254|c0_g3_i1
TGTGTGCCTTGGCAGTCTCAGACGAGCGGCCACCTCCTCCTCCTCATCATCATTCTTTGT
TTTGGTTTTTTTTTTCTTTTTTGAGGTAAAGAGTATACTGTAGTCTTAAACTGGCTTCCA
GGACAAACATTTGTATAAAGCCTTGTATTTCGTCTCTTCACCCTTTCATCCGTTTCTCAC
TCTGCTCACACTCGTGTAGTCAGGAGTTGAAGAAAATGTATATTTCCTTTGCTCTCTATT
GTTCTGTCATTCCTGGGTTTGGATTTTTCCAAAAG
>TR255|c0_g1_i1
AAAAGCGGCAGGGCTTCTGCGTGAGGATACTGCATCCCAGCCCCAGCCCAAAAAGAATCT
GTCGCTCACGAGAGACCAGATGTACGCCGCCCAGGAGATGTTCAAGACGGCCAACAAGGT
CACCAGACCAGAGAAGGCCCTCATCCTGGGCTTCATGGCTGGATCCAGAGAGAACCCGTG
CCCGGAGCAGGGGGACATCATCCAGATCAAGCTGAGCGAGCACACGGAGGTCTTGCCCAA
AGCCGACGGCACCGGCACCACCACCATGCTGGTGGACACGGTCTTCGAAATGAACTACTC
CACAGGGCAGTGGACCCGCCTCAAGAAATACAAACCCATCACCAACACCTCCTGAGGCGC
TGCCGCTCGCTCCGGATCACACACCGAAAAAGTTTCTTATCCACTTCAAAA
>TR256|c0_g1_i1
AAATTTCGCTCCTCTGAAAGTTTTGACGGCTTGGTTTGACGGTGCGACGCATCGATTACA
ATTCCTCCATCCTTGTAGCTTTGTTATCGGGGATTAATTTAGCGTGCCTTGACATGCATG
TAAGTGAAGGGACAAGATGGCGGAGCGACGAGTCGGGCCCATCGTCATCTCTTGTTGTTG
TCACAGCTAGCTCACTCCTTTCCCACCGTGCGGAGCGCCATTTTAATAGAAACTAACTCC
TGAATTACCTTTTTGTTGTCACCTCCTGACTCCGTGTCCAAACCGCAGGGGTCGGGCGGT
GTTACGGAGTGTTTGACTCAGTTAAGAAAAACAAACCCAATCGAGTTTTTCGGTGATCGA
TCTTGCCCCGCTTAACTTCTACTCCATCCACCACCATCTTCCTCTCTCTGATCGATTGAT
AGGGACCGGCCGCCGGATGTATCGCGTGCGCATGCGCAGTGCGAATACGTGCTGCGGCTG
ATGATGACCACGTGGTGGCGCAAGAGGCTCGAGTTTTATGACGAAGCTTTCCATGTTGGT
GTCATGCA
>TR257|c0_g1_i1
TTAGATCTTTGTCCTCTGTTCTCTCACCTTTTCTCTCTAAATAGGCCTCGAGGGAGACTA
CAGTGTATTACCTTTTCTTACAAAAGATAACACTGCACCCAAGAACACACATCCACGGTC
ACACACACACACACAAACTGGCGAAGACTCAAGCTCCACTCCTGTATATTACAATTTGCA
AAGATACACACACACACAAACGGAAAAGACAAGAAAAGACCGTCGCGGCTGAGTCGGAGA
CACGCAGGGA
>TR258|c0_g1_i1
GGTTGATTACTGTGACCTGCTCGTTGTGAATTTCTGAGTAGAATGCAGCATGAGTTTCGA
CAGACGCCTTCCAGAGCACTTGTACCCATTTCCTACATTTTTACTATGTCACTGTTGGTA
TCGACACCCATTCCTAAGAGTTTCTGAAGTAATGAGGACTAAAAGGCCACTCCCTCCTCC
CCTCCCACGACTCGTCCTGGCTTTCCTCGGTGCTGCAGGGGCTCCAGAAAAGCCAGAGAA
AAAGGAAGCAGTTGAGGAGCCATCGGCCTGTCGAGATTAGAGGTTCCTTTAGCGTGGCCG
CTCGTCTGAGACTGCCAAGGCACACA
>TR259|c0_g1_i1
TCCCTGCGTGTCTCCGACTCAGCCGCGACGGTTTTGAAAACAAGAGATAGGATAAGCTAT
TTCCGTAACATGACGCATTTCAGCAGTCATTTTGACTAGAATAAGCAATACAAAGACTAC
CATTACCATCTAGGGACTGTGGAGCCAACAGTCTCTTCTTAAAAACATGACACAATCCTC
TCATTCACTTATCATAATGGCCATGAATATCTGACGGCACATCCG
>TR260|c0_g1_i1
TGTGTGCCTTGGCAGTCTCAGACGAGCGGCCACTCTTCCTCAGGCCAGGGAATATCTCTG
TTGAGAATGTTCTGGAAGACCAGCTGCGGCGTCTCGTCGTTGAAAGGCGGCACGCCCGTG
AGGAACTCGAAGAGACACACGCCGAGCGCCCACCAGTCCACCATGAAGTCTGGATGGAAC
AGAGGAGACGCATTTCATACAGCTGCCGGCTTCTAGCACCACACCTGTCCCATCCCCCGC
CACCTCCACCCCCCCGGGGCTCCTGTTAGAGTGTGCACTGATTGTACTGCGGTGGCAGAA
GCAGGGACTAAGTTAGACTGAGGATGGAGGGGTTCAACCTCTGACTACAAACTTTCATTC
ACACACAGAAAACTCTGCAACTTCACACATAAACCACGATCTTTGTGTGAAGCATTGTTG
TCAGTCACCGTCGCGGCTGAGTCGGAGACACGCAGGGA
>TR261|c0_g1_i1
TGTGTGCCTTGGCAGTCTCAGACGAGCGGCCAACTCGATTCAAACTTTAAAGTGTTCACA
AGAATCTTTATTGTTCTCCCCACCTCCCTGTATTTCCCTAATCTGAAACCCTCAGAGCCA
TGGACATCTGAATAGTAAGTGCTTCTCTCTGGATTGTCGCGAGACAGATAAAACCAGGGG
TATGCAGTATTTGGGTCCAGAATAACAGCACATAAGTGAACCTTCTCCTTCATCTTCTCC
CAGACTCTGAAGGACAGGTTGCCCAGGTGTTTGGTCACATCTATCAGCACTCCTAAGACC
AGCTGTGGATCTGACAGTAAGCACTGGACTCTGTCTGTAGTCTGAGTGGGTTTA
>TR261|c1_g1_i1
TCCCTGCGTGTCTCCGACTCAGCCGCGACGGTCTTCATAAATGTAATATATGGAACAATG
ACATATAGGCTAATTAAAAGGAGGAAGTCACTCTATTTACAAAGTTGGGTTGACAGACAT
AACATCTTAAATGACTTGATGGGTCATCTTCTTTACTCTGAAGCCTTTCTTAAAGAGAAA
TAATTTCCTATCAAATTCAAACAACTTTGTGATCAAGTCCATTCCCAATGGCTTATTAAA
ACTAACACAAAAATATAGGCCACAAGATTCCTCATCCTACTCTTTACAGTATATAAATGG
TATTTATATTATGAGTATTAAATGCATCAACTAACATATTAGGATATGTCTCTGTTTCTG
AGATATTCTAAATTTTCCCAATCAAAATGACTGGAACAATGTTGACCACATTTTGACATT
TCTTCAAGCTTTTGCATCTCCTCACCTTACATTCTCATTCTTTCAGCTCGACAGTCCACT
GTAACTTTAAAACGTTTCTCATCTTTCTGACTCCCTGTGGATTGTTCAACTCTCATAAAG
CCCATTTTTTCAGAATATTTTTGAAATATTCAACTTTCTTTGAGACTTAGTAGGAAGAGT
ACAACAACACAACCCACTCCTCTTCACCCTCTTACCATCAGTATACATTCACATGGAAAC
TCGATTCAAACTTTAAAG
>TR262|c0_g1_i1
GATTCTTCACAGAGAAGTAAAGAAAACAAAGGGTACGGTAAACAGAAAATTGGTCGGTTG
CGCTTCTCGCTGAAAGAAGGCAAAGACCTGCATACTATCTGGCAGTAAACAAAGAAAAAA
CTGCATCACAAGAGACAGTTTACAAGTCTCTGTCATCGCGTATTTTGCTATTCCAAACAA
ACACAACTTGACAGAAAATAATGACTTCTGATTATGCCCTGGTGGGATGCGTACGCTTGG
CTTCAACACAAAAGTGTTTTTTTTTCTTCTAATTTATTCTGGCGAAACCGCGAGGAGCAT
GCTTTTGATACTGCGACACCAAACACCGTCGCGGCTGAGTCGGAGACACGCAGGGA
>TR263|c0_g1_i1
GACTCCAGCTCTCTGCGGTTCTTGTTGGCGACTCCTTCATAGTGTTCTCTGATTCCAGCC
ATGACGACTGTCAGGTCCTGCTGAGGAGCAGCGTCGACCTCCACGTTCACCTGACCTCCC
ATCTGAGTCCTCAGACCCAGCAGGTCCTCCTCGTGGTTCTTCTTGAGATGGATGAGCTCC
TCCCTCAGTGATTCAATCTGCATCTCCAGGTCGGATCTACCCAGGGTCAGCTCATCCAGG
ACCCTCTTCAGCCCGGCGATGTCGGCCTCCACTGACTGACGCATGG
>TR264|c0_g1_i1
AACGCTGTGGGGTGAGGGCGGATTCCACCCCTGAACCTGGCCACAAGATCTCCCTTCCTG
CGTGGCGCCATCAACCCACATTGTCCTACTACATTATTGATCCAGTCATCATGCCTCTAG
GTCTTCTTTAATTTTGCAGTCCACTTTAAAAGGTCCATTTAAAAGATTGTATTTTTATTA
ATCTATTTAAAAGAGAAAAAAAAGAATCGAGGTAGAGGTTGGTGCCTCCACAGTGGAACA
GCCCACACAATTTTATACACATAGATTTTGTTGTGCTTGAGTAGACACCATTTTGTATGG
TTTTCGTCTCTTTCCCTCACCCCCTTTGCCCTGCTTCAATATCTGTGTATAACAGTCTGT
TCTTATGTAAAAAAAAAAATAATAATGTAAAAAAAATGCTAGAGGAGAATCGTGGAAATA
AAAGTATGTGAAAATAAAAAAAACCGTCGCGGCTGAGTCGGAGACACGCAGGGA
>TR265|c0_g1_i1
TTTTTTTAATTAGTCACACCAGTATAACTGTGACCAGATGACATGTCGGTGAAGTGCAGC
TCTCGCTCTCTTTATGAAAACCTTTTTGTGCCACTGTGACGATCGACGGTCTGACCTGAT
TCACTCTCGTTTTTATTTAGTGACGTTTGTCTCAAACATGACGACGTATTTATTTTATTT
CCCCTCATGTTGACTCGACATGACGATGCTTCAGTAAAGGGCCAAACGATGTGTGTGTTC
GTTCACTTATTGATTAACTGAATGGAAACTTGTTTATTGTCTGTCTAATTATGCACTGTA
TATACTGAATCTTAATGTAATTAAATCTGGCTACTGACCGAG
>TR266|c0_g1_i1
GGCAGTCTCAGACGAGCGGCCATCTGAATCCTTCCTCCACCACAGATGGAACCAACATGA
GACGTAAAGGGGAACTATACTGTAACTTTAGTTGTATTGAGTTTTTCTTTGTAATCTAAT
AATAATGTCATTTTAAATGGAGTCCACTTTTCCTGGAAAGGACGAGGAGTCTCCTGACGT
CCGTGTTGTCTTTGCCGATCTGCAGTGTTCTCACAGTGTAACCTGAACGCCTCACACAGG
GTGAACGACTTTTAGGACTTCCCTTTGAAGGCAGCCTGAGTCTGACTCTCAGCAGACAAA
GAGGACACACAGAGGAAACAGTGAACAGGCCCTGAAGGAACGAGCCAATCACAGGAGGGA
TGGATTGGATACCGTCGCGGCTGAGTCGGAGACACGCAGGGA
>TR266|c0_g1_i2
TGTGTGCCTTGGCAGTCTCAGACGAGCGGCCATGCAGTGTGGTATTAGTACTTTTACTGC
AGTAAAGGATCTGAATCCTTCCTCCACCACAGATGGAACCAACATGAGACGTAAAGGGGA
ACTATACTGTAACTTTAGTTGTATTGAGTTTTTCTTTGTAATCTAATAATAATGTCATTT
TATATACAAATGGAGTCCACTTTTCCTGGAAAGGACGAGGAGTCTCCTGACGTCCGTGTT
GTCTTTGCCGATCTGCAGTGTTCTCACAGTGTAACCTGAACGCCTCACACAGGGTGAACG
ACTTTTAGGACTTCCCTTTGAAGGCAGCCTGAGTCTGACTCTCAGCAGACAAAGAGGACA
CACAGAGGAAACAGTGAACAGGCCCTGAAGGAACGAGCCAATCA
>TR267|c0_g1_i1
GAAGTGATATTTTCATAGCAGGAGTGATGGAAAGTAACTAAGTACACATACTCAAATATA
GTACTTAAGTACTATTCTGACATACTTGTACTTTACGTGAGTATTTAAATTTCATGTTTC
ACATTTATACTTTATACTGCAGTGTTTGTACTTTGCAGTATTTCTACTTTACATTGCAAT
ATTTGTACTTTACACTGTAGAGTTTGTACTTTGACTGCAGTACTTGTACTA
>TR267|c1_g1_i1
TGTGTGCCTTGGCAGTCTCAGACGAGCGGCCATACTATTTTCGTATACATAATATACTAT
ACATATACTACTATATGCTGAGCCAGGTTTCAACTCCTTCACCTGCGTCTTCATGCAAAC
TAAAGCAAGCAGGACAGTTGAGTTTCCAGCCATTAGTGAAGCAATACGTTCATCGCCCAG
TTGACACTTGTTTTTATACTTCATCTGTTTTAACACAGATCTGTGAACTGAGGAGACCAG
TTTCTTGAGTTTTGGGAAAGGAATATTTTCCATTCTTAATATGACATCAGTTCACCCTTT
GAAGCTTCGAGAAGTGCATTTGTGAGGTCACACACTGACCGTCGCGGCTGAGTCGGAGAC
ACGCAGGGA
>TR268|c0_g1_i1
TGTGTGCCTTGGCAGTCTCAGACGAGCGGCCAATGTGTTACTACAGCTACCAGAAGGCTA
ACAAATGCTGTTATGGGGTTTTATCTCAATAAATGATCATCTTCTGGGGAATTGAGGCGT
CTGGTGTTTAATGTTCTCCCTGTTTGACTCAACATATCCCGATGGCATGTGTTCTGTGTG
CAGGATGGAAGAGACGGTGCGGTCGCTGCTGCAGAATCAGGGCGTCCTGGAGCAGACTGC
TGTGGACACGGTGGACATCATGAAAGCCTATAAGGTAAACCACCACGCAGTGAGGGTCTG
TCAG
>TR268|c0_g2_i1
TTTTATTGCATACTCGCTGAATTAGTGATGGCCTTTTCCTCTATTCCCCCGAGGCGCTCT
GCTCTCATTTCAGCGACTGGACGTTAAAGACAATAATATGCCCGCTGATTTATGGATACT
AAAGTCATCATATGATTCCAGTGTGACATAAAAGAAAGGGTGCCGCAGTAAAGCATAATA
GATGCTGGACAAATGCTTTTTCAAGTCTATAAATGAATGGCTCGCACATAGTTGGAGGCA
AAATAACTTCTTTTTCCCTGTTTGTTAAGGCTCTCAGAAAGGGAAGTGAATAACATCACA
CTTGTGAAAAACAGACTGAGGCACTGCTACAACCTTGTGTAAACATCTCGAGCTCCAAAT
TTTGAAGTGCGACCCGGGAGGTGACCCTCTGCTTCGGAAATACGTGGTTGTACTTCGTCT
TCTTTCTGCCTTTCTGCTCAATCCCAGCAGCT
>TR268|c0_g3_i1
CTTTCTGCTCAATCCCAGCAGCTATTTCGATTATATAATGGGGTCGTGAGGAACGCTTTC
ACCTTGGTTCAGTCTCGCTTTAGTCCACGCGGTGCATCTCTGAGCTAAGAAAATGGATGC
AAACAAATACCTACACCTAGAGCAATCCCTGGCATACCATTAACAAACTTCTGTGATAAT
TCAAACACTTTTTTTAGACCAATTAACCAACTCCAGGTTGTAGATTTTTCTCTCTCTTGA
CCACGACTGACAGACCCTCACTGCGTGGTGG
>TR269|c0_g1_i1
TGTGTGCCTTGGCAGTCTCAGACGAGCGGCCAAGTTGTCTTGGCGTATTTAAGTTAGGTT
GGTCCAAAGTAACAAAAAATGTGATTTAGTCTGAACAAGAAAGGTCTCTTCCATTAAAGT
CAATACAGACGATGTAACATCAAATTGCAGGATGTCTTTTTTGCTAAATCTTTGATTTCA
CATGGTTCGTATTGACTAAATCATGTTTGTCACTTTGCACCCACCTGATTTTTCCCATGT
TCTACGTTGTTAAGACTGCCGATTTAACATCAATCCAATCAATGCATTGCAGACCGTCGC
GGCTGAGTCGGAGACACGCAGGGA
>TR270|c0_g1_i1
TTGGCCTATATCAGCCAGGAGCAGTGCTTATCAGGCAATATGATGTTCCGCAATAACAAG
GGCTGTTACTCTGCAGTAGTTGGCTACTTTGAGCTGTACATCTACGTGGCCGGAGCGCTG
GCCATTGTGGTGCTGACCATTGAGCTCTTCGCCATGGTCTTTGCAATGTGTCTCTTCAGG
GGAATCCAGTAGAGATGCTCCATCTGTGAACTTCTTTTACCGTCGCGGCTGAGTCGGAGA
CACGCAGGGA
>TR271|c0_g1_i1
TCCCTGCGTGTCTCCGACTCAGCCGCGACGGTCATGGCTGGGATCATAAAAGCATTGAAC
TGATTTGATTTGTGCGTTTTGATGCAGCACCCATCCCTTTATTGCATCATCCAGCTGCGT
GTGTCATGAAGTACCAAGACCACGAAACCCAAGACCGTACCACCACCGCCCAAATCACGA
ATCAGCGAGTGAAATCAATCGCTGTTGCGCAATTGCACACGCGCTGGGCTCTCACAGACG
AACGCCTCTG
>TR272|c0_g1_i1
AAACAATCCTGTCATCTGGCTGAAGGGTTTCTGCTTTGCCGGAGACACTAATCACATTCA
CTACATTCAGCCTCGACTCGCTTGACTTGGATATACCATTGGTTGTTAGCGTAATGAAAC
TGACAATTACAGGCCACAGTGCAAACATTCCCCTCTGTGGCTCTTCATAACCAGAGGCTT
TTTTTAGTGCAGTCATTTGGGCTTGGCCCTAAATGGTACAACTCTGCATTCCTCCGGAGG
ACAATAACAAAAAAAA
>TR273|c0_g1_i1
GTTCAAATTTGCATGACGTGTTTTCCCTGTGTTTGTGCTAGGGTTGGGGGCAATACACAG
TCACCTGAGCATTAAGATGAATAGATAATGTAGATGAATAATTAATGTCACATGACATAT
AGTTTTCCTGATCACACAGCTCATGTCCCATTAGATGTTCAGTGAGTGGACTGAACTCCC
AACCTTGCGGCTCAAACTGATGGTGAATTAAACCCAGCCCTGATGTGCATGCTGCCCTTT
AAACCTCACACTATATCCCAAAAATACGGTACCGTCGCGGCTGAGTCGGAGACACGCAGG
GA
>TR274|c0_g1_i1
TGTGTGCCTTGGCAGTCTCAGACGAGCGGCCAGGTGGATATTTTTGAAGGGAAGATCGTC
ATCGATGGGATCGATATCTGTAAGCTTCCTCTGCAGACACTCAGGTCTCGGCTGTCCATC
ATCCTGCAGGATCCCGTGTTGTTCAGTGGGTCTATAAGGTTTAATCTCGATCCAGAGAGG
ACGTGTACTGACGATCGACTGTGGGAGGCGCTAGAGATCGCTCAGTTGAAGAACA
>TR275|c0_g1_i1
TGTGTGCCTTGGCAGTCTCAGACGAGCGGCCACTAACGCTATGGGGACGTAGGGGGACGC
ATCGCCATCATAGTGGACGACATCATCGACGACGTCGACAGCTTCGTGGCGGCGGCGGAG
ACGCTGAAGGAGAGAGGGGCCTACAAGATCTTCGTCATGGCAACGCACGGCATCCTGTCC
TGCGAGGCGCCCAGGTTCATAGAGGAGTCGGCCATCGACGAGGTGGTGGTGACCAACACG
ATCCCCCACGAGCTGCAGAAGCTCCAGTGTCCAAAGATCAAAACGGTCGACATCAGCATG
ATCCTGTCGGAGGCCATCCGCCGCATCCACAACGGAGAGTCCAACCGTCGCGGCTGAGTC
GGAGACACGCAGGGA
>TR276|c0_g1_i1
ACAGTTAAATTCCCTCCACAGCATCAAGTGTTTTTCAGTATCCCATTTGCACATCTCGCA
TTTACGTGATTTGTGTTTCATGTGAGAGCTTCCTGAGACTGTGGCCTAATCTGGTCTGGA
GTCGTCTCAGCTGAGGGAGGAGAGTAGTAATCCAAATAAGTAATTAAAATTCTGCAAGAG
CACCATGTTAAGCACTTTAGGTTGAAGTAGAATGTCGCG
>TR277|c0_g1_i1
TACGTTCTTTGTACGCACAGCTCTGTGAGACTCAGGACAACATCAAGGCTGGGAAATTTA
ATACCATCAAGCAAATGCAGTTGGCCGCCATGTTTGTCTACACGCCACTGTTTCATTACA
GTACGTACGAGCGATCAGACTCTGCTCTAGTCTAATTACGCACTCATAAATCAAATGGTT
GGATGTATCAGCGTCAGTGGTGTGTAGAGTGAAAGTTAACTGGAATGAGAATGTGTGGGC
CAGTTTGGGTCCAGTTAAAGTTGTATATTTTTGCACCAGCATTTCTTTTCTTCCTTTCCT
TACCAATCAACTGTGATAATAATTTTGCTGTGAAGGTACTACGTTCTTTGTCAACCAATA
CAGGACCAAAATGATAACAGTAAT
>TR277|c0_g2_i1
GGCAGTCTCAGACGAGCGGCCAATTTAAAAAAAAATTGCTGCAGAAAGACAATAAGAACA
TGTTGAGATGATGGCGATAACTCACAGTTAAAGGTAGCAAAAGCACCACAAGTACATTTT
ATGTGCCTTGGCACGCCAAAGCAATAAAAGATCCTTTTTAATTCCGATGTAGCGAACTGA
ATTGATTATGTAGCCGGTCGTATTGTTAGAACAACTGCCACTCAGCACCACTGCTACATG
TTAAAAGCTGCATTGTCAGGTTTTCTT
>TR277|c0_g6_i1
CAGAGCTGTGCGTACAAAGAACGTAAACATACACAAATAAAACCACAGTGTAAGGCATAG
TGAGCCAGAGAGACAGGCTGCTTTTCAAAATAAAAGAAATCAGTCATATCGAGAGAAACT
CAAACAAAAATTCAAACAAGTGATGGTTGTTCTGGACAGTAACATAACTTCTCTTCAGTG
TAAAGACAGACAACTTGATTATTTGACTCTCAGTGGGATAGTGTTTTGGACACAAAGTAT
TTTTTTAACAATTCAACAGGAGTACTGTGCTGCACACTGAGCATAAGATCTTATACACTT
TCAAAGCTGCAGTATACAATCTGTTGTTTTTTTTAAAACACCAAATTTTGAAAATTATGA
AAAATTCACCTTTTGTCTTTAACTCCTGCACTCTGAAACATTCGCACAGTTTACTGAAAT
GTTCCTTAAGAAAACCTGACAATGCAGCTTTT
>TR277|c0_g7_i1
TCCCTGCGTGTCTCCGACTCAGCCGCGACGGTCTGGCTGGAAACTTTTGGCCTGTTCATT
CCACCGTTCAGTGGTGTTTACGTAGTCACTTTATGGAAGCTCCAGCCGCATTCTCATTGG
CTGCTGAATTTTAGCATGTAATAGTCACTGTGGCCGTGGACCAATGGCCTGGTTTCCTGC
TCGCAGTGGAAATCTCTTGTGGTTTCCTCTCCTGTAGAGCAGTCAGGGTTGAAGTCCACA
AAAAAAAAAAACCAAGCCACTGAATGTGTACTCTTGTGCATGTACCTCCTCCCTTTTTTT
TCGTGCCTGTAAGTGACTTGCATGATAGTTTATTATTCCTCAAACAAGCCGTCTGCTCAC
AAGAAGTCTTGTGCCATGAACATCATTTAAAAAAAAATTGCTGCAGAAAGACAATAAGAA
CATGTTGAGATGATGGCGATAACTCACAGTTAAAGGTAGCAAAAGCACCACAAGTACATT
TTATGTGCCTTGGCACGCCAAAGCAATAAAAGATCCTTTTTAATT
>TR277|c0_g8_i2
TCCCTGCGTGTCTCCGACTCAGCCGCGACGGTACTGTTCATTCCACCGTTCAATGGTGTT
TACGTAGTCACTTTATGGAAGCTCCAGCCGCATTCTCATTGGCTGCTGAATTTTAGCATG
TAATAGTCACTGTGGCCGTGGACCAATGGCCTGGTTTCCTGCTCGCAGTGGAAATCTCTT
GTGGTTTCCTCTCCTGTAGAGCAGTCAGGGTTGAAGTCCACAAAAAAAAACCAAGCCACT
GAATGTGTACTCTTGTGCATGTACCTCCTCCCTTTTTTTTCGTGCCTGTAAGTGACTTGC
ATGATAGTTTATTATTCCTCAAACAAGCCGTCTGCTCACAGGAAGTCTTGTGCCATGAAC
ATCATTTAAAAAAAAATTGCTGCAGAAAGACAATAAGAACATGTTGAGATGATGGCGATA
ACTCACAGTTAGAGGTAGCAAAAGCTGGCCGCTCGTCTGAGACTGCCAAGGCACACA
>TR277|c0_g10_i1
TCAGAGTACACCTGCAGAACAATTCAGCCAGTGTAATTCACACTAAAGAGGGTGTTCATT
TGTTGGCTGAATGGTTGAGGAGGTGTTAAGTGTATTCTGCAGAGGTCTCTTCTTCTCTGA
GGAGCAGTTTGTGCACCTTGTGGCATCTTAAACCGTGTGTTCATGCCTGTTTTACTGCCA
TCGTGTTCAGTTCAGTCCACCTCTGTGCTGCGTGCCACACACATGCCAACAGTGTATGAT
CAGTGTCACGTCTTCACACAATCGCCACATAATGGAGGCTTCATACCTGCACCACAGGGT
TTCCCCTAAACTGTCACCGATCTCATTAATTTTCGGAGCTTTTTGCTGTTTAAATTAGCA
TATTAATTAGAGAAATTAATTCCTTGG
>TR278|c0_g2_i1
GGGAGAGAGGGACGATGTTTGTCACTTGGCCTGCGGTAGAAATGCACACTGCGATTGTTT
TTCCCTCTGCCGACGCCGAAGAGGCTGGGCGATTTAGTCCGCGGGAGAAACAGTGATAAG
CATAAAAAAAACCAAAAAAACCCAGGAGGACAATAATGTATTCACGCGGACGTGGATCAC
ACTGTGTGTGAGCACAGGAGGGGAGATGGTCTGTGAGGGTCCAAACTAATACCAGAGCAG
AGAGGAGAGATTTCCAGTGTGTTGGAGTGTGTGTGTGTGTGACAGCTCTACAGGTTCGTG
CAACATGCAGGAGTCTGGCAGACAGAACCAACAGTCTTCAGTGGCCGCTCGTCTGAGACT
GCCAAGGCACACA
>TR279|c0_g1_i1
AAAAAACAAAAAACACAAGAGCAGGAGTAAAACTTGTTCCATGTTTTGTATTTGAAACCC
GCTTGCTGCATCGGAGTCACCAGAGATGATGAATTTTATCCTCATCTGCCTGTTATGTGG
ATTGTACGGTGTTCTTGGCAAAGGTGAGTAACAGGTTTACTTTTGTTGACGCCGTAGGCT
GCACGGAGCACCTGCTGTAAACTCTCAGCTGATGTTCATGTATTCAATAACTTATTTAAC
TACAGAAAGTTCTTATTTAGTTCTTTTACACAGTTTCGTTTGTTCGATTGAGACGGCTGT
GAGCTAAATAAA
>TR280|c0_g2_i1
GTGTGAGGTAAAAACATGCTAACCAGGGCTGGGTATCAATAAAAACTTCTCAATACCAGT
GCCAATACTGATACCTTCACTTCAATACCAGTTCCTGAACGATACCTTTTCATCACTAAA
TTTATATTATCCGTTCTAACAAAAAGAAAATGACATTAACTGTTACACATTACAAATCTT
GAGTTTTATTTTTAGGCTTTGACATTTTTCCACTTAAAGCAGGTTTCTTACATGAAAAAT
AAACAACAAAGCTGGCCGCTCTAGCTCTGTAACGTTCACAGGCAGCCTTGAATGGTGAGA
AGAGGACAGCTGCAGTCCACTCTTCTTGCAGTCAATGGCCGCTCGTCTGAGACTGCCAAG
GCACACA
>TR281|c0_g1_i1
TGTGTGCCTTGGCAGTCTCAGACGAGCGGCCAAGTATATCTCAGTAAGATGATCCAGTCA
AAAGCTCGTCTTTTTACCCGAAACATCAGAGACCCAGGAGCAGCATTTGAATATGTTTTG
TTTGTTGATAGCGAGAAGCAAAAATGTGTTGGCATTTTCCAGGCCGGACACCTACTCGAG
GGGCCCCCAGGACGTGTCCACGGGGGGGCAATAGCTACCATGATTGACACAGTGACAGGG
ACTCATGCTTCTATACTTTCCGGACCTGTTATGACTGCCA
>TR282|c0_g1_i1
GGAAAAAAACTGAAACTCACTCTTAGAATAAATCTTGACACACTTAGCACACAACATGAA
ACATTCAAACATGCACTGAACTGAGTTCTTTTCACACTTAGACACACAGGGTGTAAGCAA
TAGGATACCTTTTTTACAATTATTGGGAATAGAGGTTTTTACTTGTATTAAAATGCCAGC
CTCTTTTTAAGCAATGTGCCCTTTATTTATTTTCTGACTTAAAATGTTTTCTGACCATAA
CAGATCAGCCTAATGCAATAAAACTTAATAAAGATGGTAACAAGAAAACTTGGAAAAAAC
AGCCTTTGATCTTTGGGGGGGGGCGGCGGTCAGGCAGGCAAACAAACAAACAAACTTTTA
CATTTCAACAACTAGTCTTTTGGACACTATGATCAATGCCACTCACTGTGCATTTCTTCC
AGCAAAAGCACTCCTAATATTGTGTATCTCACAATAGACCTTATGCTCAGCAGCCACACT
AACATTGAAACAGTAGGGTAAACACAGGTGTTACCAATGATGCCAACCAAGGTTCTATT
>TR283|c0_g1_i1
TCCCTGCGTGTCTCCGACTCAGCCGCGACGGTTTTTTCATTCTGCGTGCCCCCCTGTTGC
TTTTTTCCATCTGCCTATTCGCTGTACACTGTGACTGTGCCCCCACTGGAGCGTGTTCCC
TGTGAAGAGGAGTAGAGCTGAAGACGTTTTCAGTCATAGTTTGATAGGAGGCTGTTTTCC
TGAGGGCCGATATTGTTACTTTAAATGAATATGTGTTTTGTCATCCATGTAGTAACCAG
>TR284|c0_g1_i1
TTTTCTCTCGGTATTTGGAACACCGTCGCTGCTCATTTTCTGTTTGATTACATCCCTGAT
GATAACAAAACACAAACATCTTGTGTGAAACCCTGGCTTTTAACCTAGCCTAACCTAGAG
GAACCTGCGGCCGCGGGTCATATTGCTGCTGTTCTTGTTGACTCCCCCCGACCTGATTGA
TGTGCGCTTGAGTAATTGCGTGTGCAGCATGTGTGAGTTATGTCAAAGATCAAGCTTGCT
AAAAGAGTAAGCCTGCCATGTGTAAATTGATGTACAGTTTTCTAAATTTTTCAGCGCACA
AGGTACTGTAGGCTACCTCCCACTTAATGTT
>TR285|c0_g1_i1
CTTCTTCTTCTTCTTCTTCTTCTTCTTCTGCCAAGTTGCAGGGAAATCAAACAGTCGAAC
AGCTGAATTTCTGATCAAAAGTCAGCAAAGAGAAATGTAAAAGCGCTCTCCATTATTCTT
CAGAAGTGCTGCGAGACCGATTTTCTTCAGAGGCTGACGCGCATCGGACACCTTTGTGCG
TCTCGCTGGCTTGCGGACATTAGGCGAATTAAACCAACTCGGGTGAGTCACTTAATTGAC
TGCAGTGCATTCTTTCTCTTCTGCCGCTGTTTACAATATCGGCATTCCTGTTAAAATGCG
TTCCTTCTTATTGGCTTCAGTCCTGCAGCGAGGGCGACGTGTTGAAATATTTCGATAGCG
CCGAATAATCCCCCTGCCTTTACTTGCTCCGGACATGCACCCTCACACGCACACACACAC
TTTATTCCTCCTCTCTCCGTCGCGCGCACACACATTTCAGGGAAAGACGTGTG
>TR286|c0_g1_i1
TGTGTGCCTTGGCAGTCTCAGACGAGCGGCCAGACGCTATGGGCTCATTGGCCTCAACGG
CACAGGAAAATCCATGCTGTTGTCAGCCATCGGCCACCGTGAGATTCCCATTCCAGAGCA
CATTGATATTTACCACTTGACCCGGGAGATGGCGCCCAGCGAAAAGACCGCTCTGCAGTG
TGTCATGGAGGTGGATGAACAGAGGATTATGCTGGAGAAGGAGGCAGAGAGACTGGCCCA
TGAGGACTCCGAGTGTGAGAAGCTGATGGAGCTGTACGAGCGTCTGGAGGAGCTGGATGC
AGACAAGGCAGAGGTGCGAGCCTCTCGTATCCTCCACGGTTTGGGTTTCACCACTGCTAT
GCAGCAAAAGAAACTGAAGGACTTCAGTGGAGGATGGAGGATGCGTGTTGCTCTGGCCAG
AGCCCTGTTCATCAAGCCCTTCATGCTGTTGCTGGATGAGCCCACTAACCACTTGGATCT
GGACGCCTGCGTGTGGCTGGAGGAGGAGCTCAAGTCGTTCAAGCGAATCCTTGTGCTCAT
CTCGCACTCTCAAGACTACCGTCGCGGCTGAGTCGGAGACACGCAGGGA
>TR286|c0_g2_i1
TGTGTGCCTTGGCAGTCTCAGACGAGCGGCCAACCACTTGGATCTGGACGCCTGCGTGTG
GCTGGAGGAGGAGCTCAAGTCGTTCAAGCGAATCCTTGTGCTCATCTCGCACTCTCAAGA
CTTCCTGAACGGAGTGTGCACCAATATCATCCACCTGCATCAGAGAAAACTGAAATACTA
CACGGGTAACTATGACCAGTATG
>TR286|c0_g3_i1
GTTAAACTCAGCCATACTTCTGCATTATGTTCCAGTTTGACATGAACACAGCTTTAATGT
AACAGGTCATAATGAAGATTGTACAACTTGTGATGTCACCTGTCTGGATGTTAGTTTAAA
GCAAACCACAAGTCACCTAAAAACCTTTATTTTTCTCTTAAATGCGTCCTGGAGATGCAA
TGGATTGAGTTGATGTTTTTATGAATGGCTGTCGTTTTTTTCCTTCTTAACTCAGCATTA
GTTATGCCAAGAAATGCCAATATTTTTTGGGCCGCCCAGCCATCTTCAGTTAGACGGGGT
GAGCAGCATACACACAGTGTAGTGGCTGTAAGATGAGATAGGATCTATGCAGCCATGGGG
CTCACAAGCCAGAATCCAAAGCAACGTCTTTAATCACGTCAAGTTTTGTCCTCTTGTTTA
CAGAGATGTAAAATAGTTTATTTTCCCTAACAGCTTTTGATTTTTGGATACAAGTTCTGT
ATTCACCAAGTTTAAAGTAATAAAGTCTTCTCAATCTAG
>TR286|c0_g4_i1
TGACTTGGATACACGAGTGGCTCTGGTGGGACCCAACGGAGCAGGGAAGTCCACACTGCT
GAAGCTGCTGATGGGAGAGCTCCTACCCACAGATGGCATGATCCGCAAACATTCTCACGT
CAAGATTGGCAGATATCACCAGCATCTGACAGAGCAGCTGGAGCTGGACCTGTCTCCTTT
GGAGTACATGATGAAGTGTTTCCCTGAGATCAAAGAACCGTCGCGGCTGAGTCGGAGACA
CGCAGGGA
>TR286|c0_g5_i1
AAGCTGCTGATGGGAGAGCTCCTACCCACAGATGGCATGATCCGCAAACATTCTCACGTC
AAGATTGGCAGATATCACCAGCATCTGACAGAGCAGCTGGAGCTGGACCTGTCTCCTTTG
GAGTACATGATGAAGTGTTTCCCTGAGATCAAAGAAAAGGAGGAGATGAGGAAGATCATT
GGTCGCTACGGGCTGACAGGGAAACAGCAGGTCAGTCCCATCAGGAACTTGTCAGAT
>TR286|c0_g7_i1
AGTCTCAGACGAGCGGCCAGACGTGTGCTCTTCCGATCTAACGCCATGGGGCTCACAAGC
CAGAATCCAAAGCAACGTCTTTAATCACGTCAAGTTTTGTCCTCTTGTTTACAGAGATGT
AAAATAGTTTATTTTCCCTAACAGCTTTTGATTTTTGGATACAAGTTCTGTATTCACCAA
GTTTAAAGTAATAAAGTCTTCTCAATCTAG
>TR286|c0_g9_i2
TGTGTGCCTTGGCAGTCTCAGACGAGCGGCCAGTGCAGCCTTATAGGTTGGAACTATCTG
TGTTTCTCCTGGTTGGCACTTTTTGAACCGACTGGCAGGAATATATTAAATGTTGGAAAT
GTAACTTATAACACTGCATGTATTTTCAGACTGTAACGACTAACAGACTGGTATGTGTAG
AAATTAAATGAAAGAAAACCTAAATAACAAATTCAAACAAATATATGGTTGAGGAACATT
TCATTTTTTTCGGAGGACGTTAAAGACAGATAATGTCTTCCAGTAATCTTTCTGTCACGT
GTTATTCTAAAAGTGGATCTTGAGCTGTATTCATGTCACGGTAGAGCCCTTAGAAGAATG
TTTCATTAGATCTAGGTCCGATGTTTGTTTCCTTTTAGCTTGAATATTAATATTCAAGAA
CTGTATTAATTGTGCAGCAAACACTACTACAGATGTCAGCTGCCTAAAATGTGCAAAATG
TTTATCGTTCCTGAAGACATGGGATATCTGCTGAATGCCCACGGTGGCTCTGTATGGCAG
AGTGTTGCTGC
>TR286|c0_g10_i1
ATGCAGAAGTATGGCTGAGTTTAACCGCCACCACAACAAAATATTTTCCCAGAACAGAAG
TCAATTTCCAACACAATCCTTCTTATGTTAACTTTTATTTTCTACAACAAGAAACCTCTT
TATCATGGTTTGTTACATTATTTAACGTTGCCATTATTGCACAAAATCTGCTTCTCACTG
AACAAACCTTTTACATTATAACACTGACTTGCCTCACAAAATAACTTAATATTCCCATGT
TGTTCAAATGAAATGAAATAATATAATCAGTGCTGATCTAGACATCTGGCACAATGTTTT
CAATAATTTAGTGTGTACTATAGAATGAAGTACAGGAACGTTTTGTGAAAATGAGCGGTT
ATTTTTGTTTTTGTCATGGTGGCAGCAACACTCTGCCATACAGAGC
>TR286|c0_g11_i1
TGTGTGCCTTGGCAGTCTCAGACGAGCGGCCATGCATCTTATTGGACACGTCTCTTGTAC
ATGTTGTACTGTATTTCCATCTCGGTTTGACAGTGCTGCACCGTGCTGAACCCGACCCAA
TCCCACCCACATCCCTCTCCCTTCTCCTCAGGCTGCACTCTGATTGGCTGATTCACCTGA
AGCATCTCGGTGCATTTTGGAATGCATTCCATTGTGCTGTCTTCATCGAAAAGTTTTATT
TTTCCAAATGTTCTGTTTTATCCCAACATGTACGCAGCAGCTTTTAGGACCGTCGCGGCT
GAGTCGGAGACACGCAGGGA
>TR286|c1_g1_i1
CATAGCGTCTGCCTGAGTTGAGCTCCAGGCTGGTGTCTGCTAGAAGCTCTTGGCCGTGGA
AGGTGAGCGACAGGCTGCTAATGTGGACATCGGTGCTGTTGGGATGCGAGGCCAGAACAC
CTGTCACCGCCCGTGCCTCGGTCTTCGCCAGCTCAAACTCATCCAGTTCCTTTGTCAAAC
TGGCAATACCATTACTCTCTGCTCCATTACGCTGAGTCTCTGGTTGTTCACCGTCCTCAT
TCAACTCATCGGGTTTCTTGGTACGCTGGCGAGCTTTGGCAGCCTCCTTCTTTTTCGCTG
CCTTCTTCTTGGCTAAGTCGGATGGCATGGTTGTGTAAGGCTTGATAACGGATCACTGGT
CTCGAGAGCACACCGACGTCTCGTGTCCACTTTTCGCCGGGTGGATGTAGCCGATCGCCA
AACCGCCAGACGG
>TR287|c0_g1_i1
TGTGTGCCTTGGCAGTCTCAGACGAGCGGCCACAGATGTAAGGTGAAATTATCTGAACTG
TCCTGGAGGTCGTCCTAACACGCTCCCCTCCTCGTCACTTAGTGAATTCATTTGTGTGAA
TTCATGAATTTCATGAGGTCACTCATGAGGCAGTTGCGAGCAGAGCGGCGAAAACGTGAG
GGCAAGAAAATTGATCCCCCTTCAGTCATCTCTGGTGGACTACGTGGCCTGTACGTGGTT
TGGAACAGCATGTCTCTTGTTAAGGACTTTGACGGATGGACGAATTAAAACATCCTGCAT
CCCGAACATTCATTTAAGTTCGTTTTCTGCATAAGATATGAGATATATATTATACATCAC
CATATGTAAAATGTATTACGACTGTTTGATTTAATGAATTAGTCGTACCGTCGCGGCTGA
GTCGGAGACACGCAGGGA
>TR288|c0_g1_i1
CTCCCCCGGTTCACGTTCAATGAATGTCTCTCTGTGGTGTTCGTTGGTAAAGGTGTAGAA
GTGTTTCTCTTTCTCATGTATGATGTCCTTCAGGCGTTTATAGATTGGTGCACTGCGGTG
GCGTACCTCCTGCAGCACAGTCTGAAGTATAATCACATTACGAATCACAGGGTCTTCCAA
CACGTCGATCTGATGCAGCACCACATTGGTGTCAGGGATCAGATAATGTGGAAAAGAGCA
CAGGTCGCTCTCGATGCATGCGTCTCTCTGCAGCACCGTGGACTCCTGTTTGCATTCAGC
GCAGCCGTCGATCCCGCACCAAATATCATCTCTCAGATAATGCTCCCGCACTATCTTCAT
CACCCCACCCGACCGGGTCTTCTTAACGAAGGTTTTAGACTTCAACATGATGGTGATAGA
AGCCTCAAAATGTTTAATACCGAGGTTTTTTATCTCACCATTGGGCGACAAGCAAACAGT
CAGCTACCCATGTGTAAACTAACTATGTGG
>TR289|c0_g1_i1
ATATTATGTGGCTCATGAACTGGTGAACATGCTGACAGCCAACTTCAGCCTCAGTCTTCA
GCACAATATCTTATATGTATATTCAATATACATACAAGTGCGTATCCAAGAACCCACTAC
GTCATTCTTGTCTCAAGCAGCCAGACACAAATCAAGGAACCAATTTTGTAAGAGTTTAAC
ATTAATTTTCTAGTTTCTAGTGGTAAATCTTCATTGTAA
>TR290|c0_g1_i1
GTACCTACTCACTGTCAGGATTGGCACAGAAAAGCTTGTTTCTCGCCGTCCTGAAAATTG
CTGCCTTGAGGTTGCAGTAACTTGTGTCCTGCATCCTGTAAGATTTCAGGGCTTTCACTG
GGACTGGCCTGTCCTGATACTCTGTGCAGCAGAGCCTCATGGAACTGCCTTCACTCAGCG
CCACCAGCAGTACCAGGATCATGAAGACACACACAGTCAGCTTTGCCATCCTCAAACAGC
TGCCCTTCTGGAGTGAGTCACTTTTCTGATCTTTAAAGGGATGAACTGAT
>TR290|c0_g1_i2
CTTTAAGTTGGTTTCTTCAGGTGATCTCTGTGCTGCTCAAAGTTTTTCTGGTACAATGTC
CATGGCCCTTTGCACCCACTCGCTGTCAGGATTGGCACAGAAGAGCTTGTTTTTCACCGT
CTTAAAAATCACTGCCTTGAGGTTGCAAAAACTTCTGTCCTGCATCCTGTAGTATTTCAG
CGCTTTCACTGGGACTGGCCTGTCCTGATACTCTGTGCAGCAGAGCCTCATGGAACTGCC
TTCACTCAGCGCCACCAGCAGTACCAGGATCATGAAGACACACACAGTCAGCTTTGCCAT
CCTCACACAGCTTCACTTCAGCAGTGAGTCAGTTTTGTGATCTTTAAAGGGATGAACT
>TR291|c0_g1_i1
GGGTAAGAGGAACAGGAAACAGCCCGTCGGTCCAGCTGAGCCATCCCGCTGGTAATGTGA
CTTGAGAACATCAGCCCTTAACGGGCCGGCCCACCGGGCTCAGAGTGAATGATCACGTTT
GCACTGCGCCGGCTGAAAATGTATCGCCGATCAAACGGTGAGTCATCGTCGCGCCTCACC
GTGAGCCGTGCAGGAGCGGCAGCATATTTCTCCGTGCAACCGTCGCGGCTGAGTCGGAGA
CACGCAGGGA
>TR292|c0_g1_i1
TGTGTGCCTTGGCAGTCTCAGACGAGCGGCCATCTTGTTTGTTCCACGCATTCTTCCTAA
TTGTCAAAATCGGTCACCTGCATTACCCACAATGCAATCAAACACTGACAATTTAGATAG
AGGTTTTAATGTGAAGACTAACCTACTAGCCTTCTGATTTAGCTGTAGTTTTGTTTATAA
AATAGAAAAATAATCTGTCTATGTGTAGATTACATAAAAATATTGTTTTGAAATACGGAA
GATGCCGAGGTGTCCAAATGCATAGGCTGAGATCCAGTAACACTGGGTCCTACATAGGGA
TGGGTACCTTTCACATCTACCGTCGCGGCTGAGTCGGAGACACGCAGGGA
>TR293|c0_g1_i1
TTTTTCAGAGCGATAATAATTTATTTAAGAGCAGTATGTAACAGTATGTAATGCAGTACT
GCAGTACTGTATGTATAAATATATGTAATAAATAGTAGTTACCAAGTAAACTGCTTGTGT
TTTATAATGGAAATCCTGCACACATGAAGTATAAAGTCCACAAGGCAGGATAATTAATAC
ACCACCATACCAGAAAAAATAACACACATATATATACATACAGAGAGAGAGAGAAAGAGA
GAGACTTCAATGTGTGTGTGTGAAAGAAGAATGAACATATGAGCAAGTGAGAGAGATGCT
GTAAGAACACAGG
>TR294|c0_g1_i1
CTAAATGCCCGTTTTAGCCACACAAGTTGATCAAAAAATCAATTTGCTAAAAAGTTTCCT
TTAAAGTTCTGGAAAGTGGGAGACGGATATATTTGGAGTCGGCCATGTTTTACAAATTCC
CGCAATGGATCAAAAAACACGAGGTGTAAATGGCGTAGATACTACTTTCGGTTAACAATT
CAATAATCACATTTTACAAGCTAGGTTTCCTTTCCAATTGAAGCACAAATTTC
>TR294|c0_g2_i1
TCCCTGCGTGTCTCCGACTCAGCCGCGACGGTCGTGTGCCTTAACTCACGGCAGGCTGCC
AGACAAACCCCCACATCACAGTTTACAGGCTGCTAGAGATGCAGTCACACGATGCTGGAC
TTGCTTTGCTGCTGAGAAGTTGTCTGAAAGTGGTTCGCTCCGTATCTATATGTGAAGCAT
CCCGTCAGCTATTCTTCTGCTGGTGCGAGAATCCATTCGAGTCCAGCCAGTCTGCAAGAG
GACCATGTTGGGTACGTCTACTCAGATTACACCCCACCCCTGCCAACAGACGCCAGGACA
GAGTCCAAAGTCACTCCCTCCTTGTTCACCGCTGCTGGTTTGCTTAATCGTGAGCAATAG
CCTGCTGTAAATTGAGATGTCGGATGCTGATGGATCGACGTCATTTTGCATCATCACCGA
CAGGTGTAGAGTCACACGG
>TR294|c1_g1_i1
GGGCTCTTCTTTCAGTGGAAGTGATTACGTCAAGTCCAACATGTTGATTTGGCTGATTTA
CTCACCACATGTTACTTTGAGCATAACTTCATAAGAGGCCATTCCTCCTGTTATTACTGT
ATACATATTACTCATTTCAGCAGCAAAAATATTATTATTGTAAATCACTTTTTCAGTCTT
CCTTTCTGTGAATACCAACGTGATCTTTGACGGCATAATTCACGTGTGTCTTAAATAACT
GGCCGCTCGTCTGAGACAGCCAAGGCACAC
>TR295|c0_g1_i1
GAATTTTTTCCTCAGTTTGATATTAGTTAGTTAGTTAGTTAGTTAGTTTATTAACTAACT
AACATCAATGACGTTATTTTACTGAACTATTATTTAACACTGATGATAATTTTAGTTTCG
TTTAGATCTTCATAATCTCACCGTAAACAGTCGATACAGATCAGATACAGATACAGGCCA
CACACGTGAAATGATCAGCTGAAGGCTCAAAATGAACCAAACAAAAGCAGATTCATTGAT
CAGTTTGTTGAAAACAGACACAGAACACAAAGAGGGGAGGTGTTTTACACTGAGTCCCAT
AGCGTTAGAGCGGAAGAGCACACGTCTGAACT
>TR296|c0_g1_i1
TGTGTGCCTTGGCAGTCTCAGACGAGCGGCCAATAACTTTTGCACATTTCAGGCATCTTT
TTTTTCACATAGGACATGCAGGCAGACGGGTTTAGTCTGCACAGAAGCCTGCAATTATGT
GTGTGTGTGTCTGAGTCACGGCTGCACCTGAACAGCCACTGAGTTATCAGAAAATAATTG
CAGAGAAGCAGGAACAACACGAGATACCGTCATCTCCGCTGCCGTCTCGCAGACTGATCT
CCACAGAAAG
>TR297|c0_g1_i1
AGACCAGACAGGGGGCTTGAAAAAGACTGGGGGGGCCTGGCATCAATCCTTTTTTCGCCT
GTGTAGCAGTGATTGTTTGTGGAGACGATGGCTGAGGCTCAGTGGTGCAGCTACTAAAAT
GATTTATGCTAGCTGTGCAGCCAATCAGGAATGTCGTGTTTAGATGGTGCCAGAAATTGT
TGTCCAGCCACAGGCAGTAATTTTCTAATACATATTCGTCATTTTTTTCCATCATGTTAC
TTCGAGCAAAATACCTCAGCCCAGGCGAGTGCGAAAGACAGCCGAGCTCTTAAACTGTGT
TTATAACAGTTTAGGGGAATATATATTCAAAATGTCAGCGCATTAAGATCCCTACCGTCG
CGCCTGAGTCGGAGACACGCAGGGA
>TR298|c0_g1_i1
GGACTCCACTCCACACTCTCTCCGGACAGCAGGAGACGTTGTGGAACCCGAGCCCGGACA
TTCGCAGCAGCCGCCTCAAGAGACAAGTGGTCCAAATAGACCAGCAGGGAGAATTTGAGT
CCGAAAGACTGTGGCAACATGTGACCAGTGCCATCATGGATCGGGACCAGCTGCGGGCCA
CCCAGGAGAAGTTCGTGCTGGAGGAAGCTCAGCGGAAAGAGGCCAGGGAGAGAGGAGAGA
AGCCCTGGAACCCACGACTTTTCCATCAGGACCCCGTCACCTCCGAGTGGACCTACAGGC
ACATGGAC
>TR299|c0_g1_i1
TTACTCTCAGTGTTGGTGTGTGTCGTTAGGAAGTGTGAGAGCATGATGTGGATTTAGACT
CTGATTTAGAGGGTCGGTGTGAAGTCATCCGGCAGCGGAGACGAGTCCATTTGTCATGAA
ACACACCTAGGCAGAGAGACAAAATCTGATGTATCGTCGCACTGCGTGTGTGTGTGTTCG
CCCCGCTGAAAGTCGAGTTTATCCACTTATAACGAGGTCTAAACTGCAGAAAACTCCACC
AACGTCTGGAGCCAGATATTCCCAACCCTCCGAGGGAAAAGTCAGATTGTCGGGTTAAAT
ACTCAAACTTATGAAAGTGTGTTATTTCACTTGTTTTGTACGCACAGCACTCGTTTTTAT
ATTTGACAGTTACAGAACAAGACAACATGACACAGACCGTCGCGGCTGAGTCGGAGACAC
GCAGGGA
>TR299|c0_g2_i1
TGTGTGCCTTGGCAGTCTCAGACGAGCGGCCACGAGTCCATTTGTCATGAAACACACCTA
GGCAGAGAGACAAAATCTGATGTATCGTCGCACTGCGTGTGTGTGTGTTCGCCCCGCTGA
AAGTCGAGTTTATCCACTTATAACGAGGTCTAAACTGCAGAAAACTCCACCAACGTCTGG
AGCCAGATATTCCCAACCCTCCGAGGGAAAAGTCAGATTGTCGGGTTAAATACTCAAACT
TATGAAAGTGTGTTATTTCACTTGTTTTGTACGCACAGCACTCGTTTTTATATTTGACAG
TTACAGAACAAGACAACATGACACAGACCGTCGCGGCTGAGTCGGAGACACGCAGGGA
>TR299|c1_g1_i1
GGCTGAAATCAAAGCAACATCTCTAATCTCTACATCAGCAAATCTGAAGAAACGAATCTT
ATCACATTCAGTTCGTTTTTGCTGCAGCATTTCATTAACAAAAACATTGAAAACTAAATT
GTTTTTACTCGACCATCACTATCGGCCAACTTTGCTTGCTGGTGTTTGTTTCATCTTGCG
GACTCTGTTCTGATAAGAAAAACGTCTTTTTGACAGCATTATTTAATAAATGTC
>TR300|c0_g1_i1
AAGGACAGACTACACCCCTCCAGTAACAAGTGATAACATTATCGTGAGAAAGACATATTT
TGTACATTGTCTGACACAGTAACACATCAGTACGCAATGCACACACTTTGCACGCACGAA
TACCTATGTAACAGGTGTGTGTTTCTCACAGTACATTTGCCTGTCTGTTATATTCAAGCA
TTTGTTGACTTACTTTGGATAAATGTACGCTGTTAAAGTCAGTGCAGTATTTCAGAAGCA
TTTCCTAAACATAAATTACTAAACATAAACTCGACGTCGAAATA
>TR301|c0_g1_i1
AGCAATGGCAGGGGATAAAACCAACAACAGTGGGAGACGTGTTCGGCTCTGGTAGCGAGC
CCGGAGCGAGGGGAGTCTTCGCCGAGATGAGAGGGAGGCTGTGCAGTCGAGATGCTCATC
TGCTATTCTGTTTGTCTGTGGCGCGATGAAAAGCATTCTTACCAAATCCACTGGAGGAGA
GGCATATTGGGGAGGGATTGGTCTTGCCGCCGGTTGGCATGGCAGCAGAGTCGTGCTTGG
CGGCTCACAGACGGGACTGTTCTCAGGGAGGCATTTATGCTCTCTGTATTCAGTCTGAAA
GGAAGGGGACTGAAAAAAAAAACAGTGTTTGTGTCGCTAATCTGCATCACCACAGTGGCA
GATATTGCAACCGTCGCGGCTGAGTCGGAGACACGCAGGGA
>TR302|c0_g1_i1
GATCCCGAGCTGACCATGTCCCTGCCGCCGGCCATCACGGCCGCCACCGGCATCGACGCG
CTGACGCACGCGCTGGAGTCGTACGTGAACACGGCCACCCAGCCGATCTCCGAGGCGATG
TCCGAGCAGTCCATGGCCCTGATCGCGCGCAGCCTGCGCCTGGCGGTCGCCCAGCCGGGC
AACAAGGAAGCCCGCGCCGACATGCTGCTGGCCAGCACCATCGCGAGATCGGCAGAGCGG
CGGGGAGGGG
>TR303|c0_g1_i1
GCTGCTGGCCATCGCCTGCGTGGCTCTGCTGCCCGGCGCCCTCATCCGCCGCTTCAGCCA
GAAGCGCCTCAAGCTGGACGTCCAGTCGCAGAACGGGATCGTCGCAGACAAGAAGAAGGT
CCAGTGATTCGCTCTCGGAGCGAGTTTGCCCCTCGCTTTGATGCCCTCATGCGCGGCGGC
TCTTGAGAAAGACTTTGTGGGCACACGCGAAAAAGGGTTTCTTTTTATCTGGAGTCTGGG
GCCGCCTGGAGATGTAAAGGGACTGCAGCTTTTAGAAAAACAAGACTAGCACAGAGGGCC
TGTATCAAAGTGTTTTTGTATTACCAAATGTTTTCTGTGCCACAACATCTGTGTGCACAG
CAGGCACAGTACATGTGTATAGATGTATGAATGTACAGTAATTGTATGGACAAAGGGAAG
GCTCTTAAGGAAATGTTGTTCTTGCACTCTTCTTACACAGTAATGGTACTGCTTCAGTGT
AAACAGCTAGCGTTTTAAGTGCCTGTCATGCAGTCAAACTTCTACCTCCAACGTGGACGT
GTGGAAAAGTTGTTGTGAAGTAGAAAGGGTACCCATATTTGTGGTGGCTGGACAGCTCAG
ATGGTTTTCGGGGGGTTTTGTGTGAAATATTTTACTTGTAACTGTAATACAAATATGTCA
GCATCATTTATTATACAGCTTGGAAGTTGTATTTTTCTTGTTTGACAATCACATTTTGCA
GTTTCTGCATATGTTGTAATAGCGTGTGTAGGAGAGTTTGTACTGTTTTTCAACTCTGAA
CTTAAAGGTTTTACAAATAGTGCCATGCAGAGACCAGGATTTGGCCTCCGAGTGTGATGT
TGCGGACCTATTTTGAGGAACCAATTGAATTAGGACTTTTGTGACTAAAGGTCCATCTCC
GTTTCACTGCGTCATGACATCTAATCAGCTGGATTCTTATCTGAAAATCGAGCCTTAATA
TTGCTTTAAAATCCTCTTCTTTTGCTGCCTGTTTTCACGATCCATGTGTCTTTTGTACAG
TGCTGGTCCAAAGTGTTATTTTCTCTTATTCTTCATGTGGGTTAAGATGTAAAAGATCAT
GTCAGCTTTTTGATTTCTTCAAAGATGTACATTCTTT
>TR304|c0_g1_i1
CTCTCAGTCTCTGCGTCTCTGCGTCTTATCCCTGAGACAGAAGTCCAAGAAGGGGCAGAC
CACCACTTGGTACAGCCGAGCACTGAAGAACCTCCACAGAATGCACCGCACAAGAATTGT
GTTTTAATGTTTTTACTGGGCATAAGAGAAAGTTTTGCATTTCATACTTACTTGCCTTCT
TGGCTTTAGTAATAAGTGGGAGACTTTTCTGCAAAGTTCGGCTCACTGGGCGGAGACACA
ATAACTCACGTTAGAGTTTATACAGTAGGAGGCTAAGACACGGTACAATGGACCTTGTGG
TGTTGGTGGCGTTCAGCTCCTGGCTGGCTCCTGCACTCGCTTCGGCGACGGCGGATGATG
TCGTAGACCATGACAGCGCTTTTCATTACGATTATGAATCTCTGAGAATCGGTGGCCTGG
TCTTTGCAGTGGCACTGTTCCTCTTGGGTATCGCG
>TR304|c0_g2_i1
TCCCTGCGTGTCTCCGACTCAGCCGCGACGGTCAGACGTGTGCTCTTCCGATCTAACGGA
CTTTTTTTTTTTCACTCTAAAACATTTGTTTTATTATCATTGGCATCAATCAGAAAGTCA
CAAAAATACAAGTGATAATCACACTATTGCCACCATATACATTTGGCTCATTATCTAGTA
AAAGTTACTGGTGATAAAAACATAAAAAAGGAGCACAATAACATGATGAAATTGAAGGAA
GCATCATGTGTTCATGGAAAGATTGTCCTCAGCTGTGATCAAAGCATTTGCTGCCACCTG
ATGGCAACAGGCAGATCTCCACTGCTCAACGCCTCTGTGGCTAAGCCCTTGTAACACCTG
GATCCACTCCAGGACCCTTGGACCTTGATGTGTCACTCTTTGAACAGGTACATTTTCGGC
TGACAATGAGCGCGATACCCAAGAGGAACAGTGCC
>TR305|c0_g1_i1
CCCATCATTTCATTTATCCATCTGGCCTCAATGGTGAGGCCCTATGGACAGAAACAAGAC
ACTAACTTCATTCCATATGCATTATTACTGGTTCTTTATTCGTCTCTACACAGCATTAAG
CTCCCGTAAATCACCAGACTCCATTATAGATTTGACATGTTATTGTGTGTCAAGTGTAAA
CCGTGTGTAAGATTGCAGGGTAATGATTTGAGAAAGCAAGATTGCCCAATTAGATAAAAG
TCACTGTTGTCTGTGGGGCTCAAAAGAGCATGCTACAAAGGTTTTAACCCATTGA
>TR306|c0_g1_i3
AACGCTCTGGGGACTGAGAAGTGGGACAGAGTGCAAACTGCACCTGTCACACGCGCGGAT
ATACTGTGGGGGACACACCAGCATTCAAATGAGCCACTTCCGGACACAGCCCCCTACCAG
TGCCCCTGTCAAATGTTACCTCAAACTCAACCCTGCGCTTGCCACTGTCCTCCAACTCCT
CCCAGCAGCGACTACGACAGCTGCTGCTCCGAGCCAGACGATTACCAGTTCAAAAGGTGC
CGCTGGACATGACCCCATAGTCCAAATTGTATTTGTTAGTGTTTGGCACACAGCTATTCT
ACCATTGCCATCAAAATCTTCTGTTGGGAGTCACAGAGATGAGAGGGATCTCATGTATAG
CCAATATTTATAAATATTTTGAGTGGATTGTTCCTCTTTTGTACTTAGCAGATTTGTCGA
TGAACAGGGCGGAGGCAGTGAGTAGTGAGTGAGACCTTAAATGAAGTTGAGGTATTAGAT
TAACCTCTGGGTCATTCGCTCTCATTTTAGCCAATTTCTATCAAACTGTAGGCTACTGCT
CTGCTCTCTCCTGATTTTTGTGTTCAACTTTTTGAAAATATGCCAGTCACTGTCTTTGGA
AGGCCTTATGGTCACCAGATTAGACTATGACAAGAAATAGGATGTACAAAATACATCAGA
AATCTTGTGTAAACTTGTTCTTCTCAGGGATAGACTCTGGGCAGGGTAAAGGAGGTGCTT
TTTGATACTGTGGAAATGACTTTTTGTACAGTAAAATGTGTGTTTTATAATCAGCGTTTT
GACTTGAATATCAACAGCAGTTGTTTTCTTGCTTACAAGAAGACTTGTTTTTTCTATGGT
ATGCTTTGTTTATGAACTTTCTTACTCAGGAAAATTCTCAAAAATAAAATGAAAAATAAA
GTGTTTTGTTGCAAAAA
>TR307|c0_g1_i1
GGCAGAAGGGAGAGGATATGTATGCTCCCAGCGGGAACTTGTTTCCTGCTAACCTCCTTC
AGCTGAAACACACACCGTACACATCTAGGAGGGATGGGATCCTCACTTTGCTGAAAAAGG
AGGAATTTTGAAAAGAGATGGGAGAGGTTGTTGGGAAGATGGATGTCACCGGGCCTCCCC
CGAACCTGTTATGATCTACTGTAAGTTGTGCTTATCGCCGAATAAATTGCTGAAAAACAG
AATAATGCAAAACAACCTGCGCAAAAGGATTGTTAACATATTTTTCATGTCATGACACAT
GTGCTTCATCTGTGTAATATTTTCTG
>TR308|c0_g1_i1
TGGTCCGCACTCCGAATCCACACTCGACACTTACAACTATAACTGCGCCTACTGCTGGAC
GCTTGTAATGCTGATTGATATGAAATTCAAGCTTTGTTTGATTTCTTTGCAAATGTCAAG
TTATTCAACTAAATGCCAAAATGAGTCTTTTCTGCTCCACTCTTTAGGAATCATTTAGGA
AAAGGCATTAAATATTTGGAGGGCAGTCCTCACTGATGTCCTGACCTTTGTATTTTTGGA
GGCAATACATCCACACAACAACTGAAAGAA
>TR309|c0_g1_i1
TGTGTGCCTTGGCAGTCTCAGACGAGCGGCCATATCATTATGACAATGTTTGCTTCATGC
TCTCTGTTAATGTCACTGCATCCAAGTCGCGTACTCGCACAACGGTGCTTGTGTTTAAGT
ACAGTGAGAACAAGTTAAACCACAGTCAAATTCCTTTGACGTAATTCTTAACAAATCAGG
CTTATGCACAACCTAGTTTTGGTTCACATTCAGGGGTCCTACGTTTTTCTGCAGTTGAAA
TGTTTTAAAATTCAGTTTAAATGAAGAATTATCTGTGAACTTTTCACTACCGCCGCGGCT
GAGTCGGAGACACGCAGGGA
>TR310|c0_g1_i1
AAACAACAAACACAAGCACACATACAAATACATGCACCAGTGCACAAACACTGACACACA
CGAGTAACCAGGCATGCTCAAGCACCACACTCACACACAGCTAGGGATGAAAGTCTAAGT
CGCGTGAAAGCATCGAGGACATCTAAGGGAGATAAGCCTGGAAAGCTGTCCAACAGTTAA
TATACCATTAAACTGCCATACACATTAACCTTACACATGACAGTAAACCAATACATTATG
TTCATATGAATGTAATTATGGCTAATATGCAAACCACTCTGCCAACTCTTGTGCAATATT
GACCAGTCGGCTTCGATTACTCTCCATGTGGTGAACGCAGTAGCCTCCATTTATAGGCCG
CACAGTATTAATTAGCAGCCGTGTTATTTAACTTGACAAATATTCAGGTGGAAGGAAAAG
TGGAAGAAGCATCAAGACCGTCGCGGCTGAGTCGGAGACACGCAGGGA
>TR311|c0_g1_i1
AAGTCCTAATTTTACAGAGTTAAATTACAGATTAGTCTCACACGTCTCTACAACATAAAA
CGCTGATATCACACTCCATGATATGACAGCTGAGGGGCGTTCAGGGGCTTAAATGAGCGT
GGGGGCGTTCATCAAAGACAAAGAGCGCTGGCCTTTTGGGAGCTGGAGAAAGCAGATGGG
GAGCTCAGGAAATAAAATGAGCGTGAGGT
>TR312|c0_g1_i1
TGTGTGCCTTGGCAGTCTCAGACGAGCGGCCAAGACGAGGGTTGTAGTTGGCCTCAGCCT
GGGAATCGCAGCCACAATAGGACTCTCCAGTGACGGGTACTGCGCTGGGAACTGGAGGGA
CCATCACTGCAGAAAAGTCCGCCTCAGAGTCTGAATCACTGTACTCGAGGCGGTCATAGC
CCCATTCTTCACTTTCAGAGGCCAACACGAGCGCCCGGGCGTCAGCGTCCCGCCTTATCC
CACCCCAGACGTATCGCCACGCACGACTGTTCCTGCTCCGCCTGGACATGGCAGCAAGCA
ACAGTCTCGCCAGTGGAGGAGCCTGCCGGTCAGATCGGGTTTCAGTCCAGATGTTGCAAG
AACAGCATCCGTCCAGCCGCTGTCTGTCGACCGTCGCGGCTGAGTCGGAGACACGCAGGG
A
>TR312|c1_g1_i1
AGAGTGAGCCTGGCTGTTATTGTTTACGGCCACACTCATGTAAAGTAGGTCATGGAAAAG
GGGAAGCTGGCCGCCCGTTTCGCAGCCGCGCACTGACGACCTGGGGGATACGTGGCCTGA
AGGAAACCGCGGTCCGTGTCGTTGCCGTCTGTCTGTGATTTTCCGTGAACGCTGCTTGGA
GACACGACAGACAGCGGCTGGACGGATG
>TR313|c0_g1_i1
GTCATCCTGCCCATCCTGCCCCTCCCCCTGTAAGAATCTGTATGTGCCTAAAATGTGTCC
CACCATGCGCTCAGGATCACGACACGCATGTAATTCCACACATATGCCAAAGTTTCCGCG
AGGCAAACTTTAGCAAAACATCAACCAGCGACCTGAATCGAACTCCTCAGACGTCGTAAA
CGAGGGCTCGGCGGTCACGCCGCCTCGCGCCATAAACATGGCCGCTCGTCTGAGACTGCC
AAGGCACACA
>TR313|c1_g1_i1
TCACGCCGCCTCGCGCCATAAACAGGGCAACTGCGGTGGAATTACCCCGCTGTCTTATGT
AATCATTACTCAGTTTATGGGGCGCGCATCCTCTCCATGTTCTGCGCACTGTTTGCTCGC
GTGTGCGCGTACGTGTTTGTGTGTCAGATTGTGTGCTTCGTGTTGCACCGTCTTAAACGT
GTCCAGATGTGCGCTTGTGGTTGGAGCGGGTCATGCTCCTCGCCACATTTCCTCTGACTT
GTTACTCTGGCATGTGTGTACGACCGTCGCGGCTGAGTCGGAGACACGCAGGGA
>TR314|c0_g1_i1
TGTGTGCCTTGGCAGTCTCAGACGAGCGGCCACAGACGTGTGCTCTTCCGATCTAACGGA
CTTTTTTTTTTTTTTTTTTCCTTTTCCTTTAAAGTAGCATTGTTTGGATGCCATCAGTCA
TTTGACCGGGAGTGATGCCGACGGGGCAATTAGTCATTCTGCGCTGTTGCTCATGAGAGA
AGCAAACAGTTGCATCATCAAAGAACGGCAGATGAGTGAACATGATGGCTGGTTTCCCAA
AGTGTCATCCTCATCCTGATGAGTTTAACTGGAGAACATAAACACGAGGCGAGAATTTTT
CCTGGTCTACGTTTCACTGTAGCTTCATTACTGTGGACTATTTTTTAAATCTTTTTTTCT
GCAATACATTGTAGATGCCTTTTGTATCGTACTTGAAAATTCAGCACTGAAACACGAAAC
ATAATGACTGTACATCATTAGTTTTATTAATGAATAAACGTGTGTCTGCATTGTCCGATG
AAAAATCATTGCAAATGAATATATATATTCAATATATATCATATTAATTTGTATATTGTG
TATACAGTCTACTGTAGCCTTTCTTTCTTACCTGTGTGAATATGACAACATGGGCATCAT
AACTAGAAGAAACTTGAAAGAGGGAGGGTTAAAAAATATTTTATTGAAGGCAACCTACAC
CAGTGTCAAATTGGGAAGCCAAAGTGTCTATGTAACCTGAAATTGTTCTTTTATACAGAC
TTTATATCTGAGGTACTACTGGACCAAAGTGACATTGTAGCTGTCCTGTGTTCATGGAAG
TCAATGTGTGTTTTGACATTAAAAACTCTTAATCTGTAAAAAAAAAACCGTCGCGGCTGA
GTCGGAGACACGCAGGGA
>TR314|c1_g1_i1
ACTCAGCCCACCTCCTCCGTCACCTCCCACAGAGAAGCACAGCGGGCACCAGAGGAACTA
CGACAAACCCCTCCAGTGGTACCACCAGTGCCCGAAGTGCGCCCGCGTCTTCCGCCAGCT
GGAGAACTACGCCAACCACCTCAAGATGCACAAGCTGTTCATGTGCCTCCTGTGCGGCAA
GACCTTCACGCAGAAGGGCAACCTGCACCGACACATGCGCGTGCACGCCGGCATCAAGCC
CTTCCAGTGTAAAATCTGTGGTAAGACCTTCACTCAAAAGTGCTCTCTGCTGGATCACCT
AAACCTGCACAGCGGGGACAAGCCGCACCGCTGCAACTACTGCGACATGGTTTTCGCCCA
TAAGCCGGTCCTCCGCAAGCATCTCAAACAGATCCACGGGAAAAACAGCTTTGACAACGC
AAACGAGGGCAATCTGCACGACGGGGGGCTTGACTTTGATTTTGGGCAAATATGAAATCT
CTGGACCTTTTTTTTTTTTTCCTTTTCCTTT
>TR314|c2_g1_i1
GTGGGCTGAGTGGGTATCCCGCCACGCCGGGTGGAGCCGCCATTTCGCTGCCACGACTGT
CCACGGTGGAGTTGATGAGGGAGTGCTGGGGCTCAGGAGAGTGGAGGGCAGCAGGTGGGC
TCGTGGGGAAGTGACCAGTGATGGAGTTCTCTGCTACATCGGATACGGACTCCACTTTTA
CTATTGTGATGTCACTCTCCACCATACCTTGCCTTGGACGTCTGCTTAGGATCTGGGGTG
GGGACTTGGGCTGTATGATCACGTCGTCGTCATTGTCGTCGTCGTCGTCATTGTCACCAG
TGTCATCATCATCAACCTGCTCCACCTCCTCGTCCTCCTGATGGACAGTCCGATCCTGGG
AGCACTCTTGCTCTCTCTGGCCCTGCAAGGATAGGCCCTCCTCTCTCTTCTCCCTCCTCA
TTTCCACATCCGCCCCGAGCTGGCGTGCGGGCTGAGGCTTGATGAACTTACTGAGAGCTT
GAGTGCACTGCTCCACAATGTGCCCCATCTGAAGGAAGCTGGCCACCGTCAGGTAATGCA
CCAACTCCAGCTCAGGAAACTCCAGCTGACCTGTGTAGCAAGACAGCAGAAGCTGCCGGC
CGACCTCCGCCTCCTGGATCATGGAGATCTGGACCTCCCTGGAGTCCTGCTGAAGGATGA
ACTGATCCCTCAAGAAAGAGGAGCCAGCCGCAAACACCACCTTGTGACCGGGGACTTCCA
GCTGGTTGATGCGTACGGTGACGTCACAGAAGCGCCTCTGGTGTCGTAGGAGGTTCATCT
TCTGTAGCATGGTGTCCCCAAATGTGGCGAAGCGGAACTGCAGGATCACCTGGTTCTGAG
CCATGGCGAAGCAAAGGCCAACACTGCACCTGCGAACACCAGGTAAACAGACCCGTTAGA
CGTGTGTTGTCATCGGTAGGACACTGCCCTGTGTCTGTCTGGGGGATGTGATCATGACGG
AGCT
>TR315|c0_g2_i1
GTGGGTGGGCTGCAGAGACGATGCAGGACTCGTTTGCTTTCCTTGCTCTGGGAGTTGGTA
GGCTCAGGTAGGACCAGTTTATGTATGTAGAGACCAGAGAAAACGGGTTTTTCATAATAT
AGGTCCTTTAAAAAAAAGAGTGCAGGAACTCACCTTGTTCAGTCTCTTGGCTTTCATTGG
AAAGAAGGCCTAGCAGGACCCTGTTGGTCCACACGCCATCGTTCTGGCCCAGAGCAGACA
GCAGGGACAGCTGAGTGATTCCGTTCTCCTGCAGCTTACTGTAGGCAAACTGTACATGAC
GGGAAGACACAGAGACCGTCGCGGCTGAGTCGGAGACACGCAGGGA
>TR316|c0_g1_i1
TATCAATTCAGCTTTTGTTAACAGAACAAACATTGTGTGTTTCTGTCTGCCTCATTGTGT
GTGTGTGTGTGCTGTCATTACCAAAGCGCCATTGGCAGAAATGACTCAGCACCTGCCGAC
GGTGACGTACGCCGCGCCGCTCACTCGAAGGTTGTAGGAATGTATTTTTTACAAGCTCTC
TGTTACAATTTCCTGTCTGCTAACAGGCTCTCGGGCGGCAGAGAGAAGACGAGGCGCATT
CCAACAACAACACCGAACACTGAAAAACAATGTGTTGA
>TR317|c0_g1_i1
GTGTCTGCCCCATGTGCAACAAGCCCATTTGTCGCCTCCAGCCTGAACCCCCGCAAGCAC
CTGAGCGACCACAGAGTCTCCTGGAGGTCTGAGGTGGGGGAACGAACGTGGCAGTAGCAC
CTCACACTCTCCAGTCAGCTGACACCTGTCACTATAGAGCATCCTTCTTCCACCGTCCGA
CAGATTGTAGTTTTAGTAATACAGACGTTTTTCGAGGCACCGTCGCGGCTGAGTCGGAGA
CACGCAGGGA
>TR318|c0_g1_i1
TGTGTGCCTTGGCAGTCTCAGACGAGCGGCCATGTTTGCAAACTGTCGTCGCCAACAGTT
GTACTGTGAAATACTGTGAATGTCACGTCGATCAACCTTACGGCTGAGGGGGAAACGAAG
CAGCGGTGAGACGAGATCTCCGAGGGGAAAGACACACGTAAAAGGACTCCCGTTTCCATC
GTTACTGATGAGTCGCTGTGGTATTTCACATTAAAAACCTAACGCTGCAATGTGCAAGTT
AGGACAATATTAATACAATACCCATATGAGGTGATTAGACCAGAGCTGTAAAAGTGGTAA
TACTACGCATGCTTCAGAAATAGTTTGCAACAGGTTTCAACCGTCGCGGCTGAGTCGGAG
ACACGCAGGGA
>TR319|c0_g1_i1
GGCAGTCTCAGACGAGCGGCCAAGCTGACCGCAGCCTTAAGGTTGGTATGACAACGGAGG
AAATAGACCTTATCGTGCACCAGGAGACAATCAAGCACAACGCCTACCCATCTCCTCTCA
GATACGGGGGTTTCCCCAAGTCGGTGTGTACGTCTGTGAACAACGTGGTCTGTCATGGTA
TACCTGACAGTCGACCACTTCAAGATGGAGATATCATCAACGTTGATGTCACCGTGTATT
TGGATGGTTGCCACGGTGACACCTCAGAAACCTTCTTGATTGGCGAGGTGGACGAGGCTG
GGCGGCTATTGGTGGACACGGCCAGGCGTTGCCGAGATGAGGCCATCG
>TR319|c0_g2_i1
AAACACTATTAGTGAAATTGCCCACGCCAATGGCTTCCAAGTGTGTCCTTATTTCATTGG
ACATGGTATAGGCTCCTTCTTTCATTGCCATCCTGAGATCTGGCATCATGCTAATGACAA
TGACATGATCATGGATGAAGGGATGGCTTTCACAATAGAGCCCATACTGATGGAGGGGTC
TGTGGAGTTTAAAATACTAAAGGACAAGTGGACCGCAGTGTCTGTCGATGATAAAAGATC
GGCTCAGTTTGAACACACGGTGGTCATCACATCTGACGGAGTGGATATTCTCACCAAACT
GCCAGAAGAGAGCAATCTGTGACCTGAGGGGATGTGACTGCTGAGCCGCACACAGACTGT
TAGAAATGTGTTTACTTCAAACAGGATCTAAGCTGCCCTTTGTAATAATAAAGCATCGTT
ACAGGATTCTGAATGATGATTCACAGAGACCTATTTAAAACAAGTGTGTCCTTTCTACCT
CTAAAGTACATAAAAAGAAATAAAATGAAATTGACTCCAAAAAA
>TR319|c0_g4_i1
GCTGCGCCACGTGATCACCAATAAAAATGGCTGCCTACTGTTCTGCCGGACTCGCAACAA
GATCAGGACTCGGCGGTTTCCTCAGGACAGTGTGTTTTCTGCCAGGCTGCGGTCCCCCCA
CGGCCCTGCTGTGCCAGCAACACCGGCGCTTCTTCTGGAGAAAATGGAAAAATTCACACA
ATGTAGTTCGCCCAGCGACTGTTAGACCTGCCTATGCAGTGCCCAAGCACATTTCTCAGC
CTGACTATGTAAAAAGTGGACTGGTCCCAGAATGGCCAGACTACATAGAGATCAAAAACC
AAGAGCAGATCCAAGGCCTTGCTAGAGCATGTCAGCTAGCCAGACATGTGCTGTTACTAG
CTGCCCGCAGCCTTAAGGTTGGTATGACAACGGAGGAAATAGACTTTATCGTGCACCAGG
AGACAATCAAGCACAACGCCTACCCATCTCCTCTCAGATACGGGGGTTTCCCCAAGTCGG
TGTGTACGTCTGTGAACAACGTGGTCTGTCATGGTATA
>TR320|c0_g2_i1
CTTGTTGTCACCCTGGCTGTGAATGTGTATCTCATCTCCGCCTCGCTCCTCCTCACCCTC
GTTCTCGCTCTCTGTGGCAGGTTCAACATTGAGAGTCGGGACAGGAGGCTGCGAGGCTGC
CTCTTCGTGCTTGTGAGCAGTCAAAGTGTTTGGTGGGTGACTGTTAGGAGCCAATCTGAG
GAGCTTCTCTCTCAGCAGACCCACCCTCTGAGGGCTCCTCTGCAGTGTGAAATCATGCAG
TGTGACTTCATGCACTGTGGTTGAAGGTGTCACTTGTGCTCCTGGAACAAGTGGGATCTC
CTCTTGGCCAATTTCAGTGTTAATAT
>TR321|c0_g1_i1
TTTCCTCGTCCTGCGAGGACCCCTGGCCGTCATCCTCGCCACTGCCTGAACCAGCCTCCT
CTGAGTTAGGGTCTTGAAGTACCTGAGCAATGTACATTTGTGCTGCCTTGTTGGCGGCAG
TAGTACACACTGGACGCCCGTTCTCCATTCCATCCACCTCCTGGGTGTCAATCTTGTAGT
TGTGAGCGCTGAGATATTTAAAGTGTCCGAAGCAGACGTGAGAGAGGCAGATGATGATTG
TGATGATCAAAACTACGAACGTGAACATGGAGGTTGCAGCTGAGAACCCCGAGCGAACAG
TGGAGAAGAACAGAAGCCAAAAGAGACAGAGAATAGGAGCGGCCACCACCTTGGTGTAGG
CTCCAAAATGGA
>TR322|c0_g1_i1
GTCACGGTGGATGACGTGATGAGCGTGCAGGTGAGCTAAACCTCTGAGGATCTCTCGGGA
GATGTAGGCGATCCAGTCCTCCTTCAGCGTGTTGCCCTTGGTGTTCTTCACCAGATCTGT
GATGGAGCCGGCGCCACAGAACTCCATCACCAGCCATAGCTGGTCGTCATGTCCCGGTGG
ACTTTTCTTGATGAAGGCTCCATAGTAGGTGGCTATGTTTCTGTGGTGGCCGCTCGTCTG
AGACTGCCAAGGCACACA
>TR323|c0_g3_i1
TTTGAGGCTGCCAGCAGTTAGTCGCTCCGGCAGTTGGACCTCGTACATTATTTTATACGA
CCATTAAATTCCCCTGAATTACCCATCAGAAGTATACTGTGACTCTTGGACCATAACTTT
GTTTTTAAAGTTGCTCGTCTCCTTTTGTCTTCTCTTATTTTCTATTCTGGCGCCCCTCCA
ACCCCCCCCCCTCCAATTTTGAGTCACTTTGGTCTTTATCTTGAACATTTTTTTCCCCTC
TTTTTAGCTTGTTTTAAATGTATCCATTGAAAGCAGAGATGGGGCTCCCATTTATGTGTC
AGTCTCAGTATGAAATGTTTCCGAATAGACATTTGAAGTTGACACTGTATTGTAAACTTT
TAACATTCTTTTTATTTTGTATGGGTGAAATAAAGTTCATATTTCAATTAAAA
>TR323|c1_g1_i1
TGTGTGCCTTGGCAGTCTCAGACGAGCGGCCATCTTTTTGGCACTTTCCCGTCGTCCTCG
ATCCTCGGTAGTAGGCGTTTAAGAGGTGAACCAATCAGTCGCCCGGACCCTCAGGTTGCG
TGAGTGGGTGGTTAAAGTCTTAACGAGCGGAGCGGAGTTCGGGGCTTTGGAAAGGATTTG
GATGGAGGTCAGCACTTGTCGCAGGGAAAGGAGGTCACTGTCTCACCCACGAAGTGTTAT
ATTACTACGTTATCGATTGGCCACGAAGTGCTCCTGTTAAGACGCCGAGCCCGACTTCCC
G
>TR323|c1_g2_i1
TGTGTGCCTTGGCAGTCTCAGACGAGCGGCCAAAAAAAAAAAAAAAAGACGACGATGAAA
CAGAATGTAGATCATAGATCATTAACCGGCTGATATGGTTGACTTCAGGGCTGTGGCTGT
GGAGGTCTTAACAGTTCTCTTGATAAAAACGGGAATTAAAAATAGAAACGAATTGAAAAA
AAGCTGCGGCTCGCTAACCTATAGTAAAAATACACCTGCTTCCTTGTTTACGTTGCAGCC
TGACAATTGTGGACTCGCGAGCGAGCTGTGACAAAGCCGGGAAGTCGGGCTCGGCGTCTT
AA
>TR324|c0_g1_i1
TTTTGAGGGGGGTTATTAATAATAACATGTTGTAAATCTGAGTAGTGGACTATTTTTCGG
TTCAAAATGTTTTATATATGCAGCAGACTCAAATGCACAGTGCCTTTTGTATTTTTCTAT
GTCATGACAAGGATAAATTGGAGCCATGATTTGTACAATTCTTTGATTTTAAAGAATTTT
TGTAACATTTAATTTTATTTTTATTGATTAACAATTGTTAAATAAACAATTTTATTTAAC
CATAAG
>TR324|c1_g1_i1
GTCTTGCAGTTCCACTTTCTCTCACTCCATGGAATGCTTTTATGTGTTTGTTTAACTACT
CCCATTTCAGTGTTACGAGGTGTTTGCCCTAGTTCTATCTGTTCTTCGCATAATGTACCT
ACCATTTTAGTGAGTTTTAAAGATTCTTGTGATTTCTTTTGTTTTTTGTAAATTTTGGAA
AGTAATTCACCATATTGGGCACTCTTTTGGCACGACTTAAAAATGGATCCCAAGGATCCG
TGTGAATATGTCGCTCCAGGACACCCACATGATTTTTGGTTGATGAGACCTCTTTGCAGA
AACTTAAAGGAGGGAAAACTTACAACCTTAGATTCTTGTTGGTACTTGGAGTCTGTTGAC
CTCTGCAAATAATATGTGTTGTTCTTTCGTCTTTTTTGTCAAAATTCAACCAGAAGAGGT
CTTACATACCAGAATACCAGTGTAGGTGTCCAGGGGCTGTAAGGTAATGGGGTTAAGATG
TTCAATAGATTGCTGTTTGGTTGAAAAGTATGTGGCACATAAAATTGAGGCACGTTCTTG
GCTCCTCACATGCACACCTGCACACATTCTGTCATCCTTAAATATTTACATCATATTTAT
GTCTTT
>TR324|c2_g1_i1
AAGACATTGGTTACTTCTTCATGTAAAATAATCTCTTGTGTGGTAAAGTGGCTTTTTCTC
TGTGAAACATTCTTTTTTTCTTACTGTTTGAGCTCAGAAAGTTCACACATTATCAACAGC
CAATGCATGTTACTTTCTCTGTACCTGCTCTCCACTGTGCAAATTCACGATTCATTCAAA
GCTTTGAGTAGCTCAGACCAAAATAGCAAGATAGCCATTAAGG
>TR325|c0_g1_i1
TTTTTTTCTTTGCTCGTAATGTACCTAAATAAACATAAACCTTCAACTATAAAAAAACAA
GGACAACAAAGAGAGAAGAAGAAGTCAAAGAATGGCATAAAAAAAACAAAAAGTGGTCAG
AGGTATTATAAATATAATGTTTTAAATGCACTCTGCGGGATTATTGGTCTGTAAAGTGTG
TCAGAGGACCGTCGCGGCGGAGTCGGAGACACGCAGGGA
>TR326|c0_g1_i1
TGTGTGCCTTGGCAGTCTCAGACGAGCGGCCACAGGCTCCTCTCACCGACTCCTTGGCAG
CTGCCGAGGGGACTGACCGCCAGATCTGTGTCTCATACGAGTACCGATCCTCTGGGCTCC
CTCTCAGTCCAAGCCGAGGGCGACCGACCGGACCGGCAGAACTTCGGCTCCTTCTCCTCC
GACATATCCTCCAGGAGGTCGTTCAGGAAAACCAGCCCGGAGATCCAGGATCTGCGGCAC
CGAGGGGAGG
>TR327|c0_g1_i1
GCTGCCCATGTTGCGCGAGGCGGTGCGCATCAACGCGGGCCGCGCGATTCTCGAAATCTC
TGGCGGCGTGACGCTGGAAGGTCTGCGCGAGCTGGCCGAAACCGGCGTGGACCGCATCTC
CATCGGCACGCTGACCAAGGATGTGAAGGCGACCGACTTCTCGATGCGCCTGCAGGAGCT
GGCATGAACACCCAGGTCCTGAACCGCATCGATGTGGAATACGAGCAGCCTGACGAAGCG
GCTGCGGGTGCCGTCTGCT
>TR328|c0_g1_i1
ACAAAGCTGTCCTGTCCAGCCAGTTCTGCTTCCAGTGGCTCCACAGTGGATATAAGCCTT
GGAAAATAACTTGGAAATGTTACAGACGGAACATCACTGTGAGCTAGCTACTTTCCAAAA
AATGTTGGAAATAACCAAGTGAAGTTAACTAAGTATCACTTTGTAAGACTTTTAAGCCTA
CGTGTACTTTCTTGAAGTCCTTCCATTTGA
>TR329|c0_g1_i1
AGATATGTGTACCAGTAAGAGAAATAAAATAAACAAAATCACACACCGTATGGAGTTTGG
TGTTGAACAAAACAAGAGTTCCATTTCGAAACATGCCGATCGGTTCCAGAAATGTCACTT
CGCACGTTGTATTCGGGACAATCTTGACAACAACTTTTCCATCACGCACAGCTTTCCAAG
CACAAGGAGCGGCTGGATGTCGGCTGTCAGCGCTCAGACTCTCACGCACATGAAACCTCG
TGTTTTGAGGAGGATGCCTGTGGATG
>TR330|c0_g1_i1
TCCCTGCGTGTCTCCGACTCAGCCGCGACGGTCAGACGTGTGCTCTTCCGATCTAACGGA
CTTTTTTTTTTTTGATAAAAAAAACAATCATATCTTTATTGAAAATGGTGTACAAATGCT
TCATGTTTAAATGTTATTAACTATGTTCTGAGTGATTGAACAAAACATTTTATTTACAAT
AATGCAGATAAGCACTAGCACTTTGCTACACAGTTACAAAATATAGGGCTAGAGGAAAAC
TATCATTTAACTGAATTGCATAATTAATTAGCTGCTCCTTGTTTGTTGTCTGCATGAAAG
CTAGGCCTGCTAGAAGAACACAGACGTTTCTTCCACAATAGCTGGACATCATCAACAAAT
AGTAAAGACTGCATGGGCCAGAATCCTTTATGTCTTCTTATGATGAAACGTCTCCATTCC
TGATACGGATTTCTCGCGCCATTCTGCACGTCTCACAAAGTCCACAGAAAAAGGTCATCA
AGGCATCGTTGAGTATTGTTCCCTGAATACCATAGGTCAGTCTCATATGAGTCCTCATGG
CTGTTAAACCTCCTGGCAAACAACCCAAGCAACAGTTTTCTCCATACTTATTAGCCGTGT
AGCAGCTCAGTGCAACTGGACAGATGCAACCAAGAGCACAGACTAACACATCACTGCAGC
AGGAGCACAGGCCGGTACTCCACTCGCCCGTTTGGACATTTGTCCCATAGCCGCCAGCTC
CTGGTTGATGGGTGACCGCTGGGTTCGACATTTTGGATTGCTAGATCTGCTTATTGTTCT
CCAAAAAGTTGCCAGAAGACTTCTGTCAGTGTGCACTCCTCCTGATCGAACTGACAAGCT
GCACACCACACAGGAAGCTGTGA
>TR331|c0_g1_i1
AGATCTCGACAGCTAAGATGGCGGAGGAGCAGCAGGAATCATCACAGGGAGAGATGGAGG
GTGAGCCAAACAGTCACAGCACTAAATATCCGCCAAATAACACCGTCGTTTCTCTGCGAA
GCGAGGCCCGCATGCACACGAGTGTCCTCTGCGCGCCTCGGCCGCTGTCTCTCCGCAATA
AAGGCGGCTGACATGGATCGATGAGGAGGGGAGACAGAGGCCACAGCTTGTTGCCTGACG
GAGGCTAGCTAACACTGCTACACAAAGAGAAAAATGCTTGTTTAGTTACACACACGGCGA
CAGTGAGTGACAGTCGCGGGGTTTTTAACTCGTGGAAGCGTCGAAAGTGTGGGCTTAATG
TCAAAGACAAGACGCCACATTTTTCGGTCGCAGCGACGACGTAATTCGTCGTGAGCAGAA
T
>TR332|c0_g1_i1
ATTTGTCATAATTGTCATCATCTGACTTTACCTCATCATCTTCAAGAATGAGATAAAACA
CAACCAAACAATGGAAGGGACCCTGAACATCACCAATACTAATAAAACCAGCGTTAAAGT
GTTTTAACGTTGTCATAGGATTTTTATCAGAAATATGCAGGATTTATATTGTATCATAAT
GTTCATTGAAGAGTTATTTTTATTATTTCACTTGTATTTTAGTTTTTATTTTCAATGATC
ATCCCTGTTCATCTTGGAGCACTGGCTAAAGTAGATGAAAGTTTCCACATTGGATGTCTG
GATGTACTGTGTTTCCAATAGAGGCATTTGT
>TR333|c0_g2_i1
GACGTGTGCTCTTCCGATCTAACGGACTTTTTTTTTTTTTGTCTTATCTTCTTGCCTTCT
CCTCACTTAACCCACCCATCAGACACTGCATCTCTTGCCCTCCTCTCGACGTCTTATCGC
TCGCATCCACGCGCCAACGGTTCAGCTTCATCGTACGCCAGCGGAGGCCAACCGTCCAAC
CTCTCATGACTCAGGCAGCCACAGCAGCAGCAGCAGCTCACTGAGCTCTGATGTGGAGAG
AAACCTGATAGAAGCTCATATTGCAGGAGCTCAACTCCCAGAAGCCTTGCCTGTACGTAC
ACACACACACACACACACACAC
>TR333|c1_g1_i1
TCTGAACTGTCGCTGCTCTAATGTGACAAACAAGCTGCGAGTCGAGCAGTCACCAGATTC
TTCAGGTTGTGCACAACACGGTGCTTTAATATGGTTTATGCTCATGAAGTGACTCCAAAT
CATTTAGATGCACTGTTTGTATGTCGACTGATACAGCCTTTACGACACCTACAGGTCAAA
TGGTGAGGTGCGCTGATACGTAATACCAGGCGAATGCAGAAAGCTGTCATCTGTATTTGC
ATCATGCAGCTGTAACAGAGGCACAGCTACACTTTGATAAGTTATTTCAACACCACAGAC
AATTAAAAGCATAACAAAACCATCATTTTAATGTTGTACAGTAATTTGAAGAGATGTCAT
AAGCAATATTTAAAGAAAAAACCTGTAATTTTAATAAATGTTTGAATATGTACACTTCAA
TGCCTACGTGCCATATTCAAGCAACATTGAGGGTTGCTGGGTTTTTTTCCCTAAAAACAG
CTATACTGTGATATTGAAGTACACAATTCTAATTTATCTCAACATAAAATTTAAGTTTTA
CCATCTATAGTCACAGTAGTCAAAATCAAATGTTAGCCTTCTTTAAAAATGTAAAATTGT
ATCTTAATGCAATATTCACAAGCCAAAAGATCAAAATAACTGTACAAACTTTACATCAAC
TGAAGTGAAATGGAAATATTAAACTACTTAATATAACTAAATTCTTATTGTCTGTGGCAA
CATTTTGTTCAGCTTGTTACTGTTGAGAATAAATTCATGCGAACACGATAACATGTTAGA
AGCCGTGCAACTAAAGTGG
>TR333|c1_g3_i2
CTGGCACAGCCGCTACAGCTTCTGTCCGACGTGCGGCAGCAACACCAAGCTGGAGGAGGG
AGGGTACAAGAGGAGCTGCCTGAAGTCCGACTGCAGGAGCCTGCAGGGGGTTCACAACAC
CTGCTATCCACGAGTCGACCCAGTGGTCATCATGCTGGTGATCCATCCTGATGAAAACCA
GTGTTTACTGGGCAGGAAGAAGATCTTTCCAGCTGGCATGTTCTCCTGTCTGGCTGGATT
CATAGAGCCCGGGGAGGCGCTAGAGGAGGCGGTGAGGAGAGAGGTGGAGGAGGAGAGCGG
TGTGAAGGTCGGACCGGTTCAGTACGTCTCCTGCCAGCCCTGGCCAATGCCCTCCAACCT
CATGATTGGCTGCCTCGCTGTCGCCATATCAACCGACATCAAAGTGGACGAGAGCGAGAT
CGAGGAAGCTCGGTGGTTTCCGCGGCAACAGGTGATTGAGTCTTTGCTCAAAGGAGCCCA
TCCCGCCCTCACCATCCCTCCC
>TR333|c1_g5_i1
ACAGAAGCTGTAGCGGCTGTGCCAGGCCAACACCGACCGAGCCTGAGCCACAACTCCGGC
CTCTTCCTCGCTGAATTTGAGCAGATCTCTGTTGGGTGACTTTGGGAAGGAGCAGTTCTT
TTCTCTGCACCGCTTAAGCAGCTCAGCAGCGTTTTCGTCTGTGCTGATGGCAAACCAAAC
AGGAGGCTCCTGGGCACCCTGTTCTATCTGAGAGGAGGAGAGCTTTTTCTTCTTCTCCAC
TCCAAGGAAGAGGAGCACAGTGGCAGGTTTCTGACCGTCGCGGCTGAGTCGGAGACACGC
AGGGA
>TR333|c1_g6_i1
TCTCCGACTCAGCCGCGACGGTGTCTGTGCTGATGGCAAACCAAACAGGAGGCTCCTGGG
CACCCTGTTCTATCTGAGAGGAGGAGAGCTTTTTCTTCTTCTCCACTCCAAGGAAGAGGA
GCACAGTGGCAGGTTTCTGGAGAAGGTCTTTAACTGCCTCATATCTGAACCGACACAGCT
TGGTCTCAACCCCGGCGTTGTCTTCCTCCTGGGAGCTGCTGACCATGGGGCTGAGGTTGG
AGAACAGGAGGTAGACCGTTTCGGGATCGCTCTGTTTGGCCTCCAACCAGACCTTATCTG
TCCTCTTCCCACTCTGCCGGTCCAGCGTCTCTCTGCTGAAGTAGTTCTCCGGCTGGTGGA
GCTCAGAGCCCGGCAGGACTCGGTGTGGCCGCTCGTCTGAGACTGCCAAGGCACACA
>TR333|c2_g1_i1
TTGGCAGTCTCAGACGAGCGGCCAGTGCGATTATGAAAAAAAACAAACAGACAAAAAACA
GAACACTTCACTTATACATGGGACTGTGTACAAAAATAAAAAAACGTGGAACTGAAAAGC
GACGAAAGGAGCATAAATGGGACATTGAATGAGATTTTCAGTGCTTTTTGAGCATGCGTT
CTTTCATTCAGGGAGATGATTTCCCTCCTCGGACTGTTGCTGGAGCACATTGGGCAAAAA
GGCGAACTGGATTGTGTCAGAGACTGAACCAGGCTCGAACATAAACTCTCCCTTCAAGTG
TCACTGGAGCACTTCAGCAGCAAACCTGACTTTGTAACAATTCTGCCTGGTGAATATGCA
TTAAAACGAGTTTGCTTCCAATCTTATCAGGAGGGCCACCCTACCCCCAACCACTCCCCT
TTTAAGGACTTGGGAACTTTGACCCCCAGAGTGATACCTGGTGATGAAAAAAGCCTGTAT
GCAAAACTGGGGACTGCTATGCCAATGACCATCATATTTGTTCTTTTTTTGTTTTGTTTT
TTTTGTTTTTTTTCCATTTGTTATCCCGGGACTCTTAGTATTGGACATTCTGAGTTCAGG
AGGATTGAAACAGCTGTATCTCGCTAATCCCTCTGTAAACACAGACACACCCACGCACAC
ACA
>TR333|c2_g2_i4
CTTGAGAGATGAATGATATATGTATTTATATATGCAATCTATATTTTCAGATACAGGTGT
AAACCAACATGTTTCCCTAAAAACAAAACAAAACAAGTATTAAAACAGAAACATATAAAG
TAAAAATCAATATCTGTGCACGCTATTTCGAAAGTAACCTTTGGCTTTCAAGAACACAAA
TGAAAAAGTACAACAGCATCATCAACACGATCACCACCACCAACGACAAACAAGACTCTT
TTTTTTTCATGCAACAAAGGCATCTATGATGAGAAGGATGATAACACGGGACGAGTTCAC
TAACGATGCAGAGGGTCAGGTGGGTCTGTTTCAGCGCGCGCACGCACACACACACACACA
CACACACACACACACAAACAACAGGCACACACAGCAGAACTTAAAGCTCTGGTTTTCTAT
CTCTGACCTACAAACACCTGAACAAGCCGAGTGTGAGCGTCTCGCTGACCCAGCTGTCAC
TCTGGTATGTGTGTGTGTGCGTGTGCACATGTAAGATTACATGTGAGCCCACTTCTGGGT
CTGAGAACTAGTTGACAGTTACGGTTTAGGTTGAAAGAACCCCTCTCGTATTTCTCTTTG
ACAACTTCAATTGGCTTTAAGGAGAGCTACCTCAGTGCTGTGGTGTCTGGCTCTGTGTGT
TTACTTATCAAATAAGTCATTAAATATCCTATGAAAACAATAATCCAATGTTATTTACAG
ATGGTCAAGAAACATACCCCCCCCAATGGTGACATCAAGTATCTGTGACTATATGCTGAA
TGCAAGAATGTGCATCAGAGGAGATTGCCATCACTGGATCGGTGTTTGTGTTTTTATTGG
AGTGTCATTTTTGCAGAGTCTTTGTTTAACTGAGAGGCTTGTGTTAAGGTTCTCCTGTAG
TCAACTACATTTGAATTAAGTACATAAGGCTGACTGCATTGAAGTGACGTGACTGCATTG
AAGAAACAAGGCACGATTAAAAAGACATAAAAAACACAACGTCATGGACTGAGGGAGGAA
GAGGAAAGGAGAAACAATAGAGAGAACTTTCCCCCGCCCCCCCAACCAGATCCTCAAAGG
TTCGTGAAAACAGCACACTGAGGAGAAACATTTGGCTTAAACATTTCATCATTAGCAATG
CTCTGAAAACATGTATGTCCTTAAG
>TR333|c2_g3_i2
ACAGACACACCCACGCACACACACACACCTTTACACCGCGCACACACACACGGTCTGCAC
CAAAGAACACAAACTTGGTCGCTAACGGCAGAGAAAGCCATGACAATTATCAGCAGTTAT
CTGTCTTGTGTGCTTAAAGCATTGGGAAATTTGCAAAGAAGGAAATGAAATATTAAAATG
GGCCTATTTTGGAGGGGGATTGTGCCTGAATACATCATCAAAAACGAGATCTTAAGTGTA
AATTGTGCGTTAATGTCACCCACAAACACAGTGACACTTTGACTCCTTAGTATGTGTTTG
CATTGACAATCTATGGGTTCTATCTTTTACAGTGTTCTGACTGAAAGCAAAAGAAGAGTA
GCTAGAGGATCCCTTTAAAATGGTGGCCAGTGAGAAACATTG
>TR333|c2_g4_i1
TGGCAGTCTCAGACGAGCGGCCACGCCCCCCCAACCAGATCCTCAAAGGTTCGTGAAAAC
AGCACACTGAGGAGAAACATTTGGCTTAAACATTTCATCATTAGCAATGCTCTGAAAACA
TGTATGTCCTTAAGTTCAGTTACCCCCAAACCACTTCATTTGATACAAGATTTTTTTTCT
ATTTTTTTTTAAAAAAAGGACATTATTCCCTCAAGTGATTTAAAAATAAAGCAACATCAC
AATATGCAAGAATTACTTAACCAGTTACTAGGACATACTTTGCATCATTTTTGCAGAGGG
AAGTTCATTGCTTAGCACTGGTTCAATGTTTCTCACTGGCCACCATTT
>TR333|c3_g1_i1
GGTTATTATGCTAACATGAGTTTGATAAAGTGCTAAATCATTGCTTGCTAAGGTCTGTGC
TATCTGAAGATTGGCCAGCCACAAATACATGCGATCAAACAGACTGCACACACGGGCAAA
TTCGTGCAAATTCACAGTTTCTGTTCACACCGAGTTTGCTCATTTGATTGAGGCCACCCA
TAGCGTTAGATCGGAAGAGCACACG
>TR333|c4_g1_i1
TGGAGAACAAAGAGACCGAGGCATGCACACACACATACACACATACACACACACACAAAC
AATCCCCAACACACGCACAGCCACCTGTGCAGGTGCTACAGGGTGGAGGACCACAGGGAT
TTGGGATAGAGGGTCCCATCTGTTAGGCTGGTTCCCTCTGATGGGCTGGTACATGTGCAC
ATGCACACACACACACACACACACACTATGAAAACAAACTGTAAA
>TR333|c5_g1_i1
GGCAGTCTCAGACGAGCGGCCACCAGGGTCAGCCGCCAGGACTGGAGTCGGCTTCTCCAA
ACACAACCGCGGCAATCAGGAAATCAGTTCAGAAAAGACACTAATGGGCACCGCTCGTGT
TGTTTTCTCCAATATTTCACGACTTTGTTCCTGCGCTATGGTCGGGCCCCGGGGCTGACC
GGAGCGATATCAAGCTCCGGCAGTCAACAGACAACATAAGTTGCCTATCTCATCTCCCAG
CTCGCGGAGGGTGCGTGTGAGCCTGTGTTTTGAGTGTGTGTGCGCGTGCGTGCTTGCGTG
TGTGTGTGTGTGTGTGTG
>TR334|c0_g2_i1
CACTTCAACGGCTGCTCCCCATGCTGCTGCTCCCCATCTTTCCCTCATCCATCATGGCGT
CGCCCCGGTCGGCTTCAGCGCCTGCATCTTTGGGCGGGACCGCGGCGGGTAGGACTGCCA
GCCGTTGGGCACTTCCGGCGGGGTCGGATTTCCTTCGACTCGGCATTTAAATCGAGCTGC
AGGACATCAGCTGCTGCTACATTCAGCGCTGTGCCGTGACAGAAAATAACCCGTAGCGCT
CTACAGCAGAAAACAGGCCACTCGTGTGATTTTTGACACGAAAACGGCAGAAATAATTGT
TCGGTCCTGAGGAGGTTCGGGTTGTTTTGTGCAGAGGAGTGGGAGCGGTTGAACAATAAC
GGTGGTCGCGCTCTGACAGCAGGTCGGTGCATCATTTTTGGGATTCCTCTGCAAGCCCTG
GGACGAAATTGAATAGCGGTAACGTGACGTTGTGCATGAGCAGCATGATTTAGGCTTCGC
GGGGCAGTGTTTGTTTACGGATTTAGATTTGGGTGAACAAAATCAAACCAATTGAATGCA
GTGTTTTCTGGCCCGGGAGCTTGGAAGTGGCCTGGACTCGGGAGGACCGATGGACTCGAT
GATGAGAGTGCATTTGAAGGGTCAGGTTTAATTTCTGATAAAGGAAAAAAAAAAAAAGTC
CGTTAGATCGGAAGAGCACACGTCTGAACTGGCCGCTCGTCTGAGACTGCCAAGGCACAC
A
>TR335|c0_g1_i1
ACTTGCATAACTCACTGCCCCCATTTCCTTCCAACCAGAGCCACACATTATCAGTTTAAC
TCTCACTTCCATTATATGGGGTCTTTAAAAGGCCATTCACTGAAATGCCTTCAGCCGTGT
AATGTATTCAATACATTTTAGATAGATAGAGAAAAATAAAGATCACATTTACAGTATACT
TGAAATCAGGTCCTTCAACATGAACATATTTGAAAAGGTGATAAGTGCGAGTTACATACT
TCGTTTTTAGCCCATGAACATACACTAACACTGCTAACAAACAAACTCTGTTTCCAGTAT
GTCAAAAAGAAAAACAAAAACCATAAACCACAAATGCTGGTACTGTTTTGTACTGACTGC
AGTGACTCACACGTGATGAATCAGCTTGTTAAAAACCTCAACTCATTTTTTGACCGTCGC
GGCTGAGTCGGAGACACGCAGGGA
>TR336|c0_g1_i1
ACACTCATGAGAGGGAGAGAGAAGATGTAGAGCCGGGGCTGCACTGTTCACACAACCATG
CACAGAGGCTCAGAGATTGGCCATTACATTGACTTGAATAGATTTCTTGTGTGCATGAAT
AGCCCAGTGAGAAGAGAGGAGAAGGAAAAAAAGACTATGTTTCCTCTCCATGGGTTCATA
TTGATATTCATAGTGGCTCTCCACACCGAGAGCACAAATGTCACTGAAAACGGCCTTGAT
ATATGCGCTCATTCTCTCCTCTTCCTGTCGCTCCATCCCTCTTTCTCTCTGTCTCTCTTC
CCCCTTCTTTGTTCCCGTTCGCCGGACGCACGGTGCCTGCTGCTGCCGGAAAGAA
>TR337|c0_g1_i1
AAAAACCAAGAGAAGAAATGTGAGATTTTTTTCTCTCCACTCGTTCACAGAAAAGAATTT
GAACGTGATGTGTTTAATCACTTTCTTCAAAGAAAATGTGGCTGCTCCTGGTGACCTGTC
ACATGGCGGCACAAGGGAGGATGATAAGACAGAGAAAACACTGAGCGCAATGTAAAACAA
AATAACGCTGAGCCGTCCACGATAAACTAAATTGAATTCTAAAATGCCCGTTGTGGGGAA
GAATCGTCCGCTTTTTATTGTGTACCTTTGGGGCTGGTGCTGGAAACAGTGTGAGCACAG
TCATAAACAAGCCATAATCATAATGTGAATCTGTCTTTGCATTATTTCTGTCTTTATGGT
GAAGGAACTGTCAGCACTCAGTCCGGCTGCCCTCCAAAGAGCCATTTTAGAAGCAACGAC
AGGGCAATGGAGTAAAGAGT
>TR338|c0_g1_i1
TGTGTGTGTGTGTGTGTGTGTGTGTGTGTGTGTGTGTGTGTGTACAAGTAGAGAAAATGT
CTGATTGGGTTCAGTGTATGTTTTGGTTCGCTCATGGTCAACAGCTGTCACGCAGCACAC
TCATTTCAGTAACACTTCTGAGAAACTGTGTTTAAATGGGTTGTGTGGGACAGTCTGATT
TTCATAGTTTAAAGTCAGTAGACAAGCTCTGGTTTCCGTGTCCCCGTTTTCTTTATTTTA
CAGACTAACACTTCACAATTCAACACGCCCCTGTTTGTTTTCATGCTTTAATTTGAACAG
AAAAGCTAATTATGCTTCCATGTTTGTACTAGTAAAGGTTTGAGTTTTGCAAAACAAATT
TTGTGAGGAAACGATTCAAAACAACGTTTGTTTTCCATTAAGAAATGTATGAAAGCCTAA
AACTTGTTTTCGTAGAGAGCAAAAAATGTGAGAAAAACTAAAGAAAAGTTCTGTTTTAGT
CCGTGTAGAGCTGGGCAATATGGAAATAAAGAAATATCAAGATAAGTAGATGAGATGAAG
ACCCTTTTCTGATATTGTTGTATATCACAACATGTGTTTTGATTTCAAACACAAAAAAAT
CAGGACAGGTTGTAATGTGAAAGGCAGGAAGTACATCCTTAAGTATTAAAAGTGTGTTCA
CAATATTAAATTGCCACAATTATATTAAAAGGATGATGAATGATTGATACATATTGCTCA
GTCGTACCTGTGTGTAGAAGTCCAGTAATTAAATATTTTATGAAAACATAGCAACAAATT
CACCTCTGCAGTCCTTTTCTCAGGTGGGTGTTGCTCGAGATTAGGTG
>TR338|c1_g1_i2
CACGACGCTCTTCCGATCTTTCAGTATTTGTCCAAATGGTTCCAGTTTATTGGCATCCAC
TGAATCATTTTTATTACAGAAAAACACTACTGGTAGCGTCCTGGCAGACACACAGCAAGT
AGGTAAGAAAACTAACTACAGTGAAGCACACCTGGGGCAAAATGTTGCTGAAATCCTCCC
TGGCCTAGTACAGCTGTTGTGTGGACACTTACCATTGAATTCCTCCATTCTCTATCCTTT
AAGCTTTTACATTCATTGTCCGAAGCCACAGAAAGTTAATGTGACCTTAATGGTCAGTTG
AACACACCCAAAACAGGCCCAAGTATCTAGTCTGTGACCACACCAATGCCTGTAATGACA
CATCCACAACTTTGCTTTAACCAACACTGATAAAGCTGCTTTTTTGCCTGCTGTTTGAAA
TATTTTGCCAGGAGACAACAATCAAGGATTTGCAGCAGCATTTCTCGCCCGAGCTTGCTG
CATCAGCAGGAAAGTTAAAGCGACTGTAGTCATCTTTAACTTTAGAAAACACTCCAGCAG
CAGGAGCGGTGATGAAGTAAACATCTCTGACCTTTTGTCGTAAAATGTCTCAAATCACTT
TTTCTGTCCGTATAAAGACAACTTCAAATCAAGTACGGGCTAAACAAAAGACATCTATTG
TTATGGCCTCGACAGAAAAACTGTTCAGAAAATCTAACTGTTGTACCAAAAATGATATTG
GCTGACACATCCTGAGCTTAATGTCTTAATTTAAGGGATTTGTAATGTGGTTTGTCACCT
CATCTAGAGAAAAAAAACCTGAGAAAAGG
>TR339|c0_g1_i1
GTGGCTGTTTGCACTTTGGATGCCATAGGTGTGCCGCTTGCCGCCGATGTCGTACGCGCC
GCGAGAGCCTCGCAAAATGACTTATGGATTTTCCACGAGGTTGACTCATGCAAATAAAAC
ACCAGTATTCAAGGTAAACAAGTGATGTGCTATTTGCAAGAGCAGCTCTCGGGGTGCTTA
GGGTTTCAACATGGCTCGCTTCAGTGCTTAGCGAATACAGGCTCACGTAGCTGAGCTCAT
CTATCCTTGTCAAATA
>TR340|c0_g1_i1
TGACACTGACAGAATCCCCACAACAGTGTTCCAACACTAAAGGACTAAAGGGCACTGCGA
TCAACTGGAAACAGTTTGTTTTTTTTGTTTTTTTACAATCATGTCAAGTACTGGTTCACA
GCAGGGCTGGGCATGTCGACTCATCAGTTAATACAGAGTTCAGATTTGACACCAGTTTTG
AATTCATCTCGACTTCCCCCTCCTCTCTCTTTAATACTTTCTCCGACCTTTAAGGACTCG
ACAGGCTTGCTGGGAGTTTGGTCCGGTGGTCACTTCAGTACCAGGAGTCGTCACAGTGTT
GACAGACGCAGTGTGTTAAAGCCACTCAGATCTTTTAGGGTTTTATTCAAATTAATTTTG
TGCCAAAAGTTTGAAGATCTGAGGACGAGTGTGACGAGAGCGCAAG
>TR340|c0_g2_i1
TGACACTGACAGAATCCCCACAACAGTGTTCCAACACTAAAGGACTAAAGGGCACTGCGA
TCAACTGGAAACAGTTTGTTTTTTTTGTTTTTTTACAATCATGTCAAGTACTGGTTCACA
GCAGGGCTGGGCATGTCGACTCATCAGTTAATACAGAGTTCAGATTGAATTAATCCTGAC
TTCCCCCTCCTTTCTCTTTAATACTTTCTCCGACCTTTAAGGACTCGACAGGCTTGCTGG
GAGTTTGGTCCGGTGGTCACTTCAGTACCAGGAGTCGTCACAGTGTTGACAGACGCAGTG
TGTTAAAGCCACTCAGATCTTTTAGGGTTTTATTCAAATTAATTTTGTGCCAAAAGTTTG
AAGATCTGAGGACGAGTGTGACGAGAGCGCAAG
>TR340|c1_g1_i1
CTGCGTAACCCAAACCCGCCACCAAGTTTATTTCGTACAATTTCTCTGACATCTTTCCAG
AGCTTCTGAAGCTCCCCTTTAGCTTTTTCGCGGATCAAGGTTTGTGGAATATTTTCCATC
CATCTCCTCCAGTGAGCTCGGCGGCGGGGAGCGCTGCAGGGGCCGGCATGGACAAACGGA
TTAGCGGGACCAAGAACTCTTCCCCCTTCCTGTTTTCGCGGCAGTGAGTATCAGACTAAA
AGCCGACAGAGGCTCAAACTGTGTTTCAAAGATGGTTTCTGTGAGAGTGGAGAACCGGGA
GAGGCGCGCGGAGACACGACGTCCGACGCGTGACCTCTAGTTTTTCGATCCAAAGCGCCG
CCTGTGCAGCCAGCCCCGGGTTCCTCGAAGTCAAACAAATTCACGAGCTTAACGGGCCTT
CAGGTGAGTCACGAGTGCCCCCTCAGGACCCCTGACAGAGATGATGG
>TR340|c1_g5_i1
TGTGTGCCTTGGCAGTCTCAGACGAGCGGCCATTTTTTTGCTGCCACAGATTCACTCCTA
CACCTACACACACTTTTTTTTTTTCCTTATCTCCCTTTCTCTCCGCAACGGTTTTTCCAG
TACGTGTTGAACAGATGAGTTGAACAAGAAGACACTCAAACACACAAGGAGAGAGATCTG
TGTTTCGGTGGATGATGTTTCTCTTGATGCTGGTTACACTTTGACCAAGAAGTTGTCCTT
AAATGTGTCCATGTGTAGCTGTGCTGCTTTGTACTGACAGTGAGGTCCAGCTACAGTAAT
AATTGATTTTTTTTTTAAATCGTAAAACTAAAGCACTAATTAAAGTGTTTTTTTCTTTGT
GATATTTTAATGATTCATAACGTCTTGCTCGTTGTTCTTTTGCAGAGATGTGGAAATGGA
TTTGAGAGCAAGATACTGTGTTTTTTTGTCTTTTCTTAACGCTATGCAAAACAATATCAT
GTTCATAATATGCTAACAACATCTGTAAAAAAAATCTGCAGTCTGAAAATATACATCCTT
TTTTCCTTTGTACTGTAAAATAGCTTTTCTATGGTGCAACTCTTGTTATTGGTTTTGTAA
CTGAGTAACCTTAAGAGTAACAACTCGTGGGAGAGATAACGGCGAACTGGCACCTCGTCA
GGAACAGTAAACATTTTCTGAACCACCAGCCAGCATTGGCTATGTTTACATGCACCTGCA
GCTCCGTGCAAATGATAATTCAAGTAATTATGGCAAAGGTGTGTGACATGTAGGAATCCA
ACGTATTCTCGACAGCCATTAACGCCACTTTATTCTACAAAAAAACAAAAAAAACAAAAA
AACACAAACATTTGCATCATAGACAACAAAAAGTTTGAATTCGTATTTTTTGATCTAATC
TGGTCAGTTTTCAGTCTCGGTTCAGTTTTTCGGGTTAAAGCTGCACTAATCACTTATTTC
ATATCGAGTCGACTTGGACTGGTTAGATTCTCAACTCTTCTCAGCGTAAAGCTCATAACA
GAGGTCGAAGCAGAGTGAATATTCGACTTACATTCATCAGGTCACCAGAAACACAACTCC
ACAAATAATGCTTCTGCAGGCGTGTAAAGAGGCAATAGTTTGCTCACGTGGTCCTTGCAT
CGAATTTGTAAGGCTGTCGTTTTGTCACATGAGGGTGAATTAAAACAGATTAATGCTGCT
TTGAGGT
>TR340|c1_g5_i2
TGTGTGCCTTGGCAGTCTCAGACGAGCGGCCAGTTTTCAGTCTCGGTTCAGTTTTTCGGG
TTAAAGCTGCACTAATCACTTATTTCATATCGAGTCGACTTGGACTGGTTAGATTCTCAA
CTCTTCTCAGCGTAAAGCTCATAACAGAGGTCGAAGCAGAGTGAATATTCGACTTACATT
CATCAGGTCACCAGAAACACAACTCCACAAATAATGCTTCTGCAGGCGTGTAAAGAGGCA
ATAGTTTGCTCACGTGGTCCTTGCATCGAATTTGTAAGGCTGTCGTTTTGTCACATGAGG
GTGAATTAAAACAGATTAATGCTGCTTTGAGGT
>TR340|c1_g6_i1
TTGGTGGCGGGTTTGGGTTACGCAGAGTTAATGGGGTCAACCGTGTTCCTGTGAAAAGCT
CTGATCGGACATAAAGGGGTTAAATTTAGGCTTGAAACTACTAATTAATAGCAAGTAGCA
ATGTTTAATGTGCAGATAATTATCACCCAATTGTGCAGCTGTAATTTTAGTAGTAGCTCG
ATATTTAGTTTGCTCTCATCGGCTCTGTTTGCAGCTGTTTTTCATTGTGTACTTTAGACA
TTCAGACATCTAGAAAACAATATCTCTCTTGGTGGCGAAAAGAAATCAATTAGCGCAGCT
TTGAAATGACTCAACCTCTGTTTTGTGCAGGTGTCTCACCTCTCATTGTGGCCCTTTTGG
CTGTGCAGGAACCCAGAAATATTTACAGAAACTCTGGGACTCCAGGAACGTTTTCCTTGC
ATCTCGATCTAAAGAACACATTTCCACTTTGGGTTTCTGGGCCGCAGTTTTGCGCCCTCC
CAAAAGCCCAACCCCCCCCTCCCCGCTCCTGAGGTAGAACGTATTAATGGTCCAGCAGCT
ATCAGGGTGGAGTTAAAATACTGACGTCGCTGGCTCGGACACCGGGGCTCAGCGTGGGAA
CTCCTCTCAATGTCGTTGACGTTTAAACGAAGTTATGCAGCCGAATTCCTGAGACTAGTC
TAAAAGTCTATAAAAATTTTAAAAAAGAGGTAAGAGAGAG
>TR340|c2_g1_i1
GACGTGTGCTCTTCCGATCTCCAAAGTCTCTCAAAACCATCTTTATTCTCAGGAGCCAAT
TCACATTAGCTGCAATCATCATCGATCATGAGCATCAAAATTCATCCATTCATCCTCCGG
AGCTCCTCCGCGCTCGTGTCAAAGCGCCGTCTGGAGCCGGACAGCGGGGTCACCGGACCA
CGTCTCCAGTAAAAATGCAGCATCTCATCTTCACTTTT
>TR341|c0_g1_i1
ACAGGGAAGCAGCCCTGTCTGTGGCGGTGACGGGTCGGAAAATACTCGGCTGTTCGACGA
TAATATCCCTGCGGAGTGATGCCACACCAGTAGTTGGAGTACGCTCCCTGAGAGTCTAGC
ATGGGCGCAATGACTGACTTGTTTTCTGCAATCATCAGGTTGAGCGTGTCTGGGTTGGTG
AGGATATTGTCCGTGTCAGCATACAGGATGTAATCGGCCCAGCGTTTCCTGGCAAAGTTG
AGTGCCGCCTGCTTTA
>TR342|c0_g1_i1
CTGATGGTTCTGACAATCATGTAGGAGGTTCTCGTGATTATTTAGGATCTGTAGGTTCCA
CGGGTTCTCGTGGTTCTCCTTCAGTGTTCGTGTCACTACTTAAGAATCCTCCGGTGCTTC
GTGGGATTACTGGAGACCTGAAGCTGGTCTGGAGGCTCCTGGTGGAAGAACATCTCACTG
AGACCTTTTGTTTTCCCCTTTCATTTGTCAGCCATCTGCAGGTCGTCACACTCACGGTGT
CTCATGAATAATTTCACCGTGTTCAAAAACTCATAAGTATAAAAATACGACGACTTCATC
GATAAAAATCTGTGTTTTCGTGGCAGCGACGGGTCAAAAGTCCTCAAACAGGTCCTCGAC
TGCTGCAGCATCTGTGGAG
>TR343|c0_g2_i1
CCAGTATCTGTCCCGGATGCCCCGCGGCGCTCAGAGGAAGGTCCGCTTCCACTTCGACGG
CTCCAAGGTGAATCACAGCCAGACGCCGGCGCAGCTCGACATGGAGGACGGCGATATCAT
CGAAGTTTGGCTTTAAGCGTCCGGCTTCATTTCACAGAATGTGTAAAAAGTTTGTTTGTA
AAGGTCAATTTATTTGTAAATGTTGAAAATATAAAGATTCAACAGTTCAGGTGAACACAG
ATTATATTTTTAGACTCAAAATGAAAATTAAATAAAAACCAACTGACAAGCCCTGAAATG
ATTGTATACCTGTAAACTTGTTGTCATGTTGTTGTGACTGTAGCCTCGGCCTACAACTTT
CTTTGATGTGTTCTTATTTTGTTATTATTGAAATAAAAATAATAAAGCGAGTCAG
>TR344|c0_g1_i1
GAATTCTCATCCAAAAGACTGGGATTCCAGTTCTCATCAGCGGTCTGTAGGCTGAGGTTT
TTAAGTGACACTCCAAATGACAAGGGACAGTTTGGATTCGTGACATCGTCTTCGTAGCGT
ACGTGGATGTTAGAGATCTTGACCTGCAGGTTTTTGATGACCTGAGTGACAAGCTTCTCC
ACAAAGGTGTCCTGCTTTTCTAGACCGGGATTCTCTTGCTCAGCAGCTTTCAGTTTTGTT
TCTTCTATCCGCTGTAGCTCCCTCTGACGAGCCTCCTGAAGCTGCCTCTCCTCTTTTTCT
GCATCATACTTTATACTTGCTGTGGGGACTATGAGCAGATAGACACCATCCAGTGTCGCC
TCCACTGACTGGGTGTAGAGGTTCTTCCACGGAATTTTTAGCTCCAGCCGTCCTATATGG
CCGGCTCTCACTTTAAAAGGAATGTCAAGTTGACTCAAGGCATTTTCCTTGATTTCAAGA
TTTGTAAGGATAGCATCACCTCCCCATATGCCGAGTTTCAGCTGTGAGCTGTCGAGGTTG
ACAACGTAGTCCCCTAGAAAGCGGTTCAGGACATCCACCACCAAGCTTTCGAAGACCATT
TTGGCGTTTCTTTCATCTATCTGTCACCATGTTTACATTCCCCCATAGCGTTAGATCGGA
AGAGCACATGGCCGCTCGTCTGAGACTGCCAAGGCACACA
>TR344|c1_g1_i1
TGGCAGTCTCAGACGAGCGGCCATACTGGAATGTCAGCTCAGTACTCTTCTCCAATCACA
ATGCAGATGAGGCTTTGCGATGTCTCCAGAGCAGCATGGAAATCCACAACTCTCTCTCTG
TCAGCCATGATTTCATTTTTCGTCCCATCTCAGCTGACGCCAAACTGCGGATGAATCCCA
GGTCAGATGTGGATTTCTCTTCTCCGAAAGTGGACCTCATGGTCAATCTCAGTGAGGTGG
CCATTGAACTCAACAGACCCCAGTACATTAGCATCTTGGAGCTGCTAGGCTCAGTGGATA
TGATGTCACGGAACCTGCCGTACAGGAAGTATAGACCCATGGTTCACGTTCACAGGAATG
CCTCCATATGGTGGAAGTATGTGATCACAGGCATCCTGGAGGTGGACGTAAAGCCTCGTC
TCCACATGTGGTCATGGCAGCATATCCGCCATCACCGGCAGATGGTCAAACGCTACCGAG
AGCTCTACAAGAACAAAATTACCAGCAAGAAACCCAGCGAGGAACTGCTCAAGGCACTAG
AGGAGCATGAGAAGACCTTGGATATTTTTAACATCACGTTGGCCAGACAGCAGGCTGAGG
TGGAGGCGAGCAAAGCAGGCCTGTGCATTTACCGTCCAGGGCTAAAGATGGAGGAAGAGG
AGTCTCAGGGTTGGCTCAGCTGGATGTGGAATTGGGGAGGAGAGGCTGAGCCAGAAAAGA
AAGAGGTCAAGACTGGAGCTTTTGATCAGCTGTTAACCCCTGCTGAGAAATCTAAACTCT
ACACTGCCATTGGATACAGTGAGACGGCTGCTAATCCCAACCTGCCAAAGAATTTTGAAG
ACATGAAAGTCAATTTCCACATGGAGAGACTGTCTGTGTCCATCAAAGACAACAAGGACA
AAAATGAGATCATCAGGCTGACTGTGGGAGAGCTCATGTCCACACTGACGCAGAGACCTG
GAGCACAAGCCATCAAGTTTGTCATTACATATGTTATCATTTGGGGGAGTCCATGGCTTT
AACAGTATTCATACTGTATGTTTTAAAGAACCTGGTGTCTAGTGCAAATACAAGTTTTCC
ATTTCCATG
>TR344|c1_g2_i1
CACCTGTCTGCTAACAATACACGTCTGTTTGGCTGTCGATCCACTTCAACAATATTACTC
AGATTAAAATGCAAAATACTCTGTTTGATACTTGGATTATGTATGTTGTCGTTTCTTAAT
AGTTTGAAGACATGAAAGTCAATTTCCACATGGAGAGACTGTCTGTGTCCATCAAAGACA
ACAAGGACAAAAATGAGATCATCAGGCTGACTGTGGGAGAGCTCATGTCCACACTGACGC
AGAGACCTGGAGCACAAGCCATCAAGTTTGTCATTACATATGTTATCATTTGGGGGAGTC
CATGGCTTTAACAGTATTCATACTGTATGTTTTAAAGAACCTGGTGTCTAGTGCAAATAC
AAGTTTTCCATTTCCATG
>TR344|c2_g1_i1
GGAGGCGACACTGGATGGTGTCTACCTGCTCATAGTCCCCACAGCAAGTGAGAGCTCCAT
GTGCAGCTAAAAACCATTCCCACCATTTCACCGGACACATACAGTGCTTGATGGATATCA
ACCTGCTGCATGTCAATGTTAAGATGATTAGAATCCACCTTTTACAGCGCGAGCATTTAA
GGAATTCAAAAAAATGATTAAAACATTTGC
>TR345|c0_g1_i1
GGTCATGAGGGTGGATGTACTGATACTTGCTGGGATAAAGCCAAATATAGTGTGCTGGTT
AAGGAAAGTAAAGTCAAGAGGCTTCAATATCTTTCTTTTTCAAAACAGAGATTGATTTCA
GATGCCTCTGAGAGCTAAAAAATATACCTCACTTGTCCCTGGACTAAAACCTAATATTTG
ATACTTATACTCATTTCTTATTTTCCACCCAAAATTCTTGGCCGCTCGTCTGAGACTGCC
AAGGCACACA
>TR345|c1_g1_i1
TTGAGCCCTCTGTTATACGCTCTTTCTCTCTTTCCTCCCCCCCTCTCTGCTGACTCCCTG
TCTTCTCCCATAATTCCCTCACCAGAGTGCCTCTCATTTCTCTGATGGTTCCCACAGTGC
AGTAACACAGTGACAGCGGCAGTGGTACTTTTGTCCAAGACCACTCTGTATGGCTTTTGT
TTCATAGGGCTTCCTCTTAAGATGGTGGTCCATGAACCAACTTGAAATAAGTAACAACAT
TTCAGAATTTTGGGTG
>TR346|c0_g2_i1
GCTCTTCCTCACAAACAGGCGTACTGCTCCATCGCCAAGTGTGTCGCCACTCTGACCCGA
GCCTGTCCGAACGAGGGACCTGCTGTGGTCGGACAGTTCATACAGGACGTGAAGAACAGT
CGCTCCACAGACTCCATCAGACTCCTCGCTCTGCTCTCGTTGGGCGAGGTCGGACACCAC
GTGGACCGACTGGTGGAACCACTGAGAGCCACCTGCACCACCAAGGTGAAGGCGAACTCG
GTGAAGCAGGAGTTCGAGAAGCAGGACGAGCTGAAGCGGTCGGCGATGCGAGCCGTGGTG
GCGCTGCTGACGATCCCCGAGGCCGAGAAGTCGCCGCTGATGTCGGAGTTCCAGTCCCAG
ATCTCGTCCAATCAGGAGCTGGCG
>TR346|c1_g1_i1
TGTGTGCCTTGGCAGTCTCAGACGAGCGGCCATGACCAACCACAGCCGATCGACCCGCTG
CTGAAGAACTGCATAGGCGACTTCCTGAAGACGCTGGAGGACCCGGACCTGAACGTGCGT
CGCGTCGCCTTGGTAACGTTTAACTCTGCCGCCCACAACAAGCCCAGTCTGATCCGGGAG
CTGCTGGACTCGGTTTTACCGCAGCTGTACAACGAGACCAAAGTGAGGAAGGAGCTGATC
CGAGAGGTGGAGATGGGCCCGTTCAAACACACGGTGGACGATGGTCTGGACTTGAGGAAG
GCTGCGTTCGAGTGCATGTACACTCTGCTGGACAGCTGCCTGGACCGGATCGACATCT
>TR347|c0_g2_i1
AGAAAAGGTCCGGATGCTGCTCGAGAATTTGTGGGCATGTGTAGAACCTCAGCAGCAACA
CTCTGCAGATCTGTTGCACTTGCCTGATTCCAGTTCCAAGCAAGTTCCTCCCGCCTCCCC
ACAAAAGAGATTGCCCTCTGGTCTAAGTAACACATCCCAGTCTGCTTCACCCAGAATCAG
TGAATCCCACAGATATCCCATGCAGACAAAAGCCACTTTT
>TR347|c0_g3_i1
CTGGCAATGCAACGTTCTCCCCGGTTTGTCCTGCAGAGGATTTTGGACAGTGGTTTGACA
TGGATGTTGTGATGAGTGAGGACTGTGCTTGTTGACGACAGTCATCAGATGGTTTCGGAT
GATTTTCCTGTTCTCCATCATCTGTCTCCATAGATTCCATTTTCTCTTCCAAATCTGGTA
CTGGTGATATGCAGGGAAGTGGTGGTTTGAACAATGCCAATATCTGTTCAAGAGATATTT
CAGAGCAACCCAAGTCCATAGATGACTCCACAGTTTTGTGGCCCTTGGACAATCGCTTGC
TCTTTTTGGGAGTGTCTGTTTGCGTCACACTTGACTGCAGACATGCTGGGTGCACACTGG
CTTTCAACCTTTGAGGAGAGGGTTTTAACGGTGGAAAAGTGGCTTTTGTCTGCATGGGA
>TR347|c0_g3_i2
TCCCTGCGTGTCTCCGACTCAGCCGCGACGGTTGAGGACTGTGCTTGTTGACGACAGTCA
TCAGATGGTTTCGGATGATTTTCCTGTTCTCCATCATCTGTCTCCATAGATTCCATTTTC
TCTTCCAAATCTGGTACTGGTGATATGCAGGGAAGTGGTGGTTTGAACAATGCCAATATC
TGTTCAAGAGATATTTCAGAGCAACCCAAGTCCATAGATGACTCCACAGTTTTGTGGCCC
TTGGACAATCGCTTGCTCTTTTTGGGAGTGTCTGTTTGCGTCACACTTGACTGCAGACAT
GCTGGGTGCACACTGGCTTTCAACCTTTGAGGAGAGGGTTTTAACGGTGGAAAAGTGGCT
TTTGTCTGCATGGGA
>TR348|c0_g1_i1
AACCATAGCAACCACTCTAAAAAAACTGCTGAACTGTGATGTTGCTTCCTGTCGTCTGGG
CGGTGTTTCTCAGTCATTGGAGCACGGGAAGAGTAGAATGGAAAGTTCTCAGCCCTCAAG
GTCTGTTCTGCAGGGCAACTCTTCAAAGGCTCTCCTCAAGTCAGATTTTCAACAAGAAGT
TCTCTGGGGAGGAGAGGAGGCTGACCAAGAGGTGTCCAAGGACAGTCCACTTTTTCTGGA
GAATGACAATGACCCAGATGTTAGGAGGCATCAACAAACAGAGGAGGATGGTGAGGTAGT
CAACTGGGTGATGGAAGAGGACAGTGACAAGGAG
>TR349|c0_g1_i1
TGCATTTTTCTTCTGCTCTCCAGCGAGTGTTGGGACGTTTTACATTTAGCAACTTTCACG
ACACAAATCCGCACTTTTCACGCCCTCCTTTTCCCACATTTCGGCTCAAATCACAAACAC
ACGCGAGAGGTGTAATTTCAGAGGTTTACCCCGCTGTGGTCTCAGTTTTCCCCACTACAG
AGGGATACACGTCATCTTGCAAAGACAAGGCCTCGCAAAAACTGAGGATGGAGCCTAACA
GGAACTACCTACAACTTCCCAACGAAAACCAAAAAAAAAACAAAAACAAAAACACTCGGG
AGCGTAAACACAACCCACAGAAGGCAGTAGTCGACGAAAAGCCGGGGCGATGACAAACAG
AACAGGAGGATATAGAAAACACAAATCATAGCCAGAAGAATAATAAACAGGAATATTCTG
GGAACTCCTCTACGTCGTGTTGTTGTTCAGCGGCAAACTCTGGATTTGATTTCTATGACA
GCAGCTGCCTG
>TR350|c0_g1_i1
AGAAGGTGTTTCATCAAACACGACTGCATATTCTCTCAGAGAAACAGGAAGTGTGTGTTT
ATTTAAAAAGTGTGAGTATGATAATGATGTGCTGTTGGGTTTGAAGAGCTGACTGACGAG
GACGATGCCACGAGTGTTCGTACAGTCTGTCCCTGTTATTCAGATATAAAATCTGTGAGC
GGTGAAGTTATGTTTGAAATCAAAGACCAGGAGAGAAGAATCTGTTTATGGAAGTTGGCA
AATTTTATAGGAAGTTTTTCAATATTATTGGCCGCTCGTCTGAGACTGCCAAGGCACACA
>TR351|c0_g1_i1
TACATCAGAGCCACTAAATGCAAGGTTACCCCTGTATTTTATTTAGTAGCCAACAACAGG
TGGAGAGCAATTTGTTTCAGCACAGGAAATGAAAAGTTAATAATAATAAAATAGAATTTT
GGCTATCTGTAGTGGCTTATGCCTTAAGTAATCTCATCACTTTAGGAGGCCAAGGTAGGA
TCCCTTGAGGCCGTAAGTTTGAAACCAGCCTAAGCAACACCGTCGCGGCTGAGTCGGAGA
CACGCAGGGA
>TR352|c0_g1_i1
TGTGTGCCTTGGCAGTCTCAGACGAGCGGCCAGAAGTTCATTTGTAACAGCATTACATCA
GCTGTCCTTGGTTTGCAGTGCTGTTTCCTCCTCTCACCAACCTTCTAGTTGTCCCTTTTG
TCCCCCTCCCCACCTCTACTGAACTCCTCCCTCTCCTATGTCTGCTTAAACAAATTTTTC
CTCCATGTTCCCCTGGAGGTGATGTTTGTTCCCTTTACCCTGCCATCTGCTTTCATCTAT
CTGCTCTTAGTTTCTCTATGATTTCCACCGTCTCTGTATGGACCGTCGCGGCTGAGTCGG
AGACACGCAGGGA
>TR353|c0_g1_i1
TGTGTGCCTTGGCAGTCTCAGACGAGCGGCCAGTATTGCTCATTAAAATCAGCTTTAGTC
AGTTAAGGACAGGCTGACAATGGGACAGAGGACAAGAGCGGGCTGGCACTTCTGATACAA
TCTTATACGAGAGCAAGCACTCTGAAATAAAGTCCTCCACACCCCAGGCCATTCTTTTAA
ATTACTTGACTATTACTGAGTCAATCATATAAAATATACCTGTATGTATATAAATGTTAT
TTCTCAACATTATGAGAGACGCCTACATAGATTTGTAGTGCATACCAGCAAAGAGTGGAT
TGGTTATTTTATATCATATCCATCTGCTTGGGTGAATGACAGCAGCTGCATGCATACACA
CTTGGACCGTCGCGGCTGAGTCGGAGACACGCAGGGA
>TR353|c0_g2_i1
ATCTAATACAGATCAATATGGGTCTTGCCAAGGGTGCAGTATTGCTCATTAAAATCAGCT
TTAGTCAGTTAAGGACAGGCTGACAATGGGACAGAGGACAAGAGCGGGCTGGCACTTCTG
ATACAATCTTATACGAGAGCAAGCACTCTGAAATAAAGTCCTCCACACCCCAGGCCATTC
TTTTAAATTACTTGACTATTACTGAGTCAATCATATAAAATATACCTGTATGTATATAAA
TGTTATTTCTCAACATTATGAGAGACGCCTACATAGATTTGTAGTGCATACCAGCAAAGA
GTGGATTGGTTATTTTATATCATATCCATCTGCTTGGGTGAATGACAGCAGCTGCATGCA
TACACACTTGGACCGTCGCGGCTGAGTCGGAGACACGCAGGGA
>TR354|c0_g1_i1
TACATTTGGAAATTTGATTCATGTCTGATATTGAAATGGCTTTTATCAGGGTTACAGATG
TCACGATTACAGATTTCCTTGGTTATTGTCAGAGAATTTATCACGATATTACAATTATCA
CGATTATCATGCTTTAATTGATTTCACAACACTATGAATGTGTGAAATCGCATGAGTCCT
CCTTGTAGGTCTGAACGTTTCCTTTATTACAATCTTTTGATGCCAACGTAACAAAAATAT
ACAGCAACAAAGTCAAGTAACCAAAAAGTACATGAAAAACGTCAGTAATAATTTTTTTTT
AATTGTAATTAAACAAATTAAACAATTCTCCTGGGGGATTAATGATTGGTCCTGGTGTTT
TTGTTTAAGTCATCAATTGTCATCTATATCAGATGTTTAAGTTAAACCGTCGCGGCTGAG
TCGGAGACACGCAGGGA
>TR354|c0_g2_i1
TACATTTGGAAATTTGATTCATGTCTGATATTGAAATGGCTTTTATCAGGGTTACAGATG
TCACGATTACAGATTTCCTTGGTTATTGTCAGAGAATTTATCACGATATTACAATTATCA
CGATTATCATGCTTTAATTGATTTCACAACACTATGAATGTGTGAAATCACGAGTCCTCC
TTGTAGGTCTTAACGTTTCCTTTATTA
>TR355|c0_g1_i1
GAAAGTAAACTCTGCCGGCCGAGTGAATTTTTTGCCGGCCAGGTGGTGGATTGCCCCTTT
TTGTGGCATGTGTATATCTGTTTCGGTGTTTTTCATTGGGATGACAGTATTGTATCGTGA
TACATGCTTCAGGGTTCAAAAGAGGCTGAGGATCCAGAAGCAGGAACAAACGATGGTTTT
CTGGTGTATAAAAAGGTTTAATTTAACTGTGGCTAATGAAAACCATGACTAGAACTATG
>TR356|c0_g1_i1
AGCAGTCTTTCATGAACTTCACACCAACTCACTTGTCCTTGTATTCCTCTACCTCTCTCG
CTCTCAGCCTCCCTCTTGCATGCACACAGTCTCTCATTAACATTTCAAATTCTGGACGTT
CAAACTGCTTTGAGATCAGCACATTGCCTCGCCCTGAGGCGTCTCCGGTCTCATCACTAC
CCAGGCTCCCTTCTCTGTCTCCCGGATCTCGACGCTAATGT
>TR357|c0_g1_i1
TTGAAATGTTGAAAGCTGAAAGTGCGAAAATTACCTGCATGGCAATTAATACAAGCATAT
ATTATATAATATAAGTATCACTATGAGAATACTGTGCCAGTGGACCCAAGTCTTCACAGA
TTTTGTAGGATAATTTTAAAGTATAGCTTACTATTTATTTAACAGATATTTTCTTTTATG
TGAAATATTATTTACAATTACACAGTCTTCATAAGATTAGATTCTTTGATTATGTTTATC
GATTTGAGGGTCCATCCTTTGCCCATTATCACCAAAAGCATATTTTCTTTATCTAGCTTT
TAGGATCAACCAATCGCAGCTTTGGAAATGATGACTCATACCACACCTCCTCACTAAGAT
CAGAGTTTCTGTCCATTCCTCGCTCAGAGGTCTCTGAGGATGTTCTGGAATCACTCCTAA
TGGTGTAAAAAGTAAAAA
>TR358|c0_g1_i1
ATGGGGGCGCCAAAAGTAATTCGACCCTCAAACCCGGATGTAACCAACGCCTAACCTGTC
TGAAGAAAAACGATGCAGACTATAAAATGTGTAGTTGTAGGGGACGGTGCTGTAGGAAAG
ACCTGCTTACTGATCTCCTACACAACCAATAAGTTCCCCTCAGAATATGTGCCAACGGTT
TTTGACAATTATGCGGTGACGGTGATGATTGGGGGAGAGCCCTATACACTCGGCCTATTT
GACACAGCAGGTCAGGAGGACTACGACAGGCTGCGTCCTCTCAGCTATCCACAGACAGAC
GTGTTCCTTGTATGTTTCTCTGTCGTCTCCCCCTCATCATTTGAGAACGTCAAAGAGAAG
TGGGTTCCTGAGATTTCTCACCACTGCCCACGCACACCCTTCCTGCTAGTGGGCACCCAA
GTGGACCTGCGGGAAGACAGCAACACAATCGACAAGCTGGCAAAAAACAAACAGCGCCCC
CTATATTCTGAGAGCGGCGAGAAACTGGCTCGTGAGCTCAAGGCTGTCAAATATGTGGAG
TGCTCTGCTCTGACACAGCGTGGGCTCAAGAATGTGTTCGACGAGGCCATCCTGGCGGCC
TTGGAGCCTCCCGAGACCAAAACCAAGAGAAAGTGCGTTCTGCTATAGATGAACAACGAC
AGTGAGGGATGTGATGGTGTAAGAAATAGGTGGGGTGAATCAAAACATCAGAAAGATCAA
TGGCCATTATGAAAAAAAGGACAAAGCAAAAGGGGAAGGGAGGTACAATGCCATTGAGAC
TTATTCGAATACACGTGTACACTGATTGTGCCTTCAAAATAAACTTTGAAAGAGGCTGGG
GGTGCAAAACTTCAGCATGCAGTAAGTGTCACCTATCTCCTTCTCTAAAAGCTTTTAAAA
CTGCAGTGTTTTCTCTAAAAATATTCAGGTGGGGCGGGCCCCCCCTGCCTGTCACTGTCG
CTCCATTTCTTTAGAAAAAGGTTCTTTTATCAAGTCGCCTTTGGCCTCCTCTGTGTTTTA
CTTCTTGTGGCTGATTGAGCTTTTCAAACCCAGAGTGGGAAAATACGAATGGGGAAACAC
TTTAGACATTAAGTTTTTTTTAGTGGACTTTGGCTAGTACATTTAAAGGGGCAACTTAAT
GTGAAGTGGTACTCTATCTGCTTTCTTTTCTCACCTTTTTTGATCGAAAGCACAAGCATG
TCACTCCAAACTAAGGTAGATGCCTTTAATGGTTACTTTCTTCCAATGCTCAGAGACTTC
TGGGGAGGCCAAGTGCATTTTCACCAATTTCCCTTCTTCAGTTGACTTATGAATTTCTAT
TTTATTCTTCTTCTGTGTATATTGTATTAATTCTGTGACTCTGTTTTGGGAAATTTTTTT
AGCAGTTATTCATTTTGAAACTTGAGTTTTTATTTTATCAAGATTTTTTTTATTGCTAGA
CTACCAACCTTGAGCGATAATATAACAAATTAAGTTGTAATATTTTGAATAGATCTTAAT
CCTGACAGAGATTGAGATGATAACCTTTGCTAGTAAAAATTCTGGGTGTTTGTAATCACA
GGATATTTTTAATAAAATGGTTTAATGACATGAAAAAAAAAAAAAAGTCCGTTAGATCGG
AAGACCGTCGCGGCTGAGTCGGAGACACGCAGGGA
>TR359|c0_g2_i1
TAACTCTCTCGTGAACAGGTAGCATGTTGCATTTTGGCCTGGAACACGCATAACATACGA
GTGTTGCAGTGACAAAGTTAGATAAGTTTGATTTTCAGAGGTTTTAGGATTGAAACACAA
ACATTTTCTTTCATGAGGCCCGGTGACAGAGGAGCAGGCTTTAAGTGTGGTATATGAGCT
GTGGGAGAGTGGGGGGGGGTGATGTTACGGGTGATGATAGCGATATTAATGAGTTCTTGG
GGGGACAGGAAGTGAACACAGAGTTGAACTTGTAGACTTTCTGCCGTTCTGTCTCTGTCT
CTTCTATCTCTCCCCCTCTCACGCACAGAAAGCACTTTCTGCCCCGTCCATTTAGTCGGG
CGCCTGCGAGAGAACGTAAGACTAACATTGGGAAAAAAA
>TR360|c0_g1_i1
ATGCCGAATGACAGACAGGCTATAAGTGTCTATTGGTTATTTCCAGAATTCAGTTTCATA
CATTTTTTATGTAGCTGACCTTTTGCGACTCACTGCTTAAACTACATCATTAGAGAACAC
ATAACAAGGGGGCCTCGGGTTTCCCTCTCCGTCCTGTACATTTTTATGATTGATATAACT
TTACGAGTAGGCTAGCAGAGCACAAAACCATCACTGTGACATTTCAGTATTTCATACATG
CAACAGCCTGTATTATGTGTTGTGTTCTTTGTTGTGTAACACAGATATATTTTCCTATGA
TGGACA
>TR361|c0_g1_i1
TCGAGAGCAGGCAGGACGCACTCAAACAGGATGACCAGAGAGAGACCAGCTCGATGACTG
AAAACGTGACTGTTAAGCTCTCCTTGTTAGGTACAAACAATGCTTTATATCCAAGCACAC
TCTCTTCTTAACTTGACATCATGGGATTACTCCACACTGTATCCATATGGGAACTCAAAA
CAAAGTCTGCATAGATGTTGTGTGAAAAGTGCTCTGAAGTTATTGCCAATTTTGTACAAA
AAGCGACGAAAAATGTTTTTATGCCTGAGTCAAAACACTGGAGACTTAATGTATACAGTA
ACATTTACAAAAGGAATAAG
>TR363|c0_g1_i1
ACATTATTAGCTCTACATGCTGCTGTTCCAACTTATAGTCAGGCACACACATCTATTTTC
TTAGATGATGTTTACGTCACATATATATACACACACAGAAGAGTGACAAATAAGTGAGGC
TTTCGACCATCGTTAGCCTCCAGAACAGCTCCAGTTTCTGAACACGACTGGGGATGAAAG
CCATTCCTCAAAAAGATATTCCA
>TR364|c0_g1_i1
TGACGTTTGTGGAGCATCAGACATGTGAATGTAGAATGAGGAAACCTATTGTGAAGGTTG
AAAGGAAAAGGAAAAGAGGAAGGGGGAGGAAGAGAAAGGAGAGACAAAAAGCTAAAGAAT
GTGACAGGTGCCAGAACCCTCGCAGGTAACTGCAGTGGCGGCCCAACCCCCTGTTGCAGT
GTGGCTCAATATTTATTTCCAACCCAGCGATAGCATCAAGAGACCGTCGCGGCTGAGTCG
GAGACACGCAGGGA
>TR365|c0_g1_i1
ACAAAACCTGCTTTCTGACCCATGCTGTTTCGGAGCCGGATCTCCCCACCTAACCATTTT
TTCCACCTCGTCTCTTTCACATGTTCTCGCCGCTCGGGGGACAATATCCATCTCTCCGCC
TAGGGACCGGTTCTTCAGAGATCAGCGAGGGATTTCCTAAGCGGTTTAGTATTTCAGCAG
CCATATATGGGTCAGTATTGCACTGCTGGGAAAGAAAAAAAAAAAAAAAGGGGCGCTGCC
ATCCCCCAATCG
>TR366|c0_g1_i1
TCTGGCTTCTTGTCATGTGGCTGAGCTCCAGAGAAGCACCAGTCTTATGAACTGGTTTCC
CAACCCTCTGAGGTTTCAGGAAGCTCAGACGAGTCTTGATAGAATTATGACTTGGCAGTA
TGAGGAGTATTGCAGTATGATTACAGCCCTGAACAGGCCATGGCTTTGCTTATGCTGCTT
TGATGGCTATAATTTAGGCTTGTACTATGTAAAACAATTACGCCTGTTACGAGGAACATT
GTCACTG
>TR367|c0_g1_i1
TGTGTGCCTTGGCAGTCTCAGACGAGCGGCCAGGCTTAACTACTGAATAGCTTTGTTTCT
TCTCTAGTGACTAGGCACGTGTGTGTAACCGTGAACTAGCGTGTGGTGTGCTGTGTAGGT
ATGTGACGAGGTAACTATAATGTTCACTATTTCATGGATATGACTTTGATCCTTGTTTGA
TTTCAAGCCGAAGCGGGTGATGACACAGTGGGTAACTGCACTCTTTCTCTAATCATAAAG
TCTTTGTCCTCCCGGCCCCATCACTCAGCTCCAGCACTTGCAGACGTGTTAGATCGTGTA
TTTATCTGCTCCTGATCGGTACTTATACCGTCGCGGCTGAGTCGGAGACACGCAGGGA
>TR368|c0_g1_i1
GAACTGCTTTGGCCAGGTGGACCTGTCCTCACACAGATACTGATCCTGCGTATTGTGCCG
GCACAAAGTCAACTAGGCATATCTAAACCAAGAAATCTTTTGAAGGTTTACAGCATTGCA
TCCTGAAGAGAAGGAATGGTGTGCTCCTAGCTGCTTATCAAAATGCCGAAGAAAGATCCT
AAGAAGGACACAAAAAAGGGTGGA
>TR369|c0_g1_i1
AAAAGAAAAGCACAATTGTGGCTAAAGTAACAAACCCCTTCCCAATGCAAGATGCGTTCA
CCAAAGCACACGTCCTTTTTTTATACAGGTACAGAGGATGAAGGACAAATGCTGCAAACC
AGGGACACAGTGCTGTTAGCTTCAGGCTACATGGTACCTAAATCAGGTGACCGTCGCGGC
TGAGTCGGAGACACGCAGGGA
>TR370|c0_g1_i1
CTCGTTGACGATTTGGTTTGCGGTTCCTTTTTCTTAGCTCGTGGTGTTTTTCTCTTGGGG
CTTTCACTCTCAGAGTCACTGCTACCCCCTGCTCCGATGTTTAAGCGAGCCGGCTCCTGT
CTGCTGCGATTTGACCTCCTGACCCCGTACACGTCTGGATGTTCGTCCCACATCTTCTTC
ACATCTGCCAGACGCTCCTTCTTCCTAACTGGCTTGTCTTTGACTTCTGCTGTGGTTTGC
TGTGATTTGGACTCTGCAGACTCGCTCTCTGAC
>TR370|c0_g2_i2
CGTGTGCTCTTCCGATCTAACACTATGGGGAGAGCTAGGAAGGAGCTCTAGATGGCGGCT
GAGCCTTGGGAAGGGTGCCATGGGCTTTCGTCTGACCGTGTCTTTCGCCTTCTCTTTCGA
CCGAAACCGCTCGATTATTAGCAAAAATCAAGGGATCTAACCGTACGATCGGTGTTTTAA
CGGGAATTCAGGCGTTTTGTGGTGTTTTTGTGCTGATTTTTCGAGCCGAAAGAGCCGTCT
GTGTGCAGAGGGAGTGCTTGTCGTTGTTTTCCATACTGGGCTCTGGCAGCCATGGCGCGC
CTCCATTTTTAGTGCGCTGCTCCGCCGCGTCTGTCGCTGCGAGTCTGTGACAGCAGATGA
AGACTTTAAAGGCCTGCAAGCTTTATTTTTCTGAAACAATCCTCTTCTTTTTGTAATTTA
TTGTTAAGTTATTATTTTTAAAGCTTGCAGTTTTTATTCCGAGTCGGATAAAACCCCAGT
GATAGGAGCGAACGTGAATCTAATAGTTCATTTATAGGTTACCACCTTTCTTCACATTGA
ATTGGTCTGTTTACATTGTGTGGTGCATAATTTAATGTTTTTCTCATCTTTAAATGTTAT
TTTTCTAATCCCTCATCTGATGACGCAGTTAGAATTAATTGCATGCGGCTTGATCCGAGG
ACTATATCCACAGACATAAGTTGGATATTTAACTTACTGTATTGGCACCTGTCATTTTCT
TCGCTATATTTACATCAGCGATGGGAATAATGATCCTTATGTCTGCCGATTTAATGCCCT
TTTTCTTAACTCGTGTCGCACCGCCTGGGTTTTAACTGCCACCTGAGCAAAAGGCAGTCT
TGTGGGACTTGTATGATAGTTCGGGCTTGCTCCAACTTTTTGACAGTAAATACCAGGACA
AAAGATCATCCCATCAAAAGATTTTCAGGATAATACGATGATGAAGAATAAAAGTAAAAA
ACCAGAGGATGAAGGATCGACCCAGAGCAATGCATCAAGCAACTCGGCTTCAGAGGAGTC
CAACCGCTCTGCGTCGGAGTCGGGAAGTCAGTCAGAGAGCGAGCATGGCAGTGAGACCGT
CGCGGCTGAGTCGGAG
>TR370|c0_g3_i1
TCCCTGCGTGTCTCCGACTCAGCCGCGACGGTTTCAGGATAATACGATGATGAAGAATAA
AAGTAAAAAACCAGAGGATGAAGGATCGACCCAGAGCAATGCATCAAGCAACTCGGCTTC
AGAGGAGTCCAACCGCTCTGCGTCGGAGTCGGGAAGTCAGTCAGAGAGCGAGCATGGCAG
TGAGAGGAGGAGATCCCACAACTCTGAATCAAACAGCTCCTCAGAGTCAGAGAGTCACTC
AGAGTCAGAGAGCGAGTCTGCAGAGTCC
>TR370|c1_g1_i1
TGGCAGTCTCAGACGAGCGGCCAGAGGAGATGTCGTTGCCCTGCTCATCCTTGAGGACCT
TGCTCTCCTTTTTCGCCCGGGGCTTCCTCTTCTTCACTTTGACCTCCTCGCCTGATTTTG
ACTGGTCCGTGCTGTCTTGTTCTTTCTTCAGAAGCTTGAGGAGATACTCGGCTCTTGCCT
GCAACTGCTTGCCCTGAGGCTTCTTGCTCGGATCGTCTGGGAGGATCTTATCAGCGAGTT
TGAGGTCAGGATCCGTCTT
>TR370|c1_g2_i1
AATACTAAAGGTCTCCTGGTCAAGTTCGTCGTCCTCCTTTCCCTCAATGGGGACGGGCTC
GGAGCCAGCCGTGATGTGGACCGGACCCTGCGTCTTCTTCCCTTTGGCTCCTTTAGCCTT
TTCTTTCCTGGGCTTGGTACCCTTTTTTTCCTTGTCCCCGTCCTTCTCCTTTTTAGGAGT
TCCCTGTTTTTCTTTGTTCTCTTTGTTATCCTTTTTCTTTTGTCTCTTCTTAGCAGGGGA
CTTCTCTGTTCCGTCGTCCTTGACCTCGCCCTCCTCCGACGGGTTGTCGGACAGGCGGGG
GGAGGAGATGTCGTTGCCCTGCTCATCCTTGAGGACCTTGCTCTCCTTTTTCGCCCGGGG
CTTCCTCTTCTTCACTTTGACCTCCTCGCCTGATTTTGACTGGTCCGTGCTGTCTTGTTC
TTTCTTCAGAAGCTTGAGGAGATACTCGGCTCT
>TR370|c1_g3_i1
TGGCAGTCTCAGACGAGCGGCCAGACAAGAAGCCAAAGAGGAGAGGCAGGCCAAGAGCCC
GCAAAAACAATGTGGAGGGCTTCACTGATGCAGAGATACGCAGGTTCATTAAGGCATATA
AGAAATTTGGATCCCCACTTGAAAGGTTGGAAGCCATTGCGCGAGACTCTGAGCTGGTCG
ACAAATCCATAGCAGACCTGAAGAGACTCGGTGAACTGATTCATACGAGCTGTGTGACCG
CAGTGCAGGAGCACGAGGAACACCTGAAGGAGAACCCAGTTGAAGCCAAAGGTCCCGGGA
AACGGCGAGGAATCAACATCAAGATCTCGGACCGTCGCGGCTGAGTCGGAGA
>TR370|c1_g3_i3
AATGGGACGATATCATCCCAGAAGAGCAGCGGCGCAAAATTGAGGAGGAGGAGAAGCAGC
GGGAGATGGAGGACATCTTCATGCTGCCCAGAAGCAGGAGCTCTAACAAGAGGGCACAGG
CTAATGACAGCGACAGCGACGTGGGCTCCAAGCTGAAGCAACACTCCACAGGCTCTGAGA
GCGAGACTGACGACAGCGACGACGACAAGAAGCCAAAGAGGAGAGGCAGGCCAAGAGCCC
GCAAAAACAATGTGGAGGGCTTCACTGATGCAGAGATACGCAGGTTCATTAAGGCATATA
AGAAATTTGGATCCCCACTTGAAAGGTTGGAAGCCATTGCGCGAGACTCCGAGCTGGTCG
ACAAATCCATAGCAGACCTGAAGAGACTCGGTGAACTGATTCATACGAGCTGTGTGACCG
CAGTGCAGGAGCACGAGGAACACCTGAAGGAGAACCCAGTTGAAGCCAAAGGTCCCGGGA
AACGGCGAGGAATCAACATCAAGATCTCGGGAGTGCAGGTCAACGCCAAGTCCATCATCC
AGCACGAGGAGGAGTTCGAGCCTCTGCACAAAGTGGTGCCCTCCAACCCCGCGGAGCGAA
ACAAGTTCAAGCTGACATGCAGGGTTAAGGTAGCCCACTTCGACGTCGACTGGGACCTGC
AGGATGACGTTCAGCTCTTGCTCGGCATCTACGAGCACGGCTTCGGCAACTGGGATCTGA
TCAAGACGGATCCTGACCTCAAACTCG
>TR370|c1_g4_i1
ACTTGACCAGGAGACCTTTAGTATTTGCAAGGAGCGCATGAGGCCGGTGAAAAAAGCCCT
GAAGCAGCTTGATAAACCAGACGAGGGTCTGTCTGACCAGGAGCAGCTGCAGCACACTCG
CACATGCCTACTGAAGATTGGAGACAGAATCACAGAGTGCCTTAAAGCCTACAGTGACCC
CGAGCATGTCAAAATATGGCGAAGAAACCTCTGGATATTTGTGTCTAAGTTTACAGAGTT
TGGAGCAAGGAAACTTCACAAGCTTTACAAAATGGCACAGAAGAAGCGATCACATGAAGA
AGAGAAGGAGCAGAAGAAGAAGGAGGATCCTGCAGGGAGGGTCAAAACCTTCCGACCGGA
GCCGTCTGGTTCCAGTCGAGACTCCACGGGTACTCAGCCGTCCTCCAAATCTGCATCTCA
CTCGTCCCAGCCAGGGTCGCACGGACACCACAGAGAACCGTACAACGCAGCTAACAAG
>TR370|c1_g7_i1
AGAGCGGGAGTCCTGCGGAGACTTCTGGGCCTGCGGCGAGCGAGGGTCCAGCAGTGGAGG
AGGTTTGTCGGGGTGGAAGGGCCTGCTGTAGTGCTCTGGCCCCGGTGGACCTGCTGGCCT
GTGCTCTGGCATCCTCCTGAAGTCCTGGAGAGGGCCATCTCTTCCCTGGTGGTAGTTGGG
ACGGAATTCCTACCGTCGCGGCTGAGTCGGAGACA
>TR370|c1_g8_i1
GCAGTCTCAGACGAGCGGCCACTGCTGGCCTGTGCTCTGGCATCCTCCTGAAGTCCTGGA
GAGGGCCATCTCTTCCCTGGTGGTAGTTGGGACGGAATTCCTCACCACGTCTTCTTTTGG
GGTCTGGATGCCTGTCGTAATAGGGTCTGTGACCCCTGTGGTCCCGGTCATTGCTGTACT
GGTCGTATGGCCTTTTCCGCGGGGAGCTGTTGTTGCGGTAGTTGCCTGAGCTGCGATACA
CGTCTCCATGTGAGCGACGATCGCCGTAGTGATCCTTGTAGCGATGCGCGTCGTAGGGAT
GATGCCGGTCTCCCTGCCATGACTGGTTGCTGTTACCTGGGTAGTTGTATTTCCGGTCCC
TCTGCCAGTCTCCCCGATCGTCGTTGCCAAAGTGCCGCTTGTTAGCTGCGTTGTACGGTT
CT
>TR370|c1_g9_i1
TTCTTGTAGTTGTCCAGCTTCTTTAGTCCCTTGACCTTTTGCTGCGTCAGAGAGTCCATG
CTCTCCCACGTGTTGTGGATGTAGGACCAGCCCTTCCACTTGATCAGATACTGAGTCTCC
CCTTCATCACTCTCGGGGTCAAAGCCTTCACATGGGTCTCCGTTTTCCTCCACAGCATAC
CCGGTGGTAGAAGCTCCAGTAGCTCCTTTTTTGCCCGTCCTGGTGTCCATAACCCTCTCA
ATGGTCTCGCTGTCATCATCCTGCTGCTCCTCGCCTGCATCCCCCGTCATTTCAATCAGG
TCGTCAGAGTCTGTCTCAAAGTCATGTTGGTCCTCTTTATAACTTTTGACTTTTGTTGCA
CCCCTCCTTCGAGTCTGTCTCTTCGGAGTGTCTTCCTCGTCGTCGTCATCGTCCTCGTCG
TCGTCATCGTCGTCATCTTCTTCAGCAGACGAGTCCTGTTTCCTGGACTTCCTTCCTTTT
TGAGACAGCTGCTTTTTGCTCGTTGACGATTTGGTTTGCGGTCTTCTAGCAGGAAGTCGT
CTGGATCTAACTTTTTTCTCTTCCTGCTCACTGTCTGTA
>TR370|c1_g11_i1
TGGCAGTCTCAGACGAGCGGCCACGAACTCCCTCTGCCAGGACGTGAGCGTGGACAGAGG
CACCACCAGCAGGAAGGGCCCGTACAGCTGGTGCTGGTGGAACAGGTACGACAGGAAAGA
GATGGTCTGGATGGTCTTTCCGAGCCCCATCTCATCAGCGAGGATAACGCTGTTGCACCT
GCACCAGGAGTGAGCCAACCAGTTCAACCCATCAAGCTGATAATCTCTCAACTGAAGGTT
GTCATCTCCAATATATGACGGTTGTTTCTTCAAAGCAACAAATCTTGACCGTCGCGGCTG
AGTCGGAGAC
>TR370|c1_g11_i2
TGGCAGTCTCAGACGAGCGGCCAGTTGGACCTGAACTCCATTAAAGTTTTATACAGCAGG
GAGTCGTCGTTCTTCAGCCTGTGAGCTTCATCCACGCCCAGGAACGCCCAGTTGATGTTC
CCAAGCACCCCCTTGTCTTTAAGTAGGATTTCGTAAGTGGTTAAAAGTGCATTGAAGCGG
ATTCTTTTCGTCTGATGGTTCACCCACTCGTAGTCACGGATCGTTTTCCTGCTCATCACG
TCACCGAGGTAGACCACCACGTTCATGTCCGGGGCTCGGAAAGACCAGC
>TR370|c1_g11_i3
TCTCCGTCCTCGGGCTGTTTAATGAGGAAACTGTGGTTGCAGCACTTTTTCAGCTCCATT
ACGATGTTCAGGAAGCCGGAGGAGCTGCCTCGGGTGCCCTTGGCAAGAGCTTTGTAATTC
CTCGTTAAAATCCACTTGTAGAACTGTTTCTGCTGTGCAGTCATGTCTACACGTAGGATC
TGCTCCACCTTGGCAGGGAGAGATTTTTCCACATCTTTCTTGACACGTCTCAGAAGGAAT
GGCTCGAGGACCTTGTGAAGACTCTGATAACCGTTATCCCTTCCCTTCCCGTGTTCATCC
TCAAAGTCCTCCCAGGAATCAAACTTGTCGGGCATGAGGAAGTGCAGCAGCGACCAGAGC
TCTTTCAGGGAGTTCTGCAGCGGAGTGCCAGTAATGAGGAGTCTGTGGTTGGACCTGAAC
TCCATTAAAGTTTTATACAGCAGGGAGTCGTCGTTCTTCAGCCTGTGAGCTTCATCCACG
CCCAGGAACGCCCAGTTGATGTTCCCAAGCACCCCCTTGTCTTTAAGTAGGATTTCGTAA
GTGGTTAAAAGTGCATTGAAGCGGATTCTTTTCGTCTGATGGTTCACCCACTCGTAGTCA
CGGATCGTTTTCCTGCTCATCACGTCACCGAGGTAGACCACCACGTTCATGTCCGGGGCC
CAGGTGTCGAACTCCCTCTGCCAGGACGTGAGCGTGGACAGAGGCACCACCAGCAGGAAG
GGCCCGTACAGCTGGTGCTGGTGGAACAGGTACGACAGGAAAGAGATGGTCTGGATGGTC
TTTCCGAGCCCCATCTCATCAGCGAGGATAACGCTGTTGCACCTGCACCAGGAGTGAGCC
AACCAGTTCAACCCATCAAGCTGATAATCTCTCAACTGAAGGTTGTCATCTCCAATATAT
GACGGTTGTTTCTTCAAAGCAACAAATCTTGGTCTTTGCTTTAACACCTTGCAGTCTTTG
GAGGGGACGGTTTTACAGGAGTTTCGGTTCATGAAGCTGTCGATGCAGTGCTGAAAC
>TR370|c1_g12_i1
TTGGCAGTCTCAGACGAGCGGCCATACAGCTGGTGCTGGTGGAACAGGTACGACAGGAAA
GAGATGGTCTGGATGGTCTTTCCGAGCCCCATCTCATCAGCGAGGATAACGCTGTTGCAC
CTGCACCAGGAGTGAGCCAACCAGTTCAACCCATCAAGCTGATAATCTCTCAACTGAAGG
TTGTCATCTCCAATATATGACGGTTGTTTCTTCAAAGCAACAAATCTTGGTCTTTGCTTT
AACACCTTGCAGTCTTTGGAGGGGACGGTTTTACAGGAGTTTCGGTTCATGAAGCTGTCG
ATGCAGTGCTGAAACTTCTTTCTAACCAAAGCTCCATCTTCCCAGCTGCACTCTGAATAG
GGCAAGCCCATCCACTTGCATAGATACTCTGGCTCATTGGAGGATGGCGTCTTGTGACTG
TGAGAAGGGAAGTCGGAGGATCCTGGTGTCTTTCCTGTTTTTGTTGCGATAACACGCTCC
ACAAACTGAAACTGCTTGCTCAAGTCAGCGGTGAGCTCCTGTTGGCAGTTATGGAATTCA
ATATCTTCAGGGGATGCCTTCCTC
>TR370|c1_g11_i4
TTGGCAGTCTCAGACGAGCGGCCATGCAGTCATGTCTACACGTAGGATCTGCTCCACCTT
GGCAGGGAGAGATTTTTCCACATCTTTCTTGACACGTCTCAGAAGGAATGGCTCGAGGAC
CTTGTGAAGACTCTGATAACCGTTATCCCTTCCCTTCCCGTGTTCATCCTCAAAGTCCTC
CCAGGAATCAAACTTGTCGGGCATGAGGAAGTGCAGCAGCGACCAGAGCTCTTTCAGGGA
GTTCTGCAGCGGAGTGCCAGTAATGAGGAGTCTGTGGTTGGACCTGAACTCCATTAAAGT
TTTATACAGCAGGGAGTCGTCGTTCTACCGTCGCGGCTGAGTCGGAGACA
>TR370|c1_g15_i1
TCTTCTGGGATGATATCGTCCCATTCCCGTAGGGGCCTCCCCTCCAACTCCGGAGTACTT
TCTTCCATGCTGGAGAAATTAGCCACCTTAAACTGCGAGAGAAGTTCATCTGTGGCACTT
GAGCCCTGATCACTTTCTCTTGTTTCGGCCAACCTCAGGATCTCGTCGATATCCATCTCC
TGTGGTTCAGACTCTTCCCCTTCTGCCTCTTTGAAAAGCTCCTCTGCACCAAACTTGAGG
ATTGCAGTCAGCTCTTCTTTATTGAATGGATTTGAATTTGTGTTTCCTGAGTTGCTGTCC
AGTACAGTTCGACCGGTGGTGTCCATTCTCTGAATGACGAGATGGTCCAGAACCATCTTC
TTCTTCGCCCTCTCGATGATGTCCTCCTCCACCGTTCCTTTGGTGACCAGTCGATAAATA
TTCACCTGTTTCTTCTGGCCGATCCTGTGAGCTCTGGCTTGTGCCTGCAGATCGTTCTGA
GGGTTCCAGTCAGAGTCGAAGATAACTACAGTGTCTGCTGAGGCCAAGTTGATCCCTAAA
CCTCCGGCT
>TR370|c1_g16_i1
TGGCAGTCTCAGACGAGCGGCCAGTTTCTTCTGGCCAATCCTGTGAGCTCTGGCTTGTGC
CTGCAGATCGTTCTGAGGGTTCCAGTCAGAGTCGAAGATAACTACAGTGTCTGCTGAGGC
CAAGTTGATCCCTAAACCTCCGGCTCTGGTGGACAACAGGAAGCAGAAGTCCTCTGAGCC
TTCAGCATTGAAGTGGTCAAGTGCTTGCTTTCGGATTTCTCCCTTTATGGAACCGTCCAG
CCGCTGAAACGGGTAGCGGTTTTGGTGAGGTATTCAGCCAGGATGTCCAACATCCTGACC
ATCTGGGAGAAGATCAGGACTCGGTTGCCTCTCTCTCTGAGTCTGGTCAGCAGTTTGTCC
AGCAACACCAGCTTCCCGCTGCCTCTCACTAGGCCCTGCAGGTGCTCCTCTTGTGTTTCA
GTTTCTCCGTCCTCGGGCTGTTTAATGAGGAAACTGTGGTTGCAGCACTTTTTCAGCTCC
ATTACGATGTTCAGGAAGCCGGAGGAGCTGCCTCGGGTGCCCTTGGACCGTCGCGGCTGA
GTCGGAGA
>TR370|c1_g18_i1
TTGGCAGTCTCAGACGAGCGGCCAAAAATATGGCGAAGAAACCTCTGGATATTTGTGTCT
AAGTTTACAGAGTTTGGAGCAAGGAAACTTCACAAGCTTTACAAAATGGCACAGAAGAAG
CGATCACATGAAGAAGAGAAGGAGCAGAAGAAGAAGGAGGATCCTGCAGGGAGGGTCAAA
ACCTTCCGACCGGAGCCGTCTGGTTCCAGTCGAGACTCCACGGGTACTCAGCCGTCCTCC
AAATCTGCATCTCACTCGTCCCAGCCAGGGTCGCACGGACACCACAGAGAACCGTACAAC
GCAGCTAACAAG
>TR371|c0_g1_i1
GACGTTATTTTCCCGACGCGGATATCTTGAAGGCAGCGTGCCCACTTCCTCTAATGCCAC
TAACTGACACACAACCTCGTCTGGCTCTCAAAGCCGAGGCGCTGCCAAAGCACCTATTTC
AACCCAGGAGGAGCCGATCATGAAGTCTCCTGTTTCTCTCGCGCTCCTCCACTCAGAGGA
CACGGGTGCTATTTTTAGTAGCATATAAGCTAACGCTGGAAGCACAGCATCCGCTACAGG
CAGAGCATGGAGGGACTGTGTCCGGGTGAGGCGGGGATGCCTCATG
>TR372|c0_g1_i1
TGTGTGCCTTGGCAGTCTCAGACGAGCGGCCATGATGAACACATCTCTCCAGTGATGTCA
GAGCCCTCGGCTAGGCACCTGACGCTGTCCAAGGATTTTATTTTGGTATAAGCTATTCTA
AGATGTGCAAATATAGCCACATAACACTACTTGAATATGAAGGGAAGAAACATGTTGCGC
TTGGTGAAACACGGGATGATGGAACTCTTGGTGCCACAAAATATTGGTACA
>TR373|c0_g2_i1
AGTTGTACCCTTGGGGAGCACAAAGTGAAGGATCTGGAACTCGACATTCAAAGGATGAGA
GCAGTCGTTACAAATCAAGCTTGCTTTATGCTGCAGCTGTGTGCCATAAAGAGATGACAT
AGTAAGTTGAAGCTCCCTAATCAGCCTGTTAGACCATTCAATGATTTGGTTCAGGGAATT
CTTATCCTGTAGGGACAGATTACCAAACCAGGACACCAGGGCAAAAGATGATAAAGACTC
AACAACAGCTCGATAAAATAGAGACAGCATGGTTTTGTCAATATTAAAACGGGACAATTT
CCAAAGGTAATACAAACACTGATGTCCCGTGTCACATAATGCTTCACAGTTCTTGTAACT
GTAAAAGATTTTGACCTCTTTGGTCTGAATTTTCCCACTTTTTAGCACAGTTTTATGGAG
GAACACACAGTACTCGCGCGGCTGAGTCGGAGACACGCAGGGA
>TR374|c0_g1_i1
TGTGTGCCTTGGCAGTCTCAGACGAGCGGCCAAAAGATACTGGAATTCTTTCAACACAAC
TGAACAAATTGCATAATGCGGCACATTAACATGAATACACGCTTTGATTCTGAACCCAGT
AAGAGCATCTGGTGTAGTTCTCCAAACTCAACAAACATATGACTCAAAGTGAGGAAACAG
GATCTGGTTTGCATAATGCGCT
>TR375|c0_g1_i1
GCACAAACTTGAGGTAACTACCCACAAATCAGTTTTCTGGTGACATTTCAGCGGGAAATG
TGTCTCTCTCTGTCTGTTAGCAAGTTGAGATCAACGACAGAGAACCTGTGGGTGTAGCAG
ACGGAGAGAAGAAACTCTGCAGAGACGAACGAGAGCAACCGACGAGCAAAATGCGCCCGT
ATATCCGTGTTAACTTAGGTCTAAA
>TR376|c0_g1_i1
TCCCTGCGTGTCTCCGACTCAGCCGCGACGGTCAGACGTGTGCTCTTCCGATCTAGGACT
TTTTTTTTTTCTTGTGACGAGGTGCAGGCCCGCTCACCTTGCTCTCGCTGCTGGTCTCTC
TGCTCCATGGACACCAGCGCCGAGAAGTGGGCCTGATCGTAGGCCAGGACCAGGGGGGAG
CAGTGGCAGCGGCTCGGCGCCACCTCCAGAGGCAGGTAGAGCCCTCCGAACGGGATGGGA
GCGAACGCTTCTCCTCCTGAGTCTCTGAGCATCGTGTCAGCCACCACTACGATTGGCCTG
CGCAACACATGGGCCAGCACGAACACATGGAACTCCTCCAGACTCTCGTAGTCGGGATCC
TCCGAGTTATCCACCCCTCCGCTGGTGTTGCCGTTTTTGCTGAG
>TR377|c0_g1_i1
TGTGTGCCTTGGCAGTCTCAGACGAGCGGCCATGCATGTTTTTCTCAGATGGTCCTGTTA
AAGGTGATGGTGACAATATAGTGCACTGGGTATAATTTTATTTATCATTCATTGTTATTC
TTTGTGCTATCCATTTTCCAATACTACCTGAAAAATAAACTTTCTGGGACATTAAAGAGA
GAGTAATATTTAAATATGTGGTACTGATTTATTACAATTTTGACCACTGATAGTGTCTCT
AAGACATTTTTTTTCTCAGAACAAATTTCTAATGAACAGTTTGGACACCTTTAAAAAGGA
TATTAAAGTTTCATACAGACTGTGTGTGGACAACTGCATTACTAGATTGGTACAAAAGGC
TTTGCTCTTAAAGAATGTGAGGATCAATAAAGATTCTTTGAAGAGAACTTATCCCCCTAC
CGTCGCGGCTGAGTCGGAGACACGCAGGGA
>TR378|c0_g1_i1
GAAGTCACCCGTTTTGCTGTATGTATTTTGGAGGTCTTTGCAGAGCGAGAGAAATACGGT
GAAAAGGTGAAGACAGCTCGATCATTTTCAGCAATTCTCTACATTATAATTACTGGAATA
ACACCACTATGACACAGACGTACGACAGTATGGTGTGACAAACCATGTATGCATATTTAT
CAGTGACAGCTTCCACACATCCCTGATTGAAAATGAGACACACAAACACTTTAATATGAG
ACGTTTCTCCACTGATGTGTGAAGGAATACTTTTGAATAAAACCTCAAATCATTGAGAGA
GAGAGAGGAGAGTTAGAGGGATGATTGCGGGGACTCACAGCTAGATGGCGCTGTGTGGCT
GCATTTGGACTACAAGCCCCTCCCTCCTCCTCCAAAACAAACACATCTCTCCATCTCCTC
TCCACCTCCTCATTCCACTCAGCTCCTCTCTGTCAGCATCTGTCCTCTTCCCCACGTCCT
CCTCATCCTCTCTAATTGTCCACACCTTCTCCAGCTCCTCATCTCTCCCTCTCTGTGGCC
GCTCGTCTGAGACTGCCAAGGCACACA
>TR378|c0_g1_i2
TCCCTGCGTGTCTCCGACTCAGCCGCGACGGTGACAGTATGGTGTGACAAACCATGTATG
CATATTTATCAGTGACAGCTTCCACACATCCCTGATTGAAAATGAGACACACAAACACTT
TAATATGAGACGTTTCTCCACTGATGTGTGAAGGAATACTTTTGAATAAAACCTCAAATC
ATTGAGAGAGAGAGAGGAGAGTTAGAGGGATGATTGCGGGGACTCACAGCTAGATGGCGC
TGTGTGGCTGCATTTGGACTACAAGCCCCTCCCTCCTCCTCCAAAACAAACACATCTCTC
CATCTCCTCTCCACCTCCTCATTCCACTCAGCTCCTCTCTGTCAGCATCTGTCCTCTTCC
CCACGTCCCCCATAGCGTTAGATCGGAAGAGCAGACGTCTGGCCGCTCGTCTGAGACTGC
CAAGGCACACA
>TR378|c0_g6_i1
CCTCCTCCAAAACAAACACATCTCTCCATCTCCTCTCCACCTCCTCATTCCACTCAGCTC
CTCTCTGTCAGCATCTGTCCTCTTCCCCACGTCCTCCTCATCCTCTCTAATTGTCCACAC
CTTCTCCAGCTCCTCATCTCTCCCTCTCTGCCTCTCCTTCCTTCCCTCCCAGCCCCGTCA
CCGTCTCCACAGATCCACTCTGTCGTCTACTCTGTGGCCACAGCCTGTGGCCGCTCGTCT
GAGACTGCCAAGGCACACA
>TR378|c0_g7_i1
AGCTGCAGCTCGGCGACAGTTGGTTTGCACTCACAGCTCGGATCAGGTCAGTAAACATGG
CTGCTGCTGCAAACCGGGTGATCGTTTATGGAGGAAGAGGAGCTCTGGGCTCAAAGTGTG
TCCAGCATTTCAAATCCAGAGGATGGTGGGTTGCAAGCATCGACATGGCTGCAAACGAGG
AGGCGAATGAAAACATCATCGTGACGCTGAGTGAGTCTTTCACCGAGCAGGCAGGACAGG
TGACGGCAGATGTGGCGCAGCTACTCGGGGAACAGAAAGTGGATGCCATCTTGTGTGTGG
CGGGAGGATGGGCCGGAGGAAGCTGCGGCTCCAAAGATTTGTACAAAAACACAGACCTGA
TGTGGAAACAGAGTGTGTGGACCTCCACTATCTCAAGCCGCCTCGCAGCTCTTCACCTGA
AACAAGGCGGACTGTTGACTTTGGCCGGGGCCAAAGCAGCCCTGTCAGGCACAGGAGGCA
TGGTGGGCTACGGCATGGCCAAAGCTGCCGTCCACCAGCTCTGTCAGAGTCTCGCGGCGA
AAAACAGCGGGATGCCCTCAGGAGCTGCTGCTGTGGCCATACTACCGGTTACCTTGGATA
CGCCAATGAACAGGAAGTTCATGCCTGA
>TR378|c0_g8_i1
AATGCGCGACTTAAAAAAAAAAAAAAAAAAAAAACACCACGACAGGGACAGGAGCACCTT
TGTCACACCGCGGACACACCAAGGACACTTTGACTGGATAGCTACACACACAGTAACGTA
AGGCCACTCCACTTGAAACTGTTTTGTCCGTTTGACAGAAGACAGCGGCTTTCTTTCTTC
GACTCGGAGGCCCCCGCAGTGGCAGAGGACCTCAGATGGGAGTATAGATAGTATGAACTA
AAAAAGATCTACA
>TR379|c0_g1_i1
AACAACAAAGCATTAAGTGATGCTAGGAGAGCGACAAGACAGGTGAATCCACATTTCATT
TTGTGCATCACATAAAGCATTCTTCAGACACCAGTCAGATATTTCTGGATAGTTCGGGGC
CTACGTTAGTAAAAAGCAACAGGAGACAACATGCCACGTTAACAAGCTGCTACCAGTTAT
TACTGCTGACATGACAAAGGGGATACAGAAAGTGAGGATGACATCATGAATGAATTAGTT
GGTGCAGGTGGGAAACTAATGTATGAAGTTGCCTCTGAACTTGACAAACCCACCAGGTTT
TTACATTTCCTCATTTAAGTGCAATGGCTTCAGTAATAAACATGCACTTTAACTTAAACT
GATTATCTACCATATAAAGGCTTTAGCACTTACCATAAATTCCAATAACTTATTAGCCAG
CATCCTGCTTACCAGGTTTA
>TR380|c0_g2_i1
TGTGTGCCTTGGCAGTCTCAGACGAGCGGCCATTCTTCGTACGAGCAGCACGGACATCAA
GGCCCGAAGATATTGCGGAGCGCGCTTTGATTACTCCTCCTCGCAGGATTCGAGCACGAG
GCCGGTTTTAATCCGACCGCTTGATAGCTAACTCATCGCCGCGAACGCGGGCGCTTCAGC
GATGCACTTTGATTTCCAGAGCGTTACCGCAAACTGGAACTGACTTGAGAGAATCGCTGC
CGCAGACGCCTCGCGCCCAGCTACGGTGCACTTGGTCAGGCGAAACACGTCGACGCGCCG
TGTTTCCTCAGCGGCTTCCCGCTCTTCAAGTGGAAGCCCAGAATACCAATCATTATTGGA
TTTCAAGATAAAATAAAATGATATGAAATGATGTTGTCACGCAGTAAATTCTCATCTAAG
CACGTCGTGATCATTTCCTAATGATTTTAGAAATGCTAATGAGAAAA
>TR381|c0_g2_i1
TCCCTGCGTGTCTCCGACTCAGCCGCGACGGTTCCAACTCCTTCATTTTAAGTTTACCAA
GACAAGCCATGGCGTCCTTGCGATCTATTTGTCTGAGGAGCTTGGCCAGGTGCCCTACGG
TCCAATCGGGGTGCCTGCTGTTGACCCCCTCCAGCACGGCCTTCAGGGGGCTCTTACTGT
CCTTCATAGAGTAGGTGTAAGTA
>TR381|c0_g4_i1
TTCCACCTCAGTTTGGTGACCGACCATGGGATACTCTGAGAGGTGCCCCGATCCGACACA
ATACTGGGATAGGACAGGGTGGAAATGCATGTTCTGCCAGTTAAAGTCAGGGCATTACGT
TACGCCAAATTGCGGTAAAGATGACAACGGAGGGATACACGACTTCCCCTTTCATCCCTG
CGCCAACGATACGTTTAATGATGGCAGCAGGGCACATTGTCAGCCTTGTACCCTATGTCC
GCCCGGGTATGAAAATCTCAGTCCCTGCAGCCCGGTTAGTGACACCCAGTGCCGAGAGGC
AGAGACACCGCGTACAGAGAGGACGACCTTGGCGATCGTGGCGACCACGGTGGCGACTGA
GGCGACCACGGTGGCGACCGACGC
>TR381|c0_g6_i1
TGTGTGCCTTGGCAGTCTCAGACGAGCGGCCAAAAAGAGGTCAGGAAACGGTTTTGGCTT
ATCACAGAAGAACATCATACACGTCTCTGTCTGCTCCACCTACTTACAATGATCCAGAGG
ACATTCTGAGCCCCACCATCCTGTCAGCACCCTTACAGACGGTGCTGGACAACCTGGATG
TTCTGGAAGAGATGGTGATTTTGTTGGATCCAGAGAGCCATGGAGTAAAGAACACCAAAC
ATCTGGCTTCCCATTGCTCCTTCCCCGCCACCTGGATTACTTACACCTACTCTATGAAGG
AC
>TR382|c0_g1_i1
GGATACTTCAGTCTGAACCAAAAGTGTTGAAATGACTGACAGCAGTGCTGGCATCGCTAA
AAACATAATGTCACCAGAATGGGTACAAATGGAAACTGTGAAACTCCTGACTGAGCAGTC
ACGGTTTTTATATGGCTCAACTGGGTGGGATGGTGGAAATCCTGCTGTGTGGCAGGTAGA
CAGACTGACCTCTTGTGCCCCAGTAGA
>TR383|c0_g1_i1
GCCTATATAGGTTAGAGCTGTTAATTCAGAGAGATTCACATTCGGCTTTGAATCCCCTCA
CAGGAAACCCGCTGTGCTTGATTTGATGCTGGACTTCTTTGTAATAATCTTTTTTTATAC
ATTGCTACTTAATAAACAACATTAGGTGTCTTTATTTTGTTCCGATTTCCATCACAGAGG
CCACAGATGGATTTAGATGTGTAAACCCAAAGTTGGCCGCTCGTCTGAGACTGCCAAGGC
ACACA
>TR384|c0_g1_i1
GTCTCCGACTCAGCCGCGACGGTCTGTAGGGCACCAAGGTGTGCCCTGCTTTCTCTAAGA
GAGCTTTGACCTCACGGACACCTCGGGCCATGCTTGGAGATGGCTGTGAGAAGCCATCAT
TCTCCACGTAGCCGATCCTCAGAGGTTTGGAGCTCTGGTATATCTGTACATTAAAAGGCA
TGGGTGGAACAGTTGGGTCCAAGGAAAACAAGTGGTCGCAGAGCAGGGCCTGCATGCACA
GAGCCAGACTGTCCACATCCCTTGCCATGGGTCCAGCAGACGACAGCACTGATTTTTGCC
CTCGATAAATGGGATTTACTCCCAGTGAACTCAGGCGACCTGAAGTTGGCTTTAAGCCAC
AGATCCCACAGAATGAGGAGGGAATACGGATACTGCCCCCTATATCAGTGCCCAACCCAA
GGATGGAGCCTCCTCCCCCGATAAGAGCCCCCTCCCCCCCAGATGAACCTCCAGGAGTCT
TCTGGAGGTTGTGGGGGTTCAGTGTCTGGCCATAGATGGGGTTACTGCAGTCATAATTTA
ACATGCT
>TR384|c1_g2_i1
TACAAGAGACCATTCTTTTTGGAGGCAACAGTTTTCAACTGGTCGAAACTCTCCAACAAA
ATCCCGGTGCAGCAGTTGAGCTTTTTGTCTACATCCAGAGTCTTTTCCATGTAAGCGTAA
AGCACGTCCTCTGGGCTCAGCAAACCATCTTGCAGTTGCTTTGTCAGGTCAGACAGGGAC
AGCGACACAATGAGAGCAGAGTCGGTCTTCGGATGCGACTCCTTGTACTGCAGCACAGCC
TGCTCAGCCCGCTGTCGGCTCTCAGCCCTCCGGTCTCTGGCTCTCTGGATCTTTCCTTTT
GCCTTTTGGTGGCTGTAGACGTTCTGCACAAGCGCCACCAGCACAGCTCCTGCACCGCAC
GCGGCACCCGTCAGTAGCGCTGTCCGGGTGTCGAGCTCCATTCCCCGAAGAAACTCAGCG
ACTTTCTCCATGGTTCCCCCTCCGTGCGTCCTCCTCGCTCAAATTCGGCTAACTCCCACA
GCGTT
>TR384|c2_g3_i1
TGTGTGCCTTGGCAGTCTCAGACGAGCGGCCAGCTTTACTGGCAGACGGATGTGCCAGCC
TGCTTCAAAAACTGAAGGGGGGGCCAGTGGACCCCTGTCTCAGATCACAGGTTGTCCCTT
ACTCTTTCCCTAAATGGTTGAAGAAAACCCTCTCATTCCTCCTCAAGCCCCTGGCTGGTC
GAGCATCTACCATCTTCAATTCCCTCTGCGGAATTGTATCTGTTCAAGATGTGTGGAAGC
AGCATGCCGCAGTTGAGGACTACATTCATGAAACGATAGCAGAATGGAGAAGATGCGACA
TAGATGTGCTGCTGTGCCCTGTTATCGGACCAGCCTACAACTTCCTTTGCTGCAGCAAGA
ATACCACTGTTCTCTCTTACACGATGCTTTACAATATCCTCAACTTTCCTGCCGGAGTTG
TTCCCGTTTCCACGGCGACAGCAGAGGATGAAGAGGAACTCAAGCACTATAAGGGTTTTT
ATCAGGACCGGTGGGACAGGAGTTTCAAAGAGGCTGTGACTGGATCCGAGGGTCTGCCCG
TTGCGGTGCAGTGTGTGGCCCTGCCGTGGCAGGATGAGCTCTGCCTGCGC
>TR384|c2_g4_i1
TTTCTCATTTGAGAGATCAGCTTTATTTCATTTTTAGTCATCGTATCAGAGAAAGTTACT
ATAAAAAGTCAGTACATGATTAAGGAGATGATGTTATTTTCCAAACTTACTATGCAATTA
ATCCTAATTTTCAACATTTAGCACATGGTTTGCATTGCATCTTTCCTTAACAGTGACATC
AATGCAGTTTTTTCTAAAGCATGTGGTTCTTCATGCCACATTGGATGAAACACTGCCAGG
GGTGGCAAAATAGGACAAGCAGTTGCTTTATTTCACACCTACAACAGGATGCTGGATTTC
GCAAAAAGAAAAAAAAGACACATGAAGATCATAACGATACCTGGCAAAAAGTTTGTGTAA
GCACAACAAAAATAAATTAAACGTTAAAATCTTGACAGTGATTTAATTGTAAAAGAGGTC
AAGTACAAAAAAGGTACCATCCTTGTCAATTATTATGTTTCTTTCGTTGTGTCTGTGTTT
GTATTACATGTATGTGATAGTGATGTCTCAGGTTGATGGTTTAGTAGCTTTTTATTTTTC
AAACACTAACAACCTTTTCTAAAGCTATATTTATTGTATTCATGATTACTCACTTTTCAT
TTTGCTTTAACATGGTTGACAACTGTTGGATTTTGTGCAGTTATTACTACCTAAGAGAGC
ACCTTTACCATTAATGATTCAAAAGACTGGCTTATTTTGTGTTTTCACATTCCCTGGCTG
CATTCAAGGCAAATTTATGGGAAGTTCCTGGAGTTTGCACCCATCACCTGTGGCCTCCTG
TGGCCTACTTCCTGCTCTGTTTGACCAGTTGTTCGACCTCCTTCATGAAGCGCAGGCAGA
GCTCATCCTGCCAC
>TR385|c0_g1_i1
TGTGTGCCTTGGCAGTCTCAGACGAGCGGCCAATATATCCTTTTTACTTGCACTTCCGTG
TGTCTGTTTTCTTGCAGAAGTTGTATATTTGAGACACAATTTAATGAACCGAACATGTTA
AGTTTGCAAAGAGGGAGTAATAAAACAAACACCAGTAGACTGGAGCCTAAAATATAGGCA
CAAGGATTAATGCAGCAATAATAAAACATGCACATTACCTTGTCAATCTTCTCTCATATC
CATGAAATTA
>TR386|c0_g2_i1
GGAGGATGAGGATAGCGAGGGACTGGGCGGTGTCATCCACCTCCCCCTGGCCTCCTACTG
CGGCAAGGTGTCCCCTCGCTCGCCCCCCAACCGCAACTTGGACAGCCCCCCCAACATGGT
AAGAACCGCTACCGTTTTGGGGTTTGGCTTTTTCTGTTGTTGGTGGTGTTGTTTCCCATG
GTCAAAGCGCCCATCTATGGGTTGACAGCGGCCTTGAGTGCTGACTCAGGTGCAACAACT
GGCATGACTTGCAGTTGAGTATAACTAATTGCTTCAGGTTGCTTCTCAAGCCACCAGAGC
AGTCGCGTTGAAAACTTGTTGAAAACTTAAAAAGATATATATACGTTGTATGTATTTTTA
AAAAATGGCACAATATCAAAGTAAAGGTTTTCTCTTCCCGGCTTGACACTGTTAGTCCTT
CTTATACCACGATTTGTGTCAAAACTCGCACTCTTTCCCTGAGCCATAATTCAGTCCGAT
CTGAACACACTGACAAGATGCACGTATTTTTAGACTTAGTGTGACTTACACTTTGCGAGT
ATTAATTATCGCAGATGTCCGTCAAGAGTAAGTGTACACAAATGCGCGTCTTTAAAACTC
CCGAACTTTCTTGAGGATTGTTTTCTGCAGCATCAGAGAAATCCAGTGACAGTTGTCTGC
ACATCCATAGGTACACTGAAAACAGGAACTGCTAATAACCAATGCATACCAATTAATGGT
GCCTGTGTGCCAAAATGGAAAGAAATACATGCCCCAATGCATTATGGGAACTTTAATTCC
AAATCTGAGCCCTAATCAGAAGTAAAGTATATTACTGGAACACCAACACTCTCCTCTATC
>TR387|c0_g1_i1
AACACGACTGTAATTGAAATTTCCTCTTCTCGTGGTGTAAAACCTTTTATCACAACGACA
TTAGTCAGTGTGATTCAATCAAAATACCTCTGAGTGGAGCTTAAAGGAATAATTCACCCA
AAAATATGAGCTTCAGCAGATGGACTGTGTTACTTTTTACTTGAGCTGATGTCTGACTTT
AACATTTCTGCAGGCGTATAAAATGTGTGTTATGTA
>TR388|c0_g1_i1
AAAAAAAAAAAAAACATTTGTACATTCACATACACTGATTGGCAAGTATCAACCGGTACA
TAACACAGATGACCTAACTGCTGAGAAAAGCCTCGGACACCAGAGCGATGCTGATTTAAG
GTCATCTCCTAAATACGCTATAGTCTTCGTCGCCGTCACCCTCAGTTTTAGGTGCAAGCA
TGCTGGCTGAGGTCCATCGACTCTCGGGGGACGACGGGCGCGAGTTTCATGTT
>TR389|c0_g1_i1
TGTGTGCCTTGGCAGTCTCAGACGAGCGGCCAGACGTGTGCTCTTCCGATCTAACGGACT
TTTTTTTTTTTTCCGGTATATTCGCTTTTATTTTGAAAGGTTTCGAATAAACTTCCGGGC
CTCACAGTACAGGTCTGCAACGTAGGGTCTTGACAGTGCAGGTCTGCAGCTAGACCCCTC
TCATCATTTCAACAAAGGTCAGAAAACCGCAAAACCAGACAACACAATCACAGCTCCTGT
CCTGATAATAGGAGATCGTGTAAATGTAGATTCTGATTTGGTCATCATTACACTCTTCTC
CTCCTCTGGCTGGAAACGTTTTGTTCAAATCTCCTCATTCTCCTTCGCCTGAGCTCCTCA
AGCCTCTCCTCCTCCTCTGTGGGATGGGGAACATACGGGGGATGTGTAGTTTCTCTCTGC
CTGGTCTGTCCTCGATCATTCAAGCTGTTTCTGATCGCCATTGCTATCTGTTCTTCCTCT
GTCAGCTCTGAGATATCAGACTCTGTATAATGAGATCGATCATTTGTTATATGTTCTTCT
GCACGCTGTGGCTCTTCTGAGTGTTCTCGTCCCGTCCCACTATAACCTGAATAGCTGAAG
TATGAACTTGGACGTGGATTATTTCCATCTGTAGACACAAACTCTGCACAGGTCTTCATG
ATGGTCTCCAGCGGACCCACAGTGTAGGCCAGACCCACCAGGATACCTGCCAGGTGACCA
ACCAAAGAGGTCCCGGGAGCAATTAGGTAGATCAGCACAAGCTCCACCCAGCTGGCGAAG
CGGTTGGACACACGAATATTCAACACGTAGGTCATGCCACCTGGGTTGTAATAATTACTG
ACCACCTTCAGAGCAAACAGGACTCCTGAGAAGCCGACTGCACACTCACGGCTGTGATAC
GATGCGTCGATGAACACCAGCAACGCATCCTCTTCCTCGATGATCTTCGTCAGCAGTGCC
TGCAGCAGTAGATACACCAGTCCGGTCAGCAGGGAGAAGACTGACAGCAGGTAAAGGAAC
CAGGCTCCGCCCAGATGTCGCTCCAGCCGGATACCTTTCCAGAGGAAGGACGCCATGTTG
AAGTAAAGGTGCCAATCATCCACGTGGTGAAGGGGGGACAAGAAGAGGCGGCGCCACTCT
TTATTCCTGTACACAAGCTGGAGGTTCACACAGGCCTTCAGCGGTGGAGCAGCAGGAAAC
ATGTACAGATACACATTAAATCCTAAAACAGCCAGAGTGACTGCTGGGATATTACCCAGA
CCCTCCTGGAACAGCTGGATGGCCAGGAGCAGCAGGCCCAGCTGGAGACCCCTCTGCATC
CTGAAGGGCCTCAGAGATGTTACTGCTTGTGGAGTTATTGTTTGTCTGGACTGAGATCGC
GCCTGTGTGTGCGCACTCCCGATCCAGAGCCAGAATGGAAACCGAAAGCTACGCAGTCCA
TGAGCGCATGAGTCAAATGTTCAAAACAT
>TR390|c0_g1_i1
TGTGTGCCTTGGCAGTCTCAGACGAGCGGCCATCTCCTATTGTTTCCCCCAGGAGCTTTT
GGAAACAAACTGCTGCTCGAGGACTTTCCCACGGACAAGGTGACTCTGTCCAGGAAGCGT
CGGGCCTCCTCTTTCACCTTTTCCAGCCGCGACTGCCTCCCTGACACATCTGTCAAGTCC
GCTGCTCACTGGACACATGACAGAGGGGAGTCTTAGCGTGTCGGTGAGAAAGCCCCTGCT
CACTGCCTCTCGAGGCCAGCGGTGCGGTTTGGACCGAACGCGGGGATGCTCCGTCTCAGG
AGACAAGTTGCTGTGGTCTGTAATTCCCGGGAAAACCCGCTCTCAGCGTTTTATACTACA
CACTGTCAGCCTCTAGGAAGACGTCCTGGGTTATTTTTGTTTCTTTTCATCTGCTTCCAA
AGGCCTTACCAAGAAAGCAGCCTTATGAAAGACCGTCGCGGCTGAGTCGGAGACACGCAG
GGA
>TR391|c0_g1_i1
GAGCTAACAGCTAACATCGCGGCTAATGCTAACTGATCGATAACATCCACATGCACACAT
TGATCATTAAACCGCTTTGAGCTCGATTTGCTGCCTTGATGCTGGTGTAAACATGGACTT
CCTGTTTAGTCCGAGAACGATTCGAAATCAATAAAGTGTATTGAAAGCATCGATCAGAGT
AAAAATGAAAGAATAATGTGAGGAAGAGGTTCACATGTCATTATACCCATCAACACTAAT
CAAGAGAACTTAACAATTAGAATG
>TR391|c1_g1_i1
GCGCAGGCTCCACACACTCACACCGCCGGGGTACTCTGCTCCGATTCTGTTCCACACAAA
GTTCCCATCAAAGCCTCCGACATAGGCTCCAAGGGCCAGGATCATGTGACCCAGTGGCGG
TCCGCTGTCATCGATGAAGAAAACTCTCTTCATGTAGAGAGACACAAACTGACCATAATA
CACCTCATCGAACACCACTGCGTTGGGGTAGCTCAGCTGGTTCAGTCTGGTCCAGAGGCT
CAGCACTGAGACCAGCAGCAGAATCAGGTCCACCTGGGCCGTGACCACCAGGGGGAGCTG
CAGCATCGTGACAAACACCTGGTGACGTCACTCTGTAAACTTTAAACCGACCATGCTGTC
GGTGAAGAACCGGCCCCGGCTGCTCTCCGTGTGTGTGTGTGTGT
>TR392|c0_g1_i1
AGCAGCACCACCGAAGCTTCAGCTTGTGAGGCCGTCATAGGTGTTAACGGCTGTAAACAC
TGCAAAAGTAAAATGTGAGTTATCAAAAAAGTACAAATTAGGGTTAACATCCCTAACACA
TAGGTACCAACCAAAGTATAAGACAGTGGATTAGCTGCAAATGTGAAACTGCAGTGATGC
AGTTGTAGGTGTATGATACTTGGGTGTAAATAAACACACGTACGTTGACTGACATTATTC
TAAAGCTGACACTGATCAATAGTTAACATTGCA
>TR393|c0_g1_i1
TGAGGTAGTCCAATCAGACATCAACACTTCACCATTGTCCTTATTTCTCAGTCCAACATA
AAAATAATAGTGACACTCTCAAATTAAAAACTAAAATGCTGAAATTCCTGAATACCTGTC
AAAACACCAGTCCTCATGCAAATATGGAAAATAGAGCCATTTTCTAAAAAGGGCAAAGGC
AGCTATATTTTCCTTTTTTCTCTTTGTCTACAAATCCTATAAAAAATGTATTGATCTTCC
TAACAGGTATTGAGTATGTCGCCAAAACTTGATTCTATTATCATTCCTTTGTGCCAAAGA
GATCCATTGTTGTCCAAAAACTTGGAAAAAAGGGCCACAAGGTTTCACTGCATGACACAC
ATTTAGCTTTTCCAACAAAAAAAAAACACCATTTGCTCCTGTATGAGTGACATCTGCTAA
AAAACTACTGCCGAACTGTTTTACGAAATTACTGAGCATTTCGTTTGGCCGCTCGTCTGA
GACTGCCAAGGCACACA
>TR394|c0_g1_i1
ATGAGCCTTTTCTCAGATCCATTATTCTTTATTTTGTCATTTGATACAACTTTATGATTA
TAGTTGCTTTAAGAACCACCAAAGTTATCAAAATTCACCCTGATGGAGGCATAAATGTCT
GTTCTACTTCACCATCTATTATTTCTATCATCCTCAAGTGTAATTAACTGTGTAACTCAT
CAAAGACTGCATTTTCCTGACAGTTAATAAGATCGTAAGTCCTTATTCTTATCTATTTTA
AAGCACTTCTCTTCAT
>TR395|c0_g1_i2
ACACATCGCCTCGTACAGGCGGGCCAGATTGTAGGAGGTGGTGACAGAAATGGCATTGTA
GTAATGCTCGTCGTGCTCTCCTTCGGCTTTGGCCCGCTCCAGAGATGCAAGGAAGTATTT
CTTGGCCTCTCCAAGGTTGCCTAGTCTGAAGTGCAGAGCCCCAGGTTGTTGAGGATCTCA
GGCGGGACGTCGGCCTGCACCTTCTCCTGCAGGATGCGGGTGGCTGTGCCGTATGCGGAC
AGCGCTCCCTGAATGTCCGTCTGCTCCAGGATCTGTGCCAGCTCAATCCACGCCTCCACG
TCATCCGGGTACTGCTCTGTCACCTTCTTCAAATGACCTTTGGCGATGTCTCTCTTTTCC
TGATCATCAGACGTTGCGTAGAGAGACCCCAGGATTTTCATGGTTTCGTAGTTGTTGGGG
TAGGCCTTTAAAACCTTCTCGAAGCACTG
>TR396|c0_g1_i1
AAACTGGGGATTGGGGTGTTTTATGGTGTTTTAGTTTTTAGTTTTTTCGCAGTTTAACCA
TGGAGACTCTCGGAGGTCTCCTTGCGCTGCTGTGCGTTTTCCTGACTGGGGCGCAAACGC
AGGACCAAAGAAACAAGTTTGCGGATTGTCCGGTTGACCTTTTCTTTGTACTGGACACAT
CTGAGAGTGTCGCCCTCCGACAGAAACATCCCGACTTCTATATTGGCCAGATCAAAGCAT
TCACCAATCTCTTCATAGATGAACTCAAGAACATG
>TR397|c0_g1_i1
AATTGGCTGAAAATCAAGTTTTAATATTGTAAAAATCATCGTCATTGTCATCCATAATGA
GAAATAACGGTAGCAAAAATAAAACAGCATCAGACATACAACATTATGGGAAACAAAACA
TATTTACACATTACATCGTACGAAGGCAGGTGCCTTTCTGTCACACCGGGAGGAAACCGG
GCTGATTTGACAAAGACAGATTAAAATGGCAAGTTTCATACATACTCAGTGATTGTAACA
GAAAGTTATTTGAAAATCCTCTACTTTGGAGTTGATTTAAAAAAAGAGCTTTGTATAGAC
TGTCAATAAAATAATGTAGTGTAAATGTTTCTGGGTAAATAGCCACTGAAGTGTTGATGA
TGTGCATGATTTGGGATTGTACAAGGTTGTTGTCCTCCCTAATCAGAAACAATTACAAAA
AACTCAACTGCATTATATTA
>TR398|c0_g1_i1
AGGTTCGGCCAACTTCCTCATTCCAAAAAAACGGAAGAGCAGACTCCTTTGATTCAGGCA
TAGGAAAAACAAATGTGTCAGAATATGTCTGTATGTTTAGTGTGATGCTGACCATGCCTT
AAACTGGACTCCAGCGCTAATCCTGTCCACAACTCTCGATCAACTTATGTGCTGTGAGAC
TTAAAGGACTAACTCCTCAACTTCTTATCCTACTTACAAGTTAAGATTTGAAAA
>TR399|c0_g1_i1
TATTGTGAACTCTTTTCCCATTTCACGCTTATGTCATTGTGACATTTTTATTGATCCTTA
TCACATAATTTGATTTCAACTAATACAGCAAGAATTCAGGCATGGACCACTGTCCACAGC
AATTACAATTACAGAGACAGCCACAGAGAGTTAGTTATAATAAATATAACACAATATTTA
TAGCTCTCTACTTGGTTGTGACTCCATTCATTGAGCCTGTGCGCCACATACCATCTGATT
TCTATTTTAATTACGCACTTGTCCCTCTTTCCTTCTTTGTGCCTTTTATTTTCATTAA
>TR400|c0_g1_i1
AGTATTTGGCATTTATCTTAGAGACATGCCTTGAATGAATGATTGATCCAATACCAAAAC
ACTTTTTTGGACAATCAACTGAACGATCCATAGCTAAAACACTCTCTGTAGTTATATCTT
TCATTTGAATCAAATTCACCTTCGGACCTCCTGTGCAGTAACTTTGTTAAATATTACTGT
GATATCTCTGATTACGGCTGGCAGTAAAGCTCCTGACTTCACTGTAAACAACTGATTAAA
GATCAATTCATA
>TR401|c0_g1_i1
GCTCTCCTCCTCCACCCTGCCGAGGCTGCAGCCCCAGCGGTCCAAGACCAAAGGGAAAGG
CCTGAATCCCTTTACCTCATCCTCCACCAACCCCAACCTCAAGAGCGGCGAAGGCAACAA
CCAGATCTCAAAGGGTCTGCTGCAGCTGGCCAAGAACAAGAGCAAAGAGGGGAAGAAGAA
GAAGAAGAGCAAAGGAGGGAGCGCCCAGACAGCAGACCCCCAGCACCTCCCTGAGCCTCC
CCTGGATGGAGAGATCT
>TR402|c0_g2_i1
GTCTCCGACTCAGCCGCGACGGTTTCCGTTGTGTTGGCTTGTCTATTAACTCTTGTCTCT
TGCAAATATTGACCACAGCGTCACCTCCCACGGCGTGCCTCCATCCACACTGGCTGCACT
CAGAAAGTCCCACAATCCTTCATGATTACGGATGGGTCACACTGTAACCCATTCATGATT
GGCCGCTCGTCTGAGACTGCCAAGGCACACA
>TR402|c0_g4_i1
GAGTTCAGACGTGTGCTCTTCCGATCTCATCAACGCCTCCTGTGACATCAACGCCGTCAT
GTGAGTTCACACTTTGATCTCAGGCAGCAAATTAGGATAAAAGTGATTGATGCTTGAAAT
TCAGTACTGGCAGCAGCACAAAGAACAGATCAGAAGCAATGATTGTTTGGGCAAGGTACA
AAAAAATCATACTTTATAGACAATTTAAGCAAGTTTTGCAATCTGAATAATGTCCAATTC
ATTTTACTTGATAACATAGCATGAAGAAATGCTTTGCAATAATGTGAGTTCTCATTTGAG
AGGCTGCAAAATATCAAATGTTGTATATTTTGGCTTTAAAAAAAAAACACTTCAACAGTT
AATCGACTATTAGAG
>TR402|c0_g5_i1
TCCCTGCGTGTCTCCGACTCAGCCGCGACGGTCCCATTCATGATAAAGTCATATCTGGTT
CCTGCTTCCTAATGTGTAACCTCTGAGATATTTGCTTTCACTTCAGTTACAGAACATTTT
TGTCCAAATTCAAACACTAAATGTCTTAAGAACACACCTCATCTTTGCTTGGAGTATAAA
GAATCAATGATGAGGATTTCATGATAATTAATATGATATGATATAAAAACCCCACTCTCC
TGAGTTACAGCCTCTTGTTCTGGCTTATTTTCTCTAGTTTTAAGTCTGCAACTGACTTTG
TACAACAACACAGCAACAACTATTTTCTTTCAAGTAGTACATATTACGATACCACTATAA
CTTTCAAATGGAGTTGCAGCAACCACGGAATTGATTTGTCTAGAGAAAGAAAGTTAAGTA
GCAATAACTCTAATAGTCGATTAACTGTTGAA
>TR403|c0_g1_i1
GAGACCTTGAACGCGACGTTAAATCACAGGGACGGAAAAAAAGTTTTTGCCTCACGGCTC
GGACGCATCGGACTTCGGCTAAAATGCGACGCGACGCGACGCCTCTGCTCAAAAAGGAGG
AGTCGGCATCACGGTGGAGCTACACTTCGATCGAGTCAAGCCAAGTTTTTATTCTCTAGA
TGGTCGTTTTGTTCATTTGACGTAGTTTGAGTAAAGGTTGGCCGCTCGTCTGAGACTGCC
AAGGCACACA
>TR404|c0_g1_i1
AATAACTACAACACAAATAGAAAGAGGGCAGTGGCTTCCTGGCGAACAAGGTCAAGAGGA
GGCACAGGTAAAGTGTACTAAGAAACAGGTGAGACACTTTGACCCATACACATACACAAC
GTACACTTTAGGAGAAAGTGCTTCATGCTCATATTAATGATAGAAAATCCACTGACAAAG
ACTTTGAATCTCCAATAAGGCCACCATTATGTTGGTTGACCCAATCAAAAATATTACATT
TTTATAGTGTGTTTTACTTATTAGTGTTTGGTTATGAGA
>TR405|c0_g1_i1
GCTTTACTTTATTATTTTGGGGAAAATTTGAAGTTCCAAATGAAAGGAACAAACGTGAAG
TTGTGAACTGAAACAAAAAGGGTGAACTGTGAAATAATAATTGAAAAGAAAGAAAACTGA
AAGTGTGTGAAGTGATTTTCTTTACAGCCAAAGATTCATTAGTTACTGTGTGTCATTCAT
TGCACCTAAATAACATAATCTTTACCCTCGAACCAGGGCATCCCTTAGGTGTGGTGACCC
CTAGACCTTGAGATAAATTTCTTTTGTTACAGTTGCATCATCCTGGTTACATGAACATCA
CACGATTCTACTGAGAAGACAACGAAATACTTACAGAAACGAATATTTATCGTAGAATTT
AATGTTGCAGGCAAGTACGACAAGAAACGGCAGAACGTGCTCACTTCGGTGTTTTATGGT
CAAATCAAATGTATTCAGATTTGCTCATCTTATTAGTAGTAGTTCAACCACAACGTTAAT
ATTTATCTAAAAGCCCTGCACTCAAAGCACCATTAATGTCTCATCTCTGTAAATCACGCA
GTCTGTGGTTGATCTAGGATAGGCTATTGTTGAAAAAGCACATCAGGTGAGTTTGTAAGC
AGTTATGTAACAGGGTGGGGCAACCAAAGAGCTTTTGAGATTAAAGAAAGTAAGAAGAGG
GCAGAAGAAAAGCGAGCATCTCATTTTAAAGTTACGAACTGTTAATCCTGACCCGGTTCA
AAGTCTGTGTAGTATTTATTTGGATAGACGAAGTTAATATGGTTTGAGAGGAAAAAAGGC
ACCTTTTTGACCTGAGCAGTACAGTACATTTGAGTACACAATGAGTCATGGAATGACAGG
TGACCACACAAACAGGTCAGACAGGATAAGTCATTGGGCGTTCACAGTTTTATTGAAACA
TTTCATGTAATTGTTACTTACCAGCTAATTTCTAATTTAAAATTTAGTTATTTGGTCCTC
ATCAGTTTTCAATGTGTGACAGGGAAAGGACACAACACTTCACACACTCGATTTGTGATA
CTGTGCTTCGTCTCGTTTCAGTTTGCCAATGTGCTGAAACTCAGAGAAAGGTCACAATGT
AGGTCACTCTGACCAATGCCAACTGTACCAATACTTAACCAATTCAGTGTAGAAATGTGA
ACAGTAAATATCAGCTGCTTGAATCATGAAGTCATTTGTTTAAGGGACTGACTGTAGTTA
AATATTTTATATTTTCGCCATCCCCATGTTGAAAAGCAAAAATCAACACACACAATCTTA
GTATAAAAAAAAAATAGAATTTAATGTGCAAGTCATTAACTTCACTTTGACACGGTTGAA
AAGTTACAACACATGAGAGTTCTGCAGCCTGAACTGCAAACTTTTGTCTGACTGCATAAG
CACAGGAGAATAATTGGCCGCTCGTCTGAGACTGCCAA
>TR405|c0_g3_i2
ACGTCACTCTTACCCTGAGCACCTCTCTGCAGATGTAAGCTATCCAGTCCTCCTTCAGAC
AGTTCCCCTTGGTCTTCTTCACCAGGTCCGTCACAGAGCCGGCTCCACAGTACTCCATCA
CCAGCTGCATGGACACACGGAGGCACACGGGCACCAGCCGAAACAAGCGTGACTCTTAAC
GTGAATCATATTGAAAAGAATACACACGGTGTGACAGAAATATTTCATGATTTCAGGATG
AACCCATGCAGGTGGCAGCTATTTAATAAAGAAATGAGTCATTTCTTCATTTTTCTTACT
CCACAGCAATAACACAGGCAGAAAAGGGCAGATAAGAGTAGACTACAAACCCAGAGTTGG
TGGTCCTGTCCAGCAGGACCTTTCTTAATAAAAGCTCCATAATAAGTAGCGATGTTTCGA
TGGTGGGAATAACTCTTCAACATGTTGATCTCCAGCTTGATCTCCTCTTCTTCCTCCTCT
GTAACTTCCATGACTTTGATAGCTGCCAGTTGGCCCGTCTTGACATGGCGCCCCTTGTAC
ACCTGGCCGTAGGTTCCATTGCCGACCACCTCCACCAACTCAAAGATACCTGCTGGATCC
CGTAAGGCAGCGAGGTCTATGCTGTCCAAACTCCGAGTGGTGTTTTCTCTCGACATCTCT
GTCACTAAGTTTGTCAACGGGCCGATATTCGTGGACGAGACATGGACGGTCAGTTTCTCC
TCTACAAACTAACTAACTAACTAACTAACGGCTTTTCCTCCCGTCGGGTCCATTCTGAAG
TTCAGCCCGCTGCGTCAAGCTTGTCAG
>TR405|c1_g1_i1
GGAGACTCTGGGCTCCATCCCCGACGACTTTGTCTCCTACTTCACCTCCCGCTTCCCCCA
CCTGCTGATGCACACCTACCTGGCCATGCGGACCTGTGCATCTGAAAGGCCGTTCCTGCC
TTATTACTCCACTGCAGAGCAGCTCGCAAAAACACAGACCCAGTACACATATCTCGGGCC
ACAAAGACAAAACAGGCCATGCACTCAACAGCAGCCAACACACACGTCGCCACCCTCCTC
GCAACCCCAGGAACCTACAGATTCTTCACAGCCTGTGCAGGTCTCTCACTCGACGCCTGC
TGAATCAGTGCCCTCTACATCACCAGATGAGCCTGTACCCTCTCATCTGCCGGACCAGAC
AGTGCAGACTGTTCAGCCAGCAGCGCCAGCTCTGTCCACACAGACTGACTCGCACAGTGA
AACAGTGAGCCCCACATTTGCCTCAGAGTCGCCTACAGATCCTCTCGGGCAGAGAGAGTC
CAGTCAGTCTGAGGTACAAACACTGCCAGACCCTTCCACACTGGACAATGGACCAGCCTG
AACTGGACCAGAGTCGGGTGGACCCAGCACAGACGGGGGCATTGCCTTCGAGAGCAGACA
CCAAGTGGGACTCGGTTGCTGCGCTGCGAGCTGGTGAGGACCAGGCCTGCAGTGCCTGGG
ATCCACTGCCAGGCGCAGCAGCTGCACCCTCAGTTAAGTGCCTTCTGCTCACCTGGGTTA
AAATGTTCCCCAACAGAACCGTCCACAAGTCCGTCTCTGCCTCGAGGAAGTCGGATGACC
AACAGCGTGTTGTTGGATGATGTCTTGTAGCAGGAACCGTCGCGGCTGAGTCGGAGACAC
GCAGGGA
>TR405|c1_g2_i1
GGCCTGCAGTGCCTGGGATCCACTGCCAGGCGCAGCAGCTGCACCCTCAGTTAAGTGCCT
TCTGCTCACCTGGGTTAAAATGTTCCCCAACAGAACCGTCCACAAGTCCGTCTCTGCCTC
GAGGAAGTCGGATGATCAACAGCGTGTTGTTGGATGATATCTTGTAGCAGGACTGAGCAA
AGAGAATTTTTTTTATTTTATAAAGGCATGTCCAAAAGTGTTTGTCCACAAAATATCTGG
TCTCTATCATGGGAAATGTGTCTGGATGTTGTTGAACACTTGGGTAGTTTTATTGTGCAA
TGTTGTATTTCTCAGTGAGCTTGTTCACTGCACAGATACTGTATGTATATTTTTGTATAG
ACTGATTCAGAATTTGGATCATTGATGATAAATCATTTAATGTGGCCGATGTGC
>TR405|c1_g3_i1
TGTGTGCCTTGGCAGTCTCAGACGAGCGGCCACCAATCGTGAGGCAGTTGGAGAGAGGAG
GGAGGGCTGTTGTCAAGGGTGACTGGAGGGAGCATATCACAGTGCCACTGCAGACAGATC
TGCGGAAATTTCGCTCCTATAAGGGCGGGTCAGTAAGAGACCTGCTGCGTGCAATGAGGA
ACAAGAAACACCATTACCGAGAGTTGCCTGCCGAGGTACGGGAGACTCTGGGCTCCATCC
CCGACGACTTTGTCTCCTACTTCACCTCCCGCTTCCCCCACCTGCTGATGCACACCTACC
TGGACCGTCGCGGCTGAGTCGGAGACACGCAGGGA
>TR405|c2_g1_i1
GCCTGAACTCCAAACTTTTGTCTGACTGCATAATCACATGAGAATAAAATCACCTACTGT
ATTCAGATGCCACCCTGAACAACCTTTGGAACGATCCACTCTTACCGAGTCAGCACAATA
GTCTTGATTGACAAAAGAGAAGCAGTCTAGCAGCATTAACTGGAATCAAGCACATTTAGC
ATAGTCAATTTTAAAGATCTGTACCCACACAGCACAGTGAGATTTTTTTAAAAAAAA
>TR406|c0_g1_i1
CTGTGTGGCTTTTGTAATTTTCTCTATGTAATTTCCTCTATGAACAAATAAGCTGGCCTG
AAAAACGGCTGCTTGCAAGCAATAACTCACTCACTTTATTGCTCACAGTTCGATATAAGT
CTCATGTTTATTCAGATACCTCCTCATTATTTAGCTTTCAAGGCTTGTCATGTTTACTTG
CGCTCATTTCTTATGATGGTACAATCTATCAGACTCAGGTATGGCCTTAGGTTTCAGGAT
GATTTCAATTATAAAGATTACTTTTTCTTCTGAGAGCAAAGAGACAATAAGATTTATTCA
TTCTGCAGCTATTTTAGGCCATACTGTTATTGTGCTCTTTACAACATAAACCTTTTGCTT
ATTATGTAAAACTAGGCTTTGCTCTGGACTAGTCTCACAGACTTTTATAGAACTCGCATT
AAACTCGGCTGTGAAAATCGGAGCTTCACATCCCAGAGATGTGAGCAAGTAGGCCATCCT
CAACTGTTACCTCGTCTTTAGTTTGCTTCCGACAGAGTTGCATCTACCTTCACTCAGTCA
GGCTAGGAAAGTAACATCAGTCCCATGACAAATGCTGGTATACTTTGTGTGCGCTCTCGG
CTGTTTTCTCCTAACCAGTTTGTTTTGACGGTGAGAGAAAACCCCAGAGGTTATCAGCCA
GTGAAGCTGAGTGGTCTGAGAAGTTTCCTGAACTGATCGTAATGTGCAATATTTAGCACC
TTTTGCTCTTCATGTTGCCTATCTTTCATATAGACAGTGCTGTGTTAATGTCATTGTCTA
ATGTACGCACTTTGTGTGTGTGGTGTGCGTGTATGTGTATGTGTGTGTGTGTCTGTCTGC
GTGTGTGTGCGCATGATGATGATGATGGTGATGATTGGTTGCATAATGTTTGGAGAATGA
ATAAAAAAGTTAAGAG
>TR406|c1_g1_i1
TCCCTGCGTGTCTCCGACTCAGCCGCGACGGTTCTATTCCACCAAGTGATAAATTAGCAT
TCAATTCCACAACTAGAAACCCAGCAGTGTCCTGTTTTTTCTGCCCGTCTCAGGAGCAGT
CGGTGAAGGTGGTCACCATGTTCCCCCGGCGCTGCGTCACTGTCCTGCAGTGCTGCTTTC
CCGAGCCCTGGAATCTGCTCTCAGTCCTGGAGCTGTGCGTGTTAAAGGAGAACATCTTCT
CCAAGTCCTCAAACATGTCGTCAAAGAGTCCTCCGCCGAAGCCGCCCTGCTGAAACTGCC
TCCTCTGTCTGTTCATGGTCTCCCGATGGGCCTGGAAGTGGCTGTCGAAGTGTCTCTTTT
GGTGGGCCTGGTTCTGGGAGTGGAAGTGGTGTTGGTGCCGCTGTTGCTGACCAAAGTGGT
CAAAGTCTTTGAAGATGTCATCGAAGTTGAACGACTGGTAGTGCTGGTTGAAGTTGTAGT
TGCCTCCCCCTCCGCCGCCTCCTCCTCCTCCTCTGTGGCCCTCCCCTGGCGACGGGCCAT
GGCCAAACTGGTCATACTCCCGCCTCCTCG
>TR407|c0_g1_i1
TGTGTGCCTTGGCAGTCTCAGACGAGCGGCCATGTGGGATTTTGATCCTGTGAACACCTA
GGAACTTGACCAGCAGTGAATGGGGGTATTTCCTCAGCTGTTCCATGTAGATCTTCAGGT
TGGCCAGAAGGAATTTGATTTCCCTTTTATTCTGAGTCTTCAAAACGAAGCGTTTATCAT
TTGTCAGGAAGAAGTCAGCCTTGCTCTTGGAGTTGCTGATAAACTGGAGGTAGCAGTTTT
CGGAGCAGAACGACTGCTGGTACTCCTGCTCTGTCATTCCTAAGGAGCCCCGCAGGCTGG
CAAACACGGGGCCTGCAAACGTCTCCATTGTAAAATCCTTACCGTCGCGGCTGAGTCGGA
GACACGCAGGGA
>TR408|c0_g1_i1
GAAAAAGTGTGTTCGTTTGTTTGTTTACAGTGCATGGTTGTAATCTTCCCACATGGTACA
AGCCTTTTCATTGAAATCTTATAGCCTACATTTTTTGGTTCTGCCCTTATGCAGCTTGAA
AACAAATGAAAAGAAAAAGACTGAGATTTATATCTTTCTTTAAGCTTAAGCCAAACACAT
TTTTTTTTTAGGCTTTTTATGCCTTTAATGATAGGACAGCTGAAGAGACATCGGGGTCAC
CTGCAGCAAGGACGATAGTCTCTACTCATGGGACGCCCGTGCTAACCACTATGCCACCGA
GCGCCCCAAGCCAATCACATTTTAAGAGGCAGTTCTGATTTTAAGCATAATGTGGTATTT
TTCTCATAAATTCCAGGTTCTTTAACCTTATTATACTGCAATAACCGTCGCGGCTGAGTC
GGAGACACGCAGGGA
>TR409|c0_g1_i1
ATTTTTGCCATTTGGGTGAACGTACCCTTTAAAACAGCTGGTACTCCACTTCTTGCACTA
TCATGTATAATCCCATTTCAGTGAGCCAACTAACAATGACCAAGTTGGGACACCACAGTA
AAGCACCTTCTCACTGTTTGCTTCACATGAAAATAAAAGCACTACTGCACGATTTCCCCG
CTTTACATTCTCTCCCAGTTATTGTACAAAAAAAATGCCAATATACAGAACGGTACACCT
AGGGAAGAAAACAATAA
>TR410|c0_g1_i1
GATGATATTTACAAACAGAAACTAACATCACTCTTACTCATGCTTGAATACTTAAGTGCT
TTTTTTCAAACAATGTCAAAACGTATCACAGCATCACTACATAATAGAGAAAGTATGTAG
AAAATATGGCCCTGCTCACTTCAAATAATACAATGCAAATATGCAAATAATTTTTCACAT
CAATGGTACCAAAGAATGATAAAAACGAAACATGGCACGTGTACAATATACATATATGGT
AGCTTATGTATATCATTCAATGTCTTTTGTACTGTATGAGTGCCTGCAAGGGCGAACGTG
CCTTAGCACCACAACTGCTGGCAATCTGTTTGTCTCTTGGTTTCTGTGTACCTAATGGTA
GAGACGGTCGGTGCCGGTTTCTACTCTCTATCTGTTGAGTCCCTTATGCATTTGAAGTGC
TGCATTTGTTTTACAGAGACAGAAAAAATCCCTTTTCATCTTCTATTGTCTTTGCCCAGT
CCTTGACATGTGTCTTTCTCTCTCTTTCAGGTAAATCTCAAGATTCACCTAACACTGCAC
AGGGAGCAGACAGAAAAGTGCTTTTTGGAGGGGAAAACAAAGTCTTTTGATGATGATTTC
TTTCCCGTCAAAGAACCTTAAGGAAGGAGAGGTGCGGAGAGACTTTATAAAAAAGTTTTT
CTCTTTGCTCTTTCTTAGCAGATCTCGATTGTCCTTGGGGAGAGAGTGGTCTGCATGTCT
GATAGTGGGGTGGGGATGGGGGAGCTGTAGATGTTGGAGGCGACTGAAGAGGGGAAGGAG
GAGGCGACCTGGGACTGGAAGGTGCTGGACATGGACACCGACGGGTAGGTGGTGGCGACG
GAAGGAGATGGATAGGAAGTGTGGACGGGAGAGGAGTAGCAGGAGGTGACGGGAGAGGGG
TAAGAGGACACCGGAGAGACCGTCGCGGCTGAGTCGGAG
>TR410|c1_g2_i1
ATACATATATATTCATATTTTTATTTATATTTCATTTCTGGGAGGATATCTTGTACACCA
AATATCCCATTGGCAGTTAAGCGCATTCAATGTGTTTAGAAGCCAGAAACAGTCACTTGT
TTTAACAAACACAAATACAAAATAAAGATAACCACAAAATAATGAACTGCATGTATATAA
CATACAAAAGAATCCCATGCCTACTCAGTAGGTAACTTCAACATTCCAGCTCTTGAAGAT
GTGGATATTTACACTTAAGTTTTACAAAAATATACTTTATAATTTTTCTCCTTTTTTGCT
TACATTCTAATGAAATGAAGCGGTGCCCTCATAGCTCGTCCCTTTTTCCTCCCTCTGAGT
ATGACTTACATTCTGTAACAAAAATATTCCCTCAACCCTTAAGGCGAGATGCAGTGCATC
CTCTCTCTCGCGCGCGCAGCCGAGTCACAACATCAGCAAGGCTTCACAAAAGGCACCAAA
TAACGGGAGTGTTTGTCTTGTTTAGACAGGCGCGGCTGAGTCGGAGACACGCAG
>TR410|c2_g1_i1
GTCTCCGACTCAGCCGCGACGGTAGGAACTGAGGCTTGAGCTCTGAGATGAGGAGGAGGT
AGAAGAGGAGGAAGTGGAGGAGGACGGGACGGATGAGGAGGAGGACGAGGTGGTCTGTGA
GGCAGCGGAGGAAGAGCTGGAGCTGGGGGCAATGTTGCCCATCAGACCGGTGAACAGGCC
CAAAATGGGCTCCGCCCAGAGGCTGTTGCTGCAGGTGGTGGCGGGCTCCAGGGTGAAGCG
GCCCGTGTAAGAGATGGGGGGCAGCCTCTGGGTGGGGTAGGTCTGCTCCGGCTTCTCACA
GTTGAAGGGGATATCAGGTAACGTATCTGGCCGCTCGTCTGAGACTGCCAA
>TR410|c3_g1_i1
GAGGGGTAAGAGGACACCGGAGAGGGGTAGGAGGTGATGGGTGAGGGGTAGCTGGAGGCA
GGCGATGCGGCTGATACCGGCGCTGCTGTCACTGCCACCGCTCCCGCCTTCTCCGCTTTC
TTGTCCTTCTGCCGTAGGTGGATCTTCGTGTGCCTCTTCCTCTCGTCGCTGCGGGCGAAC
TTGCGTCCGCAGATCTCGCAGGCGAAGGGCTTCTCGCCGGTGTGAGTGCGGATGTGTGTT
GTCAGGTGGTCGCTGCGGCTGAAGTTGCGCATGCAGATGCGGCACTGGAAGGGTTTCTGG
CCCGTGTGGATGCGGATGTGACGCGTGAGCTCATCGGAACGTGAGAAGCGGCGGTCGCAG
GTCTCCACTGGGCAAGCGTAGGGCCTCTCGTGAGGCGGTGTCTTGCTCGGCCGGGTGGGG
TACTTGCGCATGCGGCTTGGCTTTATCAGCTGGGACTGGTAGACGCTCTTTAAGTCCTGG
GAACCAGTCTGGGTGGCAAAGGCCTTGATGGTGGGCAGAGGGGTGAGGGAGGGCTGGCTT
GACTGACTCTGGAAGGGCTTTTGGTCAGGCGGCACCAGGCTGATCTCTCCCTGCTGCTGA
GGGAAGAGGTAGTCAGGAATCATGGGCACAGGGAAGCTAGTGCTGCAGGTCTTGCCGTTG
GGGTACGCCGGAGGAGGGTACTGCACTGCTCCCGCCGAGCTGGGAAAAGCCTGGCCCTGG
TCTGGGAAGATGTCAGAGTTGGGGCTGGAGTAGGTTGGGGCGGCCGAGTAGATGGGGTTT
GGCTCGC
>TR411|c0_g1_i1
ATGAGGACTCCTTGCAGCTTGATTGACTCCTTAGTTGAAGGGACAGGTGTCACATCAGAG
CAGAGGTAAGAAGCCACCAGCGGCTGGAGTTTGCCCAGGGCCGAGGCCTGAGCCACAGAG
TCGGATTGGGGCTGCTGTTGCTGCTGTTCCTGGTCGCCGCCACAAAAGTCAAGAGGGCAC
TCTTCGGAGGTGGCCTTGCACTTGGCGGGGCCGCTGCTACCGTCGCGGCTGAGTCGGAGA
CACGCAGGGA
>TR412|c0_g1_i1
TTAACCAGCTTACTCTGCTGACATCATCAAAGTGAGACGCGAGTTGGGGGAATTCCCGTG
CTACTGCCACCTCCTTCCGTCTTTAAGAGCCCCTAAGTGGCTTACATTTCCAGTCTTTTC
ATGTGCTGATATCAGATGTGGCCAGAGAGTGAGACCATGGCCGCTCACTCTGTCACTGAC
GATGCTTTCAACTGGTGTTTTTGAATTTGGAGATAA
>TR413|c1_g1_i1
CTGAGTTGTGAATTTTTTTTTGGAAAACGTAAAATGCATTCACTGTATTATAAACAATAA
ACATGTTTCCATGTTCTGACGTGTGTGTGATGAACGCTCAGCAGTGTTTTCATACTGACT
GGTGTGTGTGTGTGTGTGTGTGTGTCCTCTGTGTCTTATCAATTGTGAAAAGCTGTAAAC
AAAAGACCAGTAAACTGAGTCGGAGGAGAAAACTTAAGCGCTGACACGAACATCCCTCTG
GGCCGGAGTCAAACACACGGTGAAGAAGTCAGAACAAGAAGTGGTCCTCAAGCATTCGTG
TTCTGACAG
>TR414|c0_g1_i1
GAGTTGAGACAGAGGGAGGACTTACAGGAGGAGTTGAGGAGGAGCAAGATGGAGGTGTCT
GTGCTTCATGAAGTGGTACAAAAAGAACAAAGGGAGAAGAAGGAGGCGCAGGAGGAGCTG
ATGAAGAGGGGAGAAGAGGTAACAGCTCTCAGAGAAGAGGTGCAGAAGGAGTGGAGACAG
AGGGAGGAGGTGCAGGAGGAGCTGAGGAGGAGCAAGAGGGAAATGTCTGCACTTAGTGAG
GAGGTGAAAGGTGAACAAAGAGAGAAGAAGGAGGTGCAGGATGAGCTGATGAAGAGGAGA
GATGACATGCAGGAGGAACTGAGGAGGAATGAGAGGGAAAAGTCTATACTTAGAGAGGAG
GTGCAGAGGGAGAGGAGGCAGAGGAAGGAGGTACAGGAGGAGCTGAGGAGGACTGAGAAT
AGGCTGACAGCTGTCAAAGAGGAGGAGGAGGTACAGGAGAAGTTAATGAGGACAGAGAAG
GAGGTGACAGCTCTCAGAGAGGAGGTGCAGAAGAAGAGGGGGGAGGCCAAGGAGGAGTTG
AGACAGAGGGAGGACTTACAGGAGGAGTTGAGGAGGAGCAAGATGGAGGTGTCTGTGCTT
CATGAAGTGGTACAAAAAGAACAAAGGGAGAAGAAGGAGGCGCAGGAGGAGCTGATGAAG
AGGGGAGAAGAGGTAACAGCTCTCAGAGAAGAGGTGCAGAAGGAGTGGAGACAGAGGGAG
GAGGTGCAGGAGGAGCTGAGGAGGAGCAAGAGGGAAATGTCTGCACTTAGTGAGGAGGTG
AAAGGTGAACAAAGAGAGAAGAAGGAGGTGCAGGATGAGCTGATGAAGAGGAGAGATGAC
ATGCAGGAGGAACTGAGGAGGAATGAGAGGGAAAAGTCTATACTTAGAGAGGAGGTGCAG
AGGGAGAGGAGGCAGAGGAAGGAGGTACAGGAGGAGCTGAGGAGGACTGAGAATAGGCTG
ACAGCTGTCAAAGAGGAGGAGGAGGTACAGGAGAAGTTAATGAGGACAGAGAAGGAGGTG
ACAGCTCTCAGAGAGGAGGTGCAGAAGAAGAGGGGGGAGGCCAAGGAGGAGTTGAGACAG
AGGGAGGACTT
>TR415|c0_g1_i1
TGTGTGCCTTGGCAGTCTCAGACGAGCGGCCAGTCCTCCTCCTGAAGGGCCAGTTTGCTC
GACCAAAGGAGCTCAAAAAATCTTTGTGTTTGAGATTGGGCAAGCTCTCAGACATCCACA
CTGCTTCAGTTTCTCAGTGTGCATACAGTGTGTGTGTGTATATGTGAGTGAGCATGACGA
GGGAAGGTAGTATCAATACGGTCTTTTGAGGGCCTCTTCACAAATCTCCAATTGAGGCAG
CGGTTTTCTGAAGGAAAAATAGCCCCAACAATATGCATAAACTACACAAACTAAGTGTTG
GGGGAATGGTCACTGCAGTCAAGCTAGGAAAATGAGCCAGCTGCTTGTTAAATGTGTTTA
TGCTCTGATGCAATTCCTCTTTAGTTTTCTTAATTGCTTGAGACACTACCGTCGCGGCTG
AGTCGGAGACACGCAGGGA
>TR416|c0_g1_i1
GTCAGAATTATTTCACTGTGATGATAGTAGTCCATTTTAATTTTTTCCAAGCCCAATGTC
ACCCAAAAGGAGCTTCACGAGTCCTACAGCGTGACATCCTCAGTCCAGATAAGGAAGGAA
GCAAGGATTGCAGAAGTGCCACCCTCTCTGCAGTTTTAATTACTTGGTTTGTCATAATTT
AATTATTGAGTTAACTTATCAGCTA
>TR417|c0_g1_i1
TGTGTGCCTTGGCAGTCTCAGACGAGCGGCCACAGACGTGTGCTCTTCCGATCTAACGGA
CTTTTTTTTTTTGGAGTAGTAAAGAATGTTTTTTTATTCATTAAATACAAAAAAGTCCAG
AACAGTGATGACTAAAATAGAACAATAGAAAAGGCACAATAATTTACTCGAAAATCATAC
TGTGCCATGAAAAATAAACCTGTCTCCTTTCTTCTACTGTGGCTGAAAATAGATGGTCAT
CTTCTTGACATGATTCCAATGTGTTCTACACTCAAGAGATCCCGTGGCAGTATAATGGCT
TGGCATGAGGAGCAGTGTTGAGGTCAACTTTTCCCTGTAGCATCAAAATGAAGGCCAATG
AATACAGTGGTTTCACAAGAAGGAGCAGACTTTCTGCGGCCTGAAGGGGTTGGTGCTGGA
GGACACGCCCGTGAGCAGGGGGTCCTGCAAGGCATTCTGCATGCAAAACTGTTGAAGGTC
TGCCGCTGCCTGGGAGACCTTCACTCTGTTTATGCTCGCCTCGAAGCGGAGCTGCTGTAC
GACTTTTTTCATAGCTACAAGGTTTGAGGAACTCGACATTCTCGGTGTGATTTGGTGGAA
AATGAACGCCGAGCGGTGGGTGGGAATCCGGGCTGGATGCTGAGACAAAAGCAAAGATGA
TGACATCCGGATTCCGGTTGTTCACACTTGTGACT
>TR418|c0_g1_i1
AGAACTGAGAAGTTAAGGAATGGTGTAAAAATAAATAAATAAAAGTGGTCAAAGGTCTAG
TCTATTATAAATATATATTATAAAATGTTATTTACAGTGTAAGGATTTATGTCGTCAATT
GTGTACATCAAGCAGAATACTGTGCAGGATAAGTCATGTTAAAGTGCATATTAGTCTGTA
AAGATGCAGTTGTTGCAACATTGGCAACCTGGGAACAAAAAAGCATGGCCGCTCGTCTGA
GACTGCCAAGGCACACA
>TR419|c0_g1_i1
ATCTAATCGAAACCGCTGTGTTCTTCCTCTCCCCCTCAGATGAGAAGTGCCAACTTCAAC
ACTGACCCTTACGTTCGTGAATTCGGGGTGATGGTGAGGGACGAGATGACAGAAGTGAAT
GGCCGCGTCCTACAAGCACCTTCCATCCTCTATGGAGGCAGGAACAAAGCAATAGCCACA
CCAATCCAGGGAGTATGGGACATGAGGAACAAGCAGTTACCGTCGCGGCTGAGTCGGAGA
CACGCAGGGA
>TR420|c0_g1_i1
GGGAGGTATGCTGGTCATCTCTGACAGAGCGGTGCAGAGGTCGGACACTTTTCCTGCTTT
AGGAACCACAACACGATGCTGTGCAGGTTTGGCGTACGGGTCCAGAGAGACGAAGAAGAC
CTCCATGACGCGCTCCTTGCTGACAGGAAGCGGGACGCTCAGGTAGCAGAAGGGGTCGAA
GGTCACGGAGACCTTGCCGCACTCGGGGCAGATGAGAGTGACCGTCGCGGCTGAGTCGGA
GACACGCAGG
>TR421|c0_g1_i1
GATCTTGTCCTTGAACCAGGAGATCTCCGGGTCCGGGTTTCCGCTGGCGGCACACAGCAT
GGTGGCGGTTCTGGCCCTCTCAACCACCTTGAGTTGGGGACCCATATCGATGGTGGGGAA
GCCATGGGGGATCTGGTTCTCTGCAAAAGCACAAAGGCAGACGTTTTAGCGCATCCATGA
GATGCACAGAACAAGAAATGGAGGAAAACAAGAGGGGGAGAGAAAGGTGTTTACAAAAAG
ATTCTGACAGAATAGGCTCTCGACTGCTGTGAGAGGCGTTGAGTGCATCAGAGCTGTTGA
GCTCGCAAGG
>TR422|c0_g1_i1
GGACCTGGAGCGCCCGGTGCCCGCGCTGCTGCAGCCGGGCTTCCAGGTGCGCTTCGTCGA
TATTGCTACGCTTTCAGAAGCTGCTCGCGCAGAACTGGAGCGCCCTGGAGCCCAAAAACA
TATAAAACCCGCGGCGCCCATGGCTGCGGCCGGGCCGGCGCTCGAAGTGCGCTCGCCCGG
CCTGCTCACGCTGCTGCAGGACCTGGGCCGGCCCGGCCAGGCGGGGCAGGGCGTGTCGGC
CTCCGGCGCG
>TR423|c0_g1_i1
TGTGTGCCTTGGCAGTCTCAGACGAACGGCCAATGACAACCGTCTCAAGTCCTCTGAGTC
CAGCGAAGGCAGGAGCAGGTGTGAGAGGTCAAAGGGCATCTGAAAGGATTCATTTAGCCA
ATGAACTGTCAGGAAACGCTGCATCTCTCCTCTCAGTTCTGCCACAGTGCAGTTCGTTGC
TCCAGCTCACGTTCAAGATCAGGGAACCTCCTGAACAAACGCGTGACTGAATGATGTCCT
GCTCCGCTTCCTTGTTTGTGATTTTCTTTTGAACGTCGTCTGCTGAATTTCCCCTCTGTT
CGTAGTCCACTTGCCCCCGTATCACTGACCGTCGCGGCTGAGTCGGAGACACGCAGGGA
>TR424|c0_g1_i1
AACCTCTGACCCCTTTTATCTTTAACTTGTTATTCTCTCGTTTTTTTCTAGTTCAGTATT
TATTTTCATGTTTGAGCAAAATAAAACCAGACTCACATTCGTTGTGTGTTCACACACTCA
GACAAAATAAAACTGATCCTGATTCAGCTCCTCGGTCACGTCGACCGTTCGTCCTTCAGT
CTTTTCTCAGTCGAGTCACCTCCAGCAGAAATGAACATCTGTGACTGAATCAGACCACAA
GCTTCAGTTTGTCCCACAGACCCTGAACACATCACCACTGTAACTGGTTTATGACCACGT
TTAAAACTCTCACACTGATTCTTTATCCACGTGTGAATTATGAAGATTCACTTTGGGCTG
AGGAAACATCTGAACGCTGCTGCTCAGACTGTTGTTTGTCTCCACGTCCTCCAGGTGGCG
TCATTACACCAAAGCAGAGCTCCTCTGTGCTCCAGCTCACAAAACATGGCCGCTCGTCTG
AGACTGCCAAGGCACACA
>TR424|c1_g1_i1
ACTCTTCGGCAGTTTTTAAAAAGACATTTCAGGATATTTCAGTGAAGTTTCCGTTGCCGT
GGTTACCCACTGACGTCCGTTTGTTTCTTCCTCCTCAAAACCTCCGAGCAGAGTTTCATC
TTTCATCCTTTAAGAGTTCCTGAACGTTTCATGAACGTGAAAATGACACAAACTGCTCGT
TAACTTATTGATTGATGAATATTGATTATTTACAGCCACATGAGAAATGCATCAGCTGAT
CTGTAAACGAGTCA
>TR425|c0_g1_i1
TTTTTTTTGAGATGTGCAAAATCTGTTTATTTTGTTACCATCTTTCAACAAACGGTATCG
GATCTGATCCATAAGCTTTGCAAATATACACAGAAATCAAACATACCATGATTTAATTGT
AACACAAGTGTAACAGAAATGTCTTGTATCAAAAAAAATCTTATAAAAATGATCTTCAAA
AGCAATTTCAAACACAAACATAGCAAAGTGCAGTGAAATATAAAATAACTCAAATGTAAG
GCTGTCATAGCACAGATTCAAAATACTGACATGGCATTAGCGTTCATGAGCAATATATAA
AAAATAACCTACAGTCTAAAAATGTTACTGCACTTCAAACAAGATACTCTAAGATCTAAA
ACATTCCTGCAGCAGAAAATGCAAAAAAAGCAACAAAATATGACTTAATTCTTCATCATT
TCACTTCCTCCACTCCACATTAAAACTTCATCTCTTCAAATAGTAAAGTGACCTTCAATC
AATAGGAACTTGCATTTTTACCCTTGTCAACTCAGCTACTTCAGCCTACTTATCTTTGGT
GAAAGTATTGATGTACGTGAGCATACAGTTCAGTCCAGTTCTATTCTACAAATGAGAGCT
GGGTGGATGCAGGTAAGGCTGACACAGTGGGACTCTATGCAAAGGTGGGAAGTAGAAGGC
ATCAGTGTGAGTTGCAGCAGTGATGACATGATCATCATCATCATTGTACTACGACGACAG
CAGCAAGCGGAACGACTATTCAGCTTCATCTTTCAGGGTGAACCATTCTGTGACACCAGA
AATCAGGTCAACTTGAGCCAACTCAATCTGCACCTGTCCAAGGACGTCGCGGCTCCTGAA
CGACGCAGAGTTATTCTTGACTGACACACTGAGGCGTCTGAATTTCACCTCATCCACAGG
CAGAGTATACTCAAACTTCTCATTGTATTCTGGGTTCAGGTCTCGTTTCTTCACTGCTGT
CTTCCTCTTGGTGGCCTTGCTTTTGTCTGGCAGCAGCATGAGGGAGACATAGCTGTCTAC
GCCATCCTTACCTTGAGACAACAGACCTCTGCAGGCATGGACCATGACGATGAGCTGTCT
CTCCTGTGAGGCATATGAAATAGACAACTTCACCTGTCCATTTCCAGATCCAAAGGAAGC
ACACGGCAGAGTCCCTGCACTGATCATATCCACCATTTTGGAATCTAAAATCTTGAGTTC
AGCCCTCAGGAGGATCTGACTCTCAGGTAAGGCTCCATCCAGATGGAACCACTGGTCCAA
GACCAGCTGTGGCTCTGCAAGCAGCTCCTTGACAGGAATCACCAGAGATCCCATTGGCTG
GTCCCAACCACTGGACAACTTTAATACAAGCATCTGACGTTTAGGGTCCTGAACCAGGAA
GTAGAAGGACTCATTCCACTCAGGACTGGTGCTGCGGTCACATAGTTTGGTTTTGTAGGT
TGTTTCACCAAGACCAAGCTCAGCTCCTGCTTTGGGTTCCTTTCCACTCTTCTTCAAAGG
CAATGAATGGGCTCTCTCCATATGAACAAAGAGCAGAGCAGCAGTGGGGACAGCCTTGTT
CTGATAAGACTGGAGAGACTGAAGCTGCAGTACCTGATCAAGTGTGCCTGCATGTGACAC
TGTAGGAACCCATTCCAGTATCAGGTGAACCTGCCCAGACTTCACATCATTCAGAGTGAA
CCACTGATCTGTGTACTGGGACCTGATGACCTCATTTAGCTTAACATTGAACCTGCCAAG
GAAGTCATCAGAGTCTAAATCCTTATCAAATGCTTCAAACTTGATCTCCTGGACGTTGTG
TCCATTCAAAACCACCTCATACATTTGGCCGCTCGTCTGAGACTGCCAAGGCACACA
>TR426|c0_g1_i1
AAACGTTCCACAGAATACGTCTGATTAAATCTTAGTCAAAGTTTGAGAGAAGATGAAGTG
AAAGGAAAATATGTTGGTTGTGGGAAGTGCAGTACGGTGAAGATTACATCATATTTACAC
AAAGCAGTTAAGGTCATGAGGAGGTAAAATATTGAAAAAGTCAATAATGACTTGAAGTAA
ACAATGGGACATGAACCTTACTCGCCAGTCTTAAAATCACATATTTTATACTTTTCACAA
TGTGAACGAACAGAGACAAGGAGACAAGTTGAAGCAAGAGGCATTTAACAAAATTACATT
TTTTGATTGGGAGCCGTCATTTTAATAAGACCTCATCTGTCCATTGTTTTCTTATTACAG
ACATACCACTGTATATTACAAAGGCCTATATACAAACACTCATGT
>TR427|c0_g1_i1
AGCGTTTCTGTCATCCTCTTGTTGAGTGGAGAGTCCCCACCAGGCAGTAGCTCTGCACTG
GAGTTGTCCATACTGGGACTGGTGAGGGTCATGTCATCACTGCTGGTTGGGGAACCGAAG
CTGAGAGCGCTCGGGGTGCTCAGGCTGCGTCCTCCCACTCGGGCAGCCAGTGGAGGGTCT
TCATCCCTCAACCCAGGCTCGTCCTCACTGGGCGGTACCAACAGACAGACATAAGTGTGC
AGCTGAATCAGCAGGCGGCGCTGGAGCATCCACACCACCATCTGGAT
>TR427|c0_g2_i1
TCAACAAGAGGATGACAGAAACGCTGCTTGCCAGCCTGTCAGAGCACGAGAGGCAGGTTA
TTCTTAACATCCCTGCTGCACAAAATCCAGAGGATCTGCGGATGTTTGCACGGCTGCTTC
ACTATTTCCGGGGACATCACCACCTGGAAGAGATTATGTACAATGAGAACATGAGGCGCT
CGCAGCTCAAGACACTGTTTGACAAGTTCCGCAGCGTCCTTGTGGTGACCAACCATGAGG
ATCCCATTATTTCAATCTTTCAGTCACCCATGGAGTAGTGGCACTGAGACGGTATCAGCT
CCCACCGACTGGAAAAGACGTCAGCTTGAGAGCATTTAATAGCCCGCTGTGCCTACAGCT
GAGTGCTATTCACGGAAATTTGTTTTTAAATGAACTGATGCAATGATTGCATTAAGGTGT
GCAGATTTACGAAACGCATAAAGTGTTTTTTCCTTCATGAGCCAATGTCTGTTTACAATA
TTAAATTATTTTGTACATACCAGG
>TR427|c0_g3_i1
TCCCTGCGTGTCTCCGACTCAGCCGCGACGGTCTTGTGGTGACCAACCATGAGGATCCCA
TTATTTCAATCTTTCAGTCACCCATGGAGTAGTGGCACTGAGACGGTATCAGCTCCCACC
GACTGGAAAAGACGTCAGCTTGAGAGCATTTAATAGCCCGCTGTGCCTACAGCTGAGTGC
TATTCACGGAAATTTGTTTTTAAATGAACTGATGCAATGATTGCATTAAGGTGTGCAGAT
TTACGAAACGCATAAAGTGTTTTTTCCTTCATGAGCCAATGTCTGTTTACAATATTAAAT
TATTTTGTACATACCAGG
>TR427|c0_g4_i1
TCCCTGCGTGTCTCCGACTCAGCCGCGACGGTCTCACAGCGAAACAACGAAGTCCATATG
CGCTGAACACAACTGGGGATGGTCTTGAAGATCAAGATGGTGATTCAAGGTTCTCTGACA
TCATCCTGGCCACCATCCTGGCCACCAAATCTGACATGTGTGGAAAGAAGTTCGAACTGA
AGATAGACAATGTTCGGTTTGTGGGTCACCCTACTCTCCTTCAGCATCCCCCCATCATTT
CGGTTTCGAAGACTGATCCTTCACCCAAGAGAGAAATGCCTACGATGATCTTGTTCAATG
CGGTTTTTGCACTAAGGGCGAATGCTGACCCGTCCGTCATCAGCTGCATGCACAACTTGT
CGCGTCGTATCGCGATCGCCCTGCAGCACGAGGAACCGTCGCGGCTGAGTCGGAGAC
>TR427|c0_g4_i3
TACAAAACTGGCGACAAAACGAGTCCCATTAGCGTCATACTGGTCAGCTCTGGCAGCCGA
GGGAACGAACTGCTTTTCCGGTACCCCTTTCAAAGAGTGGCCGAATGTCCATCATCTCTC
ACAGCGAAACAACGAAGTCCATATGCGCTGAACACAACTGGGGATGGTCTTGAAGATCAA
GATGGTGATTCAAGGTTCTCTGACATCATCCTGGCCACCATCCTGGCCACCAAATCTGAC
ATGTGTGGAAAGAAGTTCGAACTGAAGATAGACAATGTTCGGTTTGTGGGTCACCCTACT
CTCCTTCAGCATCCCCCCATCATTTCGGTTTCGAAGACTGATCCTTCACCCAAGAGAGAA
ATGCCTACGATGATCTTGTTCAATGTGGTTTTTGCACTAAGGGCGAATGCTGACCCGTCC
GTCATCAGCTGCATGCACAACTTGTCGCGTCGTATCGCGATCGCCCTGCAGCACGAGGAG
CGGCGTTGCCAATACCTGACCAGAGAGGCCAAACTGATGCTGGCCGTCCAGGATGAGATT
ACTACCATGACTGAGACGGATGGAAGCCCCCAGTCCCCATTTAGACAAATTCTTCCCAAA
TGTAAGCTGGCCAGAGACTTGAAGGAAGCTTATGACAGTCTTTGTACAACTGGCGTGGTG
CGACTCCATATTAACAACTGGCTCGAGGTGAGCTTTTGTTTACCACACAAGATTCACAGG
ATTGGTGGCAACTATATCCCCCCCGAGGCATTAGAGCGCAGCCTTAAGGCTATCAGGCCC
TATCATGCCCTGCTGCTGCTAGAGAGTGAGAAGGCGCTGTTGGGCCAGCTTCCTCTCGAC
TGCTCGCCAGCGATGGTGCGCCTCATCAAAACCTGCTCAGCGGTGAAAAACCTGCAGCAG
CTCGCACAGGATGCTGACCTGGCCTTACTTCAGATCTTTCAAATTGCCGCTCACTTGGTT
TACTGGGGCAAAGCGATCATCATCTACCCACTGTGTGAGAACAACGTCTACATGCTGTCC
CCTCATGCCAA
>TR428|c0_g2_i1
GATTTTCTTTCGTATCTTAAATCACTACAAATGGTGTCTGATGCCATCTGTTGTGTCTGC
TGGTGTGTCTGACTCCATTAGCACTCAATAAACAAGTGGTGCCTCACTTAAAACGCATAT
ACTCTCGTTCATTAGGCTCAGTCAGAGGTGCCTCGAAATGGATATTCAGTGGGTGGAATT
TTTGTACAACAACCAGACAGCAGATGATAAAATTCAAGGGTAACGTTGATGAAAGTGGAA
ACACCACCATAGTAAAACTCAGTGAGGTATTTATGGTATCTGCACTGCTAAATGGCCGCT
CGTCTGAGACTGCCAAGGCACACA
>TR428|c1_g1_i1
ATTTATGGTATCTGCACTGCTAAAATGTAGTAATGATGTGGTGGTCTTGTGATCCACGTG
GAATCTTGCACTGGTAATATGTAAGCCGACCCATCAGCATGGCATAAGGAGGACACAGTA
TACACGTGCTGTACCTATGGATGCACTCCAAGTATACAGTATACAGGGCTTAGTAGCTGT
GTGTGCACTTGCAGGCGCCTGTCTGTGCGTGATCCATGGCGTGCATGTGTGTTTATGCGT
GTCAGAGCAATGAGGCACAGTTCTTTAGCAGCAGGGGTTTGGCCATATCCAGGATGTCCA
GGTTTGGATCGAGCGATCTGCCCAGGCCCTCCAGTACCATGATGGCAAACACAATGGAGG
CAAAATTACTCTCCAGCTTCA
>TR429|c0_g1_i1
AAATGAATCAATAAAAGAAAATAAGAAATAATTGAAAATAAATAAATGTGAAAATAAATT
AACTAAAATAAGACAGGCAGATAAGTAGGCAATGCAGGAATATTAACACATCCGTCTACC
AAAACTATCCCATTTTTCTTTTATCATATCATTTTCACAATTTAATCTCCCCATCATCTG
TGTTTTCTACACCTCAGAATAGTCCGTGCACATGTTTCTAAGCCACTTTTTAATATTCTA
AAACTGTATTTGTTCAGTAGTGGCACCACAGTTCTGTCTCCAAGGAGACATAGTCTTGGT
GATCTGGGAAGTTTAATGATGATTTGCTCATATAATCTATAACTTTTTCCAACACTTCCA
ACATAGATCAATTAATTTTATCAATTAAACCTATTCTGTTAAATCCTGATGTGTAAA
>TR430|c0_g1_i1
TGTGTGCCTTGGCAGTCTCAGACGAGCGGCCAGTCTTCTTCTTGTACAGCTTGATGAAGT
GCTCCATGACGCGCTGGTCGAAGTCTTCACCTCCCAGATGAGTGTCACCGTTGGTGGCCA
CCACCTCGAACACACCATTGTCAATGGTCAGGAGGGAGACATCGAAGGTGCCGCCACCCA
GATCGAAAACGAGAATGTTCTTCTCGCCATCCCTTTTGTCCAGACCATAAGCAATGGCAG
CAGCAGTTGGCTCATTGATGATTCTCATCACATTCAGACCAGCGATGGTCCCAGCATCCT
TGGTGGCCTGGCGCTGGGCATCATTGAAATAGGCGGGGACAGTGACCACAGCATGGGTGA
CCTTCTTGCCGAGATAAGCCTCAGCAGTCTCCTTCATCTTAGTCAGCACCATGGCAGAAA
TCTCCTACCGTCGCGGCTGAGTCGGAGACACGCAGGGA
>TR431|c0_g1_i1
GGAGCTCTGTGATAACTGCCAGCCAACAGCCTGTTTGATCCTGAGGGATGGCAGAGGGAT
GTAAGGTGTTTGAAGCTGACAATCCCTTTGTGATGATAACACATGTTTTTCAGTGCGCGC
GCTGATCCTCCCTCTCCTATTGTATTATGGGCAGCAGACGGCAGCTACCTTTAGGCCCAG
CGCGGTTATGGGCAGCTGTCGGCATTGTGGGAAGCGCCGACCGTCGCGGCTGAGTCGGAG
ACACGCAGGGA
>TR432|c0_g1_i1
ACAATAAGAGATGGGCCTAATCGCTGGATTTGGATACCAGTGCCACCACAACCTCTACAT
TTTTCGGCTGTCGCTCCCTTTTTGGCACCAGCTCCTTTACATGGTGCACAAATGACATTC
CGATTTATTGCAAGCTGTCGTGTCGACCCATTGTATAGCTCTGGCAACGAGACTCTGAAT
TTGTGAACTTTATCAAGGTTCTTTGAAGCAGAGGGATGTGGCCGCTCGTCTGAGACTGCC
AAGGCACACA
>TR433|c0_g1_i1
TCCCTGCGTGTCTCCGACTCAGCCGCGACGGTCTGAAAACTATGCAACTGCGGCCCTTCG
TTAGTATGTGGCAGTGGTTTAAAAACACGGAGGTGAACGTGGTCGTCTCCTCCCACATGG
ACCTATGGTCACGAGCGATGACCGAAAGAACGAGATCACAGGTACAAGTGGCCGAAATGG
GTTTTCTCTGCAGGGTGCCTGGGTGAGAAGCTCAGCCATTCAGGATTCCCCAGTCAGAGT
TAGCTGACGTGGCCGGAGAAAGGGAAGTCTGCCACCGCACAACCCGACTCTTAATGAAGT
AGTTGGTACCGGCCACCACCTGCGTTGTGTAGCTCTTGGCTAAGAAAGCACCAAACTG
>TR434|c0_g1_i1
TTGGCAGTCTCAGACGAGCGGCCAATGTTTCCTCCTCGATCGATCCATCGACGCATCAAG
TGTGTGTGACTCCACGTTCTTCGACATGCATTTTACATTCGTGCCATCCGACATGCTGAT
GTGTTCATCTGTCTGCCAGCCTCGTGTGTTTGTCGCCCATGCGCTTCACTGTGGCTGTGG
GTAATGTCTTATTAGGACTCTTTGGGGAGTCACTATTAGCTATGCATGGAGGAGCAGGTA
GACATGCTCCAATAACGTCCCCCCGGCCAAAACGACATGCTGTTCAGAACACGACAGGAC
ATGAAGACGTTCTGCATCTCTCAGTAGTGTGTGTGTGACCGTCGCGGCTGAGTCGGAGAC
ACGCAGGGA
>TR434|c1_g1_i1
GCACTTAAAATATCTGCTCTACTTTGATATTGGTGTAATAACCTCAATCTTGGCCTCATG
TAGATAGAAACAGCTGCTCCAGTTGAATTTGGTAGCATTATACTTTCAACCCCCTCCTCC
CCCTCCAAAAGAACTGGGACCCTTAAGTGTACCGCACATGTATACACTCAGAAACGCAGG
ATTTTCAACACTAAGCGCATTTTTGTTGGCACTTCACAATGAAAGGAGGGTTGTTTTGTC
TACCACAGCCTTGACAAAGTGATTGATTTTGTTGTAACGGATTTGAAGGTCTGGACCCAG
GTGGAAACCAGGACTTTAGTGTTTTATAGACATTTGTTGTGACTCGAGACATCCAGCATG
AAACCGAGACAGTCCTGGACAAACGTGGACGTCTGCTCATCCTAATTACATCAGAAAAAT
TGGAAAAAAAAATTACACTTAAACTGGCAGAATATGTGTGTGTGTGCCAAACTTGTATGC
CAATCCAAGTTTTTGAAACAC
>TR434|c2_g1_i1
TGTGTGCCTTGGCAGTCTCAGACGAGCGGCCACTTTTTATCAGACATGGATTTCTCCGTA
GCTACTGTTCAGAGCAAAAACAAACAAACAAACAAAAAAAACCCAACGCATTTTCCTATG
ACACTTCATTTTATCTGTACAAATCAATGAGAGATGAAAAGCAAAAAAAATGTGTGTGGG
AGTGAGGGAAGGACATCAGTAACAAACTGTGGGATAAGGAAGAGAAAACATAGGAGTGCT
TACAAAAAAAAAGTGTCAAATTCACCCACTTGCTGTTTACTGACCTCCCTCTGCCTCTTA
CCCTTGATGACCACTCGCGCATCAGGCTGACCTGAGTGCAGACCGTCGCGACTGAGTCGG
AGACACGCAGGGA
>TR435|c0_g2_i1
TGTGTGCCTTGGCAGTCTCAGACGAGCGGCCAGCACTTCTGCGTGGGTGACCGCTACCTG
CTCATCGACTCAGACATTGTGTGCGAGCAGGACATCTTTGAGTGGACCAAGCTCAACAAC
AGCAACATGGTTTAGCAGAATCTGTTGCTCAAGACGAAGGAGCCTCACCCTTGCCTTTTG
GGAAGGTTTCAAAGGGAATGAACAATTGATAAACAGACTTTTTGTAGCGTGTGCAAGCTA
TATCATGCATCTGACATTCATATGGAATCATTTGACCACAAAATGGAGAGGTGACATCTC
TGCATTGCTCCCTGCTGGAGAATAATGAAGACTGCACCAGCAATAACAGAAAGCTTTCCA
TCTATGGTTTCATCCTTAAATGCAAAAAATACCTAAACACTGAAAATACTTAAAAACATG
CAATAATCGTTGTTTGTTATACACACTGGGATTTTAGAATTTTAGCAATGAACAAAAAAA
AATTGTTTGTCAAGTACCGTCGCGGCTGAGTCGGAGACACGCAGGGA
>TR435|c1_g1_i1
GTCAAGTTTCTTGTAGTCAAACACTGTTGTATCACCTCAGTCTGCTCTGAAATGTTCAGT
AAGAACGTCAGTAGTTACATTTTATGGGTCGGTAATTTCCTGAGAATTTCCTGGGAAGAA
CTTTTAAACCAAAGTAAATATATTCATAATATTCATGAATTACTGGAAACTTATGTCTTC
ATGTATGTTGAATTTTAAGCTTGCCCGTGGACAAATTTTATATTTGCATGTCCATCTTAA
CCTGCTGCATCGACTGAAAGACTTGAACAGTCTCTATTTTCTATATGACATAAAAATAAA
ATGACATTGTTCTCTGAAGGAAATTAACAACTCACAGAAAATAAATCACAGACCTGTAAA
ATAAAGCATTTCCACACTTTCATATTAAAGATGGAATACAATGTCCATTTTGAAAAGTCC
TGATCAGAATGATTGTACTGTACTGCCAGGTTGAACTGGTGGCGCCCTCTACTGTTAGAG
GGAACCCATGCAATACTAATTTTACTGACTTTTGAAACTGTTACAACTCTCTGGGCATGC
ACGTGCAGACATTTTTGGATATTTACTTGTCAATTTATTAAATAAATTACAGTTTAGAGA
AACACTG
>TR436|c0_g1_i1
AGCAAAAGCTTGGTTCATAAAGGATGGAAAAATCATTTCAATGTAATTTTTACTCAAATC
AACAGAGACGCTCTGGTTTGCTTTGAAAAGGACAAAGTAGTGTCTCATTGCAGGCTGCAG
GGTTGGCCAAAAGGCTGAAGACAAAGACAATAAGCTCTTCATTTCACTGCTCCGCACACT
TGGACCAACTCATCACCGCTGCG
>TR437|c0_g1_i1
GAGATGATACAACGATCCAAACAGATTTATGAGAGTCTGCCCGAGGTGCAGAGGAGGCGA
GAGGAGGAGAGAAGAAAAGCCGAGTATCGATCGTACCGGCTGAACGCACAGCTCTACAAC
AAGAGAATCACCAGTCGTGTTCTGGGCAGAAGAACAGCGTGGCACTGATCAAACACTTAC
TGTAGATTAAACCAATGATGTGAATACAGTTTTTATTATTAAGAACAAAACTACCTAACT
TAGCTAAAAATTAGATTTTATTTATTTGTAACCAAATTTTATTAGTTTAAATGTGAGCGA
TTATGTGGAAAAGTAGAAATTTTGTACTTTTTTCTACTTACTGACCAGTGAAATGTTTTA
ATTGGTAAAAAATGTGTTTTAGCGTAAAAATAAACCAGATTTCTGCAGATTTTTT
>TR438|c0_g1_i1
GGAGCTGCCATATCTCACAGTCCATTTTATTTTAGCATTAGCAGCCTAATAGGGAAAGTA
GGTGATACCAAATTGGTATGTGATATTCATAGCTGATCGTACATCATTCGCCTTTTTAAT
TATGTCAGACTCTGCAGCAACAGTAAGCGCACACAAGCACATATAGCGTGCACACAGTTT
TAAGGTCCATCTTTTTCGCTTTGTTGGAAGCCTTACATACAAGGTTACATTTGCAAATTG
CCTTTTAACCAATTTCTATGGTTATTAGGCCCTATTTAAGGATTTAACAATTAGTTCTGC
ATCTGGGTGGAAAATTAAATAATTTGTTGACACCTATCTAAATGTGATGAATGGATAAGT
GTTCCTCATCCTGAATGGAAGCAGTCTTTTTGCCATGTGGTTTATTATTCCTGTACCAAA
TGTTAATTCATTGATAGTCAAAATTAATTTATTGTAGGATCTTTGCATCACTGCTTTAAT
TTGATCAGATCATACAGGCTAGATAATTAGATGTAGTGGGATTTCAGGTGATTATTTTAT
ACCAAGTCGAAAGTGGTGAAGCTCAGTGCTGTGTGCCTTACCACCACAGGAGGTCAGAAA
TGTTCGAATCCTTCACACAAGGGCTTTCAGTAAATTCTTGTTTGACTTAAATGCCCAAAC
GCTCTGCACGCTAAAGGGGTCATCTTCAAACTTAACACATAATAGGTGACCTCAGGTTGT
GATCCCTGAAGCGCAGGACTCTTTAAGTTCAGGGTTTCCTCTCTCCACGCCCCCCCCCCC
ACACTCCCAG
>TR439|c0_g1_i1
TTCAAAAATAAAGTCTTTATTCTGGGTATTTAGCAGTACTCAAATTGCCTTTTCTTTGAA
TAAATACCTGACCAGTAAGCCAAAACATATAAACAATAATCTGATATGCATATTTATAGC
AAAACAACTGAGTTAAATCCAACAGTTGCCAGGTATTCATTAAGGTTACCCTTACTGACC
TCATGCTGAAAACACTCTTATTGCTCCTGTGTTGCCATCTACAGGATATTTATGGTAACT
GCGGTTGGATCCAAGTCAAAATTGCATTAAAGACCACGAGAGTTTTCCTGCCAAATTTAC
TTTTTATTCATCTAGGACGGAAAACCA
>TR439|c0_g2_i1
AGTTACTCGCGCAGTCGACACCAACGAGCGAACCATCTCCCCGTAACTGACTGGTAAGTT
GGTGCACAGGTCGTATATACCCTGCCTGATATTCCCTGTATCTTGCCTTCATGTTTTTGC
ACATTTACGTAACTTTTGGCTTCAGTCTTATCCACTTGGCTCTCAAAATGCCTCCCATGT
CCTGCCAGGTTATCAGCCTGAATCCTACATCAAAAGTGACCCTTTAGATCTGGCATCTTT
CATGAATTTTAATGATTCCGTTTATCTTGTTAAATCTCTGGTTTTATCTATTCAGTTCTT
CTTGGGCTAACAAAGGTTAACTAGGTTCTCATATTGTAGAGGACAAAATGATAATACAAA
TACTTTGGTCATAAAAGTCGAGTCCGAAACCCTGGGTTC
>TR439|c0_g3_i1
CGTCATCGACTGGGTCTTGAGTGCCAAAGGCAGGGAGAAGATAGTCGATGATAGCGATCT
GCATTTACTGGCCCACCAACTGGCCGAGACCATCATCACGTCCTCCCTCGATGAAGCCAA
AATGCTTGTCTAGTGTTTTATTGCTTTAACTCTGCTGAGTGGTGTGTAGACAAGGACAGA
AACATTGATAACCAGCCACATGTTGCCTCCAGGCTGACTGCCACGGCCTGACATTTTCAT
TGAAGTGTGGTTCACTGCAATAATATTGCTCTGAAATCTGAAATGCATGGATTTTTTGAA
TTTATTTCTCG
>TR439|c0_g4_i2
AGTTACTCGCGCAGTCGACACCAACGAGCGAACCATCTCCCCGTAACTGACTGGATCTGA
TGCAGGCAGTGAGTGCAAATCCAAGGGTGCCAGAGCCCACACCAGAAAACCTTGGCATGT
CTGAAGGTCTCGGGAGAAACCAACTAAACAATGGGGTTCTTGAGAAGTTTGCCCAAAATA
TGACCGAGAACATTATCCAGTCGTTTCTAAGCCGAATGGAAATGGTGGTACCAGAAGAGG
ACTTTGGCGTGTGTCAAAACCAGGAGATGCTAGCTGAAGAGTTAGCTTCCGCTGTGATAC
AGGTTGCTTTGAGGGAGGTGTGCAGAGGTCAAAACATTGACAGCAGAGACTTTTCGGACA
TGGACACAGAGATGGATCCAGTCAAAGAAATCCAGCCTTCCAAAGATACCCAGTCCTGTA
ACCCACCCCTGTCCCAGTCGGGGCTCCCCGTCATGGGATCCCTCGACTACCCCGATGCCC
CTCCGACCACGCCTCTCGACCCAGACCTTGAGAGGAGCAGACACAGTTTCGCCAGGAAGC
TAAAAGGAGGCTTGGCGAAAGTGTTCCTTCCTTCACCCCCTCCGCCAACCCCAAAGGACG
AAGAGGACGACTCA
>TR439|c0_g6_i1
AGTCACCCAGTTGCAAAGAGTTTAATAGCATAATATTATTTATTTATTGCGACAACTGAA
CAGAAATCCAACAAAAAGACGGTTGACTCTTAGTTAAAACAAACTCTGGCACTTTTAAAG
ACATGGAGATCCTAGAAGCTATTTATCTTAGATGCTGGATGATAAACCTCAAATGTTTTT
TGATGGTTTTCCGTCCTAGATGAATAAA
>TR439|c1_g1_i1
GGCAGTCTCAGACGAGCGGCCACTCGTTCCATCACACTGACACACCTCTCCAACGCGAAG
TTTCTACCCGGCGTTCGCAGGAACCAGCATAAAAGCCGTCCAGTGTGTTGCAAAATATTG
TTGCTTGAAATGCAATGCCTCAGTTGACCTCTTATCAAAACTGGGTTTCCTCCACACCCA
CTCTCAGTGTTTTTAATTAAATGTGACAAGGCCAAAGAAATAGCCTTGTGCAAGGGAGAA
>TR440|c0_g1_i1
GAAATTCATGCCAATGCTGATTTACCGTCTCCAGCCACAAGAGTGTGGCAGCGTCTCACA
GTAATGCGCATGTTTTTTTTTGTTTTATGGAGGAACGGAAAAATCCTGGTGTAAACTGAA
CAAAGAAAAAAGTATTAAGAAAAAAAGGACATGCTCAAGAATGTCCTAGAGATAAGGGAG
CACCTGGAACAGATGGTGTGATGTGGCGCCAGTAGAACATGGCCGCTCGTCTGAGACTGC
CAAGGCACACA
>TR440|c1_g1_i1
TGTGGCTGGAGACGGTAAATCAGCGTTGGCATGAATTTCGTGGTTAGACGTCCCCTCAGG
CTCACATGGCATTATTGGGCTGGGAAGGAAGGATCATGTTTCAGAGCTCCAGGATCACTT
GCTGATTTAGGATTGAGAGCTACTGCAGTGTCAGCGCCCTGCATCCACGATGGTGATTGA
TTTTTTTTAATGCATCTTATGTTTTTATTTATGCACAGGATGGA
>TR441|c0_g1_i1
TGTCTAAGAGAGCAGCATGGACCCGTCAGAGTCAGGAGGACTGGAGGCTGCCGATCCCGG
TTCGGATCAGAATCCCAAGCCCGAGCTTTCTGCAGCGATGCGGGCTAAAATCGAGCGGAA
CCGGCAGCGGGCGTTGATGCTCCGGCAAGCCCGACTGGCGAGCCGCCCTTTGTCCGCTGT
GGAGGGCGCAACCTCGGCCAAAGTGTCCAAGACCATCGACTCCGGGGCTGGCTTCTTCAT
CGAGGAGGAGGAGGACGGAGAGGAGGAGCA
>TR442|c0_g1_i1
TTGCCTGGCAATGACAAAGAGATGTTTCCAGCACAGTCATCCGAGCTAGAAAAAGTTTCA
AACAATGCCGGTCTAGCTGCTACAGTAGATTTATGACATTCAAGAATTGAACAGGAGCAA
TTCGTGATAAAAGTTGCTGTGATATTGATTTCCCAATATCACATTTGGTAAATGTAGGAA
AATGTAGGAAATCCTGAACAGAATAACAGA
>TR443|c0_g1_i1
TAGAAAACAGCCGCTGAACCCCTCGAACGGTTTCACTAAGGAAGTTAAACTACAAAAATG
TCTGTCCACTGATCATGAACTGACTCGCGCCTGGACTTCACCGTGACCGAGCGTTAGCAT
TAGCACTAGCACAAATATAAACAGTCTCTGAACTTCGCGCAGAAATTCCTCCGTCTAACA
GTATGCTGCTCGTCAGTCTCTTGCTGGTTGTTGAGTAAACAATCG
>TR444|c0_g1_i1
GATGACACATGGTTCAAATTCCAAGAATACTTCCGTCACATTAAGTCAGACAGAGTGAGA
TACACATATCAGATGACAACAGAAGCTCAGTACAGAGACACACACTGTTACCAGTGAGAG
GGAAATTTACAGATTTTTTTAAAGATGATATCAGCTCTGTTAAAAAAATCCCATCTCTAG
TTTAAGAAATGCTTTATGTGATAAAAGTGTAGCTCAGGGGTGTCTGGAAACAGCTTATGA
AAACAGTCTTGGATTTCTGATTTGTTATCACCCGTTTGCACTTTCTTTGGAAGATAAACT
CTGGAAAAGGGATTGAACGATGATGAGTTTTTGAGTTTGAATTTGTAACACATTACATGT
AAAATCTCACCATTTTTATCTATTTGCATCCAAGAATAGATGATACCGCCGGGTGAAATG
CTACCATCTATGAAATGTGTAAG
>TR445|c0_g1_i1
TTCGCAGTCTTCTTTTTTTAAAACTTTTTTAATATTTGTTAATACAAACTCAAGATGTCT
TGGGTTAAATCAGTGTCGTGCAGCGGAGAAGATGTTTTCGACGAGAGTGCTGACGACATC
GGTCTGTTGAACAGAGAGTGGGCATCCAACATGAAGAAACGAGTCCGGGACGGGTATGTG
GACGGAGTTGATGCCGGGGAGGAGGCTTCACTTCAGGCCGGGTTCAACCAGGGCTTCAGG
GAAGGAGCAGCTCAGACAGCCGCTGTGGGTCGGCTCAAAGGGATTGTGAGTGCTATATGG
TGCTGGTG
>TR446|c0_g1_i1
GGAAAATGGTCTGTGGGAGATGCAGGTGGGGGAGACAGGAGAGTTTGGTGAAACGCATGT
AGGTCCAGGTGTAGTGTGCAGTACATGGTGTGAGCAGGTTGAAGTAGCTGAGATGGTGGA
GGAAGAAGCAAGAGGGAAATCTACTCCACGTAAACGTAGGAGTAAAGATAAGAATGTGTG
TGTGAATGCAAAAACAAGCAAGATCGGAAG
>TR447|c0_g2_i1
CATGGCATTGATATAAAAGTCAGACGAGGCAAATCACTGACAGCTGCTGAGAGACAAACC
TTTAGATTTTCACATGAAGGACGATTCAGCCTGTTTGCAAACTATCCGAATCTTTTCTCC
AGGATGACGTTAGCAGGTTTTGCACTGCAGGCATACCGCGGTGCCCAGAAACCGACCCCC
ATGGAGGTGATGAAATCGCAGGCCACACGACTGGGCGACAACCCTGCCGCCCAGGCGTCG
GCCCCTCCTAAAATGGAGATCCCTACAGTGGAGGGTCGGCGTCAGGGAGCGCGGCCCCAC
AAGCTGAAACCCAGAGACATGAACATCCTGACGCCCTCCGGCTTCTGAGGGGACGCACAA
CATCGGAGCAGCACGTCACTCAGCCGCTAAAGGTCCCATGACATGAAAACGTCGCTCACT
TCTGTCGCACCTTTGAATGTGTCCCAAGCCACTTCAATCATTTTTGAGTCAAAATTGTTT
AATGTTAGCATTTCTTAGTTGTCAACATCTTGCACCTGAGATGAGATTTCTATTTGATTA
TGTGATCATAGATTTCAGGGTGAGCCAACTGACTCCGGCAAATTTGAATTTCCAAGGGGT
GCATCAATATCATTGACACATTTATCTGTTGGCAAAGTCTCCAAACGATAGTCTTCATGG
AGCCGATCATGACGTGTCCCTCCTTTTGGAGCAGCTAATTATTATTGTCCATTTTTACTG
TCTTCTTCCTGCAATCTTAAAGTCATTACATGGGACCTTTAACAGCAACTCCAACATTCA
GATAACCACTATACTGTGCACCATCGCCGCCACTGAAACAATTATGGATAAAAAAGGAAA
AAAAAAAAATAGAGACAGTTCCCCATCTGTGCTGCTTCGAAGCATTTACTGTTTTGCTTG
GCTGTAAAATCACTTTCTCTGATCTTTCACCTTTTTAACTGTTACATCTAGCTGCAGCAT
GCTGACATGAACATGGGCTCAAGACAACAAACGCAGCATGAACAAACTCCCCCCTCCCCC
AACCCCCAAGTCCAAATAACCCAGAGGTCCACTGACTGATCTTGAGAACTTTGTCGAGCT
GACGGTGGAGGTGATGGTGATCTTTGTTTAAAATGATCCGCCACAAATGCACTTTATCCC
CCCCCTTCATCCCACCGCAGAGACCGGATCGTGGATGCAGATTAATGCGAGGAAACTTCC
TCTTTACATCCGGTCCGTCTCTGAAAACCATTTGTCTTCTTAAAGGGGCATTTCACTAAG
CAGGGTAGAGGGGAGAATAAGTCTAACCAATTCCTCAAGTGTAGTTAAAGACAAATCAAA
CCAACAGAACAAAAAACATCCATAAGAAATTGTACAAATTCTGTCTCAGGAAATTTTGGA
AAATTCGGCAGGCTCCTGCTCACTGAAACGTTCCACTTACTTTGTTTCGTGTGACACTTT
TTTTTTTTTTTTTTGATGGTTTAATGTATAGATGAAGATTTTTTTATCTGCTACTGTAGC
AACAGATTTTGTTCCTTTGGGATCAGAAGAAAAACATAGCCACCAGGTGTGTGTGTGTAT
CGGTGCGTTTGTGTGTGTTCTGTTTTGTTTTGTTTTTTATCAATGAAGGATTCCTGAGTC
TGTTTCGATTAGTTTTGGTGCTCAAGTGTTAACTGAAGAGACAGCTGGTGTGCTCACAGT
CCACATCCTGCAGAAACCTTGAGTTGCTCAAAAAGAGCTTTTCACAGAGACACTTTTTTG
CTTTTGGGTATTTAAAGATGAATTGAGTACAACAAAATATAATGCACCCCTGAGAGAATA
TGTTGCCTTACAATAACAGAAAAAAACAGAAATGTTTGACATCTCTGTAGCGAGACAAAC
GCTGCATTTTCTCAAATAAAAATCTGTATTTGAAGTATTTCTCCTCACACAAGGTTCCTG
CAAGATGAGGTGTGTGCGTAAAGCTGCTGGCTGATTGTCGTCGTCGTCGTTATTTTTATC
GCACTTTCATTACTAAGTAAAACATTTTGCTGGTAATAGATTCCATGCGTGATATGACAC
AGCAGTGGAGTCAGTTTTATGAAGTGAAAAGTCGTTAGCCACCCGTAATTCAGTCAGTCA
GATGTTGTCAGTTTTCCTTTTCATGTCAGTGAGCGATCCTAAAGCTGTGCACAGACGAAA
ACACACACACAGCAGATGTAAATATTATAAGAATAGGACTGTTTTCTGTTCCGTGAAAAG
TTTTTGTTTCATAGTTTGTGTTCACAAGTGCTCTGTGTTTAAAGTGTGACACTGTTCCCT
TTAAATCTCTCCCTGAATGAAGTATCACACGTGAATCTCCTCTGTATGGTGGTGTGACTC
TATAGTACAGACTGACCTATTTACAGTACGTTTCTGTTTTGTCTGTTTTTATTTTTCCAG
TTAATGTAAAGCGACTTTTTCCTTGATTTATACAGTCTCTGTGCTGTTTTCTTTTTCTTT
GCCAAAACAGTTTGGACTTTGAGAATAAATGTCACATTCTCACTGGAAAAAAAAAAAAAG
TCCGTTAGATCGGAAGAGCACACGTCTGAACTGGCCGCTCGTCTGAGACTGCCAA
>TR447|c1_g1_i1
TTGCCTCTGCCTCTCATGCTCTTTGAGCCTCTTTAAGTGCAGGCATGAACTTTCTCTCCA
GTTGACCGTGGTTGAACTACAGATGAGTTAAAGGGTCACTAGACTGGACGAGATAGTGAG
GACGAAGGCTGGCGTTCAATCACAACTAAGTTGACATTATCTCAAAGAGCCGCTCACTCA
CTCAGAATATTTATGTAGCATTTTCTCATCTTCTCCTCTTCATCTCAATGTTTTGTTTTT
GGGGATTTTTTTTTTTTTTTTTGCTAAACTAAATTGATGTAAAGA
>TR447|c2_g1_i1
GCCTTGATTTATTCTTATACTTTGTTTGCTCATCTTGTATAAAATATTCATTCAAATGCT
TTTTTTAAATTTCAAACTCTTTGTAACCCTGGTTTTGAAAAGTACAATTTAAAGTTTTAC
TTACGTACTCTTCTTGCTGTTAACTGACATTTAATGGTTTATTTATAATATTCTTACAGT
TCTTTGACACTGATGTATCTAACCTTTGAATGCAAAAAGAAAACTGAGAACGAAGAAGTT
AGAGCAAGCAGTTACTT
>TR448|c0_g1_i1
TTATCACTGACTGTACTTCCACATTCTTTGGCTTTTAATGGTTCTTCTTTAGGACATGTT
TAACCGTTTGGTTAACTTTTACAGTGTTGCTATCACTGGGAGAATGCAGGTTATGAGGCC
TCTCCTGAAGCCACACAGTCTCTGCGTTCTCGTTTGGAGTCGGGAGGAATTCAAATTGAC
CCATCCGAAGAAAATACCTTTGCTTTCGGAGGACTAATTACAGGCCTTCCCCGTGAATGG
AGGTTGAAGGA
>TR449|c0_g1_i1
AGCGGTGGCTTTGACTGACTGCAAGCTGAAACATAATGATATATAGGCTATATGATAAGA
TCCGTCATCGCAGGCCTGTTTGTCTGACCACTGAAACACACATTAAACTTGAGTAAACGC
GTCAAAGGCATGCTGTCATTTTAAACGGCATCCGCAATCACACTAGTCCAAATTATTATC
GGAGTCGGACTCGCTGTCTTGTTTTTCTTTCTTTCTTTACCGTCGCGGCTGAGTCGGAGA
CACGCAGGGA
>TR450|c0_g1_i1
TGTGTGCCTTGGCAGTCTCAGACGAGCGGCCATTCTTTGGGCTGGTGAGGTGTCCAACAA
TAGAGGCTTATTGGAGGAAACAGCAGCCGTATAATTTCCACTTTCCAGCCTCAGCAATGA
GCCGGAGTCGGTTCAATTGCATCCTCTGGTGTCTCCACCTGAGCGATCCCGACGAGGACG
AGGAAAATGAGCAGAAGAAAGGCAGCCCACAACATGACCGGCTGTTCAAGGTGAAGCCAC
TGTACGATGA
>TR451|c0_g1_i1
AGGTTCCCATTAATTATAACAACTGGTCCTCATTATCTTGACAAAGTGACAAAGGAAAGT
TTAAAGTTGATATTATCAGTTTCGTTTTTATGTTTGTGACACCTGAGACATCCAAGGCGG
AAGAAAAGCGAGAAAAATGATCTTTGTAATTTTTTATATTCAGAAACAACAAAAAAACAT
CCTACCTGCAAAGGTTGATTAAACCCGGGCGTCCTTGGGTGAAAAGGACT
>TR452|c0_g1_i1
TCGTAATTCGCTGAAAATTGCATCGTTCTCGAGTCGTGCACGCCGGGCACACAGGCGCAC
TGTTTTGGGAAACAATTAACGTGACATGACATGATTTATTAGCAGAGGACTCCCGCGGCC
CGACGAAAACACGTGCTGCTGTAACACATCTGCACAGCTGGATTTTTCACGGCGATCATG
ACATCACCGACGGGGGCGCAGAAGAAGAAACCGAGCAGACCGTCGCGGCTGAGTCGGAGA
CACGCAGGGA
>TR453|c0_g1_i1
CCACAGCACAACCCTCAGGACAAGTGGCTTCATATCCTCCATTTTGATTCAGGGCACTTT
TCTCTTCTCACTCCTGTGGGGTTTTTTTTTTTTTGTGACATTTTTATCCGAGGAGAAGGT
GTCCATCCTGTAATCGACATTTTTACCCCAGGGGAAAGTGTCCATTAAAAAAGTCAGTGA
GATCGGAAGAGCACACGTCTGAACTAGATCGGAAGAGCACACGTCTGAACTAGATCGGAA
GAGCACACGTCTGA
>TR454|c0_g1_i1
ATTCCTCCTGATTAGGACTTAGTGGAAGCTCAACTCATTAAACTGGAATGCAGGGTGACC
AGCTTTGAAATCAATCAGCAAATCAATCCACATCTGTCATACGTCCACATGAAAATACTG
TGAGGGCCGCGTGCAGGATGTCAATTATGTGCAGCGGCCTGTTTGATGGATCTTCTGTGT
GTGTGATATGTGTGGGGTTTTTTTGGCGAGAAGTGTATTGGCCGCTCGTCTGAGACTGCC
AAGGCACACA
>TR455|c0_g1_i1
AAACAATTAAATCCACGATGGAGAAGATAATTGACAGATGAGTCGATGATGGGAGTCACT
GTTGGCTGCAGCCTTCCTGTCCTCCAAGCTGCTCCTGGCAGCGAGTTCCTTAGAGCCAAC
ACTTTCTTGGCTCCGCGCGCAGAGAAACGAGCTCTGCATTGCAAATCGCAGCAACCTTTT
CTTCACAGGTTTGCCTGACCGTCGCGGCTGAGTCGGAGACACGCAGGGA
>TR456|c0_g1_i1
CATAAGCTATAAACAGCACTGCATTTCTGTAGTAACACAGGGCAAATATTTAAGAGTGAT
CCTCCCTCGGTTTGAAATTAGTGTTGCAACAATTGCATTTGACTAAGTGAAAAAATGTGC
CTGCCGCGTGTAAAAAAAAAAACAAAACTGAAATTAGGCTGAAATCGACGACGCCGTGAG
GCAGACAGACGCAGAGAGAACCCGAGCGATAATGGGGGGACCGGGGGGGGAGAGGGGGAG
AGACAGAGAGAGAGAGAG
>TR457|c0_g1_i1
AGAGAGAGAGAGTCAGTGTCTGGGTTGAGCAGGGGCTCTCTCTATCTCTCTCTCGAGGGG
ACTTCAACACATGGTTATGAATGAGCATTAAGTTCGCTTCAGACCTCGGGAACAGTAGTA
TGACAAATAAGCTGAACTCTGTCTGGGTCCACCTCGGGAGCTCTGACGTGAAAACCGAGC
AAACTTGAGCGAGCCTTGAATGAAGAGGTTCTTTTGAATGCCCCCCTCCCCGCCCCCCCT
TTTTAATAAGATGGCCCCAGGGTTTTATCATGCAGCGTTGCTCATTTCATCGTGCTTTCT
GTAGCTCGGCAAATCTCGTAACTTGATC
>TR458|c0_g2_i1
TAACAGGTTTGTCTCCTTTTATTGACACATGCATGTTGATGAGAATGACATTTATTGTAT
CCTGGTTCCCTTAGGTTCACAGGATTTCTATCTTAGTCCACAATTTGGCAAAGGCGTTTA
GCGAGGGGATTTGTTATGCACTCGTGAAAGTAAAGAAATTCACACCATGGTGGCGGCCAA
GAGAGGTGAAACAAGCTGTACAGTCCAGATGATCCACAGAGCATAGTCTCATAATGTGGT
TTTGTTTATTAGCCCAGGCTAAGTAAATTAAAGCAGTGTGCGTAGAACAACATTCTCAAT
TCAGGTGTTTGATCAGGCACTGTCAGGGATGCCTGCTTGGTTCTTCCCAAAATAATGTCA
TCCCCCTCACAATACCGCATAGTGCTGCCCTGAAGTGTAGCACAGAGTGGTGGCTTTCAT
TTTCTCTGACTTGTGAACACAGCAGCAGTCAAACATTTATAGACATTGCATATTGTAGCA
TTAATGGATAAGCCTCAGGTATTATGACTTTGTTGTGAAAAGCAGAAAAAAAAGAGGATT
TAATAAGAGAAAGGGCATTAATTGAAGATTTCTTTTTTTCTTCAATAAATGCTGATATAG
ATAACACATACTGTATATTACTCTCACCCATGGTAGCACTGTTTGCAAGTGTTTTATGAA
GCACTTATCAAGGCGTGTTAGGATGTCAGAGACCGTCGCGGCTGAGTCGGAG
>TR458|c0_g3_i1
AGAAAGGGCATTAATTGAAGATTTCTTTTTTTCTTCAATAAATGCTGATATAGATAACAC
ATACTGTATATTACTCTCACCCATGGTAGCACTGTTTGCAAGTGTTTTATGAAGCACTTA
TCAAGGCGTGTTAGGATGTCAGAGCTTGCCAATTAATCAGCAGTCACCGTGACTGTAATT
TGTCAGCTAATGAGAGGAAGGCAAGCTGATATTACCCCGCGGAATCAAAAGATTGTCTAA
CAGATAAATTGCCTCGAAAACTCTTTCGAGTGCTGTGGTTTAAATTACCAAAAAGCATCT
GGAAAAGAGGACAATCTCTGATCAAATAAAAGTCTGATGCATATTAAAAACACATGGACA
ATGTCAGC
>TR458|c0_g4_i1
TGTGTGCCTTGGCAGTCTCAGACGAGCGGCCATGTCTGCTGGTTTTCATACGTCTCTCTT
GAATTCAGAGGATCAACTCATAATCTGGTTGGCCAGAGGTATTTACTCAACCGGCCTCCC
AGGTCGGGACCAGAATCTATTACAATGATTCTATATAATAATATTTCTGTCTAAAATTAG
CATACATTCCTACTTTATTATTTTCATTTGCACCACTGCACCAGTCAAACATTTTTGCAA
GCATTATATTCTAGCCTTCATGGTCTCAAAGAAGAATGGCTCCTGAAGTGAGAAATATAT
CATGTCTGATTTTACTGGAACCGTCGCGGCTGAGTCGGAGACA
>TR458|c0_g4_i2
AGGCTTTATCATGGCCGAGGTGATGAAGTACACCGACTTCAAAGAGGAGGGCAGTGAAAG
TGCAGTCAAGGCTGCTGGGAAATACAGGCAACAGGGCAGGAACTACATCGTGGAGGACGG
AGACATTATCTTTTTCAAATTCAACACACCCAATGCACCTAAAAAGAAACCATGAAACCA
CACAGTCATCACACCGGATAAAGAGCTCACAATACAGTTTAGTGGGGCCCCAAAGAGCTA
CACTGTCTGCTGGTTTTCATACGTCTCTCTTGAATTCAGAGGATCAACTCATAATCTGGT
TGGCCAGAGGTATTTACTCAACCGGCCTCCCAGGTCGGGACCAGAATCTATTACAATGAT
TCTATATAATAATATTTCTGTCTAAAATTAGCATACATTCCTACTTTATTATTTTCATTT
GCACCACTGCACCAGTCAAACATTTTTGCAAGCATTATATTCTAGCCTTCATGGTCTCAA
AGAAGAATGGCTCCTGAAGTGAGAAATATATCATGTCTGATTTTACTGGAAATGACCTAA
TAAGAAACCAAAAGAACACAAACTGCATATTAATTTCTACTCTATGCTGACATTGTCCAT
GTGTTTTTAA
>TR458|c0_g5_i3
CATCACCTCGGCCATGATAAAGCCTTTCTCAAAGTCGGTGTGGATCTTTCCTGCAGCTTG
AGGGGCCTTGGATCCTTTCCTGATCGTCCATGCTCGCACCTCATCCGGTCCAGCTGTGAA
GAAGTATTCCAGCTGTAGTGCCGCATAGCCAGTCTTTATTATTTTGGTCAGAACACTCTG
TGTCTTCTGCTCCTCGCAGTACTTTGTCCTCTCCTCCTCATCCATGTCCAGCAGTTTAGA
CTCGATAGTTCCACTCACGGGAATCACCAGGGCACCGGGGTCATGGCTGTCTACCCACTC
CTTGATCTTCGCCAACCACTTGTTCTTTTTCCTGATGTAATCTTTCTCTGAGAGATTAAC
CAGGTAGATCATGGGCTTGGATGTCAGAAACA
>TR458|c0_g7_i1
AACGTTATGGGGCGCTTTGCTCCCCAACTTGTCTTTCCACCGGAGCGGCTGGTGTGAGCA
GATATCACAGGAGTGAGCACCACGTAGACTATAGGTTTTAAAAAGACCTAAAGATGCCCC
CCAAAAAGGGAGAAGCCCCGAAACAGCCTCCACTGATCGGACGATTTGGTACCTCTCTGA
AAATTGGGATTGTGGGATTACCTAATGTCGGGAAATCCACCTTTTTCAATGTGCTGACCA
AAAGCCAAGCTTCTGCGGAGAACTTCCCATTCTGCACGATTGACCCAAATGAGAGCAGGG
TACCTGTCCCAGACGAGCGCTTTGATTACCTCTGCCAGTACCACAAACCAGCCAGTAAGG
TGCCAGCTTTTCTAAACGTTGTGGACATTGCCGGTCTGGTGAAGGGAGCTCATGCAGGAC
AGGGGCTTGGGAACGCCTTTCTCTCCCACATCAGTGCCTGTGATGGCATCTTCCACATGA
CTCGTGCGTTTGATGATGAGGATATTATCCACGTGGAGGGTAACGTTGACCCAGTGAGGG
ACATTGAGATCATCCACGAGGAGCTGCGGCTAAAGGACGAGGAAATGATCGCCCCAATCC
TCGACAAGCTGGAGAAAACTGCCGTCAGAGGAGGTGACAAGAAGCTCAAACCTGAATATG
ACATCATGTTGAAGATAAAGAACTGGATAGTTGAAGAGAAGAAACACGTCAGATTTTACC
ACGACTGGAATGACAAAGAGATTGAGGTGTTGAACAAATACCTGTTTCTGACATCCAAGC
CCATGAT
>TR459|c0_g1_i1
ACAAAAGGGTTATCATATCAATTGATATCTTTATTCAGCTAACTAAAATACAGCTTCTAT
TAAGTGCGTGTGTGTGTTTATAGTATCCTTATGTATATATGTGTGTATAATTGTCTTTAA
TTTAATTATAAATTAAAGTGAATTAAGTAATTTTATTAATTCACTTTAATTTAATGACAC
CTGCTGAACCTCCGATCTTATGTAGAGAATTTAAAAAAATAA
>TR460|c0_g1_i1
ATGCGAGCTGACTGCAGGCTTATCATGCAACTGACACACTCATATCACACACACATAGGC
TACACATTCACATCACAGACACTCACACTGTCACTAGTATCACTAGTGTCACACACACAC
TACACACAACACACTGTCAGCAGGGCAAATCGGTTTCAATTCACATCTCAGAATATACTG
AGATATGACGTAATGATTCTTGGCCGCTCGTCTGAGACTGCCAAGGCACACA
>TR461|c0_g2_i1
TGTGTGCCTTGGCAGTCTCAGACGAGCGGCCACTCTCCAGGCTGCCTCACGACATAGTCC
ACAAAATAAACAGACAACTGAAAGATCAGCTGAAGGTCACCATCGCTCTTGTCGTCTATC
ATCAGCAGACGGGCACTGTGGATTTGATCACACCGCAGCTGATTGACAGGATGGTGAGTG
ATCTAATAGAGGAGCACGCAGCTGACTGGGACGTCTACCTGCCCGCTAAGGTTTTCAGTC
TGTGTTTCAAAGAGCATTCAAAGACGAAAGAAAGGCCCTTTTCAGTGCTCTGTTGTAAGG
GGCTGGAGCCTGTCCAATCCCCCAGAGGACTGAATTATGCTTACGCCAAGATCCGAGAGA
GTGCATTCGTGGTTAGATAAACATTTATTTGGTCAGCTGATGAAGGAAACCTTGGAGGAA
GAGTATTTTTTTGGCAATGGAAGAACTTTGACTTTGTCACGGTCTGTCCCTGAAAAGTGT
TGGAATTCTTCCCTGCTTCGTGGAAAAAGTGGGAACATGACCGTCGCGGCTGAGTCGGAG
ACACGCAGGGA
>TR462|c0_g1_i1
TGACTGGCAGTTTGTCGAAGTCCACCTCATCAGGTAACAGCTGTTATTTGCTGTCATAAT
CTGCATCATTTCATCAGTGAAATCAACGACAAAGGGACCTGTATTCGTCAGAGATATCCC
AATTTTTTTTCTTAAACAATCTCATCTCATCGTCTCTCACGCCAACGGCACTGAGCTTTC
AAACCGCTCATGATCTCCTCAGGGTGATACACTTGATCCATAATCTGTATTTCTCACAAA
AGGCATTAATACTAACAATAGAAAACACAATTTTATATTTGAAAGATATATTTTTTTACG
TCCTGCTCCTGAAGTTGAAAAAAAAAAAAAAATTCAAACCGTGAAATTTTATTATAAAAA
CTTTATAGG
>TR463|c0_g1_i1
ATACAAGTTTTCTTTAACAAATACATGTACACAGACCAACCTAAGTACATTACAGTACGG
TGCGGTGCCGCGCGTACTGAGTTATATTGCTTGTACTGGTGCCCACAGACGAACGACAGG
AGAACATGAGAAAAGGGGTTCGCAGCATTTAACAGTAGGTTTATGTTTTTGCATAGCCTA
GTTGAGTAAAGTACAATACACTACAGAGATGCGTGATGCTGAGAGAACGCCAGACGACAA
TGGGGGGGGGGACTGTACTCTCACAGATAGCAGGGAGAGAGAGACAGGGAGGGGGTTTGT
TGTTTTGTCTCTGGGTTACTAATGTCATACACCCCCACCCACTCACCCTTTTTTTCCCTT
AATTTTTTTGATATCCATATTGTGGTCTCCACAGCTCTGTGGTCACCAATCAGCATGACT
GTAGGTAAGGAATGACCAGCTCTTAACGATTTATTGATTGTGTGCACGTGATCTGCCCAC
TCTGGTTTCCGACTGCATTGAATTCATTGTACTAGCCAAGAGGGCTATGCCACCACCCCC
CCCCCCCCCCCCCCCCCCCCC
>TR463|c1_g1_i1
AACGCTACAGAACAAGCAACCATCTCCACGCTGCACGGCTCGCCACCGTTTTCACCCTTG
TGTGCGTATAAATGTGTGTGTGTGTATGTTTGTCCCATGGCGATGGTCTGTTTGGTTTCC
CACTCTCAGGGTTATCTTTAACGAGCGTGTGCTAGAGTTTTCAATTAACGCATTTCCTGA
CCCACTAGTCTCATAAAGCCAAAGCAGTCACTTCACCATAACTGCCCCCCCCCCCCATTG
TCGTCTGGCG
>TR463|c2_g1_i1
ATTGTTCTAGCCAAGAGGGCTATGCCCCCCCCCCCCCCCCCCCACCACCCCAACCAATAA
AAGCCTTGTGGTGGCTCTTGTGTTAGCGTGTTTAACTTGCCATGTAACGGCAGAGTGAGT
AGTGGCAGCGTTCACATAATAGTTTGGATGTTCATAGCAAAGGATGTACTTGCTTTTTAA
AAAAAAAAAAAAGTCCGTTAGATCGGAAGAGCACACGTCTGAATGGCCGCTCGTCTGAGA
CTGCCAAGGCACACA
>TR464|c0_g1_i1
GATGAATACTATTGTAATTTGGATCAACAGCAACATCTGAACATTCGACTATGTTTCAAA
GCTTTTTAATTTCAGAGAAAGAGAGTTGCAGTTCCAAAAATATTGCATCTTAGAAAGAAA
AGCTAGACGCACAAAATTACTTTTTTTTTAAACATCTCAAAACATTTACATTTACAAAAA
GGAATCAAAACACAATGAAACAGCATTTCTGTGATTTAATAGAGGTTATCATGAATATGT
TTTTGTAATTTTAAAAAGGCTGCTGAACATTGACCAAGTTGAACCCAGCTTAAGTGTTTC
AATTTGCATAAGACAAGCTGCTCCAAATTTACCAATCATGGTAAAAAAAAAGAAAAGAAA
AAAAAGCACCCTGTTCCAGATTATTTTTCAATAATCAATTAAACTAGTGTTTACAGTGAG
TTTAAGCCAAACCAACACAACAGCACACACAGATTTAACATCATTCAAAATCTGCTACAT
AAAAATTAAAAAATGACAGTTTATTTTCTTGTTGTTAAAAGCAGTGTTACTCCTCAAAAT
AGTGACTTTTTACTGAAGAAAGAAGATTTTTGTCAGTTGTTATG
>TR465|c0_g1_i1
GTGGCTCTGACTGAATTCGGTTCAGTCCATTTATAGACTGCAGCCTGAACGATCTGTTTT
TTCAACTGTTCAATGTTACTGTTATTGTGCCTCACATTTTTAATAGTTTATAGTAGCACT
GAAACAAGTCATAATAATTAGTAGTAGTAATTAATAATACAAAAATGATTTCCTTTAACA
TGTTGTATTTCGAATGTTTAAGTAGCATGTTAGTCTATTTCTTGAAGAGATTCCAAGAGG
TT
>TR466|c0_g1_i1
GTTAAAGGCACGAGTGCAAGGTGCACTCTCAGTGGTTTTCTGCAGAAACCACCGAAGGCC
AAGGCCTTTAAGTTTCAGATAAGCCCACTGGTTCCGGAGCATGCATTTTAGACATGGATC
ATATATTTTAAAAATACCTACCTTGCATGTGGAAGTACTGTGAGAGGGGGGAAATAATTT
GATATACAGTGACATTTCGCCCAGCCATATGCCAAACGCATATTGTTTTCTGGGGAAGGT
TGAGACAGAGCAACATGTGAGCTAGCACTCTAGATCCTCTTGTGATAACATCTCTCAGAC
CCACGTTTTTATGACACAAGGCGAGCGACGGGCTGACCTTGGGTCTGTGAGACTCCTCCG
CTTCCCAAAGCTGGATTCGTTTCAGATGAGAGGAAGTGTGAAGCCATATGAGCCTGTGAG
GAAAGCACTGCTCTGCTCCAGAGC
>TR466|c1_g1_i1
GGAAGAGCCATCAATCACAGTAATGAATGGCCACTTTCTTCCAGCTAACATCCTGCGGGA
CAGCACGATTTCCTCTTTTGGGTGATATGTGGACACTGTCTCATCTTCAAAGCAGTCAAT
GAAAGCACAGACATGTGGCCTTGCATGCAACGCTTGACATCAGGACCTGCAATCTTTATA
CAAAACCAAACTAGTTTAGTGCCAGTAAACATCTCTTGATCAGAGATGACGGGACTGATG
ATATAAATGGCAAGTCCTACACGGCTAACAGAGCAATTATCAATTCTTAGAAGTTGTCCG
CAATCTAAAGGGAACCAGCCGTGTGTGTTTGTGTGCAGATGAGGAAAAACAGACCACTGG
CCACTTTCACAGGAACATCTG
>TR467|c0_g1_i1
TAATGAAATAGGTGTCTCCACTCAAACCTTCACTTCTTTTATTCATTTCTCCTGAAGTGC
CACCTCAACTTGCCACCGCGCTATAATACAATCCTTGAGGGGACCTCTGTACCTGTCCTT
TGATTAGAAAAGGACACTTTCCCCCCCCCTTTTCTCCCAAAATAGATACATAGCTCAAAT
AAAGTAAGTTAGCTGCAACTCCTTCACCTGTTCTATTAAGAGACACCCTGTCCGTCCCTC
CGCGTTTGGTCTCGAGAGCGTCTCCCTGAGGTGTTCGACGGTGACAGGCGGGCCTCAGAG
GGGGGGAGCGCGACCGTCGCGGCTGAGTCGGAGACACGCAGGGA
>TR468|c0_g1_i1
GTCAAGGTTCCCGTCACGCTGGACGAGTACTGCGTCCGCACCCAAGTCCCGCCCACAGAC
GACGGCTCCAACCTCTTATATGACGACTACTACGACGACGAGGAGCTGGAGGACGACGAC
GAGGACGACAACGAGGACTGTTGCTATGACGAGGATGACTCGGGCACCGAGGACTCCTGA
CCTCGCCTCGCCATGATGTGGCCCCCCCCCACCCAACCTGGCCGCTCGTCTGAGACTGCC
AAGGCACACA
>TR469|c0_g1_i1
GAGGATGCGAGGAGAACTTGCTGTTGCCCATTTCGCTTCCCGTGCACAATCGAACATTAT
TGTGCTTCTCGTCAAATTTTGGAAAGCCATACCAGAAGGACTTGGATGAAATGAAAACGG
GGTGGGAGGATCTGCGTGGGATCTGGAGTCCGCATTCGCTCGGCCTTCGAGGAGTTGAGC
TGAGCGAACGGCGCGAGTTCTGTTCGGCCCGCTGTGACGCGGGAAAGGCAGCGGTCACGG
TCGGTTATACGCGACTGTTGCCTTGGCTGTCTTGCCAAATGACACTTCAGATGGCGGGCA
ATGCTTTTCTCGAGTCCGACTCGGTGTCCCCTCTTGATATGATGCTCAAGCTCTCGAGCC
TGTTTGTGCTGA
>TR470|c0_g1_i1
GTTCATAATTGTGTAACAACTCAGCTGAGTTTCTGTATCCTGCAGTAGCGATATCATTAC
ATCTACATATTACAGATAGATACCAGGCCTCTGTATTTCAAAAAGTTTGTTTTTTGATCA
TCATTCAATGAGCTGTCAGTCCAGTGATTTATTTTTGGTTTAGGTTCCTGCACTGTTAAC
AGATCCAGCAAAACAGCAGCTCTTATTACATTCAAGACACAGGTCCCTCCAGACCAGACA
CTTTAGTCCTCCAGGTGGACTA
>TR471|c0_g1_i1
TGTGTGCCTTGGCAGTCTCAGACGAGCGGCCAATATGGCGTGGGGTCGCTCCTGTCACAC
ATCTGGACGTGGACATGAGAGGTGATTCCTGGGTAAACATCCTGCATGGGCAGCATGACG
CCGAGCCTCTGCCCCTTCATCACCGATCCAGAGGTTCGGTCCGGCTGAAGTGCGAACAGC
TTGAAACACAGACCCTCTCCTCTCAGGTTGATGCCGTTGTTGATGGCAGCATTCCTGCGG
TCGGTGAAGGGGGCGACATTCCCGTGGAGCGTCACATTCAGCGGAGCGTAGACGACCGAT
CCGTCCCTGCATTCGATGTCCACGCCTTTGTGGTCCCTGTTCCCCCGTCGGGCTCCGTAG
TGTCCCTGTCCCCAGCGGTCTGACGTCCTCACGCTGTTATCAGGGTTTCCACTGCAGAGC
TGACCGAACTTTGCACCATCACACACACACAGCACAGCCAGCAGGACGACGACACGTCTC
ATCTTCAAACCTCAGCGTTGGCTCCACAGTTTGTTCTCCCCATAGCGTTAGACCGTCGCG
GCTGAGTCGGAGACACGCAGGGA
>TR471|c0_g2_i1
TCTATATCTATATTGCTAGCTCTTCTTTTTTTCCTACACTTAGATTAATTATTTATTATT
GATATCCACTTTGCGATGTGAATTTCCCCGTTGTGGGACAATAATGGAAATCTTATCTTA
TTTTATCTTATATTATTTAGTATTATATGCATTAATCCCTGGAGCCTACATTTCCCATGA
TGCACCTGAGTAGTCGTGTCGTGTTGTTGTGTCGTTGTGTTACCGTCGGGCTCCGTAGTG
TCCCTGTCCCCAGCGGTCTGACGTCCTCACGCTGTTATCAGGGTTTCCACTGCAGAGCTG
ACCGAACTTTGCACCATCACACACACACAGCACAGCCAGCAGGACGACGACACGTCTCAT
CTTCAAACCTCAGCGTTGGCTCCACAGTTTGTTCTCCCCATAGCGTTAGACCGTCGCGGC
TGAGTCGGAGACACGCAGGGA
>TR472|c0_g2_i1
TCCCTGCGTGTCTCCGACTCAGCCGCGACGGTCTCCAATCCTGCACAGGATCTGGAGTCT
TTTTTTTTTTCTTTATACCTACAGTAAAGTATATTCATCAGTGTTAAGTTTATGTATTTA
CACACGGTTCTTTTTCTTCATTTTTTTTTTTTTTTATTATTTTGTTTTCTTTTATCAAAC
CTTTGCCAGTTACTCAAATGAAGTCACGTGACCCATCCTTTTAAAATGGTGGCATATATC
TTTAGTACACGCCCACTGGGATGTTCTGTTACATTTTTCTTATTTTTTGTTGCCAGACTG
TTTTTGCTATTGAGGAAAACCAAAGTGTTGTTGCTTGTATAGAGTGCTTTTAGTCCGAAA
ACACCTCTCAGAGCACGTGCTAACCTTTGCTCTGTGAATGAGCGTCATTGGGAGAATCAA
CTGTGGTGGAAACTAGTAGCAGAAATAGCTTTTTATGCCATCGTCTCAGTACTCATTTTT
GTCAAGAGAAAATATGATTTCCTATTCCCTCTGGTTTAAAAAGTGACCACGCAAGCTTCC
CATTAAAAAAAGGGTCCATCATGCTCAGTGTTAATCTTAATACCCTCCTCATCTGCATGC
AGCTCTCCACCCTGTCTTCAGGTGAACTTCCCCTCTAGTGCTGCTTTGGGATCGGCCTCT
CCCTTTACCTGTCCAAATCTCTTTCTCCATTAGTGCAGTTCTCAGATCAGTGTCTTTTTA
GAGTGCAACGGCACTCAAGTGTTGTTAATCTCCGTCTGAGTTAGATATGAATTAAAACAA
ACTGTGACCCTCGACCTCTTCCAGTCTTCCTGTAGACAAATGAAGGACAGGCCAATGAGG
AGCGAACGCCTCCGTTTGGTGCTTTCATTCAGCCAGGTGTAATTACTCCAAGTCATGTGC
CAGGGAGCATTAACTGTTATGTTTTTAATGATGCAGTGAGATTTAAGAGGTATAAACATT
TACCTGTCCCAACTGCTGAGTCCTTTGTGGTTTCCACGACCGCAGAGGTTTAAGGTGACC
CGATGAGGTCAAAGTAGCCAACGTTTCCCTCACCAGCCAAGATGTGAGTTCTTGACATTC
CTCTTTGTGCTGTTTTTATCCAATATTAAAGTACCAAATATTGTTTTTTGATGCATATAT
TGTAATAAAAGTTTTATTAAACTTAATTAATCTCTTGTCTG
>TR473|c0_g1_i1
TGTGTGCCTTGGCAGTCTCAGGCGAGCGGCCATGATGATCCGACGAAGTGGTTTCCCTCC
AAGCCAATACTCTGTTATAGGTGCCTTTAGTTGTCAAACATGCTCAATAATCATACTTTA
TGTGTCCCCGTTCGTAGCCTGTAGTTTTGCAGATGGGGTTTCAAGTAGGCCATGAGTCAG
GTCTTCATCCATGGTTTCTTTTGTTAATCCGTTTAATCATTTTGAAAATATTTCGCTGTC
GCCAGAAAAATATATGGTAGTCGTTCAGCATACGTGGGTAAACCATTGTTGCATTTTCTG
>TR474|c0_g1_i1
ATCATAATTATCATAAATGATCCAGATTACATCAGACACACACACACTCTCTCTTCTCAC
TTTGACTTGACTTTGAAATCAAACCTTCATTGTTCATGTTCTGTGTCTTTGTCTCTTTGT
CTCTTTGTGTCTCTTTGTCTCTTTGTCTCCTTGCGTCTCTTTGTGTCTTTGTGTCTCTTT
ATCTCTTTGTCTCTTTGTGTCTCT
>TR476|c0_g1_i1
TGTGTGCCTTGGCAGTCTCAGACGAGCGGCCATGATCGCTACTGGCTTGAAATTCAGCCT
CAGTAATCCCCAGGCTAGAGCCATGTGAGCGGGCGTCCTTCAAGATGTCCTTGGCCAGAG
CCTTCGACTGTGTCCCTTTCTCTCCATCCAGGATGACCACCTGGATCTCAGGTGAAGCAC
CAAAAGGGATGATCCCGATCAATCGCTGTGTCTTGAAGACTTTCGACATGCCCACTTGAA
CGGATTTGTATTGTGGCAGGATCAGAAATAGGTGATTGATTCGTTGCCTGTACGTTTGCA
GGTTGAAACCAGCGGTGTACTGGATGGTGACGATGGCACCACAGATTTCACAGCAGTGTC
CCGCGGGGCGGAGAGGTTTGCCACAGCTCAGAACCGTCGCGGCTGAGTCGGAGACACGCA
GGGA
>TR477|c0_g1_i1
TCTTACTCACAGGGAGAGAGAGAGAGAGATCAATGGAACACACACACATACACACACATA
CACACACACACACACGCACGCACACACACACACAGGCAGCCGGGGGAGCGGGATCTCCCT
ATGAATGTTTTTCAGCTGGCCTGGATGCGCACTTACACACATTTTCACACATGCACACAT
GCACATACACGCACACATGCATACACACACATAGAAGCACACACACACACTCTCATCCGT
CGTGAGGAGGGAAGATGGAGAGGTGCACAGAGCTTGTGGAGCACAAAACAGGGTCACTTC
TGGATCCTCCTTGGGTTGAAAGGAATAGACGGCAGGATCTGTTATTGTCATTGTTTGGAG
TTTAATAGGGAACTGTCTTTTACAGCACTGTTTGTAAATGTTTCACTTTGATTTTTAAGA
TGAACTCGCACTCTTTATTTGGACAAAAAAAAAAAATTATATATAATGCAATCGCAGCTG
TCTCTTTTTTCGGTATCTTTCTTTTCATTATTGTTCAAATGGCTGCTTTTTCCAGCATTC
ATAATGTGAACGACCCCCCATCG
>TR477|c1_g1_i1
GGTGGTGTGGTGTGGCGGGGGTGGGGGGGGGGGGGGGGGTTGCGGCTATTTTGAGTTCAC
GTCATTTTATGGTTTGCTGGCTGTGTGAGAGTAGGTGAAGAGTCCCATCTGAGAGCTCAC
TGCTATGGCGTGCCTCGGGTTATGACAGCGGGCTCCGGCTGGGAGGGGGGGCAGAGGGAG
GCCGTCCGCGGAGAAACGGCGCCCTCTGCTGGTCACGGCGCAACAACACTGCCCCTGTAA
CTCCAAAGTGGGCCCCAAGTCCTTTTCCTGTGATCCGGTCCCTGCTCGTTTCCTCTCCGC
TCAGCTCACACACAAGAAATCCGTTCAACGCGATGGG
>TR477|c2_g1_i1
TGGCAGTCTCAGACGAGCGGCCAAATGTCTATTTGTTTTGTCCAGATTTTAAAAATATGG
CCCAGATTAGATTTTTATGTTGGCCTGTAGAAGAAATAAGAAAAAGGAAGTAATGGTCCC
AAACGCGCACATCATACACTCTGCGTGCCTGCGTGCGTGCAGGTGTGTATGCATGTGTGC
GTGTATATGCACACAGGGTCAGAAATTAGCACCCAGCAAGTGCCAAATGTTGGTCTGATC
TGTCAGCGGAAGACGATTGAGTCGAGTTCACCCAACATGTTGATTGGTTAACTATGTCAG
TGAGTAACATTGTAGTTTCTCAATTTTATTGCATTCTGTTGCACTTCACACTGAACTACA
AGCCTGATCCAATGTATCAATGAGCGAATCTTAGATTTTATACATGACATAGCACTGAAA
ATGGTATGGGTAACTGTGTGAAAATTGTGCATTCGTTGTTACAAGGTGAACACTTCTCAG
TCTACCGGCCCTGGGCAGGTAACTGAAAAGTAAATTTCAGACATTGTGTATGCAATAAAC
TTGTTTCATTTGATTGATTGTTGATTGT
>TR477|c2_g2_i2
CAGGAGCTCAACTTCCGTTTCTCATCAGTCTTCCCCTGTACACACCAAGATGTACACGCA
CACTCACATTCACCATGTCGTACGGCGTTCCACACCCTGTGTATGACACAGGACTCAGGT
TCAACCTGCGTTTGACCGTTCACACACCAGAATATTATTCCAGATTCAGTACTTGGTGGG
CACTGTTCACACAAAGATCCAGGTTTGCAGCTGTGCCCGCTGATAAACAGGGTTGTTGCA
TTGCATTGTCATTCAAAATGCAGTGTTTGTTTTTACACCGACAGATGGTGTGATCTGGTT
AATGGGATGTCTTTTAATTATTCAGTTACTATACTATCCTTGTGTATACTTCACCGTCCC
ACAGTTACTATAGCAACCCGCGTTCACCCAATCATACCAAAGTCGAGCAGTGTCAGAGCT
GCGTTCCATCCTTGGGCAGCAGAGCAAGGCGGAGCGTCTGGTTCAGATAAACCAACCGAG
ACACACAGACGGCAACCGCAGGTCGTAGTTTTGGTGTGAACGGGTTGTAACACACACACA
CACACACACGCGTGCACACACTGGGAACCCTACAGAGACTAAAAGGTTCAGCCCTGCCTA
TCTGTCTGTCTTCATCCTGTCCACCACTGTCACAGAGACTATGTATACTGTTTGTATATT
ATATATACTAAGCTAATATATAAATTTCTCTCAATATGTATGTCTATTCTATGCTGTCAG
TAGGCCTAGTTGGAAGATAACCCATCCTGTCCCCTTTTTTGAGTATAGCCTGAATCCAGA
GTCAATTCCAGTTTGTAAAATAGACTCAAGAACAAGTTAAATTCAAT
>TR477|c2_g3_i1
TTGGCAGTCTCAGACGAGCGGCCAGTATATTATATATACTAAGCTAATATATAAATTTCT
CTCAATATGTATGTCTATTCTATGCTGTCAGTAGGCCTAGTTGGAAGATAACCCATCCTG
TCCCCTTTTTTGAGTATAGCCTGAATCCAGAGTCAATTCCAGTTTGTAAAATAGACTCAA
GAACAAGTTAAATTCAATTGGACTGTGAATCTAGCTACGCTGATAGGCTAATAGGGCAGA
ATAAAGCTAAATTCACGCAGGAAACCTTGAGACACAATGTAGATGGCTGATGTATTCAGT
AGCAGCTGGAGCTTTCGAAAAAGGACGCTTCCTGTTTGAATTCAGGATAGTGTCTGATTT
TTCTGCGAGCAGTAACCGTGCTGGAAACTACTAGTGACGTCACAGAAACACGTGAACATG
TTCTAGTACGTTACTCGGTGCTGCTTACTGCAACACACCGTTTACAGACACCTCACACAT
TATGCAGTGCTGTTTCAAAGTCTTACACAAGTCCGATCAGATCTCTATGGCCTTTCTACA
TTGTTTCCGAATGTTGTCCATGTATGATTCACACAGGAGAGTGGGGGCTCTGATTTTAGA
GGGTTTTTAAATGGGTGCAGCCCTGTCTGTCCGCTCTATGGCTGTAAAATCGCTGCTAAT
GTAGAGAAATGTCTATTTGTTTTGTCCAGATTTTAAAAATATGGCCCAGATTAGATTTTT
ATGTTGGCCTGTAGAAGAAATAAGAAAAAGGAAGTAATGGTCACCGTCGCGGCTGAGTCG
GAG
>TR477|c3_g1_i1
AACCCCCCCCCCCCCCCCCCCCCCAGAATGGATCAACCTCATCGACGCATCCCACCGTCA
TCGCTTTATTTCAAACAATGAAAACTGGACATGCACATCATCACACCAGCAAAGGAACAC
ACACACATGCCGCTCACGACAACCCCCAAATCTCATCAGTGCTACTCTTTATGTTGAGCC
TCTTGAAAGCGTTTTCTTAACAAAAAAAAAAAAATCTTTGGTGGATTTTGTGCTGTGATT
AGCAATCAGTAAAGTGCAATCTTAAAGGATAAATATACTTTTCAGTATGACAACGTTTTG
TTTTATTGAATCTTGCTTTTTTTTTTTTTTTAATGCCTGCTTATTGCTTATGTTTGACTC
AGAAAAATACAACCCCTCATGTACAGTGAACTTTGAAACAATCAGAGGAGATATCCAGTA
TGTGAAAGAAAAA
>TR478|c0_g2_i1
TGTGTGCCTTGGCAGTCTCAGACGAGCGGCCAAGTCTGAAGTTGTCCGTGTTGGGGTTGC
TGTTGTCTGTGCTCTGGATCTCTAGTTTGTGGCGTCTCATTGCACTGACCTTCACTTCGT
GGACCAGCCTGCAATAGGAGTTCTGAGACAAAAGGCCAAGGTGTCGCTTCTGCAGCAGCA
GCGAAGTGTTCAGTCCTGTTCTTGGTGCTTTTTTTCTGGGCTTCTCATCCTCCGCGAGCA
TCTTGTTCCTCTGTTTCTCCCTTTCTTTCTCCTGCAGCTGCTCTCTGGTCAGCGGGTTGC
AGTTGTTGTGACCGGGCAACAGGCGGAAGTAGCGATTTTTCTCCGGGTCAAAGTAGAAAC
CAGGCAGCTCTGGTGCCGAACTACTGGCCTTGGAGGAGGAAGAGGAAGACGAGGATGATG
ATGATGATGATGATGATGAAGAAGAAGATGAGGAGGTAGACTGGCTTTCATGCCTCCTCT
GAGATGCTCGTGATGATGGTCCTGCATCACTGTATCCAGACCACTGTTCATCCTGTGTTG
GTCTTTGCCGGTTGCCTCTGTACCAGCTGTGCCGCTGACCTGCACCTTGTCGCCGGTTCC
ACTTCTTCATCCCTGGCCGCTGTTTCGTTTTGGCCCCAAAGTAAGGATCCTCACGCCACG
TTGTCTTTCATTCACGTCTGTGTGTACAAGTGTGTCGATGCAGCATGTTTACTAGTTAGC
GAAGTTAGCAACTTGTAATCATTAGCATTCTTCACGTTAGCTATACATTTTTTCGACCCC
GTTATATAGATGCTGGACGTTAAACATGAGTAAACGTAAACAGAGTTTTAATAGGTTAAA
CAACACGTCATTCTTTGAAG
>TR479|c0_g2_i1
TCGTGAAAACACCCCCACCTTCGCATCGATTCGGGACAGATTGGAGCAGAGCGGCCATTT
TCTCCAGCCTGTCATTAAAGCCGGGAGGGGGAGGATTAAATTTAAATTTAGACCAGTAGA
CTCTACTTTTCAGAATCTGACTCTATTTTTCATTTTCTAAAGCCTTTTCTCCCCGTCGTG
TTGTTGTTGGGACAGACAGACAGACAGAGAGCTTCTTAACAAGCCGCCTGCAGGAAAACT
TGACCTTTGTACCAATTTGCAGACTGATGTCTTTGGTTACCTGTACATAATTTTAAAATA
ATAAAAATTGCTACTTTCAGTACACCTGACTCCGCCTCTTTTCTCATCATTTCAGATTTT
TATGAAAACATCTGCAGTTTT
>TR480|c0_g1_i1
TTTACTTCATATATTTCCAAATAGTGAATTGCTCCTTTTGTTCTCTCAATGACTTATTAG
CAAGTGATCACCTGTCCCCTATGATACCTGAAAGAGTATTTCCTCCATCTTTGCCTGGAA
GGGAAGACAAAGGAGCAATCAGTTTCATCACCATCCACTTTAAAGCTAGGGTAAGTAATG
TTGGAAAAGCTAGCCAGAGGAAGAAACGCTTTGAAACATG
>TR480|c1_g1_i1
AGAAACGCTTTGAAACATGCAACCGATACATTCCAAAACCTCCCGTCAGCTCTATGCACA
GGTAGACAGGTTGGTAATAAACAGAGATACCAGCAAGTCAATGAACATTACCTACCCTAG
CCTCAAGTAAAATATTCACATTGTGAGAGATGGTACACAGTGTACCACCGTTCATTATTG
TAACCGCACAAATTAAAGATTTCAATCCCTTGTATGTTCACACAGATTATAGAGACATTC
ATTATCAGATTTTACTTTTTGTG
>TR481|c0_g1_i1
TGTGTGCCTTGGCAGTCTCAGACGAGCGGCCAGAAGGTGTTCTCGTTGCGGACGCTGATC
AGGCTCTTGGGGCCCTTACATCCCATGCTGGTGCCCAGACCTCCGTTCAGCTTCACCACC
ACTAATTTGTTCAGGCTGTCGGCCACGTTGTCCGGCAGGCCTCGCGCAGCGATCTTATCA
TATGGCTGGATCGAATCTTCTGGCGGTCTTTGTATCTTGATCCACTCCACTGATGGACCC
TTCACCTGCAGAAATCTGTGGAAAAGATTCTTGAAGCCCTCAAAGTCTTTCCTGGACACC
TCTTTCTCAGCGCCTGTGGTGGTGTCCAGCAGTCTCTCCAGCTCCGTGAGCATGGAGCTC
TCCAGCTGCTGCCGCATCATTTCCTGGAATTGAGCCATCCCTTTTTGGGCCGCTCCTTTA
CTCAGACTGTGTGACTGTAGGATGCTGGCGAAGGAAAAGTCGATGGGGTCGGCCTGGTCC
TGCGGGTCTGAAAGGACCACAGCAATCCCGCAGAG
>TR482|c0_g2_i1
TAAAGGTGAACCTAACCAGGAGGGTGACCCCGGTAAATCTTTATGTGTATCCATTTGTCT
ATATATGGGGCATTCGTTTAACACGTTTCTATTTTAAATGAATGCACTAAAATGTGGTAA
AACCAGCCTGTTACTGATTAATAGGGATGTTATGATCCCACTCTTGCCATTGTTAAAACA
GCAAATTGCATGTTGATTGGCCGCTCGTCTGAGACTGCCA
>TR482|c1_g1_i1
TTTTTTTTGGTTTGTTGCGGGTGCTTCATCAGAGGGCGGGCGAGCCCTCCAGGACTCAAA
CTCGAGGAGAGAGAGAGCGAGAGAGCGAGCAAGACTCACCTGAACACAGTGGTGGATATT
TCCTTTCCTGCAAGTGTTGATCTCAACATTACAAAAACTAGTTCTTATCACCACTGAATT
CGCCGGGTCGAGGCAGATCACGAGCAGGCTCCAATTTCTGCGCTGTGAAATTGAATCAGA
GGATCGGAGAGGCAACACAGCAGAGGCATTGTGTCCTTGCAATTGAAACACTAACCAGCT
GAAAATATCAAAGACCATCCTGGACAAAGCGCTCTTCTCAAACCTCCCGTGTTGGTCTAA
AAACCTGCTGCTGAAGTAGAAAGTGATCAAAAGCTGCACAACACTCAAGAGAGGAG
>TR482|c2_g1_i1
CCTGCTGAGAACATTGCCTCCAGCGCTTGAGGGAACTCGTGGCAGTTGTTGAGTGTCCTC
AGTGTTTGATTATATTGTATACACTGCGTTGGAAAAAGTCCCAGCGTTAATTTTTGCCAT
TGTGATTTATTTATTGAAATCAAAGTTGTGGGCCGATAGCTAAACTCAACATCACACTGG
TTCTCGTTTGACGCCCGGCCGAGGCACATTTCAACACCCTGAACATTGTTTGTGCCTGCG
TCTGCAAA
>TR482|c3_g1_i1
TGTGTGCCTTGGCAGTCTCAGACGAGCGGCCAGTAAAAACAACCAGAACAAGCAAAGATA
CCACTCGAGTTTGTCATAAAAAGTAATGGATAATAAATCGGCAATTTCCATAAAACCGAG
CACAGTCATAACATAGAAAATAAAGACCAGGCAAACTTGTTTTTGGAGTAAGAGCTCATT
ACACAGTCAACCTGCTGAGAACATTGCCT
>TR482|c3_g2_i1
GTCTCCGACTCAGCCGCGACGGTTGTTGATGTCAATGTACACCTGCACTTTATTTCGCGA
GACCGCAATTAAATGTTACGGTCTGTAAATAACTAATTTGTGCAATTTCGAACCTGACTG
TTACGCTTGTGGCTTTGGAGCTATAAAGCCTTAATGTAAAACACCTGCTGGTGCTGAGGC
ATGTGTTGCAGAGGGTCCGTTCGTGTTGTCTGCGATAAGACGTCAGAACTGTTCGAGGCT
CACCAGCGCCGCCTTGGTCTCCTCCCTGGCCGCGTTGTTCCTCTGATT
>TR482|c3_g3_i1
CTCAATGCTCTCTGAGTCTCTCACCCTTATCTGCATAGTTGCCCAAACTTGCAAAGGCAA
AATAACTGCATCCAAGAGCTAATTGCATCCATCACAGCAATAAAGTGATTATTGTCCAAC
AGTTTAGGGGAAACCACTTGACACACGCAGTTCAACTGTTGCTCTCGGAGAGTAAATCAC
TTTTCATATGAGCTTAGCAAAATAAGACCTTGGCAACACAGTGACACTCTGCTTGGAGAC
ACTTTTCGTGTTGATCTTGAACTAGTAAGACAGTATTTCATCGGCTGCAGGCGCATTTGG
TGTTTTGGCCCACAGATCTGCTGATGTGGTTCGAAAGGAGCCGTTTGAAGTACAGATAGG
CATTTTTATTTGTACTGGCTTAATAATAGAGATTCACAGTTCACCCGTGCACGCAGCCAA
ATGGTGGTCTGCTCGGTAATTCAATGTGGCCCGTGATGAGCGTGTGCCTGAAATCACAGA
CCTGCTTAGCATGGAAATCTCCGTTCTTGTCACAGTTGGGTATGGGGATTGTGAAGAGAT
CATCGTGTGTGCGGCTGTTCGATGCCAATCTGTCCAGCGCTCTCTGCAGCTCGGCACGAC
ACGGAGCCTGTTGGGAGAGAGAGAGAGAGAGTTTTTGATTTGATGTTTATCCTCAGTCAG
CAGAGTTCACGCACGTGTGTTGAAAAGAAACGCCAAAGTGTTACCCCTGCTTTTCAAAAC
GGATAAGACTGTAAAAACAACCAGAACAAGCAA
>TR482|c3_g4_i1
TGTGTGCCTTGGCAGTCTCAGACGAGCGGCCATGTTTATCCTCAGTCAGCAGAGTTCACG
CACGTGTGTTGAAAAGAAACGCCAAAGTGTTACCCCTGCTTTTCAAAACGGATAAGACTG
TAAAAACAACCAGAACAAGCAAAGATACCACTCGAGTTTGTCATAAAAAGTAATGGATAA
TAAATCGGCAATTTCCATAAAACCGAGCACAGTCATAACATAGAAAATAAAGACCAGGCA
AACTTGTTTTTGGAGTAAGAGCTCATTACACAGTCAACCTGCTGAGAACATTGCCT
>TR483|c0_g1_i1
TCCCTGCGTGTCTCCGACTCAGCCGCGACGGTCACCACCACCACCGAGTCGATGCCGTCA
GCCTCCTGGGGTTTCTCCCTCAGGATGTCACCCAGGAGCTCCTCATCCTCGACGTCATCC
TCAAAGTCCTCCGGGTCGCTGAAAGAGGGCTCCTCCTCTTCGTACTCGGGGTCGTCCACC
ATGTCCACCGTTTCTTGCATTTAACAGCGCGCCGAGACGGGTTTGTCACTGCAACAGAGC
AAAAATCCCAAAAAAGAAGAGGCTG
>TR483|c0_g3_i2
TGTTCCTTTAGGGGTCCTGTCCACCTTCACGCACAGGTAATCTCCATTTCTCTGCCAGTG
CAGTTTGCAGTCGACAACGTTGAAGAGGTTGCGTACGCGGATCTCCTGGCGGGAAGGCAT
CTGCATCAGAGTCACTCTGGCTGGGATGTCTTTGTCCTCGGGTACCCAGAATGCTATGAT
GTTGTCACCCGGAGACCATGAGAAGTCCTTGATCCCGGTAATCTTGAGACTCTTCTTGTC
GAGCAGGCCCATAGACGGAGTCTCGTAGATGCTCAGCGTGTCTGTAGTCATCCTGGCAAA
GAACTTCCCGTCGTGGCTCCACTTGAATATGGGCCAGTGTGCGGAGCTCTCGCAGTGAAA
ACCTCTCTTCTTCTGTCCGGTCAGGATGTCCCAGATGATGATGGCCTGTGGGTCCTCCTT
GGTGTCCATCAGTGGACTGAAGGTCACCACGTACCTCTCACACGGTGAGAAGTCGATCAG
GGACACTCCCTGATGGCTGAACCTCTGAATCTGTTTGAACTTCTCGCCGCCCCACAACGC
GATGCCACGTTGGTGGAAGGTGGCCAGGTAGGTGCCTTTGGGAGACCAGCGCACGTACGT
CTCTGTCCAGCGAGCTCTCTCTTCAGCTGTGATTGGGTCTTTAGCATCGTTATTGAAAAT
TGCAGTCCTCTCTCCGGCTTCGTAGATCACGCTGTACTGGTCACGACAGTCTGGGTCCTC
AATCCAATGGCGCATATTTCCAAAGTCTTTGAAAGGCTGCTTCTCTGGAGTTTCCCACTC
ATCACTGATGTTCATGTACTTGTCAAAGTCGGTGAAGAGGTTGACCCTGAATGTATGCTG
TTTGTCGAGTTTGTATCCATCTGCGTTCTTTACTGCCTCGAGTGCCTGGGTGGGAGCAGC
ATACTCCAAGAAGATGTACCCTTTGGTCAAGCCGTCAGCCTCTGGGTAGAACTCGGTGGT
GATCTGGCCAAACTTGGAGAAAATCTTGTGTATGACGTTCTTGAGTTTCTCCAACCGCTC
TGGGCCCACCTGAGGGACGTTATCCACCACCACCACCGAGTCGATGCCGTCAGCCTCCTG
GGGTTTCTCCCTCAGGATGTCACCCAGGAGCTCCTCATCCTCGACGTCATCCTCAAAGTC
CTCCGGGTCGCTGAAAGAGGGCTCCTCCTCTTCGTACTCGGGGTCGTCCACCATGTCCAC
CGTTTCTTGCATTTAACAGCGCGCCGAGACGGGTTTGTCACTGCAACAGAGCAAAAATCC
CAAAAAAGAAGAGGCTG
>TR483|c0_g3_i3
TGTTCCTTTAGGGGTCCTGTCCACCTTCACGCACAGGTAATCTCCATTTCTCTGCCAGTG
CAGTTTGCAGTCGACAACGTTGAAGAGGTTGCGTACGCGGATCTCCTGGCGGGAAGGCAT
CTGCATCAGAGTCACTCTGGCTGGGATGTCTTTGTCCTCGGGTACCCAGAATGCTATGAT
GTTGTCACCCGGAGACCATGAGAAGTCCTTGATCCCGGTAATCTTGAGACTCTTCTTGTC
GAGCAGGCCCATAGACGGAGTCTCGTAGATGCTCAGCGTGTCTGTAGTCATCCTGGCAAA
GAACTTCCCGTCGTGGCTCCACTTGAATATGGGCCAGTGTGCGGAGCTCTCGCAGTGAAA
ACCTACCGTCGCGGCTGAGTCGGAGA
>TR483|c0_g4_i1
TGTGTGCCTTGGCAGTCTCAGACGAGCGGCCAGATCGAGCTCATAAAGATGTTCGACAAG
CAGCAGGCCAACAGCATCTTCTGGAGCCCCCAGGGACAGTTCTTGGTGCTGGCTGGACTC
CGGAGCATGAATGGAGCTCTTGCCTTCGTGGACACGTCAGACTGCACCATGATGAATATA
GCAGAGCACTACATGGCCTCTGACGTGGAGTGGGACCCGACCGGTCGCTATGTCGTCACC
TCCGTCTCCTGGTGGAGCCACAAGGTGGACAATGCATACTGGCTGTGGACGTTCCAGGGC
CGCCTGCTGCAGAAGAACAACAAGGACCGCTTCTGTCAGCTGCTCTGGAGACCCAGACCT
CCCACCCTGCTCAGCGCAGACCAGATCAAGTTGATCAAGAAGGATCTTAAGAAATACTCC
AAGATCTTTGAGCAGAAGGATCGTCTGAGCCAGTCCAAGGCTTCTAAGGAGCTGGTGGAC
AAGCGCAGGTCCATGATGGAGGAGTACCGTCGCTACAGGGAGGCGGCGCAGCAGACCTAT
CAGGAACAGAAGAGCATCCGCCTCGAGCTCAGAGGAGGGGTGGACACTGATGAGCTCGAC
AGCAACGTGGACGACTGGGAGGAGGAGACCATTGAGTTTTTTATCAACGAAGAAATCATT
CCCCTTGGAGATCTGTAGTCCCCTACGCAGTCCATCCGTTTTTGTGTGGAAGGAGGAGAG
AGGAGCTGCGTCATTGATTGGAGAAGGACGACGACCACGCTGTGAATCTTGGGGTTCACC
ATCGCGAGCCTCAACGTTCAACTTTAGTGACATCATCAAAGCACGCCTTGCGGATCAGCA
ACCACATCGAGGGACAAGAGAGAGTACTTTGTATTGAGTATTTTCTCTTTGTCTCTCACC
ATCATCTGCCCCATTTTTTTTCTCTGTGGAACTTGATTTTTAGTAATACCGACTCCATTT
TTTTTCTATTAATCAACTGGCGATTGCTCGCTCTCTAGTCTCAGCCCCGTCTCTCATATT
GGACCTTCTTCTTCCTGGGGGTTGTTTTATGAACTGGCTTCACCATGCTAGTGTGTTATC
ACAGGGCAGCACAGAGTGCCATACCAGTTTGGGGTGGATGTATTGTGACTAAACAAGTAG
CCTTGATAATAAATGTGCTGATGTGGCACTACAGTGGCCTGTATCCTCCTCCTTTCAGAC
TATACTTTCACACAGGGAGGGGGTGCGCGGTGGGAAATAAACATTCAAACACAATACTAC
CTGACTGTGTCTTAATGTTTGGTTCTTTTGTTGCGGAAGGAGTTCGGCTGTTCTGCAGCT
TAAGTGACATGATAATGTGTGGAGTTGAATGCTGTATACAGGTAGTGCTGAAAGAATAAA
GTCATTTAATCACTTACGTTGATTGACAGAACCAAGAAA
>TR484|c0_g1_i1
TCAGGCATCGCTCAGCGGGCAAACAGCGGGCGTCTCCGTGCTCCTCGGCCACGCTGAGAC
ACTAATCCACCGCATCAACTTCCCCGTCGCCCCAGCCGACTAAATCCGTCACCCTCGCTG
TTTGGACGGCGCGCCCATTAGCCCGATGTGAGGGCAGTAATGTGGCGATCTGCAGCTCAG
CCACAGGCCAGGGAGGAACCGTCGCGGCTGAGTCGGAGACACGCAGGGA
>TR485|c0_g1_i1
TGTGTGCCTTGGCAGTCTCAGACGAGCGGCCAGTTCCCCACCGTGGTCAGGAACATGGGC
TTAGGGGTCACCTCCACAGCTGCACGCATCAGCGCCATCATGTGTCCCTATGTACTCTAC
ACCGGCAAGTATATTTTCGTTGTTGTTTTCTCTTTGTTTAGTTGAAATCGAAACCAAGAA
CTTGATGATGAGCAGCAGAGAACTCTTTTGACACATTTTGACTTGTCATGGCAGGAAAAT
CACACACTTGTTTAAAGTTGGGGTCTGTAATGATGTTCAGAAGCACTTTCTCTTATACTG
GGGGAAATGGCCCGTCTAATTTCAGAGGAATCAGTACAATATGTCATCACCGTCGCGGCT
GAGTCGGAGACACGCAGGGA
>TR486|c0_g1_i1
AGCAGACATTTCTGAGAATAAGGAAGGCTGGTTTTGTAGAATAACCACATGCGGAACCAT
GAAATGTGTACATTTTTTGTTTGTATTTTATGCCTCTTTGTTCTTCCTCTTCTTCGATTT
TTTTAAGTGTTTTCTATTCTCTTTCTCTATGTATAATCATCAGTTCAATCCTATGGTGAA
TTAACATAATGTCCAAATGTTGCTCCA
>TR487|c0_g1_i1
AGCTGAGTGAGAATCGTGCATCCCAGAGGCCGGATCAGTGCTGGCGGTGTCAGAAGGTGG
GAGATCTGTGGGGGGCTGGTTGGTTGGAGCTTCATCTTCGGTGGACTTGGCCGTTGTTTG
GCTGCAGACTTCAGAGGCGGAGGAGGTGACAGCAGAGGGTCTAGCACAGACATTTGCAGA
CTGGTTTGCCTGGACCTCTTTGGG
>TR488|c0_g1_i1
TGAGTATATGCCGTAAGAGTGCATCCCGTTGCTTGACTTAAAAACAATGCAAAAACAGGC
TTTAGTTCATGGCAACTAAAATATCTTACTTCATTTTAAGACATAAATGAACAAATATGT
GTAGGGCTTATATCCATTAAACAAAAATGATGCTAAATATCACTAAAAGTGGTTCTTGGG
CTTATAATCACAGGGGAATGGCTTTGGGTGCATTAACTAATAGTGACTTTTTTCATGGTT
TTTATTTAACATCGAAAAGAGCAACCTGTTATTGGTACTAACCCCAATAGTACCTTTAAA
TATAAACGCTATATAGCAGCGAAAGTCGTTGCCCTGTTATTATGAGCCAAAGAACCACTT
TCAGTTTAGTATGTTTAAGAGTTACACCATCAGTTCAACAACACCCATTAAGACTTTTCC
CACCACATATACCGTCGCGGCTGAGTCGGA
>TR488|c1_g1_i2
GGAGTTCAGACGTGTGCTCTTCCGATCTCGCCTTATAATAAACCTTTTAATTAGCCTAGA
CCTAGCCTAGCCTAACCTTTTTGTAGCTACAGGTGCTTCAGTATGCATCATAATGTGAAA
CAAACTGTACACTGTAATCCCCTGTGATGTTCCAGGGATCTGATGATCAATAGTGCCACT
GTGAGACTTTGCATGTTACTACAAAGTCCTACAAAAACATCTCGAATAAAATCAAAATCT
CAGCAATGGATACCAAGGCAAGGTGGCCGTTGTTCACGCGTAAAGATGGGGCAGGGTTCA
CTTGACTGTATAAAGGATATTACTACATGGGCTCAGGGACACTAAGAAAAGCATTGGTAA
ACTGGCCGCTCGTCTGAGACTGCCAA
>TR488|c2_g1_i1
TGTGTGCCTTGGCAGTCTCAGACGAGCGGCCACTGGCCTTGGACAAGTTCGTCCCTCAGC
CTTACGCGGGTGAGATCCGCGGCATGGCTGCAAACCTGGGAGGAAACCTCGCAGATGTCA
TCCTTCTCAACTTTGCCTATGAAATCTCAGCATTTTGCACAAGCATCGTAGCCCAGGACA
AAAACGGGCACGTGTACCACGGCAGGAACCTTGATTACCCACACGATGTTCTGAGGAATC
TGACTGTCAACATATTTTTCCTCAAGAATGGAGAGGTGGCGTACCGTGGGA
>TR488|c2_g2_i1
TCCCTGCGTGTCTCCGACTCAGCCGCGACGGTCTCCCTCACCAACCAGCTCACAGGGGAG
CGCCGCAAGAGGAAAGCGGACACCACATTCTTCCACCAGTCCCGCAAATGTTCCCTGCCT
CGCTGGTCGCCAGAGACAGTAAACTTGTTTGGACTCTGGCCCGTCCACAGGCCAACGTAG
CCAGCGAATGAAGTCCCACGGTACGCCACCTCTCCATT
>TR488|c2_g3_i1
AGCTTGGCGCTTCCTCAAGCGTCTCCCTCACCAACCAGCTCACAGGGGAGCGCCGCAAGA
GGAAAGCGGACACCACATTCTTCCACCAGTCCCGCAAATGTTCCCTGCCTCGCTGGTCGC
CAGAGACAGTAAACTTGTTTGGACTCTGGCCCGTCCACAGGCCAACGTAGCCAGCGAATG
AAGTCCCACGGTACGCCACCTCTCCATT
>TR488|c2_g4_i2
GAGACGCTTGAGGAAGCGCCAAGCTTTGAGGATGCAGTGATGCGTCTTTCAAAAATCCCC
ATCATCACTGGAGTGTACTACATTGTGGGCGGCGTGCGGGCCGGGGAAGGGGTCGTCATC
ACCAGAGACCGGAAGGGCCCCGCTGATATCTGGCCACTGGATCCCTTGAATGGAGGATGG
TACAGAGTGGAGACGAACTATGACCACTGGCTTCCTCCCCCACCCAGTGATAAACGAAGA
GATGTTGCCTGCAAAGCCCTAAATGCCACTGGCCAAGGTGCCATCAACATGGAGACACTT
ACTAAGGTTTTGTCACTGCGTCCAGTGTGTAATGGCATTACTGTTTATACAACAACAATG
AGTGCAGCAAGCCCCGAGAAGTACAATACAGTTGTCAGGCCGCAGGGCTGCCTACCACAC
TAACATGCATGGAGCAGTCAACAACGCACAGACCTTTGCTGCAGAGTGGTGTGGTGTGTC
TGGACATCACGCTTCCTGTATGCAGATCATCATGTGGAGCTTACATAATCAATGAGTGTG
GAAAGAAATTAGACTGGAGCATTTTTAGACTGTGCTTTTCTTCCTCTTATAAAACGAAAT
CATTTTTGCCACATTATGCAAGTTAAATTGCTGTGTCAAGCTTTTTTGTTTTTTTGGTTA
CTTTATTGATTGCGATCGTCTGGAGGCAACAGCAAAAAGGTTAGGAGGAACAGAATTTCT
GGCTCATGAAAATGACACTGGAATTCAGGACT
>TR488|c2_g4_i3
TGTGTGCCTTGGCAGTCTCAGACGAGCGGCCACTGGACATCACGCTTCCTGTATGCAGAT
CATCATGTGGAGCTTACATAATCAATGAGTGTGGAAAGAAATTAGACTGGAGCATTTTTA
GACTGTGCTTTTCTTCCTCTTATAAAACGAAATCATTTTTGCCACATTATGCAAGTTAAA
TTGCTGTGTCAAGCTTTTTTGTTTTTTTGGTTACTTTATTGATTGCTGGCCGCTCGTCTG
AGACTGCCA
>TR488|c2_g5_i1
TGTGTGCCTTGGCAGTCTCAGACGAGCGGCCAATCCTTCTCAACTTTGCCTATGAAATCT
CCGCATTTTGCACAAGCATCGTAGCTCAGGACAAAAATGGGCACGTGTACCACGGCAGGA
ACCTTGATTACCCACACGATGTTCTGAGGAATCTGACTGTCAACATATTTTTCCTCAAGA
ATGGAGAGGTGGCGTACCGTGGGA
>TR488|c2_g6_i1
AACGTTATGGGAGTGTTGTTTTGCATGCTTCGCTTTGACGCGCAGCTGAACTTAGCCGGA
GTCTCACCAGTACCACCCTGCAGCAGTCTCGGACCGGACCGGTCATGATGGCGCTGGCTG
CGGTGCTGCTGCTCGTACTCGTCGTGTCGTGTCGGGCAGACTTCCCCCCACCCACAGTTA
ATATCAGTCTGGATGAGGACCCAGAGGTGCGATGGGCGCCTCTGACCAAAGTCTTTGACG
TAGACTACCTGAACAAAGCTGCCGCAGAGGTCATTGACTCCACAGTTCCAAAATGGGTGC
ATGACGCTATCACACCTGTTGTGCTGGCCTTGGACAAGTTCGTCCCTCAGCCTTACGCGG
GTGAGATCCGCGGCATGGCTGCAAACCTGGGAGGAAACCTCGCAGATGTCATCCTTCTCA
ACTTTGCCTATGAAATCTCCGCATTTTGCACAAGCATCGTAGCTCA
>TR488|c2_g6_i3
TGTGTGCCTTGGCAGTCTCAGACGAGCGGCCACCTCTGACCAAAGTCTTTGACGTAGACT
ACCTGAACAAAGCTGCCGCAGAGGTCATTGACTCCACAGTTCCAAAATGGGTGCATGACG
CTATCACACCTGTTGTGCTGGCCTTGGACAAGTTCGTCCCTCAGCCTTACGCGGGTGAGA
TCCGCGGCATGGCTGCAAACCTGGGAGGAAACCTCGCAGATGTCATCCTTCTCAACTTTG
CCTATGAAATCTCCGCATTTTGCACAAGCATCGTAGCTCAACCGTTGCGGCTGAGTCGGA
GACACGCAG
>TR489|c1_g1_i1
AAACAAAAACGTTTGCCCCGGAGCAGGAAGAGTCCACGAGCGGTTACAGGTGAGGCCGCG
ACTATAGGAAGGATTTCAGCCGTAACATTGGAGGCAAGGCGAGAGGAGATGAGGAGGAGG
AGCAAGAGGAGGAGGAGGAGTGGGAGTGAGAGGAAGAAACAACGAGTCTTCAGTGACCGT
CGCGGCTGAGTCGGAGACACGCAGGGA
>TR490|c0_g1_i1
GTAGGTTATTGTCTTTCAGTCTTGGCACCATGAATGTTTTTTGCATTAAGCTGCTGTTGT
TGTTCATTTTTGTGTCTTTCCTCTCCCATCGCTGTATTTTCTTAGAGTCCTGGATCCATT
ACTGAAAGCATTACAGCATCAGAAAAAGATTTATTTTCTTCTTTCCCTTTTTTCTCAAGG
CCATGGCAGCAAGCAAAGCCTGCAGAGGATTTAAGATGCTCTCGATTGTTCGGTGCTCGT
CTCTCCAGTATGTTGCTGCAGTATCACAGCCCTTTAATCCCGCTTTTCTGCTCCGCTCCT
TGGACCTCAAGCGTGTGGGTGGCCAGCCAGCCAGTGCTGATAATTTAAGGGTCCCAATCC
CTGAAACTCTGAGGTCAACAGTAACTAATGCACTTAAGACCTGCTGATGGCCCCTGTTTT
TGACAAATTGAGCTCACCACGTCAAATTGAATATATTGAGGCTGCATTTTAAGTGAGTCA
TCTCAGCTCTTAGCTGAAAACTGATGCACTTAGGCCGTCGAGGGGAGACTGTCAAGTTTT
TCCCAGGGTCTGGAGGCCCCCCTCAGACATTTCTCACCTTGTTGTGTGAATTGTACGAGT
TTCCACTAA
>TR491|c0_g1_i1
GTTCATCCATTCGGGGCTCTGAGCTGGCAAACATGCACGCCTGACGCTGTCCCATGTCTG
AGCTGTAGGGGGAGTCGGTGAGGCCCAGGGCAGGGTTGTTGGAGAGACCGGGTGGAGGAG
GAGGGTAGGAGGAGGGGTGATAGTAAGACTCGCCCTCACTTGGTGAGCTACCAGTGAAGG
GTTTCTTATAGGGGTGCTGGTGGTTTCCTGAAGAGCAGACCGGCGCGGCTGAGTCGGAGA
CACGCAGGGA
>TR492|c0_g1_i1
AAACAGTGCATGGCCCAGACGCAGGTCTCACAGCAGACAGGAGCTTTGGCAGTGAGCCCT
GATTGGTTAGCCTCTCGGCCTCAGGGGCCGCTCTGAGTGTGAAAACAGGAGGGGCAGCAG
TGCAGCGAGTCGTGGATGAAGAGATCACACTCCACACAGAACACACTGCAACATGACGGG
CAGGTGAAGATACTTTTATCTTTCAGCTCCCCTTGACAACCTCGGCAGAACCTGTCTTCT
TGAAGCTCCTCTACAGGACTCTCTATGAACGCTTGGAGTGGAAAGAGGTGGTGGAAAGAT
CTGGCGAGATGTGGGGCCAACACCAGAGTCAAACCACAGACTTTACACTCCACAGGAAGC
TCGGTGTACTTGGAGTGGCACTGTGGACAGAAGTATCCTCCCAGGGACAAACCTGGACCG
ACCGTCGCGGCTGAGTCGGAGACACGCAGGGA
>TR493|c0_g1_i1
AACGATTTATCTCAGAGCAAAGATGCACACGGTGTGCCGTTTTGACGCGTGTATATTTAA
GATGCTGAGCAGTAATGTGATCAGTTCTGCATGCCTCACAGTCATCTCGCTGTTTTACTG
CTTCAGACACCTCATTACCATGCTCTGAGTCGCATCGACAGTAAACCCTCCGCTATTCAC
ACAGTTTAATAAGTTGTAATAAAGCTTCTGTCATCAATACTGGACGGTTAAGTGGTTTCA
CTTTTATTCATAAGCCTGACCTTTTTTCAAAATTAATTAAAACTATTATTGTGCATCTTC
CTTGCAAGAGAATCAGCCCTCATAGAGCTGTCATTTCTCCAATTGAAACAGAAGACTGAA
TACAAATGTACTGAAGACCGTTGTAGAATAAAATGTCAATATGAGAAATTTCACACTGCA
AAATCAATTTCGAGTCAATATCACAGTATTTGCGCAGCCCGTTGAAAATGGAGTTTAAAG
TTCATGTAATGTCTGCTGACTGTGAGTGTGAGAAAAAGTTGATACGAGACTGGACGAAAA
CTCTATTAGAGCAAGTCAGCAGGT
>TR494|c0_g1_i1
TGTGTGCCTTGGCAGTCTCAGACGAGCGGCCAAGGGTACTCTTCATCTATTAGAGGTAAG
GTGTATTAATGCGGTCACACAAGGCTCAAGTTACAGTGAGCGGTCACATAAGGACGACAG
TGGAAACGGAACTTTTTATTACGAAGGAATATCTGGCATTACTAACCGCCCACCACGTGT
TAAATGCCATTTTAAAATGTCCCTTTCGTAAACAAACAAGTCAGGGTCCCCATCACTGGT
TGGCAGCTCTTTCAGTCTATATCTAATTCCCGATTCAGACTCATCACACAGAGCTTTAGT
ACGTCGCTGTCAGACCGTCGCGGCTGAGTCGGAGACACGCAGGGA
>TR495|c0_g1_i1
TGTGTGCCTTGGCAGTCTCCGACGAGCGGCCAGTCCAGACCCGTTCATTCCCATCATCCT
CAGCTGCACCCTGTGATTCCTGCTCATCGATAAATGTCAGCTTTGTAACATGCTAAAAAC
ATCAGGATGTTGGCATACTGAAGGTGGCATTTAGATGTGCAAGCTTGGCTGATTTCTCCT
TGTTTTACTTTGACCTCATGTCTTCCTGTCGAGTGTGTGTTTGACAGGAAGTGGACAACT
TCCTAACA
>TR496|c0_g1_i2
ACAGCAGCAGAGCAATGTTTGCTAGTTAGCTGCTGGTTAGCACGCCGGCCGTCGTTTCGC
GGATAATAGTTAACAAACTGCCCCCTGAATGCAGCCTTACTTGTGAGTTAATGACTTTAT
TCGGGGGCCACAGTTGGTCGATATCGGCGCAATGTCGGACAGGAAGCGAGCGAGAGAGAA
GGAGGACAGACGAGACCACAAGAGACACAAGACGTCCAAACAGGATTTGGACAAACTCAA
AACACATGCGAAAAAACTCAACCAGGAAGTCCAAACACTGAAACACGTTGAGACTTTCTA
TGAGAAACCTCCACCGGGATTCATAAAGGAGCACGAGGACAAGCCAGAGGACTGCATCCC
TGCTGAACCAGGAAACGAGGAGGCCAGGAGCTTCCTGGCACACGCCCCCACCAAGGGGCT
GTGGATGCCCCTGGGGAAGGAGGTGAAGGTGATGCAGTGCTGGAGATGCAAGCGCTACGG
CCACAGGACAGGAGACAGGGAGTGTCCGTTCTTCATCAAAGGCAACCAGAAACTGGAGCA
GTTCAGGGTGGCTCATGAAGACCCAATGTACGACATCATTCGGGAAAACAAAAGGAACGA
AAAAGAAACCAGGATCCAGCAGCTGCAGCAGCTGCTTCAGGACACCACCTCCCCCAACTC
AGACAG
>TR497|c0_g1_i1
ACACGCACACACACACACACACACACACACACAGCCTGTTGTTGAATAATAAGGTGGGTT
GAAATAATTAGTCTGAGTAATGGCTCAGTTTAAATAAATAAGACTTTAAAATTGGCACTG
GACAAAGCCACTTGGGAACAGATCAACATCTCATGGCTCTTTTGTGGTTATTGTGAAAAT
GTACCGAGAGCGCTGCTCAGAAAAGATGCTTAAGACGACCCTCGAGGAGCGTTTTCCATG
GCCAACTCTTGCAGAAGTATCCCTCTTGTGAGAATCGTCAGACCCAAAATGTTGATTTGA
AATGAGCCTGTTGCATGCAAAATTAAATTACACGCCTCCAGTAAAAATAGGTCAGTGTCA
CTGCAACCATCAAGCCATCTGCAGCGAGCATCCGCTGCCCACACTGTGGCCGAAAGCGGC
ATGTGATGAACACATGATCGCCCCGGGCCAATGAGAGAGCAGCAGCGTACGCACGTGAAT
TCGAAAATAAATTCCAGCTGGAGTGATTATGCATAAAAAACATGCCCTGCCACTGCTAAA
ATAACAATTGATTTCGACCAGGCATCAGAAGGTGACTCCGGCTATAGGCATGGAGACAGT
GGCAAGACGTTGTTGTACTGGAACACAAAACACAGTCTCACAAAAATAAATAAATAAATG
TATCTCCTGCCAAACACAGTGCTGCAAGAAAACAATGAAACACGATCTAAAAGCCACGAT
CATGGCATTGTCGAATTGCTTCAAGAGACGGTTTGTGCACAGAGCGCATGGCGACTGAAC
TAAAAAAAAAAAAGTCCGTTAGATCGGAAGAGCACACGTCTGAACACCGTCGCGGCTGAG
TCGGAGACACGCAGGGA
>TR498|c0_g1_i1
GGCAGCTCGCTCAGCGTGACCTCAGAGCGGTAAGACTTGGCTTCGGCGCGCCGTATTGTA
GTCTTGAACGTCAGAGGGCGAAAATGGTTGAATTAGTCTTCTGTCAAAATGTGCCAACTC
GGATATTAAATACCGAGAAATGAAAAGAAGCGACTTGTTTTTCTGCCGCGGACCCCCTGG
TAGGTACTCGGGGGGGCACCTGATCCCACACGGAGAACCGCCGGTTTAATCAAATTTTAA
TAAAATTGTGTTTTTTTGAGGAGAAAGCTTTGGAGCTTTGTTTTCGTACCCTGTAGCCTA
ACCTTCCTGCCCAGTGTTCCTGACATATTATTCTCACTACTTTCTAATTCATTTTTAAAC
ACACCGCTGTATCAGATTCTAACTGCATTAATGTGTTTGGGCTGAATAATGTGTACCTGG
TCTTAGCGCCGAGCCTTTGATTCAGGTTTTGAGGAAATGTGTGGAGACTTGAGGGCCCAC
ACAGCAACAAAGGTGGGAGGACAGACGAGGCATTCTGAGGGAGGTTGACTGTGAGATTGG
TGAACATTTGATTATATTTTTGATTTGTTTCTACATGTTTTGTTATAAAAAACCCTGCAT
TAGATTACCCG
>TR499|c0_g1_i1
TTATGATTAATAACTGCTCTCCATTAAGGGAGCATTAGTCTAACACTAAGCAGAGACCAT
CAGTGACAGGGAGCCATTGAGAAAAACGGAGATGAGAGACGTGTGGGGAGTGACATCACA
GAGCCGCAGGCTTTAGCCTCGGCATCACGGGGGATCCCTGCGGAGGAGAGGGCGAGTCGT
AAAGACCCCACTGTGTCTTGGCACGGTTTGCCAGGGATTACGGCTGCAAGGAGGCGG
>TR500|c0_g1_i1
GATGTTAAAGAAAATACTGTTTAATTAAAAATCTTAATGGCTTAGGCATGAAAACATGGC
AACAAAATGAAACGCTGAGGATATTAAAAAGACAATAAATAAAATCATATTTACAAAAGC
AACAACAAAGCAATGACAATGTTTTAGTAGGCAAGTTCTTGTTGAAAAGGCTAGTAACCA
TGATTACACCACACACATCATTTGACCAGTGGACCTGAACCAACGCACCAGCTGAGTTTA
CCAGTGACTCTGAGGGAGTGTGAGTGTGTGTCGAGTGAGAGTGTGTGTGTGTGTGTGTGT
GTGTGTTGTTGTTGTCGTTGTTGTCTGTGCTG
>TR501|c0_g2_i1
ATGTGACACTTGATCCTGATACTGCCCATCCTGAGCTCGTCCTGTCTGAAGATGGGAAAC
GGGTCCATCATGGTCTAAAGCAGAATCTCCCAGATAACCCAGAGAGATTTTCTACCACAC
CCTGTGTCTTAGGTACGCAGATTGATCCTTCATGTTTATTTTACTTTGAGGTTCAGGTCA
AAGGGAAGACTGATTGGGTTTTAGGAGTTGCTCAAAAGTCGATCAATAGAAAGAAATCCA
TTGCTATGATCCCTGAGAACGGTTACTGGACCGTAAGTTTGAGGAATGAAAATCAGTACT
ACGCTGCTGCAGACCCTCCAGTCCGTCTCTCCCTGAAGTCAAAGCCTAAGAAGGTGGGGG
TGTTTGTGGATTATACGGATGGTCTGGTCTCCTTTTATGATGTTGATGCTGTAACGCTTA
TCTACTCCTTTACTGGCTGCTCCTTCACTGAAAAACTCCTCCCATTCTTCAGCCCAGGTC
TTAATCAGGG
>TR502|c0_g1_i1
GTCTGCAGCGGTTTTTATTGAATAAGCTATCGTCTGTTTTGTTTGTTTAAAAGGTGCCTA
CAACGATAACATGGGTTTCATACTGTACGTGGCCACCGTGTCACTCTGGTTCTGACTGTA
AGAAGCTCTAAAAGTCGGAACAGTCGAGCACTCACTAGATTCATGAGTTCATATTTTATA
ATACATGAATTAGAATAAACTTTAAACCAGCTTCTGCTACAGAGTAGCACTCGTTTCCTC
CTCCCTTTGCACAACCTGCTTCTCTCAACCGTCGCGACTGAGTCGGAGACACGCAGGGA
>TR503|c0_g1_i1
ACCATTTAACCGTATACAAAAGCGTTCAAGTTTATTTCAGTTACATTAGGAATGCAATAC
ATATATACAAGGAAACATTTAGATCACATAAAAAAAAAAATTAAAAAAAATCACAGGTGT
AAAATGCAGTCTTCGTAATATCTCATTTGAGGCAACTATACAAACACCAAATCCTGATCC
CTCCTTCGGTCTTCATTTACGTCGAGCAGCTGCAGCAAAGTAGTTCATCATATCGCCCGC
TGTAATCGATGATGGTGCATACAGAGCAGCAGAGGCTGGAGCAGCTGGAGCACTGTCGCG
TGCAGGAGGAACAGGCTAGACG
>TR503|c0_g2_i1
TGGCAGTCTCAGACGAGCGGCCAGCTGCACAAGCCGAGACACCTGCATGCAGCCAGGCAC
TGCTGAGAGGACAGACGCTGATTGGACATGACGGGAGACTGACGAGAGCAAACGCTGCAC
AAGGTGCAGAAGTGGCTCCCACAGGCTGCTGCGTGTGTCAGAAGAGCCAGGGGTCCAGGA
CACCGTGCTCCCAGTGTGACCGTCTAGCCTGTTCCTCCTGCACGC
>TR503|c0_g3_i1
TTTTTTTCACAGCCACAATGCCGAAACGAGCTTGTCCTTTTCCGGAAACCTTCTCCTCCC
AATATAAGATACACATCGGACAACAGGAGCTGAACAGTTACGGCGTGTTTGGGAACAAGT
ACAGGCAAGAAATCTACGCAAAGACAAAGAACTTGCTCTTTAACGGTGCCAAGGCCGTGA
TGGGCAAAATATGGACCGGAGAGGAGAGGGGCACCGAGCCACAGGCCGCTGCACAAGCCG
AGACACCTGCATGCAGCCAGGCACTGCTGAGAGGACAGACGCTGATTGGACATGACGGGA
GACTGACGAGAGCAAACGCTGCACAAGGTGCAGAAGTGGCTCCCACAGGCTGCTGCGTGT
GTCAGAAGAGCCAGGGGTCCAGGACACCGTGCTCCCAGTGTGACCGTCTAGCCTGTTCCT
CCTGCACGC
>TR504|c0_g1_i1
GCAATGTAAGACACAGAAGATACAGTGCCGTTCACCCCATCAGTTCACATCCACCACCAA
CACCCGGCAGCTTCACACACTCACCAGTGTCTCAAACCTTTTCTTTGACAGATCAAAACA
AAACAACAAACACTGACAATAGACAGACAAAAACATACTCAGATGGCTTAAGGTAACGCC
GACTCCATCCATCTTCATATGTACAGATTAATATTCATTTTTTAATATCAAGTAAACATA
TGCTTGTGGCTTATGCATTTGATTTAATCTGGTGATTTTGTCCTTTTGTTATAATCTACG
TTTTAAAAATTATTCATGGTGAATTCAAAAAGGGGCTTTTAAACTTCAGGCAGACAACTT
GTGATG
>TR504|c1_g1_i1
TGAATGATGCTGATTGGACTGACTGACTCAGATGATCACACTGCTCCTGGGCATGATGGG
AAACAGATGCTGACAGTGCCCGGCTTCACCACTTGTCATGACCTCGCAGAAGTTGCCGAC
CACTCTTGGAAAATGACTTGCCATTGATTTCCAAAAGCTTCTCTGTGCAAAAGGGTCCCT
ACCAGTGAAGAAAACTTGTATGTTGGACACTGAAGGCTGAAATGGAAGACAAACATATTT
ATGTTTAGCAAAAGAAAA
>TR505|c0_g1_i1
AAACATATTAATTACTCAACTCGCAAGATGATACAGCACATAACCTTTTCCGTTTTGACT
TAATTTGCAGCATTTCTCTTGTCCGGCAAAGTCAGGAGAGCCTTTAGCAGCATGTTTGTG
GTGCTCTATATTCGCACATAGCAGCTTCATCCCTCCCGAACAGCACCATTATTTTTGTGT
CACTAGGATCATACATTCCCTTAGGTAAGCCATTTTTGCCGGGCAGGCATGTGGGTCCAG
TCCTCAGCCTTTATTCTGAGGG
>TR506|c0_g1_i2
TGGCAGTCTCAGACGAGCGGCCACGACTGCTGAACCATCTGAAGAACAGCGGAGCCCTGG
CTCAGCTGCCCTACAGCCTCTGGTTCAGACGCTGCTTCGCTGGCTGCCTCCCAGAATCCA
GCCTGCAGAGGGTGTGGGACAAGGTGATCAGTGGCTCCTGTAAGATCCTGGTGTTTGTGG
CCCTGGAGATTCTGCTCAGCTACAAGATCATGTTGATGGGCATCAGCCGGCCTGAGGGCG
TGGTCATGGCCGCTCGTCTGAGACTGCCAAGGCACACA
>TR506|c0_g1_i4
CTACCCGGAAGTGTTTCGATAACAACAAACTCGGCAGTTAAGTTAGCATGTGGCAAACGA
CAAGTCCGCTAATTTCTGGAAATGAGCTCGACAGCGTCCACCTGACTTTAAACCTCATTT
AACCCAGTGGCCCTGCCGTTAATGATTCCGTTACAAACGCCTCGTGTCACTGAAATATGG
CTGACGACCCCCAGAGGAATTTCCGCTCGGCTTACTACGAGAAGGTGGGCTTCAGAGGAG
TGGAGGAGAAGAAGTCACTGGAAATACTTCTCAAAGATAATCCTTTGGACTTAGAGAAGC
TGAGTACTTTCAGTCAGAGGTTCCCCCTCCCCTCCATGTATAGGATCCATGTGTGGAAGG
TATTGTTAGGCATTCTACCTCCGCACAGTGACTCTCATGCTCTGGTTGGAGGCTACAGGA
AGGAGCAATACCAGGACATCCTGGAGGCTCTGGAGGTGATGAGATATATCAACTCCTCCA
CACCCCCAACCCATGTCTACCTGCGCATGTTCCAGCTGGAGAGCCAGGTGCTCCCACGGT
GCTCCGAGACCTCCGCCCCGGATGAAGAGAATGAGGACTTCCTCTACATCAGTCGAGCCA
TGGAGGAGATTGTAGATGATCCCATTGACTGCTATTGGCTGATCAAGTGTTTTGTCAATC
AGTTCCACACAAAGTTTGGAGACTCTGTGCCCCACCTGCCAAAGAGCCTGGAGCACTATC
TGAGTCAGGAGGAGCCTCGACTGCTGAACCATCTGAAGAACAGCGGAGCCCTGGCTCAGC
TGCCCTACAGCCTCTGGTTCAGACGCTGCTTCGCTGGCTGCCTCCCAGAATCCAGCCTGC
AGAGGGTGTGGGACAAGGTGATTAGTGGCTCCTGTAAGATCCTGGTGTTTGTGGCCCTGG
AGATTCTGCTCAGCTACAAGATCATGTTGATGGGCATCAGCCGGCCTGAGGGCGTGGTCA
GTTTTCTGTGCAACATACCGCAGGAAAACACAGACGCCATTGTGACTAAAGCCATCGACT
TGTGGCATAAATATTGCGGCACTCCGATGCACGCTGTGTAGCCACATGGAGCTCCACGCA
CCACAGAGATCAGGGTCCAGAGGAGAGCTGCTTTCCCAGGATGCACCAGGACGTGCTCTC
ATCTCCACTGAGAGATGAACAGACTGTGGCGTTCGGTGTCGGTGGGGATTCGACTCCGCA
TGACTGAACAGAAAACTCATCACGGGCCACTTTCAATATGCCTCGGAAGTTGGGAGCCAC
TTTTCATATTGACAAGACAATTCCCAGCTGATAAACTAGACGTGGTGATGGCTGGAATGC
ATGAACAGTGTATATGGAGTGGATGTTCGTCAATGTGATTGCACAAGAGCAGGATAGACA
AAAGGCAAGGAA
>TR506|c0_g2_i1
GCAGTTTTGACCATATTATTGGGAGAACTGGTTGATCTGTTGTGTGTGTTATGACTGTGT
GTCTGAGTGAGTGTGTGTATGCTTATGTACAAGCGTCAGTAATATCACTGTCTCTTGTAT
GTTTGAAAATGTTTTGGGAGATAACTATTCTCAGAATTATAAGACTTGTACATAGCAAAG
AAAGTAAGCGAGACTTTTCAAATGTTTTTTGTAAAGCAGAAAAACTGCATGTGAGTATTA
ATTTATTGTGAGTCTTCTATGATGTATGCAGTTTCTTAAAGAAAGAAACTTATTAAAAAA
CAAGTTTATGCTTCCTTGCCTTTTGTCTATCCTGCT
>TR506|c1_g1_i1
TTACAAACGCCTCGTGAGTTAATGAACGTCAACAAGCTCGTTGGCTGAAGTTATATAGTC
AGTTGAGCTAGCTACCTTAGCTTTTAGCTTGAGCTAGGTTAAGTGACACAACAGAGCAAG
ATAATGTGTAGCAAAACATTTAGCTAACAAACATGTGTTCCTCCATTCTGCTAACACTCA
CGTGTTAAATGGAAGGCTGCTCGGCGCTGTCATCGTTGAG
>TR507|c0_g1_i1
AATCACGTGTGGAGAAACCGTTGATCGTCATGTATCTGCTGTAGCAGAGCTCCGTGCTAG
ATTTTGTTATTTGCCTCCAGTTGTCGCTGCACTTTATTTTGACAGCTGTTTGTCTTTCTT
TTCTCAGACCCCTTTTACCGAAGAATGAGCGAAAACGATGACATCGAAGTCGACAGCGAT
GTATGTGGTTCAGTTTCCTCTACAAGTAGCTAGCCAAATTGTTAGCCAGAACAGCAACTT
TAACATTCCTACCAACCTACGCTATCTGATTAAGCTAGCTAGCCTGCTAGCTGGGTTTCT
TGGCAAACATTTGATTTTAAGCCTAATATGGAGAAAACTGCTTTCGGAGTGTTGGCTGGC
TGACTTGTAAACGAAAGTCGAGAACATTAGTCTGGTGAATAAGTTGAGTTGTCTTTCTGC
GCTCAAGTGAGCCGTCGTTTGTGAAAACCCTGTTAAGCCAGACGCCGTTTGGATTTTTGT
TGCGCCTTTATTCTTGTAATTACGATACAGGTGCTGGCAACGGCCAAAAAGGACGTGAAG
GACTTGTTTTACCAGGCAAACTGCAATGAACCCTTTCATACCTAATGAAACTATACTATG
>TR507|c0_g2_i1
ACCATCTCCAATACGAGGTATAATCTGCGTTACACAGAATATGTATAAGTAATTTAGTCT
TAAGGTGTGACTTTAAATGTAAGCTTCAGCTAAAGTGTGGAGCACCATGACAAGTTCAAC
CATATCTTAACATTACAACAATCAAATGCATTGTGAGAAGAAATTTATTGGGCTTCCGAG
AAGGCAGCGTCACATAGTATAGTTTCATTAGGTATGA
>TR507|c0_g3_i1
TGGCAGTCTCAGACGAGCGGCCACTATCATGATGTGAAATCATATTGCTGTGCGCTGCCT
TTTGGAAACAACCACAAAAACATAGTCGGCTCTACTGTAACTGTTCATTGTAATGCATGG
AAAATTTCCTCTTTTTTGATACTGTGATGAGTAACGTTACCTTTAAATGTATTTACTGAA
ATTCCTGAAGGGTTCCCTTCCAGGACCTGAATGTTTATATATAATTTAAAAATGATATAA
CTACATTGTATTTGAAGATATTTAGGGGAAAAGTCAACTCAGAAATCAAAACACTTTGCC
TAAAGCGCTTAGCTGATGTAATCCTGCTCAGACTGACCCTGGCTGTGAACATTTGAGATT
TGACTTTACCATCTCCAATACGAGGTATAA
>TR508|c0_g1_i2
TTGGCAGTCTCAGACGAGCGGCCAGAAAAGACACAAAATCTCCTTTTAATAAAACAAAAC
AACTTTGACTGATCTGACCTCAACCTTTTCATGTGCATCCTCTCTTTTCGAGGCAGCGCC
ACTCGTCTATTCCGGGGCTCTGCTGGGCTTTTTAGATGGAGGGGTATGAACAGCATATCT
CATCTGAAGGCACTGTCCTCTGTGCTGTGTGGGGGCTACATGACGAACAGCTGAATCATT
TACTGTAGTTACAGAAGCTCATACATACCACAGTATGTGTGCGTCAACTGTTGCCGTCAA
TAACAAACACGGCGCGGGCCCGCCAAAATCC
>TR508|c0_g1_i3
TCCCTGCGTGTCTCCGACTCAGCCGCGACGGTACCTGCAAATGTATCACATCATCAGTCA
GCATACAGATAAACACAGAAACAAGGACCGCGTCACTATCTTCAGAACTTGACAAGGAGA
ATACGGAACAAAAAGTACAAGTTCTAAAACGAGTTAGATCCATTTATAAGAACAGAAGAA
GAAGAAAAAAAAAAAACCTTTAAGACACAAAACTTGAAATCCACACACTTCTGTTGGTCC
TGGTGCATCATAGTCGTATCATTAAACACCCAAAATCAAGACAAAAAAAACCAAAACAAA
ACATACTGCTAATGTTAACTGTGAATACCTTTAAACTTCATAAAATATACAGTTCTAGCA
CAGAAACTTTAATCGAAGACTCATTTATGCATTTATAAATAAATAGTAACAGAATCACTT
GTATGGAGAGCAGAGCACTATACATGATGTAGATTTAAATGTTAGTACATACAGTTTCAT
GTCTATAATCTTCCACAATGATAGTTATGTTTAAAAGGTCCGTGGGAATGAGCTCTGTTT
GGGAGGTGCAGGGGGATTGTACCAAACGTGGATGTTAAAGCAGGTTCGAATGTCTGAGGG
AACCTTTTCTCTGACGTGTATTTATGTATTGTATGTTCCAAGGTTGGGGTCAAGTCCCTT
TTGTTGTTAAAGAGGTTATTTTCATTTTTCCAATCAACAAACTCTCTTGAAATGTTCATA
TATCCTTTCCCGAATTGTGTAATTGAAAAGACACAAAATCTCCTTTTAATAAAACAAAAC
AACTTTGACTGATCTGACCTCAACCTTTTCATGTGCATCCTCTCTTTTCGAGGCAGCGCC
ACTCGTCTATTCCGGGGCTCTGCTGGGCTTTTTAGATGGAGGAGTATGAACAGCATATCT
CATCTGAAGGCACTGTCCTCTGTGCTGTGTGGGGGCTACATGACGAACAGCTGAATCATT
TACTGTAGTTACAGAAGCTCATACATACCACAGTATGTGTGCGTCAACTGTTGCCGTCAA
TAACAAACACGGCGCGGGCCCGCCAAAATCC
>TR509|c0_g1_i1
TGTGTGCCTTGGCAGTCTCAGACGAGCGGCCATGTCATTCGAGACAGAGACCTGAAACAA
ACAAACAATATGAGTTACATATTGTCTGAAATGAAACTGCATAATGTGCATAATGTCAGT
GGTGGACCACAGTAATGATCCCTTGTCATTTATATCACACAATCAGTGCACTCCACACTG
ATGGTGTGATTGCATAACATAAGTACATATAGTCATTACCTGGGAAGTGGAGCCTCCAAG
AGGCTTCTGG
>TR510|c0_g1_i1
AAGAGTTGTTAAATCAGCTGTAGGAAGTCATGTCACTATTTCCATTATATATTTATCTGC
CATTTACCATCTATTTATTGGTCTATGAAACGAATATATTGAAATTCATTTCCTAAAGCC
CAATGCTCTTTTCAGTTTACAACAACAATTAAAGGCTGCTTATCCTTACAATTGAGAAGC
TGTGACGAAACTAAACAACTACTGGGTCATCATAATAATTACCACATCCAACCCCAATAT
GTGGCTCATATAATACTATGGCCGCTCGTCTGAGACTGCCAAGGCACACA
>TR511|c0_g1_i1
TGTGTGCCTTGGCAGTCTCAGACGAGCGGCCAGGATCTGGAGGATTTTGGCCCCCGTGAT
GACATCTACAACATTGTCCTTGGAAACATTCATTTGAGAGGTGTAAACATAGTCTATAAG
CGTGGACAAAGTCTTGTAACTCACGCCCTTCACTTTGAGGATGTCTCGTGACAGACGTGC
TTTGAAGTAGTCGCTCTTCTCTGCCAGGACTGACTTGTGAGCATTGATCGTCTGCCCGCC
GACTTCGATG
>TR512|c0_g1_i1
AACAGCAGTCACAAAAGGCTTAGCACTCACACAGAAGAAGAGGGGGGAGGAGGTGGGGCA
TGTTGCAGAGGTAGCAACAACCAGACTCCAAACAAGACACTGAAAGCACCACTGACCTCT
CTCACAACAGTAAACAGCAAGCAGGTTGAAAGAAGATGCATCTACATTGCATTATGTTGC
GTGTAGGCTTTTTTTAAAAGGAATGTGTCAAACAGTGCTGATTGAATTCCAATATACAAT
GCTTGGCAGAGGTATGCACTTAACCGAAAGTTTGCTTGTTGACTAATCTAGTGCCAACAA
AACCTAATTCAGTCGCACTTCTATCAAGGCTGCATTTGTCTGCATGTCAAAACACATCTA
AACATTGTGAAGAATTTCACAAGTAAAAGTAAAGGACACA
>TR513|c0_g1_i1
TGTGTGCCTTGGCAGTCTCAGACGAGCGGCCATGAGGAAGAGGAAGTAGGCGTTGGCGAG
CCTCCGGAACTGCTCAAAGAGGTTGAGCGGCAGGAAGGTGAAAATGTTGTATTTGGAGGT
CTTGATGGCATTGTTAGCATAGTGGTAAGACAAGTTGAAAGGTCTGTCGTTGGCTCGCAA
GTGTCTCTCCTCCTCTCCCTTTGTCTGTTTCCCACACAACTGGCCAAAATATGACGTTAC
ACTCTCCATCTTTAGCTCAGTTGCTCCATATTTCACACCTCAAACAAAAATGGGATTTCT
TGTGTCCTTTAAGTCCTGCACACACATAGACCGTCGCGGCTGAGTCGGAGACACGCAGGG
A
>TR514|c0_g1_i1
GCATCGTGAAAGGCTCCTGCAAGACAAGGAAAGGGGCAAAATACCCAAGGTCGATCAATG
CAAAATTGAAAAAATTAAAACACGGCACTGTTGCAGTTAGTTTAAGCAGACTTTTGCGTG
CATGTGGGTGACTGTTGGACTTGAGCTCCACGAGTCTCGGTGCAAAATAATGACTTTATT
CTTCGTAAAGTAAAACACAAAACAGCAAGGATGGGGGTGGAGGCAGTGGC
>TR515|c0_g1_i1
TGTGTGCCTTGGCAGTCTCAGACGAGCGGCCAGGCCACGCCTCTGTCCTCGACTACTAAA
ACCTCCTGTACCTGCACTTCCTCTGTCTCTGCAGAAGTCATCCCAAAGAAGAGAGCCAAC
TCAGGGACAGGTGAGAGACACACACACACAGATATTTTTTTTTCCTCGCTCACTATCTCT
GCCAAGTGACTGGGCAATGCACCTGTCTTTCTGCTATTCACTCAACTTTCGGTTTCACAG
TTTTTCAACACTATGTTGTTTGATTTGCAGTTTTACTCGTGTTATTTTAGCGTATCTGTT
CGAGTGTGCTTTTTGTGTATGAATTGCCGCTGGTGCTGTTGTGCTTTCCCCCCCAGAGAC
CGTCGCGGCTGAGTCGGAGACACGCAGGGA
>TR516|c0_g1_i1
CAGACGTGTGCTCTTCCGATCTTCCCTGCGTGTCTCCGACTCAGCCGCGACGGTACAGAG
CTCTCCTCTGGGCCGTGCTGCTCCCTGTTAAAATAATCAAATTAATCCATTTGGGAGAAA
ATACATTTGTTTTGACGCTAGACATCTCTAAACCATTTCATATTTAATGCAGTTAAATGG
AGTATGCACCCTTTTTACAAATCTTTTGAAGTTCAATTAAAGAATCAGCAGCATCCTTGG
ATTCGTCTGCATTTGAAATCACACTAACCAACTAAACTCCAGGCCTGTCTCAGGGACATA
AACAAATGGATGGCCAGCAATTTCCTGCCAATAAACTCACACAAAACTGAAATTATAATG
CTTGGCCCTTGACACCCATAGAGTTACATTATCCAGAGATATAGCCAGTCTGGATGGCAT
TAACTTGGCCTCCAGCACAACCGTCAGGTATCTAGGAGTTATCTTTGATCAAGACATATC
CTTCAG
>TR517|c0_g2_i1
ACTACAGTATACCGTGTTAAAAATATTTAGGATGTTGTAAATGTTATATAAATCCTACGG
AGAAACTTTTTCTGAAAGTTTTTGATCGAATCTGTTGAATAAAAAAATGTAACTTCTGCT
CATTGAGCACAATAAATACTGAACATGGAGATACTTCAGTGTTAAAAGTAGCAGCTCATA
TATTTATATTATATAAACCTGAAGGTGGTGCAAGAGGAAAACCGTCGCGGCTGAGTCGGA
GACACGCAGGGA
>TR518|c0_g1_i1
ATAAAATAAACCTTTTATTTTATCAAAAGTTGATCATGACAGCAGTAAGATCATGACAAT
AATATATAATGCACAGAAATGGAATAAACAGCAACAGAGTATATGAAAAACTAGTGCAAA
AAAATCACAAATACAAAAATATATTGCACTTTGAAGTTTTAGGTGGAAGAAGTCATGTTT
GAACAACATTCTCAATTTGATATATTCATCTGTAAACATTTATCTTTTTACTCTTTGTCA
TTCTGTTTGCAAAGCACAAAGCTTCTTAACGTCCACGTTTAGAAAAAATCTACAGCAAGA
GAAGCTTCAGTTCAGAGCAGAAACCAACAGGCGACTTGTGGTACTTTATCTTGGTTGGTC
GGAGTTGTGCTTTATCTCTAGACCCTGTTTGGGTTCATACCTGGTCATTTAAACCAACAC
ACATGCATTTTCTCTTTAGCGACACAAACATGGCAGGCACTGGAACAGA
>TR519|c0_g1_i1
GCAGTGAGCCGAGATCATGCCACTGCACTCCAGCCTGGGAGACAGAGCGAGATTCCATCT
CAAAAATAATAATAATAAATACATACATACATATGATAAAAAATTAAAAATTTTTAAAAA
GACCAAAATTAATGAATGATAATAAATGGTCTCTCATCCCCTAAAAATCCAAAAAGTATG
CAGAAGTGTTCCACTGTGAGAGCCAGTCAGTGGGGCCTGGGCCTCCTGGGAGGAAGGAAG
AGGCCTGAGTCCCACCTGGCTGTCTCAGCCACAGAGACCTAAAGCCCGAGAACCTGCTTT
TGGATGAGAAAAACAACATCCGCATTGCAGACTTCGGCATGGCGTCCCTGCAGGTGGGGG
ACAGCCTCCTG
>TR519|c1_g1_i1
ACTGCTTGAACCCAGGAGGTGGAGGTTGCAGTGAGCACTGCACTCCACCCTAGGTAACAG
AGCAAGACTCCGTCTTAAAAAACAAAACAAACAAACAAACAAAAAAAACCTTATTTCTTA
AAAACTACTAGAGCCTAGTGTAGCGGCACACACCCACAGTCCCAGCTACTGGGGAAGAGC
TGAAGTGGGAGGATGGCTTGAGGCCAAGAGTTTGATTGAGCCCCAAAAATAAAAAAGGCA
GAAAAACAAA
>TR520|c0_g1_i1
AGGGAAAAGTGGTACACAAGCCACAGAGAAAATGAACCTGGTCAACTCATCCAGAGCTGA
GGCGAAGTGAAAAGTTAAAATTTGCCTCGAAGTGTCCATTTTATTCATCCTCTCGATGCA
CAGTTGTCTTCTCGCGCAGTGGCTCTCAACCTGAAGGAATATGAAAAAAAGAAATGTTGG
TACAAATGTAATTTTCCCACCCACGGACACACAAAAGCTTCACTTGTGGTGTTTGGTTTT
TGTATGCATGCAGTTTATTTATGGAGGCATGCAGCTCGGGTTTGTGGAAGCTAT
>TR521|c0_g1_i1
TTCCAGATCCAGCCCCTTGATGACCGCGCGGCTGCCATATCTAAAGCCCACACCTTGCAT
AGTGATCGAGCCCTCGACTTTGTCCACCTTCACGGGCTGGGCCGGATCGGGCACGTTGCT
GACGTGGTCCAGGATGTCAAAGATGCGCTTGGCGCCCGCTGCCGCCTTCTGCGTGACGGA
GACGATGCGGCTCATGGAATCCAGCCGACCATAAAAGCGCCCAATGTAGGCAATGAACGC
GGTGAGCACACCCACCGTGATCTGG
>TR523|c0_g1_i2
TTTCTTGCACCTTTCAGGGTGGGACAAATTACACCTTCCGGTTTACTCTGCTGCAGACGT
GGTCAAACTGACACACAGACATGATGCACATATTTTTAGAGTTTGCGTGGGTGAATCATT
ATGAGGGTATCATTATTTCCTGTCCATCATGAATAAAAGTCCACAATTTGCGTAGAAATA
ATAGGAAAAAGTCAGGCCATCAGAACTTTCCTTAGAATGGCCGCTCGTCTGAGACTGCCA
AGGCACACA
>TR523|c0_g1_i4
TCCCTGCGTGTCTCCGACTCAGCCGCGACGGTTTCATATTCTGTCTCGTGCTCTTGACCG
TATTACTGGGACATGTTCATTCACAGCAGAGGCTGGACTCAAGCATATGCATTATATATC
CACTGACTCCCACAGGCACAGTGGATGGGCCAATGGGTGTCAGACAACGTTTTAATCATT
GAGTATTTTCTTGACTCTGAGTGGCAGTGTTGAGTAAAAGCCCCATTAAGGCTTCGTTCA
TGGTTATTTTTAATGTTTTAAACTTCTGAGGTCAAGTACATGATAAAAAAGTCATGTCAG
CGTAGCTTTTAATGTCTCTTTAATGCACACTCTCACAGGTGTTTTTTACTTTAGTTAGAC
TCAGCTGGGTGAATCATTATGAGGGTATCATTATTTCCTGTCCATCATGAATAAAAGTCC
ACAATTTGCGTAGAAATAATAGGAAAAAGTCAGGCCATCAGAACTTTCCTTAGAAACATT
ACATTTTTAAGTTT
>TR523|c0_g2_i1
CAGAGACTGTCCAGCGACGAGAAAAAACAGGCATAAAAGTGAATATCTCGTGACAGTTTG
TGTATTCTGGTGTCCAGCTAACGTATCTCTCTGCACATACTGTCACGAAATGATGTCCCG
AAGAGGCTGTTGACACGCTGACAGATACTGTATTAAAAAAGTTTAGAACTAGTGCTCCTA
GTGGTTTTTGAACCCCAGAAATCTATTTGTCTCCGAAATGGTTCATTGCCTGCATTTTTG
TCACTTCACACTTGTGTTGACCCACAGCACATTTTCAGAGTGAAAGGATGTGACTTTCAT
TTCAAACATGAAGAGGAGTTTTGAGGAATTTTAAAACAAAGCGCACAATTGCAATAAATT
GGACAG
>TR523|c0_g3_i1
TCCCTGCGTGTCTCCGACTCAGCCGCGACGGTTTCCCAGTGTTTTCAAAGTCACAGGAAA
GAGGACAAACATGGACTTCAGTGGGCCAGAGGAGCAACTTAACTACTAATTTTAGTCTCA
TTTGGTGCACATGTTGAAGGACATGCACGTATTTTTATGCCCAGTAACCCAGCTCCATAT
TCATATTCTGTCTCGTGCTCTTGACCGTATTACTGGGACATGTTCATTCACAGCAGAGGC
TGGACTCAAGCATATGCATTATATATCCACTGACTCCCACAGGCACAGTGGATGGGCCAA
TGGGTGTCAGACAACGTTTTAAACCGTCGCGGCTTAGTCGGAGACACGCAGGGA
>TR523|c0_g4_i1
AGATCGAGCTGGAGAAAGAGCGCTGCGAGAACAGCACCTTCGGGAACGTCACTTCAGGTC
ATTCTCGGAAACAATGTTTTCCTCCCGCCTCTCGCGGGCAGTATAGGGTGCGCAGGAAGC
TATGCAGAGGAAATGGGAAAACAGCATAGGCAAATAAATGGAGAGGCCAGGTAATGCGGT
GTGAGAGTGTAAAGATAGAGCACCATTACGACAGGCAGAAATACAGGCCAGCATTTCCCC
CAGAGACGTAGCTGAATTATCCTGACTTCACCTCAGATAACTCTCTCCGTCACCTCTTAG
CTCACGGTGAAGAAACATTATTGTATCAGATTTATAGGATGGTAAGAGTGATTAATCTGA
ACCAGAAGAGAGTGTCCAACTCCGGTTTTAGCTCCCCAGAACAGCACTGAGCGATAGCAT
TTACACTATTTATAGAGTTCTCTATATATAGACTATGAATGCAGGCCCTAACTTGGCCGC
TCGTCTGAGACTGCCAAGGCACACA
>TR523|c0_g5_i1
AACATTACACCTCGCAGTGATGATGCAAAATGATGATGATCCATAAGTGATCCACTTACT
GCTTACCAGAGAGCAAGGGTCCTGACATTTTGGCAAATTGGTACCATTGGAAGTATGCCA
AATTATCTATTAGCCATTGGTCTTTGCAATGTAGCCACGGATGTACAAGCAGCTATCACT
TAATTACTTTAACATTGAAGAAAACTGGCCGCTCGTCTGAGACTGCCAAGGCACACA
>TR523|c0_g6_i1
CTTTGAAAACACTGGGAAAAAACAGTGCAACATCTGCATTTGGTCTCATTTTAATTAAAA
AAAATCACTACACATAACTGTACGTACTGCACTCAGGTATTATATATGAACAGCGTGCGT
GGAAGCTGCTTTGCTCCTTATCTCTGCAGCGGTCCTCATTTCTCTACTTCCCTATCTGCT
TCCTCAACAGGAAGGTAGTGGCCGCTCGTCTGAGACTGCCAAGGCACACA
>TR524|c0_g1_i1
GAGAAACTCCTAAATTGCTCATTTATGGTGGTAACAATCGACAATCAGGGATTCCAGGTC
GTTTTACAGGCAGTGGATCAAACTCTGATTTCACTCTGACCATCAGTGGAGTCCAGGCTG
AAGATACAGCAGTTTACTACTGTCTGAGTTATCACTGGATCAACAGTCAACGGGTGTTCA
CGTTCAGTGGAGGAACCAGACTGGATA
>TR525|c0_g1_i1
GAGGTCAGTGATGAGTGCTAAATTTGACCTTTTTGGTCGTGTTTCCTTGAATAAATCACC
AAGACTTTGATGCAGGAAGCTGAGATTTTGATATGTTGTTCAGAGCACTAGGTACATCTT
TTCTCTAGAATTTCAGACCTGTCGGACTTCCGGAAGGGTCTGATCTGGGTTGATACAGTA
GATGAGAAAATTAACAGTCTTTATTGCTGCTCTGTGCAGTTTCAGGTCGTGTTGTCGAGC
CAATGTTTATCCTCCAGCTGCGTGGGTCACGTCACTCTTTGATCAGGCTGGTTGCATACA
GTGCTGTGAGTGGTGTCT
>TR526|c0_g1_i1
TTAAAAGACTCTTGCTGTCGTTCGAAGGGGCAATTTTCGGGCATGCCCAAGGCGTGGTGA
CAGTTAAGATAAATTATCGAGCGCCAACATCAGGTCAAAATCTTAATTTGACCAATGCTT
GCAAAACATTCCCATAAGCCTCAGTTGTTCTTTGTGCTTACGTTACACACTTCATTAAGA
TGGTGAACATGGTACTCATTAATCTTGCTGACCACCAGCATGTTGGCATGATGTTAGCAT
GTTAGCGAGCTGATGTTAGCTCTGTTAGATGCAGTGAAAACTCAAGTGTGGGAGTTCTTC
TTCACATCCCCG
>TR527|c0_g1_i1
CGCCTGTCCGTGTCCTCTTGTGCGTCTTGTGTCCGCGCGCATTTTTACACGTCGGAACAT
TTGGTCTCACGGCTTTGCCTCGTTTTTCACAAGTTCGCGTCCAAGTCGCTTGCTCATCAG
ATGCAAATGGGTGCCACCGGAGACACCCTGTTAAACAAATGAGACAAAGGAGAGCTATTC
ATTTGCAGGCAGGCCCATTTAAG
>TR528|c0_g1_i1
TGTGTGCCTTGGCAGTCTCAGACGAGCGGCCACTCTCTCTGTCTCTCGCTCTCTCTCTGT
ATCCTTGTCCTCAAATTCAAATTCAAACGAGCTCCATTGGCAGGACGCGCTGCCAAACCG
TGTGCCATTAAAAGCGTAAATTAAGCCCAGGGACATTAGAGAACAAATCTAAGCGCTCAC
ACGTTTATATATCCAAAACATAAGATGATAAATGAATATTGTGTTTGAAAAGTGGGAACT
CGTGGACTGGAAAATGGCGTATTCCCAACATCAGTTATTCTTTTTGAGAGCAACAGTAAG
>TR529|c0_g1_i1
TGTTCATGGTGGTGACGATCCTGATCAACTGTGTGTTCATGACGATGCATCCTGGTCCAG
AATGGCACAGTACTGCGGACTTCGTGCTCACAGCCATCTACTTCTGTGAAACCATCGTGA
AAGTTACATCCAGAGGTTTCTGTGTCAGAAGCTTCACCTTCCTCAGAGACCCGTGGAACT
GGCTGGACGTCATGGTCATCACCACCACATTTTTGACAGATTTAGTTGATTTGAAGAAAT
ACCGTCGCGGCTGAGTCGGAGACACGCAGGGA
>TR530|c0_g1_i1
TGTGTGCCTTGGCAGTCTCAGACGAGCGGCCACCAGTTAATGTTCAAGTACCTGCTCATA
TATATGAAAGCTACTAATTTCTTGCGTACTAACCTGGTCTAAAGGGATAACCTCATCTTT
TTCCCCAAAGATGAACAACGTCGGACTCTTCAGCTCATACCTGTCCTCTCCTTCGCGGAC
AATCCCTGCATATATCACATCAGCCCATCATAAATTCACCGTACAGCAACCAATACTGTG
TGATTTTCTG
>TR531|c0_g1_i1
TTGTTCAGTCACTTCAATTAATGTGCAAATAGACGTACAATGAAATATGGAGGATAACTC
AAGCGCAGACGTGCATTTAGTCAAATGGAAGGTGGTGAAAGTGACATTTATGGTGTCATG
TCAGGTGTGCCCATTGTGTTAATGGTATTATAGCCTAATGATGAGCTAATATGAAATGTA
TTAAATATATTTATTGGTATAATGGAGATAAGTCTGACCATTAAGTCCAGACTGAGGAAC
AAAAGTCCTTGAGACCAAAGTGTGACGCCAGCAGCTACGAGTTAATTAAAATAACCGCGG
CTGAA
>TR532|c0_g1_i1
GATCGGTTGCCTCTCCAGCACCTTCCATTGCAGGAAGCGGTCGAAGTACATGCTGTTCTG
GTAGTCTGTGAACGGAGCTCCACACAGGTACTCATGGACGGCCTTGCGGCAGTTGCTGAA
GATCTCCTTACATGGACTGAGCTCGAGGTTCTCTCTGCACTGGTCTGCAAAAACCTCTGC
TATGTCTACACGCTGAGGTGATTGTTTGGAGAGAAAGGTCTTGATGATCTTGTCCCCTCG
GCTTTTTCTCTTTTCATCAGGTGTCACCTCATAGTCTTCCATCGCATCCAGTAGCTGGAT
GCATCGTTGCAGTTTAATTCTGGTCTCACAGTAAAGACGGAAGAGAAGCCATCCGATAGG
CTGTTTCTCACAGATGCTGAAATAGTCCCTCTCAATGCTGTTTCCCAGCTCAGTGCACTG
GCTTATATGCGGGAAGCGAAGGATCTCCTTCCATTTTTTGCTCCTTCCTTTCCGCTTTCC
CCCTCCACCCTCTCTGGCTTTTAGCAGTACAGTGTTGGCTACTATGTTCTCCAGCTCCAT
CAAAAAAAA
>TR533|c0_g1_i1
ACACAGATTAGGAGGTAAACATTAACCGGAGCGGAGCGTGCCGTGTGCGCGTGTCAAACG
GATTTTCACTCCACGGAGGAACATGGCGACGACTGGCTCTGTGTGGTCTAAAGGACACAT
TGTGTACAAGTGCTCTGTGAACCTGCACCAGGCGACCAGGTAAGGAGGAAGTCCTTTTTT
TAAAAACGTCATGTTAGCTAACTTTGCTAGGTGAGTCTCCTTTTCCTGAGTTTGAGAAAA
AGTCATCATGCGCTGTTAGATGACGTAAGCGATCTGATGCAAGTTTAACTCACAAAACAA
AAAACATAACATCTCAACCGTGAGATAAATTAGCATGTACTTGAATCGCAGTAGCCTATT
TTCTAGTGATCTCTTTATGCAAGACATCTGAGTCATTCTTAACAAAAAAACAAACATAA
>TR533|c0_g2_i1
ACACAGATTAGGAGGTAAACATTAACCGGAGCGGAGCGTGCCGTGTGCGCGTGTCAAACG
GATTTTCACTCCACGGAGGAACATGGCGACGACTGGCTCTGTGTGGTCTAAAGGACACAT
TGTGTACAAGTGCTCTGTGAACCTGCACCAGGCGACCAGGAGGTTTTCAGAGAGCGGCGA
CAAAGGCTGGTTCCGTTCCTTATTTGTGCACCAAGTCGATGCCAGAAAAGATGCCCACTC
CAACCTGCTGTCAAAGAAAGAGACCAGCAACCTGTATAAAATTCAATTTCACAACGTCAA
ACCGGAGTGCCTCGAAGCATACAACAGTCTAGAGGCTGAGGTGCAAAACAGACTCCACCA
GGACCAGGACTACCCGTGTGAGGTGGTGGGAAGTTGGAACACCTGGTACGGAGAACAGGA
CCAAGCCGTGCACCTATGGCGATACCGAGGAGGCTACCCGGCCTTGACTGAATGCCTGGA
GAAGCTGAACAACAACAAGGAGTATTTAGAGTTTCGTAAAGAGAGGGCGAAAATGTTGAT
TTCAAGGCGTAATCAGCTGCTCCTGGAGTTCAGTTTCTGGAATGAGCCCTTGCCCCGACC
AGGACCCAGCCTATATGAAATGCGCACCTATTACCTCAAGCCAGGCACCATGATTGAATG
GGGAAACCACTGGGCAAGGGCAATCAAACACAGACAGGAAAACAACGAAGCAGTGGGCGG
GTTCTTCTCACAGATTGGTGACCTGTACGTTGTTCATCATTTGTGGGCTTATGAAAGCCT
CCAGTCCCGCCAGGAAACCAGGAACTCTGCCTGGATGAAGGACGGCTGGGATGTAAATGT
GTATTATACAGTGCCTTTGATCAGAAGCATAGAGTCTAGAATAATGATTCCCACCAAGAG
TTCACCTTTACAGTAAGAAGATGGCTGAGTTGGGAAAAGTCTCTTCAACTGAAACTCGTT
CGCCTACTGCCAGAGCAACATGTAGATTTGTTTTGTTTTTTTTTAATCTGCGGGATGATC
TGTGTTACATTCAAGTATGTAAACAAAAAAACACTTTCTGATTCTGTATTTGCACAGCTG
CCAGCCAGTCTCGACAAGTAATGAGGCACTGTTTGTGTGCATATGTTTCCAGAAGTTTAG
GTCAACTATGCGGAAAAAAGAAATTGGCAAACTGGCTAAATGAAACGCCAGATTATCCAT
AACTTGCATGTATATTACAATATTGAATGACAATCACATGACTGTGTAGTGTATGTTTCC
TAATTTTTGGTTTTAATTTGATTTCTTGTCATGGAGTGTGCTCCTCACAATGGAGGAGCA
GTCTCCATCCAGCCTTTTATGATTGCACTTTTATACTGTGGCTGGATACGAATCATGCAT
ACCGGACATACTGAATGAGATCACACTGAGCTTTACATCTATGACTGTGAAAGGCATGTT
TTATAAAATAAAACTTGTCAGGCTACCTCAATCATTCAAAAATCTTATCATTTCGCTGAT
TAAAATTGTAAAGAGCATACCAGGAGCAACTGTTTAACTTCTGGTGTGACGTGGTAAGAC
TTTTCAAAATAAAAGTTGATTTATGCCCAGTAGTGTGGTCATTGGTCACTGTAACACTCA
GAACCAAGATTATAAAGACAAAGAGAGGAAACTGGGGGACTTCTGGTCAGTAAGGTTTTT
TGTAGAGTGGAACAATTTAACAAAATATTATCAAAATTGCAGCATTGCCAATATCCAAAT
TGCAGGAGCTGCAATCTTCTGATAAAGGTAAAATGTGGACCAGCATGCCTTTAGAAATTA
AGCATCAAGCTCAGTGTAATATACAATGCAACACTACTTTACCAGTGACTTCCTTTATAT
TTATAATGAATGAAGGCTGTTTTGTCTTTCACCAAGCAAATATATATGATATATCTGATT
GTGATTAAATCAGCATATACTGCT
>TR533|c1_g1_i1
AACGTAAACATGCACATTTCCAAACTAGCTGTAATCATTTGCTGGCCCCTCTGAACTTTG
TCCTGTGAAGCTACACCGAGTGTAACCACATGTTAACAAGTTATCTGCGCCTCCACACTA
CATTGATTTCCTCTGTGGCTGGTTGCGTTCAAAAACAAGTTATTGGCTTGAATACTACTT
TGTTGTTACAGAGAGGGAGCCATGGGAAATTCGTTTTCTAATTATAACTCCCAATTAAAG
CCACTGGCCCATAAGGTTATTAAAAGAGACTCTCCCTGACCTTGGAAGTTTGT
>TR533|c1_g2_i1
ACGTGTGCTCTTCCGATCTAACGCCATGGGAAATTCGTTTTCTAATTATAACTCCCAATT
AAAGCCACTGGCCCATAAGGTTATTAAAAGAGACTCTCCCTGACCTTGGAAGTTTGTGGA
TTTTAGAATAATAAAATAAAGCCTCAGAAAGTGTTAGTGAATTAACAAACGGCCTTGAAA
GTGCTACACCAATAAAATATACACTCCAGCTCCCTAATCCAACTGTTGTCTTTGGGCTGT
TCTTGGATCAGCTTTTCACATCCTGTGGAAAAAAAAAAAAAAAAAAAACCCTTAAGGATA
ATGGACATTGGCAAGATGACACAATATTATTTGCTGTATATACATGATATATGGCCGCTC
GTCTGAGACTGCCA
>TR534|c0_g1_i2
ACACTTTTAGAAAAAGAATTTATTTATTCACAAGAAAACCAGAGGATTTAAAATGATTAA
CTCCTTAAATTCCTGAAAATTCACAATGTCGTCCCAACTTTTCTTCATTTACACACAAAC
ATATAACACTACACATGTGGTTTCTGTGCTGTGCTACGTTTGATCGGACTTCTTATTTTT
ATATAAATGCCACAGCTTTTAAATCACCGATCTACAACAATCATCCACTGCAAAGGAAAA
TAAAAAGCGCTTTGACATACATCTATTGAGCACAAATCATAACAAAACGACTCATAAGTG
TTATTGCAAACATACAGAGTGACAAGGCAATCAATCGCCATTTCATGTAGTGAAACTAGT
GCAGTTTAACTTAAAGACTCCATGAGGCTGGGCAGCCAATATCCCCTAACATTACAGAAC
ACACTGGCTTCTCTATCTGGACTTCCACCAATATCAAAACACCCTCATCAAAACAAGTCC
ATAATTAAATACAATATCCACTACAGCAATTAAAATTCTCAAGTTACAATTTGC
>TR534|c0_g3_i1
TGTGTGCCTTGGCAGTCTCAGACGAGCGGCCAAAGAGATCCAGGAAAAGCGTATTTATCA
TGTGTTTTGTATACTCCTAAAGTGTGATTAGACTTCCTCTCTGGCAGCATGCTCTAAACA
AAAACTGGCAGGCCTTTCTACTCAACCGAATTATCTTGAAGCTTATTTAGTAGTGAGCGA
TCAAGTCTGTAATCAGTGAGGTTGTACAGCTGTAATGTAAACACGATTTAACACCAGCTT
CTGATCCAAACGTCAGAACCAGGTTGAGCTTTCTTACGGTATCTGCAAATTGTAACTTGA
GAATTTTAA
>TR535|c0_g1_i1
TGTGTGCCTTGGCAGTCTCAGACGAGCGGCCAATCAGACTTCCTGTTCCTATGCAGAGCA
GAGACCACAGCAGCTCACAGCATCATCAGGGTTTCTTTTTCAGGGTCGGGTCTCAGCTGC
TCTGATCATCGCATCGAGAACCTCCTTCAGACTTCAGTCTTTGCATCAGATGTTGAAGCT
GCTCCAGGGACACCAATGTTGTGTTAGTGATCAGGTCTGGCTCACAGTCGGTGATCCAGT
TCATCCCAAAGCTGGAGTGTTTCATCATGGGCCTGAGGTCAAGGCTTTGTGCAGACAACC
ACTCACAGGAAACATCTCGCTGGTTTGGTTTGTGAATGAGGTCATGGTTTGGGTCACGTC
ACATGACACAGCTGTCAAAACATACGTCAACCGTCGCGGCTGAGTCGGAGACACGCAGGG
A
>TR536|c0_g1_i2
ATTCAGACTTGGTCCTTCCTTATCGCCCTAAAAATTAAGATAGTTTGAAGTAAAACAAGT
CACCTAAAGAAGTAGTAGACAGATAGCTCAACTGACTTGGTGCAAATATTCAATGACTGA
AAAAAGACAGACAAAGATGACATGAGTAAGAGGACAGACATTGAATCACTGCAGGAAATG
AACTGCAAACTTATAATTACATTATTTTATTTTTCATTGAATAATTTCTAAATTTTTTCC
GTGCCTTCAGACCAAGATGTGAATCAGAAGGAACAAACAAATCCCCTGATTGAGTGTACA
ATTCTGTCATAAGAGAGAAACAAAGATAACCGTGGTCAATACATCTTATTAACCATCATT
TGCTTAGCTGTTATGGCATTTATATACTGTTTAAAGAGGAAATATTCTTAATAAGTAACA
ATCTTTAACATATATTAGTATCCTAATCTGAAACCAGCCTCGAACACAAAGCTGTTCCCT
GGGTCTGTGCATAAGGATGTTGGACAAGTGGCCAAAATAGAATGATGTTTGATCAAAAAA
TCAATGCAAGCTGGCCTCTAGGAGACTGCTTAAAGACAGTGATAGACAACTCTGCGATCC
ACATCCTTCTTAACCATTTAGTTCTCTGTATACATGCTCTGCGTGACCATCCAATTCACA
GGTATTCAGATAGCTATAATGGTTGATCTCATTTGCTGCAAATCCAGTGTAAAATTCATT
GTCTATAAAAATATTGAGATTTACTTGAACATAACCTTCTGACTATGTTATAATAAAAAC
TCCAGATGTCCGTTGCAGTTGCACAGTGGGATGTACTGTATAAATATTGTATAAAATAAG
GCAGTCTTTTCACCGTCGCGGCTGAGTCGGAGACACGCAGGGA
>TR537|c0_g1_i1
AGAGCTGCCTGACCGCGCTGGCCAACCAGGCTCTGCTGTACACGTTCAATCCCGCTTTAC
GGCATCCAACAGCTGCCGGAGGGGACGACTGTGCAGGGAAAGAGGACTTGCTGTTGGCGC
GAGGATTTTGCAGCAGCGAGCAGGATTTCAGAGTGATGCATTTCCTGTCCGACCTCATCA
AACAGCGCCACGCGGGACGTGGGCCGCCGGTTTTCAGAACCGTTGCGGCTGAGTCGGAGA
CACGCAGGGA
>TR538|c0_g1_i1
AGGAAATGACCCTTTCCGCGCTCGCCTCTTTGGCTTTATCGAGTTTGACAGTGTAGAACC
GCGACTGGACAACACAGCAAGGTGAGATGAAGGACCGACTGTTTGAGCTGCAGGATGCCA
AACCTGCAGGGGGGGAGCACAGACCTGAGGAGGACCACAACCACATCACCGAGGAGGATG
AGGAGCAAATGGAGCAACAAGCCATTGTGTTCGAGGGAGAAGACGTGATGGATGGCCTCT
ACAAGGAGGCGCAGGCGTTGAGGAAGGAGATGCTGCTCCTCAGAATGGACGTGAAACGTC
TCGGGAAGCAGAACACCAGGTCCCTCACGT
>TR539|c0_g1_i1
AACAAAAAACTAGAATAATAAAATATCTATCCTTATACACAGATATACATATTTATAGTT
AACAATCTTTCTGTGTTCATTCCTATATGGGTCATTGTAACTGATGCTGGTAATAATAAC
AATAATAATACCATATATTTTTTCTGAGCTAGTGATCAAATCATGAAAATCTCTTAGTTG
CAACCCTACTGAGTGGAGTGTGTTATTTATTTTTATTATCTAAACCTGGTTTTCTGTTAA
ATACTATGTTTGCCGACAGGAAAACGCCTCTTCTTCTGTGCGTTGTTCACAGTATATAGT
GT
>TR540|c0_g1_i1
GAAAAGGAAGTAGGGGAGAGGGGGGGGCTTAATTACAATCAGCCAGATATCTCCATCAAG
CTGTGAGAGAGAGAGAGAGAGAGGGGTGGAAGGAGGAAATATGTAGCATCTTGTCTTGGA
GTGCTTTTAGAGCTCACATGAGGAATAAAAACAAACTCTGTGCTGAGAGTTCATTCCAAA
AGTTCTGTACAACTGTTTTATGGGAAAAAAACCAAAAAACAACGCAAAAAGCAAACTGTT
GCCTGATGTTAAGCTCTCAATCCAACATTTGAAAGCAGGTAAAAATATAGATAGCATTTC
CTCTGACTTCTGACAAAGATCCAACTCTTCTACGCTATTTTCAAAATCATCCATGCAGAA
GATTAATACTGATTTATAAGAATCTGAGGAATACAGTTGTGCAAAACAAAAAAGAAGGAG
GAATTGTCAGTCTCTGATTCTCAGTCTGTTTCAAAGTTTCTACTGTTGAGATTGCTCTGA
AAAGGAAAAAAAAAAGGGGGGGGGGGCAAGGGGGTGAGGGTCACAG
>TR540|c1_g1_i1
TTTCGTTTCTGCTTAACATTTTATTCATTGTCCAAATTCATATCAGTAGACTTGGAGAAA
TAAAAGGTATTTTTTCCTTTTTTAAACATTCTCTTAAACAAAAATATAACAACTATTTAC
AATCACTCGTAAAAAATACATAAAAAGCGTACGAGCAAAATCATGTTGTCTTTCTAAAAG
ACATAAGTTACAACAGCTATGAGAAGTGTGAGACGAAAGCAAACTTTAAGCCACAGACCA
AGTTAATACCTCTTTGTACAGATTGTGCAGCACACACTCACCACATTTAAGCTTATTGTT
GTGCATTTCTGCTGTAATGCCAAAAGATGTCTACATAAAAACACATTCACATCTCTCTTA
TTGCATTCCAGGTAACATGGCAGGACACGAGGGGGGAAAAGGAAGTAGGGGAGAGGGGGT
GAGGGTCACAGTGGATACAGTGCAGTGAGGAGAGAGGTTTCAAGTCCTGCCGAGCTGACG
ACACCGCACATGGCATTGTGGCAGGGCTTGTCCTGTTCCATTCAAAACAGACTGTGATAT
TATGGCATCAAAATACTCCTTTCAATCATCCGGCCTGAGTCTGAATGAACTCGCCTTGTG
CCATGAAACCGATGGCGAGAGACCTGCGAGGACTCCGCATTTCTGCATGGCCGCTCGTCT
GAGACTGCCAA
>TR541|c0_g1_i1
CTCCGCGCCCCCGCCCCTCCTGCCCTCCTTTTCTCTACGTAACTGTCACCTCCCCTTCAA
CTGCTGCGCTGCCAAATTTAACCTGCTGCATTCTTCTCCCACTCCCACTCCCCGCCCCAC
CCCTCGAAAAATAATGCAGTTTGCACAGTGTGAAAGAGAGAAGTTTACAGATTATTTTCT
CATATCCGCACTCCTCCGGGAGTACACACGCACACACACACACATATACGCACACGGCAC
ACACTAAGATGGATATATTTTGATAAATATCTAGGTTTTTTAAGAGTTGGAAAGCGAATG
CCCTTAAGATATCTGAACTCCCTTCTCCTTGATTTCCATCCCATCTTCCAATCAGCTCTC
AATAACAAAAGTCAGCTTGTCTACATTCTGTACTCGGTCTCTATTTGAATAAGCTAGTGT
GGCGGATCGCTTAGTACAAAAGACTAATAAGGCAACACGAGCAGTGTGACAGGGGTTTGA
TTGCACTGGAGAGACTGAGGTGGAATGACTGAACCGGTACGCTTGCTTCTGTCACCGTCA
TGCAGCTAGACTTTCTGAAAATCCTTGATGTGCATTTAGTTTTCCAAGGCAAAAAAAGAA
AAAAAAAGGCAAAAAAAAAAAAAAAAGAGGAACAACCATTTTAAATAAAAAGTAACGCAC
ATCAAAAATATT
>TR541|c0_g2_i1
TGGCAGTCTCAGACGAGCGGCCATTAAGATATCTGAACTCCCTTCTCCTTGATTTCCATC
CCATCTTCCAATCAGCTCTCAATAACAAAAGTCAGCTTGTCTACATTCTGTACTCGGTCT
CTATTTGAATAAGCTAGTGTGGCGGATCGCTTAGTACAAAAGACTAATAAGGCAACACGA
GCAGTGTGACAGGGGTTTGATTGCACTGGAGAGACTGAGGTGGAATGACTGAACCGGTAC
GCTTGCTTCTGTCACCGTCATGCAGCTAGACTTTCTGAAAATCCTTGATGTGCATTTAGT
TTTCCAAGGCAAAAAAAGAAAAAAAAAGGCAAAAAAAAAAAAAAAAGAGGAACAACCATT
TTAAATAAAAAGTAACGCACATCAAAAATATT
>TR541|c1_g2_i1
AAGAAAAAAGAAACACTGGAAGACAAATGCACCAATTAATCACAAAACACGCTTCTTCAA
AGTCTGATTATGTGTGGTACTGTGAAATGTTTTTCGTTTGCTATTTTTTCCTGTGAAAAC
AAGAGGAGATATCAGCAGAGAGATGCGCATCAACTGGAAAATGATATGGGAATGGCAACG
ACACACAGCATTACATCAACACTGGAGATGTTTCCTGTTAACCATTAACATGACAAAGGA
GAACGGTATAGTTTGCGTGTACTGTTTGGCCAAAGAAGCTCTCCGGGGGCATGAAAGTCT
GCTTGCAACGTACAATAAATGAGAACAAAGAAGGCACCTTAGACTCACTGGTATCATCTT
ATGGGCCCCTCATATTGGTTGTAAAACTGTCATCATAGGAAAATAATTACATTTTGTGAC
ACCATTTGGGATCAATGATAAAGTG
>TR541|c1_g3_i1
CCGAGAAATAGTACAACGCTGCAAGTCAGTAACCCGTAACAAATGGACTTTTTAGCACCA
GTATATCCTTTGACACAGTTTTGTAACTTTGATGTTTAAAATACAGTAAGTACTCTGCCT
TCAGAAAAGATCCAGATCTGAGCTCCTCACAGTCAGTAAATTCACCTCGACAGAAGAGAT
TTGCACTAATTTACTGTTTTGTCATACAGAACCTCTGGAACAGGTGAGAAACTGTAGATT
TTAGCAATAGCAGGCGAGACCAGATCTGAAGATACTGTATCCCACTTGGGGGGGTTTAGC
TAAAGACACTACCAGATGAAATGTTAGTGTGTGTTCCTGCCTGTCCCCGAACAGGCCAAG
TGTGTGGGTGTGGTTGGGTTTGTCAGTGTGAATGAAGGAATGAAACCGTCGCGGCTGAGT
CGGAGAC
>TR541|c1_g6_i1
ATTTCTCGGCCCGAGAACAAAAATGTATCGGAAATCTAACAGGAGATAATCCAGTATTAA
TATTTGTGAGGATAACGAGAGGAAGAAAAAAAAAAGTAATAATAATAATACCTACTTTGA
AACACTCGTACCTTGTTACACAATGAGTCAGCACAGTTACAGTTTCACATTAGTAAACCT
AGTAATACTCCTACCGTATGGTTCTGAAAATGTTTAAAATGCTACAAATACCACTTTCTT
GTAAAAGATACACAAATCATTCAGAGGATAACAAATTAAAACGGCATTGCCACACTTAAC
ACTGGACAACACCAATGTCTTGACTGTCGTGACTATTTATTTGAAAACGATGATACTCT
>TR542|c0_g1_i1
TGCATGGGGACGCACACCTAATAGGAAAATTCCATCCTTGGACGCTCTTGAAGTGTCGAA
TGTAATCAATCTTTCGCTAAGTGGGACGTGGGACGTGTTGCAATTTATTTTTCAAGTGTT
CCCACTTTCACTCCCCCTGTCTCATCTTCAGCACGTCTGCTCCTGGTTGTTATTCCCAAC
ATTTCCAAGAATGACTGGGACAAACCCCGAATGTGTCTGAATAGGTTGAATTTATAAGTG
CAGGCGGAAAGATCAGCAGTAGGAGGG
>TR543|c0_g1_i1
AGAGGAGAGGCATATAGTGCTTGGCATATTCAGACACTGGTTGTGTTACTGAAGTGTCTC
CTGACTACTGGCCATCAACTGACAAACAATAATTTAAATTGTTCCTGTGATTTATTTGCC
TTAAAAATCTTGATGCAAAGCAGAGAAATGACCCCCCTGGCCCCCTTCCCACACACACCA
GTCAAAGAACTAACTTTTCTTTCATCTTAAACCTTTAATTAATACAGTTGCTACCTTTGA
CCCGTGTGCTAATATTTGAAACAAGAAATTATGCTAGTGCTGA
>TR543|c0_g3_i1
AACAGTATCGAGCAAACTCTGCGTGAGGCTCACCGCATACTGAGGCCAGTAAGTAATGTG
TGACTCCCGAAATAGCCACATTCAAAGTTAATATTAGTGTTATTCCTACCAAATTTGCAG
CCACATTCATATGATTCATTCATTTTTATTGAGGTTAATGTGTTGATCGCAGCTTCAAGT
AGCCTATTTCCTCTAGATGAACTTTGACAGGCTCCTATATTTCATTTTACAGTGTATAGA
ATTAACATTATTATTTATATTTAAATTTGAAAGTTGGAATTAAACTCCAAGAATATTTAA
TGGCATAAGGAATGGAAGCCCATCCAGTTCTATATTATCCCAGCCAATATTGGACTCATG
TACGTTGGCCAATAAGAAACAAGAAATCACAATACAGAAATGTCAAAGTCCACCAGAGAG
AACAGAGTCTATTTCTTAACTTGAACTATTTTGGGTACTTAAAGTAAAAAGAAAAACAAA
AAACGACTGATCTTTCAATATTGGTATATGCCTCAATAATCAATTTAGGCTGTAATCTGA
GAACATTAAATATGCTTTATAGAAAAGCCTTGAGTGCTTGTATGTGTTACTGAAGTGTCT
CCTGACTACTGGCCATCAACTGACAAACAATAATTTAAATTGTTCCTGTGATTTATTTGC
CTTAAAAATCTTGATGCAAAGCAGAGAAATGACCCCCCTGGCCCCCTTCCCACACACACC
AGTCAAAGAACTAACTTTTCTTTCATCTTAAACCTTTAATTAATACAGTTGCTACCTTTG
ACCCGTGTGCTAATATTTGAAACAAGAAATTATGCTAGTGCTGA
>TR544|c0_g1_i1
TGTGTGCCTTGGCAGTCTCAGACGAGCGGCCAGAAGGATTCATGTCAGAAATTGCTGTTG
CGAGAGCTTCCAGACCTACAAACTCACTGTCCAGTCCTAGTAGGATGATCATAACAAAAA
AGAATATCGCCCAGAGTTGAGGAAAAGGCATCATGGCGACTGCTCGAGGGTAAGCAATGA
ACGCCAAGCCAGGACCTGACTCTGCCACTTTTGATATGTCTGTGTTCTGCTCATATGCCA
TGAATCCAAGAACAGAGAAGATGGCAAAGCCAGCTACAAAACTAGTCCCACTGTTCAGAA
GGCACAAGTACACACAGTCCTTGTAACAGTTGTTATTGTACTTATTGTAACTCCCAAGTG
CAATGAGACATCCAATACAAATGGCATAGGAATAAAATATTTGTGTGCCAGCATCCATCC
ACACCTGTGGGTCAGTGAGGCGGGATGACCGTCGCGGCTGAGTCGGAGACACGCAGGGA
>TR545|c0_g1_i1
TGTGTGCCTTGGCAGTCTCAGACGAGCGGCCAAATACAGCAAAAACCTACTTTCAGGCAG
CTGGGCTCCACCAAAATCCAAAAAACAGCTCCGTGCTGTTTGCTTTTCCACAAGTTTTTC
CCATAGATTCACTGCCCTTTTGTGGCTTAGACTGGCTCTGCTACACACAGTGTGCCAATG
TACAAGAAAAGCCAAATGGGAGCCCTGCACAAAAACACTACCCTGCTCTGTGGTGAGCGC
CAGGCCCGGCACACCCTGTTTCACGTTTCACATCGCAGACCCACAATCTCTCCTGCTCAC
TGTGTGTACAGTCACGCTGATGAGAGTCGTGGCAGATTGACAAGGTAACAGGTCACGGTG
TAAATTCGTAAATTCCATGTCCTGTCACATCTAATACCCACAGTCGCTAGCAGAGGCCAC
ACCCACCAGAGATAATGTTATGTTTTAAATCCGCTCTGATCACGAAGAACTGTCTCCCGG
GGTCTGTGAACGGGCCAGTCTCCATTTTCGCTCTTTCTCTAAACCCACTCTTCATTTTCT
GTTTATACCGTCGCGGCTGAGTCGGAGACACGCAGGGA
>TR546|c0_g1_i1
AATCTCCTCAGAAATGTCAGTCCCTGTTGTAGCTATGCGTCTTTATCACTGAAGCATGCT
GGGAAGAGAGTGAATATACACGGCTAACATACTGCAGCTCTCGGTATAATAAGCTTCACA
CGCTGGACACACATGGATGGATGACAGAGGAAGATTGATCTCGCGGTGGATCAATGTTCC
TGCAGCGTGACAAATGAAAAGTGAAATATTCAAAACACACGCATTGGCCGCTCGTCTGAG
ACTGCCAAGGCACACA
>TR547|c0_g1_i1
AAAGTACAGCACCAGCTCAGCGTCACACTTCTATACTGTTGTCACACTCCAAAGGGACAG
TTTAACAAAAACGATCCAAGCTGCCTTCAAACAACTCTTTTCAAATATACAGCAGTGCCC
CCAGGTGTATTTAATCACCTCTACACTTCCTTTTACGGTAGGATGATGATTCTCCTCAGC
CAGTTTGCAGATTAGTATTCATCTTATGCATTACCTGAATAACAACTAGCAGGTTTTTGT
GCTCAAGTATTCATACTTGGTATTACATCAAGCAGAGATGGTGCGTGTCTATGCCAATAA
AAATGAACGAAGTGAGAATCGGCTTTGTATCAAAAAAAATGAACCCAACAAAAATCAGTC
AATTT
>TR548|c0_g1_i1
ATACCAGAGCGGAACAGAGAAATGCAAGACGTTGATGTTTTCAAAGCAGGAGCCAGCCGG
GCGGTGCGGTGGGAAGCTTCCCCCCGGTACGAGAAGGATTTCCCTGCGAGTCTGCGGTAA
GGACAACAACAACAACAACAATAGAACAACACCACCTCCTAGAATAAACAACAGGGCAAC
GTGCGTTGGGCTCACATCGATGCGAATCACCAGGAAGGGAGGGAAAAAACGCACACAATA
CACAATGGTGTTGCCTGGGGCTGCCGCGATAGCTCTCAGACAAACCCGGGAGAGAGTCGC
TTGCTGCGCTTTGCTTGACAGCTGCGGGGCCAATGGAAACATGCACGAGGCCAGCTGCGC
TAGGTTGCAG
>TR549|c0_g1_i1
TGTGTGCCTTGGCAGTCTCAGACGAGCGGCCATTCAGACGTGTGCTCTTCCGATCTAACG
CTATGTGACAGAGGTTCGTGCTGGTGGTCGTGTTTCAACGCATCCACAGGTCCATTTCAC
ACCGGAGTTCCCCTTTAAAAAAAATGAGCTCAGTAATGGTGCTCTGTACCTCCGATTAAA
CTGAAGTTCTTGCAAATAGAAAGTTAAGGGTTCCCAATTTGA
>TR549|c0_g2_i1
TCCCTGCGTGTCTCCGACTCAGCCGCGACGGTGACGTGTGCTCTTCCGATCTAACGCTAT
GTGGCAGAAGTTCGTACTGATGGTCGTGTTTCGACACATCCACAGGTCCATTTCACACAG
GAGTTCCCCTTTAAAAAAAATGAGCTCAGTAATGGTGCTCTGTACCTCCGATTAAACTGA
AGTTCTTGCAAATAGAAAGTTAAGGGTTCCCAATTTGA
>TR549|c0_g3_i1
TGTGTGCCTTGGCAGTCTCAGACGAGCGGCCATTCAGACGTGTGCTCTTCCGATCTAACG
CTATGTGACAGGGGTTCGTGCTGGTGGTCGTGTTTCAACGCATCCACAAGTCCATTTCAC
ACAGGAGTTCCCCTTTAAAAAAAATGAGCTCAGTAATGGTGCTCTGTACCTCCGATTAAA
CTGAAGTTCTTGCAAATAGAAAGTTAAGGGTTCCCAATTTGA
>TR550|c0_g2_i1
GGCCCGAATACTAATATTACCTCATATTATACATATTGGTAAATCTGTATACTAATATTC
TGGCTCAATGGTCTCTGGGGTGTGATTTTGAAATTTGAGTCAATTTAGATTTATTCAATT
CAATATGTTACACACAAAGCACAAACATGAATAAAAAATGAACAGAAATGGTGCACAAGG
TGCACATTAATAAACATGACTGGTTTTCAACTTTGGTCCTCTGGCATGATGTGAGAACAC
AAAAGTCATTATACAAAAACAACCAATCACAACAAGTGGACATTAATACGCAGTGAAAAC
CAATAGGTACACTGCAAGATAAAAAATTGGGGGGCTATTTCCTCCAGAACAAAGGTCATT
ATTTTTGATTAATTTCTGACATGGATTTTTTAAAATACTGTATAATCAAGGCTCTGGCCC
ACCTGTGATACCTTTATGAACCATCAGTGGGCAACAGCCCACACTTTGTGAAGCACTGTA
CAGTTCAAATACAGCAGTATTGTCATGTAGTTAAAGAAAAGCAGTATTGGTATGTAGTAA
AAGTACTGCAGTATTTTCGTGTACTTAAAGTACTGCAGTATTGTCATATAATAAAAGTAC
ATGTAGGTCAGTAAAATGTCATGTAATGTAATAATAATTACATT
>TR550|c1_g1_i1
GAGAGTGTATGTGATGTTTTATTGGTCATATTTACTCAAATCAAATAAAGCATTTAGTGA
AGTGATTAAGTTCAGTCCATACAACAGATATTTTTAGTCAGTCATTAGTAAATTTGCAAT
TATCTCCTACAAATATTTTCAATTATATTTACTCAGTTTCTTTAGTGCTTTCTACACAGA
CTTTCAATATGGTTTATACAGTATTTCAGTTCCATTTACTCAATTTATGTGGTATTTGTG
CCAAGTCAATTCATTCAGATGTGATACAAAACATTACTTAGATGTACTCATTACTCATGC
TTTGTTTTAACAAATTTGAGAGCTTTCAAATGAGCTCAATATTTTTAAGTGTCAAAATGT
TGCACTGATTGAATTAAGTACTATGCAGTATTATTTTTTAGAGTGTATTCACAGGAATGA
ATTAATCTCTAAAGGCAGCAGAGCTCCCCTCCTCTAAAACAACAGGTTGGAATATTATCA
CTTTATTCTCGTAAAATTATGACTTTATTCTTGAAGCCTATGATTGTTTTTTT
>TR551|c0_g1_i2
ATTGGACTGTTGGACAGCAGCACAGGTCAAAATCCACATTCCTGTGAGCTGTGGAGGGCA
CATTTATTCAGACGTGTCATGGAGCCGATCTCAGACTACCTGTGCAGGTATAAAAACTAC
AACTTTGGCCTCGGCTGGGCGACTGCAGAGTACATCGATTCACTGCAGAGCTTCGACGTC
CGAGACACCGACATCTTCCTCGTCACTTATCCAAAGTCAGGCACCATATGGACTCAGCAG
ATCATCATCTCCATCTGTGAGTTAGATGGAGTTCTCCATCAGTATCCAAACAACTTTGAG
CAGATGCCATGGCTGGAGTACACAGAGGGCCGAGAGGACTACGCCCTGCGACCGTCTCCG
CGCCTCTTCGCCTCTCACCTCACCCCCACCTTCATGCCTCTGGGACTGAAGGACAAGAGG
GCAAAGATCATCTACGTGATGCGGAATCCGAAGGACAACATCGTGTCTTATTTCCACTAC
AGTCAAGTCTGCTGCGACCTGCCGACGCCCGACAGCTTCGAGCAGTTTCTCCACGACTAT
CTGACCGGCAACGTCGGAGCGTCGTCCTGGTTCGACCACATCAGACAGTGGCACTCACAG
AAAGACCAGTACAGCATCCTGATCCTGAGGTACGAGGACATGGTCCAGGACCTGAGGGCG
GCGGTCACTCAGATCTGCTCGTTCCTCGGGAAGACGCTGAGCGAAGCCGCCATCCAGCAG
GTCGTGGAGAAGTCCACCTTCAAGAACATGAAGAAAGACTCGAGGGCAAACTACGAGTTC
CTGCCGGAGACCAAGATGAAGGGAGACTTCATGCGCAAAGGTCAGATCGGCGACTGGAGG
AACGTCTTCACGGAGGAGCAGAGCCAACGAGTCGACCAGCTGCTGCAGGAGAGACTCGGC
GACCTGTCGCTCGAGTTCATCTGGGAGTGAGCTTCACGTTATGACACGAGATGAATCGAC
TCATCGACTCTGTCGGCCAATCAGATCTCTTTATTTGAAGTCAAAATGAATTACATTGTG
TTTGTGACGAAGGCTGTTCAGGTTCTTCTCTTCAGTTCTCTTCATCTTCCTCCTCCTCGT
CCTCCTCCTCCTCCTCTTCCTCCTCCTCTTCGTCGGAGCTGAAGGTCCCGTCGGGCAGGC
TGTAGACCCGGATCACTTGCTTGTTGGGGTCCTTCAGGATCAGGTACTTGCCCTCATCCA
GCTTGCGGCAGATGTCGATGACGCAGCGCAGGATGCCCCAGGCGTTCTCCATGCTCAGGT
TGATCTGGCTGGCGAACTCGTTGGGTTTGAACTGCTGCGTGCCGAGGATGACGTGACGGG
CCGAGTCCTTCACGTGGTACCGAGACACGTACCCCAGCTTCAGGTACTCTGACCCGGCCA
ACATGGCGCAGCAGGTCCAGCGAGCCAGTTTGTAGCTGTTGTTCTTGAGCTCGGTGGCCA
ACACGGCTCCTCTCTGAGAGTCCAGCTTCTGACGCCAGTCCACCCCGTTACAGTACCTGG
AGTCCCACTCGTTCAGGGTCTTCACGTTGATGAAGGACACTTCTCCATTGGCGCCCGTCA
TCACGCCGTCGTGCTCGCAGCGGACGATCAGGTCGATGTCTTCCCCGAGCTTCCAGTGAC
GGTACCTGTAGGCCACGGACGCCACCTCGCTCTTGTCCATGTCCTCCTCCACAAACGGGT
TGGAGGTGGGGAACTTGTAGCGCTCTCCGCCCATGCGCAGACACTGCTGGCTGAAGTTGT
GGTTGATGTACGTCGCCTCCATCGCCAGGTTACGAGGAGAGTTGAAGGAGTTTCCTTCGT
CCTGCGGCGGCTCGTTGGCTGTCTCGCTCACGGTCAGCAGATCAAAGTCAGAGTTGTCTC
TCTTGTCGAAGAACAGCTTGTTGCCGACTCTCTGCACGATGATGTCCCACGAGTTCACGG
AGCGCGTGCAGCACATCAAGGTGGCCAAGATGGCGTCGGTGGCGAACACGTTGCCCTGCG
TCTTGGCCAGCTTTCTGATGACGGGGTCGTCGGTGGTGGTGACGGTGTGGAAGATCCTCT
TGATGCTCTTCAGCTGCTTCTCGTTGCGGGTCGTGATGCGGTCGAACGCTTTGTCGTAGT
ACTCCAGCGCGCCGCAGCACTCGATGTCGACGGGGTCCGCCACCTCCATGTATCTCATCT
TCATCAGGCGGGGGAAGTCCATCTCCTCCTTCACCTCCCAGTCGCTCCGCACCTCCACGG
AGGAGTCTCTGGGCTTCAGCTGAGCCTGGGATTTCTGGTCCCACTTCTGACGGACTCCAA
ACTGCTTCTGGAACTTCTTCTGCAGCCGCATGCGATCCCTCTCCTTCTGCTTGGCGCTCT
TCGGCAGCGTCTGCATGTTGAACTGCGTCAGGTTCCGGCGGTCCTTGTCCCGCCGCAGGT
TCCTCTGAGCAAACCTCATGCGGTTCCTCTGGTAGGCCGTCTTCTGCGTCTTGGCCGTGT
CCACCAGCTGGAAGCTCGTCTCGTCCTCCTCGTGGAAGTAGGCGTACTGACTGCCGCCGC
CGAACTGAGACGAGTATTTATTCGTGTATCTCTTGTCCTGGTACGTGGCTCCGGTCCAGT
CGGCCACCTTCCCCAGTCGGTCTCCTTTGCTGAACGGTTGGTACGGCATGTCCTTGAACT
TCTCAGGGACCGCACACGGACCCCATCCGGACGGGTTGTCCTGGATCACCGGGGCGTTGA
ACTTGGCCATGGCCGTGAGTAATGACGTCCTTTCAGGTCTTTTAATCCGACCGGTCCTCG
AGCGCTGCAGATACCGACCGAGCGCCGGTGTGAAAGGAAGGAGGGAGCTGCCGTAAAG
>TR551|c0_g2_i1
TCCCTGCGTGTCTCCGACTCAGCCGCGACGGTTTCAGACGTGTGCTCTTCCGATCTAACG
GACTTTTTTTTTTTTTCAACTTAAACTTTTTATTTAATTTATGACCTGAAATTAAACATT
TGAATTTAAGAAACAGGTTTTGATTTGAACAAGGAAAGTTCAATATTTATCATATTATTG
ACGATCACTGACGGATCAAAGTCTTCTGTCAGCCTCATAAGTTTATTAGAATTAAATGAT
GATTAAAGCTCCACAAACATGAAGCAGT
>TR551|c0_g3_i1
TGGCAGTCTCAGACGAGCGGCCAGTTCAGACGTGTGCTCTTCCGATCTAACGGACTTTTT
TTTTTTTTCAACTTAAACTTTTTATTTAATTTATGACCTGAAATTAAACATTTGAATTTA
AGAAACAGGTTTTGATTTGAACAAGGAAAGTTCAATATTTATCATATTATTGACGATCAC
TGACGGATCAAAGTCTTCTGTCAGCCTCATAAGTTTATTAGAATTAAATGATGATTAAAG
CTCCACAAACATGAAGCAGT
>TR552|c0_g1_i1
ATCACGGCTACACCAGGCTGGTCACATGCATGGTAGAACGTGGAGAAGAACGTTGTGAAG
AGGTAGACGGAGGCCTCAGTGATGTAGCAGCGTTTCACGGCCACCACGATGGCAGGCAGG
AAGGCTAGGTTACTGAGCGTGAGCAGCAGAGCTGCCGTCAACTGCCGGCTGAACGACAGA
GCTGTCGAGTCATCGGTGCAGCCCCAGCCACTCCAGCCAGCCTTGCAGACACAAGCAGCG
TACAGGTAGCTGTAGGATCTCAGTAGTCTACATTCTCCGTATGTCCCACAGTCCTCCACA
CAGGCACTGATAAACACTTCTGGGACCACAGACACCAGTGATGCATTACCACAGTCACTG
CTG
>TR553|c0_g1_i1
ACCATAGAAGAAGTAGTTGACGCAAATCAGGAAGTACCAGCTTAGTGTCCTGAACCAGGG
CAGCTCATAGGAATGGTAAACTCTGTAGCCGATGGTGATGATTTCTTGGAAACACTTGAT
TTGGACGGTCATGACCACTAATATAAGAGTGACAGGTCCCATGTAGATGATGAGGAAAAA
GCCTGAAATCATGGCTAAAGACAGGACCCCTCGTATCCAGTAGTTCTTCCATCTGGGTGG
CAGGCCCTCCAGAGCTTTGTTCAGGCATTGTGGAGTGTTGTCTGTGTCTGCTGTGGAGAG
AGGAACATCTGGAGTGTCTGCTTTGG
>TR554|c0_g1_i1
AGCAAAGTGTGCCGCTCGGGGGTTTGGGTTGTTGTGATTTTGGCTTGGTTTGCCCTCACG
CTCACTCAACTTTAATGCAAGTTTGAGTGTCCTCTAACGACAGGGGAAACATGTAAAACG
CTCGTCCGTGGCCAGGAAAATTCAAGTCAGTGTTTGGTTCGTCATTCCCAACGAGGAAAT
CTTTAACACATCGAACAAAGAGCCAAAGTCATTCCTTCATCAGTAA
>TR554|c0_g3_i2
AGCAAAGTGTGCCGCTCGGGGGTTTGGGTTGTTGTGATTTTGGCTTGGTTTGCCCTCACG
CTCACTCAACTTTAATGCAAGTTTGAGTGTCCTCTAACGACAGGGGAAACATGTAAAACG
CTCGTCCGTGGCCAGGAAAATTCAAGTCAGTGTTTGGTGAGTGAGTTTCTTGCGATTTGC
TCTTGTGACATGACGCTAACCAGCTAACGTTAGGTATGCTAACAACAATGCTAATACATA
GAGCCTTCTCATACAGACATAATAACATCTTGGTCGTCATTATTTCATCGAAACGCAAAG
TCAGTTACTAGTTTTTAGAGCAGTGACTCTGTCGTGTCATGTTGTCAGTTGAAATATAGT
ACGTCATTTCTTATCTCAAAAGAAGGGGTGTGTATGTAATGGTCTGAGGGGGGTAAATAT
TCCCATGCTGAGTCCGATAAACGAGGCTTTTTCCCTCTTTATAGGTTCGTCATTCCCAAC
GAGGAAATCTTTAACACATCGAACAAAGAGCCAAAGTCATTCCTTCATCAGTAAGTAAAA
ACGACGTCAGTTCTGCATGTTGTAGCATAACGATGTGATCAAGTGTTTTCTCATACATAG
TCCAACC
>TR554|c0_g4_i1
GTCTCCGACTCAGCCGCGACGGTCAAAGTCATTCCTTCATCAGTAAGTAAAAACGACGTC
AGTTCTGCATGTTGTAGCATAACGATGTGATCAAGTGTTTTCTCATACATAGTCCAACCT
GTTACTGGGGTGTTTTGGCTGTAACACTTCAGCATACTCACTGCACAAGCTCAGTAAGTC
AATATGAGCCTCTATGACATTGTAATACTTTGTCCTGTGTACACTTTACAGCGTCTCACA
ATTCATTATCCTATGTCTCTGCAGACTCCTTCTCCTTCATTGTTATTTGCTCTAGTTTGG
TGAAAAATGATATTCCAAGTAATTTCAGCCACCCACTACAAGCGCAAATGTCAGAAGATC
TTTAAGCACCAAACTATTCATAAATACCTCTGTGATCAAAAACAAA
>TR554|c1_g1_i1
AGAGCCAAAGTCATTCCTTCATCATGGCGTACCGGCGCGGGCGGAATTCAATTAGAGAGG
CATATGAAGAGCACTTCCTAGCAATGGATGCCAGAGAAGTGACAATCCATCGAGTTGTTA
ATATTGTTGACAAGAGGAGCCCTATGCCTCAGCCAGGGCTGGAACACGACAGAGGCTTTA
ATGATGAGCAGTGGTACGGGGGCCCTCGAAACTACCAAGACACAAGAGAATGCCGCGGCG
ATGGCAGCTACCCACCCAACGA
>TR554|c2_g1_i1
GTGTGCCTTGGCAGCCTCAGACGAGCGGCCAGGCCTTCTCTCAACGGAGGGCCTGACCCT
CGACCTCTGTTGCGAATATAGGGACCGGGTCTGCCTCTGTTCCTCGAGCCCAAGTGATGC
CTCAAATCGTCTCTGGCGTAACCGTGTTGAGAGTATGGGCCCTCATTTCGTGGTGGTGGT
GAATTTCTGCGAAAACTGCCATAGTGTGGGTTCTCATCAAAATACCGACCGTCGCGGCTG
AGTCGGAGACA
>TR555|c0_g1_i1
TCCCTGCGTGTCTCCGACTCAGCCGCGACGGTCAATAACCATGTGAAAACCTGTCGGGAA
GAGCAGAAGAGCCTTCATTTCTTTGCTCCAGAGTACGGAGCTGTTGCCAATGTTACAACA
GCCGTGGATATCTATTCCTTTGGGATGTGCGCCTTAGAGATGGCTGTGTTGGAAATCCAG
AGTAACGGAGATTCGTCTTATGTGTCCCAAGAAGCCATAAACAGTGCCATTCAGTCCCTG
GAGGACCCATTGCAACGGGAGTTTATCCAGAAGTGTCTGGAGGTGGACCCCAGTAAGCGT
CCCACAGCGAAGGAGCTGTTGTTTCACCAGGCCTTGTTTGAGGTGCCCTTACTCAAGTTG
CTGGCTGCACACTGCATCGTCAGCCACCAGCATATGATTCCAGAAAATGCTTTAGAAGAA
ATGACAAAAAACATGGACCCTAACTTGGTAATTGTTGAGGCCAAAGATGGAGTTCAGATG
AAGCTCTCTCAGTTCCCTGCCCTCGAGCTGGACAAGTTCCTGGAAGATGTAAGGAATGGG
ATCTATCCTCTGACGGCGTTTGGGATCCCGTGTCCACAACAACCCCAGCAGGAGGCTGTG
AAGTCGCCCATCGTGCCCCCCTCAGTGAAAACCCCAACTCCTGAACCTGCTGAACTGGAG
ACCAGGAAGGTCCTTCAGATGCAGTGCAATATTGAGCCTGTTGACGAGGGCACCAAGCAT
CATCTGACCCTGCTGTTGAAACTTGAGGATAAGTTGAACAGGCACCTAAGCTGTGATTTG
TTACCAAATGAGAGCGTGCAGGAGCTGGCTGTAGAGCTGGTTCAGCTGGGATTCATCAGT
GAGGGTGATCAGCCACGACTCGCATCCGTTCTTGAAGAGGCCTTCTCAAAGTTCTACAGC
CGGAACGGATCTCTCAATCCGGTGACTGTTTCCTCGTAGCGGAGGACTCGCTTGGCCTTC
TTTCAGCCCTCCTCGTCCTCTACGACAGGACTAGCTTTTTGCTCCACCTCTGAGTTGCAG
GAAAGCTTCGCGAGGACAGAGGAG
>TR555|c0_g2_i1
TCCCTGCGTGTCTCCGACTCAGCCGCGACGGTTGGACTCGGTGTGCGGCGGTGGGACTCT
GTTACACTGGAGCTGGCATCGTCACGTTTCCTGTCTATAACACAAGGCTGTTGGCCTGAC
AACCAAGACGATGTCTGAAGGAGAGAACAAACAGGCCCCTGACGGTGTCCAGGACGCGAA
GGCGGACTCCATGGCGGCCACGTCCACAGGTCAAGGAGTGTCATCTGTGTCTCCCCCTGT
GTCCATGGTGACCCAGCCTCCGGCCACTGCTGCCACAGAGGACGAGGAGGAGGAGAGCGA
GGATGAGTCAGAGATTTTGGAGGAAAGCCCGTGTGGACGCTGGCAGAAACGCAGAGAAGA
GGTGAATCAGCGCAACGTCCCGGGGATCGATAATGCTTATTTGGCCATGGACACAGAGGA
AGGCGTTGAGGTGGTGTGGAATGAGGTCATGTTCTCAGAAAGGAAGAATTTCAAGCTACA
GGAGGAAAAAGTCAAAGCAGTTTTTGACAATTTGATCCAGCTGGAACATTTGAACATTGT
GAAGTTCCACAAATATTGGGCGGATGTCAAAGAGAACAGAGCGAGGGTGATTTTCATCAC
TGAGTACATGTCCTCAGGAAGCCTCAAACAGTTCTTGAAAAAGACGAAGAAAAACCACGA
GACCATGAATGAAAAGGCCTGGAAGCGCTGGTGCACACAAATACTGTCTGCTCTCAGCTA
CCTGCACTCCTGCGAACCTCCCATCATCCACGGCAACCTGACCTGCGACACCATCTTCAT
CCAGCACAACGGCCTCATCAAGATTGGCTCAGTTGCCCCAGACACCATCAATAACCATGT
GAAAACCTGTCGGGAAGAGCAGAAGAGCCTTCACTTCTTTGCTCCAGAGTACGGAGCTGT
TGCCAATGTTACAACAGCCGTGGATATCTATTCC
>TR555|c0_g4_i1
AAAAACTGATACAAGGTAGGAAGATGCCTCACTCGCTGCTCAAGAGAAAGTTTAAAAGGA
CCAGACTTAACCTTACAACACCATAATACATACACTTCAGTATGCCAGGACAAAGATTTT
TTTCATAGACAACTATTTAACAGTTTTAAGTAAAAATGTTTAAAATACAGTTTTAATACT
GACTCAAGGAAAATACTGCTGTTATCCAGTTTTATGTGGCTTACATCTACCATTTTGAAC
TGAAAGAAATAAGCCAGAAAGTGAAAACATTCATATTTTCCTTTAAGTTGCGACTAGGAT
TTCCTCTTTTAAAAGAGAAGCAGATGGCTGTATTGGGTAGGAGGGAAAAACAAACAAAAA
AAAAGAGATAGAAAGCGACAACCACTTAGTGGCATCTTTTACCGTCGCGGCTGAGTCGGA
G
>TR555|c0_g5_i1
TGGCAGTCTCAGACGAGCGGCCACGGATCTCTCAATCCGGTGACTGTTTCCTCGTAGCGG
AGGACTCGCTTGGCCTTCTTTCAGCCCTCCTCGTCCTCTACGACAGGACTAGCTTTTTGC
TCCACCTCTGAGTTGCAGGAAAGCTTCGCGAGGACAGAGGAGGAAGCCTTGGTCTGGTTG
CAGACACTGCAGCCTGTTCTTGTATCTT
>TR555|c0_g6_i1
TTGGCAGTCTCAGACGAGCGGCCAAATATAGAAGGGTGGTCTGATCCTATATCTGAACAA
ATCTATAAGACAGGGCAAGTTTTTGCTGTGTTATCACACACAATACTTCAGCCCTGAAGG
GGACTAATGATTCAGAGCCACAAAATAGAAATGTTGACCGGCCTAAGCTGACAAAACTCC
CTTCATTATGATATATTACT
>TR555|c0_g8_i1
TCCCTGCGTGTCTCCGACTCAGCCGCGACGGTCTTGAAGAGGCCTTCTCAAAGTTCTACA
GCCGGAACGGATCTCTCAATCCGGTGACTGTTTCCTCGTAGCGGAGGACTCGCTTGGCCT
TCTTTCAGCCCTCCTCGTCCTCTACGACAGGACTAGCTTTTTGCTCCACCTCTGAGTTGC
AGGAAAGCTTCGCGAGGACAGAGGAGGAAGCCTTGGTCTGGTTGCAGACACTGCAGCCTG
TTCTTGTATCTT
>TR555|c0_g10_i2
TGGCAGTCTCAGACGAGCGGCCAGCTCGCTCGCCGCTAGCTTCCGCTGCCGTCTGCCATC
GTCGGGTCCGCGTCGCACCGCAGGCAAAGGAACAAGCAGCGTCACAAGCTAGCTGCGAGA
AGACTTGGAGCTAACAAAGCTAACTAAGCATCAAACTGGACTCGGTGTGCGGCGGTGGGA
CTCTGTTACACTGGAGCTGGCATCGTCACGTTTCCTGTCTATAACACAAGGCTGTTGGCC
TGACAACCAAGACGATGTCTGAAGGAGAGAACAAACAGGCCCCTGACGGTGTCCAGGACG
CGAAGGCGGACTCCATGGCGGCCACGTCCACAGGTCAAGGAGTGTCATCTACCGTCGCGG
CTGAGTCGGAGAC
>TR555|c0_g11_i1
TCCCTGCGTGTCTCCGACTCAGCCGCGACGGTGTTCAGACGTGTGCTCTTCCGATCTAAC
GCTATGGGGATGTTTGTCATCAGATCTGGTGAATGCATGTATGCTTTTCTGTGTCTAAAT
GGAAACTGATGCATGCAACAAGCTTGCTTCTGGAGTTGGTTCACATTTTAACGACGATGG
TTAAAATGTGAGTAATATATCATAATGAAGGAAGT
>TR555|c0_g12_i1
GCTCTGACGTGACCGTGCTCGTAGTGCAGTGTGCATCTGGAAGTTGTCGCCATCATATCT
GGCTAAATGTTAACCTAGCTCTCAAGTCAGTCAGTCGTCGTACTCGAGGATATAAAGTGA
ATTGCACAATTGACCTCCTCTTGTGTCTGCTGTCCAGTTTCTGTGAGCCGTTGTGATGTT
ATTAATCAGTAAACGCGTCCCGCACGGTGACAGTATTGTGTAGTTGACTCACGTTAGCCG
TGAGTCTTGAGGAGCAGCAAGGGGCGGCGGGCTAGTGGCGAACCGGCTAGCTGCGTTAGC
TGGCTTGCGAGCAGGACGTCGGGAGACGGTCAACGTGAACGCAAGTAAAGCCACAAAGGC
GGTCGGTGAACGTCGGTGCTCGCTCGCCGCTAGCTTCCGCTGCCGTCTGCCATCGTCGGG
TCCGCGTCGCACCGCAGGCAAAGGAACAAGCAGCGTCACAAGCTAGCTGCGAGAAGACTT
GGAGCTAACAAAGCTAACTAAGCAT
>TR555|c0_g13_i1
TCCCTGCGTGTCTCCGACTCAGCCGCGACGGTGTTCAGACGTGTGCTCTTCCGATCTAAC
GGACTTTTTTTTTTTTCTTTTTTGCTGATAGTGTAAATTTTTATTTCAGGAAGTGAAAAA
AGAAGTAAATGCGTTGCAGAAACAGAGCACAGTGTCCAGCATACAGTGTACAAGATGGTT
ACAAGCACGCCAGGCAGTCCCACACTTGTATCTTGCAGTATCTACAGACCCTGTCAGAAG
GTAGTCACAGCATAGACAAGACTGGATCACGGACTAAATTTTCAGTGACACCATTTTCAA
ATCATCTAAGTTCCTCCTGTTAGTGTGAAGGAGCCAGAGGCCACAGGACATCTCAAACAG
GTTATCAAAATTGTACAGCAGTGCAAACTAGCAGAGAGATCCCCAAACAGTTAATATAGA
AGGGTGGTCTGATCCTATATCTGAACAAATCTATAAGACAGGGCAAGTTTTTGCTGTGTT
ATCACACACAATACTTCAGCCCTGAAGGGGACTAATGATTCAGAGCCACAAAATAGAAAT
GTTGACCGGCCTAAGCTGACAAAACT
>TR555|c0_g14_i1
ATCTTCCTACCTTGTATCAGTTTTTCAAAGACTCTCGAATGCATCAAGCTAGTAATGCAA
CAGATGTGACATCACTTTTGCTTCAGAATTCTGTAATTATACAACATAGTCACGAAACAC
GCCGCTGCAACAGAATCTAAAGCGCTGCAGCTAAAATATAAAAAAAAAAATCAAACTATT
TATTTGTGTATCTTTTCTTAAGTGTGTATTGTTATTCACTTCCAGCACTAAGGCCGGTGG
TTGTTTGAATGTATGCTTTTAGTTGCTCTCTTTCTTTAAATCAAGCT
>TR556|c0_g1_i1
TGTGTGCCTTGGCAGTCTCAGACGAGCGGCCAGGCGTTTGTCTCTCAATCAAGCACATCT
CTCGTATCATAAATATTAAACATGAAAGCTCCACTCGGGACTGCTGCGCGCTCTGAGCTA
CAGGCCTGGTGCAGACGAACAGAGAGAGCTGTACAGGGAGTCAGCGATGATAAATTAATT
TAACTCTTCATCAGATAATAAAATAACAGGGCTCTCAACATATAGACAAATACATTAAGA
[truncated: 50,393,187 more chars]
