# Supplementary material for: Comparative transcriptomics of sympatric species of coral reef fishes (genus: Haemulon)
Source: PeerJ. 2019 Mar 1;7:e6541. doi: 10.7717/peerj.6541 (PMC6398375; doi:10.7717/peerj.6541)
Supplement: Supplemental Information 5 [file peerj-07-6541-s005.zip › Hcarbonarium-assembly&annotation/hcarb-kog.tab]

#Query	Hit	E-value	Identity	Score	Query-start	Query-end	Hit-start	Hit-end	Hit-length	description	class	class description
TR384|c2_g3_i1	KOG1212	1e-29	30	123	1	186	364	542	560	Amidases	JIT	Multiple classes
TR590|c5_g3_i1	KOG0737	5e-46	69	176	2	100	117	215	386	AAA+-type ATPase	O	Posttranslational modification, protein turnover, chaperones
TR766|c0_g4_i1	KOG1747	1e-26	63	111	1	76	69	141	342	Protein tyrosine kinase 9/actin monomer-binding protein	W	Extracellular structures
TR1184|c0_g1_i1	KOG0308	1e-56	72	212	1	153	10	174	735	Conserved WD40 repeat-containing protein	S	Function unknown
TR1374|c0_g2_i1	KOG1382	6e-17	41	79.6	2	74	290	357	467	Multiple inositol polyphosphate phosphatase	R	General function prediction only
TR1601|c2_g4_i2	KOG2210	1e-14	43	72.0	1	63	316	380	392	Oxysterol-binding protein	T	Signal transduction mechanisms
TR1738|c0_g1_i1	KOG2177	3e-04	48	37.4	2	72	209	287	386	Predicted E3 ubiquitin ligase	O	Posttranslational modification, protein turnover, chaperones
TR2318|c0_g1_i1	KOG0010	5e-28	60	116	1	73	18	90	493	Ubiquitin-like protein	OR	Multiple classes
TR2562|c0_g1_i1	KOG1046	1e-34	56	139	2	116	327	438	882	Puromycin-sensitive aminopeptidase and related aminopeptidases	EO	Multiple classes
TR2769|c2_g1_i1	KOG3356	3e-59	80	221	1	148	1	147	147	Predicted membrane protein	S	Function unknown
TR3028|c7_g1_i1	KOG1219	3e-04	26	40.4	5	116	3176	3287	4289	Uncharacterized conserved protein, contains laminin, cadherin and EGF domains	T	Signal transduction mechanisms
TR3230|c0_g6_i1	KOG3287	3e-51	43	195	1	201	32	231	236	Membrane trafficking protein, emp24/gp25L/p24 family	U	Intracellular trafficking, secretion, and vesicular transport
TR3653|c3_g15_i1	KOG0156	8e-26	36	109	1	121	19	143	489	Cytochrome P450 CYP2 subfamily	Q	Secondary metabolites biosynthesis, transport and catabolism
TR4003|c0_g2_i1	KOG1048	4e-17	42	80.5	1	71	627	697	717	Neural adherens junction protein Plakophilin and related Armadillo repeat proteins	TW	Multiple classes
TR4246|c0_g2_i1	KOG0509	1e-14	52	72.0	1	63	126	188	600	Ankyrin repeat and DHHC-type Zn-finger domain containing proteins	R	General function prediction only
TR4509|c0_g1_i1	KOG1838	5e-15	34	73.4	1	88	43	130	409	Alpha/beta hydrolase	R	General function prediction only
TR4657|c0_g6_i1	KOG3079	6e-30	48	123	1	104	69	166	195	Uridylate kinase/adenylate kinase	F	Nucleotide transport and metabolism
TR4824|c2_g1_i1	KOG1208	6e-06	34	43.0	1	46	234	280	314	Dehydrogenases with different specificities (related to short-chain alcohol dehydrogenases)	Q	Secondary metabolites biosynthesis, transport and catabolism
TR5016|c0_g6_i1	KOG2390	1e-06	19	46.2	1	135	501	620	669	Uncharacterized conserved protein	S	Function unknown
TR5214|c0_g1_i1	KOG4688	5e-16	39	76.7	1	61	47	107	503	Putative beta-catenin-Tcf/Lef signaling pathway component DRCTNNB1A	T	Signal transduction mechanisms
TR5464|c0_g3_i1	KOG0254	3e-16	42	77.5	12	112	82	182	513	Predicted transporter (major facilitator superfamily)	R	General function prediction only
TR6051|c0_g1_i1	KOG2923	4e-08	51	50.3	2	50	1	49	67	Uncharacterized conserved protein	S	Function unknown
TR6230|c0_g3_i1	KOG0861	9e-41	61	159	1	116	36	151	198	SNARE protein YKT6, synaptobrevin/VAMP syperfamily	U	Intracellular trafficking, secretion, and vesicular transport
TR6387|c0_g2_i1	KOG2744	1e-25	50	110	1	168	54	224	512	DNA-binding proteins Bright/BRCAA1/RBP1 and related proteins containing BRIGHT domain	K	Transcription
TR6572|c0_g1_i1	KOG2394	7e-26	63	109	1	63	266	328	636	WD40 protein DMR-N9	R	General function prediction only
TR6808|c0_g6_i1	KOG1829	3e-17	17	82.0	1	160	354	517	580	Uncharacterized conserved protein, contains C1, PH and RUN domains	T	Signal transduction mechanisms
TR7018|c0_g3_i1	KOG2163	1e-07	23	48.9	12	113	240	342	719	Centromere/kinetochore protein zw10 involved in mitotic chromosome segregation	D	Cell cycle control, cell division, chromosome partitioning
TR7218|c0_g2_i1	KOG3192	6e-10	29	57.0	32	119	1	88	168	Mitochondrial J-type chaperone	O	Posttranslational modification, protein turnover, chaperones
TR7604|c0_g1_i1	KOG4676	2e-16	67	77.9	1	52	36	88	479	Splicing factor, arginine/serine-rich	A	RNA processing and modification
TR7844|c1_g2_i1	KOG1315	2e-78	39	286	3	316	1	301	307	Predicted DHHC-type Zn-finger protein	R	General function prediction only
TR8253|c1_g1_i1	KOG1819	6e-06	23	43.2	14	86	846	916	990	FYVE finger-containing proteins	R	General function prediction only
TR8378|c0_g1_i1	KOG1812	2e-04	33	37.9	1	53	309	359	384	Predicted E3 ubiquitin ligase	O	Posttranslational modification, protein turnover, chaperones
TR8811|c0_g4_i2	KOG0759	1e-56	55	213	1	162	90	254	286	Mitochondrial oxoglutarate/malate carrier proteins	C	Energy production and conversion
TR9033|c0_g3_i1	KOG2913	1e-07	30	49.2	16	101	12	98	260	Predicted membrane protein	S	Function unknown
TR9247|c0_g3_i1	KOG2893	3e-11	95	60.5	1	21	11	31	341	Zn finger protein	R	General function prediction only
TR9695|c2_g11_i3	KOG1605	8e-62	58	230	3	174	70	243	262	TFIIF-interacting CTD phosphatase, including NLI-interacting factor (involved in RNA polymerase II regulation)	K	Transcription
TR9866|c0_g4_i1	KOG2282	1e-124	89	436	2	209	31	238	708	NADH-ubiquinone oxidoreductase, NDUFS1/75 kDa subunit	C	Energy production and conversion
TR10051|c0_g1_i1	KOG1376	8e-23	67	99.3	7	73	46	111	407	Alpha tubulin	Z	Cytoskeleton
TR10167|c0_g1_i1	KOG3199	3e-12	67	63.8	3	42	195	234	234	Nicotinamide mononucleotide adenylyl transferase	H	Coenzyme transport and metabolism
TR10352|c0_g1_i1	KOG1285	1e-11	41	62.3	7	70	79	142	582	Beta, beta-carotene 15,15'-dioxygenase and related enzymes	Q	Secondary metabolites biosynthesis, transport and catabolism
TR10921|c0_g1_i1	KOG0443	3e-42	48	165	1	140	585	726	827	Actin regulatory proteins (gelsolin/villin family)	Z	Cytoskeleton
TR11122|c1_g1_i1	KOG1112	3e-51	74	194	1	112	1	112	796	Ribonucleotide reductase, alpha subunit	F	Nucleotide transport and metabolism
TR11371|c0_g1_i1	KOG0549	1e-08	44	51.8	10	54	66	110	188	FKBP-type peptidyl-prolyl cis-trans isomerase	O	Posttranslational modification, protein turnover, chaperones
TR11901|c0_g2_i1	KOG3589	3e-30	51	126	105	236	68	202	221	G protein signaling regulators	T	Signal transduction mechanisms
TR12735|c4_g2_i1	KOG0677	9e-55	87	205	1	105	268	372	389	Actin-related protein Arp2/3 complex, subunit Arp2	Z	Cytoskeleton
TR12951|c0_g5_i2	KOG2166	6e-19	38	86.5	8	101	547	637	725	Cullins	D	Cell cycle control, cell division, chromosome partitioning
TR13253|c0_g3_i3	KOG2055	4e-58	43	218	2	192	258	448	514	WD40 repeat protein	R	General function prediction only
TR13526|c0_g3_i1	KOG0775	2e-47	73	181	1	101	135	235	304	Transcription factor SIX and related HOX domain proteins	K	Transcription
TR14008|c0_g2_i1	KOG2287	7e-23	36	100	1	122	219	333	349	Galactosyltransferases	G	Carbohydrate transport and metabolism
TR14194|c2_g3_i1	KOG1415	3e-23	44	100	2	80	135	212	222	Ubiquitin C-terminal hydrolase UCHL1	O	Posttranslational modification, protein turnover, chaperones
TR14299|c0_g1_i1	KOG3075	4e-23	48	99	1	96	58	154	261	Ribose 5-phosphate isomerase	G	Carbohydrate transport and metabolism
TR14890|c0_g2_i1	KOG0378	6e-70	87	256	1	143	1	143	263	40S ribosomal protein S4	J	Translation, ribosomal structure and biogenesis
TR15262|c0_g4_i3	KOG3513	6e-13	30	66.1	4	99	257	365	1051	Neural cell adhesion molecule L1	T	Signal transduction mechanisms
TR15501|c0_g10_i2	KOG3399	2e-16	65	77.6	8	54	3	49	122	Predicted Yippee-type zinc-binding protein	R	General function prediction only
TR16131|c0_g1_i4	KOG4219	6e-05	24	41.1	40	160	211	334	423	G protein-coupled receptor	T	Signal transduction mechanisms
TR16340|c0_g1_i2	KOG2508	2e-87	40	316	1	304	1	324	437	Predicted phospholipase	I	Lipid transport and metabolism
TR16597|c0_g1_i2	KOG0905	5e-45	55	174	4	136	1503	1635	1639	Phosphoinositide 3-kinase	T	Signal transduction mechanisms
TR17172|c0_g2_i1	KOG4713	2e-13	44	67.9	1	95	57	168	189	Cyclin-dependent kinase 2-associated protein	TD	Multiple classes
TR17407|c1_g1_i1	KOG0123	1e-137	67	481	10	390	1	368	369	Polyadenylate-binding protein (RRM superfamily)	AJ	Multiple classes
TR17407|c1_g1_i1	KOG0943	5e-05	30	44.0	543	598	2604	2659	3015	Predicted ubiquitin-protein ligase/hyperplastic discs protein, HECT superfamily	O	Posttranslational modification, protein turnover, chaperones
TR17569|c0_g2_i1	KOG3925	1e-42	46	166	1	165	192	359	371	Uncharacterized conserved protein	S	Function unknown
TR17755|c0_g2_i1	KOG2835	5e-20	62	89.7	1	73	165	238	373	Phosphoribosylamidoimidazole-succinocarboxamide synthase	F	Nucleotide transport and metabolism
TR17957|c0_g2_i1	KOG0540	2e-79	64	289	2	198	271	472	536	3-Methylcrotonyl-CoA carboxylase, non-biotin containing subunit/Acetyl-CoA carboxylase carboxyl transferase, subunit beta	EI	Multiple classes
TR18228|c0_g1_i1	KOG3891	1e-20	75	92.1	12	64	138	190	436	Secretory vesicle-associated protein ICA69, contains Arfaptin domain	TU	Multiple classes
TR18517|c0_g9_i1	KOG0718	9e-15	57	72.3	15	70	144	198	546	Molecular chaperone (DnaJ superfamily)	O	Posttranslational modification, protein turnover, chaperones
TR18702|c1_g1_i4	KOG0712	1e-94	54	340	2	299	1	290	337	Molecular chaperone (DnaJ superfamily)	O	Posttranslational modification, protein turnover, chaperones
TR18945|c1_g1_i1	KOG0036	1e-44	57	172	2	121	269	388	463	Predicted mitochondrial carrier protein	F	Nucleotide transport and metabolism
TR19168|c0_g14_i1	KOG0628	5e-26	50	109	3	90	129	216	511	Aromatic-L-amino-acid/L-histidine decarboxylase	E	Amino acid transport and metabolism
TR19514|c0_g6_i3	KOG0616	7e-38	68	149	1	97	257	355	355	cAMP-dependent protein kinase catalytic subunit (PKA)	T	Signal transduction mechanisms
TR19856|c1_g1_i1	KOG2733	1e-27	69	115	1	64	92	157	423	Uncharacterized membrane protein	S	Function unknown
TR20001|c0_g1_i2	KOG3247	1e-10	37	58.9	1	70	1	70	466	Uncharacterized conserved protein	S	Function unknown
TR20185|c1_g2_i1	KOG3178	2e-07	38	48.0	1	42	228	268	342	Hydroxyindole-O-methyltransferase and related SAM-dependent methyltransferases	R	General function prediction only
TR20364|c0_g2_i2	KOG0524	1e-59	63	222	1	147	214	359	359	Pyruvate dehydrogenase E1, beta subunit	C	Energy production and conversion
TR20618|c0_g1_i1	KOG3801	2e-04	33	38.0	19	81	6	68	94	Uncharacterized conserved protein BCN92	A	RNA processing and modification
TR20812|c1_g11_i1	KOG0061	1e-52	30	200	1	289	216	482	613	Transporter, ABC superfamily (Breast cancer resistance protein)	Q	Secondary metabolites biosynthesis, transport and catabolism
TR20997|c0_g1_i1	KOG0178	1e-108	73	383	1	223	1	223	249	20S proteasome, regulatory subunit alpha type PSMA4/PRE9	O	Posttranslational modification, protein turnover, chaperones
TR21181|c0_g2_i1	KOG4228	2e-12	45	64.7	1	67	771	838	1087	Protein tyrosine phosphatase	T	Signal transduction mechanisms
TR21336|c0_g2_i1	KOG2529	2e-13	16	69.6	1	141	78	225	395	Pseudouridine synthase	J	Translation, ribosomal structure and biogenesis
TR21519|c0_g8_i1	KOG4221	3e-04	27	38.5	9	119	251	352	1381	Receptor mediating netrin-dependent axon guidance	T	Signal transduction mechanisms
TR21664|c1_g2_i1	KOG0697	9e-25	79	105	1	59	250	308	379	Protein phosphatase 1B (formerly 2C)	T	Signal transduction mechanisms
TR21819|c0_g8_i1	KOG4220	2e-05	28	41.1	11	76	62	127	503	Muscarinic acetylcholine receptor	T	Signal transduction mechanisms
TR22045|c1_g2_i1	KOG0385	2e-19	16	89.3	1	155	765	911	971	Chromatin remodeling complex WSTF-ISWI, small subunit	K	Transcription
TR22192|c1_g4_i1	KOG1523	3e-46	52	178	1	149	142	291	361	Actin-related protein Arp2/3 complex, subunit ARPC1/p41-ARC	Z	Cytoskeleton
TR22368|c3_g11_i2	KOG0164	3e-77	70	281	1	174	335	509	1001	Myosin class I heavy chain	Z	Cytoskeleton
TR22505|c2_g9_i3	KOG0354	2e-54	38	207	19	318	62	336	746	DEAD-box like helicase	R	General function prediction only
TR22865|c0_g3_i2	KOG1794	3e-65	46	242	1	207	1	209	336	N-Acetylglucosamine kinase	G	Carbohydrate transport and metabolism
TR23052|c0_g1_i1	KOG2165	2e-21	54	95.0	1	75	692	765	765	Anaphase-promoting complex (APC), subunit 2	DO	Multiple classes
TR23185|c0_g1_i1	KOG4661	8e-23	53	99.5	2	116	28	142	940	Hsp27-ERE-TATA-binding protein/Scaffold attachment factor (SAF-B)	K	Transcription
TR23741|c1_g4_i1	KOG1014	4e-29	65	119	11	93	166	248	312	17 beta-hydroxysteroid dehydrogenase type 3, HSD17B3	I	Lipid transport and metabolism
TR23932|c1_g3_i1	KOG2075	2e-26	53	110	1	88	192	282	521	Topoisomerase TOP1-interacting protein BTBD1	S	Function unknown
TR24151|c0_g1_i2	KOG0592	1e-106	54	377	1	309	5	315	604	3-phosphoinositide-dependent protein kinase (PDK1)	T	Signal transduction mechanisms
TR24383|c1_g6_i1	KOG0929	2e-11	37	61.6	1	51	646	698	1514	Guanine nucleotide exchange factor	U	Intracellular trafficking, secretion, and vesicular transport
TR25083|c1_g2_i1	KOG1744	1e-33	75	135	1	124	1	127	127	Histone H2B	B	Chromatin structure and dynamics
TR25572|c1_g1_i1	KOG3859	2e-33	68	134	2	85	41	127	406	Septins (P-loop GTPases)	D	Cell cycle control, cell division, chromosome partitioning
TR25730|c0_g1_i1	KOG3696	3e-10	67	57.8	1	51	36	85	334	Aspartyl beta-hydroxylase	O	Posttranslational modification, protein turnover, chaperones
TR25872|c0_g1_i1	KOG0078	1e-41	86	161	1	84	4	87	207	GTP-binding protein SEC4, small G protein superfamily, and related Ras family GTP-binding proteins	TU	Multiple classes
TR26104|c0_g3_i2	KOG2275	4e-62	25	233	89	520	34	416	420	Aminoacylase ACY1 and related metalloexopeptidases	E	Amino acid transport and metabolism
TR26452|c1_g2_i1	KOG1895	3e-07	52	47.3	1	42	734	775	957	mRNA cleavage and polyadenylation factor II complex, subunit PTA1	A	RNA processing and modification
TR26598|c0_g1_i1	KOG1873	2e-14	43	71.7	1	65	812	877	877	Ubiquitin-specific protease	O	Posttranslational modification, protein turnover, chaperones
TR26928|c0_g1_i1	KOG4798	1e-12	40	65.0	6	70	86	151	229	Uncharacterized conserved protein	S	Function unknown
TR27101|c1_g10_i2	KOG2128	1e-46	61	178	1	128	1	119	1401	Ras GTPase-activating protein family - IQGAP	T	Signal transduction mechanisms
TR27348|c1_g2_i1	KOG2453	2e-10	64	57.7	22	55	1	34	507	Aldehyde dehydrogenase	C	Energy production and conversion
TR27959|c0_g2_i1	KOG4250	5e-17	33	81.5	12	164	471	616	732	TANK binding protein kinase TBK1	T	Signal transduction mechanisms
TR28123|c3_g4_i1	KOG4178	7e-07	31	46.4	7	69	198	260	322	Soluble epoxide hydrolase	I	Lipid transport and metabolism
TR28521|c1_g8_i1	KOG2044	1e-33	68	135	5	83	541	618	931	5'-3' exonuclease HKE1/RAT1	LA	Multiple classes
TR28713|c0_g3_i2	KOG1624	6e-40	62	156	3	110	85	192	290	Mitochondrial/chloroplast ribosomal protein L4	J	Translation, ribosomal structure and biogenesis
TR28942|c0_g4_i1	KOG4243	3e-30	63	123	4	85	210	291	298	Macrophage maturation-associated protein	V	Defense mechanisms
TR29482|c4_g1_i1	KOG3730	5e-16	59	76.6	1	44	142	185	685	Acyl-CoA:dihydroxyactetone-phosphate acyltransferase DHAPAT	I	Lipid transport and metabolism
TR29802|c0_g4_i1	KOG3956	1e-07	35	49.0	1	54	59	112	359	Alpha 2-macroglobulin receptor-associated protein	OUTIV	Multiple classes
TR29935|c5_g5_i4	KOG4610	6e-11	50	59.7	7	57	159	208	328	Uncharacterized conserved protein	S	Function unknown
TR30567|c1_g2_i1	KOG1431	1e-105	73	375	1	225	78	303	315	GDP-L-fucose synthetase	GO	Multiple classes
TR30722|c0_g2_i1	KOG0108	9e-11	34	59.4	17	103	18	104	435	mRNA cleavage and polyadenylation factor I complex, subunit RNA15	A	RNA processing and modification
TR31103|c0_g2_i2	KOG3927	3e-69	37	256	5	299	18	296	300	Na+/K+ ATPase, beta subunit	P	Inorganic ion transport and metabolism
TR31216|c1_g7_i1	KOG1466	1e-11	46	61.9	1	51	78	129	313	Translation initiation factor 2B, alpha subunit (eIF-2Balpha/GCN3)	J	Translation, ribosomal structure and biogenesis
TR31433|c1_g1_i1	KOG4653	7e-38	34	151	1	190	799	982	982	Uncharacterized conserved protein	S	Function unknown
TR31602|c1_g9_i1	KOG1467	4e-15	58	73.9	5	62	225	280	556	Translation initiation factor 2B, delta subunit (eIF-2Bdelta/GCD2)	J	Translation, ribosomal structure and biogenesis
TR32655|c0_g2_i1	KOG4272	1e-16	64	78.8	15	68	69	122	164	Predicted GTP-binding protein	R	General function prediction only
TR32853|c1_g5_i1	KOG0810	3e-30	52	124	1	126	148	274	297	SNARE protein Syntaxin 1 and related proteins	U	Intracellular trafficking, secretion, and vesicular transport
TR33020|c0_g1_i1	KOG2253	4e-04	91	37.3	1	36	314	349	668	U1 snRNP complex, subunit SNU71 and related PWI-motif proteins	A	RNA processing and modification
TR33171|c1_g9_i1	KOG1637	2e-35	76	141	1	76	368	442	560	Threonyl-tRNA synthetase	J	Translation, ribosomal structure and biogenesis
TR33797|c0_g4_i1	KOG2645	2e-26	55	110	1	78	68	145	418	Type I phosphodiesterase/nucleotide pyrophosphatase	R	General function prediction only
TR33975|c0_g1_i1	KOG2221	1e-26	82	112	1	64	168	231	267	PDZ-domain interacting protein EPI64, contains TBC domain	U	Intracellular trafficking, secretion, and vesicular transport
TR34156|c1_g2_i1	KOG2200	1e-140	45	494	1	530	60	570	674	Tumour suppressor protein p122-RhoGAP/DLC1	T	Signal transduction mechanisms
TR34368|c0_g1_i3	KOG3221	7e-36	53	143	1	125	35	151	199	Glycolipid transfer protein	G	Carbohydrate transport and metabolism
TR34618|c0_g2_i1	KOG2602	6e-19	55	86.2	1	52	406	457	457	Predicted cell surface protein homologous to bacterial outer membrane proteins	R	General function prediction only
TR34984|c0_g2_i1	KOG4220	3e-08	33	50.7	26	82	23	79	503	Muscarinic acetylcholine receptor	T	Signal transduction mechanisms
TR35411|c1_g1_i2	KOG0790	7e-34	61	135	1	100	251	354	600	Protein tyrosine phosphatase Corkscrew and related SH2 domain enzymes	T	Signal transduction mechanisms
TR35614|c0_g3_i2	KOG4728	8e-20	32	90.0	14	99	91	176	176	Anti-apoptotic Bcl-2 family proteins, prevent opening of mitochondrial porin channel	T	Signal transduction mechanisms
TR35823|c1_g1_i2	KOG0211	3e-12	22	66.1	72	199	14	132	759	Protein phosphatase 2A regulatory subunit A and related proteins	T	Signal transduction mechanisms
TR36073|c0_g2_i1	KOG2015	4e-32	64	130	1	79	114	190	422	NEDD8-activating complex, catalytic component UBA3	O	Posttranslational modification, protein turnover, chaperones
TR37075|c0_g2_i2	KOG3734	2e-08	40	51.5	6	55	225	272	272	Predicted phosphoglycerate mutase	G	Carbohydrate transport and metabolism
TR37340|c1_g8_i1	KOG0197	6e-88	57	317	1	212	182	389	468	Tyrosine kinases	T	Signal transduction mechanisms
TR37560|c0_g3_i5	KOG3905	8e-25	78	105	1	56	255	310	473	Dynein light intermediate chain	N	Cell motility
TR37721|c0_g2_i1	KOG0045	1e-21	33	96.7	6	167	423	544	612	Cytosolic Ca2+-dependent cysteine protease (calpain), large subunit (EF-Hand protein superfamily)	OT	Multiple classes
TR37893|c0_g1_i1	KOG2524	8e-14	47	69.2	1	66	246	312	338	Cobyrinic acid a,c-diamide synthase	H	Coenzyme transport and metabolism
TR38745|c1_g4_i1	KOG2472	5e-50	49	190	1	157	277	432	578	Phenylalanyl-tRNA synthetase beta subunit	J	Translation, ribosomal structure and biogenesis
TR39157|c0_g1_i1	KOG0058	9e-13	42	65.7	1	71	287	357	716	Peptide exporter, ABC superfamily	U	Intracellular trafficking, secretion, and vesicular transport
TR39363|c0_g1_i1	KOG2372	2e-49	50	189	13	168	82	240	241	Oxidation resistance protein	L	Replication, recombination and repair
TR39532|c0_g4_i1	KOG0514	3e-31	67	127	1	81	284	364	452	Ankyrin repeat protein	R	General function prediction only
TR39727|c0_g1_i1	KOG1407	3e-60	83	224	5	122	170	287	313	WD40 repeat protein	S	Function unknown
TR40028|c1_g6_i1	KOG1046	9e-47	35	181	1	241	507	738	882	Puromycin-sensitive aminopeptidase and related aminopeptidases	EO	Multiple classes
TR40221|c1_g2_i1	KOG4196	9e-43	60	166	1	135	1	135	135	bZIP transcription factor MafK	K	Transcription
TR40497|c0_g1_i2	KOG3627	1e-19	42	88.9	9	101	160	254	256	Trypsin	E	Amino acid transport and metabolism
TR41230|c1_g1_i1	KOG2585	6e-74	45	271	26	256	206	450	453	Uncharacterized conserved protein	S	Function unknown
TR41344|c3_g2_i1	KOG4010	2e-35	50	142	1	170	15	198	208	Coiled-coil protein TPD52	R	General function prediction only
TR41863|c0_g2_i1	KOG0898	2e-13	76	68.0	2	39	9	46	152	40S ribosomal protein S15	J	Translation, ribosomal structure and biogenesis
TR42094|c3_g3_i1	KOG0127	1e-16	55	78.6	1	61	8	68	678	Nucleolar protein fibrillarin NOP77 (RRM superfamily)	A	RNA processing and modification
TR42480|c1_g3_i1	KOG0395	1e-66	62	246	1	164	1	165	196	Ras-related GTPase	R	General function prediction only
TR42908|c2_g1_i1	KOG0585	6e-09	61	53.2	1	31	95	125	576	Ca2+/calmodulin-dependent protein kinase kinase beta and related serine/threonine protein kinases	T	Signal transduction mechanisms
TR43302|c0_g1_i1	KOG1264	2e-06	27	45.4	4	108	650	739	1267	Phospholipase C	I	Lipid transport and metabolism
TR44109|c0_g1_i1	KOG1970	5e-09	33	53.5	3	107	466	557	634	Checkpoint RAD17-RFC complex, RAD17/RAD24 component	DL	Multiple classes
TR44253|c0_g1_i1	KOG1565	1e-10	26	62.0	2	200	281	468	469	Gelatinase A and related matrix metalloproteases	OW	Multiple classes
TR44489|c0_g1_i1	KOG3863	4e-35	60	140	1	92	454	545	604	bZIP transcription factor NRF1	K	Transcription
TR44961|c0_g3_i2	KOG1297	2e-16	62	78.2	3	53	110	160	249	Uncharacterized conserved protein	S	Function unknown
TR45093|c0_g3_i2	KOG2100	3e-35	37	142	16	174	496	657	755	Dipeptidyl aminopeptidase	O	Posttranslational modification, protein turnover, chaperones
TR45260|c3_g4_i1	KOG2996	4e-07	35	48.5	13	85	33	112	865	Rho guanine nucleotide exchange factor VAV3	T	Signal transduction mechanisms
TR45780|c0_g1_i1	KOG1109	5e-31	67	126	1	78	165	242	440	Vacuole membrane protein VMP1	R	General function prediction only
TR46198|c0_g1_i1	KOG4015	4e-15	45	73.7	6	62	75	131	133	Fatty acid-binding protein FABP	I	Lipid transport and metabolism
TR46471|c2_g1_i1	KOG1046	2e-05	28	41.2	8	78	690	760	882	Puromycin-sensitive aminopeptidase and related aminopeptidases	EO	Multiple classes
TR46675|c0_g5_i1	KOG2100	1e-38	38	153	6	201	37	234	755	Dipeptidyl aminopeptidase	O	Posttranslational modification, protein turnover, chaperones
TR46873|c0_g1_i1	KOG0420	2e-17	58	81.5	5	69	16	83	184	Ubiquitin-protein ligase	O	Posttranslational modification, protein turnover, chaperones
TR47328|c1_g4_i1	KOG2854	9e-35	61	139	1	109	235	343	343	Possible pfkB family carbohydrate kinase	G	Carbohydrate transport and metabolism
TR47547|c1_g1_i1	KOG1815	2e-27	44	115	1	131	245	375	444	Predicted E3 ubiquitin ligase	O	Posttranslational modification, protein turnover, chaperones
TR47918|c0_g1_i4	KOG2401	9e-24	28	103	1	153	259	413	448	Predicted MutS-related protein involved in mismatch repair	L	Replication, recombination and repair
TR48111|c0_g1_i1	KOG2898	5e-30	19	126	14	342	3	311	354	Predicted phosphate acyltransferase, contains PlsC domain	I	Lipid transport and metabolism
TR48575|c0_g1_i2	KOG4058	3e-57	48	215	1	197	1	194	199	Uncharacterized conserved protein	S	Function unknown
TR48794|c0_g2_i1	KOG1975	3e-41	39	161	1	157	231	389	389	mRNA cap methyltransferase	A	RNA processing and modification
TR48959|c0_g1_i1	KOG4332	6e-58	31	218	1	262	207	443	454	Predicted sugar transporter	G	Carbohydrate transport and metabolism
TR49201|c0_g1_i1	KOG3339	4e-58	54	218	9	186	36	211	211	Predicted glycosyltransferase	R	General function prediction only
TR49751|c0_g1_i1	KOG2152	3e-26	31	111	1	130	710	838	865	Sister chromatid cohesion protein	D	Cell cycle control, cell division, chromosome partitioning
TR49947|c0_g1_i1	KOG3785	6e-04	33	36.5	2	46	1	43	557	Uncharacterized conserved protein	S	Function unknown
TR50175|c0_g3_i1	KOG0989	1e-106	53	378	10	327	1	318	346	Replication factor C, subunit RFC4	L	Replication, recombination and repair
TR50577|c0_g1_i1	KOG2125	4e-37	54	147	1	136	631	760	760	Glycosylphosphatidylinositol anchor synthesis protein	T	Signal transduction mechanisms
TR50771|c2_g3_i1	KOG4705	1e-05	31	42.3	4	63	238	298	303	Uncharacterized conserved protein	S	Function unknown
TR50932|c0_g3_i1	KOG3265	6e-14	47	69.6	1	66	115	185	250	Histone chaperone involved in gene silencing	KB	Multiple classes
TR51192|c0_g2_i1	KOG0555	7e-14	76	69.6	1	38	377	414	545	Asparaginyl-tRNA synthetase	J	Translation, ribosomal structure and biogenesis
TR51391|c3_g4_i2	KOG3611	1e-113	45	402	2	389	147	522	737	Semaphorins	T	Signal transduction mechanisms
TR51564|c0_g8_i1	KOG2760	3e-23	37	100	5	95	111	210	432	Vacuolar sorting protein VPS36	U	Intracellular trafficking, secretion, and vesicular transport
TR51764|c0_g4_i1	KOG4094	3e-14	42	70.5	1	76	65	133	178	Uncharacterized conserved protein	S	Function unknown
TR52238|c0_g5_i3	KOG1253	1e-04	24	39.2	28	64	34	70	525	tRNA methyltransferase	J	Translation, ribosomal structure and biogenesis
TR52429|c1_g2_i1	KOG3200	2e-26	51	111	1	113	110	224	224	Uncharacterized conserved protein	S	Function unknown
TR52617|c1_g4_i1	KOG2442	7e-31	68	125	1	85	319	402	541	Uncharacterized conserved protein, contains PA domain	R	General function prediction only
TR52943|c0_g4_i1	KOG3337	6e-07	50	46.6	1	48	134	181	201	Protein similar to predicted member of the intramitochondrial sorting protein family	U	Intracellular trafficking, secretion, and vesicular transport
TR53357|c0_g6_i1	KOG2268	8e-56	73	209	1	112	152	263	465	Serine/threonine protein kinase	TR	Multiple classes
TR53567|c0_g2_i1	KOG2241	8e-55	59	206	1	167	91	255	255	tRNA-binding protein	J	Translation, ribosomal structure and biogenesis
TR53797|c0_g1_i1	KOG1185	1e-42	44	166	1	153	416	571	571	Thiamine pyrophosphate-requiring enzyme	EH	Multiple classes
TR54405|c0_g1_i1	KOG3858	1e-08	43	51.9	1	53	53	102	233	Ephrin, ligand for Eph receptor tyrosine kinase	T	Signal transduction mechanisms
TR54660|c0_g2_i2	KOG3000	1e-14	37	73.2	11	91	69	156	295	Microtubule-binding protein involved in cell cycle control	DZ	Multiple classes
TR55050|c1_g3_i1	KOG2655	3e-30	64	123	1	75	94	168	366	Septin family protein (P-loop GTPase)	DZU	Multiple classes
TR55229|c0_g1_i1	KOG3955	2e-40	82	157	2	79	157	234	361	Heparan sulfate 6-O-sulfotransferase	MG	Multiple classes
TR55390|c1_g6_i1	KOG2246	2e-04	29	40.8	215	265	93	146	364	Galactosyltransferases	G	Carbohydrate transport and metabolism
TR55602|c1_g8_i1	KOG0747	2e-26	55	111	8	89	127	209	331	Putative NAD+-dependent epimerases	G	Carbohydrate transport and metabolism
TR56229|c2_g11_i1	KOG3659	1e-06	33	45.3	1	59	357	408	629	Sodium-neurotransmitter symporter	T	Signal transduction mechanisms
TR56389|c0_g1_i1	KOG3378	4e-04	16	38.1	5	143	4	135	385	Globins and related hemoproteins	C	Energy production and conversion
TR56519|c3_g2_i6	KOG1192	5e-06	26	43.8	5	113	134	248	496	UDP-glucuronosyl and UDP-glucosyl transferase	GC	Multiple classes
TR56697|c0_g6_i2	KOG2674	6e-51	59	193	3	135	26	159	409	Cysteine protease required for autophagy - Apg4p/Aut2p	ZU	Multiple classes
TR56839|c0_g1_i1	KOG0722	1e-19	37	88.2	7	96	240	329	329	Molecular chaperone (DnaJ superfamily)	O	Posttranslational modification, protein turnover, chaperones
TR57230|c0_g8_i1	KOG0784	4e-19	57	86.9	9	73	32	97	375	Isocitrate dehydrogenase, gamma subunit	E	Amino acid transport and metabolism
TR57428|c4_g5_i3	KOG3587	1e-08	38	52.3	8	61	82	134	143	Galectin, galactose-binding lectin	W	Extracellular structures
TR57838|c3_g7_i2	KOG2562	2e-60	46	226	1	206	102	296	493	Protein phosphatase 2 regulatory subunit	A	RNA processing and modification
TR58083|c0_g4_i1	KOG2738	6e-28	50	116	1	108	1	96	369	Putative methionine aminopeptidase	O	Posttranslational modification, protein turnover, chaperones
TR58265|c0_g2_i1	KOG3658	1e-51	60	195	6	128	297	420	764	Tumor necrosis factor-alpha-converting enzyme (TACE/ADAM17) and related metalloproteases	W	Extracellular structures
TR58494|c0_g1_i1	KOG1619	1e-08	41	51.8	1	55	140	194	245	Cytochrome b	C	Energy production and conversion
TR58589|c0_g2_i1	KOG2461	4e-25	53	106	2	72	80	150	396	Transcription factor BLIMP-1/PRDI-BF1, contains C2H2-type Zn-finger and SET domains	K	Transcription
TR59269|c0_g5_i2	KOG0819	2e-92	57	332	33	273	1	241	321	Annexin	U	Intracellular trafficking, secretion, and vesicular transport
TR59435|c0_g1_i1	KOG1997	2e-33	61	134	3	97	1049	1145	1518	PH domain-containing protein	T	Signal transduction mechanisms
TR59530|c1_g2_i4	KOG3623	5e-15	45	73.3	6	76	897	967	1007	Homeobox transcription factor SIP1	K	Transcription
TR59735|c0_g5_i3	KOG3284	2e-29	56	121	1	95	96	196	213	Vacuolar sorting protein VPS28	U	Intracellular trafficking, secretion, and vesicular transport
TR60318|c0_g10_i1	KOG4409	3e-27	56	114	1	95	194	289	365	Predicted hydrolase/acyltransferase (alpha/beta hydrolase superfamily)	R	General function prediction only
TR60925|c0_g2_i1	KOG3563	2e-32	55	131	7	106	173	268	454	Forkhead/HNF-3-related transcription factor	K	Transcription
TR61342|c1_g1_i1	KOG3804	7e-32	65	129	1	72	308	379	390	Transcription factor NERF and related proteins, contain ETS domain	K	Transcription
TR61565|c0_g1_i1	KOG2111	7e-23	42	99.6	1	82	224	304	346	Uncharacterized conserved protein, contains WD40 repeats	S	Function unknown
TR143|c0_g1_i1	KOG4136	7e-47	53	180	1	184	9	194	198	Predicted mitochondrial cholesterol transporter	TI	Multiple classes
TR370|c1_g11_i2	KOG0384	8e-28	59	115	3	84	444	526	1373	Chromodomain-helicase DNA-binding protein	K	Transcription
TR579|c0_g2_i1	KOG1604	2e-66	49	246	1	202	147	350	353	Predicted mutarotase	G	Carbohydrate transport and metabolism
TR729|c0_g1_i2	KOG4797	1e-15	75	75.6	3	55	37	89	123	Transcriptional regulator	K	Transcription
TR930|c2_g1_i1	KOG1933	2e-25	47	107	1	96	1026	1121	1201	Cholesterol transport protein (Niemann-Pick C disease protein)	I	Lipid transport and metabolism
TR1338|c1_g11_i1	KOG4091	2e-24	46	105	2	124	208	320	463	Transcription factor	K	Transcription
TR1559|c0_g1_i1	KOG2131	3e-10	29	57.4	1	74	129	195	427	Uncharacterized conserved protein, contains JmjC domain	BT	Multiple classes
TR1699|c1_g2_i1	KOG2747	7e-32	55	129	1	109	287	396	396	Histone acetyltransferase (MYST family)	B	Chromatin structure and dynamics
TR1858|c1_g2_i1	KOG3520	1e-17	44	81.6	10	77	666	734	1167	Predicted guanine nucleotide exchange factor	T	Signal transduction mechanisms
TR2087|c7_g3_i4	KOG0764	2e-34	53	138	1	113	67	179	299	Mitochondrial FAD carrier protein	C	Energy production and conversion
TR2307|c0_g2_i2	KOG4246	3e-31	14	128	1	190	955	1145	1194	Predicted DNA-binding protein, contains SAP domain	R	General function prediction only
TR2513|c4_g7_i1	KOG0157	2e-20	37	91.6	1	93	401	497	497	Cytochrome P450 CYP4/CYP19/CYP26 subfamilies	QI	Multiple classes
TR2722|c1_g3_i1	KOG4275	9e-07	27	45.9	7	68	1	62	350	Predicted E3 ubiquitin ligase	O	Posttranslational modification, protein turnover, chaperones
TR3206|c2_g3_i1	KOG0393	3e-11	58	61.1	1	43	122	164	198	Ras-related small GTPase, Rho type	R	General function prediction only
TR3412|c1_g1_i1	KOG2319	2e-06	22	44.7	1	72	210	285	477	Vacuolar assembly/sorting protein VPS9	U	Intracellular trafficking, secretion, and vesicular transport
TR3760|c0_g3_i1	KOG4559	1e-18	39	86.0	8	126	1	119	120	Uncharacterized conserved protein	S	Function unknown
TR3985|c2_g1_i1	KOG1126	4e-53	65	200	1	121	422	542	638	DNA-binding cell division cycle control protein	D	Cell cycle control, cell division, chromosome partitioning
TR4213|c1_g3_i1	KOG3763	3e-04	41	37.7	1	34	485	518	585	mRNA export factor TAP/MEX67	A	RNA processing and modification
TR4644|c0_g2_i5	KOG0598	6e-59	66	220	1	139	55	192	357	Ribosomal protein S6 kinase and related proteins	RT	Multiple classes
TR4798|c0_g2_i1	KOG2645	1e-24	45	106	52	133	1	80	418	Type I phosphodiesterase/nucleotide pyrophosphatase	R	General function prediction only
TR4977|c0_g1_i1	KOG0108	1e-14	30	72.1	1	81	15	95	435	mRNA cleavage and polyadenylation factor I complex, subunit RNA15	A	RNA processing and modification
TR5152|c0_g1_i1	KOG3902	8e-23	47	99.4	1	88	25	112	352	Histone acetyltransferase PCAF/SAGA, subunit SUPT3H/SPT3	K	Transcription
TR5430|c0_g2_i2	KOG0982	1e-54	51	208	3	282	210	475	502	Centrosomal protein Nuf	DZ	Multiple classes
TR5696|c0_g1_i3	KOG1427	8e-11	26	60.9	16	168	67	203	443	Uncharacterized conserved protein, contains RCC1 domain	S	Function unknown
TR5880|c1_g1_i1	KOG1923	1e-06	36	45.4	1	58	19	76	830	Rac1 GTPase effector FRL	TZ	Multiple classes
TR6021|c3_g4_i1	KOG4216	1e-11	30	62.8	17	126	362	474	479	Steroid hormone nuclear receptor	K	Transcription
TR6357|c2_g10_i3	KOG3751	1e-17	60	82.0	1	60	383	443	622	Growth factor receptor-bound proteins (GRB7, GRB10, GRB14)	T	Signal transduction mechanisms
TR6531|c0_g10_i1	KOG3647	2e-10	35	57.8	1	81	177	256	338	Predicted coiled-coil protein	R	General function prediction only
TR6780|c0_g1_i1	KOG1701	6e-34	43	137	6	125	276	395	468	Focal adhesion adaptor protein Paxillin and related LIM proteins	T	Signal transduction mechanisms
TR6988|c0_g3_i1	KOG2779	2e-60	65	225	7	157	10	162	421	N-myristoyl transferase	I	Lipid transport and metabolism
TR7440|c3_g1_i3	KOG1382	7e-61	27	229	10	394	37	412	467	Multiple inositol polyphosphate phosphatase	R	General function prediction only
TR7575|c2_g1_i1	KOG1480	4e-17	37	82.8	50	174	224	333	909	Netrin transmembrane receptor unc-5	T	Signal transduction mechanisms
TR7817|c0_g3_i1	KOG3516	4e-09	30	56.5	18	99	390	472	1306	Neurexin IV	T	Signal transduction mechanisms
TR7965|c3_g3_i1	KOG1944	9e-32	40	130	1	165	50	211	222	Peroxisomal membrane protein MPV17 and related proteins	R	General function prediction only
TR8192|c1_g1_i1	KOG2839	1e-30	58	125	10	108	1	104	145	Diadenosine and diphosphoinositol polyphosphate phosphohydrolase	T	Signal transduction mechanisms
TR8361|c1_g2_i2	KOG3513	2e-05	27	41.5	26	95	239	313	1051	Neural cell adhesion molecule L1	T	Signal transduction mechanisms
TR9014|c1_g1_i1	KOG1290	1e-25	67	108	1	59	495	553	590	Serine/threonine protein kinase	T	Signal transduction mechanisms
TR9206|c0_g1_i1	KOG0663	2e-63	65	235	1	131	163	293	419	Protein kinase PITSLRE and related kinases	R	General function prediction only
TR9448|c2_g3_i1	KOG4219	5e-06	25	44.6	49	154	222	326	423	G protein-coupled receptor	T	Signal transduction mechanisms
TR9862|c3_g8_i3	KOG3653	7e-12	54	63.0	1	53	470	522	534	Transforming growth factor beta/activin receptor subfamily of serine/threonine kinases	T	Signal transduction mechanisms
TR10000|c1_g1_i1	KOG0712	1e-23	54	102	6	94	83	172	337	Molecular chaperone (DnaJ superfamily)	O	Posttranslational modification, protein turnover, chaperones
TR10125|c0_g3_i1	KOG4637	4e-23	61	100	1	73	273	345	464	Adaptor for phosphoinositide 3-kinase	T	Signal transduction mechanisms
TR10534|c0_g3_i1	KOG3658	3e-30	45	123	2	111	342	451	764	Tumor necrosis factor-alpha-converting enzyme (TACE/ADAM17) and related metalloproteases	W	Extracellular structures
TR10735|c0_g1_i1	KOG3668	1e-15	63	75.3	1	49	221	269	269	Phosphatidylinositol transfer protein	IT	Multiple classes
TR11090|c0_g1_i2	KOG0380	5e-60	53	224	1	193	319	511	523	Sterol O-acyltransferase/Diacylglycerol O-acyltransferase	I	Lipid transport and metabolism
TR11555|c0_g3_i1	KOG3370	2e-38	71	151	3	102	40	139	140	dUTPase	F	Nucleotide transport and metabolism
TR11776|c0_g7_i1	KOG0819	2e-91	56	329	1	265	56	321	321	Annexin	U	Intracellular trafficking, secretion, and vesicular transport
TR12052|c0_g2_i1	KOG4193	8e-11	39	59.3	1	70	370	439	610	G protein-coupled receptors	T	Signal transduction mechanisms
TR12338|c0_g1_i1	KOG1423	3e-09	47	54.3	44	81	241	278	379	Ras-like GTPase ERA	DT	Multiple classes
TR12507|c0_g1_i1	KOG1742	7e-54	78	203	1	148	1	147	147	60s ribosomal protein L15/L27	J	Translation, ribosomal structure and biogenesis
TR12914|c0_g1_i1	KOG0469	1e-52	91	198	1	101	426	526	842	Elongation factor 2	J	Translation, ribosomal structure and biogenesis
TR13051|c1_g1_i2	KOG1619	3e-12	23	66.4	42	192	55	201	245	Cytochrome b	C	Energy production and conversion
TR13232|c0_g1_i1	KOG3526	7e-21	58	92.9	5	72	297	363	629	Subtilisin-like proprotein convertase	O	Posttranslational modification, protein turnover, chaperones
TR13354|c0_g1_i1	KOG1121	1e-07	26	49.1	9	115	84	191	641	Tam3-transposase (Ac family)	L	Replication, recombination and repair
TR13474|c0_g6_i2	KOG2889	9e-56	75	209	1	124	1	124	204	Predicted PRP38-like splicing factor	S	Function unknown
TR13614|c0_g1_i1	KOG3806	2e-25	67	107	1	55	98	152	177	Predicted transcription factor	K	Transcription
TR13778|c3_g1_i2	KOG0059	3e-63	51	235	1	188	696	883	885	Lipid exporter ABCA1 and related proteins, ABC superfamily	IR	Multiple classes
TR13985|c5_g3_i1	KOG0401	1e-35	32	143	1	153	770	922	970	Translation initiation factor 4F, ribosome/mRNA-bridging subunit (eIF-4G)	J	Translation, ribosomal structure and biogenesis
TR14152|c1_g1_i1	KOG4628	1e-30	43	125	1	127	18	146	348	Predicted E3 ubiquitin ligase	O	Posttranslational modification, protein turnover, chaperones
TR14286|c0_g2_i1	KOG3430	1e-05	79	41.8	1	24	67	90	90	Dynein light chain type 1	Z	Cytoskeleton
TR14671|c0_g1_i1	KOG0922	3e-30	47	124	1	108	398	506	674	DEAH-box RNA helicase	A	RNA processing and modification
TR15039|c1_g3_i1	KOG2515	1e-25	70	108	4	65	7	68	568	Mannosyltransferase	MU	Multiple classes
TR15200|c0_g2_i1	KOG2969	5e-16	34	78.3	36	128	139	234	264	Uncharacterized conserved protein	S	Function unknown
TR15474|c1_g1_i1	KOG4203	4e-05	23	40.3	1	64	247	298	473	Armadillo/beta-Catenin/plakoglobin	TZ	Multiple classes
TR15680|c0_g1_i1	KOG3623	2e-18	37	85.6	2	92	879	969	1007	Homeobox transcription factor SIP1	K	Transcription
TR15928|c3_g1_i2	KOG0233	3e-34	65	138	15	131	8	122	196	Vacuolar H+-ATPase V0 sector, subunit c''	C	Energy production and conversion
TR16111|c2_g1_i1	KOG0841	2e-51	72	195	5	134	115	244	247	Multifunctional chaperone (14-3-3 family)	O	Posttranslational modification, protein turnover, chaperones
TR16289|c0_g1_i2	KOG1444	3e-58	42	219	39	265	13	240	314	Nucleotide-sugar transporter VRG4/SQV-7	GOU	Multiple classes
TR16568|c0_g2_i1	KOG0162	8e-16	75	75.8	1	37	502	538	1106	Myosin class I heavy chain	Z	Cytoskeleton
TR17127|c0_g1_i1	KOG2071	2e-14	81	71.2	1	48	4	51	579	mRNA cleavage and polyadenylation factor I/II complex, subunit Pcf11	A	RNA processing and modification
TR17388|c7_g1_i5	KOG2494	3e-22	46	98.6	1	114	225	331	331	C3H1-type Zn-finger protein	K	Transcription
TR17553|c0_g1_i2	KOG1079	3e-48	65	184	2	120	487	606	739	Transcriptional repressor EZH1	K	Transcription
TR17703|c0_g1_i1	KOG2506	2e-08	27	52.7	32	150	30	132	371	SpoU rRNA Methylase family protein	J	Translation, ribosomal structure and biogenesis
TR17919|c0_g1_i1	KOG2273	3e-30	46	125	3	156	81	227	503	Membrane coat complex Retromer, subunit VPS5/SNX1, Sorting nexins, and related PX domain-containing proteins	U	Intracellular trafficking, secretion, and vesicular transport
TR18461|c1_g2_i2	KOG0010	9e-23	46	100	1	210	331	493	493	Ubiquitin-like protein	OR	Multiple classes
TR18868|c0_g2_i3	KOG2469	2e-17	49	80.8	23	77	4	58	424	IMP-GMP specific 5'-nucleotidase	F	Nucleotide transport and metabolism
TR19129|c0_g5_i1	KOG2323	1e-18	65	85.3	1	58	213	270	501	Pyruvate kinase	G	Carbohydrate transport and metabolism
TR19317|c0_g1_i1	KOG1741	1e-28	51	119	31	133	1	103	103	Mitochondrial/chloroplast ribosomal protein S14/S29	J	Translation, ribosomal structure and biogenesis
TR19619|c0_g1_i1	KOG0816	2e-56	63	212	1	156	15	170	223	Protein involved in mRNA turnover	A	RNA processing and modification
TR19838|c0_g2_i1	KOG1687	2e-84	82	306	54	219	3	168	168	NADH-ubiquinone oxidoreductase, NUFS7/PSST/20 kDa subunit	C	Energy production and conversion
TR20168|c0_g1_i1	KOG0196	2e-35	77	140	1	70	766	833	996	Tyrosine kinase, EPH (ephrin) receptor family	T	Signal transduction mechanisms
TR20338|c0_g1_i1	KOG4335	9e-32	32	129	3	104	361	463	558	FERM domain-containing protein KRIT1	T	Signal transduction mechanisms
TR20777|c1_g1_i1	KOG0200	1e-06	35	45.6	1	53	538	589	609	Fibroblast/platelet-derived growth factor receptor and related receptor tyrosine kinases	T	Signal transduction mechanisms
TR20968|c0_g1_i1	KOG1131	5e-34	73	136	1	73	1	73	755	RNA polymerase II transcription initiation/nucleotide excision repair factor TFIIH, 5'-3' helicase subunit RAD3	KL	Multiple classes
TR21122|c1_g1_i1	KOG4220	1e-04	35	38.4	9	52	442	496	503	Muscarinic acetylcholine receptor	T	Signal transduction mechanisms
TR21280|c4_g2_i1	KOG4758	3e-28	73	119	1	89	54	141	220	Predicted membrane protein	R	General function prediction only
TR21484|c0_g1_i1	KOG1884	2e-25	48	109	1	132	1277	1425	1535	Uncharacterized conserved protein	S	Function unknown
TR22014|c0_g1_i1	KOG2088	3e-19	31	88.5	2	158	407	569	596	Predicted lipase/calmodulin-binding heat-shock protein	IOT	Multiple classes
TR22153|c5_g20_i1	KOG0446	8e-17	50	79.3	1	70	167	234	657	Vacuolar sorting protein VPS1, dynamin, and related proteins	UR	Multiple classes
TR22368|c0_g2_i1	KOG0164	4e-44	71	170	6	99	502	595	1001	Myosin class I heavy chain	Z	Cytoskeleton
TR22492|c5_g3_i2	KOG4355	2e-16	72	78.2	1	44	190	233	547	Predicted Fe-S oxidoreductase	R	General function prediction only
TR23013|c0_g4_i1	KOG1562	5e-23	52	99.6	1	71	230	301	337	Spermidine synthase	E	Amino acid transport and metabolism
TR23705|c0_g2_i1	KOG1000	1e-139	49	488	1	425	135	557	689	Chromatin remodeling protein HARP/SMARCAL1, DEAD-box superfamily	B	Chromatin structure and dynamics
TR24140|c2_g5_i1	KOG2529	1e-33	68	134	3	98	102	197	395	Pseudouridine synthase	J	Translation, ribosomal structure and biogenesis
TR24326|c1_g1_i1	KOG0611	6e-09	35	53.2	1	68	516	592	668	Predicted serine/threonine protein kinase	R	General function prediction only
TR24796|c0_g3_i1	KOG0175	5e-17	45	80.0	1	99	1	99	285	20S proteasome, regulatory subunit beta type PSMB5/PSMB8/PRE2	O	Posttranslational modification, protein turnover, chaperones
TR25030|c0_g1_i1	KOG3997	2e-12	64	64.6	1	42	222	263	281	Major apurinic/apyrimidinic endonuclease/3'-repair diesterase APN1	L	Replication, recombination and repair
TR25835|c1_g5_i1	KOG2435	6e-20	75	89.3	1	64	251	314	323	Uncharacterized conserved protein	S	Function unknown
TR26067|c1_g2_i3	KOG2756	7e-21	56	92.8	2	86	169	256	349	Predicted Mg2+-dependent phosphodiesterase TTRAP	T	Signal transduction mechanisms
TR26411|c0_g10_i1	KOG1134	2e-22	31	99.3	11	147	407	539	728	Uncharacterized conserved protein	R	General function prediction only
TR27523|c0_g1_i1	KOG3073	4e-55	59	207	3	142	49	190	236	Protein required for 18S rRNA maturation and 40S ribosome biogenesis	J	Translation, ribosomal structure and biogenesis
TR27762|c1_g1_i1	KOG3057	1e-24	56	105	1	83	29	108	112	Cytochrome c oxidase, subunit VIb/COX12	C	Energy production and conversion
TR27916|c0_g1_i1	KOG2868	7e-05	67	39.7	1	28	78	105	335	Decapping enzyme complex component DCP1	KA	Multiple classes
TR28104|c1_g7_i1	KOG2769	2e-31	52	129	3	142	165	296	522	Putative u4/u6 small nuclear ribonucleoprotein	A	RNA processing and modification
TR28248|c0_g1_i1	KOG3637	1e-19	32	88.9	2	104	677	779	1030	Vitronectin receptor, alpha subunit	W	Extracellular structures
TR28695|c1_g10_i1	KOG3807	1e-32	70	131	1	78	49	127	556	Predicted membrane protein ST7 (tumor suppressor in humans)	R	General function prediction only
TR28930|c1_g6_i1	KOG2220	4e-07	22	46.9	8	90	178	261	714	Predicted signal transduction protein	R	General function prediction only
TR29134|c1_g1_i1	KOG1365	2e-06	32	45.1	1	61	91	151	508	RNA-binding protein Fusilli, contains RRM domain	AR	Multiple classes
TR29453|c0_g1_i1	KOG1611	1e-31	37	129	2	142	113	249	249	Predicted short chain-type dehydrogenase	R	General function prediction only
TR29574|c0_g9_i1	KOG3827	4e-23	60	100	11	75	116	180	400	Inward rectifier K+ channel	P	Inorganic ion transport and metabolism
TR29772|c2_g4_i2	KOG0543	9e-25	53	105	3	99	83	180	397	FKBP-type peptidyl-prolyl cis-trans isomerase	O	Posttranslational modification, protein turnover, chaperones
TR30535|c0_g2_i1	KOG0509	1e-07	42	50.4	21	72	103	154	600	Ankyrin repeat and DHHC-type Zn-finger domain containing proteins	R	General function prediction only
TR30685|c1_g1_i1	KOG2628	2e-28	53	117	3	105	59	164	201	Farnesyl cysteine-carboxyl methyltransferase	O	Posttranslational modification, protein turnover, chaperones
TR31065|c0_g1_i1	KOG0085	8e-73	69	266	1	156	91	269	359	G protein subunit Galphaq/Galphay, small G protein superfamily	T	Signal transduction mechanisms
TR31389|c0_g1_i2	KOG3222	1e-29	61	121	1	82	97	179	195	Inosine triphosphate pyrophosphatase	F	Nucleotide transport and metabolism
TR31761|c0_g2_i1	KOG1323	2e-06	69	44.7	1	23	338	360	493	Serine/threonine phosphatase	T	Signal transduction mechanisms
TR31898|c1_g12_i1	KOG2148	2e-31	67	127	1	88	694	781	867	Exocyst protein Sec3	U	Intracellular trafficking, secretion, and vesicular transport
TR32423|c0_g1_i1	KOG2999	6e-45	63	173	4	136	577	711	713	Regulator of Rac1, required for phagocytosis and cell migration	T	Signal transduction mechanisms
TR32628|c0_g3_i1	KOG0772	6e-82	61	297	2	201	369	569	641	Uncharacterized conserved protein, contains WD40 repeat	S	Function unknown
TR32829|c0_g1_i1	KOG1671	2e-76	67	279	46	240	19	210	210	Ubiquinol cytochrome c reductase, subunit RIP1	C	Energy production and conversion
TR32993|c0_g1_i1	KOG2124	2e-19	51	87.7	1	72	251	316	883	Glycosylphosphatidylinositol anchor synthesis protein	T	Signal transduction mechanisms
TR33159|c1_g1_i1	KOG1889	3e-23	81	100	1	53	444	496	579	Putative phosphoinositide phosphatase	I	Lipid transport and metabolism
TR33358|c0_g1_i1	KOG0165	1e-04	47	39.0	1	61	765	824	1023	Microtubule-associated protein Asp	Z	Cytoskeleton
TR33777|c4_g5_i1	KOG1074	7e-12	48	62.9	11	64	881	934	958	Transcriptional repressor SALM	K	Transcription
TR34134|c0_g3_i2	KOG0141	3e-42	77	163	1	95	327	421	421	Isovaleryl-CoA dehydrogenase	EI	Multiple classes
TR34324|c1_g1_i1	KOG3779	9e-27	68	112	7	71	607	673	737	Homeobox transcription factor prospero	K	Transcription
TR34593|c1_g1_i1	KOG0579	2e-45	77	174	1	87	92	178	1187	Ste20-like serine/threonine protein kinase	T	Signal transduction mechanisms
TR34755|c0_g2_i1	KOG0583	5e-15	62	73.3	2	49	101	148	370	Serine/threonine protein kinase	T	Signal transduction mechanisms
TR34937|c0_g1_i1	KOG2438	5e-25	68	106	19	79	26	86	505	Glutamyl-tRNA amidotransferase subunit B	J	Translation, ribosomal structure and biogenesis
TR35174|c4_g5_i1	KOG1400	7e-24	34	103	1	86	287	371	371	Predicted ATP-dependent protease PIL, contains LON domain	R	General function prediction only
TR35371|c0_g1_i1	KOG0840	4e-22	54	97.0	1	68	204	271	275	ATP-dependent Clp protease, proteolytic subunit	O	Posttranslational modification, protein turnover, chaperones
TR35601|c7_g1_i1	KOG3704	2e-14	36	71.2	2	63	295	359	360	Heparan sulfate D-glucosaminyl 3-O-sulfotransferase	O	Posttranslational modification, protein turnover, chaperones
TR36043|c0_g2_i1	KOG2519	9e-29	66	118	1	87	70	156	449	5'-3' exonuclease	L	Replication, recombination and repair
TR36247|c0_g1_i1	KOG1366	7e-11	41	59.6	4	61	1145	1201	1436	Alpha-macroglobulin	O	Posttranslational modification, protein turnover, chaperones
TR37322|c0_g1_i1	KOG0223	4e-05	22	42.9	32	246	13	221	238	Aquaporin (major intrinsic protein family)	G	Carbohydrate transport and metabolism
TR37546|c0_g7_i1	KOG4278	2e-04	30	38.6	1	71	173	243	1157	Protein tyrosine kinase	T	Signal transduction mechanisms
TR37702|c0_g1_i1	KOG1100	8e-04	9	36.9	1	97	44	144	207	Predicted E3 ubiquitin ligase	O	Posttranslational modification, protein turnover, chaperones
TR37874|c0_g2_i1	KOG1363	1e-12	36	65.4	8	98	372	458	460	Predicted regulator of the ubiquitin pathway (contains UAS and UBX domains)	T	Signal transduction mechanisms
TR38052|c0_g1_i1	KOG4174	2e-07	33	48.1	1	76	83	158	282	Uncharacterized conserved protein	S	Function unknown
TR38259|c0_g1_i1	KOG1524	1e-08	43	52.3	1	41	1	41	737	WD40 repeat-containing protein CHE-2	R	General function prediction only
TR38532|c0_g1_i1	KOG1202	2e-11	46	61.5	3	63	251	313	2376	Animal-type fatty acid synthase and related proteins	I	Lipid transport and metabolism
TR38868|c0_g4_i1	KOG4441	1e-08	42	54.6	167	222	22	77	571	Proteins containing BTB/POZ and Kelch domains, involved in regulatory/signal transduction processes	TR	Multiple classes
TR39109|c0_g1_i1	KOG3394	3e-18	35	83.9	12	101	33	120	502	Protein OS-9	R	General function prediction only
TR39503|c0_g5_i2	KOG4308	1e-10	37	59.3	1	113	211	322	478	LRR-containing protein	S	Function unknown
TR39711|c0_g2_i1	KOG2007	2e-44	70	171	1	90	206	295	586	Cysteinyl-tRNA synthetase	J	Translation, ribosomal structure and biogenesis
TR40012|c2_g2_i2	KOG0276	1e-26	71	111	1	66	729	794	794	Vesicle coat complex COPI, beta' subunit	U	Intracellular trafficking, secretion, and vesicular transport
TR40830|c2_g2_i1	KOG1158	4e-62	47	231	1	184	463	645	645	NADP/FAD dependent oxidoreductase	C	Energy production and conversion
TR40869|c608_g1_i1	KOG0920	2e-20	36	91.5	17	112	787	885	924	ATP-dependent RNA helicase A	A	RNA processing and modification
TR41045|c0_g1_i1	KOG4442	4e-06	25	43.5	2	78	350	429	729	Clathrin coat binding protein/Huntingtin interacting protein HIP1, involved in regulation of endocytosis	U	Intracellular trafficking, secretion, and vesicular transport
TR41197|c1_g3_i1	KOG4193	3e-08	32	50.8	1	61	242	298	610	G protein-coupled receptors	T	Signal transduction mechanisms
TR41334|c1_g3_i1	KOG0156	6e-05	30	39.8	1	59	162	221	489	Cytochrome P450 CYP2 subfamily	Q	Secondary metabolites biosynthesis, transport and catabolism
TR41612|c0_g1_i1	KOG3705	1e-111	62	396	1	224	357	580	580	Glycoprotein 6-alpha-L-fucosyltransferase	O	Posttranslational modification, protein turnover, chaperones
TR42048|c0_g1_i1	KOG4635	3e-23	56	100	1	71	203	274	274	Vacuolar import and degradation protein	U	Intracellular trafficking, secretion, and vesicular transport
TR42434|c1_g6_i5	KOG0706	9e-46	54	177	1	157	31	187	454	Predicted GTPase-activating protein	T	Signal transduction mechanisms
TR42696|c0_g1_i1	KOG1057	2e-06	45	45.0	3	56	1	56	1018	Arp2/3 complex-interacting protein VIP1/Asp1, involved in regulation of actin cytoskeleton	Z	Cytoskeleton
TR42880|c0_g1_i1	KOG4572	5e-56	46	210	1	161	469	629	1424	Predicted DNA-binding transcription factor, interacts with stathmin	KRT	Multiple classes
TR43073|c0_g5_i2	KOG1549	8e-19	50	85.8	5	85	275	355	428	Cysteine desulfurase NFS1	E	Amino acid transport and metabolism
TR43270|c0_g1_i5	KOG3882	1e-10	46	58.9	7	75	11	81	237	Tetraspanin family integral membrane protein	R	General function prediction only
TR43448|c0_g1_i2	KOG4135	2e-33	61	134	1	89	1	88	185	Predicted phosphoglucosamine acetyltransferase	G	Carbohydrate transport and metabolism
TR43664|c0_g1_i1	KOG0948	3e-34	50	137	1	108	759	866	1041	Nuclear exosomal RNA helicase MTR4, DEAD-box superfamily	A	RNA processing and modification
TR43879|c0_g8_i1	KOG2358	3e-19	45	87.4	9	91	91	177	213	NifU-like domain-containing proteins	O	Posttranslational modification, protein turnover, chaperones
TR44089|c1_g1_i2	KOG0078	5e-44	65	170	1	111	81	191	207	GTP-binding protein SEC4, small G protein superfamily, and related Ras family GTP-binding proteins	TU	Multiple classes
TR44429|c1_g1_i1	KOG2680	7e-47	90	178	1	93	203	295	454	DNA helicase TIP49, TBP-interacting protein	K	Transcription
TR44722|c0_g1_i3	KOG1213	7e-06	48	42.7	1	49	318	366	614	Sister chromatid cohesion complex Cohesin, subunit RAD21/SCC1	D	Cell cycle control, cell division, chromosome partitioning
TR45235|c0_g3_i1	KOG4203	7e-22	77	96.2	1	71	183	254	473	Armadillo/beta-Catenin/plakoglobin	TZ	Multiple classes
TR45393|c0_g1_i1	KOG0902	2e-62	68	233	1	186	1039	1224	1803	Phosphatidylinositol 4-kinase	T	Signal transduction mechanisms
TR45768|c8_g2_i1	KOG0757	5e-37	67	146	7	95	230	318	319	Mitochondrial carrier protein - Rim2p/Mrs12p	C	Energy production and conversion
TR45977|c1_g3_i3	KOG3662	3e-32	29	131	1	146	58	207	410	Cell division control protein/predicted DNA repair exonuclease	L	Replication, recombination and repair
TR46158|c0_g1_i1	KOG3093	4e-15	44	73.8	1	55	145	200	200	5-formyltetrahydrofolate cyclo-ligase	H	Coenzyme transport and metabolism
TR46407|c0_g3_i1	KOG4441	6e-09	27	53.1	6	81	398	474	571	Proteins containing BTB/POZ and Kelch domains, involved in regulatory/signal transduction processes	TR	Multiple classes
TR46627|c0_g8_i1	KOG2360	1e-06	58	45.4	1	47	360	412	413	Proliferation-associated nucleolar protein (NOL1)	D	Cell cycle control, cell division, chromosome partitioning
TR46829|c0_g2_i1	KOG0266	4e-11	32	60.6	1	86	236	321	456	WD40 repeat-containing protein	R	General function prediction only
TR47289|c0_g2_i1	KOG1612	6e-25	48	106	1	89	191	279	288	Exosomal 3'-5' exoribonuclease complex, subunit Rrp42	J	Translation, ribosomal structure and biogenesis
TR47521|c0_g2_i1	KOG1219	6e-06	34	43.1	1	58	4234	4289	4289	Uncharacterized conserved protein, contains laminin, cadherin and EGF domains	T	Signal transduction mechanisms
TR47689|c0_g2_i1	KOG0066	4e-22	48	97.1	1	107	293	397	807	eIF2-interacting protein ABC50 (ABC superfamily)	J	Translation, ribosomal structure and biogenesis
TR47875|c0_g1_i1	KOG0889	2e-08	29	51.5	1	72	3465	3524	3550	Histone acetyltransferase SAGA, TRRAP/TRA1 component, PI-3 kinase superfamily	TBLD	Multiple classes
TR48058|c0_g1_i1	KOG1220	9e-23	59	99.3	1	77	276	350	607	Phosphoglucomutase/phosphomannomutase	G	Carbohydrate transport and metabolism
TR48540|c0_g1_i1	KOG1371	2e-42	60	164	1	109	63	171	343	UDP-glucose 4-epimerase/UDP-sulfoquinovose synthase	M	Cell wall/membrane/envelope biogenesis
TR48763|c0_g1_i1	KOG1877	3e-19	43	87.3	1	81	468	549	819	Putative transmembrane protein cmp44E	R	General function prediction only
TR49156|c1_g1_i1	KOG1285	1e-106	33	381	4	524	18	572	582	Beta, beta-carotene 15,15'-dioxygenase and related enzymes	Q	Secondary metabolites biosynthesis, transport and catabolism
TR49322|c1_g6_i7	KOG0257	2e-52	57	198	1	147	85	228	420	Kynurenine aminotransferase, glutamine transaminase K	E	Amino acid transport and metabolism
TR49570|c0_g2_i3	KOG3667	1e-24	28	107	1	227	184	421	682	STAT protein	KT	Multiple classes
TR49738|c1_g1_i2	KOG3268	5e-07	51	46.7	6	36	89	119	234	Predicted E3 ubiquitin ligase	O	Posttranslational modification, protein turnover, chaperones
TR49917|c0_g1_i1	KOG1414	2e-06	30	44.4	2	78	148	228	395	Transcriptional activator FOSB/c-Fos and related bZIP transcription factors	K	Transcription
TR50515|c0_g1_i1	KOG3114	5e-33	37	134	9	159	4	157	290	Uncharacterized conserved protein	S	Function unknown
TR50891|c16_g5_i1	KOG3380	6e-51	57	193	1	150	1	152	152	Actin-related protein Arp2/3 complex, subunit ARPC5	Z	Cytoskeleton
TR51135|c0_g2_i1	KOG3152	3e-07	27	47.7	1	100	179	274	278	TBP-binding protein, activator of basal transcription (contains rrm motif)	K	Transcription
TR51555|c1_g1_i5	KOG3633	2e-28	49	118	1	111	92	203	219	BAG family molecular chaperone regulator 2	O	Posttranslational modification, protein turnover, chaperones
TR51723|c0_g1_i1	KOG0084	1e-35	55	141	1	97	55	149	205	GTPase Rab1/YPT1, small G protein superfamily, and related GTP-binding proteins	TU	Multiple classes
TR51968|c0_g2_i1	KOG1664	3e-69	64	255	3	222	1	220	220	Vacuolar H+-ATPase V1 sector, subunit E	C	Energy production and conversion
TR52227|c0_g1_i1	KOG1282	1e-121	38	428	8	444	27	447	454	Serine carboxypeptidases (lysosomal cathepsin A)	OE	Multiple classes
TR52401|c0_g5_i1	KOG2286	4e-24	45	103	1	105	199	301	667	Exocyst complex subunit SEC6	U	Intracellular trafficking, secretion, and vesicular transport
TR52571|c1_g3_i1	KOG1346	8e-21	57	92.5	1	63	168	230	659	Programmed cell death 8 (apoptosis-inducing factor)	T	Signal transduction mechanisms
TR52913|c0_g1_i1	KOG3459	1e-38	82	152	2	118	1	114	114	Small nuclear ribonucleoprotein (snRNP) Sm core protein	A	RNA processing and modification
TR53104|c1_g1_i5	KOG1771	7e-41	40	160	1	149	320	462	464	GPI-alpha-mannosyltransferase III (GPI10/PIG-B) involved in glycosylphosphatidylinositol anchor biosynthesis	MO	Multiple classes
TR53338|c0_g1_i1	KOG2363	4e-23	45	100	1	106	125	230	247	Protein subunit of nuclear ribonuclease P (RNase P)	J	Translation, ribosomal structure and biogenesis
TR53511|c0_g1_i1	KOG1756	8e-44	91	168	1	101	25	125	131	Histone 2A	B	Chromatin structure and dynamics
TR53727|c0_g1_i1	KOG4563	1e-06	67	45.5	1	31	81	111	400	Cell cycle-regulated histone H1-binding protein	BD	Multiple classes
TR53931|c0_g4_i1	KOG1451	7e-10	50	56.2	15	60	444	489	812	Oligophrenin-1 and related Rho GTPase-activating proteins	T	Signal transduction mechanisms
TR54609|c0_g4_i1	KOG3591	8e-09	44	52.7	1	49	116	164	173	Alpha crystallins	O	Posttranslational modification, protein turnover, chaperones
TR54856|c0_g3_i1	KOG1342	2e-34	65	138	5	85	1	81	425	Histone deacetylase complex, catalytic component RPD3	B	Chromatin structure and dynamics
TR55035|c0_g1_i1	KOG2899	9e-20	39	88.9	1	85	190	276	288	Predicted methyltransferase	R	General function prediction only
TR55160|c1_g1_i1	KOG1279	1e-13	65	69.3	1	60	447	506	506	Chromatin remodeling factor subunit and related transcription factors	B	Chromatin structure and dynamics
TR55359|c0_g1_i1	KOG4397	5e-11	52	60.1	1	44	170	213	213	Uncharacterized conserved protein	S	Function unknown
TR55590|c1_g1_i1	KOG0657	1e-123	70	436	9	328	1	285	285	Glyceraldehyde 3-phosphate dehydrogenase	G	Carbohydrate transport and metabolism
TR55759|c0_g9_i2	KOG1327	1e-50	54	193	16	198	1	199	529	Copine	T	Signal transduction mechanisms
TR55997|c0_g1_i1	KOG0163	2e-50	71	190	3	104	702	803	1259	Myosin class VI heavy chain	Z	Cytoskeleton
TR56358|c1_g1_i1	KOG2415	2e-11	65	61.1	1	35	297	329	621	Electron transfer flavoprotein ubiquinone oxidoreductase	C	Energy production and conversion
TR56987|c8_g2_i6	KOG0946	3e-05	19	43.5	4	250	705	949	970	ER-Golgi vesicle-tethering protein p115	U	Intracellular trafficking, secretion, and vesicular transport
TR57640|c0_g4_i1	KOG2655	1e-42	55	165	1	126	109	235	366	Septin family protein (P-loop GTPase)	DZU	Multiple classes
TR58049|c6_g3_i1	KOG4091	5e-13	46	66.5	31	94	58	122	463	Transcription factor	K	Transcription
TR58460|c0_g2_i1	KOG0005	7e-25	91	106	1	70	1	70	70	Ubiquitin-like protein	DO	Multiple classes
TR58580|c3_g1_i1	KOG3623	9e-17	46	79.1	7	73	894	960	1007	Homeobox transcription factor SIP1	K	Transcription
TR58792|c0_g2_i1	KOG4628	9e-14	48	69.3	34	79	231	277	348	Predicted E3 ubiquitin ligase	O	Posttranslational modification, protein turnover, chaperones
TR59036|c0_g1_i1	KOG0674	2e-09	81	55.1	3	39	269	305	406	Calreticulin	O	Posttranslational modification, protein turnover, chaperones
TR59248|c0_g1_i1	KOG2014	6e-20	51	89.6	1	56	276	331	331	SMT3/SUMO-activating complex, AOS1/RAD31 component	O	Posttranslational modification, protein turnover, chaperones
TR59703|c1_g2_i1	KOG0151	2e-06	43	44.7	1	46	271	314	877	Predicted splicing regulator, contains RRM, SWAP and RPR domains	R	General function prediction only
TR59953|c0_g1_i1	KOG1264	5e-43	82	166	4	83	312	392	1267	Phospholipase C	I	Lipid transport and metabolism
TR60083|c0_g8_i1	KOG0235	2e-06	71	44.6	2	29	187	214	214	Phosphoglycerate mutase	G	Carbohydrate transport and metabolism
TR60470|c5_g2_i6	KOG3443	2e-30	41	126	4	165	16	172	184	Uncharacterized conserved protein	S	Function unknown
TR60697|c1_g2_i1	KOG3519	2e-12	24	66.6	22	202	252	443	756	Invasion-inducing protein TIAM1/CDC24 and related RhoGEF GTPases	T	Signal transduction mechanisms
TR60897|c0_g2_i1	KOG0817	9e-06	61	42.7	8	38	15	45	142	Acyl-CoA-binding protein	I	Lipid transport and metabolism
TR61105|c0_g1_i1	KOG0078	2e-69	67	255	1	165	40	203	207	GTP-binding protein SEC4, small G protein superfamily, and related Ras family GTP-binding proteins	TU	Multiple classes
TR61327|c0_g7_i1	KOG2200	3e-10	35	57.8	5	64	486	545	674	Tumour suppressor protein p122-RhoGAP/DLC1	T	Signal transduction mechanisms
TR61687|c0_g1_i1	KOG0496	8e-27	33	113	3	124	486	608	649	Beta-galactosidase	G	Carbohydrate transport and metabolism
TR370|c1_g12_i1	KOG0384	2e-51	49	195	5	180	266	421	1373	Chromodomain-helicase DNA-binding protein	K	Transcription
TR579|c0_g4_i1	KOG1604	5e-19	48	86.5	3	70	134	203	353	Predicted mutarotase	G	Carbohydrate transport and metabolism
TR731|c0_g1_i1	KOG0222	7e-06	41	42.7	1	21	343	366	715	Phenylalanine and histidine ammonia-lyase	Q	Secondary metabolites biosynthesis, transport and catabolism
TR930|c2_g3_i1	KOG1933	5e-75	40	275	1	329	718	1036	1201	Cholesterol transport protein (Niemann-Pick C disease protein)	I	Lipid transport and metabolism
TR1559|c0_g2_i2	KOG2131	5e-07	25	47.0	37	100	72	135	427	Uncharacterized conserved protein, contains JmjC domain	BT	Multiple classes
TR1699|c1_g2_i3	KOG2747	2e-83	64	302	1	213	185	396	396	Histone acetyltransferase (MYST family)	B	Chromatin structure and dynamics
TR1858|c1_g4_i1	KOG3520	2e-69	39	256	5	288	315	605	1167	Predicted guanine nucleotide exchange factor	T	Signal transduction mechanisms
TR2087|c7_g4_i1	KOG0764	2e-09	64	54.5	2	38	1	37	299	Mitochondrial FAD carrier protein	C	Energy production and conversion
TR2307|c0_g6_i1	KOG4246	1e-44	41	173	1	171	635	824	1194	Predicted DNA-binding protein, contains SAP domain	R	General function prediction only
TR2513|c4_g6_i7	KOG0157	1e-77	27	284	3	474	25	495	497	Cytochrome P450 CYP4/CYP19/CYP26 subfamilies	QI	Multiple classes
TR2723|c1_g3_i1	KOG4257	1e-20	68	91.7	1	58	908	965	974	Focal adhesion tyrosine kinase FAK, contains FERM domain	T	Signal transduction mechanisms
TR3010|c0_g1_i1	KOG3792	4e-04	53	37.0	1	30	465	494	816	Transcription factor NFAT, subunit NF90	R	General function prediction only
TR3416|c0_g3_i1	KOG4265	3e-12	36	64.7	1	122	25	100	349	Predicted E3 ubiquitin ligase	O	Posttranslational modification, protein turnover, chaperones
TR3644|c0_g1_i1	KOG0904	6e-29	46	119	1	107	683	783	1076	Phosphatidylinositol 3-kinase catalytic subunit (p110)	T	Signal transduction mechanisms
TR4221|c0_g2_i1	KOG1477	2e-22	45	98.1	1	99	362	462	469	SPRY domain-containing proteins	R	General function prediction only
TR4448|c0_g4_i1	KOG0675	0.001	31	35.8	15	61	452	494	558	Calnexin	O	Posttranslational modification, protein turnover, chaperones
TR4977|c0_g1_i3	KOG0108	1e-14	30	72.1	1	81	15	95	435	mRNA cleavage and polyadenylation factor I complex, subunit RNA15	A	RNA processing and modification
TR5438|c0_g1_i1	KOG0956	9e-19	82	85.6	1	45	28	69	900	PHD finger protein AF10	R	General function prediction only
TR5696|c0_g5_i1	KOG1427	1e-08	40	52.1	3	80	81	158	443	Uncharacterized conserved protein, contains RCC1 domain	S	Function unknown
TR6028|c0_g1_i1	KOG4183	6e-38	37	152	7	265	12	266	413	RNA polymerase I 49 kDa subunit	K	Transcription
TR6357|c2_g10_i5	KOG3751	2e-13	65	67.8	16	59	400	443	622	Growth factor receptor-bound proteins (GRB7, GRB10, GRB14)	T	Signal transduction mechanisms
TR6537|c1_g1_i2	KOG4417	3e-37	40	148	4	166	45	213	261	Predicted endonuclease	R	General function prediction only
TR6780|c0_g1_i3	KOG1701	2e-30	43	125	6	118	276	388	468	Focal adhesion adaptor protein Paxillin and related LIM proteins	T	Signal transduction mechanisms
TR6988|c0_g5_i1	KOG2779	2e-06	77	44.9	1	22	400	421	421	N-myristoyl transferase	I	Lipid transport and metabolism
TR7195|c0_g3_i3	KOG1985	8e-05	23	41.1	9	144	9	144	887	Vesicle coat complex COPII, subunit SEC24/subunit SFB2	U	Intracellular trafficking, secretion, and vesicular transport
TR7444|c0_g1_i2	KOG1134	2e-19	33	88.9	9	117	407	511	728	Uncharacterized conserved protein	R	General function prediction only
TR7575|c2_g2_i1	KOG4656	4e-07	33	47.3	5	66	10	72	247	Copper chaperone for superoxide dismutase	P	Inorganic ion transport and metabolism
TR7965|c3_g2_i2	KOG0003	4e-11	40	61.3	59	132	2	76	128	Ubiquitin/60s ribosomal protein L40 fusion	J	Translation, ribosomal structure and biogenesis
TR8192|c1_g5_i1	KOG2839	3e-19	56	87.3	10	72	1	64	145	Diadenosine and diphosphoinositol polyphosphate phosphohydrolase	T	Signal transduction mechanisms
TR8778|c0_g1_i1	KOG1450	4e-06	27	43.9	37	103	575	643	650	Predicted Rho GTPase-activating protein	T	Signal transduction mechanisms
TR9016|c1_g4_i1	KOG3939	4e-27	91	113	1	58	256	312	312	Selenophosphate synthetase	T	Signal transduction mechanisms
TR9206|c0_g3_i1	KOG0663	1e-110	66	393	27	251	69	293	419	Protein kinase PITSLRE and related kinases	R	General function prediction only
TR9675|c0_g1_i1	KOG1954	6e-28	90	116	1	61	470	530	532	Endocytosis/signaling protein EHD1	TU	Multiple classes
TR9862|c3_g8_i5	KOG3653	4e-29	47	120	2	96	428	522	534	Transforming growth factor beta/activin receptor subfamily of serine/threonine kinases	T	Signal transduction mechanisms
TR10000|c1_g3_i1	KOG0712	5e-15	79	73.5	2	44	1	43	337	Molecular chaperone (DnaJ superfamily)	O	Posttranslational modification, protein turnover, chaperones
TR10130|c0_g1_i1	KOG3373	2e-12	45	64.6	1	51	117	167	172	Glycine cleavage system H protein (lipoate-binding)	E	Amino acid transport and metabolism
TR10534|c1_g1_i1	KOG3658	4e-11	27	60.4	1	88	203	303	764	Tumor necrosis factor-alpha-converting enzyme (TACE/ADAM17) and related metalloproteases	W	Extracellular structures
TR10735|c0_g3_i1	KOG3668	7e-15	59	72.6	1	52	218	269	269	Phosphatidylinositol transfer protein	IT	Multiple classes
TR11098|c0_g2_i1	KOG4807	2e-05	61	41.7	1	54	386	434	593	F-actin binding protein, regulates actin cytoskeletal organization	Z	Cytoskeleton
TR11318|c1_g4_i1	KOG3894	4e-21	64	93.5	1	62	255	316	316	SNARE protein Syntaxin 18/UFE1	U	Intracellular trafficking, secretion, and vesicular transport
TR11555|c0_g4_i2	KOG3370	5e-11	66	60.3	22	66	1	45	140	dUTPase	F	Nucleotide transport and metabolism
TR11780|c0_g1_i1	KOG1180	1e-56	65	212	1	123	239	361	678	Acyl-CoA synthetase	I	Lipid transport and metabolism
TR11874|c0_g1_i1	KOG1221	3e-30	36	125	2	112	357	467	467	Acyl-CoA reductase	I	Lipid transport and metabolism
TR12338|c0_g2_i2	KOG1423	1e-39	45	157	56	202	61	205	379	Ras-like GTPase ERA	DT	Multiple classes
TR12709|c1_g1_i1	KOG4620	5e-04	44	36.5	1	42	1	47	80	Uncharacterized conserved protein	S	Function unknown
TR12914|c0_g3_i1	KOG0469	0.0	84	653	1	348	487	834	842	Elongation factor 2	J	Translation, ribosomal structure and biogenesis
TR13053|c1_g1_i1	KOG1461	1e-22	60	98.5	1	69	228	296	673	Translation initiation factor 2B, epsilon subunit (eIF-2Bepsilon/GCD6)	J	Translation, ribosomal structure and biogenesis
TR13238|c0_g1_i1	KOG2802	1e-27	85	115	1	62	277	338	503	Membrane protein HUEL (cation efflux superfamily)	R	General function prediction only
TR13481|c0_g2_i1	KOG0045	2e-16	34	77.8	16	93	4	80	612	Cytosolic Ca2+-dependent cysteine protease (calpain), large subunit (EF-Hand protein superfamily)	OT	Multiple classes
TR13778|c3_g1_i4	KOG0059	7e-29	48	119	1	90	746	834	885	Lipid exporter ABCA1 and related proteins, ABC superfamily	IR	Multiple classes
TR14152|c1_g4_i1	KOG4628	1e-23	52	102	1	63	227	289	348	Predicted E3 ubiquitin ligase	O	Posttranslational modification, protein turnover, chaperones
TR14877|c1_g9_i1	KOG1366	3e-09	44	54.2	12	61	1183	1231	1436	Alpha-macroglobulin	O	Posttranslational modification, protein turnover, chaperones
TR15216|c2_g1_i1	KOG1204	1e-05	34	42.2	3	50	180	228	253	Predicted dehydrogenase	Q	Secondary metabolites biosynthesis, transport and catabolism
TR15474|c3_g2_i1	KOG4203	7e-08	13	49.6	1	51	423	473	473	Armadillo/beta-Catenin/plakoglobin	TZ	Multiple classes
TR15684|c1_g1_i1	KOG4498	5e-31	44	127	1	131	64	194	197	Uncharacterized conserved protein	S	Function unknown
TR15928|c3_g5_i2	KOG0233	4e-04	73	37.2	1	30	167	196	196	Vacuolar H+-ATPase V0 sector, subunit c''	C	Energy production and conversion
TR16111|c2_g2_i2	KOG0841	3e-91	68	328	3	234	1	231	247	Multifunctional chaperone (14-3-3 family)	O	Posttranslational modification, protein turnover, chaperones
TR16290|c0_g1_i1	KOG3283	2e-38	65	151	1	109	17	125	200	40S ribosomal protein S8	J	Translation, ribosomal structure and biogenesis
TR16569|c0_g1_i1	KOG0142	1e-09	51	55.3	1	47	182	225	225	Isopentenyl pyrophosphate:dimethylallyl pyrophosphate isomerase	Q	Secondary metabolites biosynthesis, transport and catabolism
TR16739|c0_g3_i1	KOG0704	7e-07	32	47.0	1	84	162	241	386	ADP-ribosylation factor GTPase activator	TUZ	Multiple classes
TR16986|c0_g1_i1	KOG2340	2e-28	47	117	12	105	310	404	698	Uncharacterized conserved protein	S	Function unknown
TR17133|c0_g1_i1	KOG0587	2e-42	88	164	1	80	614	692	953	Traf2- and Nck-interacting kinase and related germinal center kinase (GCK) family protein kinases	T	Signal transduction mechanisms
TR17553|c0_g3_i1	KOG1079	3e-60	74	224	1	126	559	684	739	Transcriptional repressor EZH1	K	Transcription
TR17709|c0_g1_i2	KOG2966	9e-41	39	159	3	134	188	319	325	Uncharacterized conserved protein	R	General function prediction only
TR17925|c0_g1_i1	KOG2959	1e-35	54	142	1	118	91	208	238	Transcriptional regulator	K	Transcription
TR18187|c0_g5_i1	KOG1197	2e-64	46	239	1	219	14	230	336	Predicted quinone oxidoreductase	CR	Multiple classes
TR19318|c0_g1_i1	KOG0570	1e-59	41	223	1	245	2	223	223	Transcriptional coactivator	K	Transcription
TR19619|c0_g4_i1	KOG0816	4e-29	71	120	1	78	124	201	223	Protein involved in mRNA turnover	A	RNA processing and modification
TR20169|c0_g2_i1	KOG4289	4e-06	28	44.6	33	122	834	922	2531	Cadherin EGF LAG seven-pass G-type receptor	T	Signal transduction mechanisms
TR20338|c1_g1_i1	KOG4335	2e-19	29	87.8	7	104	120	197	558	FERM domain-containing protein KRIT1	T	Signal transduction mechanisms
TR20785|c0_g1_i1	KOG1643	2e-20	75	91.5	1	49	66	114	247	Triosephosphate isomerase	G	Carbohydrate transport and metabolism
TR20970|c0_g2_i1	KOG3654	1e-21	40	97.2	19	206	354	515	708	Uncharacterized CH domain protein	Z	Cytoskeleton
TR21125|c0_g2_i1	KOG1080	9e-16	65	75.8	1	52	956	1005	1005	Histone H3 (Lys4) methyltransferase complex, subunit SET1 and related methyltransferases	BK	Multiple classes
TR21280|c4_g2_i3	KOG4758	4e-04	51	36.9	1	31	190	220	220	Predicted membrane protein	R	General function prediction only
TR21485|c1_g2_i1	KOG4564	3e-30	47	124	1	112	85	203	473	Adenylate cyclase-coupled calcitonin receptor	T	Signal transduction mechanisms
TR21803|c0_g2_i1	KOG2952	7e-21	52	92.7	2	64	285	347	351	Cell cycle control protein	DKT	Multiple classes
TR22014|c0_g3_i2	KOG2088	4e-12	55	63.9	28	88	385	441	596	Predicted lipase/calmodulin-binding heat-shock protein	IOT	Multiple classes
TR22153|c5_g21_i1	KOG0446	7e-09	16	55.0	5	212	404	646	657	Vacuolar sorting protein VPS1, dynamin, and related proteins	UR	Multiple classes
TR22368|c1_g2_i1	KOG0164	3e-13	37	68.8	1	80	683	754	1001	Myosin class I heavy chain	Z	Cytoskeleton
TR22492|c5_g4_i2	KOG4355	8e-41	56	159	10	119	1	114	547	Predicted Fe-S oxidoreductase	R	General function prediction only
TR23021|c0_g1_i1	KOG2636	1e-66	77	245	1	124	374	497	497	Splicing factor 3a, subunit 3	A	RNA processing and modification
TR23479|c1_g1_i1	KOG4659	1e-43	42	169	1	130	625	756	1899	Uncharacterized conserved protein (Rhs family)	S	Function unknown
TR23705|c0_g2_i3	KOG1000	1e-147	47	515	95	553	102	557	689	Chromatin remodeling protein HARP/SMARCAL1, DEAD-box superfamily	B	Chromatin structure and dynamics
TR23908|c0_g2_i1	KOG1700	1e-04	35	38.9	1	40	133	172	200	Regulatory protein MLP and related LIM proteins	TZ	Multiple classes
TR24140|c2_g7_i1	KOG2529	1e-53	71	202	10	147	33	170	395	Pseudouridine synthase	J	Translation, ribosomal structure and biogenesis
TR24326|c1_g4_i2	KOG0611	4e-17	37	80.6	7	110	563	663	668	Predicted serine/threonine protein kinase	R	General function prediction only
TR24801|c0_g2_i1	KOG0148	4e-30	41	123	1	98	186	280	321	Apoptosis-promoting RNA-binding protein TIA-1/TIAR (RRM superfamily)	AJ	Multiple classes
TR25038|c1_g4_i1	KOG2277	2e-09	42	54.5	1	81	273	359	596	S-M checkpoint control protein CID1 and related nucleotidyltransferases	D	Cell cycle control, cell division, chromosome partitioning
TR25838|c0_g1_i1	KOG4257	6e-18	66	83.2	1	56	915	970	974	Focal adhesion tyrosine kinase FAK, contains FERM domain	T	Signal transduction mechanisms
TR26411|c0_g12_i1	KOG1134	2e-08	45	51.5	11	65	407	461	728	Uncharacterized conserved protein	R	General function prediction only
TR26572|c1_g2_i1	KOG3553	3e-24	64	103	1	78	51	124	124	Tax interaction protein TIP1	M	Cell wall/membrane/envelope biogenesis
TR26716|c1_g1_i2	KOG1032	1e-19	32	88.9	3	113	313	422	590	Uncharacterized conserved protein, contains GRAM domain	S	Function unknown
TR27523|c0_g3_i1	KOG3073	5e-17	57	80.0	1	52	185	236	236	Protein required for 18S rRNA maturation and 40S ribosome biogenesis	J	Translation, ribosomal structure and biogenesis
TR27918|c0_g2_i1	KOG1474	2e-07	45	48.2	16	88	477	546	640	Transcription initiation factor TFIID, subunit BDF1 and related bromodomain proteins	K	Transcription
TR28104|c1_g7_i3	KOG2769	7e-36	53	144	3	158	165	312	522	Putative u4/u6 small nuclear ribonucleoprotein	A	RNA processing and modification
TR28249|c0_g2_i1	KOG0648	4e-17	36	80.4	5	95	22	108	295	Predicted NUDIX hydrolase FGF-2 and related proteins	T	Signal transduction mechanisms
TR28501|c0_g1_i1	KOG4609	2e-19	49	88.2	3	86	56	137	284	Predicted phosphoglycerate mutase	R	General function prediction only
TR28700|c1_g1_i2	KOG2047	5e-90	77	324	1	196	418	614	835	mRNA splicing factor	A	RNA processing and modification
TR28936|c0_g2_i1	KOG3867	4e-06	33	43.8	1	63	465	527	528	Sulfatase	R	General function prediction only
TR29135|c1_g1_i1	KOG1519	1e-21	60	94.9	1	95	71	162	297	Predicted mitochondrial carrier protein	R	General function prediction only
TR29457|c0_g1_i1	KOG4109	3e-19	43	87.5	2	98	16	112	116	Histone H3 (Lys4) methyltransferase complex, subunit CPS25/DPY-30	K	Transcription
TR29578|c0_g1_i1	KOG1809	1e-08	34	51.9	10	90	852	925	1827	Vacuolar protein sorting-associated protein	U	Intracellular trafficking, secretion, and vesicular transport
TR29772|c2_g4_i4	KOG0543	2e-70	54	260	8	265	1	234	397	FKBP-type peptidyl-prolyl cis-trans isomerase	O	Posttranslational modification, protein turnover, chaperones
TR30536|c0_g2_i1	KOG4351	3e-26	46	110	2	86	1	86	244	Uncharacterized conserved protein	S	Function unknown
TR30685|c1_g2_i1	KOG2628	9e-15	59	73.8	89	152	1	64	201	Farnesyl cysteine-carboxyl methyltransferase	O	Posttranslational modification, protein turnover, chaperones
TR30832|c0_g1_i2	KOG2660	1e-66	42	247	28	261	1	239	331	Locus-specific chromosome binding proteins	S	Function unknown
TR31067|c0_g2_i1	KOG2696	1e-101	48	363	3	336	7	334	403	Histone acetyltransferase type b catalytic subunit	B	Chromatin structure and dynamics
TR31582|c0_g2_i2	KOG1505	1e-89	42	324	20	358	1	346	346	Lysophosphatidic acid acyltransferase LPAAT and related acyltransferases	I	Lipid transport and metabolism
TR31901|c0_g2_i1	KOG2841	2e-31	53	127	2	101	114	213	254	Structure-specific endonuclease ERCC1-XPF, ERCC1 component	L	Replication, recombination and repair
TR32629|c0_g1_i1	KOG2016	2e-38	56	150	3	113	85	195	523	NEDD8-activating complex, APP-BP1/UBA5 component	O	Posttranslational modification, protein turnover, chaperones
TR32830|c0_g2_i1	KOG2324	2e-30	63	124	1	77	146	222	457	Prolyl-tRNA synthetase	J	Translation, ribosomal structure and biogenesis
TR32994|c0_g2_i1	KOG2474	6e-20	48	90.5	1	107	38	155	406	Zinc transporter and related ZIP domain-containing proteins	P	Inorganic ion transport and metabolism
TR33162|c2_g1_i1	KOG2376	6e-95	47	342	1	379	232	620	652	Signal recognition particle, subunit Srp72	U	Intracellular trafficking, secretion, and vesicular transport
TR33358|c0_g5_i1	KOG0165	4e-10	59	57.1	1	72	666	737	1023	Microtubule-associated protein Asp	Z	Cytoskeleton
TR33588|c1_g2_i2	KOG1219	9e-09	30	54.3	65	153	3865	3947	4289	Uncharacterized conserved protein, contains laminin, cadherin and EGF domains	T	Signal transduction mechanisms
TR33777|c4_g6_i2	KOG2462	1e-15	40	75.2	1	102	166	265	279	C2H2-type Zn-finger protein	K	Transcription
TR34134|c0_g5_i1	KOG0141	1e-26	75	111	1	64	269	332	421	Isovaleryl-CoA dehydrogenase	EI	Multiple classes
TR34330|c0_g1_i2	KOG4753	1e-23	29	104	84	208	1	124	124	Predicted membrane protein	S	Function unknown
TR34594|c0_g2_i2	KOG4245	2e-09	67	54.3	1	34	240	273	297	Predicted metal-dependent hydrolase of the TIM-barrel fold	R	General function prediction only
TR34755|c0_g4_i1	KOG0611	2e-05	37	41.3	3	45	91	133	668	Predicted serine/threonine protein kinase	R	General function prediction only
TR35174|c4_g6_i2	KOG1400	1e-43	38	170	23	190	3	173	371	Predicted ATP-dependent protease PIL, contains LON domain	R	General function prediction only
TR35371|c0_g3_i1	KOG0840	2e-76	66	279	18	198	64	246	275	ATP-dependent Clp protease, proteolytic subunit	O	Posttranslational modification, protein turnover, chaperones
TR35601|c7_g3_i2	KOG3704	2e-18	44	84.7	9	76	232	299	360	Heparan sulfate D-glucosaminyl 3-O-sulfotransferase	O	Posttranslational modification, protein turnover, chaperones
TR36043|c1_g1_i2	KOG2519	5e-31	65	126	1	83	1	79	449	5'-3' exonuclease	L	Replication, recombination and repair
TR36250|c0_g1_i1	KOG0161	2e-13	47	68.3	2	107	891	996	1930	Myosin class II heavy chain	Z	Cytoskeleton
TR36430|c0_g1_i1	KOG2433	1e-06	32	45.8	9	62	516	570	577	Uncharacterized conserved protein	S	Function unknown
TR36619|c0_g2_i1	KOG3627	1e-12	27	65.4	4	104	138	255	256	Trypsin	E	Amino acid transport and metabolism
TR36819|c0_g1_i1	KOG1287	2e-10	48	57.9	1	56	327	382	479	Amino acid transporters	E	Amino acid transport and metabolism
TR37043|c3_g2_i1	KOG0418	2e-08	36	51.5	1	74	85	158	200	Ubiquitin-protein ligase	O	Posttranslational modification, protein turnover, chaperones
TR37324|c0_g2_i1	KOG1215	1e-13	43	68.4	2	74	537	610	877	Low-density lipoprotein receptors containing Ca2+-binding EGF-like domains	T	Signal transduction mechanisms
TR37546|c0_g9_i1	KOG4278	5e-10	42	56.7	1	67	173	240	1157	Protein tyrosine kinase	T	Signal transduction mechanisms
TR37705|c0_g2_i1	KOG0598	2e-35	62	140	1	96	55	149	357	Ribosomal protein S6 kinase and related proteins	RT	Multiple classes
TR37874|c0_g3_i2	KOG1363	2e-18	25	85.8	11	161	127	285	460	Predicted regulator of the ubiquitin pathway (contains UAS and UBX domains)	T	Signal transduction mechanisms
TR38270|c2_g2_i1	KOG3663	3e-09	50	53.9	1	53	229	278	518	Nuclear factor I	K	Transcription
TR38538|c0_g1_i1	KOG3820	8e-16	52	75.8	1	61	398	458	461	Aromatic amino acid hydroxylase	E	Amino acid transport and metabolism
TR38726|c0_g1_i1	KOG3488	6e-18	58	83.1	2	80	1	79	81	Dolichol phosphate-mannose regulatory protein (DPM2)	O	Posttranslational modification, protein turnover, chaperones
TR38868|c0_g5_i1	KOG1987	2e-09	23	54.9	1	77	150	229	297	Speckle-type POZ protein SPOP and related proteins with TRAF, MATH and BTB/POZ domains	DR	Multiple classes
TR39291|c0_g1_i1	KOG0784	2e-26	60	110	10	87	296	373	375	Isocitrate dehydrogenase, gamma subunit	E	Amino acid transport and metabolism
TR39503|c0_g8_i1	KOG4308	5e-06	41	43.5	33	90	116	173	478	LRR-containing protein	S	Function unknown
TR39711|c0_g3_i1	KOG2007	2e-32	46	131	1	120	289	408	586	Cysteinyl-tRNA synthetase	J	Translation, ribosomal structure and biogenesis
TR40830|c2_g3_i4	KOG1158	0.0	46	653	6	617	35	645	645	NADP/FAD dependent oxidoreductase	C	Energy production and conversion
TR41046|c0_g2_i1	KOG2044	3e-40	76	157	2	76	175	249	931	5'-3' exonuclease HKE1/RAT1	LA	Multiple classes
TR41197|c1_g5_i1	KOG4193	1e-17	33	81.6	4	99	242	335	610	G protein-coupled receptors	T	Signal transduction mechanisms
TR42061|c0_g1_i1	KOG1154	2e-21	53	94.6	1	75	62	128	285	Gamma-glutamyl kinase	E	Amino acid transport and metabolism
TR42254|c0_g2_i1	KOG0550	1e-06	45	45.5	9	52	33	76	486	Molecular chaperone (DnaJ superfamily)	O	Posttranslational modification, protein turnover, chaperones
TR42441|c0_g1_i1	KOG0208	2e-31	54	127	5	89	600	683	1140	Cation transport ATPase	P	Inorganic ion transport and metabolism
TR42699|c0_g1_i2	KOG0701	2e-23	56	101	1	96	1498	1583	1606	dsRNA-specific nuclease Dicer and related ribonucleases	A	RNA processing and modification
TR42892|c2_g1_i1	KOG2183	1e-146	47	514	1	457	42	492	492	Prolylcarboxypeptidase (angiotensinase C)	OR	Multiple classes
TR43074|c3_g6_i1	KOG0137	3e-37	45	148	1	145	489	633	634	Very-long-chain acyl-CoA dehydrogenase	I	Lipid transport and metabolism
TR43272|c0_g1_i2	KOG3001	3e-09	62	54.3	1	43	347	389	391	Dosage compensation regulatory complex/histone acetyltransferase complex, subunit MSL-3/MRG15/EAF3, and related CHROMO domain-containing proteins	BK	Multiple classes
TR43448|c3_g1_i1	KOG4135	8e-18	45	82.4	1	72	81	159	185	Predicted phosphoglucosamine acetyltransferase	G	Carbohydrate transport and metabolism
TR43664|c0_g3_i1	KOG0948	2e-43	75	168	1	91	930	1020	1041	Nuclear exosomal RNA helicase MTR4, DEAD-box superfamily	A	RNA processing and modification
TR43880|c0_g1_i1	KOG3701	2e-33	69	134	3	88	231	316	411	TGFbeta receptor signaling protein SMAD and related proteins	TK	Multiple classes
TR44722|c0_g7_i1	KOG1213	5e-10	47	57.0	2	52	561	611	614	Sister chromatid cohesion complex Cohesin, subunit RAD21/SCC1	D	Cell cycle control, cell division, chromosome partitioning
TR45077|c0_g1_i1	KOG4459	4e-24	44	103	1	104	282	385	471	Membrane-associated proteoglycan Leprecan	S	Function unknown
TR45235|c0_g5_i1	KOG4203	8e-06	36	42.6	1	88	121	172	473	Armadillo/beta-Catenin/plakoglobin	TZ	Multiple classes
TR45768|c9_g1_i1	KOG1692	2e-80	69	292	1	182	20	201	201	Putative cargo transport protein EMP24 (p24 protein family)	U	Intracellular trafficking, secretion, and vesicular transport
TR45977|c1_g3_i5	KOG3662	2e-13	27	67.7	1	79	113	190	410	Cell division control protein/predicted DNA repair exonuclease	L	Replication, recombination and repair
TR46158|c0_g2_i1	KOG3093	9e-17	47	79.2	1	70	83	152	200	5-formyltetrahydrofolate cyclo-ligase	H	Coenzyme transport and metabolism
TR46430|c0_g1_i1	KOG1689	1e-101	69	360	11	227	2	217	221	mRNA cleavage factor I subunit	A	RNA processing and modification
TR46639|c1_g1_i1	KOG2579	3e-47	55	181	1	145	121	262	338	Ficolin and related extracellular proteins	R	General function prediction only
TR46829|c0_g4_i1	KOG0266	3e-06	15	44.8	1	117	336	455	456	WD40 repeat-containing protein	R	General function prediction only
TR47294|c0_g2_i1	KOG3957	7e-26	54	109	1	72	116	187	387	Predicted L-carnitine dehydratase/alpha-methylacyl-CoA racemase	I	Lipid transport and metabolism
TR47528|c0_g1_i1	KOG1265	4e-29	57	120	3	107	8	110	1189	Phospholipase C	I	Lipid transport and metabolism
TR47700|c0_g1_i1	KOG4441	3e-16	37	77.7	1	107	19	123	571	Proteins containing BTB/POZ and Kelch domains, involved in regulatory/signal transduction processes	TR	Multiple classes
TR47891|c0_g1_i1	KOG4515	1e-32	45	132	1	95	55	150	217	Uncharacterized conserved protein	S	Function unknown
TR48063|c0_g1_i1	KOG3231	3e-18	67	84.0	1	88	4	91	208	Predicted assembly/vacuolar sorting protein	U	Intracellular trafficking, secretion, and vesicular transport
TR48543|c0_g1_i2	KOG2184	2e-17	36	81.2	16	108	666	762	767	Tuftelin-interacting protein TIP39, contains G-patch domain	A	RNA processing and modification
TR48771|c2_g5_i1	KOG1226	6e-52	53	197	1	181	605	781	783	Integrin beta subunit (N-terminal portion of extracellular region)	TW	Multiple classes
TR49163|c0_g1_i1	KOG1496	6e-21	73	92.8	6	66	180	240	332	Malate dehydrogenase	C	Energy production and conversion
TR49325|c0_g1_i1	KOG2142	5e-24	29	104	1	133	233	357	728	Molybdenum cofactor sulfurase	H	Coenzyme transport and metabolism
TR49570|c0_g3_i1	KOG3667	1e-10	33	58.8	1	118	1	114	682	STAT protein	KT	Multiple classes
TR49743|c0_g3_i1	KOG4590	2e-06	48	44.7	3	27	374	398	409	Signal transduction protein Enabled, contains WH1 domain	T	Signal transduction mechanisms
TR49919|c1_g1_i1	KOG0694	3e-08	16	50.7	1	72	6	74	694	Serine/threonine protein kinase	T	Signal transduction mechanisms
TR50516|c0_g1_i1	KOG4728	3e-09	30	54.2	1	72	81	149	176	Anti-apoptotic Bcl-2 family proteins, prevent opening of mitochondrial porin channel	T	Signal transduction mechanisms
TR50737|c0_g1_i1	KOG0605	1e-50	67	192	1	112	115	226	550	NDR and related serine/threonine kinases	R	General function prediction only
TR50901|c4_g1_i1	KOG2904	2e-59	34	223	25	331	22	327	328	Predicted methyltransferase	R	General function prediction only
TR51359|c0_g3_i1	KOG1201	1e-10	47	58.7	1	51	3	53	300	Hydroxysteroid 17-beta dehydrogenase 11	Q	Secondary metabolites biosynthesis, transport and catabolism
TR51556|c0_g1_i1	KOG2012	7e-16	37	76.1	1	102	913	1013	1013	Ubiquitin activating enzyme UBA1	O	Posttranslational modification, protein turnover, chaperones
TR51727|c0_g1_i1	KOG4444	2e-19	31	87.7	2	97	268	359	359	Peroxisomal assembly protein PEX3	MU	Multiple classes
TR51977|c1_g1_i1	KOG1542	1e-64	38	241	227	526	70	367	372	Cysteine proteinase Cathepsin F	O	Posttranslational modification, protein turnover, chaperones
TR52228|c0_g2_i1	KOG2951	4e-56	56	211	1	154	5	160	279	Inositol monophosphatase	G	Carbohydrate transport and metabolism
TR52401|c0_g7_i1	KOG2286	6e-15	36	73.1	1	91	295	380	667	Exocyst complex subunit SEC6	U	Intracellular trafficking, secretion, and vesicular transport
TR52571|c1_g5_i1	KOG1346	1e-57	59	215	1	148	223	370	659	Programmed cell death 8 (apoptosis-inducing factor)	T	Signal transduction mechanisms
TR52913|c2_g2_i1	KOG0283	1e-106	43	380	1	311	160	473	712	WD40 repeat-containing protein	S	Function unknown
TR53338|c0_g3_i1	KOG2363	4e-19	43	86.9	1	90	125	214	247	Protein subunit of nuclear ribonuclease P (RNase P)	J	Translation, ribosomal structure and biogenesis
TR53511|c0_g2_i1	KOG1756	4e-20	87	90.0	1	57	72	128	131	Histone 2A	B	Chromatin structure and dynamics
TR53931|c0_g6_i1	KOG1453	2e-30	36	126	1	215	316	556	918	Chimaerin and related Rho GTPase activating proteins	T	Signal transduction mechanisms
TR54618|c0_g2_i1	KOG1445	3e-10	42	57.8	1	47	901	947	1012	Tumor-specific antigen (contains WD repeats)	Z	Cytoskeleton
TR54856|c1_g1_i1	KOG1342	2e-46	64	177	1	101	26	126	425	Histone deacetylase complex, catalytic component RPD3	B	Chromatin structure and dynamics
TR55038|c0_g1_i2	KOG1994	7e-26	30	111	4	198	78	268	268	Predicted RNA binding protein, contains G-patch and Zn-finger domains	A	RNA processing and modification
TR55167|c0_g1_i2	KOG4232	4e-09	21	56.1	2	226	169	409	430	Delta 6-fatty acid desaturase/delta-8 sphingolipid desaturase	I	Lipid transport and metabolism
TR55362|c3_g1_i1	KOG1235	7e-06	26	43.1	2	88	393	485	538	Predicted unusual protein kinase	R	General function prediction only
TR55591|c2_g2_i1	KOG3847	6e-39	49	153	1	123	273	394	399	Phospholipase A2 (platelet-activating factor acetylhydrolase in humans)	I	Lipid transport and metabolism
TR55759|c0_g11_i1	KOG1327	3e-35	64	140	1	91	334	422	529	Copine	T	Signal transduction mechanisms
TR56000|c0_g5_i1	KOG1234	5e-07	28	48.8	156	239	33	113	363	ABC (ATP binding cassette) 1 protein	R	General function prediction only
TR56358|c1_g1_i3	KOG2415	2e-11	65	61.1	1	35	297	329	621	Electron transfer flavoprotein ubiquinone oxidoreductase	C	Energy production and conversion
TR56500|c0_g1_i1	KOG2462	8e-15	38	72.5	4	86	181	263	279	C2H2-type Zn-finger protein	K	Transcription
TR56826|c0_g10_i1	KOG0197	2e-37	59	148	4	91	311	396	468	Tyrosine kinases	T	Signal transduction mechanisms
TR56987|c9_g4_i1	KOG2728	5e-31	68	126	1	79	141	219	302	Uncharacterized conserved protein with similarity to phosphopantothenoylcysteine synthetase/decarboxylase	R	General function prediction only
TR57640|c0_g5_i1	KOG2655	4e-22	57	96.9	1	74	199	273	366	Septin family protein (P-loop GTPase)	DZU	Multiple classes
TR57823|c0_g2_i1	KOG0156	6e-09	54	52.9	9	41	320	352	489	Cytochrome P450 CYP2 subfamily	Q	Secondary metabolites biosynthesis, transport and catabolism
TR58049|c6_g3_i3	KOG4091	9e-42	40	163	31	168	58	221	463	Transcription factor	K	Transcription
TR58234|c0_g1_i1	KOG1840	4e-08	40	50.4	1	55	452	506	508	Kinesin light chain	Z	Cytoskeleton
TR58462|c0_g1_i1	KOG1214	1e-07	37	48.5	6	50	1192	1236	1289	Nidogen and related basement membrane protein proteins	MW	Multiple classes
TR58580|c3_g1_i4	KOG3623	8e-12	42	62.5	7	63	894	950	1007	Homeobox transcription factor SIP1	K	Transcription
TR58796|c0_g1_i1	KOG2001	1e-45	54	176	1	135	287	424	734	Gamma-tubulin complex, DGRIP84/SPC97 component	Z	Cytoskeleton
TR59251|c1_g1_i1	KOG1944	3e-37	38	148	3	177	38	214	222	Peroxisomal membrane protein MPV17 and related proteins	R	General function prediction only
TR59421|c5_g7_i3	KOG4818	3e-22	37	98.6	1	147	211	362	362	Lysosomal-associated membrane protein	R	General function prediction only
TR59703|c2_g2_i1	KOG4365	2e-17	36	84.1	1	267	167	400	572	Uncharacterized conserved protein	S	Function unknown
TR59955|c0_g1_i1	KOG3253	3e-15	20	75.2	4	141	159	296	784	Predicted alpha/beta hydrolase	R	General function prediction only
TR60279|c0_g1_i1	KOG0712	6e-16	45	76.2	1	72	211	282	337	Molecular chaperone (DnaJ superfamily)	O	Posttranslational modification, protein turnover, chaperones
TR60487|c0_g1_i1	KOG4345	7e-16	12	76.7	1	126	118	266	774	NF-kappa B regulator AP20/Cezanne	T	Signal transduction mechanisms
TR61106|c0_g1_i1	KOG4015	2e-19	35	88.3	1	111	23	131	133	Fatty acid-binding protein FABP	I	Lipid transport and metabolism
TR61327|c0_g9_i2	KOG2200	4e-31	30	128	3	196	153	355	674	Tumour suppressor protein p122-RhoGAP/DLC1	T	Signal transduction mechanisms
TR61689|c0_g2_i1	KOG1190	3e-12	46	63.9	3	61	280	350	492	Polypyrimidine tract-binding protein	A	RNA processing and modification
TR370|c1_g15_i1	KOG0384	9e-69	66	253	1	182	761	933	1373	Chromodomain-helicase DNA-binding protein	K	Transcription
TR734|c1_g2_i2	KOG0994	8e-11	19	62.5	71	358	1416	1700	1758	Extracellular matrix glycoprotein Laminin subunit beta	W	Extracellular structures
TR936|c5_g3_i1	KOG3667	3e-09	38	54.2	1	115	262	369	682	STAT protein	KT	Multiple classes
TR1167|c1_g3_i1	KOG0515	3e-06	53	44.4	23	61	582	620	752	p53-interacting protein 53BP/ASPP, contains ankyrin and SH3 domains	D	Cell cycle control, cell division, chromosome partitioning
TR1346|c3_g7_i1	KOG3513	5e-06	19	45.7	39	258	166	372	1051	Neural cell adhesion molecule L1	T	Signal transduction mechanisms
TR1567|c0_g1_i1	KOG0286	4e-38	81	150	1	80	90	171	343	G-protein beta subunit	R	General function prediction only
TR1710|c0_g3_i1	KOG1435	5e-08	57	49.9	1	28	401	428	428	Sterol reductase/lamin B receptor	IT	Multiple classes
TR2523|c0_g1_i1	KOG3627	2e-07	47	48.0	1	39	217	256	256	Trypsin	E	Amino acid transport and metabolism
TR3013|c0_g1_i2	KOG1080	3e-63	48	235	5	194	782	976	1005	Histone H3 (Lys4) methyltransferase complex, subunit SET1 and related methyltransferases	BK	Multiple classes
TR3424|c0_g1_i1	KOG2811	5e-33	46	133	6	134	156	280	420	Uncharacterized conserved protein	S	Function unknown
TR3653|c3_g1_i3	KOG0156	1e-05	26	42.1	9	53	5	49	489	Cytochrome P450 CYP2 subfamily	Q	Secondary metabolites biosynthesis, transport and catabolism
TR3775|c0_g1_i2	KOG2462	2e-07	44	49.0	66	129	190	251	279	C2H2-type Zn-finger protein	K	Transcription
TR4229|c0_g2_i1	KOG2271	8e-27	31	113	6	154	525	678	678	Nuclear pore complex component (sc Nup85)	YU	Multiple classes
TR4467|c0_g2_i2	KOG4219	6e-11	25	60.3	8	114	36	138	423	G protein-coupled receptor	T	Signal transduction mechanisms
TR4646|c0_g2_i1	KOG0579	6e-35	75	139	1	72	93	164	1187	Ste20-like serine/threonine protein kinase	T	Signal transduction mechanisms
TR4804|c0_g1_i1	KOG2825	2e-29	70	121	1	74	250	323	323	Putative arsenite-translocating ATPase	P	Inorganic ion transport and metabolism
TR4986|c0_g1_i1	KOG3867	7e-35	31	141	5	194	25	209	528	Sulfatase	R	General function prediction only
TR5454|c0_g3_i2	KOG2345	4e-22	51	96.9	1	74	4	77	302	Serine/threonine protein kinase/TGF-beta stimulated factor	KIT	Multiple classes
TR5703|c1_g1_i1	KOG1137	2e-44	66	170	1	100	296	395	668	mRNA cleavage and polyadenylation factor II complex, BRR5 (CPSF subunit)	A	RNA processing and modification
TR5894|c2_g9_i1	KOG2087	2e-19	47	88.0	12	81	3	72	363	Glycoprotein hormone receptor	T	Signal transduction mechanisms
TR6030|c0_g3_i1	KOG1006	3e-48	81	183	8	97	190	277	361	Mitogen-activated protein kinase (MAPK) kinase MKK4	T	Signal transduction mechanisms
TR6186|c0_g1_i1	KOG2354	1e-17	32	82.0	1	108	15	144	446	RNA Polymerase C (III) 37 kDa subunit	K	Transcription
TR6362|c0_g1_i1	KOG3743	3e-29	53	120	1	96	494	589	622	Recombination signal binding protein-J kappa(CBF1, Su(H), HS2NF5)	K	Transcription
TR6544|c0_g2_i1	KOG2523	4e-40	75	156	1	89	92	181	181	Predicted RNA-binding protein with PUA domain	J	Translation, ribosomal structure and biogenesis
TR6784|c0_g1_i1	KOG4258	2e-54	46	206	1	184	197	368	1025	Insulin/growth factor receptor (contains protein kinase domain)	T	Signal transduction mechanisms
TR7457|c1_g2_i1	KOG4052	3e-32	50	130	1	108	22	129	190	Uncharacterized conserved protein	S	Function unknown
TR7583|c0_g5_i3	KOG4007	4e-14	60	70.4	15	67	44	103	229	Uncharacterized conserved protein	S	Function unknown
TR7831|c2_g1_i1	KOG2462	5e-16	40	76.8	1	84	179	262	279	C2H2-type Zn-finger protein	K	Transcription
TR8217|c0_g1_i1	KOG0946	1e-45	65	175	8	125	150	270	970	ER-Golgi vesicle-tethering protein p115	U	Intracellular trafficking, secretion, and vesicular transport
TR8365|c5_g5_i2	KOG3627	1e-21	45	98.1	168	279	11	129	256	Trypsin	E	Amino acid transport and metabolism
TR8365|c5_g5_i2	KOG4289	3e-05	25	43.5	60	168	1237	1335	2531	Cadherin EGF LAG seven-pass G-type receptor	T	Signal transduction mechanisms
TR8564|c2_g6_i2	KOG1177	2e-16	60	78.1	1	48	467	514	596	Long chain fatty acid acyl-CoA ligase	I	Lipid transport and metabolism
TR8794|c0_g2_i1	KOG1474	1e-14	44	72.1	15	79	226	292	640	Transcription initiation factor TFIID, subunit BDF1 and related bromodomain proteins	K	Transcription
TR9017|c1_g3_i1	KOG2557	3e-05	40	40.8	17	71	233	287	427	Uncharacterized conserved protein, contains TLDc domain	S	Function unknown
TR9678|c0_g4_i1	KOG0115	6e-37	57	147	1	133	24	155	275	RNA-binding protein p54nrb (RRM superfamily)	A	RNA processing and modification
TR9862|c5_g2_i2	KOG0088	2e-65	62	241	1	145	64	208	218	GTPase Rab21, small G protein superfamily	R	General function prediction only
TR10133|c0_g8_i1	KOG1074	2e-34	41	140	1	201	623	819	958	Transcriptional repressor SALM	K	Transcription
TR10541|c0_g2_i4	KOG2206	1e-29	69	122	1	72	289	360	687	Exosome 3'-5' exoribonuclease complex, subunit PM/SCL-100 (Rrp6)	J	Translation, ribosomal structure and biogenesis
TR10735|c4_g7_i2	KOG4796	2e-17	25	84.4	273	400	433	556	604	RNA polymerase II elongation factor	K	Transcription
TR10735|c4_g7_i2	KOG4788	5e-08	20	53.4	82	266	33	170	172	Members of chemokine-like factor super family and related proteins	V	Defense mechanisms
TR10896|c0_g3_i1	KOG1508	2e-10	50	58.1	1	59	61	119	260	DNA replication factor/protein phosphatase inhibitor SET/SPR-2	L	Replication, recombination and repair
TR11100|c0_g1_i1	KOG1026	2e-04	50	38.1	1	26	561	586	774	Nerve growth factor receptor TRKA and related tyrosine kinases	TU	Multiple classes
TR11318|c1_g11_i2	KOG3894	1e-05	38	41.9	3	52	1	50	316	SNARE protein Syntaxin 18/UFE1	U	Intracellular trafficking, secretion, and vesicular transport
TR11882|c1_g2_i1	KOG0054	4e-58	49	218	1	173	1023	1198	1381	Multidrug resistance-associated protein/mitoxantrone resistance protein, ABC superfamily	Q	Secondary metabolites biosynthesis, transport and catabolism
TR12071|c0_g2_i1	KOG3746	9e-16	63	75.8	1	55	498	552	553	Uncharacterized conserved protein	S	Function unknown
TR12338|c0_g4_i3	KOG1423	2e-17	38	81.2	1	89	291	379	379	Ras-like GTPase ERA	DT	Multiple classes
TR12917|c0_g2_i4	KOG4561	7e-21	24	94.2	1	160	68	226	281	Uncharacterized conserved protein, contains TBC domain	TR	Multiple classes
TR13053|c1_g4_i2	KOG1461	1e-18	44	85.4	3	100	444	542	673	Translation initiation factor 2B, epsilon subunit (eIF-2Bepsilon/GCD6)	J	Translation, ribosomal structure and biogenesis
TR13241|c1_g5_i1	KOG2059	5e-06	26	43.4	2	84	571	645	800	Ras GTPase-activating protein	T	Signal transduction mechanisms
TR13499|c0_g1_i1	KOG2938	2e-15	41	74.6	3	76	18	91	350	Predicted inosine-uridine preferring nucleoside hydrolase	F	Nucleotide transport and metabolism
TR13795|c0_g2_i1	KOG2285	3e-52	61	197	1	127	187	311	777	E3 ubiquitin ligase, Cullin 1 component	O	Posttranslational modification, protein turnover, chaperones
TR14152|c1_g10_i1	KOG4628	1e-20	35	92.4	1	80	235	327	348	Predicted E3 ubiquitin ligase	O	Posttranslational modification, protein turnover, chaperones
TR14291|c0_g1_i1	KOG1997	3e-86	53	312	1	226	1274	1499	1518	PH domain-containing protein	T	Signal transduction mechanisms
TR14503|c1_g2_i2	KOG3020	4e-57	50	214	5	179	71	249	296	TatD-related DNase	L	Replication, recombination and repair
TR14680|c0_g1_i3	KOG4676	4e-12	65	63.6	4	41	51	88	479	Splicing factor, arginine/serine-rich	A	RNA processing and modification
TR15048|c0_g7_i2	KOG1256	1e-172	55	600	1	419	179	604	691	Long-chain acyl-CoA synthetases (AMP-forming)	I	Lipid transport and metabolism
TR15688|c0_g1_i1	KOG1237	6e-07	29	46.5	1	81	467	542	571	H+/oligopeptide symporter	E	Amino acid transport and metabolism
TR15930|c0_g1_i1	KOG4220	4e-10	26	57.3	2	108	110	213	503	Muscarinic acetylcholine receptor	T	Signal transduction mechanisms
TR16119|c0_g1_i1	KOG2145	1e-28	75	118	1	72	160	230	397	Cytoplasmic tryptophanyl-tRNA synthetase	J	Translation, ribosomal structure and biogenesis
TR16299|c0_g1_i1	KOG0532	1e-22	48	98.6	1	99	227	321	722	Leucine-rich repeat (LRR) protein, contains calponin homology domain	Z	Cytoskeleton
TR16569|c0_g6_i1	KOG0142	2e-37	68	147	1	90	87	176	225	Isopentenyl pyrophosphate:dimethylallyl pyrophosphate isomerase	Q	Secondary metabolites biosynthesis, transport and catabolism
TR16753|c2_g1_i2	KOG1151	1e-121	89	428	1	211	539	750	775	Tousled-like protein kinase	T	Signal transduction mechanisms
TR17148|c0_g1_i1	KOG2413	3e-26	48	110	2	93	105	196	606	Xaa-Pro aminopeptidase	E	Amino acid transport and metabolism
TR17554|c1_g2_i1	KOG3049	1e-128	81	451	1	240	46	286	288	Succinate dehydrogenase, Fe-S protein subunit	C	Energy production and conversion
TR17713|c0_g1_i1	KOG0006	2e-09	66	54.4	16	51	226	261	446	E3 ubiquitin-protein ligase (Parkin protein)	O	Posttranslational modification, protein turnover, chaperones
TR18192|c3_g4_i1	KOG0706	3e-26	49	111	27	141	339	454	454	Predicted GTPase-activating protein	T	Signal transduction mechanisms
TR19145|c1_g1_i2	KOG0186	2e-72	36	266	2	327	150	489	506	Proline oxidase	E	Amino acid transport and metabolism
TR19502|c0_g1_i1	KOG0174	8e-53	57	199	1	144	23	166	224	20S proteasome, regulatory subunit beta type PSMB6/PSMB9/PRE3	O	Posttranslational modification, protein turnover, chaperones
TR19629|c0_g1_i1	KOG4388	2e-19	40	89.8	1	173	640	820	880	Hormone-sensitive lipase HSL	I	Lipid transport and metabolism
TR20178|c0_g2_i1	KOG0405	3e-13	52	67.7	1	45	60	105	478	Pyridine nucleotide-disulphide oxidoreductase	Q	Secondary metabolites biosynthesis, transport and catabolism
TR20340|c0_g4_i1	KOG2112	3e-21	36	94.2	1	114	94	203	206	Lysophospholipase	I	Lipid transport and metabolism
TR20597|c0_g1_i1	KOG1189	2e-33	44	135	1	135	39	169	960	Global transcriptional regulator, cell division control protein	E	Amino acid transport and metabolism
TR20976|c0_g1_i1	KOG4788	8e-07	25	48.8	113	233	1	122	172	Members of chemokine-like factor super family and related proteins	V	Defense mechanisms
TR21133|c0_g1_i1	KOG3153	5e-19	39	86.5	1	89	72	160	250	Thiamine pyrophosphokinase	H	Coenzyme transport and metabolism
TR21290|c1_g1_i1	KOG0394	1e-53	53	202	1	147	47	198	210	Ras-related GTPase	R	General function prediction only
TR21485|c1_g6_i2	KOG4564	3e-34	46	138	1	129	331	464	473	Adenylate cyclase-coupled calcitonin receptor	T	Signal transduction mechanisms
TR21663|c0_g2_i1	KOG0213	1e-104	83	373	1	214	677	890	1172	Splicing factor 3b, subunit 1	A	RNA processing and modification
TR22158|c0_g1_i1	KOG0209	3e-18	61	83.8	1	59	758	815	1160	P-type ATPase	P	Inorganic ion transport and metabolism
TR22368|c2_g2_i3	KOG0164	1e-154	66	538	4	327	82	404	1001	Myosin class I heavy chain	Z	Cytoskeleton
TR22503|c0_g1_i1	KOG0690	2e-04	71	38.1	1	21	479	499	516	Serine/threonine protein kinase	T	Signal transduction mechanisms
TR23170|c0_g2_i1	KOG2692	2e-22	42	99.4	76	165	154	247	376	Sialyltransferase	G	Carbohydrate transport and metabolism
TR23340|c1_g3_i2	KOG0527	2e-07	19	49.9	52	168	10	126	331	HMG-box transcription factor	K	Transcription
TR23708|c0_g1_i1	KOG4308	5e-12	42	63.5	1	91	174	267	478	LRR-containing protein	S	Function unknown
TR23910|c0_g3_i3	KOG1667	1e-16	38	78.9	1	93	48	137	320	Zn2+-binding protein Melusin/RAR1, contains CHORD domain	R	General function prediction only
TR24148|c0_g1_i1	KOG3383	8e-21	41	92.5	6	83	100	173	187	Uncharacterized conserved protein	S	Function unknown
TR25048|c1_g15_i1	KOG4506	1e-07	64	48.7	1	34	207	240	598	Uncharacterized conserved protein	S	Function unknown
TR25325|c0_g4_i1	KOG3866	3e-29	58	120	1	115	138	252	442	DNA-binding protein of the nucleobindin family	R	General function prediction only
TR25538|c0_g1_i1	KOG2739	1e-19	72	88.5	1	65	94	158	260	Leucine-rich acidic nuclear protein	DR	Multiple classes
TR25717|c2_g1_i1	KOG0734	5e-26	57	109	1	84	636	722	752	AAA+-type ATPase containing the peptidase M41 domain	O	Posttranslational modification, protein turnover, chaperones
TR25844|c1_g7_i1	KOG0166	4e-18	61	83.4	1	60	140	199	514	Karyopherin (importin) alpha	U	Intracellular trafficking, secretion, and vesicular transport
TR26081|c3_g1_i1	KOG3770	7e-07	27	46.1	1	94	452	548	577	Acid sphingomyelinase and PHM5 phosphate metabolism protein	I	Lipid transport and metabolism
TR26194|c0_g2_i1	KOG4012	8e-11	50	59.4	3	82	44	122	243	Histone H1	B	Chromatin structure and dynamics
TR26578|c0_g1_i1	KOG3441	3e-44	49	171	3	143	5	149	149	Mitochondrial ribosomal protein L14	J	Translation, ribosomal structure and biogenesis
TR26719|c1_g5_i2	KOG3627	1e-25	42	108	1	104	152	256	256	Trypsin	E	Amino acid transport and metabolism
TR26899|c0_g1_i1	KOG1126	1e-45	71	175	1	104	332	435	638	DNA-binding cell division cycle control protein	D	Cell cycle control, cell division, chromosome partitioning
TR27094|c0_g9_i1	KOG2216	5e-10	40	56.6	1	65	245	303	303	Conserved coiled/coiled coil protein	S	Function unknown
TR27553|c0_g1_i1	KOG2509	2e-16	40	78.0	1	69	389	451	455	Seryl-tRNA synthetase	J	Translation, ribosomal structure and biogenesis
TR27943|c0_g1_i1	KOG0020	0.0	48	659	1	697	84	778	785	Endoplasmic reticulum glucose-regulated protein (GRP94/endoplasmin), HSP90 family	O	Posttranslational modification, protein turnover, chaperones
TR28104|c1_g11_i1	KOG2769	2e-45	65	175	1	143	357	498	522	Putative u4/u6 small nuclear ribonucleoprotein	A	RNA processing and modification
TR28259|c0_g6_i1	KOG0540	5e-25	46	106	1	81	254	334	536	3-Methylcrotonyl-CoA carboxylase, non-biotin containing subunit/Acetyl-CoA carboxylase carboxyl transferase, subunit beta	EI	Multiple classes
TR28501|c1_g3_i3	KOG4609	6e-18	72	83.2	9	59	234	284	284	Predicted phosphoglycerate mutase	R	General function prediction only
TR28705|c0_g3_i1	KOG1281	6e-18	55	83.0	1	65	522	586	586	Na+/dicarboxylate, Na+/tricarboxylate and phosphate transporters	P	Inorganic ion transport and metabolism
TR28936|c0_g2_i6	KOG3867	2e-06	33	45.0	1	63	465	527	528	Sulfatase	R	General function prediction only
TR29468|c0_g3_i1	KOG1041	2e-22	34	100	98	219	311	399	876	Translation initiation factor 2C (eIF-2C) and related proteins	J	Translation, ribosomal structure and biogenesis
TR29581|c1_g1_i1	KOG1539	2e-09	30	54.6	11	95	823	910	910	WD repeat protein	R	General function prediction only
TR29777|c0_g1_i1	KOG0191	1e-25	56	108	1	86	36	120	383	Thioredoxin/protein disulfide isomerase	O	Posttranslational modification, protein turnover, chaperones
TR30106|c0_g1_i1	KOG2424	3e-55	78	207	1	112	1	112	195	Protein involved in transcription start site selection	K	Transcription
TR30323|c1_g1_i1	KOG0265	2e-39	67	155	1	105	123	227	338	U5 snRNP-specific protein-like factor and related proteins	A	RNA processing and modification
TR30536|c0_g10_i2	KOG4351	1e-05	38	42.7	1	26	165	190	244	Uncharacterized conserved protein	S	Function unknown
TR30691|c0_g1_i1	KOG2670	2e-35	71	140	1	84	72	156	433	Enolase	G	Carbohydrate transport and metabolism
TR31072|c1_g1_i1	KOG0274	1e-04	22	40.0	3	60	92	149	537	Cdc4 and related F-box and WD-40 proteins	R	General function prediction only
TR31399|c0_g1_i1	KOG4018	2e-39	51	156	3	217	2	215	215	Uncharacterized conserved protein, contains RWD domain	S	Function unknown
TR31592|c0_g3_i1	KOG1522	6e-32	54	129	1	98	175	277	285	RNA polymerase II, subunit POLR2C/RPB3	K	Transcription
TR31773|c1_g5_i1	KOG1316	1e-30	68	125	1	74	59	132	464	Argininosuccinate lyase	E	Amino acid transport and metabolism
TR31909|c0_g1_i2	KOG1659	6e-25	74	106	1	70	3	72	224	Class 2 transcription repressor NC2, alpha subunit (DRAP1)	K	Transcription
TR32629|c0_g2_i4	KOG2016	9e-20	44	88.9	3	86	231	308	523	NEDD8-activating complex, APP-BP1/UBA5 component	O	Posttranslational modification, protein turnover, chaperones
TR32830|c0_g5_i2	KOG2324	8e-39	46	153	3	130	243	368	457	Prolyl-tRNA synthetase	J	Translation, ribosomal structure and biogenesis
TR33162|c2_g5_i1	KOG2376	2e-11	45	61.6	2	62	180	239	652	Signal recognition particle, subunit Srp72	U	Intracellular trafficking, secretion, and vesicular transport
TR33364|c0_g2_i1	KOG0214	1e-111	74	395	1	217	924	1139	1141	RNA polymerase II, second largest subunit	K	Transcription
TR33606|c1_g1_i1	KOG3407	7e-21	59	94.0	2	139	8	135	151	Uncharacterized conserved protein	S	Function unknown
TR33779|c1_g1_i1	KOG2235	6e-22	63	96.2	4	66	1	63	776	Uncharacterized conserved protein	S	Function unknown
TR33956|c1_g3_i1	KOG1512	2e-17	10	80.9	4	70	134	201	381	PHD Zn-finger protein	R	General function prediction only
TR34138|c2_g1_i1	KOG0216	2e-21	43	94.6	1	93	1021	1110	1111	RNA polymerase I, second largest subunit	K	Transcription
TR34343|c0_g2_i1	KOG0942	4e-17	38	80.4	1	74	390	465	1001	E3 ubiquitin protein ligase	O	Posttranslational modification, protein turnover, chaperones
TR34601|c0_g1_i1	KOG0180	8e-34	73	135	1	73	132	204	204	20S proteasome, regulatory subunit beta type PSMB3/PUP3	O	Posttranslational modification, protein turnover, chaperones
TR34953|c0_g7_i1	KOG1219	4e-07	34	47.3	11	58	3923	3972	4289	Uncharacterized conserved protein, contains laminin, cadherin and EGF domains	T	Signal transduction mechanisms
TR35179|c0_g1_i1	KOG3820	4e-63	80	233	1	113	237	349	461	Aromatic amino acid hydroxylase	E	Amino acid transport and metabolism
TR35400|c0_g1_i3	KOG3859	2e-41	77	160	1	94	52	145	406	Septins (P-loop GTPases)	D	Cell cycle control, cell division, chromosome partitioning
TR35602|c1_g2_i1	KOG0796	3e-67	65	249	1	212	19	231	319	Spliceosome subunit	A	RNA processing and modification
TR36043|c2_g5_i1	KOG2519	4e-35	62	140	1	108	177	285	449	5'-3' exonuclease	L	Replication, recombination and repair
TR36255|c0_g1_i2	KOG3088	2e-04	24	40.7	64	151	11	101	313	Secretory carrier membrane protein	U	Intracellular trafficking, secretion, and vesicular transport
TR36620|c0_g6_i2	KOG3078	1e-15	42	75.4	1	63	13	75	235	Adenylate kinase	F	Nucleotide transport and metabolism
TR36821|c1_g2_i1	KOG2096	1e-23	62	102	2	60	223	281	420	WD40 repeat protein	R	General function prediction only
TR37325|c0_g8_i1	KOG2937	3e-21	55	93.9	3	87	82	165	348	Decapping enzyme complex, predicted pyrophosphatase DCP2	A	RNA processing and modification
TR37546|c0_g14_i2	KOG0199	2e-30	37	125	10	139	139	269	1039	ACK and related non-receptor tyrosine kinases	T	Signal transduction mechanisms
TR37876|c0_g1_i3	KOG4086	7e-36	73	142	4	110	6	113	130	Transcriptional regulator SOH1	KL	Multiple classes
TR38086|c0_g1_i2	KOG1343	3e-21	64	94.3	1	73	724	796	797	Histone deacetylase complex, catalytic component HDA1	B	Chromatin structure and dynamics
TR38285|c0_g1_i1	KOG1257	3e-37	81	146	1	76	256	331	582	NADP+-dependent malic enzyme	C	Energy production and conversion
TR38553|c0_g1_i1	KOG1751	1e-20	59	92.3	2	107	36	142	157	60s ribosomal protein L23	J	Translation, ribosomal structure and biogenesis
TR38732|c0_g3_i1	KOG1366	4e-15	55	73.5	1	63	1153	1210	1436	Alpha-macroglobulin	O	Posttranslational modification, protein turnover, chaperones
TR38890|c1_g1_i2	KOG4205	6e-14	58	69.7	1	53	24	76	311	RNA-binding protein musashi/mRNA cleavage and polyadenylation factor I complex, subunit HRP1	A	RNA processing and modification
TR39525|c0_g1_i1	KOG2650	8e-34	36	137	1	172	4	170	418	Zinc carboxypeptidase	S	Function unknown
TR39713|c0_g1_i1	KOG3457	3e-17	53	80.8	11	97	1	86	88	Sec61 protein translocation complex, beta subunit	O	Posttranslational modification, protein turnover, chaperones
TR40021|c0_g4_i2	KOG2091	2e-20	42	91.6	2	95	21	117	392	Predicted member of glycosyl hydrolase family 18	G	Carbohydrate transport and metabolism
TR40184|c0_g1_i1	KOG0011	8e-14	60	69.2	1	46	127	172	340	Nucleotide excision repair factor NEF2, RAD23 component	L	Replication, recombination and repair
TR40469|c0_g4_i1	KOG0073	3e-26	79	110	1	62	43	104	185	GTP-binding ADP-ribosylation factor-like protein ARL2	UZ	Multiple classes
TR40621|c1_g2_i1	KOG0516	3e-16	27	79.4	3	217	624	838	1047	Dystonin, GAS (Growth-arrest-specific protein), and related proteins	Z	Cytoskeleton
TR41054|c0_g4_i1	KOG0443	1e-15	41	75.7	3	60	295	351	827	Actin regulatory proteins (gelsolin/villin family)	Z	Cytoskeleton
TR41620|c0_g2_i1	KOG2763	2e-04	16	38.8	11	93	243	322	357	Acyl-CoA thioesterase	I	Lipid transport and metabolism
TR41828|c1_g1_i2	KOG4289	2e-04	24	40.4	12	139	1741	1882	2531	Cadherin EGF LAG seven-pass G-type receptor	T	Signal transduction mechanisms
TR42073|c0_g2_i3	KOG2184	2e-12	36	65.8	22	162	1	123	767	Tuftelin-interacting protein TIP39, contains G-patch domain	A	RNA processing and modification
TR42704|c1_g1_i1	KOG4289	1e-48	27	188	1	470	215	664	2531	Cadherin EGF LAG seven-pass G-type receptor	T	Signal transduction mechanisms
TR42894|c0_g1_i1	KOG0930	0.001	36	36.9	84	128	262	307	395	Guanine nucleotide exchange factor Cytohesin, contains PH and Sec7 domains	U	Intracellular trafficking, secretion, and vesicular transport
TR43100|c0_g2_i2	KOG2967	2e-57	50	215	7	195	93	284	314	Uncharacterized conserved protein	S	Function unknown
TR43277|c2_g2_i1	KOG4219	2e-05	21	42.6	1	132	135	283	423	G protein-coupled receptor	T	Signal transduction mechanisms
TR43664|c2_g7_i1	KOG3030	2e-31	59	127	1	96	170	266	317	Lipid phosphate phosphatase and related enzymes of the PAP2 family	I	Lipid transport and metabolism
TR43882|c1_g3_i5	KOG2086	9e-34	40	137	8	166	212	378	380	Protein tyrosine phosphatase SHP1/Cofactor for p97 ATPase-mediated vesicle membrane fusion	Y	Nuclear structure
TR44095|c0_g6_i1	KOG0394	3e-20	50	90.8	1	78	97	178	210	Ras-related GTPase	R	General function prediction only
TR44730|c1_g2_i1	KOG3788	2e-55	60	209	1	182	163	342	441	Predicted divalent cation transporter	P	Inorganic ion transport and metabolism
TR45082|c0_g1_i1	KOG2277	1e-09	28	55.6	1	88	393	475	596	S-M checkpoint control protein CID1 and related nucleotidyltransferases	D	Cell cycle control, cell division, chromosome partitioning
TR45246|c0_g2_i1	KOG3242	1e-68	59	252	1	162	20	189	208	Oligoribonuclease (3'->5' exoribonuclease)	A	RNA processing and modification
TR45405|c0_g2_i2	KOG0156	6e-24	48	103	2	81	360	441	489	Cytochrome P450 CYP2 subfamily	Q	Secondary metabolites biosynthesis, transport and catabolism
TR45574|c0_g1_i1	KOG4835	1e-13	35	68.9	7	84	4	80	144	DNA-binding protein C1D involved in regulation of double-strand break repair	L	Replication, recombination and repair
TR45977|c1_g3_i8	KOG3662	1e-10	24	59.2	1	128	153	279	410	Cell division control protein/predicted DNA repair exonuclease	L	Replication, recombination and repair
TR46163|c1_g4_i3	KOG1364	1e-08	34	51.9	1	41	316	356	356	Predicted ubiquitin regulatory protein, contains UAS and UBX domains	O	Posttranslational modification, protein turnover, chaperones
TR46447|c0_g3_i1	KOG0135	2e-34	55	137	1	88	120	207	661	Pristanoyl-CoA/acyl-CoA oxidase	IQ	Multiple classes
TR46639|c1_g2_i3	KOG2579	4e-21	50	93.6	1	77	257	333	338	Ficolin and related extracellular proteins	R	General function prediction only
TR47127|c0_g1_i1	KOG4292	8e-07	23	46.5	33	117	266	349	454	Cubilin, multiligand receptor mediating cobalamin absorption	H	Coenzyme transport and metabolism
TR47299|c0_g5_i1	KOG4423	2e-13	46	67.8	1	62	160	222	229	GTP-binding protein-like, RAS superfamily	T	Signal transduction mechanisms
TR47897|c0_g2_i1	KOG2415	0.0	65	1009	1	623	4	621	621	Electron transfer flavoprotein ubiquinone oxidoreductase	C	Energy production and conversion
TR48073|c1_g2_i1	KOG2719	2e-74	49	272	1	239	218	425	428	Metalloprotease	R	General function prediction only
TR48287|c0_g5_i1	KOG1693	3e-12	46	64.2	1	45	161	205	209	emp24/gp25L/p24 family of membrane trafficking proteins	U	Intracellular trafficking, secretion, and vesicular transport
TR48556|c0_g2_i2	KOG0160	4e-18	18	85.4	1	186	238	431	862	Myosin class V heavy chain	Z	Cytoskeleton
TR48771|c2_g8_i1	KOG1226	4e-14	52	70.4	1	73	364	435	783	Integrin beta subunit (N-terminal portion of extracellular region)	TW	Multiple classes
TR48941|c0_g3_i1	KOG3773	2e-25	42	109	1	109	151	259	354	Adiponutrin and related vesicular transport proteins; predicted alpha/beta hydrolase	U	Intracellular trafficking, secretion, and vesicular transport
TR49350|c0_g1_i1	KOG2882	9e-31	47	125	4	115	11	122	306	p-Nitrophenyl phosphatase	P	Inorganic ion transport and metabolism
TR49744|c0_g1_i3	KOG2856	2e-26	45	111	1	93	204	296	472	Adaptor protein PACSIN	TUZ	Multiple classes
TR49927|c0_g1_i1	KOG3598	1e-30	74	125	1	83	1568	1649	2220	Thyroid hormone receptor-associated protein complex, subunit TRAP230	K	Transcription
TR50530|c0_g2_i1	KOG1701	7e-19	29	88.6	61	224	273	441	468	Focal adhesion adaptor protein Paxillin and related LIM proteins	T	Signal transduction mechanisms
TR50911|c0_g8_i1	KOG1141	1e-09	9	55.2	1	98	302	399	1262	Predicted histone methyl transferase	B	Chromatin structure and dynamics
TR51162|c0_g1_i1	KOG1409	3e-45	74	173	1	101	178	278	404	Uncharacterized conserved protein, contains WD40 repeats and FYVE domains	S	Function unknown
TR51359|c0_g11_i1	KOG1201	3e-18	51	84.1	1	68	3	70	300	Hydroxysteroid 17-beta dehydrogenase 11	Q	Secondary metabolites biosynthesis, transport and catabolism
TR51731|c0_g1_i4	KOG3360	1e-04	47	38.7	1	36	63	98	98	Acylphosphatase	C	Energy production and conversion
TR51996|c0_g3_i1	KOG2159	1e-16	47	78.9	1	67	184	250	416	tRNA nucleotidyltransferase/poly(A) polymerase	J	Translation, ribosomal structure and biogenesis
TR52403|c0_g3_i4	KOG0208	6e-10	25	56.9	2	107	1033	1139	1140	Cation transport ATPase	P	Inorganic ion transport and metabolism
TR52577|c0_g1_i1	KOG0190	3e-09	41	54.2	1	48	27	74	493	Protein disulfide isomerase (prolyl 4-hydroxylase beta subunit)	O	Posttranslational modification, protein turnover, chaperones
TR52768|c2_g2_i1	KOG0022	3e-65	69	241	2	155	1	163	375	Alcohol dehydrogenase, class III	Q	Secondary metabolites biosynthesis, transport and catabolism
TR53125|c0_g1_i1	KOG1542	5e-28	59	116	1	77	175	249	372	Cysteine proteinase Cathepsin F	O	Posttranslational modification, protein turnover, chaperones
TR53355|c0_g3_i1	KOG3627	1e-12	32	65.0	1	74	143	218	256	Trypsin	E	Amino acid transport and metabolism
TR53737|c0_g2_i1	KOG1666	5e-11	56	60.3	1	57	1	57	220	V-SNARE	U	Intracellular trafficking, secretion, and vesicular transport
TR53932|c0_g3_i1	KOG0598	5e-20	51	90.0	18	94	10	86	357	Ribosomal protein S6 kinase and related proteins	RT	Multiple classes
TR54646|c1_g1_i1	KOG2951	1e-33	56	135	1	88	17	106	279	Inositol monophosphatase	G	Carbohydrate transport and metabolism
TR54856|c4_g1_i1	KOG1342	2e-35	80	140	1	63	249	311	425	Histone deacetylase complex, catalytic component RPD3	B	Chromatin structure and dynamics
TR55173|c1_g1_i1	KOG2132	7e-19	45	86.2	6	79	285	355	355	Uncharacterized conserved protein, contains JmjC domain	BT	Multiple classes
TR55363|c0_g4_i2	KOG2463	2e-44	41	172	1	189	97	299	376	Predicted RNA-binding protein Nob1p involved in 26S proteasome assembly	O	Posttranslational modification, protein turnover, chaperones
TR55591|c2_g3_i2	KOG3847	7e-06	43	43.0	1	39	359	396	399	Phospholipase A2 (platelet-activating factor acetylhydrolase in humans)	I	Lipid transport and metabolism
TR55767|c0_g1_i1	KOG4191	3e-15	66	74.3	1	71	61	132	516	Histone acetyltransferases PCAF/SAGA/ADA, subunit TADA3L/NGG1	B	Chromatin structure and dynamics
TR56000|c0_g11_i2	KOG1234	4e-59	58	220	1	142	83	224	363	ABC (ATP binding cassette) 1 protein	R	General function prediction only
TR56361|c1_g3_i1	KOG0200	2e-17	50	81.1	11	66	409	464	609	Fibroblast/platelet-derived growth factor receptor and related receptor tyrosine kinases	T	Signal transduction mechanisms
TR56514|c1_g1_i1	KOG3508	2e-51	26	196	1	230	291	516	932	GTPase-activating protein	R	General function prediction only
TR56686|c0_g3_i1	KOG4796	2e-28	36	119	1	230	109	344	604	RNA polymerase II elongation factor	K	Transcription
TR56827|c0_g1_i1	KOG1633	1e-60	67	226	16	153	121	258	776	F-box protein JEMMA and related proteins with JmjC, PHD, F-box and LRR domains	B	Chromatin structure and dynamics
TR57201|c0_g2_i1	KOG4220	3e-04	25	37.3	1	72	2	68	503	Muscarinic acetylcholine receptor	T	Signal transduction mechanisms
TR58054|c0_g1_i1	KOG1584	4e-14	29	70.7	4	104	25	137	297	Sulfotransferase	R	General function prediction only
TR58250|c0_g4_i1	KOG0058	2e-24	43	104	1	88	402	489	716	Peptide exporter, ABC superfamily	U	Intracellular trafficking, secretion, and vesicular transport
TR58473|c0_g2_i1	KOG3049	4e-13	80	67.0	1	35	247	281	288	Succinate dehydrogenase, Fe-S protein subunit	C	Energy production and conversion
TR58580|c3_g7_i1	KOG3623	4e-16	43	76.8	7	73	894	960	1007	Homeobox transcription factor SIP1	K	Transcription
TR58830|c1_g1_i1	KOG2665	3e-49	62	187	1	117	95	211	453	Predicted FAD-dependent oxidoreductase	S	Function unknown
TR59253|c0_g2_i2	KOG4621	4e-28	52	116	1	86	81	167	167	Uncharacterized conserved protein	S	Function unknown
TR59423|c1_g1_i1	KOG2555	1e-29	77	121	1	75	1	75	588	AICAR transformylase/IMP cyclohydrolase/methylglyoxal synthase	F	Nucleotide transport and metabolism
TR59717|c0_g1_i1	KOG4221	1e-14	24	73.9	26	198	245	410	1381	Receptor mediating netrin-dependent axon guidance	T	Signal transduction mechanisms
TR60109|c0_g2_i1	KOG2255	2e-23	43	101	7	118	37	147	224	Peptidyl-tRNA hydrolase	J	Translation, ribosomal structure and biogenesis
TR60291|c0_g1_i1	KOG1179	0.0	49	759	3	619	30	649	649	Very long-chain acyl-CoA synthetase/fatty acid transporter	I	Lipid transport and metabolism
TR60711|c0_g1_i1	KOG1584	5e-10	42	56.8	1	45	125	169	297	Sulfotransferase	R	General function prediction only
TR61134|c0_g1_i1	KOG3576	1e-06	46	45.2	2	44	151	193	267	Ovo and related transcription factors	K	Transcription
TR61705|c0_g1_i1	KOG1934	5e-28	46	116	1	107	722	829	868	Predicted membrane protein (patched superfamily)	R	General function prediction only
TR65|c0_g2_i1	KOG3952	8e-18	54	82.5	1	57	196	252	304	Uncharacterized conserved protein	S	Function unknown
TR286|c1_g1_i1	KOG0927	9e-20	47	89.3	1	109	1	104	614	Predicted transporter (ABC superfamily)	R	General function prediction only
TR483|c0_g4_i1	KOG2314	2e-83	54	302	4	220	479	698	698	Translation initiation factor 3, subunit b (eIF-3b)	J	Translation, ribosomal structure and biogenesis
TR829|c0_g5_i1	KOG4703	3e-12	28	65.7	76	165	1	107	431	Uncharacterized conserved protein	S	Function unknown
TR1256|c0_g6_i1	KOG3623	3e-10	36	57.1	1	68	895	960	1007	Homeobox transcription factor SIP1	K	Transcription
TR1495|c2_g2_i2	KOG3882	4e-12	33	63.5	1	105	9	112	237	Tetraspanin family integral membrane protein	R	General function prediction only
TR1644|c5_g4_i2	KOG1191	4e-04	25	38.0	10	113	267	366	531	Mitochondrial GTPase	J	Translation, ribosomal structure and biogenesis
TR2448|c0_g9_i1	KOG0697	2e-36	81	144	1	80	215	293	379	Protein phosphatase 1B (formerly 2C)	T	Signal transduction mechanisms
TR2870|c0_g2_i1	KOG1832	6e-27	37	113	1	121	1343	1475	1516	HIV-1 Vpr-binding protein	D	Cell cycle control, cell division, chromosome partitioning
TR3323|c0_g1_i1	KOG3882	1e-12	27	65.9	1	121	1	132	237	Tetraspanin family integral membrane protein	R	General function prediction only
TR3552|c2_g8_i1	KOG1206	9e-32	56	129	1	108	136	240	272	Peroxisomal multifunctional beta-oxidation protein and related enzymes	I	Lipid transport and metabolism
TR3698|c1_g2_i1	KOG3577	2e-05	62	41.6	10	33	43	66	556	Smoothened and related G-protein-coupled receptors	T	Signal transduction mechanisms
TR4094|c0_g3_i1	KOG0192	2e-13	27	69.0	10	129	41	152	362	Tyrosine kinase specific for activated (GTP-bound) p21cdc42Hs	T	Signal transduction mechanisms
TR4745|c0_g3_i1	KOG3825	2e-28	42	118	1	119	153	271	316	Deoxyribonuclease II	L	Replication, recombination and repair
TR5078|c0_g12_i1	KOG3573	2e-08	47	51.3	1	34	230	263	300	Caspase, apoptotic cysteine protease	D	Cell cycle control, cell division, chromosome partitioning
TR5772|c1_g9_i1	KOG3742	3e-58	88	216	1	96	461	556	692	Glycogen synthase	G	Carbohydrate transport and metabolism
TR5940|c5_g11_i1	KOG1840	5e-17	27	80.0	1	83	238	316	508	Kinesin light chain	Z	Cytoskeleton
TR6103|c1_g1_i1	KOG2195	6e-06	32	43.1	1	67	530	596	702	Transferrin receptor and related proteins containing the protease-associated (PA) domain	OPR	Multiple classes
TR6306|c0_g9_i1	KOG2366	3e-34	66	137	1	83	58	140	414	Alpha-D-galactosidase (melibiase)	G	Carbohydrate transport and metabolism
TR6453|c0_g1_i6	KOG1605	1e-16	32	79.3	2	134	32	167	262	TFIIF-interacting CTD phosphatase, including NLI-interacting factor (involved in RNA polymerase II regulation)	K	Transcription
TR6684|c1_g4_i1	KOG1930	3e-75	68	275	1	191	290	478	483	Focal adhesion protein Tensin, contains PTB domain	TZ	Multiple classes
TR6864|c0_g1_i1	KOG3637	9e-08	27	49.2	1	99	859	952	1030	Vitronectin receptor, alpha subunit	W	Extracellular structures
TR7107|c0_g1_i1	KOG0124	1e-48	77	185	3	108	100	205	544	Polypyrimidine tract-binding protein PUF60 (RRM superfamily)	A	RNA processing and modification
TR7378|c0_g1_i1	KOG2514	3e-11	40	61.1	1	71	446	517	861	Uncharacterized conserved protein	S	Function unknown
TR8122|c0_g4_i4	KOG2522	2e-81	39	296	1	326	235	560	560	Filamentous baseplate protein Ligatin, contains PUA domain	J	Translation, ribosomal structure and biogenesis
TR8662|c2_g1_i1	KOG2619	6e-05	45	40.0	10	60	70	119	372	Fucosyltransferase	GE	Multiple classes
TR8877|c0_g2_i1	KOG4281	5e-05	48	39.9	1	29	206	234	236	Uncharacterized conserved protein	S	Function unknown
TR9114|c0_g1_i1	KOG3052	1e-126	70	444	34	302	41	310	311	Cytochrome c1	C	Energy production and conversion
TR9344|c0_g3_i3	KOG1362	3e-15	33	74.6	9	123	95	200	577	Choline transporter-like protein	I	Lipid transport and metabolism
TR9591|c0_g2_i1	KOG3245	2e-14	41	71.3	2	100	9	106	106	Uncharacterized conserved protein	S	Function unknown
TR9767|c0_g1_i1	KOG4047	7e-09	20	53.5	8	114	64	176	429	Docking protein 1 (p62dok)	T	Signal transduction mechanisms
TR10248|c0_g3_i1	KOG1219	4e-04	28	37.3	9	77	3220	3285	4289	Uncharacterized conserved protein, contains laminin, cadherin and EGF domains	T	Signal transduction mechanisms
TR10444|c1_g1_i1	KOG2249	1e-49	41	190	18	213	22	228	280	3'-5' exonuclease	L	Replication, recombination and repair
TR10824|c0_g6_i1	KOG0101	1e-15	83	75.1	1	48	567	614	620	Molecular chaperones HSP70/HSC70, HSP70 superfamily	O	Posttranslational modification, protein turnover, chaperones
TR10997|c0_g6_i2	KOG3212	1e-27	41	116	39	156	46	162	208	Uncharacterized conserved protein related to IojAP	S	Function unknown
TR11214|c3_g1_i1	KOG0856	2e-47	49	181	1	136	4	141	146	Predicted pilin-like transcription factor	O	Posttranslational modification, protein turnover, chaperones
TR11714|c1_g1_i2	KOG1226	2e-38	44	152	1	173	482	655	783	Integrin beta subunit (N-terminal portion of extracellular region)	TW	Multiple classes
TR11970|c0_g3_i1	KOG0724	1e-24	32	107	14	195	1	185	335	Zuotin and related molecular chaperones (DnaJ superfamily), contains DNA-binding domains	O	Posttranslational modification, protein turnover, chaperones
TR12250|c1_g1_i1	KOG0563	1e-26	67	111	1	65	329	395	499	Glucose-6-phosphate 1-dehydrogenase	G	Carbohydrate transport and metabolism
TR12823|c0_g4_i1	KOG0787	2e-20	68	91.5	1	58	135	191	414	Dehydrogenase kinase	T	Signal transduction mechanisms
TR12996|c0_g3_i1	KOG4536	6e-29	41	120	1	151	218	347	347	Predicted membrane protein	S	Function unknown
TR13144|c1_g7_i1	KOG0018	3e-16	50	77.6	1	105	663	763	1141	Structural maintenance of chromosome protein 1 (sister chromatid cohesion complex Cohesin, subunit SMC1)	D	Cell cycle control, cell division, chromosome partitioning
TR13745|c0_g6_i1	KOG0866	3e-18	65	84.0	1	73	135	207	327	Ran-binding protein RANBP3	U	Intracellular trafficking, secretion, and vesicular transport
TR14068|c1_g18_i2	KOG0289	4e-45	64	174	1	134	87	219	506	mRNA splicing factor	R	General function prediction only
TR14578|c0_g2_i1	KOG2822	4e-06	33	44.1	5	62	331	392	407	Sphingoid base-phosphate phosphatase	I	Lipid transport and metabolism
TR14799|c0_g9_i1	KOG4578	1e-26	46	112	1	119	140	266	421	Uncharacterized conserved protein, contains KAZAL and TY domains	R	General function prediction only
TR14971|c1_g1_i1	KOG4159	1e-08	27	52.3	1	79	306	384	398	Predicted E3 ubiquitin ligase	O	Posttranslational modification, protein turnover, chaperones
TR15361|c3_g1_i1	KOG4590	6e-06	27	43.5	6	92	1	90	409	Signal transduction protein Enabled, contains WH1 domain	T	Signal transduction mechanisms
TR15568|c0_g3_i1	KOG3513	1e-13	36	70.4	32	124	239	332	1051	Neural cell adhesion molecule L1	T	Signal transduction mechanisms
TR15568|c0_g3_i1	KOG3516	2e-04	24	40.0	142	191	1225	1278	1306	Neurexin IV	T	Signal transduction mechanisms
TR16044|c1_g1_i1	KOG3710	1e-27	68	114	1	69	40	108	280	EGL-Nine (EGLN) protein	T	Signal transduction mechanisms
TR16184|c0_g1_i1	KOG4728	4e-10	34	57.3	10	82	92	164	176	Anti-apoptotic Bcl-2 family proteins, prevent opening of mitochondrial porin channel	T	Signal transduction mechanisms
TR16686|c1_g5_i1	KOG4212	2e-17	39	81.7	1	128	484	608	608	RNA-binding protein hnRNP-M	A	RNA processing and modification
TR16878|c0_g2_i1	KOG3623	4e-13	31	67.5	27	106	891	970	1007	Homeobox transcription factor SIP1	K	Transcription
TR17048|c2_g5_i4	KOG3516	4e-05	46	40.3	8	37	142	173	1306	Neurexin IV	T	Signal transduction mechanisms
TR17252|c0_g3_i2	KOG0138	1e-51	61	196	25	170	16	163	432	Glutaryl-CoA dehydrogenase	E	Amino acid transport and metabolism
TR17639|c0_g2_i1	KOG1654	2e-19	54	87.6	1	62	5	65	116	Microtubule-associated anchor protein involved in autophagy and membrane trafficking	Z	Cytoskeleton
TR18070|c0_g1_i1	KOG4212	2e-26	65	110	1	78	534	608	608	RNA-binding protein hnRNP-M	A	RNA processing and modification
TR18349|c0_g1_i1	KOG1632	2e-08	31	53.5	71	131	285	345	345	Uncharacterized PHD Zn-finger protein	R	General function prediction only
TR18576|c0_g2_i1	KOG3737	1e-48	73	185	11	114	287	389	603	Predicted polypeptide N-acetylgalactosaminyltransferase	O	Posttranslational modification, protein turnover, chaperones
TR18797|c2_g10_i2	KOG1838	1e-18	31	85.3	6	104	303	388	409	Alpha/beta hydrolase	R	General function prediction only
TR19257|c0_g2_i1	KOG0170	4e-26	54	110	1	72	464	534	621	E3 ubiquitin protein ligase	O	Posttranslational modification, protein turnover, chaperones
TR19449|c0_g1_i1	KOG3464	6e-36	89	142	1	106	1	106	106	60S ribosomal protein L44	J	Translation, ribosomal structure and biogenesis
TR19925|c2_g1_i1	KOG1179	1e-26	46	113	1	113	185	299	649	Very long-chain acyl-CoA synthetase/fatty acid transporter	I	Lipid transport and metabolism
TR20107|c0_g6_i1	KOG0678	4e-30	89	123	1	68	267	334	415	Actin-related protein Arp2/3 complex, subunit Arp3	Z	Cytoskeleton
TR20245|c4_g4_i1	KOG1565	2e-34	45	139	1	136	73	191	469	Gelatinase A and related matrix metalloproteases	OW	Multiple classes
TR21412|c0_g1_i1	KOG0044	2e-28	44	118	1	94	58	150	193	Ca2+ sensor (EF-Hand superfamily)	T	Signal transduction mechanisms
TR21572|c1_g10_i1	KOG0604	1e-57	78	215	1	120	250	369	400	MAP kinase-activated protein kinase 2	T	Signal transduction mechanisms
TR21957|c0_g1_i1	KOG1874	3e-46	40	177	1	130	681	810	1477	KEKE-like motif-containing transcription regulator (Rlr1)/suppressor of sin4	K	Transcription
TR22246|c2_g1_i3	KOG0817	6e-24	50	103	1	84	24	107	142	Acyl-CoA-binding protein	I	Lipid transport and metabolism
TR22419|c1_g1_i2	KOG0690	3e-06	29	44.6	49	117	4	75	516	Serine/threonine protein kinase	T	Signal transduction mechanisms
TR22783|c1_g5_i1	KOG0029	8e-07	23	46.1	5	73	332	402	501	Amine oxidase	Q	Secondary metabolites biosynthesis, transport and catabolism
TR22978|c0_g1_i1	KOG1192	4e-04	37	37.2	11	64	4	57	496	UDP-glucuronosyl and UDP-glucosyl transferase	GC	Multiple classes
TR23100|c0_g8_i1	KOG0569	1e-13	33	68.7	1	78	221	300	485	Permease of the major facilitator superfamily	G	Carbohydrate transport and metabolism
TR23267|c0_g2_i1	KOG2514	1e-04	65	38.8	1	26	282	306	861	Uncharacterized conserved protein	S	Function unknown
TR23443|c0_g3_i1	KOG1028	2e-06	33	44.7	1	75	346	407	421	Ca2+-dependent phospholipid-binding protein Synaptotagmin, required for synaptic vesicle and secretory granule exocytosis	TU	Multiple classes
TR23591|c0_g3_i1	KOG4348	4e-09	38	53.6	1	48	285	333	627	Adaptor protein CMS/SETA	T	Signal transduction mechanisms
TR23842|c0_g2_i1	KOG0200	4e-55	41	208	1	221	367	537	609	Fibroblast/platelet-derived growth factor receptor and related receptor tyrosine kinases	T	Signal transduction mechanisms
TR25185|c1_g1_i2	KOG3147	2e-60	54	225	1	178	70	248	252	6-phosphogluconolactonase - like protein	G	Carbohydrate transport and metabolism
TR25641|c1_g1_i1	KOG3513	1e-07	17	51.1	1	214	309	518	1051	Neural cell adhesion molecule L1	T	Signal transduction mechanisms
TR25799|c0_g2_i1	KOG2597	3e-11	22	60.7	1	79	432	511	513	Predicted aminopeptidase of the M17 family	R	General function prediction only
TR25954|c0_g1_i1	KOG0577	2e-27	77	114	1	71	256	326	948	Serine/threonine protein kinase	T	Signal transduction mechanisms
TR26155|c3_g1_i1	KOG2996	8e-56	65	209	1	150	55	206	865	Rho guanine nucleotide exchange factor VAV3	T	Signal transduction mechanisms
TR26516|c0_g2_i1	KOG3627	8e-12	35	62.7	1	77	12	90	256	Trypsin	E	Amino acid transport and metabolism
TR26826|c0_g1_i1	KOG4708	1e-26	47	112	1	97	3	99	141	Mitochondrial ribosomal protein MRP17	J	Translation, ribosomal structure and biogenesis
TR27166|c1_g2_i1	KOG4058	4e-35	48	141	1	145	51	196	199	Uncharacterized conserved protein	S	Function unknown
TR28190|c0_g1_i1	KOG3477	1e-20	45	91.7	1	85	1	85	97	Putative cytochrome c oxidase, subunit COX19	C	Energy production and conversion
TR28356|c2_g2_i4	KOG3764	9e-22	29	97.3	1	181	215	396	464	Vesicular amine transporter	U	Intracellular trafficking, secretion, and vesicular transport
TR28647|c0_g2_i1	KOG2963	2e-50	43	193	1	225	177	405	405	RNA-binding protein required for 60S ribosomal subunit biogenesis	J	Translation, ribosomal structure and biogenesis
TR29039|c0_g1_i1	KOG1993	8e-11	68	59.2	9	46	1	38	978	Nuclear transport receptor KAP120 (importin beta superfamily)	YU	Multiple classes
TR29266|c0_g2_i1	KOG1061	2e-11	38	61.5	14	86	628	693	734	Vesicle coat complex AP-1/AP-2/AP-4, beta subunit	U	Intracellular trafficking, secretion, and vesicular transport
TR29527|c0_g2_i1	KOG1924	1e-04	44	38.8	26	77	530	560	1102	RhoA GTPase effector DIA/Diaphanous	TZ	Multiple classes
TR29720|c3_g1_i1	KOG0725	2e-25	47	108	1	111	145	261	270	Reductases with broad range of substrate specificities	R	General function prediction only
TR29883|c0_g1_i3	KOG0192	4e-18	35	84.1	1	113	159	269	362	Tyrosine kinase specific for activated (GTP-bound) p21cdc42Hs	T	Signal transduction mechanisms
TR30024|c0_g1_i1	KOG1553	9e-14	25	68.9	4	95	108	188	517	Predicted alpha/beta hydrolase BAT5	R	General function prediction only
TR30208|c0_g4_i2	KOG0888	3e-35	69	140	11	102	6	97	156	Nucleoside diphosphate kinase	F	Nucleotide transport and metabolism
TR30452|c1_g1_i2	KOG4267	2e-19	58	87.7	1	101	1	103	110	Predicted membrane protein	S	Function unknown
TR30614|c1_g1_i2	KOG3631	1e-39	44	156	1	170	62	230	365	Alpha-parvin and related focal adhesion proteins	Z	Cytoskeleton
TR30769|c0_g1_i1	KOG3342	7e-21	54	92.6	1	75	18	92	180	Signal peptidase I	U	Intracellular trafficking, secretion, and vesicular transport
TR30973|c0_g1_i1	KOG1263	5e-09	16	55.7	11	223	158	340	563	Multicopper oxidases	Q	Secondary metabolites biosynthesis, transport and catabolism
TR31146|c0_g15_i2	KOG0103	2e-44	62	170	1	108	1	108	727	Molecular chaperones HSP105/HSP110/SSE1, HSP70 superfamily	O	Posttranslational modification, protein turnover, chaperones
TR31509|c1_g4_i1	KOG2700	5e-21	56	93.1	6	86	6	90	481	Adenylosuccinate lyase	F	Nucleotide transport and metabolism
TR31701|c1_g1_i1	KOG1995	9e-28	54	115	3	111	47	155	351	Conserved Zn-finger protein	R	General function prediction only
TR32071|c0_g1_i2	KOG1711	1e-46	43	180	11	208	10	211	218	Mitochondrial/chloroplast ribosomal protein L22	J	Translation, ribosomal structure and biogenesis
TR32340|c1_g1_i1	KOG1208	4e-12	50	63.8	15	67	257	309	314	Dehydrogenases with different specificities (related to short-chain alcohol dehydrogenases)	Q	Secondary metabolites biosynthesis, transport and catabolism
TR32514|c0_g2_i1	KOG0242	1e-19	44	88.7	1	87	142	228	675	Kinesin-like protein	Z	Cytoskeleton
TR32740|c0_g1_i1	KOG2301	2e-11	20	61.4	3	98	861	955	1592	Voltage-gated Ca2+ channels, alpha1 subunits	PT	Multiple classes
TR33089|c1_g2_i4	KOG1703	2e-63	35	236	8	267	219	478	479	Adaptor protein Enigma and related PDZ-LIM proteins	TZ	Multiple classes
TR33238|c2_g4_i2	KOG1369	3e-42	56	164	5	119	108	223	474	Hexokinase	G	Carbohydrate transport and metabolism
TR33477|c1_g1_i1	KOG1237	1e-12	31	65.7	1	96	338	426	571	H+/oligopeptide symporter	E	Amino acid transport and metabolism
TR33879|c0_g2_i4	KOG0266	4e-15	33	75.2	66	183	169	286	456	WD40 repeat-containing protein	R	General function prediction only
TR34042|c0_g5_i1	KOG0255	2e-18	40	86.0	29	151	234	362	521	Synaptic vesicle transporter SVOP and related transporters (major facilitator superfamily)	R	General function prediction only
TR34473|c2_g2_i1	KOG1488	3e-13	50	67.3	1	44	460	503	503	Translational repressor Pumilio/PUF3 and related RNA-binding proteins (Puf superfamily)	J	Translation, ribosomal structure and biogenesis
TR35063|c1_g1_i1	KOG4194	2e-25	26	110	25	310	161	495	873	Membrane glycoprotein LIG-1	T	Signal transduction mechanisms
TR36344|c0_g11_i1	KOG0264	2e-34	74	137	7	92	175	260	422	Nucleosome remodeling factor, subunit CAF1/NURF55/MSI1	B	Chromatin structure and dynamics
TR36553|c0_g1_i1	KOG0137	4e-15	26	75.0	4	130	413	564	634	Very-long-chain acyl-CoA dehydrogenase	I	Lipid transport and metabolism
TR36938|c1_g2_i1	KOG0919	5e-22	54	96.6	6	71	81	146	338	C-5 cytosine-specific DNA methylase	K	Transcription
TR37193|c0_g1_i1	KOG1140	2e-13	31	68.1	7	104	1468	1563	1738	N-end rule pathway, recognition component UBR1	O	Posttranslational modification, protein turnover, chaperones
TR37446|c0_g1_i1	KOG0837	1e-05	38	42.0	5	69	1	66	279	Transcriptional activator of the JUN family	K	Transcription
TR37760|c0_g2_i1	KOG1600	7e-21	58	92.6	1	72	47	119	321	Fatty acid desaturase	I	Lipid transport and metabolism
TR38418|c0_g2_i2	KOG0036	2e-18	40	84.6	1	82	143	224	463	Predicted mitochondrial carrier protein	F	Nucleotide transport and metabolism
TR38645|c0_g1_i1	KOG3576	4e-09	32	54.8	34	115	118	199	267	Ovo and related transcription factors	K	Transcription
TR38791|c0_g4_i1	KOG2787	2e-27	47	114	1	91	166	254	403	Lanthionine synthetase C-like protein 1	V	Defense mechanisms
TR38971|c0_g1_i1	KOG1207	4e-23	49	100	1	86	36	122	245	Diacetyl reductase/L-xylulose reductase	Q	Secondary metabolites biosynthesis, transport and catabolism
TR39231|c0_g1_i1	KOG0354	3e-15	28	75.4	1	154	559	723	746	DEAD-box like helicase	R	General function prediction only
TR39468|c1_g5_i1	KOG4846	5e-35	58	140	5	94	135	226	538	Nuclear receptor	T	Signal transduction mechanisms
TR39630|c0_g1_i1	KOG3333	4e-32	50	131	22	167	19	161	188	Mitochondrial/chloroplast ribosomal protein L18	J	Translation, ribosomal structure and biogenesis
TR40112|c0_g2_i1	KOG1078	1e-107	73	381	1	230	40	268	865	Vesicle coat complex COPI, gamma subunit	U	Intracellular trafficking, secretion, and vesicular transport
TR40347|c1_g1_i1	KOG3607	5e-06	23	43.5	4	80	8	88	716	Meltrins, fertilins and related Zn-dependent metalloproteinases of the ADAMs family	O	Posttranslational modification, protein turnover, chaperones
TR40736|c0_g1_i1	KOG4217	4e-20	48	90.5	32	110	259	337	605	Nuclear receptors of the nerve growth factor-induced protein B type	K	Transcription
TR40980|c0_g7_i1	KOG2599	4e-13	40	66.8	3	67	196	254	308	Pyridoxal/pyridoxine/pyridoxamine kinase	H	Coenzyme transport and metabolism
TR41157|c0_g9_i1	KOG3695	5e-21	17	93.9	1	120	408	531	825	Uncharacterized conserved protein	S	Function unknown
TR41295|c0_g2_i1	KOG0859	3e-82	44	298	1	216	1	217	217	Synaptobrevin/VAMP-like protein	U	Intracellular trafficking, secretion, and vesicular transport
TR41724|c0_g1_i1	KOG0437	1e-105	70	374	1	211	576	783	1080	Leucyl-tRNA synthetase	J	Translation, ribosomal structure and biogenesis
TR41950|c0_g4_i2	KOG0326	3e-52	66	197	1	130	157	285	459	ATP-dependent RNA helicase	A	RNA processing and modification
TR42167|c0_g3_i1	KOG1738	1e-24	55	105	2	73	1	72	638	Membrane-associated guanylate kinase-interacting protein/connector enhancer of KSR-like	F	Nucleotide transport and metabolism
TR42336|c0_g8_i1	KOG2491	4e-30	67	123	1	86	325	410	674	Nuclear matrix protein	Y	Nuclear structure
TR42574|c0_g1_i1	KOG4578	3e-04	47	37.7	4	39	45	79	421	Uncharacterized conserved protein, contains KAZAL and TY domains	R	General function prediction only
TR42785|c0_g2_i1	KOG0029	2e-04	33	41.1	4	68	18	77	501	Amine oxidase	Q	Secondary metabolites biosynthesis, transport and catabolism
TR43024|c0_g5_i3	KOG2641	7e-74	43	271	1	287	47	335	386	Predicted seven transmembrane receptor - rhodopsin family	T	Signal transduction mechanisms
TR43191|c2_g5_i1	KOG0757	7e-19	53	86.2	2	76	4	83	319	Mitochondrial carrier protein - Rim2p/Mrs12p	C	Energy production and conversion
TR43364|c0_g1_i2	KOG4036	7e-20	55	90.6	1	122	1	122	236	Uncharacterized conserved protein	S	Function unknown
TR43568|c0_g1_i1	KOG2579	2e-19	32	87.9	1	105	85	187	338	Ficolin and related extracellular proteins	R	General function prediction only
TR43798|c0_g1_i1	KOG2614	1e-44	38	173	4	205	1	201	420	Kynurenine 3-monooxygenase and related flavoprotein monooxygenases	CR	Multiple classes
TR44147|c0_g5_i1	KOG2307	4e-18	46	83.5	1	78	226	295	705	Low density lipoprotein receptor	U	Intracellular trafficking, secretion, and vesicular transport
TR44612|c2_g3_i2	KOG3751	7e-16	34	76.3	8	85	365	442	622	Growth factor receptor-bound proteins (GRB7, GRB10, GRB14)	T	Signal transduction mechanisms
TR44883|c4_g7_i1	KOG3624	1e-18	46	85.2	1	67	622	687	687	M13 family peptidase	E	Amino acid transport and metabolism
TR45146|c0_g3_i2	KOG2499	6e-27	48	112	1	93	314	406	542	Beta-N-acetylhexosaminidase	G	Carbohydrate transport and metabolism
TR45316|c0_g1_i1	KOG3743	3e-25	73	107	1	61	361	423	622	Recombination signal binding protein-J kappa(CBF1, Su(H), HS2NF5)	K	Transcription
TR45482|c1_g1_i2	KOG4295	4e-08	33	50.4	1	72	70	144	295	Serine proteinase inhibitor (KU family)	O	Posttranslational modification, protein turnover, chaperones
TR45730|c1_g2_i1	KOG0734	5e-72	72	263	1	156	401	555	752	AAA+-type ATPase containing the peptidase M41 domain	O	Posttranslational modification, protein turnover, chaperones
TR46075|c0_g3_i1	KOG2387	2e-24	65	104	2	70	516	584	585	CTP synthase (UTP-ammonia lyase)	F	Nucleotide transport and metabolism
TR46313|c0_g2_i1	KOG0942	4e-31	64	126	1	73	654	726	1001	E3 ubiquitin protein ligase	O	Posttranslational modification, protein turnover, chaperones
TR46739|c0_g1_i1	KOG3565	6e-08	30	49.6	1	88	29	119	640	Cdc42-interacting protein CIP4	Z	Cytoskeleton
TR47189|c0_g3_i1	KOG4441	3e-31	53	127	1	101	414	513	571	Proteins containing BTB/POZ and Kelch domains, involved in regulatory/signal transduction processes	TR	Multiple classes
TR47435|c0_g1_i1	KOG2169	1e-04	39	38.9	10	65	104	159	636	Zn-finger transcription factor	K	Transcription
TR47627|c0_g2_i1	KOG1520	8e-06	54	42.6	2	32	346	376	376	Predicted alkaloid synthase/Surface mucin Hemomucin	R	General function prediction only
TR47975|c2_g1_i1	KOG2137	2e-13	46	68.1	2	61	307	366	700	Protein kinase	T	Signal transduction mechanisms
TR48207|c1_g1_i1	KOG3689	1e-21	38	95.1	1	75	564	638	707	Cyclic nucleotide phosphodiesterase	T	Signal transduction mechanisms
TR48432|c0_g3_i1	KOG2459	6e-21	57	93.2	1	77	449	525	536	GPI transamidase complex, GPI17/PIG-S component, involved in glycosylphosphatidylinositol anchor biosynthesis	MO	Multiple classes
TR49309|c0_g4_i3	KOG0577	5e-76	82	276	1	135	158	292	948	Serine/threonine protein kinase	T	Signal transduction mechanisms
TR49458|c5_g13_i1	KOG4367	2e-04	25	37.7	1	67	207	281	699	Predicted Zn-finger protein	S	Function unknown
TR50048|c0_g1_i1	KOG4581	3e-61	67	228	1	155	189	344	359	Predicted membrane protein	S	Function unknown
TR50433|c2_g5_i1	KOG4407	2e-10	32	57.9	1	56	1263	1318	1973	Predicted Rho GTPase-activating protein	R	General function prediction only
TR50668|c0_g9_i1	KOG0039	4e-14	48	70.0	1	59	587	646	646	Ferric reductase, NADH/NADPH oxidase and related proteins	PQ	Multiple classes
TR51019|c4_g4_i1	KOG2067	2e-18	53	85.0	1	64	409	472	472	Mitochondrial processing peptidase, alpha subunit	O	Posttranslational modification, protein turnover, chaperones
TR51269|c1_g6_i5	KOG0234	1e-72	73	266	1	173	230	404	438	Fructose-6-phosphate 2-kinase/fructose-2,6-biphosphatase	G	Carbohydrate transport and metabolism
TR51456|c0_g1_i1	KOG4219	8e-10	28	56.5	16	96	101	179	423	G protein-coupled receptor	T	Signal transduction mechanisms
TR51862|c1_g2_i1	KOG0801	2e-29	47	122	1	116	85	205	205	Predicted E3 ubiquitin ligase	O	Posttranslational modification, protein turnover, chaperones
TR52101|c3_g4_i5	KOG1958	3e-86	59	312	1	236	45	276	1129	Glycosyl hydrolase, family 38 - alpha-mannosidase	G	Carbohydrate transport and metabolism
TR52705|c0_g7_i1	KOG0070	2e-10	40	58.0	1	45	133	177	181	GTP-binding ADP-ribosylation factor Arf1	U	Intracellular trafficking, secretion, and vesicular transport
TR53002|c0_g1_i1	KOG4219	4e-04	26	37.2	30	99	41	111	423	G protein-coupled receptor	T	Signal transduction mechanisms
TR53438|c0_g5_i4	KOG3589	2e-17	39	81.3	9	109	47	150	221	G protein signaling regulators	T	Signal transduction mechanisms
TR53620|c1_g2_i1	KOG0569	1e-60	48	226	8	231	1	223	485	Permease of the major facilitator superfamily	G	Carbohydrate transport and metabolism
TR53870|c0_g5_i1	KOG4194	3e-04	26	37.7	1	73	352	430	873	Membrane glycoprotein LIG-1	T	Signal transduction mechanisms
TR54267|c0_g1_i1	KOG0749	1e-59	74	222	1	135	134	266	298	Mitochondrial ADP/ATP carrier proteins	C	Energy production and conversion
TR54473|c0_g1_i1	KOG0687	1e-160	66	557	1	389	1	393	393	26S proteasome regulatory complex, subunit RPN7/PSMD6	O	Posttranslational modification, protein turnover, chaperones
TR54752|c0_g2_i1	KOG2579	1e-09	47	55.1	1	47	286	333	338	Ficolin and related extracellular proteins	R	General function prediction only
TR54938|c0_g1_i1	KOG1226	7e-26	50	109	1	81	311	391	783	Integrin beta subunit (N-terminal portion of extracellular region)	TW	Multiple classes
TR55105|c0_g2_i1	KOG1096	5e-05	45	40.3	1	51	142	191	768	Adenosine monophosphate deaminase	F	Nucleotide transport and metabolism
TR55296|c1_g8_i1	KOG4550	4e-19	54	87.0	4	97	118	216	606	Predicted membrane protein	S	Function unknown
TR55716|c0_g1_i1	KOG0154	6e-09	44	53.2	1	50	222	271	573	RNA-binding protein RBM5 and related proteins, contain G-patch and RRM domains	R	General function prediction only
TR55893|c0_g3_i1	KOG1310	5e-44	36	170	1	150	176	317	758	WD40 repeat protein	R	General function prediction only
TR56279|c0_g1_i1	KOG0703	1e-05	35	42.0	1	81	131	205	287	Predicted GTPase-activating protein	T	Signal transduction mechanisms
TR56446|c1_g1_i2	KOG2148	2e-34	45	138	5	115	316	426	867	Exocyst protein Sec3	U	Intracellular trafficking, secretion, and vesicular transport
TR56732|c0_g3_i1	KOG3062	3e-09	40	54.2	5	47	233	276	281	RNA polymerase II elongator associated protein	R	General function prediction only
TR56884|c3_g21_i1	KOG2306	5e-18	68	83.2	1	61	446	505	609	Uncharacterized conserved protein	S	Function unknown
TR57138|c0_g2_i1	KOG0994	2e-05	18	42.8	2	145	1505	1655	1758	Extracellular matrix glycoprotein Laminin subunit beta	W	Extracellular structures
TR57309|c0_g1_i1	KOG2170	1e-29	50	121	10	88	56	132	344	ATPase of the AAA+ superfamily	R	General function prediction only
TR57552|c2_g5_i1	KOG2810	4e-06	25	43.4	1	64	120	183	394	Checkpoint 9-1-1 complex, RAD9 component	DL	Multiple classes
TR57753|c0_g1_i1	KOG0745	5e-06	45	43.8	8	51	225	265	564	Putative ATP-dependent Clp-type protease (AAA+ ATPase superfamily)	O	Posttranslational modification, protein turnover, chaperones
TR58153|c0_g1_i1	KOG2877	2e-35	51	141	1	139	245	385	389	sn-1,2-diacylglycerol ethanolamine- and cholinephosphotranferases	I	Lipid transport and metabolism
TR58365|c0_g2_i7	KOG0161	6e-32	23	133	62	697	1185	1889	1930	Myosin class II heavy chain	Z	Cytoskeleton
TR58518|c0_g1_i1	KOG2218	4e-09	42	53.9	2	57	334	389	737	ER to golgi transport protein/RAD50-interacting protein 1	UD	Multiple classes
TR58684|c1_g5_i6	KOG0883	9e-78	67	283	1	191	161	348	518	Cyclophilin type, U box-containing peptidyl-prolyl cis-trans isomerase	O	Posttranslational modification, protein turnover, chaperones
TR59355|c0_g2_i1	KOG4219	6e-06	62	43.4	1	27	107	133	423	G protein-coupled receptor	T	Signal transduction mechanisms
TR59470|c0_g3_i1	KOG3587	3e-30	42	125	3	140	1	138	143	Galectin, galactose-binding lectin	W	Extracellular structures
TR59601|c0_g3_i2	KOG0161	1e-36	49	146	1	224	964	1187	1930	Myosin class II heavy chain	Z	Cytoskeleton
TR59839|c1_g3_i1	KOG1899	1e-17	56	82.1	1	79	150	227	861	LAR transmembrane tyrosine phosphatase-interacting protein liprin	R	General function prediction only
TR60050|c4_g2_i1	KOG1717	3e-09	29	54.8	2	113	21	129	343	Dual specificity phosphatase	V	Defense mechanisms
TR60592|c0_g1_i1	KOG2744	3e-15	33	75.1	1	142	116	250	512	DNA-binding proteins Bright/BRCAA1/RBP1 and related proteins containing BRIGHT domain	K	Transcription
TR60830|c1_g4_i5	KOG3627	8e-44	37	172	101	339	8	255	256	Trypsin	E	Amino acid transport and metabolism
TR61003|c0_g1_i1	KOG2143	5e-27	41	113	1	133	569	690	854	Uncharacterized conserved protein	S	Function unknown
TR61610|c0_g2_i1	KOG2862	2e-05	46	41.1	2	27	171	196	385	Alanine-glyoxylate aminotransferase AGT1	R	General function prediction only
TR63|c0_g1_i1	KOG3770	1e-56	42	213	6	226	67	290	577	Acid sphingomyelinase and PHM5 phosphate metabolism protein	I	Lipid transport and metabolism
TR275|c0_g1_i1	KOG1503	4e-38	83	150	1	81	262	342	354	Phosphoribosylpyrophosphate synthetase-associated protein	EF	Multiple classes
TR478|c0_g1_i1	KOG2695	6e-10	19	56.6	2	102	5	97	425	WD40 repeat protein	R	General function prediction only
TR818|c1_g3_i3	KOG3202	4e-12	43	63.8	1	80	2	74	235	SNARE protein TLG1/Syntaxin 6	U	Intracellular trafficking, secretion, and vesicular transport
TR1049|c0_g3_i1	KOG1495	9e-12	58	62.6	2	57	3	57	332	Lactate dehydrogenase	C	Energy production and conversion
TR1230|c0_g5_i2	KOG0551	1e-17	43	82.0	1	80	249	327	390	Hsp90 co-chaperone CNS1 (contains TPR repeats)	O	Posttranslational modification, protein turnover, chaperones
TR1478|c0_g2_i1	KOG2562	7e-19	39	86.2	3	68	326	391	493	Protein phosphatase 2 regulatory subunit	A	RNA processing and modification
TR1639|c0_g9_i1	KOG0783	4e-08	40	50.5	2	56	209	262	1267	Uncharacterized conserved protein, contains ankyrin and BTB/POZ domains	S	Function unknown
TR1813|c0_g3_i1	KOG2790	5e-71	71	261	1	164	6	171	370	Phosphoserine aminotransferase	HE	Multiple classes
TR1955|c0_g1_i1	KOG0334	3e-28	60	117	6	98	897	989	997	RNA helicase	A	RNA processing and modification
TR2212|c0_g3_i1	KOG0164	8e-11	24	59.6	1	94	768	870	1001	Myosin class I heavy chain	Z	Cytoskeleton
TR2447|c0_g3_i1	KOG0938	1e-35	57	142	3	91	189	282	446	Adaptor complexes medium subunit family	U	Intracellular trafficking, secretion, and vesicular transport
TR2611|c2_g1_i2	KOG4179	8e-59	65	219	1	147	293	438	568	Lysyl hydrolase/glycosyltransferase family 25	O	Posttranslational modification, protein turnover, chaperones
TR2852|c1_g1_i1	KOG1257	7e-11	47	59.5	1	48	488	535	582	NADP+-dependent malic enzyme	C	Energy production and conversion
TR3302|c0_g2_i1	KOG4348	1e-11	64	62.1	1	34	288	321	627	Adaptor protein CMS/SETA	T	Signal transduction mechanisms
TR3552|c2_g2_i1	KOG1206	9e-04	38	35.8	2	35	235	268	272	Peroxisomal multifunctional beta-oxidation protein and related enzymes	I	Lipid transport and metabolism
TR3688|c1_g1_i1	KOG2677	2e-23	42	101	1	90	614	706	922	Stoned B synaptic vesicle biogenesis protein	U	Intracellular trafficking, secretion, and vesicular transport
TR3839|c0_g3_i1	KOG4330	4e-06	72	43.6	1	25	182	206	206	Uncharacterized conserved protein	S	Function unknown
TR4076|c0_g1_i1	KOG4493	3e-79	52	288	1	218	1	219	219	Uncharacterized conserved protein	S	Function unknown
TR4579|c0_g2_i1	KOG1942	1e-129	87	455	1	250	2	251	456	DNA helicase, TBP-interacting protein	L	Replication, recombination and repair
TR4738|c2_g2_i1	KOG0067	1e-05	65	42.4	1	40	393	431	435	Transcription factor CtBP	K	Transcription
TR4870|c5_g6_i3	KOG3513	2e-04	25	38.0	1	87	527	594	1051	Neural cell adhesion molecule L1	T	Signal transduction mechanisms
TR5072|c0_g1_i1	KOG1074	1e-09	44	55.5	2	54	353	406	958	Transcriptional repressor SALM	K	Transcription
TR5766|c2_g3_i1	KOG2887	4e-38	45	151	1	154	1	166	175	Membrane protein involved in ER to Golgi transport	U	Intracellular trafficking, secretion, and vesicular transport
TR5940|c5_g2_i1	KOG1840	4e-13	17	67.7	17	123	84	192	508	Kinesin light chain	Z	Cytoskeleton
TR6305|c1_g2_i3	KOG3017	4e-33	34	135	28	207	40	220	225	Defense-related protein containing SCP domain	S	Function unknown
TR6451|c0_g6_i2	KOG1151	6e-12	74	62.9	1	35	717	751	775	Tousled-like protein kinase	T	Signal transduction mechanisms
TR6858|c0_g4_i1	KOG1973	9e-10	37	56.4	4	110	69	176	274	Chromatin remodeling protein, contains PHD Zn-finger	B	Chromatin structure and dynamics
TR7364|c0_g4_i1	KOG2858	7e-12	44	62.8	21	84	20	84	390	Uncharacterized conserved protein	R	General function prediction only
TR7669|c2_g1_i1	KOG4583	1e-09	59	55.4	7	43	240	276	391	Membrane-associated ER protein involved in stress response (contains ubiquitin-like domain)	O	Posttranslational modification, protein turnover, chaperones
TR8289|c1_g1_i3	KOG2147	2e-65	46	243	2	302	35	325	823	Nucleolar protein involved in 40S ribosome biogenesis	J	Translation, ribosomal structure and biogenesis
TR8436|c1_g4_i3	KOG3137	1e-32	35	132	10	143	72	205	267	Peptide deformylase	J	Translation, ribosomal structure and biogenesis
TR8652|c3_g1_i4	KOG4225	9e-41	29	161	1	297	2	286	489	Sorbin and SH3 domain-containing protein	T	Signal transduction mechanisms
TR9096|c4_g2_i3	KOG1288	4e-10	37	56.9	29	92	879	945	945	Amino acid transporters	E	Amino acid transport and metabolism
TR9338|c0_g1_i1	KOG1202	8e-51	62	193	1	150	2133	2281	2376	Animal-type fatty acid synthase and related proteins	I	Lipid transport and metabolism
TR9752|c1_g2_i2	KOG0698	4e-55	35	209	88	354	26	302	330	Serine/threonine protein phosphatase	T	Signal transduction mechanisms
TR10240|c2_g4_i1	KOG3885	6e-27	43	113	2	97	54	152	155	Fibroblast growth factor	T	Signal transduction mechanisms
TR10427|c0_g1_i1	KOG1668	4e-59	53	222	48	273	10	231	231	Elongation factor 1 beta/delta chain	K	Transcription
TR10636|c0_g3_i1	KOG1317	7e-57	80	212	1	120	197	316	487	Fumarase	C	Energy production and conversion
TR10810|c2_g4_i4	KOG0222	1e-24	32	105	1	89	518	612	715	Phenylalanine and histidine ammonia-lyase	Q	Secondary metabolites biosynthesis, transport and catabolism
TR11465|c0_g3_i6	KOG0331	2e-39	41	155	2	124	150	274	519	ATP-dependent RNA helicase	A	RNA processing and modification
TR11688|c0_g5_i2	KOG1205	1e-25	27	110	1	140	136	276	282	Predicted dehydrogenase	Q	Secondary metabolites biosynthesis, transport and catabolism
TR11828|c0_g1_i1	KOG3745	3e-21	37	94.2	1	94	191	294	763	Exocyst subunit - Sec10p	U	Intracellular trafficking, secretion, and vesicular transport
TR11964|c0_g14_i1	KOG3765	1e-13	27	68.9	1	70	241	310	386	Predicted glycosyltransferase	G	Carbohydrate transport and metabolism
TR12412|c3_g1_i1	KOG0577	2e-77	63	283	1	302	552	808	948	Serine/threonine protein kinase	T	Signal transduction mechanisms
TR12630|c0_g5_i1	KOG4233	5e-16	53	76.5	1	62	1	62	90	DNA-bridging protein BAF	BL	Multiple classes
TR12984|c0_g1_i1	KOG1416	7e-33	47	133	1	115	359	475	475	tRNA(1-methyladenosine) methyltransferase, subunit GCD10	J	Translation, ribosomal structure and biogenesis
TR13134|c0_g1_i1	KOG0434	3e-57	77	214	2	106	136	240	1070	Isoleucyl-tRNA synthetase	J	Translation, ribosomal structure and biogenesis
TR13295|c0_g1_i1	KOG3681	4e-29	64	120	1	93	723	806	835	Alpha-catenin	W	Extracellular structures
TR13436|c1_g1_i1	KOG0915	7e-41	34	161	1	198	1334	1517	1702	Uncharacterized conserved protein	S	Function unknown
TR14068|c1_g13_i1	KOG0154	2e-28	22	120	1	292	13	279	573	RNA-binding protein RBM5 and related proteins, contain G-patch and RRM domains	R	General function prediction only
TR14235|c4_g2_i1	KOG0783	2e-06	26	44.7	1	76	802	877	1267	Uncharacterized conserved protein, contains ankyrin and BTB/POZ domains	S	Function unknown
TR14395|c0_g1_i1	KOG1506	1e-77	84	282	1	151	25	175	383	S-adenosylmethionine synthetase	H	Coenzyme transport and metabolism
TR14799|c0_g1_i1	KOG4578	8e-17	60	79.3	1	53	351	403	421	Uncharacterized conserved protein, contains KAZAL and TY domains	R	General function prediction only
TR15127|c3_g2_i1	KOG0831	1e-123	54	435	30	361	4	334	334	Acyl-CoA:diacylglycerol acyltransferase (DGAT)	I	Lipid transport and metabolism
TR15352|c0_g3_i3	KOG3698	4e-23	61	100	1	60	125	183	891	Hyaluronoglucosaminidase	O	Posttranslational modification, protein turnover, chaperones
TR15561|c0_g2_i2	KOG0873	2e-36	47	145	1	124	63	185	283	C-4 sterol methyl oxidase	I	Lipid transport and metabolism
TR15784|c0_g2_i1	KOG1366	9e-15	35	72.3	1	92	171	257	1436	Alpha-macroglobulin	O	Posttranslational modification, protein turnover, chaperones
TR16030|c0_g1_i1	KOG3635	2e-30	69	124	1	71	1	81	1150	Phosphorylase kinase	G	Carbohydrate transport and metabolism
TR16179|c0_g4_i1	KOG1470	2e-04	34	37.7	1	42	200	242	324	Phosphatidylinositol transfer protein PDR16 and related proteins	I	Lipid transport and metabolism
TR16439|c0_g1_i1	KOG2193	3e-40	69	157	1	112	1	112	584	IGF-II mRNA-binding protein IMP, contains RRM and KH domains	AR	Multiple classes
TR16677|c0_g1_i1	KOG0509	2e-04	69	37.7	6	28	130	152	600	Ankyrin repeat and DHHC-type Zn-finger domain containing proteins	R	General function prediction only
TR16873|c0_g1_i1	KOG3855	4e-23	59	100	5	75	246	316	481	Monooxygenase involved in coenzyme Q (ubiquinone) biosynthesis	HC	Multiple classes
TR17046|c2_g10_i1	KOG2372	5e-19	45	86.5	1	104	49	139	241	Oxidation resistance protein	L	Replication, recombination and repair
TR17235|c1_g1_i1	KOG2372	5e-64	54	238	8	205	46	241	241	Oxidation resistance protein	L	Replication, recombination and repair
TR17823|c2_g7_i1	KOG4004	1e-20	60	92.1	1	81	108	176	259	Matricellular protein Osteonectin/SPARC/BM-40	W	Extracellular structures
TR18333|c1_g4_i1	KOG1376	4e-49	96	186	1	92	74	165	407	Alpha tubulin	Z	Cytoskeleton
TR19023|c0_g1_i1	KOG0690	2e-17	43	81.2	1	74	85	170	516	Serine/threonine protein kinase	T	Signal transduction mechanisms
TR19241|c1_g1_i5	KOG0448	5e-32	47	129	2	104	574	675	749	Mitofusin 1 GTPase, involved in mitochondrila biogenesis	O	Posttranslational modification, protein turnover, chaperones
TR19770|c1_g1_i1	KOG3534	1e-28	82	118	1	70	992	1061	1253	p53 inducible protein PIR121	R	General function prediction only
TR20107|c0_g1_i3	KOG0678	2e-45	72	174	1	95	1	94	415	Actin-related protein Arp2/3 complex, subunit Arp3	Z	Cytoskeleton
TR20245|c0_g1_i1	KOG1305	5e-16	31	77.6	1	148	153	287	411	Amino acid transporter protein	E	Amino acid transport and metabolism
TR20445|c0_g3_i3	KOG3991	1e-25	41	109	1	112	57	168	256	Uncharacterized conserved protein	S	Function unknown
TR20677|c0_g8_i1	KOG0097	2e-32	87	131	1	70	88	157	215	GTPase Rab14, small G protein superfamily	U	Intracellular trafficking, secretion, and vesicular transport
TR20877|c0_g5_i1	KOG0461	1e-30	37	125	3	142	250	368	522	Selenocysteine-specific elongation factor	J	Translation, ribosomal structure and biogenesis
TR21041|c0_g1_i4	KOG1342	5e-48	70	182	1	95	216	310	425	Histone deacetylase complex, catalytic component RPD3	B	Chromatin structure and dynamics
TR21402|c5_g5_i1	KOG2283	4e-18	43	83.6	1	76	101	173	434	Clathrin coat dissociation kinase GAK/PTEN/Auxilin and related tyrosine phosphatases	TR	Multiple classes
TR21567|c0_g1_i1	KOG1729	6e-42	39	164	1	219	11	232	288	FYVE finger containing protein	R	General function prediction only
TR21735|c0_g1_i2	KOG0223	4e-11	33	60.2	1	99	51	147	238	Aquaporin (major intrinsic protein family)	G	Carbohydrate transport and metabolism
TR21929|c0_g7_i1	KOG3230	1e-15	75	75.4	4	67	3	66	224	Vacuolar assembly/sorting protein DID4	U	Intracellular trafficking, secretion, and vesicular transport
TR22077|c0_g2_i1	KOG4572	2e-19	53	88.0	1	71	61	133	1424	Predicted DNA-binding transcription factor, interacts with stathmin	KRT	Multiple classes
TR22240|c0_g1_i3	KOG0838	0.001	30	35.7	2	76	43	111	271	RNA Methylase, SpoU family	A	RNA processing and modification
TR22401|c0_g6_i1	KOG1813	1e-31	63	128	5	90	169	249	313	Predicted E3 ubiquitin ligase	O	Posttranslational modification, protein turnover, chaperones
TR22552|c0_g3_i2	KOG1567	4e-13	72	66.9	1	36	309	344	344	Ribonucleotide reductase, beta subunit	F	Nucleotide transport and metabolism
TR22955|c0_g2_i1	KOG0511	2e-31	30	129	5	205	39	239	516	Ankyrin repeat protein	R	General function prediction only
TR23100|c0_g2_i1	KOG0569	1e-17	44	82.2	1	92	80	171	485	Permease of the major facilitator superfamily	G	Carbohydrate transport and metabolism
TR23259|c0_g2_i1	KOG1196	2e-31	39	128	1	137	1	148	343	Predicted NAD-dependent oxidoreductase	R	General function prediction only
TR23431|c2_g1_i1	KOG0814	1e-101	67	363	23	249	9	235	237	Glyoxylase	R	General function prediction only
TR23841|c0_g1_i1	KOG4441	9e-26	36	110	1	129	219	347	571	Proteins containing BTB/POZ and Kelch domains, involved in regulatory/signal transduction processes	TR	Multiple classes
TR24232|c1_g1_i1	KOG1404	2e-10	69	58.0	1	33	222	254	442	Alanine-glyoxylate aminotransferase AGT2	E	Amino acid transport and metabolism
TR24462|c2_g7_i1	KOG0443	6e-26	53	109	8	86	408	487	827	Actin regulatory proteins (gelsolin/villin family)	Z	Cytoskeleton
TR24655|c1_g10_i1	KOG2164	7e-25	33	107	1	127	214	339	513	Predicted E3 ubiquitin ligase	O	Posttranslational modification, protein turnover, chaperones
TR24911|c0_g1_i2	KOG1579	6e-54	38	204	1	219	98	309	317	Homocysteine S-methyltransferase	E	Amino acid transport and metabolism
TR25162|c0_g1_i1	KOG4454	2e-21	43	94.4	3	83	7	86	267	RNA binding protein (RRM superfamily)	R	General function prediction only
TR25452|c0_g1_i1	KOG0355	4e-28	64	116	1	73	760	831	842	DNA topoisomerase type II	B	Chromatin structure and dynamics
TR25616|c2_g4_i4	KOG0446	3e-24	25	106	1	240	209	443	657	Vacuolar sorting protein VPS1, dynamin, and related proteins	UR	Multiple classes
TR25786|c0_g1_i1	KOG0276	4e-41	76	159	1	84	305	389	794	Vesicle coat complex COPI, beta' subunit	U	Intracellular trafficking, secretion, and vesicular transport
TR25940|c1_g1_i1	KOG1219	4e-05	39	40.4	1	59	3917	3974	4289	Uncharacterized conserved protein, contains laminin, cadherin and EGF domains	T	Signal transduction mechanisms
TR26130|c0_g1_i2	KOG3626	3e-21	30	94.2	1	119	323	439	735	Organic anion transporter	Q	Secondary metabolites biosynthesis, transport and catabolism
TR26300|c0_g3_i3	KOG0107	2e-05	46	41.6	1	41	47	87	195	Alternative splicing factor SRp20/9G8 (RRM superfamily)	A	RNA processing and modification
TR26495|c1_g4_i1	KOG2456	1e-14	56	71.9	9	58	349	398	477	Aldehyde dehydrogenase	C	Energy production and conversion
TR26804|c0_g6_i1	KOG3627	4e-12	41	63.8	2	61	87	149	256	Trypsin	E	Amino acid transport and metabolism
TR27014|c1_g4_i1	KOG0197	2e-23	44	101	3	99	364	460	468	Tyrosine kinases	T	Signal transduction mechanisms
TR27430|c0_g6_i2	KOG3316	2e-36	45	145	1	144	1	116	163	Transport protein particle (TRAPP) complex subunit	U	Intracellular trafficking, secretion, and vesicular transport
TR28163|c0_g3_i2	KOG0123	6e-27	80	113	1	70	46	108	369	Polyadenylate-binding protein (RRM superfamily)	AJ	Multiple classes
TR28637|c0_g1_i1	KOG4626	6e-25	86	106	1	53	204	256	966	O-linked N-acetylglucosamine transferase OGT	GOT	Multiple classes
TR28765|c1_g4_i1	KOG1847	9e-07	25	48.6	2	88	157	244	878	mRNA splicing factor	A	RNA processing and modification
TR29022|c0_g1_i1	KOG0027	2e-11	34	61.6	4	86	1	83	151	Calmodulin and related proteins (EF-Hand superfamily)	T	Signal transduction mechanisms
TR29410|c0_g5_i1	KOG3732	3e-10	18	58.5	1	127	199	309	339	Staufen and related double-stranded-RNA-binding proteins	UK	Multiple classes
TR29701|c0_g4_i1	KOG2542	1e-30	40	126	20	144	71	210	500	Uncharacterized conserved protein (YdiU family)	S	Function unknown
TR29866|c0_g1_i1	KOG1245	5e-05	23	40.0	1	51	651	701	1404	Chromatin remodeling complex WSTF-ISWI, large subunit (contains heterochromatin localization, PHD and BROMO domains)	B	Chromatin structure and dynamics
TR30016|c0_g2_i1	KOG4219	1e-18	30	87.7	36	176	41	178	423	G protein-coupled receptor	T	Signal transduction mechanisms
TR30194|c1_g3_i4	KOG0823	7e-40	56	156	8	123	38	166	230	Predicted E3 ubiquitin ligase	O	Posttranslational modification, protein turnover, chaperones
TR31146|c0_g7_i1	KOG0103	1e-26	58	111	1	91	536	626	727	Molecular chaperones HSP105/HSP110/SSE1, HSP70 superfamily	O	Posttranslational modification, protein turnover, chaperones
TR31294|c1_g6_i1	KOG2298	1e-108	72	385	1	220	164	383	599	Glycyl-tRNA synthetase and related class II tRNA synthetase	J	Translation, ribosomal structure and biogenesis
TR31498|c2_g3_i2	KOG3969	3e-18	32	84.6	37	136	8	115	310	Uncharacterized conserved protein	S	Function unknown
TR31677|c0_g2_i1	KOG0261	2e-27	72	114	1	65	250	314	1386	RNA polymerase III, large subunit	K	Transcription
TR31823|c1_g4_i1	KOG1621	1e-08	62	52.0	1	29	428	456	458	1D-myo-inositol-triphosphate 3-kinase A	I	Lipid transport and metabolism
TR32068|c0_g3_i1	KOG1374	6e-48	76	183	1	113	336	448	448	Gamma tubulin	Z	Cytoskeleton
TR32318|c2_g8_i1	KOG1669	6e-30	69	122	1	69	92	160	208	Predicted mRNA cap-binding protein related to eIF-4E	J	Translation, ribosomal structure and biogenesis
TR32509|c0_g2_i1	KOG1047	9e-29	59	118	1	82	300	381	613	Bifunctional leukotriene A4 hydrolase/aminopeptidase LTA4H	IOVE	Multiple classes
TR32721|c1_g9_i5	KOG3876	2e-32	72	130	1	88	180	267	341	Arfaptin and related proteins	T	Signal transduction mechanisms
TR33082|c0_g6_i2	KOG3209	1e-04	33	38.5	1	52	786	838	984	WW domain-containing protein	R	General function prediction only
TR33233|c0_g1_i2	KOG3578	3e-27	27	114	1	92	463	554	1058	Uncharacterized conserved protein	S	Function unknown
TR33456|c0_g1_i1	KOG0040	3e-17	66	80.5	1	72	1045	1112	2399	Ca2+-binding actin-bundling protein (spectrin), alpha chain (EF-Hand protein superfamily)	Z	Cytoskeleton
TR33706|c0_g2_i1	KOG2793	4e-09	26	55.0	31	151	55	188	248	Putative N2,N2-dimethylguanosine tRNA methyltransferase	A	RNA processing and modification
TR33868|c0_g1_i1	KOG3771	3e-09	27	54.2	3	74	23	95	460	Amphiphysin	U	Intracellular trafficking, secretion, and vesicular transport
TR34210|c0_g1_i1	KOG3739	2e-29	22	122	12	174	418	632	634	Stress-activated MAP kinase-interacting protein, Sin1p	T	Signal transduction mechanisms
TR34472|c0_g2_i1	KOG3629	1e-32	59	131	3	95	252	343	728	Guanine-nucleotide releasing factor	T	Signal transduction mechanisms
TR34643|c0_g1_i1	KOG1469	3e-29	70	120	1	70	210	279	392	Predicted acyl-CoA dehydrogenase	R	General function prediction only
TR34851|c0_g3_i3	KOG2692	2e-50	28	193	6	286	1	319	376	Sialyltransferase	G	Carbohydrate transport and metabolism
TR35302|c1_g1_i1	KOG3194	1e-07	40	48.8	1	30	247	276	279	Checkpoint 9-1-1 complex, RAD1 component	DL	Multiple classes
TR35475|c1_g1_i1	KOG0627	5e-09	25	54.1	5	115	77	187	304	Heat shock transcription factor	K	Transcription
TR35914|c0_g1_i1	KOG4616	2e-15	33	74.9	29	117	41	128	137	Mitochondrial ribosomal protein L55	J	Translation, ribosomal structure and biogenesis
TR36337|c1_g7_i1	KOG2391	3e-14	49	70.8	1	57	107	165	365	Vacuolar sorting protein/ubiquitin receptor VPS23	OU	Multiple classes
TR36549|c1_g2_i1	KOG2633	2e-16	53	78.1	2	65	82	144	200	Hismacro and SEC14 domain-containing proteins	BK	Multiple classes
TR36740|c1_g3_i1	KOG0460	2e-51	76	194	5	106	36	137	449	Mitochondrial translation elongation factor Tu	J	Translation, ribosomal structure and biogenesis
TR36922|c0_g1_i1	KOG1104	1e-16	57	78.8	1	61	1	61	759	Nuclear cap-binding complex, subunit NCBP1/CBP80	A	RNA processing and modification
TR37158|c0_g1_i1	KOG0517	2e-10	47	58.5	43	110	48	113	2473	Beta-spectrin	Z	Cytoskeleton
TR37646|c0_g2_i1	KOG2467	2e-38	80	150	1	76	48	123	477	Glycine/serine hydroxymethyltransferase	E	Amino acid transport and metabolism
TR37744|c0_g7_i3	KOG1032	1e-17	31	83.1	67	153	82	171	590	Uncharacterized conserved protein, contains GRAM domain	S	Function unknown
TR38407|c0_g1_i1	KOG0246	2e-10	19	58.1	1	105	557	652	676	Kinesin-like protein	Z	Cytoskeleton
TR38628|c0_g4_i2	KOG0785	4e-35	65	140	1	90	268	356	365	Isocitrate dehydrogenase, alpha subunit	E	Amino acid transport and metabolism
TR38955|c7_g6_i1	KOG4564	5e-20	30	90.0	2	104	34	143	473	Adenylate cyclase-coupled calcitonin receptor	T	Signal transduction mechanisms
TR39447|c1_g3_i1	KOG2177	6e-06	42	43.1	8	96	204	300	386	Predicted E3 ubiquitin ligase	O	Posttranslational modification, protein turnover, chaperones
TR39860|c0_g1_i1	KOG3899	8e-31	29	127	1	157	213	372	381	Uncharacterized conserved protein	S	Function unknown
TR40109|c0_g4_i2	KOG2195	1e-27	24	116	3	175	351	532	702	Transferrin receptor and related proteins containing the protease-associated (PA) domain	OPR	Multiple classes
TR40330|c0_g3_i1	KOG3948	7e-06	22	42.8	4	92	31	125	369	Mediator of U snRNA nuclear export PHAX	A	RNA processing and modification
TR40563|c0_g11_i1	KOG0372	6e-57	76	212	1	108	193	300	303	Serine/threonine specific protein phosphatase involved in glycogen accumulation, PP2A-related	GT	Multiple classes
TR40732|c1_g2_i1	KOG0004	6e-17	100	79.7	1	40	37	76	156	Ubiquitin/40S ribosomal protein S27a fusion	J	Translation, ribosomal structure and biogenesis
TR41286|c0_g1_i1	KOG3578	2e-13	25	68.2	2	56	77	131	1058	Uncharacterized conserved protein	S	Function unknown
TR41438|c1_g3_i1	KOG3315	1e-37	66	148	1	95	68	162	191	Transport protein particle (TRAPP) complex subunit	U	Intracellular trafficking, secretion, and vesicular transport
TR41930|c1_g1_i1	KOG2240	5e-53	79	201	1	158	6	162	162	RNA polymerase II general transcription factor BTF3 and related proteins	K	Transcription
TR42163|c1_g6_i4	KOG2732	2e-27	52	114	28	112	16	101	435	DNA polymerase delta, regulatory subunit 55	L	Replication, recombination and repair
TR42542|c0_g1_i1	KOG0925	3e-22	82	97.3	1	56	465	521	699	mRNA splicing factor ATP-dependent RNA helicase	A	RNA processing and modification
TR42770|c0_g5_i1	KOG0196	1e-06	25	46.8	2	163	233	383	996	Tyrosine kinase, EPH (ephrin) receptor family	T	Signal transduction mechanisms
TR43018|c0_g1_i1	KOG2561	5e-16	49	76.6	2	62	196	256	568	Adaptor protein NUB1, contains UBA domain	OT	Multiple classes
TR43179|c0_g1_i1	KOG0722	4e-20	41	90.5	1	113	121	229	329	Molecular chaperone (DnaJ superfamily)	O	Posttranslational modification, protein turnover, chaperones
TR43545|c0_g5_i1	KOG4504	2e-07	16	49.3	8	141	185	317	370	Cation-independent mannose-6-phosphate receptor CI-MPR	TU	Multiple classes
TR43792|c0_g9_i1	KOG4219	6e-06	35	43.4	7	57	117	166	423	G protein-coupled receptor	T	Signal transduction mechanisms
TR43973|c0_g2_i1	KOG4269	1e-14	32	72.8	1	131	554	690	1112	Rac GTPase-activating protein BCR/ABR	T	Signal transduction mechanisms
TR44142|c1_g5_i1	KOG0095	3e-72	84	264	3	137	1	135	213	GTPase Rab30, small G protein superfamily	U	Intracellular trafficking, secretion, and vesicular transport
TR44312|c0_g6_i4	KOG0224	5e-08	51	49.9	1	41	49	89	316	Aquaporin (major intrinsic protein family)	G	Carbohydrate transport and metabolism
TR44581|c0_g1_i1	KOG0380	2e-10	27	58.1	10	105	187	294	523	Sterol O-acyltransferase/Diacylglycerol O-acyltransferase	I	Lipid transport and metabolism
TR44883|c2_g2_i1	KOG2201	8e-63	61	232	1	134	223	356	371	Pantothenate kinase PanK and related proteins	H	Coenzyme transport and metabolism
TR45017|c1_g2_i1	KOG3607	8e-58	39	217	3	251	472	709	716	Meltrins, fertilins and related Zn-dependent metalloproteinases of the ADAMs family	O	Posttranslational modification, protein turnover, chaperones
TR45142|c0_g11_i1	KOG1616	6e-07	36	46.6	1	83	131	224	289	Protein involved in Snf1 protein kinase complex assembly	G	Carbohydrate transport and metabolism
TR45459|c0_g1_i1	KOG0160	1e-20	46	92.3	1	89	44	128	862	Myosin class V heavy chain	Z	Cytoskeleton
TR46069|c0_g3_i1	KOG0796	6e-13	59	66.5	1	76	86	161	319	Spliceosome subunit	A	RNA processing and modification
TR46271|c0_g1_i1	KOG1960	1e-07	15	49.0	3	59	84	140	531	Predicted RNA-binding protein, contains KH domains	A	RNA processing and modification
TR46730|c0_g2_i1	KOG1654	8e-21	48	92.6	3	84	2	82	116	Microtubule-associated anchor protein involved in autophagy and membrane trafficking	Z	Cytoskeleton
TR46959|c0_g1_i1	KOG3784	4e-04	48	36.8	1	31	74	104	407	Sorting nexin protein SNX27	RTU	Multiple classes
TR47183|c0_g2_i2	KOG3870	4e-24	52	103	8	91	209	286	434	Uncharacterized conserved protein	S	Function unknown
TR47967|c0_g2_i2	KOG1608	5e-40	60	157	1	121	34	158	374	Protein transporter of the TRAM (translocating chain-associating membrane) superfamily	U	Intracellular trafficking, secretion, and vesicular transport
TR48191|c0_g1_i1	KOG3900	1e-11	45	62.2	1	40	373	412	413	Transforming growth factor beta, bone morphogenetic protein and related proteins	T	Signal transduction mechanisms
TR48427|c3_g2_i1	KOG2323	8e-69	53	253	1	190	310	499	501	Pyruvate kinase	G	Carbohydrate transport and metabolism
TR48644|c1_g2_i1	KOG4334	1e-11	35	62.1	1	61	586	650	650	Uncharacterized conserved protein, contains double-stranded RNA-binding motif and WW domain	R	General function prediction only
TR48842|c1_g6_i1	KOG2627	1e-13	31	69.0	1	104	376	482	488	Nuclear protein ES2	R	General function prediction only
TR49040|c0_g2_i1	KOG1961	2e-38	50	151	1	124	573	683	683	Vacuolar sorting protein VPS52/suppressor of actin Sac2	UZ	Multiple classes
TR49458|c5_g5_i1	KOG2177	7e-12	42	63.9	1	127	16	141	386	Predicted E3 ubiquitin ligase	O	Posttranslational modification, protein turnover, chaperones
TR49805|c0_g2_i1	KOG4215	2e-05	25	41.2	6	72	142	216	432	Hepatocyte nuclear factor 4 and similar steroid hormone receptors	K	Transcription
TR50258|c0_g5_i3	KOG0349	3e-10	41	57.4	1	34	692	725	725	Putative DEAD-box RNA helicase DDX1	A	RNA processing and modification
TR50659|c0_g1_i2	KOG0577	1e-106	86	379	1	188	1	188	948	Serine/threonine protein kinase	T	Signal transduction mechanisms
TR50806|c0_g14_i1	KOG0380	2e-12	40	64.6	2	81	216	294	523	Sterol O-acyltransferase/Diacylglycerol O-acyltransferase	I	Lipid transport and metabolism
TR51019|c2_g3_i1	KOG0204	6e-06	30	43.0	18	68	30	117	1034	Calcium transporting ATPase	P	Inorganic ion transport and metabolism
TR51266|c0_g5_i1	KOG0819	8e-17	48	79.5	1	64	208	271	321	Annexin	U	Intracellular trafficking, secretion, and vesicular transport
TR51437|c0_g1_i1	KOG4203	2e-07	16	48.0	46	116	13	74	473	Armadillo/beta-Catenin/plakoglobin	TZ	Multiple classes
TR51622|c0_g2_i2	KOG2392	6e-30	28	124	1	175	53	230	380	Serpin	V	Defense mechanisms
TR51847|c0_g6_i1	KOG4494	1e-23	65	102	1	62	289	352	352	Cell surface ATP diphosphohydrolase Apyrase	F	Nucleotide transport and metabolism
TR52097|c0_g1_i1	KOG0841	2e-26	86	111	3	70	1	68	247	Multifunctional chaperone (14-3-3 family)	O	Posttranslational modification, protein turnover, chaperones
TR52276|c1_g4_i1	KOG1499	7e-29	30	120	8	157	202	346	346	Protein arginine N-methyltransferase PRMT1 and related enzymes	OKT	Multiple classes
TR52497|c0_g2_i1	KOG0341	7e-76	65	277	1	206	24	230	610	DEAD-box protein abstrakt	A	RNA processing and modification
TR52704|c0_g2_i4	KOG0310	1e-04	24	40.7	1	135	151	270	487	Conserved WD40 repeat-containing protein	S	Function unknown
TR52858|c0_g1_i1	KOG0979	2e-20	50	91.6	11	81	997	1067	1072	Structural maintenance of chromosome protein SMC5/Spr18, SMC superfamily	BDL	Multiple classes
TR53193|c0_g1_i1	KOG1992	2e-65	65	242	1	157	270	426	960	Nuclear export receptor CSE1/CAS (importin beta superfamily)	YU	Multiple classes
TR53427|c0_g1_i1	KOG1863	6e-19	29	86.3	1	100	34	130	1093	Ubiquitin carboxyl-terminal hydrolase	O	Posttranslational modification, protein turnover, chaperones
TR53618|c2_g1_i1	KOG0576	1e-51	75	195	6	112	11	117	829	Mitogen-activated protein kinase kinase kinase kinase (MAP4K), germinal center kinase family	T	Signal transduction mechanisms
TR53865|c1_g2_i1	KOG1661	3e-08	47	50.7	1	40	1	40	237	Protein-L-isoaspartate(D-aspartate) O-methyltransferase	O	Posttranslational modification, protein turnover, chaperones
TR54255|c0_g1_i1	KOG3321	2e-18	53	85.0	1	58	107	164	175	Mitochondrial ribosomal protein S10	J	Translation, ribosomal structure and biogenesis
TR54442|c1_g11_i1	KOG0626	1e-17	41	81.8	1	66	27	93	524	Beta-glucosidase, lactase phlorizinhydrolase, and related proteins	G	Carbohydrate transport and metabolism
TR54924|c0_g1_i2	KOG0791	2e-50	55	192	1	160	223	374	374	Protein tyrosine phosphatase, contains fn3 domain	T	Signal transduction mechanisms
TR55094|c0_g5_i2	KOG3110	5e-20	64	90.0	1	59	94	152	153	Riboflavin kinase	H	Coenzyme transport and metabolism
TR55290|c0_g1_i1	KOG3623	5e-14	29	71.0	9	145	209	330	1007	Homeobox transcription factor SIP1	K	Transcription
TR55510|c0_g1_i1	KOG1562	2e-05	20	41.4	1	103	2	98	337	Spermidine synthase	E	Amino acid transport and metabolism
TR55687|c0_g3_i1	KOG3419	4e-34	62	137	15	111	1	95	112	Mitochondrial/chloroplast ribosomal protein S16	J	Translation, ribosomal structure and biogenesis
TR55887|c0_g2_i1	KOG1964	4e-29	30	122	34	203	633	799	800	Nuclear pore complex, rNup107 component (sc Nup84)	YU	Multiple classes
TR56101|c0_g4_i1	KOG1369	4e-16	59	76.8	3	62	414	474	474	Hexokinase	G	Carbohydrate transport and metabolism
TR56442|c0_g1_i1	KOG0591	2e-27	71	114	1	66	100	169	375	NIMA (never in mitosis)-related G2-specific serine/threonine protein kinase	D	Cell cycle control, cell division, chromosome partitioning
TR56726|c0_g3_i1	KOG1681	5e-57	64	214	1	142	25	167	292	Enoyl-CoA isomerase	I	Lipid transport and metabolism
TR56884|c3_g13_i2	KOG2306	5e-15	33	73.2	1	84	527	609	609	Uncharacterized conserved protein	S	Function unknown
TR57290|c1_g6_i2	KOG0548	8e-48	66	183	1	152	322	473	539	Molecular co-chaperone STI1	O	Posttranslational modification, protein turnover, chaperones
TR57551|c0_g9_i1	KOG4441	3e-09	25	53.8	1	71	310	380	571	Proteins containing BTB/POZ and Kelch domains, involved in regulatory/signal transduction processes	TR	Multiple classes
TR57735|c0_g1_i2	KOG2393	1e-07	44	48.5	1	71	15	89	555	Transcription initiation factor IIF, large subunit (RAP74)	K	Transcription
TR57906|c0_g3_i1	KOG2210	4e-29	58	120	14	92	133	211	392	Oxysterol-binding protein	T	Signal transduction mechanisms
TR58144|c0_g1_i1	KOG1219	5e-09	37	53.1	9	77	4017	4072	4289	Uncharacterized conserved protein, contains laminin, cadherin and EGF domains	T	Signal transduction mechanisms
TR58514|c1_g7_i1	KOG3766	1e-15	41	75.4	3	67	89	148	478	Polycomb group protein SCM/L(3)MBT (tumor-supressor in Drosophila and humans)	K	Transcription
TR58924|c3_g7_i1	KOG2337	2e-25	56	107	1	75	585	658	669	Ubiquitin activating E1 enzyme-like protein	H	Coenzyme transport and metabolism
TR59340|c0_g1_i1	KOG1892	3e-07	85	47.4	1	28	926	953	1629	Actin filament-binding protein Afadin	Z	Cytoskeleton
TR59598|c1_g3_i1	KOG4673	2e-17	47	81.0	8	100	847	939	961	Transcription factor TMF, TATA element modulatory factor	K	Transcription
TR60034|c1_g2_i3	KOG1002	2e-04	29	38.1	8	73	516	579	791	Nucleotide excision repair protein RAD16	L	Replication, recombination and repair
TR60392|c4_g2_i1	KOG4219	1e-11	29	63.8	5	118	65	178	423	G protein-coupled receptor	T	Signal transduction mechanisms
TR60580|c0_g5_i2	KOG2624	3e-15	58	74.3	5	57	28	76	403	Triglyceride lipase-cholesterol esterase	I	Lipid transport and metabolism
TR60823|c0_g5_i5	KOG2667	3e-24	48	103	1	99	203	300	379	COPII vesicle protein	U	Intracellular trafficking, secretion, and vesicular transport
TR60986|c1_g2_i1	KOG2234	4e-21	36	94.6	1	135	120	252	345	Predicted UDP-galactose transporter	G	Carbohydrate transport and metabolism
TR61445|c1_g2_i1	KOG0748	2e-22	50	98.1	25	108	5	87	286	Predicted membrane proteins, contain hemolysin III domain	RT	Multiple classes
TR61600|c0_g2_i1	KOG2182	3e-15	49	74.3	1	59	56	116	514	Hydrolytic enzymes of the alpha/beta hydrolase fold	OR	Multiple classes
TR82|c0_g6_i1	KOG1809	3e-52	52	199	13	203	1518	1687	1827	Vacuolar protein sorting-associated protein	U	Intracellular trafficking, secretion, and vesicular transport
TR319|c0_g4_i1	KOG2738	6e-33	52	134	54	164	76	191	369	Putative methionine aminopeptidase	O	Posttranslational modification, protein turnover, chaperones
TR506|c0_g1_i1	KOG1093	2e-07	22	48.5	6	118	486	594	725	Predicted protein kinase (contains TBC and RHOD domains)	R	General function prediction only
TR676|c6_g1_i1	KOG0234	2e-19	71	88.0	13	68	18	73	438	Fructose-6-phosphate 2-kinase/fructose-2,6-biphosphatase	G	Carbohydrate transport and metabolism
TR859|c2_g3_i3	KOG4592	4e-09	38	57.0	7	88	427	515	728	Uncharacterized conserved protein	S	Function unknown
TR1096|c0_g1_i1	KOG2150	6e-30	70	122	2	76	1	75	575	CCR4-NOT transcriptional regulation complex, NOT5 subunit	K	Transcription
TR1278|c0_g2_i1	KOG0020	9e-15	41	72.4	15	83	371	440	785	Endoplasmic reticulum glucose-regulated protein (GRP94/endoplasmin), HSP90 family	O	Posttranslational modification, protein turnover, chaperones
TR1511|c0_g7_i1	KOG2872	4e-43	69	166	1	109	83	191	359	Uroporphyrinogen decarboxylase	H	Coenzyme transport and metabolism
TR1659|c1_g2_i1	KOG3627	3e-51	39	197	226	464	8	256	256	Trypsin	E	Amino acid transport and metabolism
TR1659|c1_g2_i1	KOG4289	2e-06	36	48.5	65	133	1240	1310	2531	Cadherin EGF LAG seven-pass G-type receptor	T	Signal transduction mechanisms
TR1829|c0_g1_i1	KOG0784	7e-49	69	185	1	105	212	316	375	Isocitrate dehydrogenase, gamma subunit	E	Amino acid transport and metabolism
TR2023|c0_g1_i1	KOG4220	4e-22	52	97.0	8	78	10	80	503	Muscarinic acetylcholine receptor	T	Signal transduction mechanisms
TR2239|c0_g1_i1	KOG1480	3e-04	30	37.7	1	56	279	338	909	Netrin transmembrane receptor unc-5	T	Signal transduction mechanisms
TR2646|c0_g1_i5	KOG2433	3e-81	68	294	1	162	416	577	577	Uncharacterized conserved protein	S	Function unknown
TR3143|c0_g1_i1	KOG0147	2e-24	52	105	1	85	454	537	549	Transcriptional coactivator CAPER (RRM superfamily)	K	Transcription
TR3578|c0_g1_i1	KOG0384	6e-66	46	245	2	310	926	1224	1373	Chromodomain-helicase DNA-binding protein	K	Transcription
TR4344|c0_g2_i2	KOG2329	4e-27	28	115	1	234	39	273	276	Alkaline ceramidase	I	Lipid transport and metabolism
TR4600|c0_g6_i1	KOG2160	2e-08	43	51.1	1	53	103	154	342	Armadillo/beta-catenin-like repeat-containing protein	O	Posttranslational modification, protein turnover, chaperones
TR4760|c2_g8_i1	KOG1302	3e-16	36	77.2	6	79	5	78	600	Vacuolar sorting protein VPS33/slp1 (Sec1 family)	U	Intracellular trafficking, secretion, and vesicular transport
TR4901|c0_g2_i2	KOG4222	2e-06	36	45.0	3	93	740	839	1281	Axon guidance receptor Dscam	T	Signal transduction mechanisms
TR5111|c0_g3_i1	KOG3774	2e-40	57	158	1	117	326	444	563	Uncharacterized conserved protein Lama	T	Signal transduction mechanisms
TR5330|c0_g1_i1	KOG0508	5e-04	43	36.9	1	37	518	554	615	Ankyrin repeat protein	R	General function prediction only
TR5808|c1_g1_i1	KOG3627	3e-48	39	185	1	236	13	254	256	Trypsin	E	Amino acid transport and metabolism
TR6330|c2_g2_i1	KOG0564	0.0	58	631	1	459	140	590	590	5,10-methylenetetrahydrofolate reductase	E	Amino acid transport and metabolism
TR6485|c0_g2_i1	KOG3680	1e-51	73	195	1	115	682	799	830	Uncharacterized conserved protein	S	Function unknown
TR6738|c0_g1_i1	KOG1370	4e-43	60	167	1	117	315	434	434	S-adenosylhomocysteine hydrolase	H	Coenzyme transport and metabolism
TR6928|c1_g2_i1	KOG3289	4e-38	56	150	3	115	4	110	199	Uncharacterized conserved protein encoded by sequence overlapping the COX4 gene	R	General function prediction only
TR7150|c2_g1_i1	KOG4346	3e-06	24	44.3	1	65	515	579	849	Uncharacterized conserved protein	S	Function unknown
TR7541|c2_g11_i2	KOG2177	7e-09	40	52.8	1	87	233	325	386	Predicted E3 ubiquitin ligase	O	Posttranslational modification, protein turnover, chaperones
TR7710|c2_g1_i8	KOG1982	7e-19	39	86.1	3	89	85	169	359	Nuclear 5'-3' exoribonuclease-interacting protein, Rai1p	L	Replication, recombination and repair
TR7909|c2_g20_i1	KOG1804	2e-24	37	105	7	133	515	629	775	RNA helicase	A	RNA processing and modification
TR8297|c1_g1_i1	KOG3498	8e-12	78	62.6	1	38	1	38	67	Preprotein translocase, gamma subunit	U	Intracellular trafficking, secretion, and vesicular transport
TR8491|c0_g4_i1	KOG1465	1e-46	69	178	1	112	218	329	353	Translation initiation factor 2B, beta subunit (eIF-2Bbeta/GCD7)	J	Translation, ribosomal structure and biogenesis
TR8702|c0_g2_i1	KOG0792	4e-21	54	93.2	1	61	1076	1136	1144	Protein tyrosine phosphatase PTPMEG, contains FERM domain	T	Signal transduction mechanisms
TR9145|c0_g1_i1	KOG0386	2e-07	35	48.1	3	62	114	173	1157	Chromatin remodeling complex SWI/SNF, component SWI2 and related ATPases (DNA/RNA helicase superfamily)	BK	Multiple classes
TR9392|c1_g1_i1	KOG0376	3e-57	54	215	16	191	4	182	476	Serine-threonine phosphatase 2A, catalytic subunit	R	General function prediction only
TR9612|c0_g1_i2	KOG3139	2e-04	26	40.3	171	259	46	144	165	N-acetyltransferase	R	General function prediction only
TR9806|c0_g7_i2	KOG1777	2e-15	53	74.7	2	67	442	507	625	Putative Zn-finger protein	R	General function prediction only
TR10261|c0_g8_i1	KOG1716	2e-09	42	54.8	3	68	68	136	285	Dual specificity phosphatase	V	Defense mechanisms
TR10464|c0_g1_i1	KOG2306	4e-30	61	123	1	95	425	518	609	Uncharacterized conserved protein	S	Function unknown
TR10686|c0_g1_i1	KOG1025	1e-06	68	45.7	10	34	337	361	1177	Epidermal growth factor receptor EGFR and related tyrosine kinases	T	Signal transduction mechanisms
TR11028|c0_g1_i1	KOG2484	2e-18	49	85.0	1	67	282	348	435	GTPase	R	General function prediction only
TR11252|c0_g1_i1	KOG0452	1e-52	70	198	1	116	338	453	892	RNA-binding translational regulator IRP (aconitase superfamily)	AJ	Multiple classes
TR11508|c0_g1_i1	KOG2877	9e-06	40	42.5	1	37	45	81	389	sn-1,2-diacylglycerol ethanolamine- and cholinephosphotranferases	I	Lipid transport and metabolism
TR11720|c0_g1_i1	KOG3587	2e-11	39	61.2	1	66	72	135	143	Galectin, galactose-binding lectin	W	Extracellular structures
TR11837|c1_g2_i2	KOG2767	2e-25	78	107	1	52	1	52	400	Translation initiation factor 5 (eIF-5)	J	Translation, ribosomal structure and biogenesis
TR11984|c3_g9_i1	KOG2462	4e-16	33	77.5	1	122	148	265	279	C2H2-type Zn-finger protein	K	Transcription
TR12269|c0_g9_i1	KOG2504	2e-29	42	121	1	122	52	173	509	Monocarboxylate transporter	G	Carbohydrate transport and metabolism
TR12441|c0_g4_i2	KOG1185	2e-31	49	127	2	103	333	435	571	Thiamine pyrophosphate-requiring enzyme	EH	Multiple classes
TR12655|c1_g3_i2	KOG2504	2e-12	30	64.2	1	97	312	408	509	Monocarboxylate transporter	G	Carbohydrate transport and metabolism
TR13008|c3_g1_i1	KOG0561	6e-20	58	89.5	1	67	21	92	373	bHLH transcription factor	K	Transcription
TR13170|c0_g1_i1	KOG0331	1e-44	72	172	1	110	227	338	519	ATP-dependent RNA helicase	A	RNA processing and modification
TR13319|c9_g1_i2	KOG4218	8e-98	63	350	1	226	249	474	475	Nuclear hormone receptor betaFTZ-F1	K	Transcription
TR13453|c0_g1_i1	KOG0417	1e-30	77	124	1	72	76	147	148	Ubiquitin-protein ligase	O	Posttranslational modification, protein turnover, chaperones
TR13564|c1_g2_i2	KOG0019	3e-52	44	198	1	146	349	495	656	Molecular chaperone (HSP90 family)	O	Posttranslational modification, protein turnover, chaperones
TR13915|c0_g1_i1	KOG2462	8e-18	46	82.5	6	82	189	265	279	C2H2-type Zn-finger protein	K	Transcription
TR14256|c1_g6_i1	KOG2884	8e-79	69	286	1	182	1	182	259	26S proteasome regulatory complex, subunit RPN10/PSMD4	O	Posttranslational modification, protein turnover, chaperones
TR14845|c1_g9_i3	KOG4221	2e-09	30	55.8	1	116	249	362	1381	Receptor mediating netrin-dependent axon guidance	T	Signal transduction mechanisms
TR15150|c0_g2_i1	KOG3266	4e-31	60	127	5	91	13	97	172	Predicted glycine cleavage system H protein	E	Amino acid transport and metabolism
TR16233|c0_g1_i1	KOG0695	1e-10	83	58.5	1	30	496	525	593	Serine/threonine protein kinase	T	Signal transduction mechanisms
TR16476|c0_g4_i1	KOG0668	1e-79	85	289	1	152	49	200	338	Casein kinase II, alpha subunit	TDK	Multiple classes
TR16699|c4_g5_i1	KOG1305	3e-09	40	54.1	1	96	233	335	411	Amino acid transporter protein	E	Amino acid transport and metabolism
TR16917|c0_g1_i1	KOG0036	6e-04	28	36.4	1	39	126	164	463	Predicted mitochondrial carrier protein	F	Nucleotide transport and metabolism
TR17067|c0_g1_i1	KOG0959	2e-23	50	101	1	95	335	431	974	N-arginine dibasic convertase NRD1 and related Zn2+-dependent endopeptidases, insulinase superfamily	O	Posttranslational modification, protein turnover, chaperones
TR17293|c3_g7_i1	KOG0709	7e-16	47	75.9	1	84	282	368	472	CREB/ATF family transcription factor	K	Transcription
TR17644|c3_g11_i1	KOG1058	3e-30	87	123	3	60	108	165	948	Vesicle coat complex COPI, beta subunit	U	Intracellular trafficking, secretion, and vesicular transport
TR17867|c0_g2_i1	KOG0595	2e-10	38	58.4	3	64	89	146	429	Serine/threonine-protein kinase involved in autophagy	OUT	Multiple classes
TR18145|c0_g1_i1	KOG1326	2e-08	42	51.5	1	50	372	421	1105	Membrane-associated protein FER-1 and related ferlins, contain multiple C2 domains	M	Cell wall/membrane/envelope biogenesis
TR18357|c2_g5_i1	KOG2842	1e-14	63	72.4	1	63	362	426	427	Interferon-related protein PC4 like	Z	Cytoskeleton
TR18821|c0_g1_i1	KOG0033	2e-05	60	41.5	17	41	331	355	355	Ca2+/calmodulin-dependent protein kinase, EF-Hand protein superfamily	T	Signal transduction mechanisms
TR19088|c1_g2_i1	KOG4181	2e-15	15	75.2	12	82	421	491	491	Uncharacterized conserved protein	S	Function unknown
TR19261|c5_g2_i3	KOG2273	4e-15	33	74.0	1	112	375	497	503	Membrane coat complex Retromer, subunit VPS5/SNX1, Sorting nexins, and related PX domain-containing proteins	U	Intracellular trafficking, secretion, and vesicular transport
TR19578|c2_g1_i2	KOG3036	8e-28	69	115	1	73	221	293	293	Protein involved in cell differentiation/sexual development	R	General function prediction only
TR19784|c1_g3_i2	KOG2681	3e-26	36	110	6	91	107	194	498	Metal-dependent phosphohydrolase	S	Function unknown
TR19941|c1_g3_i1	KOG3829	1e-23	57	101	2	67	251	316	486	Uncharacterized conserved protein	S	Function unknown
TR20125|c0_g1_i1	KOG2296	3e-11	30	60.4	2	92	241	334	673	Integral membrane protein	R	General function prediction only
TR20261|c0_g9_i4	KOG2791	2e-18	37	84.7	1	84	359	443	455	N-acetylglucosaminyltransferase	G	Carbohydrate transport and metabolism
TR20460|c0_g1_i1	KOG2647	2e-14	57	71.1	40	88	285	333	444	Predicted Dolichyl-phosphate-mannose-protein mannosyltransferase	R	General function prediction only
TR20731|c0_g1_i1	KOG3627	4e-06	45	43.8	1	48	209	254	256	Trypsin	E	Amino acid transport and metabolism
TR20930|c0_g1_i1	KOG2177	3e-04	44	37.4	15	74	220	282	386	Predicted E3 ubiquitin ligase	O	Posttranslational modification, protein turnover, chaperones
TR21075|c0_g1_i1	KOG1427	1e-34	43	139	1	123	195	307	443	Uncharacterized conserved protein, contains RCC1 domain	S	Function unknown
TR21772|c0_g3_i3	KOG3573	3e-23	33	102	15	159	56	200	300	Caspase, apoptotic cysteine protease	D	Cell cycle control, cell division, chromosome partitioning
TR21984|c0_g5_i1	KOG1360	3e-04	31	37.7	1	56	1	57	570	5-aminolevulinate synthase	H	Coenzyme transport and metabolism
TR22110|c2_g1_i1	KOG0865	1e-37	76	148	7	96	2	94	167	Cyclophilin type peptidyl-prolyl cis-trans isomerase	O	Posttranslational modification, protein turnover, chaperones
TR22273|c0_g1_i3	KOG2443	2e-28	58	118	1	88	251	340	362	Uncharacterized conserved protein	S	Function unknown
TR22449|c2_g1_i2	KOG1003	6e-21	75	94.7	1	172	34	205	205	Actin filament-coating protein tropomyosin	Z	Cytoskeleton
TR22609|c2_g1_i1	KOG1831	2e-26	65	111	1	72	1514	1585	1591	Negative regulator of transcription	K	Transcription
TR22986|c2_g2_i1	KOG2318	7e-07	60	46.2	1	38	342	379	650	Uncharacterized conserved protein	S	Function unknown
TR23452|c3_g3_i3	KOG2763	7e-20	29	89.7	1	106	154	266	357	Acyl-CoA thioesterase	I	Lipid transport and metabolism
TR23632|c0_g1_i1	KOG1202	1e-08	35	52.3	1	77	345	419	2376	Animal-type fatty acid synthase and related proteins	I	Lipid transport and metabolism
TR23874|c1_g2_i1	KOG0696	1e-40	83	158	1	84	151	234	683	Serine/threonine protein kinase	T	Signal transduction mechanisms
TR24084|c0_g2_i1	KOG1665	2e-25	92	107	1	64	202	265	302	AFH1-interacting protein FIP2, contains BTB/POZ domain and pentapeptide repeats	R	General function prediction only
TR24292|c0_g2_i1	KOG0139	2e-32	59	130	1	98	97	194	398	Short-chain acyl-CoA dehydrogenase	I	Lipid transport and metabolism
TR24517|c0_g2_i1	KOG0792	5e-45	56	173	1	130	896	1028	1144	Protein tyrosine phosphatase PTPMEG, contains FERM domain	T	Signal transduction mechanisms
TR24688|c0_g5_i1	KOG0594	4e-26	44	109	2	104	41	144	323	Protein kinase PCTAIRE and related kinases	R	General function prediction only
TR25482|c0_g1_i3	KOG1208	1e-12	50	65.4	35	80	30	75	314	Dehydrogenases with different specificities (related to short-chain alcohol dehydrogenases)	Q	Secondary metabolites biosynthesis, transport and catabolism
TR25670|c2_g1_i2	KOG2660	2e-44	63	172	1	111	2	113	331	Locus-specific chromosome binding proteins	S	Function unknown
TR25802|c0_g1_i4	KOG4486	5e-37	58	147	13	123	58	167	261	3-methyladenine DNA glycosylase	L	Replication, recombination and repair
TR26170|c0_g1_i1	KOG1391	4e-56	65	210	4	133	99	228	396	Acetyl-CoA acetyltransferase	I	Lipid transport and metabolism
TR26340|c0_g1_i1	KOG0192	2e-17	31	81.7	3	103	116	210	362	Tyrosine kinase specific for activated (GTP-bound) p21cdc42Hs	T	Signal transduction mechanisms
TR26529|c0_g5_i1	KOG1272	4e-15	50	73.8	1	62	333	396	545	WD40-repeat-containing subunit of the 18S rRNA processing complex	A	RNA processing and modification
TR26669|c2_g1_i1	KOG2246	5e-26	20	112	11	280	34	298	364	Galactosyltransferases	G	Carbohydrate transport and metabolism
TR26835|c1_g1_i1	KOG3660	8e-36	65	142	1	95	235	329	629	Sodium-neurotransmitter symporter	T	Signal transduction mechanisms
TR27724|c0_g2_i1	KOG4443	1e-06	15	47.0	1	144	164	321	694	Putative transcription factor HALR/MLL3, involved in embryonic development	R	General function prediction only
TR27883|c0_g3_i2	KOG1027	8e-40	57	155	1	112	692	803	903	Serine/threonine protein kinase and endoribonuclease ERN1/IRE1, sensor of the unfolded protein response pathway	T	Signal transduction mechanisms
TR28063|c0_g3_i2	KOG1744	6e-36	91	142	1	91	37	127	127	Histone H2B	B	Chromatin structure and dynamics
TR28395|c1_g3_i1	KOG2429	2e-63	57	235	1	157	270	417	622	Glycosyl hydrolase, family 47	G	Carbohydrate transport and metabolism
TR28668|c0_g5_i2	KOG1958	6e-61	72	226	1	116	239	354	1129	Glycosyl hydrolase, family 38 - alpha-mannosidase	G	Carbohydrate transport and metabolism
TR28845|c0_g1_i1	KOG0055	3e-16	46	77.6	1	65	762	825	1228	Multidrug/pheromone exporter, ABC superfamily	Q	Secondary metabolites biosynthesis, transport and catabolism
TR29544|c0_g1_i1	KOG0008	5e-09	53	53.1	1	52	108	157	1563	Transcription initiation factor TFIID, subunit TAF1	K	Transcription
TR30051|c0_g1_i1	KOG2692	5e-22	29	97.8	1	137	151	287	376	Sialyltransferase	G	Carbohydrate transport and metabolism
TR30250|c0_g1_i1	KOG4546	6e-22	43	97.0	1	124	121	246	320	Peroxisomal biogenesis protein (peroxin 16)	U	Intracellular trafficking, secretion, and vesicular transport
TR30490|c1_g1_i2	KOG4341	4e-06	24	45.0	10	149	74	197	483	F-box protein containing LRR	R	General function prediction only
TR30645|c2_g1_i1	KOG1080	4e-37	45	148	43	192	856	1005	1005	Histone H3 (Lys4) methyltransferase complex, subunit SET1 and related methyltransferases	BK	Multiple classes
TR30801|c0_g1_i1	KOG2481	1e-25	65	108	1	66	366	431	570	Protein required for normal rRNA processing	A	RNA processing and modification
TR30997|c0_g2_i1	KOG1376	2e-44	92	171	2	90	15	102	407	Alpha tubulin	Z	Cytoskeleton
TR31861|c0_g1_i3	KOG1786	7e-11	19	61.6	8	138	808	949	1081	Lysosomal trafficking regulator LYST and related BEACH and WD40 repeat proteins	TU	Multiple classes
TR32115|c0_g1_i1	KOG1565	6e-16	48	76.3	1	77	127	197	469	Gelatinase A and related matrix metalloproteases	OW	Multiple classes
TR32368|c2_g1_i2	KOG1353	7e-18	34	83.5	1	81	194	271	340	F0F1-type ATP synthase, alpha subunit	C	Energy production and conversion
TR32541|c2_g3_i1	KOG2073	2e-05	17	41.5	9	94	641	723	838	SAP family cell cycle dependent phosphatase-associated protein	D	Cell cycle control, cell division, chromosome partitioning
TR32955|c0_g1_i1	KOG2260	1e-08	58	52.0	1	33	3	36	372	Cell division cycle 37 protein, CDC37	D	Cell cycle control, cell division, chromosome partitioning
TR33112|c5_g2_i2	KOG0156	1e-19	37	88.8	2	91	391	478	489	Cytochrome P450 CYP2 subfamily	Q	Secondary metabolites biosynthesis, transport and catabolism
TR33515|c0_g1_i1	KOG1029	3e-08	30	50.9	1	89	506	595	1118	Endocytic adaptor protein intersectin	TU	Multiple classes
TR33739|c2_g6_i1	KOG1965	2e-31	45	128	1	126	329	462	575	Sodium/hydrogen exchanger protein	P	Inorganic ion transport and metabolism
TR33917|c3_g7_i1	KOG2462	5e-16	51	76.4	8	83	176	249	279	C2H2-type Zn-finger protein	K	Transcription
TR34046|c0_g8_i1	KOG3730	4e-09	17	55.5	3	157	348	504	685	Acyl-CoA:dihydroxyactetone-phosphate acyltransferase DHAPAT	I	Lipid transport and metabolism
TR34240|c1_g7_i1	KOG1366	5e-06	34	43.4	36	90	905	962	1436	Alpha-macroglobulin	O	Posttranslational modification, protein turnover, chaperones
TR34509|c2_g3_i1	KOG3202	1e-12	63	64.9	1	46	174	219	235	SNARE protein TLG1/Syntaxin 6	U	Intracellular trafficking, secretion, and vesicular transport
TR34886|c0_g4_i1	KOG1610	6e-26	58	109	1	81	160	241	322	Corticosteroid 11-beta-dehydrogenase and related short chain-type dehydrogenases	QR	Multiple classes
TR35089|c0_g2_i1	KOG3668	1e-25	73	108	1	67	1	68	269	Phosphatidylinositol transfer protein	IT	Multiple classes
TR35326|c2_g2_i1	KOG0442	6e-06	70	43.1	1	24	125	148	892	Structure-specific endonuclease ERCC1-XPF, catalytic component XPF/ERCC4	L	Replication, recombination and repair
TR35552|c0_g1_i2	KOG4572	3e-21	46	93.7	8	72	1	66	1424	Predicted DNA-binding transcription factor, interacts with stathmin	KRT	Multiple classes
TR35710|c0_g2_i1	KOG3782	6e-32	45	129	1	100	19	118	189	Predicted membrane protein, contains type II SA sequence	R	General function prediction only
TR35957|c0_g2_i1	KOG0626	3e-78	27	287	33	478	3	446	524	Beta-glucosidase, lactase phlorizinhydrolase, and related proteins	G	Carbohydrate transport and metabolism
TR36215|c0_g4_i3	KOG1192	7e-04	18	36.1	1	90	194	286	496	UDP-glucuronosyl and UDP-glucosyl transferase	GC	Multiple classes
TR36371|c0_g2_i1	KOG1288	1e-33	34	137	5	203	749	945	945	Amino acid transporters	E	Amino acid transport and metabolism
TR36593|c0_g2_i2	KOG1023	4e-08	38	50.3	2	32	1	31	484	Natriuretic peptide receptor, guanylate cyclase	T	Signal transduction mechanisms
TR36767|c0_g1_i2	KOG1300	2e-21	57	94.6	1	65	521	584	593	Vesicle trafficking protein Sec1	U	Intracellular trafficking, secretion, and vesicular transport
TR37655|c0_g5_i1	KOG1219	1e-14	30	73.9	87	206	3870	3986	4289	Uncharacterized conserved protein, contains laminin, cadherin and EGF domains	T	Signal transduction mechanisms
TR37811|c0_g1_i1	KOG2674	2e-27	51	115	11	82	64	135	409	Cysteine protease required for autophagy - Apg4p/Aut2p	ZU	Multiple classes
TR38013|c6_g1_i3	KOG0646	2e-56	47	212	1	164	72	236	476	WD40 repeat protein	R	General function prediction only
TR38194|c0_g1_i1	KOG1463	2e-39	65	154	1	101	311	411	411	26S proteasome regulatory complex, subunit RPN6/PSMD11	O	Posttranslational modification, protein turnover, chaperones
TR38441|c1_g1_i1	KOG0425	5e-76	67	277	1	168	2	168	171	Ubiquitin-protein ligase	O	Posttranslational modification, protein turnover, chaperones
TR38829|c0_g1_i1	KOG1655	3e-15	52	74.3	1	75	129	204	218	Protein involved in vacuolar protein sorting	U	Intracellular trafficking, secretion, and vesicular transport
TR39669|c0_g1_i1	KOG0967	1e-42	52	165	1	125	272	388	714	ATP-dependent DNA ligase I	L	Replication, recombination and repair
TR39902|c1_g10_i1	KOG3631	1e-29	84	122	1	66	265	330	365	Alpha-parvin and related focal adhesion proteins	Z	Cytoskeleton
TR40152|c1_g2_i1	KOG1113	5e-51	53	194	1	174	175	338	368	cAMP-dependent protein kinase types I and II, regulatory subunit	T	Signal transduction mechanisms
TR40397|c1_g7_i1	KOG0677	3e-71	84	261	1	140	238	377	389	Actin-related protein Arp2/3 complex, subunit Arp2	Z	Cytoskeleton
TR40588|c1_g7_i2	KOG2408	1e-38	28	153	2	185	377	582	719	Peroxidase/oxygenase	R	General function prediction only
TR40765|c0_g5_i1	KOG2615	9e-04	23	36.0	10	87	133	216	451	Permease of the major facilitator superfamily	R	General function prediction only
TR40869|c402_g1_i1	KOG1503	5e-25	83	106	1	55	300	354	354	Phosphoribosylpyrophosphate synthetase-associated protein	EF	Multiple classes
TR41012|c0_g1_i1	KOG4441	2e-39	49	155	2	116	325	440	571	Proteins containing BTB/POZ and Kelch domains, involved in regulatory/signal transduction processes	TR	Multiple classes
TR41166|c0_g1_i1	KOG0161	3e-08	54	51.0	4	71	1592	1659	1930	Myosin class II heavy chain	Z	Cytoskeleton
TR41311|c0_g4_i1	KOG1567	1e-23	76	101	1	56	143	198	344	Ribonucleotide reductase, beta subunit	F	Nucleotide transport and metabolism
TR41499|c0_g1_i1	KOG4571	8e-15	47	74.3	75	168	199	292	294	Activating transcription factor 4	K	Transcription
TR41754|c2_g1_i1	KOG4302	7e-07	23	46.2	1	103	3	108	660	Microtubule-associated protein essential for anaphase spindle elongation	DZ	Multiple classes
TR41988|c0_g4_i1	KOG1971	1e-18	58	85.4	31	90	28	87	415	Lysyl hydroxylase	O	Posttranslational modification, protein turnover, chaperones
TR42200|c1_g4_i2	KOG1381	2e-64	72	238	6	167	52	213	353	Para-hydroxybenzoate-polyprenyl transferase	H	Coenzyme transport and metabolism
TR42601|c0_g1_i1	KOG4352	3e-42	52	164	1	126	37	160	187	Fas-mediated apoptosis inhibitor FAIM	T	Signal transduction mechanisms
TR42808|c1_g5_i1	KOG2657	2e-14	49	71.2	1	67	519	587	596	Transmembrane glycoprotein nicastrin	TO	Multiple classes
TR43044|c0_g6_i1	KOG2582	2e-25	67	108	1	74	200	273	422	COP9 signalosome, subunit CSN3	OT	Multiple classes
TR43407|c2_g1_i2	KOG1477	2e-23	18	103	1	284	145	468	469	SPRY domain-containing proteins	R	General function prediction only
TR43605|c0_g1_i1	KOG3744	2e-21	77	94.6	3	65	249	311	311	Uncharacterized conserved protein	S	Function unknown
TR44021|c0_g1_i1	KOG0314	8e-18	53	82.8	1	78	2	80	448	Predicted E3 ubiquitin ligase	O	Posttranslational modification, protein turnover, chaperones
TR44160|c0_g2_i1	KOG1089	5e-31	42	127	1	143	395	539	573	Myotubularin-related phosphatidylinositol 3-phosphate 3-phosphatase MTM6	R	General function prediction only
TR44348|c1_g1_i1	KOG3667	1e-05	48	41.9	2	40	626	664	682	STAT protein	KT	Multiple classes
TR44643|c0_g1_i3	KOG2525	6e-64	63	237	1	170	21	189	496	Folylpolyglutamate synthase	H	Coenzyme transport and metabolism
TR45052|c0_g3_i1	KOG0197	4e-21	51	93.4	3	58	364	419	468	Tyrosine kinases	T	Signal transduction mechanisms
TR45165|c0_g1_i1	KOG1144	6e-51	57	193	1	128	915	1042	1064	Translation initiation factor 5B (eIF-5B)	J	Translation, ribosomal structure and biogenesis
TR45338|c0_g1_i1	KOG3747	1e-21	49	95.3	2	70	165	233	602	Concentrative Na+-nucleoside cotransporter CNT1/CNT2	FP	Multiple classes
TR45502|c0_g1_i1	KOG2186	2e-07	31	47.8	1	89	30	129	276	Cell growth-regulating nucleolar protein	D	Cell cycle control, cell division, chromosome partitioning
TR45741|c1_g9_i1	KOG1039	3e-13	24	69.0	3	145	70	243	344	Predicted E3 ubiquitin ligase	O	Posttranslational modification, protein turnover, chaperones
TR45937|c1_g1_i1	KOG0158	3e-14	36	71.0	1	76	269	340	499	Cytochrome P450 CYP3/CYP5/CYP6/CYP9 subfamilies	Q	Secondary metabolites biosynthesis, transport and catabolism
TR46107|c0_g3_i1	KOG0694	2e-28	41	118	1	96	114	209	694	Serine/threonine protein kinase	T	Signal transduction mechanisms
TR46368|c0_g1_i1	KOG1287	1e-25	58	108	29	103	3	77	479	Amino acid transporters	E	Amino acid transport and metabolism
TR46587|c0_g2_i1	KOG3301	1e-05	95	41.9	2	25	102	125	183	Ribosomal protein S4	J	Translation, ribosomal structure and biogenesis
TR46776|c0_g1_i1	KOG0960	3e-85	67	308	3	206	1	204	467	Mitochondrial processing peptidase, beta subunit, and related enzymes (insulinase superfamily)	O	Posttranslational modification, protein turnover, chaperones
TR47035|c0_g1_i1	KOG4630	8e-20	53	89.5	1	79	6	85	142	NADH:ubiquinone oxidoreductase, NDUFA7/B14.5A subunit	C	Energy production and conversion
TR47245|c2_g1_i1	KOG0690	0.0	72	843	1	482	10	499	516	Serine/threonine protein kinase	T	Signal transduction mechanisms
TR47818|c4_g6_i1	KOG3513	6e-10	28	56.5	8	83	296	372	1051	Neural cell adhesion molecule L1	T	Signal transduction mechanisms
TR48011|c0_g1_i2	KOG0438	4e-22	57	97.0	1	76	197	278	312	Mitochondrial/chloroplast ribosomal protein L2	J	Translation, ribosomal structure and biogenesis
TR48242|c1_g4_i1	KOG0010	7e-08	75	49.4	1	32	453	484	493	Ubiquitin-like protein	OR	Multiple classes
TR48468|c0_g1_i1	KOG0074	4e-78	65	284	1	179	1	180	185	GTP-binding ADP-ribosylation factor-like protein ARL3	R	General function prediction only
TR48693|c8_g2_i4	KOG4637	5e-33	78	133	1	100	107	207	464	Adaptor for phosphoinositide 3-kinase	T	Signal transduction mechanisms
TR48882|c0_g3_i1	KOG4050	2e-15	68	74.6	1	54	132	185	188	Glutamate transporter EAAC1-interacting protein GTRAP3-18	ET	Multiple classes
TR49313|c0_g6_i1	KOG2177	1e-05	43	42.0	1	84	175	267	386	Predicted E3 ubiquitin ligase	O	Posttranslational modification, protein turnover, chaperones
TR50281|c9_g1_i1	KOG1366	1e-100	28	361	25	748	726	1436	1436	Alpha-macroglobulin	O	Posttranslational modification, protein turnover, chaperones
TR50465|c0_g1_i1	KOG2457	5e-12	42	63.3	1	68	68	136	555	A/G-specific adenine DNA glycosylase	L	Replication, recombination and repair
TR50684|c7_g3_i3	KOG3627	1e-43	35	170	9	261	6	254	256	Trypsin	E	Amino acid transport and metabolism
TR51660|c0_g2_i1	KOG2084	1e-08	19	54.6	1	289	26	386	482	Predicted histone tail methylase containing SET domain	B	Chromatin structure and dynamics
TR51912|c1_g3_i1	KOG0050	3e-08	33	51.6	22	132	397	500	617	mRNA splicing protein CDC5 (Myb superfamily)	AD	Multiple classes
TR52125|c0_g2_i1	KOG0771	9e-23	39	99.7	6	122	209	316	398	Prolactin regulatory element-binding protein/Protein transport protein SEC12p	U	Intracellular trafficking, secretion, and vesicular transport
TR52326|c0_g2_i1	KOG0787	5e-24	55	103	1	76	199	269	414	Dehydrogenase kinase	T	Signal transduction mechanisms
TR52713|c0_g14_i1	KOG0703	7e-05	45	39.7	1	46	213	256	287	Predicted GTPase-activating protein	T	Signal transduction mechanisms
TR52900|c1_g3_i1	KOG1046	7e-17	38	79.4	1	83	746	827	882	Puromycin-sensitive aminopeptidase and related aminopeptidases	EO	Multiple classes
TR53049|c0_g3_i1	KOG3655	2e-22	48	97.8	1	66	62	127	484	Drebrins and related actin binding proteins	Z	Cytoskeleton
TR53460|c0_g1_i1	KOG2971	9e-38	52	149	2	129	1	132	299	RNA-binding protein required for biogenesis of the ribosomal 60S subunit	J	Translation, ribosomal structure and biogenesis
TR53667|c0_g1_i1	KOG1246	2e-07	52	47.8	1	36	652	687	904	DNA-binding protein jumonji/RBP2/SMCY, contains JmjC domain	R	General function prediction only
TR53894|c0_g1_i1	KOG3716	2e-23	45	100	1	103	50	145	764	Carnitine O-acyltransferase CPTI	I	Lipid transport and metabolism
TR54066|c0_g1_i1	KOG2826	8e-46	52	177	1	159	132	292	301	Actin-related protein Arp2/3 complex, subunit ARPC2	Z	Cytoskeleton
TR54315|c0_g1_i1	KOG1872	8e-30	49	122	1	91	269	359	473	Ubiquitin-specific protease	O	Posttranslational modification, protein turnover, chaperones
TR54510|c0_g1_i1	KOG3627	5e-14	53	70.0	1	53	203	256	256	Trypsin	E	Amino acid transport and metabolism
TR54777|c1_g2_i1	KOG3187	1e-08	48	51.8	1	45	179	223	223	Protein tyrosine phosphatase-like protein PTPLA (contains Pro instead of catalytic Arg)	R	General function prediction only
TR55298|c0_g2_i1	KOG2860	2e-08	68	51.6	43	77	82	116	359	Uncharacterized conserved protein, contains TraB domain	T	Signal transduction mechanisms
TR55541|c2_g1_i3	KOG0515	1e-117	79	416	6	213	545	752	752	p53-interacting protein 53BP/ASPP, contains ankyrin and SH3 domains	D	Cell cycle control, cell division, chromosome partitioning
TR55732|c0_g1_i1	KOG1105	3e-16	53	77.3	8	73	126	191	296	Transcription elongation factor TFIIS/Cofactor of enhancer-binding protein Sp1	K	Transcription
TR55945|c2_g2_i1	KOG2917	2e-29	67	121	1	95	77	171	250	Predicted exosome subunit	J	Translation, ribosomal structure and biogenesis
TR56141|c0_g1_i1	KOG1215	7e-20	51	89.6	5	66	514	575	877	Low-density lipoprotein receptors containing Ca2+-binding EGF-like domains	T	Signal transduction mechanisms
TR56313|c1_g5_i1	KOG4628	3e-07	48	47.3	1	32	245	277	348	Predicted E3 ubiquitin ligase	O	Posttranslational modification, protein turnover, chaperones
TR56448|c0_g7_i1	KOG0190	9e-23	67	99.2	1	61	345	406	493	Protein disulfide isomerase (prolyl 4-hydroxylase beta subunit)	O	Posttranslational modification, protein turnover, chaperones
TR56587|c0_g1_i1	KOG1287	8e-12	38	62.5	1	72	90	161	479	Amino acid transporters	E	Amino acid transport and metabolism
TR56908|c0_g2_i1	KOG4165	1e-117	69	415	1	243	189	430	433	Gamma-glutamyl phosphate reductase	E	Amino acid transport and metabolism
TR57153|c0_g6_i1	KOG0708	4e-13	36	67.3	20	111	129	207	359	Membrane-associated guanylate kinase MAGUK (contains PDZ, SH3, HOOK and GUK domains)	F	Nucleotide transport and metabolism
TR57318|c0_g1_i6	KOG0666	1e-56	68	211	1	119	157	280	438	Cyclin C-dependent kinase CDK8	K	Transcription
TR57981|c2_g1_i1	KOG0395	6e-22	48	96.2	1	86	90	175	196	Ras-related GTPase	R	General function prediction only
TR58168|c0_g2_i1	KOG0324	1e-34	29	139	11	139	11	143	214	Uncharacterized conserved protein	S	Function unknown
TR58390|c0_g2_i1	KOG3913	3e-13	35	67.3	1	100	234	305	356	Wnt family of developmental regulators	T	Signal transduction mechanisms
TR59645|c0_g3_i2	KOG0904	1e-38	68	152	3	89	989	1075	1076	Phosphatidylinositol 3-kinase catalytic subunit (p110)	T	Signal transduction mechanisms
TR59878|c0_g1_i1	KOG2283	2e-13	48	68.2	3	39	79	115	434	Clathrin coat dissociation kinase GAK/PTEN/Auxilin and related tyrosine phosphatases	TR	Multiple classes
TR60224|c0_g2_i3	KOG3746	3e-41	62	160	1	98	119	216	553	Uncharacterized conserved protein	S	Function unknown
TR60849|c0_g5_i1	KOG0410	5e-09	36	53.5	9	87	103	179	410	Predicted GTP binding protein	R	General function prediction only
TR61277|c2_g3_i1	KOG3681	6e-17	64	79.7	1	68	743	801	835	Alpha-catenin	W	Extracellular structures
TR61624|c1_g1_i1	KOG0164	3e-91	47	329	1	289	713	1001	1001	Myosin class I heavy chain	Z	Cytoskeleton
TR65|c0_g2_i2	KOG3952	2e-21	57	94.4	1	63	196	258	304	Uncharacterized conserved protein	S	Function unknown
TR288|c0_g1_i1	KOG2102	7e-26	43	110	1	136	2	135	941	Exosomal 3'-5' exoribonuclease complex, subunit Rrp44/Dis3	J	Translation, ribosomal structure and biogenesis
TR656|c0_g1_i1	KOG4808	3e-16	35	78.2	13	127	32	139	151	Uncharacterized conserved protein	S	Function unknown
TR829|c0_g6_i1	KOG4703	3e-05	17	41.0	1	114	101	262	431	Uncharacterized conserved protein	S	Function unknown
TR1071|c0_g2_i1	KOG0813	3e-23	42	100	9	105	10	112	265	Glyoxylase	R	General function prediction only
TR1256|c0_g6_i2	KOG3623	2e-12	42	64.4	8	61	910	963	1007	Homeobox transcription factor SIP1	K	Transcription
TR1495|c3_g2_i1	KOG0656	1e-72	37	267	15	296	37	335	335	G1/S-specific cyclin D	D	Cell cycle control, cell division, chromosome partitioning
TR1644|c5_g4_i3	KOG1191	5e-04	24	37.7	10	113	267	366	531	Mitochondrial GTPase	J	Translation, ribosomal structure and biogenesis
TR1963|c0_g1_i1	KOG2190	1e-19	24	90.9	10	237	42	292	485	PolyC-binding proteins alphaCP-1 and related KH domain proteins	AR	Multiple classes
TR2223|c0_g1_i1	KOG0495	4e-26	76	110	1	65	420	484	913	HAT repeat protein	A	RNA processing and modification
TR2456|c1_g1_i1	KOG4216	9e-07	43	46.2	60	105	295	340	479	Steroid hormone nuclear receptor	K	Transcription
TR3323|c0_g2_i1	KOG3882	3e-15	27	75.5	1	153	1	166	237	Tetraspanin family integral membrane protein	R	General function prediction only
TR3552|c2_g8_i2	KOG1206	4e-48	52	184	1	169	99	265	272	Peroxisomal multifunctional beta-oxidation protein and related enzymes	I	Lipid transport and metabolism
TR3698|c1_g3_i1	KOG3577	5e-05	58	40.1	10	33	43	66	556	Smoothened and related G-protein-coupled receptors	T	Signal transduction mechanisms
TR4094|c0_g3_i2	KOG0192	2e-13	27	69.0	10	129	41	152	362	Tyrosine kinase specific for activated (GTP-bound) p21cdc42Hs	T	Signal transduction mechanisms
TR4745|c1_g1_i1	KOG3825	6e-10	47	56.5	1	50	265	315	316	Deoxyribonuclease II	L	Replication, recombination and repair
TR4885|c0_g1_i1	KOG1832	1e-80	51	292	1	169	1231	1402	1516	HIV-1 Vpr-binding protein	D	Cell cycle control, cell division, chromosome partitioning
TR5078|c0_g14_i1	KOG3573	1e-09	50	55.2	1	42	230	270	300	Caspase, apoptotic cysteine protease	D	Cell cycle control, cell division, chromosome partitioning
TR5297|c0_g1_i1	KOG1885	4e-10	81	56.9	1	33	172	204	560	Lysyl-tRNA synthetase (class II)	J	Translation, ribosomal structure and biogenesis
TR5772|c1_g9_i2	KOG3742	4e-84	78	304	1	150	421	570	692	Glycogen synthase	G	Carbohydrate transport and metabolism
TR5940|c5_g12_i1	KOG1840	2e-10	20	57.7	1	77	170	244	508	Kinesin light chain	Z	Cytoskeleton
TR6309|c0_g3_i1	KOG0376	1e-08	31	53.0	4	110	11	109	476	Serine-threonine phosphatase 2A, catalytic subunit	R	General function prediction only
TR6453|c0_g1_i7	KOG1605	2e-15	37	75.0	4	107	62	167	262	TFIIF-interacting CTD phosphatase, including NLI-interacting factor (involved in RNA polymerase II regulation)	K	Transcription
TR6685|c0_g2_i1	KOG1651	9e-40	43	157	45	189	11	160	171	Glutathione peroxidase	O	Posttranslational modification, protein turnover, chaperones
TR6866|c0_g1_i1	KOG3758	7e-34	47	136	1	123	282	416	655	Uncharacterized conserved protein	S	Function unknown
TR7108|c0_g1_i1	KOG1294	3e-07	30	47.7	5	66	279	335	335	Apurinic/apyrimidinic endonuclease and related enzymes	L	Replication, recombination and repair
TR7380|c0_g1_i1	KOG0248	1e-12	23	65.1	31	77	646	692	936	Cytoplasmic protein Max-1, contains PH, MyTH4 and FERM domains	Z	Cytoskeleton
TR7678|c0_g1_i1	KOG1007	5e-67	56	247	3	172	204	370	370	WD repeat protein TSSC1, WD repeat superfamily	S	Function unknown
TR7909|c2_g2_i1	KOG1804	1e-12	34	65.4	3	98	281	375	775	RNA helicase	A	RNA processing and modification
TR8123|c0_g1_i1	KOG3564	1e-26	72	111	1	68	276	343	604	GTPase-activating protein	R	General function prediction only
TR8663|c0_g2_i1	KOG1305	5e-13	38	66.8	2	96	317	408	411	Amino acid transporter protein	E	Amino acid transport and metabolism
TR8892|c0_g1_i1	KOG2120	4e-04	26	36.9	20	104	29	127	419	SCF ubiquitin ligase, Skp2 component	O	Posttranslational modification, protein turnover, chaperones
TR9344|c0_g3_i4	KOG1362	4e-11	38	60.3	2	78	124	200	577	Choline transporter-like protein	I	Lipid transport and metabolism
TR9596|c0_g1_i1	KOG1787	9e-23	57	98.9	1	66	663	728	1126	Kinase A-anchor protein Neurobeachin and related BEACH and WD40 repeat proteins	U	Intracellular trafficking, secretion, and vesicular transport
TR9775|c0_g1_i1	KOG2210	1e-12	61	65.8	11	60	16	67	392	Oxysterol-binding protein	T	Signal transduction mechanisms
TR9913|c0_g9_i1	KOG4607	9e-18	40	83.1	16	128	2	115	222	Mitochondrial ribosomal protein L9	J	Translation, ribosomal structure and biogenesis
TR10248|c0_g3_i2	KOG1219	2e-04	28	38.1	32	100	3220	3285	4289	Uncharacterized conserved protein, contains laminin, cadherin and EGF domains	T	Signal transduction mechanisms
TR10444|c1_g2_i1	KOG2249	9e-25	55	105	1	78	189	267	280	3'-5' exonuclease	L	Replication, recombination and repair
TR10655|c0_g4_i1	KOG2361	5e-16	58	76.5	2	56	122	176	264	Predicted methyltransferase	R	General function prediction only
TR10824|c0_g7_i1	KOG0101	2e-42	88	164	1	102	351	452	620	Molecular chaperones HSP70/HSC70, HSP70 superfamily	O	Posttranslational modification, protein turnover, chaperones
TR10997|c0_g6_i3	KOG3212	4e-28	39	117	5	121	47	162	208	Uncharacterized conserved protein related to IojAP	S	Function unknown
TR11214|c3_g1_i2	KOG0856	3e-49	48	188	18	156	1	141	146	Predicted pilin-like transcription factor	O	Posttranslational modification, protein turnover, chaperones
TR11714|c1_g2_i1	KOG1226	2e-13	39	67.7	3	82	25	106	783	Integrin beta subunit (N-terminal portion of extracellular region)	TW	Multiple classes
TR11835|c2_g1_i2	KOG3555	8e-07	31	48.5	159	255	295	383	434	Ca2+-binding proteoglycan Testican	R	General function prediction only
TR11970|c0_g3_i2	KOG0724	6e-21	32	94.6	14	173	1	158	335	Zuotin and related molecular chaperones (DnaJ superfamily), contains DNA-binding domains	O	Posttranslational modification, protein turnover, chaperones
TR12250|c1_g2_i1	KOG0563	1e-29	63	122	1	74	320	395	499	Glucose-6-phosphate 1-dehydrogenase	G	Carbohydrate transport and metabolism
TR12412|c11_g1_i1	KOG1189	8e-11	80	59.3	1	30	844	873	960	Global transcriptional regulator, cell division control protein	E	Amino acid transport and metabolism
TR12823|c0_g5_i1	KOG0787	9e-24	55	102	4	80	67	142	414	Dehydrogenase kinase	T	Signal transduction mechanisms
TR12996|c0_g3_i3	KOG4536	1e-26	40	112	6	150	224	347	347	Predicted membrane protein	S	Function unknown
TR13144|c1_g7_i2	KOG0018	1e-22	54	99.6	4	127	647	766	1141	Structural maintenance of chromosome protein 1 (sister chromatid cohesion complex Cohesin, subunit SMC1)	D	Cell cycle control, cell division, chromosome partitioning
TR13441|c1_g1_i1	KOG1437	4e-18	25	84.3	1	128	450	581	682	Fasciclin and related adhesion glycoproteins	MW	Multiple classes
TR13562|c0_g3_i1	KOG0039	3e-15	44	73.8	1	89	124	208	646	Ferric reductase, NADH/NADPH oxidase and related proteins	PQ	Multiple classes
TR13745|c0_g7_i1	KOG0866	1e-33	67	135	1	104	158	261	327	Ran-binding protein RANBP3	U	Intracellular trafficking, secretion, and vesicular transport
TR13888|c0_g1_i1	KOG0164	4e-93	62	334	2	210	50	260	1001	Myosin class I heavy chain	Z	Cytoskeleton
TR14068|c1_g18_i3	KOG0289	1e-99	62	356	1	259	167	424	506	mRNA splicing factor	R	General function prediction only
TR14237|c0_g1_i1	KOG3922	2e-52	34	199	1	178	16	195	361	Sulfotransferases	O	Posttranslational modification, protein turnover, chaperones
TR14587|c0_g1_i1	KOG2462	2e-19	48	88.3	1	100	159	256	279	C2H2-type Zn-finger protein	K	Transcription
TR14799|c0_g10_i1	KOG4578	2e-17	50	81.7	1	74	175	252	421	Uncharacterized conserved protein, contains KAZAL and TY domains	R	General function prediction only
TR15140|c0_g1_i1	KOG2301	9e-19	45	85.7	1	100	1128	1228	1592	Voltage-gated Ca2+ channels, alpha1 subunits	PT	Multiple classes
TR15363|c0_g1_i1	KOG0266	9e-08	25	49.0	24	102	140	214	456	WD40 repeat-containing protein	R	General function prediction only
TR15568|c0_g3_i2	KOG3513	2e-15	27	76.9	3	181	147	332	1051	Neural cell adhesion molecule L1	T	Signal transduction mechanisms
TR15568|c0_g3_i2	KOG3516	3e-04	24	40.0	199	248	1225	1278	1306	Neurexin IV	T	Signal transduction mechanisms
TR15802|c0_g3_i1	KOG2809	6e-34	61	137	2	133	1	132	326	Telomerase elongation inhibitor/RNA maturation protein PINX1	AD	Multiple classes
TR16044|c1_g2_i1	KOG3710	1e-13	41	68.9	5	75	3	81	280	EGL-Nine (EGLN) protein	T	Signal transduction mechanisms
TR16202|c0_g1_i1	KOG0362	1e-113	59	402	10	305	132	423	537	Chaperonin complex component, TCP-1 theta subunit (CCT8)	O	Posttranslational modification, protein turnover, chaperones
TR16686|c1_g8_i1	KOG4212	6e-08	42	49.7	1	73	255	320	608	RNA-binding protein hnRNP-M	A	RNA processing and modification
TR16878|c0_g4_i1	KOG3623	1e-09	38	55.6	6	66	894	954	1007	Homeobox transcription factor SIP1	K	Transcription
TR17048|c2_g7_i1	KOG3516	4e-06	48	43.8	4	36	139	173	1306	Neurexin IV	T	Signal transduction mechanisms
TR17639|c0_g4_i1	KOG1654	6e-06	50	42.9	4	33	2	31	116	Microtubule-associated anchor protein involved in autophagy and membrane trafficking	Z	Cytoskeleton
TR17844|c0_g4_i1	KOG0034	2e-07	36	48.4	7	80	23	90	187	Ca2+/calmodulin-dependent protein phosphatase (calcineurin subunit B), EF-Hand superfamily protein	T	Signal transduction mechanisms
TR18075|c0_g1_i1	KOG3682	4e-06	20	43.5	1	30	497	526	930	Predicted membrane protein (associated with esophageal cancer in humans)	S	Function unknown
TR18351|c2_g1_i1	KOG3667	2e-30	41	125	1	183	1	174	682	STAT protein	KT	Multiple classes
TR18576|c0_g2_i2	KOG3737	8e-50	69	189	12	122	287	397	603	Predicted polypeptide N-acetylgalactosaminyltransferase	O	Posttranslational modification, protein turnover, chaperones
TR18797|c2_g10_i3	KOG1838	4e-16	37	76.8	6	69	303	365	409	Alpha/beta hydrolase	R	General function prediction only
TR19053|c0_g1_i1	KOG3144	1e-28	30	120	19	209	13	196	196	Ethanolamine-P-transferase GPI11/PIG-F, involved in glycosylphosphatidylinositol anchor biosynthesis	MO	Multiple classes
TR19257|c0_g3_i1	KOG0170	7e-23	75	99.3	1	57	528	584	621	E3 ubiquitin protein ligase	O	Posttranslational modification, protein turnover, chaperones
TR19548|c0_g1_i1	KOG3221	1e-43	49	169	1	174	1	166	199	Glycolipid transfer protein	G	Carbohydrate transport and metabolism
TR19770|c2_g10_i1	KOG2922	2e-26	63	111	1	95	169	263	335	Uncharacterized conserved protein	S	Function unknown
TR19925|c2_g2_i1	KOG1179	2e-18	49	85.0	1	59	132	190	649	Very long-chain acyl-CoA synthetase/fatty acid transporter	I	Lipid transport and metabolism
TR20107|c0_g7_i1	KOG0678	1e-62	78	232	1	124	1	123	415	Actin-related protein Arp2/3 complex, subunit Arp3	Z	Cytoskeleton
TR20245|c4_g5_i1	KOG1565	2e-30	65	124	1	90	155	242	469	Gelatinase A and related matrix metalloproteases	OW	Multiple classes
TR20445|c0_g9_i1	KOG0347	3e-18	47	83.9	1	80	144	228	731	RNA helicase	A	RNA processing and modification
TR20703|c0_g1_i1	KOG0145	8e-22	71	95.9	8	60	33	85	360	RNA-binding protein ELAV/HU (RRM superfamily)	A	RNA processing and modification
TR20890|c0_g1_i1	KOG4765	5e-15	50	73.6	4	60	46	102	419	Uncharacterized conserved protein	S	Function unknown
TR21412|c0_g1_i2	KOG0044	6e-23	43	99.6	1	80	72	150	193	Ca2+ sensor (EF-Hand superfamily)	T	Signal transduction mechanisms
TR21960|c1_g1_i1	KOG0994	6e-22	38	96.7	6	109	1656	1758	1758	Extracellular matrix glycoprotein Laminin subunit beta	W	Extracellular structures
TR22099|c0_g1_i1	KOG4160	4e-27	35	115	4	185	16	198	492	BPI/LBP/CETP family protein	V	Defense mechanisms
TR22246|c2_g1_i4	KOG0817	2e-24	50	105	1	84	24	107	142	Acyl-CoA-binding protein	I	Lipid transport and metabolism
TR22423|c1_g1_i1	KOG1745	2e-14	81	71.5	17	54	97	134	137	Histones H3 and H4	B	Chromatin structure and dynamics
TR22567|c1_g1_i2	KOG4320	1e-19	32	89.2	1	125	103	227	253	Uncharacterized conserved protein	S	Function unknown
TR22783|c1_g6_i1	KOG0029	5e-06	22	43.4	2	70	332	402	501	Amine oxidase	Q	Secondary metabolites biosynthesis, transport and catabolism
TR23100|c0_g9_i1	KOG0569	1e-08	35	51.8	4	68	296	360	485	Permease of the major facilitator superfamily	G	Carbohydrate transport and metabolism
TR23276|c0_g1_i1	KOG2876	6e-07	13	46.5	4	55	230	281	323	Molybdenum cofactor biosynthesis pathway protein	H	Coenzyme transport and metabolism
TR23444|c0_g1_i1	KOG4617	7e-22	24	96.7	20	126	137	244	249	Uncharacterized conserved protein	S	Function unknown
TR23591|c0_g4_i1	KOG4348	2e-09	42	54.8	3	56	237	292	627	Adaptor protein CMS/SETA	T	Signal transduction mechanisms
TR23842|c1_g1_i1	KOG0200	3e-18	41	84.2	2	113	246	360	609	Fibroblast/platelet-derived growth factor receptor and related receptor tyrosine kinases	T	Signal transduction mechanisms
TR24049|c0_g1_i1	KOG0417	1e-71	78	262	1	147	1	147	148	Ubiquitin-protein ligase	O	Posttranslational modification, protein turnover, chaperones
TR25186|c0_g4_i1	KOG1586	1e-17	79	82.3	1	58	123	180	288	Protein required for fusion of vesicles in vesicular transport, alpha-SNAP	U	Intracellular trafficking, secretion, and vesicular transport
TR25642|c0_g1_i1	KOG1917	1e-12	39	65.4	1	69	40	108	1125	Membrane-associated hematopoietic protein	R	General function prediction only
TR25799|c0_g2_i3	KOG2597	3e-11	22	60.7	1	79	432	511	513	Predicted aminopeptidase of the M17 family	R	General function prediction only
TR25955|c0_g1_i1	KOG0818	2e-32	70	131	4	104	544	645	669	GTPase-activating proteins of the GIT family	T	Signal transduction mechanisms
TR26155|c3_g5_i1	KOG2996	2e-27	55	114	1	97	108	206	865	Rho guanine nucleotide exchange factor VAV3	T	Signal transduction mechanisms
TR26317|c0_g2_i2	KOG4219	7e-20	24	91.6	2	189	50	236	423	G protein-coupled receptor	T	Signal transduction mechanisms
TR26516|c0_g3_i1	KOG3627	2e-10	39	58.0	1	61	12	74	256	Trypsin	E	Amino acid transport and metabolism
TR27166|c1_g3_i1	KOG4058	3e-35	47	142	1	149	47	196	199	Uncharacterized conserved protein	S	Function unknown
TR28050|c1_g1_i1	KOG2512	5e-06	40	43.5	6	64	78	136	337	Beta-tubulin folding cofactor C	O	Posttranslational modification, protein turnover, chaperones
TR28190|c0_g1_i2	KOG3477	1e-20	45	91.7	1	85	1	85	97	Putative cytochrome c oxidase, subunit COX19	C	Energy production and conversion
TR28356|c3_g1_i1	KOG2534	6e-22	50	96.2	1	79	43	121	353	DNA polymerase IV (family X)	L	Replication, recombination and repair
TR28647|c0_g3_i1	KOG2963	2e-61	50	229	5	184	3	183	405	RNA-binding protein required for 60S ribosomal subunit biogenesis	J	Translation, ribosomal structure and biogenesis
TR28788|c0_g1_i1	KOG0331	3e-21	50	93.9	1	81	205	286	519	ATP-dependent RNA helicase	A	RNA processing and modification
TR29043|c0_g1_i1	KOG2311	1e-12	32	65.4	2	92	527	619	679	NAD/FAD-utilizing protein possibly involved in translation	J	Translation, ribosomal structure and biogenesis
TR29268|c0_g1_i1	KOG2089	9e-79	53	287	1	212	503	717	718	Metalloendopeptidase family - saccharolysin & thimet oligopeptidase	O	Posttranslational modification, protein turnover, chaperones
TR29527|c0_g3_i1	KOG1924	1e-04	44	38.8	26	77	530	560	1102	RhoA GTPase effector DIA/Diaphanous	TZ	Multiple classes
TR29720|c3_g1_i2	KOG0725	2e-25	47	108	1	111	145	261	270	Reductases with broad range of substrate specificities	R	General function prediction only
TR29890|c0_g4_i1	KOG0930	9e-08	35	51.6	172	228	262	316	395	Guanine nucleotide exchange factor Cytohesin, contains PH and Sec7 domains	U	Intracellular trafficking, secretion, and vesicular transport
TR29890|c0_g4_i1	KOG0940	2e-05	25	43.5	13	91	61	147	358	Ubiquitin protein ligase RSP5/NEDD4	O	Posttranslational modification, protein turnover, chaperones
TR30024|c0_g1_i2	KOG1553	2e-39	31	156	1	201	7	188	517	Predicted alpha/beta hydrolase BAT5	R	General function prediction only
TR30452|c1_g1_i3	KOG4267	2e-19	58	87.7	1	101	1	103	110	Predicted membrane protein	S	Function unknown
TR30614|c1_g1_i4	KOG3631	1e-39	44	156	1	170	62	230	365	Alpha-parvin and related focal adhesion proteins	Z	Cytoskeleton
TR31146|c0_g16_i1	KOG0103	9e-16	56	75.8	1	71	596	664	727	Molecular chaperones HSP105/HSP110/SSE1, HSP70 superfamily	O	Posttranslational modification, protein turnover, chaperones
TR31509|c1_g5_i1	KOG2700	8e-30	66	122	1	75	83	157	481	Adenylosuccinate lyase	F	Nucleotide transport and metabolism
TR31701|c1_g2_i1	KOG1995	1e-06	65	45.4	1	32	124	155	351	Conserved Zn-finger protein	R	General function prediction only
TR31847|c0_g1_i1	KOG3876	2e-09	27	55.1	3	82	9	68	341	Arfaptin and related proteins	T	Signal transduction mechanisms
TR32071|c0_g1_i3	KOG1711	1e-40	45	160	11	178	10	179	218	Mitochondrial/chloroplast ribosomal protein L22	J	Translation, ribosomal structure and biogenesis
TR32340|c1_g2_i1	KOG1208	4e-12	50	63.5	1	55	257	311	314	Dehydrogenases with different specificities (related to short-chain alcohol dehydrogenases)	Q	Secondary metabolites biosynthesis, transport and catabolism
TR33089|c1_g2_i5	KOG1703	5e-17	46	80.7	61	123	365	427	479	Adaptor protein Enigma and related PDZ-LIM proteins	TZ	Multiple classes
TR33238|c2_g4_i3	KOG1369	1e-32	64	131	2	96	206	301	474	Hexokinase	G	Carbohydrate transport and metabolism
TR33721|c0_g1_i1	KOG1587	3e-29	39	120	1	105	181	283	555	Cytoplasmic dynein intermediate chain	Z	Cytoskeleton
TR33879|c0_g3_i1	KOG0266	1e-08	33	52.9	3	70	206	273	456	WD40 repeat-containing protein	R	General function prediction only
TR34042|c0_g5_i2	KOG0255	1e-11	37	63.3	40	131	234	331	521	Synaptic vesicle transporter SVOP and related transporters (major facilitator superfamily)	R	General function prediction only
TR34473|c2_g4_i1	KOG1488	9e-13	55	65.8	1	43	327	369	503	Translational repressor Pumilio/PUF3 and related RNA-binding proteins (Puf superfamily)	J	Translation, ribosomal structure and biogenesis
TR35494|c0_g1_i1	KOG1208	3e-12	31	64.2	1	82	231	311	314	Dehydrogenases with different specificities (related to short-chain alcohol dehydrogenases)	Q	Secondary metabolites biosynthesis, transport and catabolism
TR35930|c1_g1_i1	KOG3018	3e-09	29	53.9	49	102	1	54	362	Malonyl-CoA decarboxylase	G	Carbohydrate transport and metabolism
TR36169|c0_g1_i1	KOG4258	1e-10	54	58.5	1	48	777	824	1025	Insulin/growth factor receptor (contains protein kinase domain)	T	Signal transduction mechanisms
TR36553|c0_g1_i2	KOG0137	1e-45	21	177	9	353	92	422	634	Very-long-chain acyl-CoA dehydrogenase	I	Lipid transport and metabolism
TR36746|c1_g3_i1	KOG4357	5e-54	59	204	33	173	1	151	164	Uncharacterized conserved protein (involved in mesoderm differentiation in humans)	R	General function prediction only
TR36938|c1_g3_i1	KOG0919	3e-55	55	208	1	146	1	146	338	C-5 cytosine-specific DNA methylase	K	Transcription
TR37193|c0_g1_i2	KOG1140	2e-24	30	106	1	178	1428	1613	1738	N-end rule pathway, recognition component UBR1	O	Posttranslational modification, protein turnover, chaperones
TR37446|c0_g2_i1	KOG0837	3e-17	44	80.5	5	106	1	103	279	Transcriptional activator of the JUN family	K	Transcription
TR37760|c0_g7_i1	KOG1600	2e-27	56	114	1	74	131	204	321	Fatty acid desaturase	I	Lipid transport and metabolism
TR38418|c0_g2_i3	KOG0036	2e-22	36	98.5	1	106	143	253	463	Predicted mitochondrial carrier protein	F	Nucleotide transport and metabolism
TR38645|c0_g2_i1	KOG3576	3e-09	32	56.3	66	147	118	199	267	Ovo and related transcription factors	K	Transcription
TR38798|c0_g1_i1	KOG3473	2e-51	74	194	1	112	1	112	112	RNA polymerase II transcription elongation factor Elongin/SIII, subunit elongin C	K	Transcription
TR38971|c0_g1_i2	KOG1207	7e-28	48	115	1	102	20	122	245	Diacetyl reductase/L-xylulose reductase	Q	Secondary metabolites biosynthesis, transport and catabolism
TR39468|c1_g5_i2	KOG4846	4e-23	52	100	1	74	151	226	538	Nuclear receptor	T	Signal transduction mechanisms
TR39631|c0_g9_i1	KOG1882	1e-04	28	39.3	4	100	175	273	293	Transcriptional regulator SNIP1, contains FHA domain	T	Signal transduction mechanisms
TR40112|c0_g3_i1	KOG1078	8e-80	80	289	1	157	319	475	865	Vesicle coat complex COPI, gamma subunit	U	Intracellular trafficking, secretion, and vesicular transport
TR40349|c0_g1_i1	KOG2528	2e-22	60	98.2	1	74	381	454	490	Sorting nexin SNX9/SH3PX1 and related proteins	U	Intracellular trafficking, secretion, and vesicular transport
TR40983|c0_g1_i1	KOG1086	6e-09	81	53.1	1	38	521	558	594	Cytosolic sorting protein/ADP-ribosylation factor effector GGA	U	Intracellular trafficking, secretion, and vesicular transport
TR41157|c0_g12_i1	KOG3695	3e-30	27	124	13	113	580	681	825	Uncharacterized conserved protein	S	Function unknown
TR41450|c0_g1_i1	KOG3529	5e-68	85	251	1	176	160	335	596	Radixin, moesin and related proteins of the ERM family	R	General function prediction only
TR41725|c0_g2_i1	KOG4013	5e-92	52	331	5	249	12	254	255	Predicted Cu2+ homeostasis protein CutC	P	Inorganic ion transport and metabolism
TR42167|c0_g4_i1	KOG1738	1e-24	55	105	2	73	1	72	638	Membrane-associated guanylate kinase-interacting protein/connector enhancer of KSR-like	F	Nucleotide transport and metabolism
TR42336|c0_g9_i1	KOG2491	2e-30	67	124	1	87	325	411	674	Nuclear matrix protein	Y	Nuclear structure
TR43024|c0_g5_i4	KOG2641	1e-50	46	193	1	191	47	236	386	Predicted seven transmembrane receptor - rhodopsin family	T	Signal transduction mechanisms
TR43191|c2_g6_i1	KOG0757	3e-20	65	90.8	1	56	76	133	319	Mitochondrial carrier protein - Rim2p/Mrs12p	C	Energy production and conversion
TR43568|c0_g2_i1	KOG2579	2e-19	32	87.9	1	105	85	187	338	Ficolin and related extracellular proteins	R	General function prediction only
TR43798|c0_g3_i1	KOG2614	2e-62	42	233	2	226	197	412	420	Kynurenine 3-monooxygenase and related flavoprotein monooxygenases	CR	Multiple classes
TR44147|c0_g5_i2	KOG2307	3e-21	46	93.9	1	78	221	295	705	Low density lipoprotein receptor	U	Intracellular trafficking, secretion, and vesicular transport
TR44612|c2_g4_i1	KOG3751	6e-27	55	112	1	87	195	281	622	Growth factor receptor-bound proteins (GRB7, GRB10, GRB14)	T	Signal transduction mechanisms
TR44885|c0_g1_i1	KOG1366	3e-06	37	43.8	1	37	111	147	1436	Alpha-macroglobulin	O	Posttranslational modification, protein turnover, chaperones
TR45146|c0_g3_i3	KOG2499	6e-41	53	159	2	114	244	356	542	Beta-N-acetylhexosaminidase	G	Carbohydrate transport and metabolism
TR45320|c0_g1_i1	KOG4694	1e-25	27	109	2	152	15	163	174	Predicted membrane protein	S	Function unknown
TR45483|c0_g1_i1	KOG4223	1e-11	64	62.3	2	46	246	290	325	Reticulocalbin, calumenin, DNA supercoiling factor, and related Ca2+-binding proteins of the CREC family (EF-Hand protein superfamily)	TU	Multiple classes
TR45730|c2_g1_i1	KOG0734	3e-21	72	93.9	1	54	610	663	752	AAA+-type ATPase containing the peptidase M41 domain	O	Posttranslational modification, protein turnover, chaperones
TR45882|c0_g1_i1	KOG3542	9e-31	65	125	1	72	289	360	1283	cAMP-regulated guanine nucleotide exchange factor	T	Signal transduction mechanisms
TR46075|c0_g5_i1	KOG2387	3e-64	89	237	1	111	1	111	585	CTP synthase (UTP-ammonia lyase)	F	Nucleotide transport and metabolism
TR46319|c0_g1_i1	KOG3425	5e-33	43	133	1	123	1	127	128	Uncharacterized conserved protein	S	Function unknown
TR46546|c0_g1_i1	KOG4021	8e-21	29	93.2	1	121	111	225	239	Mitochondrial ribosomal protein S18b	J	Translation, ribosomal structure and biogenesis
TR47437|c0_g1_i1	KOG3660	3e-23	46	101	3	109	430	536	629	Sodium-neurotransmitter symporter	T	Signal transduction mechanisms
TR47638|c0_g1_i1	KOG4032	4e-26	28	111	5	167	10	174	184	Uncharacterized conserved protein	S	Function unknown
TR47815|c3_g1_i1	KOG0446	3e-48	62	184	1	131	89	219	657	Vacuolar sorting protein VPS1, dynamin, and related proteins	UR	Multiple classes
TR47981|c0_g1_i1	KOG4763	5e-13	52	66.6	2	66	13	77	77	Ubiquinol-cytochrome c reductase hinge protein	C	Energy production and conversion
TR48432|c1_g1_i1	KOG2459	7e-17	34	79.7	1	110	286	379	536	GPI transamidase complex, GPI17/PIG-S component, involved in glycosylphosphatidylinositol anchor biosynthesis	MO	Multiple classes
TR48661|c0_g1_i1	KOG4026	2e-12	35	64.6	1	59	2	60	207	Uncharacterized conserved protein	S	Function unknown
TR49309|c0_g5_i1	KOG0577	6e-14	56	69.7	1	64	646	709	948	Serine/threonine protein kinase	T	Signal transduction mechanisms
TR49458|c5_g14_i1	KOG4367	1e-05	27	42.4	2	59	226	284	699	Predicted Zn-finger protein	S	Function unknown
TR49816|c1_g5_i2	KOG2400	9e-12	53	63.7	78	146	9	75	82	Nuclear protein ZAP	V	Defense mechanisms
TR50050|c0_g1_i1	KOG0273	5e-25	82	106	4	61	250	307	524	Beta-transducin family (WD-40 repeat) protein	B	Chromatin structure and dynamics
TR50434|c0_g1_i1	KOG2893	7e-51	69	192	1	102	1	99	341	Zn finger protein	R	General function prediction only
TR50668|c0_g10_i1	KOG0039	6e-39	36	154	1	166	292	419	646	Ferric reductase, NADH/NADPH oxidase and related proteins	PQ	Multiple classes
TR51019|c4_g3_i7	KOG2067	7e-38	56	149	5	125	156	268	472	Mitochondrial processing peptidase, alpha subunit	O	Posttranslational modification, protein turnover, chaperones
TR51269|c1_g7_i1	KOG0234	3e-52	61	198	1	148	112	260	438	Fructose-6-phosphate 2-kinase/fructose-2,6-biphosphatase	G	Carbohydrate transport and metabolism
TR51456|c0_g1_i2	KOG4219	1e-05	27	42.6	4	72	113	179	423	G protein-coupled receptor	T	Signal transduction mechanisms
TR51633|c0_g1_i1	KOG0409	2e-22	46	98.0	2	92	71	162	327	Predicted dehydrogenase	R	General function prediction only
TR51862|c1_g2_i2	KOG0801	2e-29	47	122	1	116	85	205	205	Predicted E3 ubiquitin ligase	O	Posttranslational modification, protein turnover, chaperones
TR52101|c3_g4_i6	KOG1958	1e-28	65	118	5	74	164	233	1129	Glycosyl hydrolase, family 38 - alpha-mannosidase	G	Carbohydrate transport and metabolism
TR52296|c0_g1_i1	KOG0223	3e-57	44	216	1	223	4	227	238	Aquaporin (major intrinsic protein family)	G	Carbohydrate transport and metabolism
TR52705|c0_g9_i1	KOG0070	1e-35	57	141	1	95	20	114	181	GTP-binding ADP-ribosylation factor Arf1	U	Intracellular trafficking, secretion, and vesicular transport
TR53002|c0_g3_i1	KOG4219	8e-06	29	43.0	6	67	119	178	423	G protein-coupled receptor	T	Signal transduction mechanisms
TR53221|c0_g1_i1	KOG2757	5e-26	41	110	2	118	107	198	411	Mannose-6-phosphate isomerase	G	Carbohydrate transport and metabolism
TR53438|c0_g5_i5	KOG3589	4e-32	38	131	7	189	16	211	221	G protein signaling regulators	T	Signal transduction mechanisms
TR53625|c0_g1_i1	KOG1286	5e-17	41	79.9	4	76	21	93	554	Amino acid transporters	E	Amino acid transport and metabolism
TR53870|c0_g6_i1	KOG4237	3e-06	43	44.2	36	79	415	458	498	Extracellular matrix protein slit, contains leucine-rich and EGF-like repeats	WT	Multiple classes
TR54053|c0_g1_i1	KOG4358	9e-04	33	35.8	17	87	396	476	584	Uncharacterized conserved protein	S	Function unknown
TR54267|c1_g1_i1	KOG0749	1e-07	66	49.1	1	27	272	298	298	Mitochondrial ADP/ATP carrier proteins	C	Energy production and conversion
TR54479|c0_g2_i1	KOG2119	3e-13	54	67.4	3	44	777	820	879	Predicted bile acid beta-glucosidase	G	Carbohydrate transport and metabolism
TR54752|c0_g2_i2	KOG2579	1e-09	47	55.1	1	47	286	333	338	Ficolin and related extracellular proteins	R	General function prediction only
TR54943|c1_g1_i1	KOG2574	2e-67	66	249	1	175	74	248	492	mRNA splicing factor PRP31	A	RNA processing and modification
TR55296|c1_g9_i1	KOG4550	3e-06	51	44.3	16	48	21	53	606	Predicted membrane protein	S	Function unknown
TR55716|c1_g1_i1	KOG0154	6e-10	33	58.2	37	149	335	443	573	RNA-binding protein RBM5 and related proteins, contain G-patch and RRM domains	R	General function prediction only
TR56283|c0_g1_i1	KOG3367	5e-29	76	119	1	77	57	131	216	Hypoxanthine-guanine phosphoribosyltransferase	F	Nucleotide transport and metabolism
TR56446|c1_g1_i3	KOG2148	9e-32	47	128	5	103	346	444	867	Exocyst protein Sec3	U	Intracellular trafficking, secretion, and vesicular transport
TR56736|c0_g1_i1	KOG3600	2e-13	31	68.2	1	48	150	197	2238	Thyroid hormone receptor-associated protein complex, subunit TRAP240	K	Transcription
TR56891|c0_g1_i1	KOG0236	3e-10	42	57.3	1	66	487	552	665	Sulfate/bicarbonate/oxalate exchanger SAT-1 and related transporters (SLC26 family)	P	Inorganic ion transport and metabolism
TR57138|c0_g2_i2	KOG0994	2e-05	18	42.0	2	114	1505	1620	1758	Extracellular matrix glycoprotein Laminin subunit beta	W	Extracellular structures
TR57310|c0_g1_i1	KOG2896	5e-11	60	60.0	20	82	2	64	377	UV radiation resistance associated protein	R	General function prediction only
TR57553|c1_g1_i1	KOG3558	2e-25	48	107	4	97	26	125	768	Hypoxia-inducible factor 1/Neuronal PAS domain protein NPAS1	TK	Multiple classes
TR58153|c0_g1_i2	KOG2877	2e-35	51	141	1	139	245	385	389	sn-1,2-diacylglycerol ethanolamine- and cholinephosphotranferases	I	Lipid transport and metabolism
TR58365|c0_g2_i8	KOG0161	2e-31	24	131	56	685	1185	1883	1930	Myosin class II heavy chain	Z	Cytoskeleton
TR58684|c1_g6_i1	KOG0883	1e-11	63	61.9	1	33	297	329	518	Cyclophilin type, U box-containing peptidyl-prolyl cis-trans isomerase	O	Posttranslational modification, protein turnover, chaperones
TR59377|c0_g1_i3	KOG3513	1e-12	30	65.4	2	80	478	557	1051	Neural cell adhesion molecule L1	T	Signal transduction mechanisms
TR59470|c0_g3_i2	KOG3587	1e-30	42	127	3	140	1	138	143	Galectin, galactose-binding lectin	W	Extracellular structures
TR59839|c1_g4_i1	KOG1899	1e-26	55	111	1	100	56	158	861	LAR transmembrane tyrosine phosphatase-interacting protein liprin	R	General function prediction only
TR60050|c5_g1_i1	KOG4221	1e-06	20	47.4	52	213	154	318	1381	Receptor mediating netrin-dependent axon guidance	T	Signal transduction mechanisms
TR60601|c0_g1_i1	KOG1832	1e-26	45	112	2	71	1099	1168	1516	HIV-1 Vpr-binding protein	D	Cell cycle control, cell division, chromosome partitioning
TR60830|c1_g5_i3	KOG3627	5e-38	35	153	359	595	12	240	256	Trypsin	E	Amino acid transport and metabolism
TR60830|c1_g5_i3	KOG1215	3e-06	25	48.3	226	337	134	244	877	Low-density lipoprotein receptors containing Ca2+-binding EGF-like domains	T	Signal transduction mechanisms
TR61005|c0_g1_i1	KOG0698	2e-18	40	84.4	2	101	74	169	330	Serine/threonine protein phosphatase	T	Signal transduction mechanisms
TR61259|c0_g1_i1	KOG1848	3e-07	25	47.3	1	66	33	97	1610	Uncharacterized conserved protein	S	Function unknown
TR61610|c0_g3_i1	KOG2862	3e-11	52	60.7	2	37	171	206	385	Alanine-glyoxylate aminotransferase AGT1	R	General function prediction only
TR143|c0_g3_i1	KOG4136	8e-48	53	183	1	187	9	197	198	Predicted mitochondrial cholesterol transporter	TI	Multiple classes
TR370|c1_g11_i3	KOG0384	1e-143	62	503	1	337	326	660	1373	Chromodomain-helicase DNA-binding protein	K	Transcription
TR579|c0_g3_i1	KOG1604	4e-27	47	114	31	133	32	135	353	Predicted mutarotase	G	Carbohydrate transport and metabolism
TR729|c0_g1_i3	KOG4797	1e-15	75	75.6	3	55	37	89	123	Transcriptional regulator	K	Transcription
TR930|c2_g2_i4	KOG1933	3e-05	61	40.7	1	31	1149	1179	1201	Cholesterol transport protein (Niemann-Pick C disease protein)	I	Lipid transport and metabolism
TR1163|c0_g1_i1	KOG0403	5e-15	39	73.5	1	68	374	441	645	Neoplastic transformation suppressor Pdcd4/MA-3, contains MA3 domain	T	Signal transduction mechanisms
TR1339|c0_g1_i1	KOG1472	2e-31	44	127	2	104	103	204	720	Histone acetyltransferase SAGA/ADA, catalytic subunit PCAF/GCN5 and related proteins	BK	Multiple classes
TR1699|c1_g2_i2	KOG2747	5e-63	61	234	1	174	224	396	396	Histone acetyltransferase (MYST family)	B	Chromatin structure and dynamics
TR1858|c1_g2_i2	KOG3520	2e-17	44	81.6	2	67	668	734	1167	Predicted guanine nucleotide exchange factor	T	Signal transduction mechanisms
TR2087|c7_g3_i5	KOG0764	4e-40	51	157	1	130	76	205	299	Mitochondrial FAD carrier protein	C	Energy production and conversion
TR2307|c0_g2_i3	KOG4246	5e-25	13	107	1	137	960	1097	1194	Predicted DNA-binding protein, contains SAP domain	R	General function prediction only
TR2513|c4_g6_i5	KOG0157	3e-77	27	283	3	476	25	497	497	Cytochrome P450 CYP4/CYP19/CYP26 subfamilies	QI	Multiple classes
TR2723|c1_g1_i1	KOG4257	2e-11	68	61.2	4	41	928	965	974	Focal adhesion tyrosine kinase FAK, contains FERM domain	T	Signal transduction mechanisms
TR3008|c0_g1_i1	KOG1259	2e-17	47	81.3	6	64	412	470	490	Nischarin, modulator of integrin alpha5 subunit action	TZ	Multiple classes
TR3638|c0_g1_i1	KOG0644	7e-13	29	66.3	1	61	761	821	1113	Uncharacterized conserved protein, contains WD40 repeat and BROMO domains	R	General function prediction only
TR4221|c0_g1_i1	KOG1477	7e-16	44	76.2	1	74	395	468	469	SPRY domain-containing proteins	R	General function prediction only
TR4644|c0_g2_i6	KOG0598	2e-44	70	171	1	99	94	192	357	Ribosomal protein S6 kinase and related proteins	RT	Multiple classes
TR4977|c0_g1_i2	KOG0108	1e-14	30	72.1	1	81	15	95	435	mRNA cleavage and polyadenylation factor I complex, subunit RNA15	A	RNA processing and modification
TR5433|c0_g1_i1	KOG0160	4e-11	37	60.7	20	100	675	752	862	Myosin class V heavy chain	Z	Cytoskeleton
TR5696|c0_g3_i1	KOG1427	9e-13	26	67.1	1	147	112	265	443	Uncharacterized conserved protein, contains RCC1 domain	S	Function unknown
TR5888|c0_g1_i1	KOG0077	2e-13	53	68.0	1	66	111	174	193	Vesicle coat complex COPII, GTPase subunit SAR1	U	Intracellular trafficking, secretion, and vesicular transport
TR6026|c0_g1_i1	KOG3323	7e-37	34	146	1	153	1	147	149	D-Tyr-tRNA (Tyr) deacylase	J	Translation, ribosomal structure and biogenesis
TR6185|c0_g4_i1	KOG4367	2e-06	25	46.2	39	161	562	682	699	Predicted Zn-finger protein	S	Function unknown
TR6357|c2_g10_i4	KOG3751	9e-38	63	149	16	142	400	532	622	Growth factor receptor-bound proteins (GRB7, GRB10, GRB14)	T	Signal transduction mechanisms
TR6537|c1_g1_i1	KOG4417	4e-20	39	90.5	1	107	101	213	261	Predicted endonuclease	R	General function prediction only
TR6780|c0_g1_i2	KOG1701	7e-38	42	150	6	138	276	408	468	Focal adhesion adaptor protein Paxillin and related LIM proteins	T	Signal transduction mechanisms
TR6988|c0_g4_i1	KOG2779	1e-95	72	343	1	196	160	356	421	N-myristoyl transferase	I	Lipid transport and metabolism
TR7195|c0_g3_i2	KOG1985	1e-04	23	39.9	9	144	9	144	887	Vesicle coat complex COPII, subunit SEC24/subunit SFB2	U	Intracellular trafficking, secretion, and vesicular transport
TR7444|c0_g1_i1	KOG1134	7e-22	29	97.0	2	138	370	511	728	Uncharacterized conserved protein	R	General function prediction only
TR7575|c2_g1_i2	KOG1480	4e-17	37	82.8	50	174	224	333	909	Netrin transmembrane receptor unc-5	T	Signal transduction mechanisms
TR7818|c0_g1_i1	KOG3748	1e-29	20	123	46	189	19	172	477	Uncharacterized conserved protein	S	Function unknown
TR7965|c3_g3_i2	KOG1944	9e-32	40	130	1	165	50	211	222	Peroxisomal membrane protein MPV17 and related proteins	R	General function prediction only
TR8192|c1_g4_i1	KOG2839	1e-21	51	95.0	1	88	46	136	145	Diadenosine and diphosphoinositol polyphosphate phosphohydrolase	T	Signal transduction mechanisms
TR8361|c1_g2_i3	KOG3513	2e-05	27	41.5	16	85	239	313	1051	Neural cell adhesion molecule L1	T	Signal transduction mechanisms
TR8775|c0_g1_i2	KOG4221	2e-04	24	37.7	3	86	571	653	1381	Receptor mediating netrin-dependent axon guidance	T	Signal transduction mechanisms
TR9206|c0_g2_i1	KOG0663	5e-72	63	263	1	149	145	293	419	Protein kinase PITSLRE and related kinases	R	General function prediction only
TR9673|c0_g1_i1	KOG4586	1e-11	28	65.4	167	278	38	151	156	CUB domain-containing protein	R	General function prediction only
TR9673|c0_g1_i1	KOG4292	4e-05	23	43.4	13	108	301	392	454	Cubilin, multiligand receptor mediating cobalamin absorption	H	Coenzyme transport and metabolism
TR9862|c3_g8_i4	KOG3653	7e-12	54	63.0	1	53	470	522	534	Transforming growth factor beta/activin receptor subfamily of serine/threonine kinases	T	Signal transduction mechanisms
TR10000|c1_g2_i1	KOG0712	4e-38	54	150	6	137	83	215	337	Molecular chaperone (DnaJ superfamily)	O	Posttranslational modification, protein turnover, chaperones
TR10534|c0_g4_i1	KOG3658	1e-35	46	142	1	129	322	451	764	Tumor necrosis factor-alpha-converting enzyme (TACE/ADAM17) and related metalloproteases	W	Extracellular structures
TR10735|c0_g2_i1	KOG3668	6e-71	61	260	1	177	1	177	269	Phosphatidylinositol transfer protein	IT	Multiple classes
TR11318|c1_g3_i1	KOG3894	5e-12	63	63.5	4	39	281	316	316	SNARE protein Syntaxin 18/UFE1	U	Intracellular trafficking, secretion, and vesicular transport
TR11555|c0_g4_i1	KOG3370	5e-11	66	60.3	22	66	1	45	140	dUTPase	F	Nucleotide transport and metabolism
TR11872|c1_g1_i1	KOG3911	8e-75	40	274	4	362	5	347	378	Nucleolar protein NOP52/RRP1	A	RNA processing and modification
TR12052|c0_g3_i1	KOG4193	3e-12	29	65.1	1	138	370	507	610	G protein-coupled receptors	T	Signal transduction mechanisms
TR12338|c0_g2_i1	KOG1423	2e-39	38	156	1	192	24	205	379	Ras-like GTPase ERA	DT	Multiple classes
TR12914|c0_g2_i1	KOG0469	3e-28	84	116	1	58	426	483	842	Elongation factor 2	J	Translation, ribosomal structure and biogenesis
TR13232|c0_g1_i2	KOG3526	5e-21	60	93.2	1	68	297	363	629	Subtilisin-like proprotein convertase	O	Posttranslational modification, protein turnover, chaperones
TR13359|c0_g1_i1	KOG1046	4e-38	36	152	3	229	464	678	882	Puromycin-sensitive aminopeptidase and related aminopeptidases	EO	Multiple classes
TR13481|c0_g1_i1	KOG0045	5e-07	34	47.0	16	56	4	44	612	Cytosolic Ca2+-dependent cysteine protease (calpain), large subunit (EF-Hand protein superfamily)	OT	Multiple classes
TR13614|c0_g2_i1	KOG3806	2e-25	67	107	1	55	98	152	177	Predicted transcription factor	K	Transcription
TR13778|c3_g1_i3	KOG0059	1e-41	48	162	1	138	746	883	885	Lipid exporter ABCA1 and related proteins, ABC superfamily	IR	Multiple classes
TR14152|c1_g2_i1	KOG4628	3e-15	29	74.3	10	82	245	330	348	Predicted E3 ubiquitin ligase	O	Posttranslational modification, protein turnover, chaperones
TR14877|c1_g8_i1	KOG1366	1e-30	27	127	20	235	695	915	1436	Alpha-macroglobulin	O	Posttranslational modification, protein turnover, chaperones
TR15040|c0_g1_i1	KOG3665	3e-08	31	50.8	2	91	117	205	699	ZYG-1-like serine/threonine protein kinases	R	General function prediction only
TR15205|c0_g1_i1	KOG0440	4e-48	62	183	8	119	77	186	243	Cell cycle-associated protein Mob1-1	D	Cell cycle control, cell division, chromosome partitioning
TR15474|c3_g1_i1	KOG4203	7e-08	13	49.6	1	51	423	473	473	Armadillo/beta-Catenin/plakoglobin	TZ	Multiple classes
TR15683|c0_g1_i1	KOG4242	7e-08	31	49.7	1	44	144	187	553	Predicted myosin-I-binding protein	N	Cell motility
TR16111|c2_g2_i1	KOG0841	2e-94	66	339	3	247	1	244	247	Multifunctional chaperone (14-3-3 family)	O	Posttranslational modification, protein turnover, chaperones
TR16289|c0_g3_i1	KOG1444	9e-19	46	85.7	1	82	233	313	314	Nucleotide-sugar transporter VRG4/SQV-7	GOU	Multiple classes
TR16568|c0_g3_i1	KOG0162	8e-16	75	75.8	1	37	502	538	1106	Myosin class I heavy chain	Z	Cytoskeleton
TR16739|c0_g2_i1	KOG0704	2e-05	33	41.2	1	76	162	233	386	ADP-ribosylation factor GTPase activator	TUZ	Multiple classes
TR16981|c0_g1_i1	KOG0041	3e-22	43	98.2	1	121	98	218	244	Predicted Ca2+-binding protein, EF-Hand protein superfamily	R	General function prediction only
TR17132|c0_g1_i1	KOG1625	2e-14	38	71.2	2	67	307	373	600	DNA polymerase alpha-primase complex, polymerase-associated subunit B	L	Replication, recombination and repair
TR17389|c0_g1_i1	KOG0562	8e-22	51	95.8	1	76	97	170	184	Predicted hydrolase (HIT family)	R	General function prediction only
TR17553|c0_g2_i1	KOG1079	3e-30	71	124	1	73	542	614	739	Transcriptional repressor EZH1	K	Transcription
TR17709|c0_g1_i1	KOG2966	5e-46	38	177	1	151	169	319	325	Uncharacterized conserved protein	R	General function prediction only
TR17919|c0_g2_i1	KOG2273	2e-35	40	143	3	214	81	293	503	Membrane coat complex Retromer, subunit VPS5/SNX1, Sorting nexins, and related PX domain-containing proteins	U	Intracellular trafficking, secretion, and vesicular transport
TR18187|c0_g2_i1	KOG1197	3e-24	48	104	1	93	14	103	336	Predicted quinone oxidoreductase	CR	Multiple classes
TR18461|c1_g2_i3	KOG0010	9e-23	46	100	1	210	331	493	493	Ubiquitin-like protein	OR	Multiple classes
TR18869|c0_g1_i1	KOG1819	8e-17	33	81.4	14	94	870	950	990	FYVE finger-containing proteins	R	General function prediction only
TR19317|c0_g2_i1	KOG1741	1e-28	51	119	31	133	1	103	103	Mitochondrial/chloroplast ribosomal protein S14/S29	J	Translation, ribosomal structure and biogenesis
TR19619|c0_g3_i1	KOG0816	5e-27	76	113	11	77	135	201	223	Protein involved in mRNA turnover	A	RNA processing and modification
TR20338|c0_g1_i2	KOG4335	1e-114	28	406	2	358	197	553	558	FERM domain-containing protein KRIT1	T	Signal transduction mechanisms
TR20782|c0_g1_i1	KOG0810	3e-24	43	104	6	121	132	248	297	SNARE protein Syntaxin 1 and related proteins	U	Intracellular trafficking, secretion, and vesicular transport
TR20969|c0_g1_i1	KOG0164	9e-16	36	76.2	22	110	907	999	1001	Myosin class I heavy chain	Z	Cytoskeleton
TR21125|c0_g1_i1	KOG1080	9e-16	65	75.8	1	52	956	1005	1005	Histone H3 (Lys4) methyltransferase complex, subunit SET1 and related methyltransferases	BK	Multiple classes
TR21280|c4_g2_i2	KOG4758	5e-28	73	118	1	89	54	141	220	Predicted membrane protein	R	General function prediction only
TR21485|c1_g1_i1	KOG4564	5e-15	50	73.1	1	65	331	394	473	Adenylate cyclase-coupled calcitonin receptor	T	Signal transduction mechanisms
TR21659|c0_g6_i1	KOG0937	3e-05	25	40.7	34	90	148	204	424	Adaptor complexes medium subunit family	U	Intracellular trafficking, secretion, and vesicular transport
TR22014|c0_g3_i1	KOG2088	2e-04	54	38.5	32	68	385	417	596	Predicted lipase/calmodulin-binding heat-shock protein	IOT	Multiple classes
TR22153|c5_g20_i2	KOG0446	1e-38	41	153	1	160	77	234	657	Vacuolar sorting protein VPS1, dynamin, and related proteins	UR	Multiple classes
TR22492|c5_g4_i1	KOG4355	1e-149	68	521	9	338	1	327	547	Predicted Fe-S oxidoreductase	R	General function prediction only
TR24140|c2_g6_i1	KOG2529	2e-19	55	88.1	1	68	304	371	395	Pseudouridine synthase	J	Translation, ribosomal structure and biogenesis
TR24326|c1_g4_i1	KOG0611	7e-19	35	86.3	1	114	555	663	668	Predicted serine/threonine protein kinase	R	General function prediction only
TR24556|c2_g1_i1	KOG0806	3e-33	30	136	8	195	83	259	298	Carbon-nitrogen hydrolase	E	Amino acid transport and metabolism
TR24801|c0_g1_i1	KOG0148	4e-16	37	76.9	1	72	212	280	321	Apoptosis-promoting RNA-binding protein TIA-1/TIAR (RRM superfamily)	AJ	Multiple classes
TR25835|c1_g6_i1	KOG2435	9e-27	66	112	2	88	169	254	323	Uncharacterized conserved protein	S	Function unknown
TR26411|c0_g11_i1	KOG1134	2e-10	27	58.0	1	70	101	174	728	Uncharacterized conserved protein	R	General function prediction only
TR26569|c2_g3_i1	KOG4302	4e-12	25	65.0	1	159	79	249	660	Microtubule-associated protein essential for anaphase spindle elongation	DZ	Multiple classes
TR26716|c1_g1_i1	KOG1032	1e-19	32	89.3	2	113	312	422	590	Uncharacterized conserved protein, contains GRAM domain	S	Function unknown
TR27523|c0_g2_i1	KOG3073	1e-26	68	112	34	109	30	104	236	Protein required for 18S rRNA maturation and 40S ribosome biogenesis	J	Translation, ribosomal structure and biogenesis
TR28104|c1_g7_i2	KOG2769	8e-28	50	116	1	130	170	292	522	Putative u4/u6 small nuclear ribonucleoprotein	A	RNA processing and modification
TR28249|c0_g1_i1	KOG0648	1e-36	40	146	5	159	22	174	295	Predicted NUDIX hydrolase FGF-2 and related proteins	T	Signal transduction mechanisms
TR28491|c0_g1_i1	KOG0474	9e-21	55	92.3	1	67	479	539	762	Cl- channel CLC-7 and related proteins (CLC superfamily)	P	Inorganic ion transport and metabolism
TR28700|c1_g1_i1	KOG2047	2e-96	76	346	1	212	418	630	835	mRNA splicing factor	A	RNA processing and modification
TR28936|c0_g1_i1	KOG3867	7e-20	35	89.6	7	105	318	418	528	Sulfatase	R	General function prediction only
TR29135|c0_g1_i1	KOG1519	3e-07	60	47.5	1	43	32	74	297	Predicted mitochondrial carrier protein	R	General function prediction only
TR29453|c0_g3_i1	KOG1611	6e-19	36	86.9	1	113	7	117	249	Predicted short chain-type dehydrogenase	R	General function prediction only
TR29574|c0_g10_i1	KOG3827	6e-22	58	96.5	11	75	116	180	400	Inward rectifier K+ channel	P	Inorganic ion transport and metabolism
TR29772|c2_g4_i3	KOG0544	4e-26	56	110	1	91	2	92	108	FKBP-type peptidyl-prolyl cis-trans isomerase	O	Posttranslational modification, protein turnover, chaperones
TR30535|c0_g2_i2	KOG0509	2e-07	42	51.2	21	72	103	154	600	Ankyrin repeat and DHHC-type Zn-finger domain containing proteins	R	General function prediction only
TR30685|c1_g1_i2	KOG2628	1e-43	57	169	3	141	59	200	201	Farnesyl cysteine-carboxyl methyltransferase	O	Posttranslational modification, protein turnover, chaperones
TR30832|c0_g1_i1	KOG2660	9e-66	43	244	5	236	3	239	331	Locus-specific chromosome binding proteins	S	Function unknown
TR31067|c0_g1_i1	KOG2696	5e-14	39	70.0	4	72	331	399	403	Histone acetyltransferase type b catalytic subunit	B	Chromatin structure and dynamics
TR31389|c0_g1_i3	KOG3222	6e-52	68	196	1	118	61	179	195	Inosine triphosphate pyrophosphatase	F	Nucleotide transport and metabolism
TR31582|c0_g2_i1	KOG1505	1e-89	42	324	20	358	1	346	346	Lysophosphatidic acid acyltransferase LPAAT and related acyltransferases	I	Lipid transport and metabolism
TR31768|c0_g1_i1	KOG1186	3e-15	24	73.8	1	72	535	609	670	Copper amine oxidase	Q	Secondary metabolites biosynthesis, transport and catabolism
TR31901|c0_g1_i1	KOG2841	4e-19	49	87.0	1	69	185	253	254	Structure-specific endonuclease ERCC1-XPF, ERCC1 component	L	Replication, recombination and repair
TR32423|c0_g2_i1	KOG2999	2e-26	64	111	4	91	577	666	713	Regulator of Rac1, required for phagocytosis and cell migration	T	Signal transduction mechanisms
TR32628|c0_g5_i1	KOG0772	7e-20	64	89.3	1	59	511	569	641	Uncharacterized conserved protein, contains WD40 repeat	S	Function unknown
TR32830|c0_g1_i1	KOG2324	3e-24	43	103	1	81	219	300	457	Prolyl-tRNA synthetase	J	Translation, ribosomal structure and biogenesis
TR32994|c0_g1_i1	KOG2474	4e-20	50	90.9	1	99	38	147	406	Zinc transporter and related ZIP domain-containing proteins	P	Inorganic ion transport and metabolism
TR33161|c0_g1_i1	KOG1919	2e-13	24	69.6	30	181	53	195	371	RNA pseudouridylate synthases	A	RNA processing and modification
TR33588|c1_g2_i1	KOG1219	1e-08	30	54.3	117	205	3865	3947	4289	Uncharacterized conserved protein, contains laminin, cadherin and EGF domains	T	Signal transduction mechanisms
TR33777|c4_g6_i1	KOG2462	7e-15	39	72.9	1	101	167	265	279	C2H2-type Zn-finger protein	K	Transcription
TR34134|c0_g4_i1	KOG0141	3e-33	84	133	1	68	190	259	421	Isovaleryl-CoA dehydrogenase	EI	Multiple classes
TR34325|c0_g1_i1	KOG3804	2e-36	43	145	1	133	253	383	390	Transcription factor NERF and related proteins, contain ETS domain	K	Transcription
TR34594|c0_g2_i1	KOG4245	2e-09	67	54.3	1	34	240	273	297	Predicted metal-dependent hydrolase of the TIM-barrel fold	R	General function prediction only
TR34755|c0_g3_i1	KOG0611	7e-05	42	39.7	1	38	96	133	668	Predicted serine/threonine protein kinase	R	General function prediction only
TR34943|c0_g1_i1	KOG0197	4e-50	67	190	2	119	198	316	468	Tyrosine kinases	T	Signal transduction mechanisms
TR35174|c4_g6_i1	KOG1400	5e-45	38	174	23	204	3	193	371	Predicted ATP-dependent protease PIL, contains LON domain	R	General function prediction only
TR35371|c0_g1_i2	KOG0840	4e-17	58	80.4	1	55	217	271	275	ATP-dependent Clp protease, proteolytic subunit	O	Posttranslational modification, protein turnover, chaperones
TR35601|c7_g3_i1	KOG3704	1e-21	38	95.5	1	98	203	299	360	Heparan sulfate D-glucosaminyl 3-O-sulfotransferase	O	Posttranslational modification, protein turnover, chaperones
TR35785|c0_g4_i1	KOG3563	2e-26	53	111	25	105	164	247	454	Forkhead/HNF-3-related transcription factor	K	Transcription
TR36043|c1_g1_i1	KOG2519	4e-18	60	83.5	1	51	1	51	449	5'-3' exonuclease	L	Replication, recombination and repair
TR36247|c0_g3_i1	KOG1366	2e-07	30	47.7	1	76	1099	1192	1436	Alpha-macroglobulin	O	Posttranslational modification, protein turnover, chaperones
TR36619|c0_g1_i1	KOG3627	1e-09	30	55.3	9	76	143	225	256	Trypsin	E	Amino acid transport and metabolism
TR36817|c0_g1_i1	KOG1342	1e-27	80	114	9	59	108	158	425	Histone deacetylase complex, catalytic component RPD3	B	Chromatin structure and dynamics
TR37324|c0_g1_i1	KOG1215	2e-25	36	109	3	173	385	546	877	Low-density lipoprotein receptors containing Ca2+-binding EGF-like domains	T	Signal transduction mechanisms
TR37546|c0_g8_i1	KOG0197	2e-29	45	121	1	92	373	464	468	Tyrosine kinases	T	Signal transduction mechanisms
TR37705|c0_g1_i1	KOG0598	2e-24	40	104	1	96	253	356	357	Ribosomal protein S6 kinase and related proteins	RT	Multiple classes
TR37874|c0_g3_i1	KOG1363	9e-19	20	88.5	12	270	8	285	460	Predicted regulator of the ubiquitin pathway (contains UAS and UBX domains)	T	Signal transduction mechanisms
TR38270|c2_g1_i1	KOG3663	6e-43	84	166	3	78	112	187	518	Nuclear factor I	K	Transcription
TR38868|c0_g4_i2	KOG4441	3e-12	39	66.6	167	234	22	89	571	Proteins containing BTB/POZ and Kelch domains, involved in regulatory/signal transduction processes	TR	Multiple classes
TR39503|c0_g6_i1	KOG4308	1e-06	41	45.4	1	83	133	218	478	LRR-containing protein	S	Function unknown
TR39711|c0_g2_i2	KOG2007	4e-51	61	193	1	115	177	295	586	Cysteinyl-tRNA synthetase	J	Translation, ribosomal structure and biogenesis
TR40012|c2_g2_i3	KOG0276	2e-65	62	242	1	153	642	794	794	Vesicle coat complex COPI, beta' subunit	U	Intracellular trafficking, secretion, and vesicular transport
TR40830|c2_g3_i3	KOG1158	9e-94	48	337	1	269	377	645	645	NADP/FAD dependent oxidoreductase	C	Energy production and conversion
TR41046|c0_g1_i1	KOG2044	1e-53	76	201	1	96	154	249	931	5'-3' exonuclease HKE1/RAT1	LA	Multiple classes
TR41197|c1_g4_i1	KOG4193	3e-06	23	44.6	10	129	83	206	610	G protein-coupled receptors	T	Signal transduction mechanisms
TR41612|c0_g1_i2	KOG3705	1e-106	62	378	6	219	367	580	580	Glycoprotein 6-alpha-L-fucosyltransferase	O	Posttranslational modification, protein turnover, chaperones
TR41814|c2_g12_i1	KOG1276	8e-13	36	65.7	1	83	314	396	491	Protoporphyrinogen oxidase	H	Coenzyme transport and metabolism
TR42048|c2_g1_i1	KOG4635	2e-20	55	91.6	2	75	120	196	274	Vacuolar import and degradation protein	U	Intracellular trafficking, secretion, and vesicular transport
TR42254|c0_g1_i1	KOG0550	2e-47	54	182	2	178	315	486	486	Molecular chaperone (DnaJ superfamily)	O	Posttranslational modification, protein turnover, chaperones
TR42437|c0_g1_i1	KOG3546	2e-08	40	53.6	10	90	643	723	1167	Collagens (type XV)	W	Extracellular structures
TR42699|c0_g1_i1	KOG0701	1e-16	56	78.5	1	78	1498	1565	1606	dsRNA-specific nuclease Dicer and related ribonucleases	A	RNA processing and modification
TR42891|c0_g1_i1	KOG3541	1e-40	55	158	13	121	259	367	477	Predicted guanine nucleotide exchange factor	T	Signal transduction mechanisms
TR43073|c0_g6_i1	KOG1549	8e-43	64	165	1	113	111	224	428	Cysteine desulfurase NFS1	E	Amino acid transport and metabolism
TR43272|c0_g1_i1	KOG3001	2e-12	64	64.7	1	50	340	389	391	Dosage compensation regulatory complex/histone acetyltransferase complex, subunit MSL-3/MRG15/EAF3, and related CHROMO domain-containing proteins	BK	Multiple classes
TR43448|c0_g1_i3	KOG4135	2e-33	61	134	1	89	1	88	185	Predicted phosphoglucosamine acetyltransferase	G	Carbohydrate transport and metabolism
TR43664|c0_g2_i1	KOG0948	2e-31	74	127	1	74	835	908	1041	Nuclear exosomal RNA helicase MTR4, DEAD-box superfamily	A	RNA processing and modification
TR43879|c0_g9_i1	KOG2358	1e-28	47	119	14	126	61	177	213	NifU-like domain-containing proteins	O	Posttranslational modification, protein turnover, chaperones
TR44429|c1_g2_i1	KOG2680	1e-52	89	198	1	110	176	285	454	DNA helicase TIP49, TBP-interacting protein	K	Transcription
TR44722|c0_g2_i1	KOG1213	2e-08	54	51.2	1	57	310	366	614	Sister chromatid cohesion complex Cohesin, subunit RAD21/SCC1	D	Cell cycle control, cell division, chromosome partitioning
TR45235|c0_g4_i1	KOG4203	3e-23	60	100	1	83	89	172	473	Armadillo/beta-Catenin/plakoglobin	TZ	Multiple classes
TR45396|c0_g1_i1	KOG3523	2e-15	53	74.7	17	73	608	665	695	Putative guanine nucleotide exchange factor TIM	T	Signal transduction mechanisms
TR45768|c8_g3_i1	KOG0757	3e-31	64	126	1	81	135	215	319	Mitochondrial carrier protein - Rim2p/Mrs12p	C	Energy production and conversion
TR45977|c1_g3_i4	KOG3662	4e-46	28	178	1	255	58	317	410	Cell division control protein/predicted DNA repair exonuclease	L	Replication, recombination and repair
TR46158|c0_g1_i2	KOG3093	2e-07	40	48.4	1	37	164	200	200	5-formyltetrahydrofolate cyclo-ligase	H	Coenzyme transport and metabolism
TR46417|c0_g1_i1	KOG3693	2e-05	25	41.7	1	36	122	155	1117	Uncharacterized conserved protein	S	Function unknown
TR46633|c0_g3_i1	KOG2909	8e-12	52	62.6	6	57	330	381	381	Vacuolar H+-ATPase V1 sector, subunit C	C	Energy production and conversion
TR46829|c0_g3_i1	KOG0973	2e-04	27	38.1	3	72	135	194	942	Histone transcription regulator HIRA, WD repeat superfamily	DK	Multiple classes
TR47117|c0_g2_i1	KOG2169	7e-84	54	305	15	315	100	397	636	Zn-finger transcription factor	K	Transcription
TR47294|c0_g1_i1	KOG3957	1e-76	47	280	1	229	116	349	387	Predicted L-carnitine dehydratase/alpha-methylacyl-CoA racemase	I	Lipid transport and metabolism
TR47521|c0_g3_i1	KOG1219	6e-06	34	43.1	1	58	4234	4289	4289	Uncharacterized conserved protein, contains laminin, cadherin and EGF domains	T	Signal transduction mechanisms
TR47689|c0_g3_i1	KOG0066	1e-14	48	72.1	1	83	338	418	807	eIF2-interacting protein ABC50 (ABC superfamily)	J	Translation, ribosomal structure and biogenesis
TR48058|c0_g2_i1	KOG1220	9e-23	59	99.3	1	77	276	350	607	Phosphoglucomutase/phosphomannomutase	G	Carbohydrate transport and metabolism
TR48286|c2_g10_i3	KOG1924	6e-04	63	36.9	62	80	543	564	1102	RhoA GTPase effector DIA/Diaphanous	TZ	Multiple classes
TR48543|c0_g1_i1	KOG2184	3e-95	49	342	1	310	468	762	767	Tuftelin-interacting protein TIP39, contains G-patch domain	A	RNA processing and modification
TR48771|c2_g2_i1	KOG1226	2e-17	50	81.1	6	71	533	598	783	Integrin beta subunit (N-terminal portion of extracellular region)	TW	Multiple classes
TR49161|c0_g1_i1	KOG0517	2e-29	53	121	1	100	44	143	2473	Beta-spectrin	Z	Cytoskeleton
TR49570|c0_g2_i5	KOG3667	9e-25	30	107	1	177	230	421	682	STAT protein	KT	Multiple classes
TR49917|c0_g2_i1	KOG1414	3e-06	30	44.0	12	89	147	228	395	Transcriptional activator FOSB/c-Fos and related bZIP transcription factors	K	Transcription
TR50515|c0_g1_i2	KOG3114	6e-67	41	248	9	291	4	289	290	Uncharacterized conserved protein	S	Function unknown
TR50901|c2_g1_i1	KOG2437	2e-06	80	45.1	1	36	631	666	723	Muskelin	T	Signal transduction mechanisms
TR51555|c1_g2_i1	KOG3633	2e-13	38	68.2	1	93	14	109	219	BAG family molecular chaperone regulator 2	O	Posttranslational modification, protein turnover, chaperones
TR51723|c1_g1_i1	KOG0084	6e-28	62	116	1	88	87	172	205	GTPase Rab1/YPT1, small G protein superfamily, and related GTP-binding proteins	TU	Multiple classes
TR51972|c0_g1_i1	KOG4216	4e-09	40	53.5	39	90	291	342	479	Steroid hormone nuclear receptor	K	Transcription
TR52228|c0_g1_i1	KOG2951	3e-92	52	332	1	260	5	266	279	Inositol monophosphatase	G	Carbohydrate transport and metabolism
TR52401|c0_g6_i1	KOG2286	2e-17	30	81.5	1	95	488	575	667	Exocyst complex subunit SEC6	U	Intracellular trafficking, secretion, and vesicular transport
TR52571|c1_g4_i1	KOG1346	2e-22	59	97.5	1	62	168	229	659	Programmed cell death 8 (apoptosis-inducing factor)	T	Signal transduction mechanisms
TR52913|c2_g1_i1	KOG0283	3e-38	59	150	1	81	396	473	712	WD40 repeat-containing protein	S	Function unknown
TR53104|c1_g2_i1	KOG0161	4e-04	21	39.5	94	186	991	1083	1930	Myosin class II heavy chain	Z	Cytoskeleton
TR53338|c0_g2_i1	KOG2363	1e-19	31	89.6	3	143	1	131	247	Protein subunit of nuclear ribonuclease P (RNase P)	J	Translation, ribosomal structure and biogenesis
TR53511|c0_g1_i2	KOG1756	2e-43	91	167	1	100	26	125	131	Histone 2A	B	Chromatin structure and dynamics
TR53931|c0_g5_i1	KOG1453	6e-22	32	97.5	5	135	581	708	918	Chimaerin and related Rho GTPase activating proteins	T	Signal transduction mechanisms
TR54618|c0_g1_i1	KOG1445	3e-10	42	57.8	1	47	901	947	1012	Tumor-specific antigen (contains WD repeats)	Z	Cytoskeleton
TR54856|c0_g4_i1	KOG1342	8e-18	57	82.6	1	52	40	91	425	Histone deacetylase complex, catalytic component RPD3	B	Chromatin structure and dynamics
TR55038|c0_g1_i1	KOG1994	4e-26	30	112	4	197	78	267	268	Predicted RNA binding protein, contains G-patch and Zn-finger domains	A	RNA processing and modification
TR55167|c0_g1_i1	KOG4232	1e-07	29	49.5	23	109	324	409	430	Delta 6-fatty acid desaturase/delta-8 sphingolipid desaturase	I	Lipid transport and metabolism
TR55359|c0_g2_i3	KOG4397	9e-56	59	209	1	160	1	153	213	Uncharacterized conserved protein	S	Function unknown
TR55590|c1_g2_i1	KOG0657	1e-124	70	437	12	332	1	285	285	Glyceraldehyde 3-phosphate dehydrogenase	G	Carbohydrate transport and metabolism
TR55759|c0_g10_i1	KOG1327	4e-08	40	50.4	1	45	474	525	529	Copine	T	Signal transduction mechanisms
TR56000|c0_g2_i1	KOG1234	1e-18	53	85.7	22	77	1	56	363	ABC (ATP binding cassette) 1 protein	R	General function prediction only
TR56358|c1_g1_i2	KOG2415	2e-11	65	61.1	1	35	297	329	621	Electron transfer flavoprotein ubiquinone oxidoreductase	C	Energy production and conversion
TR56492|c3_g1_i1	KOG3092	4e-36	63	143	3	91	127	216	216	Casein kinase II, beta subunit	TDK	Multiple classes
TR56826|c0_g9_i2	KOG4278	4e-15	42	74.8	55	136	150	230	1157	Protein tyrosine kinase	T	Signal transduction mechanisms
TR56987|c9_g1_i1	KOG3118	4e-17	23	82.5	1	208	100	331	517	Disrupter of silencing SAS10	B	Chromatin structure and dynamics
TR57640|c0_g4_i2	KOG2655	4e-57	59	214	1	155	109	265	366	Septin family protein (P-loop GTPase)	DZU	Multiple classes
TR57823|c0_g1_i1	KOG0156	6e-09	54	52.9	9	41	320	352	489	Cytochrome P450 CYP2 subfamily	Q	Secondary metabolites biosynthesis, transport and catabolism
TR58049|c6_g3_i2	KOG4091	1e-36	51	145	2	100	123	221	463	Transcription factor	K	Transcription
TR58224|c0_g1_i1	KOG1429	8e-33	42	132	1	105	246	350	350	dTDP-glucose 4-6-dehydratase/UDP-glucuronic acid decarboxylase	GM	Multiple classes
TR58460|c0_g5_i1	KOG0005	7e-25	91	106	1	70	1	70	70	Ubiquitin-like protein	DO	Multiple classes
TR58580|c3_g1_i3	KOG2462	9e-17	31	81.0	27	171	131	276	279	C2H2-type Zn-finger protein	K	Transcription
TR58794|c0_g1_i1	KOG1591	5e-26	52	109	1	78	188	267	289	Prolyl 4-hydroxylase alpha subunit	E	Amino acid transport and metabolism
TR59036|c1_g1_i1	KOG0674	2e-16	75	78.2	1	48	307	354	406	Calreticulin	O	Posttranslational modification, protein turnover, chaperones
TR59248|c0_g2_i1	KOG2014	6e-20	51	89.6	1	56	276	331	331	SMT3/SUMO-activating complex, AOS1/RAD31 component	O	Posttranslational modification, protein turnover, chaperones
TR59421|c5_g7_i2	KOG4818	2e-06	30	45.0	1	70	248	317	362	Lysosomal-associated membrane protein	R	General function prediction only
TR59953|c1_g1_i1	KOG1264	2e-15	72	74.7	1	47	397	443	1267	Phospholipase C	I	Lipid transport and metabolism
TR60095|c1_g1_i1	KOG4325	1e-13	53	68.8	9	78	17	87	212	Uncharacterized conserved protein	S	Function unknown
TR60697|c1_g2_i2	KOG2996	3e-04	25	37.7	11	90	216	293	865	Rho guanine nucleotide exchange factor VAV3	T	Signal transduction mechanisms
TR61105|c0_g2_i1	KOG0078	9e-61	82	225	3	123	27	147	207	GTP-binding protein SEC4, small G protein superfamily, and related Ras family GTP-binding proteins	TU	Multiple classes
TR61327|c0_g9_i1	KOG2200	7e-43	44	167	2	151	266	410	674	Tumour suppressor protein p122-RhoGAP/DLC1	T	Signal transduction mechanisms
TR61555|c1_g3_i1	KOG4193	2e-17	44	81.2	1	89	494	582	610	G protein-coupled receptors	T	Signal transduction mechanisms
TR61689|c0_g1_i1	KOG1190	9e-24	61	102	3	77	280	354	492	Polypyrimidine tract-binding protein	A	RNA processing and modification
TR25|c1_g3_i1	KOG2692	7e-18	32	82.8	13	104	255	347	376	Sialyltransferase	G	Carbohydrate transport and metabolism
TR405|c1_g3_i1	KOG1027	8e-37	64	145	1	89	797	885	903	Serine/threonine protein kinase and endoribonuclease ERN1/IRE1, sensor of the unfolded protein response pathway	T	Signal transduction mechanisms
TR590|c5_g13_i1	KOG0737	5e-33	52	133	1	88	208	295	386	AAA+-type ATPase	O	Posttranslational modification, protein turnover, chaperones
TR772|c1_g8_i1	KOG2735	1e-96	58	346	7	243	28	264	466	Phosphatidylserine synthase	I	Lipid transport and metabolism
TR973|c1_g1_i1	KOG0765	5e-15	44	73.5	1	61	271	333	333	Predicted mitochondrial carrier protein	C	Energy production and conversion
TR1185|c0_g4_i1	KOG2883	3e-06	69	43.9	1	23	231	253	253	NIPSNAP1 protein	S	Function unknown
TR1379|c0_g1_i7	KOG1366	5e-32	52	130	1	103	702	803	1436	Alpha-macroglobulin	O	Posttranslational modification, protein turnover, chaperones
TR1604|c3_g7_i1	KOG0393	2e-14	44	71.5	3	52	97	146	198	Ras-related small GTPase, Rho type	R	General function prediction only
TR1882|c0_g1_i1	KOG0737	4e-18	50	83.4	1	68	256	323	386	AAA+-type ATPase	O	Posttranslational modification, protein turnover, chaperones
TR2140|c0_g1_i1	KOG3704	5e-04	52	36.9	15	39	184	208	360	Heparan sulfate D-glucosaminyl 3-O-sulfotransferase	O	Posttranslational modification, protein turnover, chaperones
TR2784|c0_g1_i1	KOG2392	3e-09	23	54.3	8	74	157	223	380	Serpin	V	Defense mechanisms
TR3030|c0_g2_i1	KOG2533	3e-07	25	47.6	2	80	102	180	495	Permease of the major facilitator superfamily	G	Carbohydrate transport and metabolism
TR3482|c0_g2_i1	KOG3519	2e-06	21	45.1	1	95	649	737	756	Invasion-inducing protein TIAM1/CDC24 and related RhoGEF GTPases	T	Signal transduction mechanisms
TR3653|c3_g25_i1	KOG0156	8e-25	39	105	2	95	251	342	489	Cytochrome P450 CYP2 subfamily	Q	Secondary metabolites biosynthesis, transport and catabolism
TR4254|c0_g4_i2	KOG1068	2e-29	53	121	3	92	60	149	245	Exosomal 3'-5' exoribonuclease complex, subunit Rrp41 and related exoribonucleases	J	Translation, ribosomal structure and biogenesis
TR4678|c0_g1_i1	KOG1736	1e-08	52	52.3	1	45	1	46	143	Glia maturation factor beta	W	Extracellular structures
TR4856|c0_g3_i1	KOG4590	2e-16	63	77.8	1	46	57	102	409	Signal transduction protein Enabled, contains WH1 domain	T	Signal transduction mechanisms
TR5016|c0_g18_i2	KOG2390	2e-49	56	189	12	157	316	462	669	Uncharacterized conserved protein	S	Function unknown
TR5221|c0_g1_i1	KOG0506	2e-29	60	120	1	71	182	252	622	Glutaminase (contains ankyrin repeat)	E	Amino acid transport and metabolism
TR5473|c0_g1_i1	KOG1326	1e-27	34	115	1	121	262	373	1105	Membrane-associated protein FER-1 and related ferlins, contain multiple C2 domains	M	Cell wall/membrane/envelope biogenesis
TR5716|c0_g6_i2	KOG4120	5e-26	57	109	1	64	130	193	426	G/T mismatch-specific thymine DNA glycosylase	L	Replication, recombination and repair
TR5914|c1_g1_i1	KOG3628	2e-21	51	94.7	4	65	943	1004	1363	Predicted AMP-binding protein	R	General function prediction only
TR6056|c4_g1_i3	KOG0266	4e-59	51	221	5	194	261	454	456	WD40 repeat-containing protein	R	General function prediction only
TR6259|c2_g1_i2	KOG2856	3e-37	71	146	1	98	35	132	472	Adaptor protein PACSIN	TUZ	Multiple classes
TR6398|c0_g1_i1	KOG3106	2e-29	66	121	5	102	93	190	212	ER lumen protein retaining receptor	U	Intracellular trafficking, secretion, and vesicular transport
TR6600|c0_g1_i1	KOG0980	5e-13	44	66.6	33	82	1	50	980	Actin-binding protein SLA2/Huntingtin-interacting protein Hip1	Z	Cytoskeleton
TR7018|c0_g14_i1	KOG2163	1e-08	32	51.9	2	72	614	677	719	Centromere/kinetochore protein zw10 involved in mitotic chromosome segregation	D	Cell cycle control, cell division, chromosome partitioning
TR7231|c0_g3_i2	KOG3573	8e-23	39	100	1	137	174	287	300	Caspase, apoptotic cysteine protease	D	Cell cycle control, cell division, chromosome partitioning
TR7863|c0_g2_i4	KOG2911	4e-08	26	50.4	12	77	333	399	439	Uncharacterized conserved protein	S	Function unknown
TR8026|c0_g1_i1	KOG4193	1e-17	29	82.8	1	130	277	407	610	G protein-coupled receptors	T	Signal transduction mechanisms
TR8603|c1_g1_i2	KOG4215	1e-24	38	106	9	141	242	376	432	Hepatocyte nuclear factor 4 and similar steroid hormone receptors	K	Transcription
TR8825|c0_g3_i2	KOG4219	3e-05	23	41.1	4	89	40	124	423	G protein-coupled receptor	T	Signal transduction mechanisms
TR9049|c1_g1_i1	KOG0448	2e-23	62	101	1	90	301	388	749	Mitofusin 1 GTPase, involved in mitochondrila biogenesis	O	Posttranslational modification, protein turnover, chaperones
TR9264|c0_g1_i1	KOG3635	2e-26	50	111	1	98	787	888	1150	Phosphorylase kinase	G	Carbohydrate transport and metabolism
TR9511|c0_g1_i2	KOG3280	1e-38	45	153	2	156	1	155	171	Mitochondrial/chloroplast ribosomal protein L17	J	Translation, ribosomal structure and biogenesis
TR9720|c3_g5_i1	KOG3065	5e-21	45	93.5	1	84	63	146	273	SNAP-25 (synaptosome-associated protein) component of SNARE complex	U	Intracellular trafficking, secretion, and vesicular transport
TR9888|c0_g1_i2	KOG1802	7e-09	38	53.1	1	72	520	590	935	RNA helicase nonsense mRNA reducing factor (pNORF1)	A	RNA processing and modification
TR10078|c0_g3_i3	KOG2483	6e-20	41	89.4	2	100	11	111	232	Upstream transcription factor 2/L-myc-2 protein	K	Transcription
TR10368|c1_g1_i1	KOG0982	1e-16	55	79.0	1	71	431	502	502	Centrosomal protein Nuf	DZ	Multiple classes
[truncated: 25,970 more rows]
