# Supplementary material for: Comparative transcriptomics of sympatric species of coral reef fishes (genus: Haemulon)
Source: PeerJ. 2019 Mar 1;7:e6541. doi: 10.7717/peerj.6541 (PMC6398375; doi:10.7717/peerj.6541)
Supplement: Supplemental Information 5 [file peerj-07-6541-s005.zip › Hcarbonarium-assembly&annotation/hcarb_seq2iso.tab]

>TR1|c0_g1_i1
>TR1|c0_g2_i1
>TR1|c0_g3_i1
>TR1|c1_g1_i1
>TR2|c0_g1_i1
>TR3|c0_g1_i1
>TR3|c0_g2_i1
>TR4|c0_g1_i1
>TR4|c0_g2_i1
>TR4|c0_g2_i2
>TR4|c0_g3_i1
>TR5|c0_g1_i1
>TR5|c0_g2_i1
>TR5|c0_g3_i1
>TR5|c1_g1_i1
>TR6|c0_g1_i1
>TR7|c0_g1_i1
>TR8|c0_g1_i1
>TR8|c0_g2_i1
>TR8|c0_g3_i1
>TR9|c0_g1_i1
>TR9|c1_g1_i1
>TR10|c0_g1_i1
>TR11|c0_g1_i1
>TR12|c0_g1_i1
>TR13|c0_g1_i1
>TR13|c0_g2_i1
>TR14|c0_g1_i1
>TR15|c0_g1_i1
>TR16|c0_g1_i1
>TR17|c0_g1_i1
>TR18|c0_g1_i1
>TR19|c0_g1_i1
>TR19|c0_g2_i1
>TR20|c0_g1_i1
>TR21|c0_g1_i1
>TR22|c0_g1_i1
>TR22|c0_g2_i1
>TR23|c0_g1_i1
>TR24|c0_g1_i1
>TR24|c0_g2_i1
>TR24|c1_g1_i1
>TR24|c1_g2_i1
>TR24|c2_g1_i1
>TR24|c2_g2_i1
>TR24|c2_g3_i1
>TR24|c2_g4_i1
>TR24|c3_g1_i1
>TR24|c4_g1_i1
>TR25|c0_g1_i1
>TR25|c1_g1_i1
>TR25|c1_g2_i1
>TR25|c1_g3_i1
>TR25|c1_g3_i2
>TR25|c1_g3_i3
>TR25|c2_g1_i1
>TR26|c0_g1_i1
>TR27|c0_g1_i1
>TR28|c0_g1_i1
>TR28|c0_g2_i1
>TR29|c0_g1_i1
>TR30|c0_g1_i1
>TR31|c0_g1_i1
>TR32|c0_g1_i1
>TR33|c0_g1_i1
>TR34|c0_g1_i1
>TR34|c0_g2_i1
>TR34|c1_g1_i1
>TR34|c1_g2_i1
>TR34|c1_g3_i1
>TR34|c1_g4_i1
>TR34|c1_g5_i1
>TR34|c2_g1_i1
>TR35|c0_g1_i1
>TR36|c0_g1_i1
>TR36|c1_g1_i1
>TR37|c0_g1_i1
>TR38|c0_g1_i1
>TR38|c0_g2_i1
>TR38|c1_g1_i1
>TR38|c1_g2_i1
>TR38|c1_g3_i1
>TR38|c1_g4_i1
>TR38|c1_g5_i1
>TR38|c1_g6_i1
>TR38|c1_g7_i1
>TR38|c1_g7_i2
>TR38|c1_g8_i1
>TR39|c0_g1_i1
>TR40|c0_g1_i1
>TR40|c0_g2_i1
>TR40|c0_g3_i1
>TR40|c0_g4_i1
>TR40|c0_g5_i1
>TR40|c0_g6_i1
>TR40|c0_g7_i1
>TR40|c0_g8_i1
>TR40|c0_g9_i1
>TR41|c0_g1_i1
>TR42|c0_g1_i1
>TR42|c1_g1_i1
>TR42|c1_g2_i1
>TR43|c0_g1_i1
>TR44|c0_g1_i1
>TR45|c0_g1_i1
>TR45|c0_g2_i1
>TR45|c0_g3_i1
>TR45|c0_g4_i1
>TR46|c0_g1_i1
>TR46|c0_g2_i1
>TR46|c1_g1_i1
>TR47|c0_g1_i1
>TR47|c0_g2_i1
>TR48|c0_g1_i1
>TR49|c0_g1_i1
>TR50|c0_g1_i1
>TR51|c0_g1_i1
>TR52|c2_g1_i1
>TR53|c0_g1_i1
>TR53|c0_g2_i1
>TR53|c0_g2_i2
>TR53|c0_g3_i1
>TR53|c0_g3_i2
>TR53|c1_g1_i1
>TR53|c2_g1_i1
>TR54|c0_g1_i1
>TR55|c0_g1_i1
>TR55|c0_g2_i1
>TR55|c1_g1_i1
>TR55|c2_g1_i1
>TR56|c0_g1_i1
>TR57|c0_g1_i1
>TR57|c0_g2_i1
>TR57|c1_g1_i1
>TR58|c1_g1_i1
>TR59|c0_g1_i1
>TR59|c0_g1_i2
>TR59|c0_g2_i1
>TR60|c0_g1_i1
>TR61|c0_g1_i1
>TR61|c0_g2_i1
>TR61|c0_g3_i1
>TR62|c0_g1_i1
>TR62|c0_g2_i1
>TR63|c0_g1_i1
>TR63|c0_g2_i1
>TR63|c1_g1_i1
>TR63|c1_g2_i1
>TR63|c2_g1_i1
>TR63|c2_g1_i2
>TR64|c0_g1_i1
>TR65|c0_g1_i1
>TR65|c0_g1_i2
>TR65|c0_g2_i1
>TR65|c0_g2_i2
>TR65|c0_g2_i3
>TR65|c0_g3_i1
>TR65|c0_g4_i1
>TR65|c0_g4_i2
>TR65|c0_g4_i3
>TR65|c0_g4_i4
>TR65|c0_g4_i5
>TR65|c0_g5_i1
>TR66|c0_g1_i1
>TR67|c0_g1_i1
>TR68|c0_g1_i1
>TR68|c0_g1_i2
>TR69|c0_g1_i1
>TR70|c0_g1_i1
>TR71|c1_g1_i1
>TR71|c1_g2_i1
>TR71|c1_g2_i2
>TR71|c1_g3_i1
>TR72|c0_g1_i1
>TR72|c0_g2_i1
>TR73|c0_g1_i1
>TR74|c0_g1_i1
>TR75|c0_g1_i1
>TR76|c0_g1_i1
>TR77|c0_g1_i1
>TR78|c0_g1_i1
>TR79|c0_g1_i1
>TR80|c0_g1_i1
>TR80|c0_g1_i2
>TR80|c0_g1_i3
>TR80|c0_g2_i1
>TR80|c0_g3_i1
>TR80|c0_g4_i1
>TR80|c0_g5_i1
>TR80|c0_g6_i1
>TR80|c0_g7_i1
>TR81|c0_g1_i1
>TR81|c0_g2_i1
>TR81|c0_g3_i1
>TR81|c0_g4_i1
>TR81|c0_g5_i1
>TR81|c0_g6_i1
>TR81|c0_g6_i2
>TR81|c0_g7_i1
>TR81|c0_g8_i1
>TR82|c0_g1_i1
>TR82|c0_g2_i1
>TR82|c0_g3_i1
>TR82|c0_g4_i1
>TR82|c0_g4_i2
>TR82|c0_g5_i1
>TR82|c0_g6_i1
>TR82|c0_g7_i1
>TR82|c0_g8_i1
>TR82|c0_g8_i2
>TR82|c0_g9_i1
>TR82|c0_g10_i1
>TR82|c0_g11_i1
>TR82|c0_g11_i2
>TR83|c0_g1_i1
>TR84|c0_g1_i1
>TR85|c0_g1_i1
>TR85|c0_g1_i2
>TR85|c0_g2_i1
>TR85|c0_g2_i2
>TR86|c0_g1_i1
>TR86|c0_g2_i1
>TR86|c0_g3_i1
>TR87|c0_g1_i1
>TR88|c0_g1_i1
>TR88|c0_g2_i1
>TR89|c0_g1_i1
>TR89|c0_g1_i2
>TR89|c0_g2_i1
>TR90|c0_g1_i1
>TR90|c0_g2_i1
>TR90|c1_g1_i1
>TR90|c1_g2_i1
>TR90|c1_g3_i1
>TR91|c0_g1_i1
>TR92|c0_g1_i1
>TR93|c0_g1_i1
>TR94|c0_g1_i1
>TR94|c0_g2_i1
>TR94|c1_g1_i1
>TR95|c0_g1_i1
>TR96|c0_g1_i1
>TR97|c0_g1_i1
>TR98|c0_g1_i1
>TR98|c1_g1_i1
>TR99|c0_g1_i1
>TR99|c0_g2_i1
>TR100|c0_g1_i1
>TR100|c0_g2_i1
>TR100|c0_g2_i2
>TR100|c0_g3_i1
>TR100|c0_g4_i1
>TR100|c0_g5_i1
>TR101|c0_g1_i1
>TR102|c0_g1_i1
>TR102|c0_g2_i1
>TR102|c0_g2_i2
>TR103|c0_g1_i1
>TR104|c0_g1_i1
>TR104|c0_g1_i2
>TR105|c0_g1_i1
>TR106|c0_g1_i1
>TR106|c0_g2_i1
>TR107|c0_g1_i1
>TR107|c1_g1_i1
>TR108|c0_g1_i1
>TR109|c0_g1_i1
>TR110|c0_g1_i1
>TR110|c0_g2_i1
>TR111|c0_g1_i1
>TR111|c0_g2_i1
>TR111|c0_g3_i1
>TR111|c0_g4_i1
>TR111|c1_g1_i1
>TR112|c0_g1_i1
>TR113|c0_g1_i1
>TR114|c0_g1_i1
>TR114|c0_g2_i1
>TR114|c0_g3_i1
>TR114|c0_g4_i1
>TR114|c1_g1_i1
>TR114|c2_g1_i1
>TR115|c0_g1_i1
>TR116|c0_g1_i1
>TR117|c0_g1_i1
>TR118|c0_g1_i1
>TR119|c0_g1_i1
>TR120|c0_g1_i1
>TR121|c0_g1_i1
>TR122|c0_g1_i1
>TR122|c0_g1_i2
>TR122|c0_g1_i3
>TR123|c0_g1_i1
>TR123|c1_g1_i1
>TR124|c0_g1_i1
>TR124|c0_g2_i1
>TR125|c0_g1_i1
>TR126|c0_g1_i1
>TR127|c0_g1_i1
>TR128|c0_g1_i1
>TR128|c0_g2_i1
>TR128|c0_g3_i2
>TR128|c0_g5_i1
>TR128|c0_g6_i1
>TR128|c0_g7_i1
>TR129|c0_g1_i1
>TR130|c0_g1_i1
>TR130|c0_g2_i1
>TR130|c0_g3_i1
>TR130|c0_g4_i1
>TR130|c0_g5_i1
>TR130|c0_g5_i2
>TR130|c0_g6_i1
>TR130|c0_g5_i3
>TR130|c0_g7_i1
>TR130|c0_g8_i1
>TR131|c0_g1_i1
>TR132|c0_g1_i1
>TR133|c0_g1_i1
>TR134|c0_g1_i1
>TR135|c0_g1_i1
>TR136|c0_g1_i1
>TR136|c0_g2_i1
>TR137|c0_g1_i1
>TR137|c0_g2_i1
>TR138|c0_g1_i1
>TR139|c0_g1_i1
>TR140|c0_g1_i1
>TR141|c0_g1_i1
>TR142|c0_g1_i1
>TR143|c0_g1_i1
>TR143|c0_g2_i1
>TR143|c0_g3_i1
>TR144|c0_g1_i1
>TR145|c0_g1_i1
>TR146|c0_g1_i1
>TR147|c0_g1_i1
>TR147|c0_g2_i1
>TR147|c0_g3_i1
>TR147|c0_g4_i1
>TR147|c1_g1_i1
>TR147|c1_g2_i1
>TR147|c1_g3_i1
>TR147|c1_g3_i2
>TR147|c1_g4_i1
>TR147|c2_g1_i1
>TR148|c0_g1_i1
>TR149|c0_g1_i1
>TR150|c0_g1_i1
>TR151|c0_g1_i1
>TR151|c0_g1_i2
>TR151|c0_g2_i1
>TR151|c0_g2_i2
>TR151|c1_g1_i1
>TR152|c0_g1_i1
>TR153|c0_g1_i1
>TR154|c0_g1_i1
>TR155|c0_g1_i1
>TR156|c0_g1_i1
>TR157|c0_g1_i1
>TR158|c0_g1_i1
>TR158|c0_g2_i1
>TR159|c0_g1_i1
>TR160|c0_g1_i1
>TR161|c0_g1_i1
>TR162|c0_g1_i1
>TR163|c0_g1_i1
>TR164|c0_g1_i1
>TR164|c0_g2_i1
>TR164|c1_g1_i1
>TR165|c0_g1_i1
>TR165|c1_g1_i1
>TR166|c0_g1_i1
>TR167|c0_g1_i1
>TR167|c0_g2_i1
>TR167|c0_g3_i1
>TR167|c0_g3_i2
>TR168|c0_g1_i1
>TR169|c0_g1_i1
>TR169|c1_g1_i1
>TR170|c0_g1_i1
>TR171|c0_g1_i1
>TR171|c0_g2_i1
>TR172|c0_g1_i1
>TR173|c0_g1_i1
>TR173|c1_g1_i1
>TR174|c0_g1_i1
>TR174|c1_g1_i1
>TR175|c0_g1_i1
>TR175|c1_g1_i1
>TR176|c0_g1_i1
>TR177|c0_g1_i1
>TR177|c1_g1_i1
>TR178|c0_g1_i1
>TR179|c0_g1_i1
>TR180|c0_g1_i1
>TR181|c0_g1_i1
>TR182|c0_g1_i1
>TR182|c0_g1_i2
>TR182|c1_g1_i1
>TR183|c0_g1_i1
>TR183|c0_g2_i1
>TR183|c0_g3_i1
>TR183|c0_g4_i1
>TR184|c0_g1_i1
>TR184|c0_g2_i1
>TR184|c0_g3_i1
>TR185|c0_g1_i1
>TR186|c0_g1_i1
>TR186|c0_g2_i1
>TR186|c1_g1_i1
>TR187|c0_g1_i1
>TR188|c0_g1_i1
>TR188|c0_g1_i2
>TR188|c0_g2_i1
>TR188|c0_g3_i1
>TR188|c0_g4_i1
>TR189|c0_g1_i1
>TR190|c0_g1_i1
>TR191|c0_g1_i1
>TR191|c1_g1_i1
>TR192|c0_g1_i1
>TR192|c0_g2_i1
>TR192|c1_g1_i1
>TR192|c1_g2_i1
>TR192|c2_g1_i1
>TR193|c0_g1_i1
>TR194|c0_g1_i1
>TR194|c0_g2_i1
>TR194|c1_g1_i1
>TR195|c0_g1_i1
>TR196|c0_g1_i1
>TR196|c0_g2_i1
>TR196|c0_g3_i1
>TR196|c0_g4_i1
>TR196|c0_g5_i1
>TR196|c0_g6_i1
>TR196|c0_g7_i1
>TR196|c0_g8_i1
>TR196|c0_g8_i2
>TR196|c0_g8_i3
>TR196|c0_g9_i1
>TR197|c0_g1_i1
>TR198|c0_g1_i1
>TR199|c0_g1_i1
>TR200|c0_g1_i1
>TR200|c0_g2_i1
>TR201|c0_g1_i1
>TR202|c0_g1_i1
>TR203|c0_g1_i1
>TR203|c0_g2_i1
>TR203|c0_g2_i2
>TR203|c0_g2_i3
>TR203|c0_g2_i4
>TR203|c0_g3_i1
>TR203|c0_g3_i2
>TR203|c0_g4_i1
>TR203|c0_g5_i1
>TR203|c0_g6_i1
>TR204|c0_g1_i1
>TR204|c0_g2_i1
>TR204|c0_g3_i1
>TR205|c0_g1_i1
>TR206|c0_g1_i1
>TR206|c0_g2_i1
>TR206|c0_g3_i1
>TR206|c0_g4_i1
>TR206|c1_g1_i1
>TR207|c0_g1_i1
>TR207|c1_g1_i1
>TR207|c2_g1_i1
>TR208|c0_g1_i1
>TR208|c0_g2_i1
>TR209|c0_g1_i1
>TR209|c0_g2_i1
>TR209|c0_g3_i1
>TR209|c0_g3_i2
>TR209|c0_g4_i1
>TR209|c1_g1_i1
>TR209|c1_g2_i1
>TR210|c0_g1_i1
>TR211|c0_g1_i1
>TR211|c0_g2_i1
>TR211|c1_g1_i1
>TR211|c1_g2_i1
>TR212|c0_g1_i1
>TR213|c0_g1_i1
>TR214|c0_g1_i1
>TR215|c0_g1_i1
>TR215|c1_g1_i1
>TR216|c0_g1_i1
>TR217|c0_g1_i1
>TR218|c0_g1_i1
>TR219|c0_g1_i1
>TR219|c0_g2_i1
>TR220|c0_g1_i1
>TR221|c0_g1_i1
>TR222|c0_g1_i1
>TR222|c0_g2_i1
>TR223|c0_g1_i1
>TR223|c0_g2_i1
>TR224|c0_g1_i1
>TR224|c0_g2_i1
>TR224|c0_g3_i1
>TR224|c0_g3_i2
>TR224|c0_g3_i3
>TR224|c1_g1_i1
>TR224|c1_g2_i1
>TR224|c1_g3_i1
>TR224|c1_g4_i1
>TR224|c1_g5_i1
>TR224|c2_g1_i1
>TR225|c0_g1_i1
>TR225|c0_g2_i1
>TR225|c0_g2_i2
>TR225|c0_g3_i1
>TR225|c0_g4_i1
>TR225|c0_g5_i1
>TR226|c0_g1_i1
>TR227|c0_g1_i1
>TR228|c0_g1_i1
>TR228|c0_g2_i1
>TR229|c0_g1_i1
>TR229|c0_g2_i1
>TR230|c0_g1_i1
>TR231|c0_g1_i1
>TR232|c0_g1_i1
>TR233|c0_g1_i1
>TR234|c0_g1_i1
>TR234|c1_g1_i1
>TR235|c0_g1_i1
>TR235|c0_g2_i1
>TR236|c0_g1_i1
>TR237|c0_g1_i1
>TR237|c0_g1_i2
>TR238|c0_g1_i1
>TR239|c0_g1_i1
>TR240|c0_g1_i1
>TR241|c1_g1_i1
>TR242|c0_g1_i1
>TR243|c0_g1_i1
>TR243|c0_g2_i1
>TR243|c0_g2_i2
>TR243|c0_g2_i3
>TR243|c0_g3_i1
>TR243|c0_g4_i1
>TR243|c0_g5_i1
>TR243|c0_g6_i1
>TR244|c0_g1_i1
>TR245|c0_g1_i1
>TR246|c0_g1_i1
>TR247|c0_g1_i1
>TR248|c0_g1_i1
>TR249|c0_g1_i1
>TR249|c0_g2_i1
>TR250|c1_g1_i1
>TR250|c1_g2_i1
>TR250|c1_g3_i1
>TR250|c1_g4_i1
>TR250|c1_g5_i1
>TR250|c1_g6_i1
>TR250|c1_g7_i1
>TR250|c1_g8_i1
>TR250|c1_g9_i1
>TR250|c1_g10_i1
>TR250|c1_g11_i1
>TR250|c1_g12_i1
>TR250|c1_g13_i1
>TR250|c1_g14_i1
>TR250|c1_g15_i1
>TR250|c1_g16_i1
>TR250|c1_g17_i1
>TR250|c1_g18_i1
>TR250|c1_g19_i1
>TR250|c1_g20_i1
>TR250|c1_g21_i1
>TR250|c1_g22_i1
>TR250|c1_g23_i1
>TR250|c1_g24_i1
>TR250|c1_g25_i1
>TR250|c1_g26_i1
>TR250|c1_g27_i1
>TR250|c1_g28_i1
>TR250|c1_g29_i1
>TR250|c1_g30_i1
>TR250|c1_g31_i1
>TR250|c1_g32_i1
>TR250|c1_g33_i1
>TR250|c1_g34_i1
>TR250|c1_g35_i1
>TR250|c1_g36_i1
>TR250|c1_g37_i1
>TR250|c1_g38_i1
>TR250|c1_g38_i2
>TR250|c1_g37_i2
>TR250|c1_g38_i3
>TR250|c1_g39_i1
>TR250|c1_g40_i1
>TR250|c1_g41_i1
>TR250|c1_g42_i1
>TR250|c1_g43_i1
>TR250|c1_g44_i1
>TR250|c1_g45_i1
>TR250|c1_g46_i1
>TR250|c1_g47_i1
>TR250|c1_g48_i1
>TR250|c1_g49_i1
>TR250|c1_g50_i1
>TR250|c1_g51_i1
>TR250|c1_g52_i1
>TR250|c1_g53_i1
>TR250|c1_g54_i1
>TR250|c1_g55_i1
>TR250|c1_g56_i1
>TR250|c1_g57_i1
>TR250|c1_g58_i1
>TR250|c1_g59_i1
>TR250|c1_g60_i1
>TR250|c1_g61_i1
>TR250|c1_g62_i1
>TR250|c1_g63_i1
>TR250|c1_g64_i1
>TR250|c1_g65_i1
>TR250|c1_g66_i1
>TR250|c1_g67_i1
>TR250|c1_g68_i1
>TR250|c1_g69_i1
>TR250|c1_g70_i1
>TR250|c1_g71_i1
>TR250|c1_g72_i1
>TR250|c1_g73_i1
>TR250|c1_g74_i1
>TR250|c1_g75_i1
>TR250|c1_g76_i1
>TR250|c1_g77_i1
>TR250|c1_g78_i1
>TR250|c1_g79_i1
>TR250|c1_g80_i1
>TR250|c1_g81_i1
>TR250|c1_g82_i1
>TR250|c1_g83_i1
>TR250|c1_g84_i1
>TR250|c1_g85_i1
>TR251|c0_g1_i1
>TR252|c0_g1_i1
>TR252|c1_g1_i1
>TR253|c0_g1_i1
>TR253|c0_g2_i1
>TR253|c1_g1_i1
>TR253|c1_g2_i1
>TR253|c1_g3_i1
>TR253|c1_g4_i1
>TR253|c1_g5_i1
>TR253|c1_g6_i1
>TR253|c1_g7_i1
>TR253|c1_g8_i1
>TR253|c1_g9_i1
>TR253|c1_g10_i1
>TR253|c1_g11_i1
>TR253|c1_g12_i1
>TR253|c1_g13_i1
>TR253|c1_g14_i1
>TR253|c1_g15_i1
>TR253|c1_g16_i1
>TR253|c1_g16_i2
>TR254|c0_g1_i1
>TR254|c0_g2_i1
>TR254|c0_g3_i1
>TR255|c0_g1_i1
>TR256|c0_g1_i1
>TR257|c0_g1_i1
>TR258|c0_g1_i1
>TR259|c0_g1_i1
>TR260|c0_g1_i1
>TR261|c0_g1_i1
>TR261|c1_g1_i1
>TR262|c0_g1_i1
>TR263|c0_g1_i1
>TR264|c0_g1_i1
>TR265|c0_g1_i1
>TR266|c0_g1_i1
>TR266|c0_g1_i2
>TR266|c0_g1_i3
>TR267|c0_g1_i1
>TR267|c1_g1_i1
>TR268|c0_g1_i1
>TR268|c0_g2_i1
>TR268|c0_g3_i1
>TR269|c0_g1_i1
>TR270|c0_g1_i1
>TR270|c0_g2_i1
>TR271|c0_g1_i1
>TR272|c0_g1_i1
>TR273|c0_g1_i1
>TR274|c0_g1_i1
>TR275|c0_g1_i1
>TR276|c0_g1_i1
>TR277|c0_g1_i1
>TR277|c0_g2_i1
>TR277|c0_g3_i1
>TR277|c0_g4_i1
>TR277|c0_g5_i1
>TR277|c0_g6_i1
>TR277|c0_g7_i1
>TR277|c0_g8_i1
>TR277|c0_g8_i2
>TR277|c0_g8_i3
>TR277|c0_g7_i2
>TR277|c0_g9_i1
>TR277|c0_g10_i1
>TR277|c0_g11_i1
>TR277|c0_g12_i1
>TR277|c0_g13_i1
>TR277|c0_g14_i1
>TR278|c0_g1_i1
>TR278|c0_g2_i1
>TR279|c0_g1_i1
>TR280|c0_g1_i1
>TR280|c0_g2_i1
>TR281|c0_g1_i1
>TR282|c0_g1_i1
>TR283|c0_g1_i1
>TR284|c0_g1_i1
>TR285|c0_g1_i1
>TR285|c0_g2_i1
>TR286|c0_g1_i1
>TR286|c0_g1_i2
>TR286|c0_g2_i1
>TR286|c0_g3_i1
>TR286|c0_g4_i1
>TR286|c0_g5_i1
>TR286|c0_g6_i1
>TR286|c0_g7_i1
>TR286|c0_g8_i1
>TR286|c0_g9_i1
>TR286|c0_g9_i2
>TR286|c0_g10_i1
>TR286|c0_g11_i1
>TR286|c1_g1_i1
>TR287|c0_g1_i1
>TR288|c0_g1_i1
>TR289|c0_g1_i1
>TR290|c0_g1_i1
>TR290|c0_g1_i2
>TR291|c0_g1_i1
>TR292|c0_g1_i1
>TR293|c0_g1_i1
>TR294|c0_g1_i1
>TR294|c0_g2_i1
>TR294|c0_g3_i1
>TR294|c1_g1_i1
>TR295|c0_g1_i1
>TR296|c0_g1_i1
>TR297|c0_g1_i1
>TR298|c0_g1_i1
>TR299|c0_g1_i1
>TR299|c0_g2_i1
>TR299|c1_g1_i1
>TR300|c0_g1_i1
>TR301|c0_g1_i1
>TR301|c0_g2_i1
>TR302|c0_g1_i1
>TR303|c0_g1_i1
>TR303|c0_g1_i2
>TR303|c0_g2_i1
>TR304|c0_g1_i1
>TR304|c0_g2_i1
>TR304|c0_g2_i2
>TR305|c0_g1_i1
>TR306|c0_g1_i1
>TR306|c0_g1_i2
>TR306|c0_g1_i3
>TR306|c0_g2_i1
>TR307|c0_g1_i1
>TR308|c0_g1_i1
>TR309|c0_g1_i1
>TR310|c0_g1_i1
>TR311|c0_g1_i1
>TR312|c0_g1_i1
>TR312|c1_g1_i1
>TR313|c0_g1_i1
>TR313|c1_g1_i1
>TR314|c0_g1_i1
>TR314|c0_g2_i1
>TR314|c0_g3_i1
>TR314|c1_g1_i1
>TR314|c1_g2_i1
>TR314|c1_g3_i1
>TR314|c1_g4_i1
>TR314|c2_g1_i1
>TR315|c0_g1_i1
>TR315|c0_g2_i1
>TR316|c0_g1_i1
>TR317|c0_g1_i1
>TR318|c0_g1_i1
>TR319|c0_g1_i1
>TR319|c0_g2_i1
>TR319|c0_g2_i2
>TR319|c0_g2_i3
>TR319|c0_g3_i1
>TR319|c0_g4_i1
>TR320|c0_g1_i1
>TR320|c0_g2_i1
>TR321|c0_g1_i1
>TR322|c0_g1_i1
>TR323|c0_g1_i1
>TR323|c0_g2_i1
>TR323|c0_g3_i1
>TR323|c1_g1_i1
>TR323|c1_g2_i1
>TR323|c1_g3_i1
>TR324|c0_g1_i1
>TR324|c1_g1_i1
>TR324|c2_g1_i1
>TR325|c0_g1_i1
>TR326|c0_g1_i1
>TR327|c0_g1_i1
>TR328|c0_g1_i1
>TR329|c0_g1_i1
>TR330|c0_g1_i1
>TR331|c0_g1_i1
>TR332|c0_g1_i1
>TR333|c0_g1_i1
>TR333|c0_g2_i1
>TR333|c1_g1_i1
>TR333|c1_g2_i1
>TR333|c1_g3_i1
>TR333|c1_g3_i2
>TR333|c1_g4_i1
>TR333|c1_g5_i1
>TR333|c1_g6_i1
>TR333|c1_g7_i1
>TR333|c2_g1_i1
>TR333|c2_g2_i1
>TR333|c2_g2_i2
>TR333|c2_g2_i3
>TR333|c2_g2_i4
>TR333|c2_g3_i1
>TR333|c2_g3_i2
>TR333|c2_g4_i1
>TR333|c2_g5_i1
>TR333|c3_g1_i1
>TR333|c4_g1_i1
>TR333|c5_g1_i1
>TR334|c0_g1_i1
>TR334|c0_g2_i1
>TR335|c0_g1_i1
>TR336|c0_g1_i1
>TR337|c0_g1_i1
>TR338|c0_g1_i1
>TR338|c0_g1_i2
>TR338|c0_g2_i1
>TR338|c1_g1_i1
>TR338|c1_g1_i2
>TR339|c0_g1_i1
>TR340|c0_g1_i1
>TR340|c0_g2_i1
>TR340|c1_g1_i1
>TR340|c1_g2_i1
>TR340|c1_g3_i1
>TR340|c1_g4_i1
>TR340|c1_g5_i1
>TR340|c1_g5_i2
>TR340|c1_g6_i1
>TR340|c2_g1_i1
>TR341|c0_g1_i1
>TR342|c0_g1_i1
>TR343|c0_g1_i1
>TR343|c0_g2_i1
>TR344|c0_g1_i1
>TR344|c0_g2_i1
>TR344|c1_g1_i1
>TR344|c1_g1_i2
>TR344|c1_g1_i3
>TR344|c1_g2_i1
>TR344|c2_g1_i1
>TR345|c0_g1_i1
>TR345|c1_g1_i1
>TR346|c0_g1_i1
>TR346|c0_g2_i1
>TR346|c1_g1_i1
>TR347|c0_g1_i1
>TR347|c0_g2_i1
>TR347|c0_g3_i1
>TR347|c0_g3_i2
>TR348|c0_g1_i1
>TR349|c0_g1_i1
>TR350|c0_g1_i1
>TR351|c0_g1_i1
>TR352|c0_g1_i1
>TR353|c0_g1_i1
>TR353|c0_g2_i1
>TR354|c0_g1_i1
>TR354|c0_g2_i1
>TR354|c0_g3_i1
>TR355|c0_g1_i1
>TR356|c0_g1_i1
>TR357|c0_g1_i1
>TR358|c0_g1_i1
>TR359|c0_g1_i1
>TR359|c0_g2_i1
>TR360|c0_g1_i1
>TR361|c0_g1_i1
>TR363|c0_g1_i1
>TR364|c0_g1_i1
>TR365|c0_g1_i1
>TR366|c0_g1_i1
>TR367|c0_g1_i1
>TR368|c0_g1_i1
>TR369|c0_g1_i1
>TR370|c0_g1_i1
>TR370|c0_g2_i1
>TR370|c0_g2_i2
>TR370|c0_g2_i3
>TR370|c0_g2_i4
>TR370|c0_g2_i5
>TR370|c0_g3_i1
>TR370|c1_g1_i1
>TR370|c1_g2_i1
>TR370|c1_g3_i1
>TR370|c1_g3_i2
>TR370|c1_g3_i3
>TR370|c1_g4_i1
>TR370|c1_g5_i1
>TR370|c1_g6_i1
>TR370|c1_g7_i1
>TR370|c1_g8_i1
>TR370|c1_g9_i1
>TR370|c1_g10_i1
>TR370|c1_g11_i1
>TR370|c1_g11_i2
>TR370|c1_g11_i3
>TR370|c1_g12_i1
>TR370|c1_g11_i4
>TR370|c1_g11_i5
>TR370|c1_g13_i1
>TR370|c1_g14_i1
>TR370|c1_g15_i1
>TR370|c1_g16_i1
>TR370|c1_g16_i2
>TR370|c1_g17_i1
>TR370|c1_g18_i1
>TR371|c0_g1_i1
>TR372|c0_g1_i1
>TR373|c0_g1_i1
>TR373|c0_g2_i1
>TR374|c0_g1_i1
>TR375|c0_g1_i1
>TR376|c0_g1_i1
>TR377|c0_g1_i1
>TR378|c0_g1_i1
>TR378|c0_g1_i2
>TR378|c0_g1_i3
>TR378|c0_g2_i1
>TR378|c0_g3_i1
>TR378|c0_g4_i1
>TR378|c0_g5_i1
>TR378|c0_g6_i1
>TR378|c0_g7_i1
>TR378|c0_g8_i1
>TR379|c0_g1_i1
>TR380|c0_g1_i1
>TR380|c0_g2_i1
>TR381|c0_g1_i1
>TR381|c0_g2_i1
>TR381|c0_g3_i1
>TR381|c0_g4_i1
>TR381|c0_g5_i1
>TR381|c0_g6_i1
>TR382|c0_g1_i1
>TR383|c0_g1_i1
>TR384|c0_g1_i1
>TR384|c0_g2_i1
>TR384|c0_g3_i1
>TR384|c1_g1_i1
>TR384|c1_g2_i1
>TR384|c1_g2_i2
>TR384|c2_g1_i1
>TR384|c2_g2_i1
>TR384|c2_g3_i1
>TR384|c2_g4_i1
>TR385|c0_g1_i1
>TR386|c0_g1_i1
>TR386|c0_g2_i1
>TR387|c0_g1_i1
>TR388|c0_g1_i1
>TR389|c0_g1_i1
>TR390|c0_g1_i1
>TR391|c0_g1_i1
>TR391|c1_g1_i1
>TR392|c0_g1_i1
>TR393|c0_g1_i1
>TR394|c0_g1_i1
>TR395|c0_g1_i1
>TR395|c0_g1_i2
>TR396|c0_g1_i1
>TR397|c0_g1_i1
>TR398|c0_g1_i1
>TR399|c0_g1_i1
>TR400|c0_g1_i1
>TR401|c0_g1_i1
>TR402|c0_g1_i1
>TR402|c0_g2_i1
>TR402|c0_g3_i1
>TR402|c0_g4_i1
>TR402|c0_g5_i1
>TR402|c0_g5_i2
>TR403|c0_g1_i1
>TR404|c0_g1_i1
>TR405|c0_g1_i1
>TR405|c0_g2_i1
>TR405|c0_g3_i1
>TR405|c0_g3_i2
>TR405|c1_g1_i1
>TR405|c1_g2_i1
>TR405|c1_g3_i1
>TR405|c2_g1_i1
>TR406|c0_g1_i1
>TR406|c0_g1_i2
>TR406|c1_g1_i1
>TR407|c0_g1_i1
>TR408|c0_g1_i1
>TR408|c0_g2_i1
>TR409|c0_g1_i1
>TR410|c0_g1_i1
>TR410|c1_g1_i1
>TR410|c1_g2_i1
>TR410|c2_g1_i1
>TR410|c3_g1_i1
>TR411|c0_g1_i1
>TR412|c0_g1_i1
>TR413|c1_g1_i1
>TR414|c0_g1_i1
>TR415|c0_g1_i1
>TR416|c0_g1_i1
>TR417|c0_g1_i1
>TR418|c0_g1_i1
>TR419|c0_g1_i1
>TR420|c0_g1_i1
>TR421|c0_g1_i1
>TR422|c0_g1_i1
>TR423|c0_g1_i1
>TR424|c0_g1_i1
>TR424|c1_g1_i1
>TR425|c0_g1_i1
>TR426|c0_g1_i1
>TR427|c0_g1_i1
>TR427|c0_g2_i1
>TR427|c0_g3_i1
>TR427|c0_g4_i1
>TR427|c0_g4_i2
>TR427|c0_g4_i3
>TR427|c0_g5_i1
>TR428|c0_g1_i1
>TR428|c0_g2_i1
>TR428|c1_g1_i1
>TR429|c0_g1_i1
>TR430|c0_g1_i1
>TR431|c0_g1_i1
>TR432|c0_g1_i1
>TR433|c0_g1_i1
>TR434|c0_g1_i1
>TR434|c0_g2_i1
>TR434|c1_g1_i1
>TR434|c1_g2_i1
>TR434|c2_g1_i1
>TR435|c0_g1_i1
>TR435|c0_g2_i1
>TR435|c1_g1_i1
>TR435|c1_g2_i1
>TR435|c1_g3_i1
>TR436|c0_g1_i1
>TR437|c0_g1_i1
>TR438|c0_g1_i1
>TR438|c0_g2_i1
>TR439|c0_g1_i1
>TR439|c0_g2_i1
>TR439|c0_g3_i1
>TR439|c0_g3_i2
>TR439|c0_g3_i3
>TR439|c0_g3_i4
>TR439|c0_g4_i1
>TR439|c0_g4_i2
>TR439|c0_g5_i1
>TR439|c0_g6_i1
>TR439|c1_g1_i1
>TR440|c0_g1_i1
>TR440|c1_g1_i1
>TR441|c0_g1_i1
>TR442|c0_g1_i1
>TR443|c0_g1_i1
>TR444|c0_g1_i1
>TR445|c0_g1_i1
>TR446|c0_g1_i1
>TR447|c0_g1_i1
>TR447|c0_g2_i1
>TR447|c1_g1_i1
>TR447|c2_g1_i1
>TR448|c0_g1_i1
>TR449|c0_g1_i1
>TR450|c0_g1_i1
>TR451|c0_g1_i1
>TR452|c0_g1_i1
>TR453|c0_g1_i1
>TR454|c0_g1_i1
>TR455|c0_g1_i1
>TR456|c0_g1_i1
>TR457|c0_g1_i1
>TR458|c0_g1_i1
>TR458|c0_g2_i1
>TR458|c0_g3_i1
>TR458|c0_g4_i1
>TR458|c0_g4_i2
>TR458|c0_g5_i1
>TR458|c0_g5_i2
>TR458|c0_g5_i3
>TR458|c0_g6_i1
>TR458|c0_g7_i1
>TR459|c0_g1_i1
>TR460|c0_g1_i1
>TR461|c0_g1_i1
>TR461|c0_g2_i1
>TR461|c0_g2_i2
>TR462|c0_g1_i1
>TR463|c0_g1_i1
>TR463|c1_g1_i1
>TR463|c2_g1_i1
>TR464|c0_g1_i1
>TR464|c0_g1_i2
>TR465|c0_g1_i1
>TR466|c0_g1_i1
>TR466|c1_g1_i1
>TR467|c0_g1_i1
>TR468|c0_g1_i1
>TR469|c0_g1_i1
>TR470|c0_g1_i1
>TR471|c0_g1_i1
>TR471|c0_g2_i1
>TR472|c0_g1_i1
>TR472|c0_g2_i1
>TR473|c0_g1_i1
>TR474|c0_g1_i1
>TR476|c0_g1_i1
>TR477|c0_g1_i1
>TR477|c0_g2_i1
>TR477|c1_g1_i1
>TR477|c2_g1_i1
>TR477|c2_g2_i1
>TR477|c2_g2_i2
>TR477|c2_g2_i3
>TR477|c2_g2_i4
>TR477|c2_g3_i1
>TR477|c2_g3_i2
>TR477|c2_g3_i3
>TR477|c3_g1_i1
>TR478|c0_g1_i1
>TR478|c0_g2_i1
>TR479|c0_g1_i1
>TR479|c0_g2_i1
>TR480|c0_g1_i1
>TR480|c1_g1_i1
>TR481|c0_g1_i1
>TR482|c0_g1_i1
>TR482|c0_g2_i1
>TR482|c1_g1_i1
>TR482|c2_g1_i1
>TR482|c2_g2_i1
>TR482|c2_g3_i1
>TR482|c3_g1_i1
>TR482|c3_g2_i1
>TR482|c3_g3_i1
>TR482|c3_g3_i2
>TR482|c3_g4_i1
>TR483|c0_g1_i1
>TR483|c0_g2_i1
>TR483|c0_g3_i1
>TR483|c0_g3_i2
>TR483|c0_g3_i3
>TR483|c0_g4_i1
>TR484|c0_g1_i1
>TR485|c0_g1_i1
>TR486|c0_g1_i1
>TR487|c0_g1_i1
>TR488|c0_g1_i1
>TR488|c0_g2_i1
>TR488|c1_g1_i1
>TR488|c1_g1_i2
>TR488|c2_g1_i1
>TR488|c2_g2_i1
>TR488|c2_g3_i1
>TR488|c2_g4_i1
>TR488|c2_g4_i2
>TR488|c2_g4_i3
>TR488|c2_g5_i1
>TR488|c2_g6_i1
>TR488|c2_g6_i2
>TR488|c2_g6_i3
>TR489|c1_g1_i1
>TR490|c0_g1_i1
>TR491|c0_g1_i1
>TR492|c0_g1_i1
>TR493|c0_g1_i1
>TR494|c0_g1_i1
>TR495|c0_g1_i1
>TR496|c0_g1_i1
>TR496|c0_g1_i2
>TR496|c0_g2_i1
>TR497|c0_g1_i1
>TR498|c0_g1_i1
>TR499|c0_g1_i1
>TR500|c0_g1_i1
>TR501|c0_g1_i1
>TR501|c0_g2_i1
>TR502|c0_g1_i1
>TR503|c0_g1_i1
>TR503|c0_g2_i1
>TR503|c0_g3_i1
>TR504|c0_g1_i1
>TR504|c1_g1_i1
>TR505|c0_g1_i1
>TR506|c0_g1_i1
>TR506|c0_g1_i2
>TR506|c0_g1_i3
>TR506|c0_g1_i4
>TR506|c0_g2_i1
>TR506|c1_g1_i1
>TR507|c0_g1_i1
>TR507|c0_g1_i2
>TR507|c0_g2_i1
>TR507|c0_g3_i1
>TR507|c0_g4_i1
>TR508|c0_g1_i1
>TR508|c0_g1_i2
>TR508|c0_g1_i3
>TR509|c0_g1_i1
>TR510|c0_g1_i1
>TR511|c0_g1_i1
>TR512|c0_g1_i1
>TR513|c0_g1_i1
>TR514|c0_g1_i1
>TR515|c0_g1_i1
>TR515|c0_g2_i1
>TR516|c0_g1_i1
>TR517|c0_g1_i1
>TR517|c0_g2_i1
>TR518|c0_g1_i1
>TR519|c0_g1_i1
>TR519|c1_g1_i1
>TR520|c0_g1_i1
>TR521|c0_g1_i1
>TR523|c0_g1_i1
>TR523|c0_g1_i2
>TR523|c0_g1_i3
>TR523|c0_g1_i4
>TR523|c0_g2_i1
>TR523|c0_g3_i1
>TR523|c0_g4_i1
>TR523|c0_g4_i2
>TR523|c0_g5_i1
>TR523|c0_g6_i1
>TR524|c0_g1_i1
>TR525|c0_g1_i1
>TR526|c0_g1_i1
>TR527|c0_g1_i1
>TR528|c0_g1_i1
>TR529|c0_g1_i1
>TR530|c0_g1_i1
>TR531|c0_g1_i1
>TR532|c0_g1_i1
>TR533|c0_g1_i1
>TR533|c0_g2_i1
>TR533|c1_g1_i1
>TR533|c1_g2_i1
>TR534|c0_g1_i1
>TR534|c0_g1_i2
>TR534|c0_g2_i1
>TR534|c0_g3_i1
>TR535|c0_g1_i1
>TR535|c0_g2_i1
>TR536|c0_g1_i1
>TR536|c0_g1_i2
>TR537|c0_g1_i1
>TR538|c0_g1_i1
>TR539|c0_g1_i1
>TR540|c0_g1_i1
>TR540|c0_g2_i1
>TR540|c1_g1_i1
>TR541|c0_g1_i1
>TR541|c0_g2_i1
>TR541|c1_g1_i1
>TR541|c1_g2_i1
>TR541|c1_g3_i1
>TR541|c1_g4_i1
>TR541|c1_g5_i1
>TR541|c1_g6_i1
>TR541|c1_g7_i1
>TR541|c1_g8_i1
>TR541|c1_g9_i1
>TR541|c1_g10_i1
>TR542|c0_g1_i1
>TR543|c0_g1_i1
>TR543|c0_g2_i1
>TR543|c0_g3_i1
>TR543|c0_g4_i1
>TR544|c0_g1_i1
>TR545|c0_g1_i1
>TR546|c0_g1_i1
>TR547|c0_g1_i1
>TR548|c0_g1_i1
>TR549|c0_g1_i1
>TR549|c0_g2_i1
>TR549|c0_g3_i1
>TR549|c0_g4_i1
>TR550|c0_g1_i1
>TR550|c0_g2_i1
>TR550|c0_g3_i1
>TR550|c1_g1_i1
>TR550|c1_g1_i2
>TR551|c0_g1_i1
>TR551|c0_g1_i2
>TR551|c0_g1_i3
>TR551|c0_g2_i1
>TR551|c0_g3_i1
>TR552|c0_g1_i1
>TR553|c0_g1_i1
>TR554|c0_g1_i1
>TR554|c0_g2_i1
>TR554|c0_g3_i1
>TR554|c0_g3_i2
>TR554|c0_g4_i1
>TR554|c0_g4_i2
>TR554|c1_g1_i1
>TR554|c2_g1_i1
>TR555|c0_g1_i1
>TR555|c0_g1_i2
>TR555|c0_g2_i1
>TR555|c0_g1_i3
>TR555|c0_g3_i1
>TR555|c0_g4_i1
>TR555|c0_g5_i1
>TR555|c0_g6_i1
>TR555|c0_g7_i1
>TR555|c0_g8_i1
>TR555|c0_g9_i1
>TR555|c0_g10_i1
>TR555|c0_g10_i2
>TR555|c0_g11_i1
>TR555|c0_g12_i1
>TR555|c0_g13_i1
>TR555|c0_g14_i1
>TR556|c0_g1_i1
>TR556|c1_g1_i1
>TR557|c0_g1_i1
>TR557|c1_g1_i1
>TR558|c0_g1_i1
>TR558|c0_g2_i1
>TR559|c0_g1_i1
>TR559|c0_g2_i1
>TR560|c0_g1_i1
>TR560|c0_g2_i1
>TR561|c0_g1_i1
>TR561|c0_g2_i1
>TR562|c0_g1_i1
>TR563|c0_g1_i1
>TR563|c0_g1_i2
>TR563|c1_g1_i1
>TR563|c1_g2_i1
>TR563|c1_g3_i1
>TR563|c1_g4_i1
>TR564|c0_g1_i1
>TR565|c0_g1_i1
>TR566|c0_g1_i1
>TR567|c0_g1_i1
>TR567|c0_g2_i1
>TR567|c0_g3_i1
>TR568|c0_g1_i1
>TR569|c0_g1_i1
>TR570|c0_g1_i1
>TR571|c0_g1_i1
>TR572|c1_g1_i1
>TR573|c0_g1_i1
>TR574|c0_g1_i1
>TR574|c0_g2_i1
>TR574|c1_g1_i1
>TR574|c1_g2_i1
>TR574|c1_g2_i2
>TR574|c1_g2_i3
>TR574|c1_g3_i1
>TR574|c1_g4_i1
>TR574|c1_g5_i1
>TR574|c2_g1_i1
>TR575|c0_g1_i1
>TR576|c0_g1_i1
>TR576|c0_g2_i1
>TR576|c1_g1_i1
>TR576|c1_g1_i2
>TR576|c1_g2_i1
>TR576|c1_g3_i1
>TR576|c1_g4_i1
>TR576|c1_g5_i1
>TR576|c1_g6_i1
>TR576|c1_g7_i1
>TR576|c1_g8_i1
>TR576|c1_g9_i1
>TR576|c1_g10_i1
>TR576|c1_g11_i1
>TR576|c1_g12_i1
>TR576|c1_g13_i1
>TR576|c1_g13_i2
>TR576|c1_g13_i3
>TR576|c1_g13_i4
>TR576|c1_g13_i5
>TR576|c1_g13_i6
>TR576|c1_g13_i7
>TR576|c1_g14_i1
>TR576|c2_g1_i1
>TR577|c0_g1_i1
>TR577|c0_g2_i1
>TR578|c0_g1_i1
>TR578|c1_g1_i1
>TR579|c0_g1_i1
>TR579|c0_g2_i1
>TR579|c0_g3_i1
>TR579|c0_g4_i1
>TR579|c1_g1_i1
>TR579|c2_g1_i1
>TR580|c0_g1_i1
>TR581|c0_g1_i1
>TR581|c0_g2_i1
>TR581|c0_g3_i1
>TR581|c0_g3_i2
>TR581|c0_g4_i1
>TR582|c0_g1_i1
>TR583|c0_g1_i1
>TR584|c0_g1_i1
>TR584|c0_g2_i1
>TR585|c0_g1_i1
>TR586|c0_g1_i1
>TR586|c0_g2_i1
>TR586|c1_g1_i1
>TR587|c0_g1_i1
>TR588|c0_g1_i1
>TR589|c0_g1_i1
>TR590|c0_g1_i1
>TR590|c1_g1_i1
>TR590|c2_g1_i1
>TR590|c2_g1_i2
>TR590|c2_g2_i1
>TR590|c3_g1_i1
>TR590|c3_g2_i1
>TR590|c3_g3_i1
>TR590|c4_g1_i1
>TR590|c4_g2_i1
>TR590|c4_g2_i2
>TR590|c4_g2_i3
>TR590|c5_g1_i1
>TR590|c5_g2_i1
>TR590|c5_g3_i1
>TR590|c5_g4_i1
>TR590|c5_g5_i1
>TR590|c5_g6_i1
>TR590|c5_g6_i2
>TR590|c5_g7_i1
>TR590|c5_g8_i1
>TR590|c5_g9_i1
>TR590|c5_g10_i1
>TR590|c5_g10_i2
>TR590|c5_g10_i3
>TR590|c5_g10_i4
>TR590|c5_g11_i1
>TR590|c5_g12_i1
>TR590|c5_g13_i1
>TR591|c0_g1_i1
>TR592|c0_g1_i1
>TR593|c0_g1_i1
>TR593|c0_g2_i1
>TR594|c0_g1_i1
>TR595|c0_g1_i1
>TR595|c0_g1_i2
>TR596|c0_g1_i1
>TR597|c0_g1_i1
>TR597|c0_g2_i1
>TR597|c0_g2_i2
>TR597|c1_g1_i1
>TR598|c0_g1_i1
>TR599|c0_g1_i1
>TR599|c0_g2_i1
>TR600|c0_g1_i1
>TR600|c0_g2_i1
>TR601|c0_g1_i1
>TR602|c0_g1_i1
>TR602|c0_g2_i1
>TR602|c1_g1_i1
>TR603|c0_g1_i1
>TR604|c0_g1_i1
>TR604|c0_g2_i1
>TR604|c0_g2_i2
>TR604|c0_g3_i1
>TR604|c0_g4_i1
>TR604|c0_g5_i1
>TR604|c0_g6_i1
>TR604|c0_g7_i1
>TR604|c0_g8_i1
>TR605|c0_g1_i1
>TR606|c0_g1_i1
>TR607|c0_g1_i1
>TR608|c0_g1_i1
>TR608|c0_g2_i1
>TR608|c0_g3_i1
>TR608|c0_g4_i1
>TR608|c0_g5_i1
>TR609|c0_g1_i1
>TR609|c0_g2_i1
>TR610|c0_g1_i1
>TR610|c1_g1_i1
>TR611|c0_g1_i1
>TR612|c0_g1_i1
>TR613|c1_g1_i1
>TR613|c2_g1_i1
>TR614|c0_g1_i1
>TR615|c0_g1_i1
>TR615|c0_g2_i1
>TR616|c0_g1_i1
>TR616|c0_g2_i1
>TR617|c0_g1_i1
>TR617|c1_g1_i1
>TR618|c0_g1_i1
>TR619|c0_g1_i1
>TR620|c0_g1_i1
>TR621|c0_g1_i1
>TR621|c0_g2_i1
>TR622|c0_g1_i1
>TR624|c0_g1_i1
>TR625|c1_g1_i1
>TR625|c1_g1_i2
>TR625|c1_g2_i1
>TR625|c2_g1_i1
>TR626|c0_g1_i1
>TR627|c0_g1_i1
>TR628|c0_g1_i1
>TR628|c0_g2_i1
>TR629|c0_g1_i1
>TR630|c0_g1_i1
>TR631|c0_g1_i1
>TR631|c0_g2_i1
>TR632|c0_g1_i1
>TR633|c0_g1_i1
>TR633|c0_g2_i1
>TR633|c0_g3_i1
>TR633|c0_g4_i1
>TR633|c0_g5_i1
>TR633|c0_g5_i2
>TR633|c0_g6_i1
>TR633|c0_g7_i1
>TR633|c0_g8_i1
>TR633|c0_g8_i2
>TR633|c0_g9_i1
>TR633|c0_g9_i2
>TR633|c0_g9_i3
>TR633|c0_g9_i4
>TR633|c0_g10_i1
>TR633|c0_g11_i1
>TR633|c0_g12_i1
>TR633|c0_g12_i2
>TR633|c0_g13_i1
>TR633|c0_g14_i1
>TR633|c0_g15_i1
>TR633|c0_g16_i1
>TR633|c0_g17_i1
>TR633|c0_g18_i1
>TR633|c0_g19_i1
>TR633|c0_g20_i1
>TR633|c0_g21_i1
>TR634|c0_g1_i1
>TR635|c0_g1_i1
>TR635|c0_g2_i1
>TR636|c0_g1_i1
>TR637|c0_g1_i1
>TR637|c0_g2_i1
>TR638|c0_g1_i1
>TR639|c0_g1_i1
>TR639|c0_g1_i2
>TR639|c0_g2_i1
>TR639|c0_g3_i1
>TR639|c1_g1_i1
>TR639|c2_g1_i1
>TR640|c0_g1_i1
>TR641|c0_g1_i1
>TR642|c0_g1_i1
>TR642|c1_g1_i1
>TR642|c2_g1_i1
>TR643|c0_g1_i1
>TR643|c0_g2_i1
>TR644|c0_g1_i1
>TR645|c0_g1_i1
>TR646|c0_g1_i1
>TR647|c0_g1_i1
>TR647|c0_g2_i1
>TR647|c0_g3_i1
>TR648|c0_g1_i1
>TR649|c0_g1_i1
>TR650|c0_g1_i1
>TR651|c0_g1_i1
>TR652|c0_g1_i1
>TR652|c0_g2_i1
>TR653|c0_g1_i1
>TR654|c0_g1_i1
>TR655|c0_g1_i1
>TR656|c0_g1_i1
>TR657|c0_g1_i1
>TR658|c0_g1_i1
>TR658|c0_g2_i1
>TR659|c0_g1_i1
>TR659|c0_g2_i1
>TR659|c1_g1_i1
>TR660|c0_g1_i1
>TR661|c0_g1_i1
>TR662|c0_g1_i1
>TR663|c0_g1_i1
>TR664|c0_g1_i1
>TR664|c0_g2_i1
>TR664|c0_g3_i1
>TR664|c0_g3_i2
>TR664|c0_g3_i3
>TR664|c0_g3_i4
>TR664|c0_g3_i5
>TR664|c0_g3_i6
>TR664|c0_g3_i7
>TR664|c0_g4_i1
>TR664|c0_g5_i1
>TR664|c0_g5_i2
>TR664|c0_g5_i3
>TR664|c0_g5_i4
>TR664|c0_g6_i1
>TR664|c0_g6_i2
>TR665|c0_g1_i1
>TR665|c1_g1_i1
>TR666|c0_g1_i1
>TR666|c0_g2_i1
>TR667|c0_g1_i1
>TR668|c0_g1_i1
>TR668|c0_g2_i1
>TR668|c0_g3_i1
>TR668|c0_g4_i1
>TR668|c0_g4_i2
>TR668|c0_g5_i1
>TR668|c0_g6_i1
>TR669|c0_g1_i1
>TR669|c0_g1_i2
>TR670|c0_g1_i1
>TR671|c0_g1_i1
>TR672|c0_g1_i1
>TR673|c0_g1_i1
>TR674|c0_g1_i1
>TR675|c0_g1_i1
>TR676|c0_g1_i1
>TR676|c0_g2_i1
>TR676|c2_g1_i1
>TR676|c2_g1_i2
>TR676|c3_g1_i1
>TR676|c3_g2_i1
>TR676|c3_g3_i1
>TR676|c3_g3_i2
>TR676|c3_g3_i3
>TR676|c3_g4_i1
>TR676|c4_g1_i1
>TR676|c4_g1_i2
>TR676|c5_g1_i1
>TR676|c6_g1_i1
>TR676|c7_g1_i1
>TR676|c8_g1_i1
>TR677|c0_g1_i1
>TR678|c0_g1_i1
>TR679|c0_g1_i1
>TR679|c0_g2_i1
>TR680|c0_g1_i1
>TR680|c0_g2_i1
>TR681|c0_g1_i1
>TR682|c0_g1_i1
>TR682|c0_g2_i1
>TR683|c0_g1_i1
>TR684|c0_g1_i1
>TR684|c0_g2_i1
>TR685|c0_g1_i1
>TR687|c0_g1_i1
>TR688|c0_g1_i1
>TR688|c1_g1_i1
>TR689|c0_g1_i1
>TR690|c0_g1_i1
>TR691|c0_g1_i1
>TR692|c0_g1_i1
>TR692|c0_g2_i1
>TR692|c0_g3_i1
>TR692|c0_g4_i1
>TR692|c0_g5_i1
>TR692|c0_g6_i1
>TR692|c0_g6_i2
>TR692|c0_g6_i3
>TR692|c0_g6_i4
>TR692|c0_g6_i5
>TR693|c0_g1_i1
>TR694|c0_g1_i1
>TR695|c0_g1_i1
>TR696|c0_g1_i1
>TR696|c1_g1_i1
>TR697|c0_g1_i1
>TR698|c0_g1_i1
>TR699|c0_g1_i1
>TR700|c0_g1_i1
>TR700|c0_g1_i2
>TR701|c0_g1_i1
>TR702|c0_g1_i1
>TR703|c0_g1_i1
>TR704|c0_g1_i1
>TR704|c0_g1_i2
>TR704|c0_g2_i1
>TR704|c0_g2_i2
>TR704|c0_g2_i3
>TR704|c0_g2_i4
>TR705|c0_g1_i1
>TR706|c0_g1_i1
>TR706|c0_g2_i1
>TR706|c0_g3_i1
>TR706|c0_g3_i2
>TR706|c0_g3_i3
>TR706|c0_g4_i1
>TR706|c0_g4_i2
>TR706|c1_g1_i1
>TR707|c0_g1_i1
>TR708|c0_g1_i1
>TR709|c0_g1_i1
>TR710|c0_g1_i1
>TR711|c0_g1_i1
>TR711|c0_g2_i1
>TR712|c0_g1_i1
>TR712|c0_g2_i1
>TR713|c0_g1_i1
>TR714|c0_g1_i1
>TR714|c0_g2_i1
>TR715|c0_g1_i1
>TR715|c0_g2_i1
>TR715|c0_g3_i1
>TR715|c0_g3_i2
>TR715|c0_g3_i3
>TR715|c0_g3_i4
>TR715|c0_g3_i5
>TR715|c0_g4_i1
>TR715|c0_g5_i1
>TR715|c0_g6_i1
>TR716|c0_g1_i1
>TR717|c0_g1_i1
>TR718|c0_g1_i1
>TR718|c0_g2_i1
>TR718|c1_g1_i1
>TR718|c1_g2_i1
>TR718|c1_g3_i1
>TR718|c1_g4_i1
>TR718|c1_g5_i1
>TR718|c1_g5_i2
>TR718|c1_g5_i3
>TR718|c1_g6_i1
>TR718|c1_g7_i1
>TR718|c1_g7_i2
>TR718|c1_g8_i1
>TR718|c1_g9_i1
>TR718|c1_g10_i1
>TR718|c1_g11_i1
>TR718|c1_g12_i1
>TR719|c0_g1_i1
>TR719|c0_g1_i2
>TR719|c0_g1_i3
>TR719|c0_g1_i4
>TR719|c0_g2_i1
>TR720|c0_g1_i1
>TR721|c0_g1_i1
>TR722|c0_g1_i1
>TR722|c0_g1_i2
>TR722|c0_g2_i1
>TR722|c0_g3_i1
>TR722|c0_g4_i1
>TR722|c0_g5_i1
>TR722|c0_g6_i1
>TR722|c0_g7_i1
>TR722|c0_g8_i1
>TR723|c0_g1_i1
>TR723|c1_g1_i1
>TR724|c0_g1_i1
>TR725|c0_g1_i1
>TR725|c0_g1_i2
>TR725|c0_g2_i1
>TR725|c0_g3_i1
>TR726|c0_g1_i1
>TR727|c0_g1_i1
>TR728|c0_g1_i1
>TR729|c0_g1_i1
>TR729|c0_g1_i2
>TR729|c0_g1_i3
>TR730|c0_g1_i1
>TR731|c0_g1_i1
>TR731|c0_g2_i1
>TR731|c0_g3_i1
>TR731|c0_g4_i1
>TR731|c0_g5_i1
>TR732|c0_g1_i1
>TR732|c0_g2_i1
>TR732|c1_g1_i1
>TR732|c1_g1_i2
>TR732|c1_g1_i3
>TR732|c1_g1_i4
>TR732|c1_g1_i5
>TR733|c0_g1_i1
>TR733|c0_g2_i1
>TR734|c0_g1_i1
>TR734|c0_g2_i1
>TR734|c0_g2_i2
>TR734|c0_g2_i3
>TR734|c1_g1_i1
>TR734|c1_g2_i1
>TR734|c1_g2_i2
>TR734|c1_g2_i3
>TR735|c0_g1_i1
>TR736|c0_g1_i1
>TR736|c0_g2_i1
>TR736|c1_g1_i1
>TR736|c1_g2_i1
>TR736|c1_g3_i1
>TR736|c2_g1_i1
>TR736|c3_g1_i1
>TR736|c3_g2_i1
>TR736|c4_g1_i1
>TR736|c4_g2_i1
>TR736|c4_g2_i2
>TR736|c4_g3_i1
>TR736|c4_g4_i1
>TR736|c5_g1_i1
>TR736|c6_g1_i1
>TR737|c0_g1_i1
>TR737|c0_g1_i2
>TR737|c0_g1_i3
>TR737|c0_g2_i1
>TR737|c0_g3_i1
>TR738|c0_g1_i1
>TR738|c0_g2_i1
>TR739|c0_g1_i1
>TR739|c0_g2_i1
>TR740|c0_g1_i1
>TR741|c0_g1_i1
>TR742|c0_g1_i1
>TR743|c0_g1_i1
>TR744|c0_g1_i1
>TR744|c0_g2_i1
>TR745|c0_g1_i1
>TR746|c0_g1_i1
>TR748|c0_g1_i1
>TR748|c0_g2_i1
>TR749|c0_g1_i1
>TR750|c0_g1_i1
>TR750|c0_g1_i2
>TR750|c1_g1_i1
>TR750|c2_g1_i1
>TR751|c0_g1_i1
>TR752|c0_g1_i1
>TR753|c0_g1_i1
>TR753|c0_g2_i1
>TR754|c0_g1_i1
>TR755|c0_g1_i1
>TR756|c0_g1_i1
>TR757|c0_g1_i1
>TR758|c0_g1_i1
>TR758|c0_g1_i2
>TR758|c0_g1_i3
>TR758|c0_g2_i1
>TR758|c1_g1_i1
>TR758|c1_g2_i1
>TR758|c1_g3_i1
>TR758|c1_g4_i1
>TR758|c1_g5_i1
>TR759|c0_g1_i1
>TR760|c0_g1_i1
>TR760|c0_g2_i1
>TR761|c0_g1_i1
>TR762|c0_g1_i1
>TR762|c0_g2_i1
>TR763|c0_g1_i1
>TR763|c0_g2_i1
>TR764|c0_g1_i1
>TR765|c0_g1_i1
>TR766|c0_g1_i1
>TR766|c0_g2_i1
>TR766|c0_g3_i1
>TR766|c0_g4_i1
>TR766|c0_g5_i1
>TR766|c1_g1_i1
>TR766|c1_g2_i1
>TR766|c1_g3_i1
>TR766|c1_g4_i1
>TR766|c1_g5_i1
>TR766|c2_g1_i1
>TR767|c0_g1_i1
>TR768|c0_g1_i1
>TR769|c0_g1_i1
>TR770|c0_g1_i1
>TR771|c0_g1_i1
>TR771|c0_g2_i1
>TR772|c0_g1_i1
>TR772|c0_g2_i1
>TR772|c1_g1_i1
>TR772|c1_g1_i2
>TR772|c1_g1_i3
>TR772|c1_g2_i1
>TR772|c1_g3_i1
>TR772|c1_g4_i1
>TR772|c1_g5_i1
>TR772|c1_g6_i1
>TR772|c1_g7_i1
>TR772|c1_g8_i1
>TR772|c1_g9_i1
>TR772|c1_g10_i1
>TR773|c0_g1_i1
>TR773|c0_g2_i1
>TR774|c0_g1_i1
>TR775|c0_g1_i1
>TR776|c0_g1_i1
>TR777|c0_g1_i1
>TR778|c0_g1_i1
>TR779|c0_g1_i1
>TR779|c0_g2_i1
>TR779|c0_g2_i2
>TR780|c0_g1_i1
>TR780|c0_g2_i1
>TR781|c0_g1_i1
>TR782|c0_g1_i1
>TR782|c0_g1_i2
>TR782|c0_g2_i1
>TR782|c0_g3_i1
>TR782|c0_g4_i1
>TR782|c0_g4_i2
>TR782|c0_g5_i1
>TR782|c0_g6_i1
>TR782|c1_g1_i1
>TR783|c0_g1_i1
>TR784|c0_g1_i1
>TR785|c0_g1_i1
>TR785|c0_g2_i1
>TR786|c0_g1_i1
>TR787|c0_g1_i1
>TR788|c0_g1_i1
>TR789|c0_g1_i1
>TR790|c1_g1_i1
>TR791|c0_g1_i1
>TR792|c0_g1_i1
>TR793|c0_g1_i1
>TR794|c0_g1_i1
>TR795|c0_g1_i1
>TR796|c0_g1_i1
>TR796|c0_g2_i1
>TR796|c0_g2_i2
>TR796|c0_g2_i3
>TR796|c0_g2_i4
>TR796|c0_g3_i1
>TR796|c0_g4_i1
>TR796|c0_g4_i2
>TR797|c0_g1_i1
>TR797|c0_g2_i1
>TR797|c0_g3_i1
>TR797|c0_g4_i1
>TR797|c0_g4_i2
>TR797|c0_g5_i1
>TR797|c0_g6_i1
>TR797|c0_g7_i1
>TR797|c0_g8_i1
>TR797|c0_g9_i1
>TR797|c0_g9_i2
>TR798|c0_g1_i1
>TR799|c0_g1_i1
>TR799|c0_g2_i1
>TR800|c0_g1_i1
>TR800|c0_g2_i1
>TR800|c1_g1_i1
>TR800|c1_g1_i2
>TR800|c2_g1_i1
>TR800|c2_g2_i1
>TR800|c3_g1_i1
>TR800|c3_g1_i2
>TR800|c3_g1_i3
>TR801|c0_g1_i1
>TR801|c0_g2_i1
>TR802|c0_g1_i1
>TR803|c0_g1_i1
>TR804|c0_g1_i1
>TR805|c0_g1_i1
>TR805|c0_g2_i1
>TR805|c1_g1_i1
>TR805|c1_g1_i2
>TR805|c1_g2_i1
>TR805|c1_g2_i2
>TR805|c1_g3_i1
>TR805|c1_g4_i1
>TR805|c1_g5_i1
>TR805|c1_g5_i2
[truncated: 153,245 more rows]
