# Supplementary material for: Comparative transcriptomics of sympatric species of coral reef fishes (genus: Haemulon)
Source: PeerJ. 2019 Mar 1;7:e6541. doi: 10.7717/peerj.6541 (PMC6398375; doi:10.7717/peerj.6541)
Supplement: Supplemental Information 5 [file peerj-07-6541-s005.zip › Hcarbonarium-assembly&annotation/hcarb-trembl_iso2gene.tab]

isogroup49750	RNA-binding protein 6 OS=Dicentrarchus labrax GN=RBM6 PE=4 SV=1 E(blastx)=1e-52
isogroup77985	ATP-dependent RNA helicase Dhx29 OS=Larimichthys crocea GN=EH28_06191 PE=4 SV=1 E(blastx)=1e-42
isogroup1422	Cdc42 effector protein 5 OS=Larimichthys crocea GN=EH28_01801 PE=4 SV=1 E(blastx)=1e-132
isogroup36231	Killer cell lectin receptor subfamily G member 1 OS=Fundulus heteroclitus PE=4 SV=1 E(blastx)=4e-18
isogroup3455	AMPN (Fragment) OS=Poeciliopsis prolifica GN=AMPN PE=4 SV=1 E(blastx)=2e-62
isogroup96902	Zinc finger homeobox 2 (Fragment) OS=Nothobranchius korthausae GN=ZFHX2 PE=4 SV=1 E(blastx)=5e-42
isogroup110534	C-X-C chemokine receptor type 1 OS=Larimichthys crocea GN=EH28_03117 PE=3 SV=1 E(blastx)=3e-22
isogroup7524	F208A OS=Poeciliopsis prolifica GN=F208A PE=4 SV=1 E(blastx)=1e-14
isogroup34042	Ankyrin repeat and zinc finger domain-containing protein 1 OS=Larimichthys crocea GN=EH28_03783 PE=4 SV=1 E(blastx)=2e-26
isogroup71145	Centromere/kinetochore protein zw10 OS=Larimichthys crocea GN=EH28_06903 PE=4 SV=1 E(blastx)=3e-40
isogroup8798	SPAS2 OS=Poeciliopsis prolifica GN=SPAS2 PE=4 SV=1 E(blastx)=2e-09
isogroup72756	Ig heavy chain V-III region VH26 OS=Larimichthys crocea GN=EH28_05629 PE=4 SV=1 E(blastx)=4e-19
isogroup49572	Protein BANP OS=Larimichthys crocea GN=EH28_11193 PE=4 SV=1 E(blastx)=5e-12
isogroup64094	Coiled-coil domain-containing protein 137 (Fragment) OS=Fundulus heteroclitus PE=4 SV=1 E(blastx)=1e-12
isogroup99737	Chaperonin containing TCP1, subunit 2 (Beta) OS=Nothobranchius pienaari GN=CABZ01073085.1 PE=3 SV=1 E(blastx)=4e-38
isogroup98918	Cell division cycle 34 homolog (S. cerevisiae) a OS=Danio rerio GN=cdc34a PE=2 SV=1 E(blastx)=2e-30
isogroup50292	Poly [ADP-ribose] polymerase OS=Larimichthys crocea GN=EH28_07036 PE=4 SV=1 E(blastx)=1e-43
isogroup38255	Solute carrier organic anion transporter family member OS=Larimichthys crocea GN=EH28_02866 PE=3 SV=1 E(blastx)=1e-46
isogroup108031	PLEK (Fragment) OS=Poeciliopsis prolifica GN=PLEK PE=4 SV=1 E(blastx)=4e-35
isogroup3752	Transcription factor PU.1 OS=Larimichthys crocea GN=EH28_12159 PE=3 SV=1 E(blastx)=4e-94
isogroup3583	MHC class Ia antigen OS=Dicentrarchus labrax GN=Dila-UA PE=2 SV=1 E(blastx)=2e-166
isogroup38054	RNA polymerase I-specific transcription initiation factor RRN3 OS=Larimichthys crocea GN=EH28_02213 PE=4 SV=1 E(blastx)=5e-64
isogroup12694	DNA repair protein complementing XP-C cells (Fragment) OS=Fundulus heteroclitus PE=4 SV=1 E(blastx)=4e-53
isogroup73480	Dehydrogenase E1 and transketolase domain containing 1 (Fragment) OS=Aphyosemion striatum GN=DHTKD1 PE=4 SV=1 E(blastx)=3e-53
isogroup2051	Interferon regulatory factor OS=Oplegnathus fasciatus PE=2 SV=1 E(blastx)=4e-180
isogroup87672	Partitioning defective 3 OS=Larimichthys crocea GN=EH28_07106 PE=4 SV=1 E(blastx)=6e-40
isogroup46562	Chromosome 11 SCAF14979, whole genome shotgun sequence (Fragment) OS=Tetraodon nigroviridis GN=GSTENG00027309001 PE=4 SV=1 E(blastx)=2e-74
isogroup41921	LIM domain kinase 2 (Fragment) OS=Aphyosemion striatum GN=LIMK2 PE=4 SV=1 E(blastx)=2e-61
isogroup23065	Tripartite motif-containing protein 16, putative OS=Fundulus heteroclitus PE=4 SV=1 E(blastx)=2e-70
isogroup42643	Chromosome 4 SCAF13876, whole genome shotgun sequence OS=Tetraodon nigroviridis GN=GSTENG00012408001 PE=4 SV=1 E(blastx)=8e-17
isogroup4460	Insulin-like growth factor binding protein 1a (Fragment) OS=Nothobranchius pienaari GN=IGFBP1A PE=4 SV=1 E(blastx)=4e-08
isogroup46271	XPO5 OS=Poeciliopsis prolifica GN=XPO5 PE=4 SV=1 E(blastx)=1e-61
isogroup935	AP-3 complex subunit sigma-1 (Fragment) OS=Fundulus heteroclitus PE=4 SV=1 E(blastx)=4e-134
isogroup92882	Nucleoporin 205 OS=Nothobranchius kuhntae GN=NUP205 PE=4 SV=1 E(blastx)=2e-21
isogroup71880	Protein FAM73A OS=Larimichthys crocea GN=EH28_04962 PE=4 SV=1 E(blastx)=5e-54
isogroup14673	Chromosome 12 SCAF15007, whole genome shotgun sequence (Fragment) OS=Tetraodon nigroviridis GN=GSTENG00030996001 PE=3 SV=1 E(blastx)=9e-109
isogroup111461	Cleavage and polyadenylation specific factor 6, 68kDa, putative (Fragment) OS=Fundulus heteroclitus PE=4 SV=1 E(blastx)=3e-06
isogroup67789	Mitochondrial inner membrane protein OXA1L OS=Larimichthys crocea GN=EH28_02805 PE=3 SV=1 E(blastx)=5e-34
isogroup21091	FGOP2 OS=Poeciliopsis prolifica GN=FGOP2 PE=4 SV=1 E(blastx)=1e-79
isogroup70648	Uracil-DNA glycosylase OS=Gasterosteus aculeatus GN=UNG PE=3 SV=1 E(blastx)=1e-10
isogroup110352	Titin (Fragment) OS=Larimichthys crocea GN=EH28_09402 PE=4 SV=1 E(blastx)=2e-11
isogroup2527	TAO kinase 2 (Fragment) OS=Nothobranchius korthausae GN=TAOK2 PE=4 SV=1 E(blastx)=6e-133
isogroup91757	General transcription factor IIH, polypeptide 1, 62kDa (Fragment) OS=Nothobranchius kadleci GN=GTF2H1 PE=4 SV=1 E(blastx)=4e-39
isogroup29615	Putative toll-like receptor 2 (Fragment) OS=Gasterosteus aculeatus GN=tlr2 PE=4 SV=1 E(blastx)=1e-63
isogroup44507	Ras and EF-hand domain-containing protein OS=Larimichthys crocea GN=EH28_02399 PE=4 SV=1 E(blastx)=5e-33
isogroup93046	Poly [ADP-ribose] polymerase OS=Xiphophorus maculatus PE=4 SV=1 E(blastx)=3e-36
isogroup36835	Nuclear fragile X mental retardation-interacting protein 2 OS=Larimichthys crocea GN=EH28_08297 PE=4 SV=1 E(blastx)=3e-77
isogroup98097	Vam6/Vps39-like protein OS=Salmo salar GN=VPS39 PE=2 SV=1 E(blastx)=4e-43
isogroup16609	PDZ domain-containing protein GIPC1 OS=Larimichthys crocea GN=EH28_04958 PE=4 SV=1 E(blastx)=1e-88
isogroup31635	Family with sequence similarity 189, member A1, putative OS=Fundulus heteroclitus PE=4 SV=1 E(blastx)=4e-72
isogroup20266	E3 ubiquitin-protein ligase MARCH6 OS=Dicentrarchus labrax GN=MARCH6 PE=4 SV=1 E(blastx)=9e-26
isogroup96456	Zinc finger protein 471 (Fragment) OS=Eurypyga helias GN=N326_05408 PE=4 SV=1 E(blastx)=7e-22
isogroup60634	Butyrophilin subfamily 1 member A1 (Fragment) OS=Larimichthys crocea GN=EH28_04792 PE=4 SV=1 E(blastx)=1e-35
isogroup107779	Activity-dependent neuroprotector homeobox protein OS=Dicentrarchus labrax GN=ADNP PE=4 SV=1 E(blastx)=5e-22
isogroup13680	Epilepsy, progressive myoclonus type 2A, Lafora disease (Laforin) OS=Nothobranchius rachovii GN=EPM2A PE=4 SV=1 E(blastx)=4e-07
isogroup11831	Haloacid dehalogenase-like hydrolase domain containing 3 OS=Nothobranchius kuhntae GN=HDHD3 PE=4 SV=1 E(blastx)=5e-62
isogroup13672	U2AF1 (Fragment) OS=Poeciliopsis prolifica GN=U2AF1 PE=4 SV=1 E(blastx)=4e-65
isogroup42004	LONM OS=Poeciliopsis prolifica GN=LONM PE=4 SV=1 E(blastx)=1e-78
isogroup37570	PRS6B (Fragment) OS=Poeciliopsis prolifica GN=PRS6B PE=4 SV=1 E(blastx)=4e-96
isogroup13546	Phosphodiesterase domain-containing protein OS=Fundulus heteroclitus PE=4 SV=1 E(blastx)=8e-09
isogroup4023	Flavin reductase (NADPH) OS=Larimichthys crocea GN=EH28_04940 PE=4 SV=1 E(blastx)=9e-143
isogroup81917	Protein FAM46A OS=Fundulus heteroclitus PE=4 SV=1 E(blastx)=2e-23
isogroup80598	Protein FAM115A OS=Fundulus heteroclitus PE=4 SV=1 E(blastx)=1e-32
isogroup32164	6-phosphofructo-2-kinase/fructose-2, 6-bisphosphatase OS=Sparus aurata PE=2 SV=1 E(blastx)=9e-102
isogroup92189	Schwannomin-interacting protein 1 OS=Larimichthys crocea GN=EH28_02861 PE=4 SV=1 E(blastx)=2e-11
isogroup95272	SH3 and multiple ankyrin repeat domains protein 3 OS=Tupaia chinensis GN=TREES_T100008534 PE=4 SV=1 E(blastx)=8e-15
isogroup8942	Double-stranded RNA-specific adenosine deaminase OS=Larimichthys crocea GN=EH28_10416 PE=4 SV=1 E(blastx)=1e-61
isogroup75273	Basic leucine zipper transcriptional factor ATF-like 3 OS=Larimichthys crocea GN=EH28_09398 PE=3 SV=1 E(blastx)=6e-44
isogroup65975	Transforming growth factor beta regulator 1 OS=Larimichthys crocea GN=EH28_06709 PE=4 SV=1 E(blastx)=2e-60
isogroup1955	[Pyruvate dehydrogenase [lipoamide]] kinase isozyme 2, mitochondrial OS=Larimichthys crocea GN=EH28_07895 PE=4 SV=1 E(blastx)=7e-140
isogroup66479	Low density lipoprotein receptor adapter protein 1 OS=Fundulus heteroclitus PE=4 SV=1 E(blastx)=3e-28
isogroup41166	tRNA methyltransferase 1 homolog-like OS=Aphyosemion striatum GN=TRMT1L PE=4 SV=1 E(blastx)=2e-21
isogroup106747	Plectin b (Fragment) OS=Nothobranchius pienaari GN=PLECB PE=4 SV=1 E(blastx)=9e-30
isogroup50497	Serine/arginine-rich splicing factor 1 (Fragment) OS=Nothobranchius kuhntae GN=SRSF1 PE=4 SV=1 E(blastx)=3e-28
isogroup1238	PX domain-containing protein kinase-like protein OS=Larimichthys crocea GN=EH28_04998 PE=4 SV=1 E(blastx)=1e-108
isogroup60563	XK-related protein OS=Dicentrarchus labrax GN=XKR9 PE=3 SV=1 E(blastx)=2e-19
isogroup41859	Zinc finger, MYND-type containing 10 (Fragment) OS=Nothobranchius kadleci GN=ZMYND10 PE=4 SV=1 E(blastx)=4e-58
isogroup108317	IVD (Fragment) OS=Poeciliopsis prolifica GN=IVD PE=4 SV=1 E(blastx)=1e-42
isogroup25463	TAOK1 (Fragment) OS=Poeciliopsis prolifica GN=TAOK1 PE=4 SV=1 E(blastx)=3e-10
isogroup7432	SCM2A OS=Poeciliopsis prolifica GN=SCM2A PE=3 SV=1 E(blastx)=3e-13
isogroup98042	Transcription factor PU.1v OS=Paralichthys olivaceus PE=2 SV=1 E(blastx)=6e-40
isogroup60793	Nucleoporin p54 (Fragment) OS=Pagrus major PE=2 SV=1 E(blastx)=5e-71
isogroup54246	G protein-coupled receptor 18 (Fragment) OS=Nothobranchius rachovii GN=GPR18 PE=4 SV=1 E(blastx)=2e-57
isogroup4017	Secernin 3 OS=Takifugu rubripes GN=Scrn3a PE=4 SV=1 E(blastx)=2e-110
isogroup52138	Shisa-5 OS=Fundulus heteroclitus PE=4 SV=1 E(blastx)=1e-06
isogroup52872	Growth arrest-specific 2 like 1 (Fragment) OS=Nothobranchius rachovii GN=GAS2L1 PE=4 SV=1 E(blastx)=5e-22
isogroup6404	Monocarboxylate transporter 2 OS=Fundulus heteroclitus PE=4 SV=1 E(blastx)=2e-103
isogroup78187	FARP2 (Fragment) OS=Poeciliopsis prolifica GN=FARP2 PE=4 SV=1 E(blastx)=5e-49
isogroup8827	Vitellogenin OS=Pagrus major GN=VgA PE=2 SV=1 E(blastx)=1e-128
isogroup32499	PTPRK (Fragment) OS=Poeciliopsis prolifica GN=PTPRK PE=4 SV=1 E(blastx)=7e-11
isogroup74664	Cell cycle checkpoint control protein RAD9A OS=Larimichthys crocea GN=EH28_02645 PE=4 SV=1 E(blastx)=5e-12
isogroup55009	DNA (Cytosine-5-)-methyltransferase 3 alpha b (Fragment) OS=Nothobranchius rachovii GN=DNMT3AB PE=3 SV=1 E(blastx)=4e-61
isogroup10541	Trans-1,2-dihydrobenzene-1,2-diol dehydrogenase OS=Anoplopoma fimbria GN=DHDH PE=2 SV=1 E(blastx)=9e-51
isogroup23264	Zinc finger protein 808 (Fragment) OS=Fundulus heteroclitus PE=4 SV=1 E(blastx)=1e-07
isogroup63587	Solute carrier organic anion transporter family member OS=Larimichthys crocea GN=EH28_10720 PE=3 SV=1 E(blastx)=5e-53
isogroup28831	Chromosome 8 open reading frame 33 OS=Aphyosemion striatum GN=C24H8ORF33 PE=4 SV=1 E(blastx)=1e-06
isogroup55287	Beta-4C adrenergic receptor OS=Larimichthys crocea GN=EH28_03912 PE=3 SV=1 E(blastx)=2e-31
isogroup53019	Helentron 4 helitron-like transposon replicase/helicase/endonuclease OS=Nothobranchius pienaari GN=HEL_DR4 PE=4 SV=1 E(blastx)=6e-13
isogroup71102	Gap junction protein OS=Larimichthys crocea GN=EH28_10207 PE=3 SV=1 E(blastx)=3e-56
isogroup65351	Poly [ADP-ribose] polymerase OS=Oreochromis niloticus GN=parp2 PE=4 SV=1 E(blastx)=8e-29
isogroup89726	Sodium/potassium-transporting ATPase subunit beta OS=Takifugu rubripes GN=atp1b1 PE=3 SV=1 E(blastx)=5e-16
isogroup70938	Splicing factor 3B subunit 1-like protein (Fragment) OS=Equus caballus PE=2 SV=1 E(blastx)=2e-57
isogroup80644	Periplakin (Fragment) OS=Nothobranchius kadleci GN=PPL PE=4 SV=1 E(blastx)=8e-38
isogroup55756	F-box protein, helicase, 18 OS=Nothobranchius furzeri GN=FBXO18 PE=4 SV=1 E(blastx)=1e-45
isogroup6055	Zinc finger BED domain-containing protein 1 OS=Fundulus heteroclitus PE=4 SV=1 E(blastx)=3e-14
isogroup74868	TM175 (Fragment) OS=Poeciliopsis prolifica GN=TM175 PE=4 SV=1 E(blastx)=3e-51
isogroup70344	EF2K (Fragment) OS=Poeciliopsis prolifica GN=EF2K PE=4 SV=1 E(blastx)=7e-44
isogroup16891	Stress-70 protein, mitochondrial OS=Fundulus heteroclitus PE=3 SV=1 E(blastx)=1e-27
isogroup52167	SMC6 (Fragment) OS=Poeciliopsis prolifica GN=SMC6 PE=4 SV=1 E(blastx)=2e-14
isogroup20359	Tyrosylprotein sulfotransferase 1 OS=Nothobranchius kuhntae GN=TPST1 PE=4 SV=1 E(blastx)=2e-80
isogroup19548	Piscidin-4 OS=Morone chrysops x Morone saxatilis PE=2 SV=1 E(blastx)=1e-12
isogroup539	Stress response protein NST1, putative (Fragment) OS=Fundulus heteroclitus PE=4 SV=1 E(blastx)=4e-26
isogroup74163	Apolipoprotein B-100 OS=Larimichthys crocea GN=EH28_11263 PE=4 SV=1 E(blastx)=2e-26
isogroup23976	Interferon regulatory factor 5 OS=Oplegnathus fasciatus GN=IRF5 PE=3 SV=1 E(blastx)=1e-67
isogroup49030	F-box only protein 32 OS=Anoplopoma fimbria GN=FBX32 PE=2 SV=1 E(blastx)=1e-14
isogroup57387	Chromosome 10 SCAF15123, whole genome shotgun sequence OS=Tetraodon nigroviridis GN=GSTENG00035791001 PE=4 SV=1 E(blastx)=7e-52
isogroup31647	Voltage-gated hydrogen channel 1 OS=Larimichthys crocea GN=EH28_01314 PE=4 SV=1 E(blastx)=6e-51
isogroup17216	Si:ch211-93g21.1 (Fragment) OS=Aphyosemion striatum GN=SI:CH211-93G21.1 PE=4 SV=1 E(blastx)=1e-29
isogroup22628	Tetraspanin OS=Larimichthys crocea GN=EH28_12280 PE=3 SV=1 E(blastx)=1e-58
isogroup93955	Putative ca2+-binding actin-bundling protein OS=Ixodes ricinus PE=2 SV=1 E(blastx)=4e-26
isogroup26556	Zinc finger protein 148 (Fragment) OS=Nothobranchius kadleci GN=ZNF148 PE=4 SV=1 E(blastx)=1e-70
isogroup9805	Transforming, acidic coiled-coil containing protein 1 OS=Aphyosemion striatum GN=TACC1 PE=4 SV=1 E(blastx)=1e-139
isogroup81271	Sorting nexin 4 OS=Nothobranchius kuhntae GN=SNX4 PE=4 SV=1 E(blastx)=4e-52
isogroup44720	Synapse-associated protein 1 (Fragment) OS=Fundulus heteroclitus PE=4 SV=1 E(blastx)=9e-52
isogroup43332	Death-associated protein kinase 2 (Fragment) OS=Nothobranchius pienaari GN=DAPK2 PE=4 SV=1 E(blastx)=4e-11
isogroup79934	Ankyrin repeat domain 54 OS=Aphyosemion striatum GN=ANKRD54 PE=4 SV=1 E(blastx)=7e-40
isogroup80667	MHC class I antigen OS=Scatophagus argus GN=Scar-UA PE=2 SV=1 E(blastx)=3e-40
isogroup95850	RCE1 homolog, prenyl protein peptidasea (Fragment) OS=Aphyosemion striatum GN=RCE1A PE=4 SV=1 E(blastx)=2e-09
isogroup43299	KEAP1 (Fragment) OS=Poeciliopsis prolifica GN=KEAP1 PE=4 SV=1 E(blastx)=5e-55
isogroup44380	Lysine-specific demethylase 6B OS=Larimichthys crocea GN=EH28_08880 PE=4 SV=1 E(blastx)=5e-37
isogroup64243	MGAT2 OS=Poeciliopsis prolifica GN=MGAT2 PE=4 SV=1 E(blastx)=7e-60
isogroup24067	INT9 (Fragment) OS=Poeciliopsis prolifica GN=INT9 PE=4 SV=1 E(blastx)=1e-25
isogroup9254	FAD-dependent oxidoreductase domain-containing protein 2 OS=Fundulus heteroclitus PE=4 SV=1 E(blastx)=9e-137
isogroup111150	Four and a half LIM domains protein 2 OS=Fundulus heteroclitus PE=4 SV=1 E(blastx)=7e-34
isogroup80670	ABC transporter OS=Acidovorax sp. NO-1 GN=KYG_10150 PE=4 SV=1 E(blastx)=5e-50
isogroup39610	Ribonuclease H2, subunit C OS=Nothobranchius rachovii GN=RNASEH2C PE=4 SV=1 E(blastx)=4e-25
isogroup28150	SNX25 OS=Poeciliopsis prolifica GN=SNX25 PE=4 SV=1 E(blastx)=6e-44
isogroup37458	Stonustoxin subunit alpha-like protein (Fragment) OS=Fundulus heteroclitus PE=4 SV=1 E(blastx)=1e-60
isogroup34075	Butyrophilin subfamily 1 member A1 (Fragment) OS=Larimichthys crocea GN=EH28_03344 PE=4 SV=1 E(blastx)=8e-58
isogroup2112	Interferon-induced very large GTPase 1 OS=Larimichthys crocea GN=EH28_04125 PE=4 SV=1 E(blastx)=3e-11
isogroup85498	NACHT, LRR and PYD domains-containing protein 12 OS=Larimichthys crocea GN=EH28_12136 PE=4 SV=1 E(blastx)=6e-07
isogroup9026	CSF3R (Fragment) OS=Poeciliopsis prolifica GN=CSF3R PE=4 SV=1 E(blastx)=2e-55
isogroup105084	AT-rich interactive domain-containing protein 2-like (Fragment) OS=Scleropages formosus GN=Z043_111195 PE=4 SV=1 E(blastx)=2e-15
isogroup96532	Thyroid hormone receptor associated protein 3 (Fragment) OS=Nothobranchius korthausae GN=THRAP3 PE=4 SV=1 E(blastx)=9e-29
isogroup46147	ZN235 (Fragment) OS=Poeciliopsis prolifica GN=ZN235 PE=4 SV=1 E(blastx)=2e-46
isogroup42089	Chromosome 2 SCAF14750, whole genome shotgun sequence (Fragment) OS=Tetraodon nigroviridis GN=GSTENG00024670001 PE=4 SV=1 E(blastx)=1e-78
isogroup73743	Chromosome 3 SCAF14700, whole genome shotgun sequence OS=Tetraodon nigroviridis GN=GSTENG00022033001 PE=3 SV=1 E(blastx)=5e-56
isogroup96757	Cell adhesion molecule 4 OS=Fundulus heteroclitus PE=4 SV=1 E(blastx)=8e-09
isogroup8168	Chromosome 8 SCAF14545, whole genome shotgun sequence OS=Tetraodon nigroviridis GN=GSTENG00015598001 PE=4 SV=1 E(blastx)=1e-82
isogroup60624	Poly(ADP-ribose) glycohydrolase OS=Larimichthys crocea GN=EH28_02796 PE=4 SV=1 E(blastx)=5e-40
isogroup24281	Serine/Arginine-related protein 53, putative OS=Fundulus heteroclitus PE=4 SV=1 E(blastx)=4e-11
isogroup27638	CTP synthase OS=Oryzias latipes GN=LOC101165095 PE=3 SV=1 E(blastx)=5e-93
isogroup12096	ATP-binding cassette, sub-family G (WHITE), member 2a (Fragment) OS=Nothobranchius pienaari GN=ABCG2A PE=4 SV=1 E(blastx)=2e-50
isogroup66069	Carcinoembryonic antigen-related cell adhesion molecule 5 OS=Larimichthys crocea GN=EH28_00312 PE=4 SV=1 E(blastx)=2e-33
isogroup17267	rRNA methyltransferase 1, mitochondrial OS=Larimichthys crocea GN=EH28_06361 PE=4 SV=1 E(blastx)=5e-77
isogroup27500	Chromosome 11 SCAF14979, whole genome shotgun sequence OS=Tetraodon nigroviridis GN=GSTENG00027489001 PE=4 SV=1 E(blastx)=5e-18
isogroup6154	Mitochondrial import receptor subunit TOM34 OS=Sparus aurata GN=TOM34 PE=2 SV=1 E(blastx)=1e-123
isogroup90807	PKN2 OS=Poeciliopsis prolifica GN=PKN2 PE=4 SV=1 E(blastx)=8e-34
isogroup36168	Probable N-acetyltransferase camello OS=Dicentrarchus labrax GN=CML PE=4 SV=1 E(blastx)=7e-16
isogroup41421	Autophagy-related protein 7 OS=Dicentrarchus labrax GN=ATG7 PE=4 SV=1 E(blastx)=3e-83
isogroup4581	Sorting nexin 25 OS=Aphyosemion striatum GN=SNX25 PE=4 SV=1 E(blastx)=8e-168
isogroup58168	Chromosome 12 SCAF14993, whole genome shotgun sequence (Fragment) OS=Tetraodon nigroviridis GN=GSTENG00028651001 PE=4 SV=1 E(blastx)=2e-76
isogroup18021	Glutaredoxin-like protein OS=Larimichthys crocea GN=EH28_07955 PE=4 SV=1 E(blastx)=6e-41
isogroup65620	Proteasome subunit beta type OS=Nothobranchius korthausae GN=PSMB6 PE=3 SV=1 E(blastx)=8e-38
isogroup9809	Prefoldin subunit 6 OS=Channa striata GN=Pfs6 PE=2 SV=1 E(blastx)=4e-78
isogroup74709	DNA topoisomerase OS=Oreochromis niloticus GN=top3a PE=3 SV=1 E(blastx)=2e-13
isogroup66101	Putative isoprenylcysteine alpha-carbonyl methylesterase ICME OS=Larimichthys crocea GN=EH28_01184 PE=4 SV=1 E(blastx)=3e-32
isogroup46803	HRG1A (Fragment) OS=Poeciliopsis prolifica GN=HRG1A PE=4 SV=1 E(blastx)=1e-09
isogroup76988	ADP,ATP carrier protein OS=Kluyveromyces marxianus DMKU3-1042 GN=AAC PE=3 SV=1 E(blastx)=6e-38
isogroup98355	Leucine-rich repeat-containing G protein coupled receptor 8 OS=Cynoglossus semilaevis GN=LGR8 PE=2 SV=1 E(blastx)=3e-33
isogroup6231	Reverse transcriptase-like protein (Fragment) OS=Epinephelus coioides PE=2 SV=1 E(blastx)=1e-41
isogroup18922	ISK1 (Fragment) OS=Poeciliopsis prolifica GN=ISK1 PE=4 SV=1 E(blastx)=8e-26
isogroup32239	GRAM domain containing 4 OS=Aphyosemion striatum GN=GRAMD4 PE=4 SV=1 E(blastx)=3e-65
isogroup64945	Interleukin-12 receptor subunit beta-1 OS=Fundulus heteroclitus PE=4 SV=1 E(blastx)=1e-13
isogroup19236	Si:ch211-113a14.10 (Fragment) OS=Nothobranchius rachovii GN=SI:CH211-113A14.10 PE=3 SV=1 E(blastx)=5e-06
isogroup27877	Coronin OS=Larimichthys crocea GN=EH28_06962 PE=3 SV=1 E(blastx)=9e-29
isogroup27059	Phosphoinositide phospholipase C (Fragment) OS=Nothobranchius kuhntae GN=PLCB4 PE=4 SV=1 E(blastx)=2e-95
isogroup8829	Coagulation factor VIIb OS=Takifugu rubripes PE=2 SV=1 E(blastx)=4e-102
isogroup51507	DNA-directed RNA polymerase III subunit RPC6 OS=Larimichthys crocea GN=EH28_03031 PE=4 SV=1 E(blastx)=2e-30
isogroup88186	S35E4 OS=Poeciliopsis prolifica GN=S35E4 PE=4 SV=1 E(blastx)=3e-28
isogroup58440	LPP2 (Fragment) OS=Poeciliopsis prolifica GN=LPP2 PE=4 SV=1 E(blastx)=9e-43
isogroup1121	Chloride intracellular channel protein (Fragment) OS=Epinephelus bruneus PE=2 SV=1 E(blastx)=2e-170
isogroup77612	PPUP2658 OS=Poeciliopsis prolifica GN=PPUP2658 PE=4 SV=1 E(blastx)=3e-09
isogroup6387	Si:dkey-43f9.4 (Fragment) OS=Nothobranchius rachovii GN=SI:DKEY-43F9.4 PE=4 SV=1 E(blastx)=1e-45
isogroup60809	PPUP5724 (Fragment) OS=Poeciliopsis prolifica GN=PPUP5724 PE=4 SV=1 E(blastx)=2e-11
isogroup77586	Cytohesin-interacting protein OS=Larimichthys crocea GN=EH28_11349 PE=4 SV=1 E(blastx)=5e-07
isogroup100754	Chromosome 14 open reading frame 159 OS=Nothobranchius kadleci GN=C17H14ORF159 PE=4 SV=1 E(blastx)=1e-34
isogroup72411	Transposable element Tcb1 transposase OS=Fundulus heteroclitus PE=4 SV=1 E(blastx)=1e-42
isogroup40973	C-type lectin receptor OS=Haplochromis chilotes PE=2 SV=1 E(blastx)=2e-29
isogroup11521	PCY1B OS=Poeciliopsis prolifica GN=PCY1B PE=4 SV=1 E(blastx)=2e-59
isogroup69119	NACHT, LRR and PYD domains-containing protein 12 (Fragment) OS=Larimichthys crocea GN=EH28_00527 PE=4 SV=1 E(blastx)=2e-36
isogroup73245	Chromosome 17 SCAF15006, whole genome shotgun sequence (Fragment) OS=Tetraodon nigroviridis GN=GSTENG00030688001 PE=4 SV=1 E(blastx)=3e-54
isogroup90431	Myomegalin OS=Larimichthys crocea GN=EH28_02307 PE=4 SV=1 E(blastx)=9e-07
isogroup111196	p4R2B (Fragment) OS=Poeciliopsis prolifica GN=P4R2B PE=4 SV=1 E(blastx)=1e-29
isogroup25854	Chromosome 3 SCAF14700, whole genome shotgun sequence OS=Tetraodon nigroviridis GN=GSTENG00021997001 PE=4 SV=1 E(blastx)=4e-10
isogroup74669	ZFAN4 (Fragment) OS=Poeciliopsis prolifica GN=ZFAN4 PE=4 SV=1 E(blastx)=6e-45
isogroup3964	Acyl-CoA synthetase family member 2, mitochondrial OS=Larimichthys crocea GN=EH28_06367 PE=4 SV=1 E(blastx)=4e-137
isogroup51159	Nuclear oncoprotein skia OS=Nothobranchius kadleci GN=SKIA PE=4 SV=1 E(blastx)=8e-23
isogroup71012	Serine transporter OS=Propionibacterium acnes JCM 18918 GN=JCM18918_3173 PE=4 SV=1 E(blastx)=1e-54
isogroup31587	TF2H4 (Fragment) OS=Poeciliopsis prolifica GN=TF2H4 PE=4 SV=1 E(blastx)=5e-66
isogroup84859	Leucine-rich repeat-containing protein 16A (Fragment) OS=Larimichthys crocea GN=EH28_08049 PE=4 SV=1 E(blastx)=6e-18
isogroup103528	General transcription factor II-I repeat domain-containing 2-like protein OS=Fundulus heteroclitus PE=4 SV=1 E(blastx)=6e-21
isogroup45117	Ectonucleotide pyrophosphatase/phosphodiesterase family member 2 OS=Larimichthys crocea GN=EH28_04976 PE=4 SV=1 E(blastx)=6e-57
isogroup106102	Phosphodiesterase OS=Larimichthys crocea GN=EH28_09615 PE=3 SV=1 E(blastx)=3e-29
isogroup22021	SWI/SNF-related matrix-associated actin-dependent regulator of chromatin subfamily E member 1 OS=Fundulus heteroclitus PE=4 SV=1 E(blastx)=3e-58
isogroup70942	Calpain 1, (Mu/I) large subunit (Fragment) OS=Nothobranchius rachovii GN=CAPN1 PE=3 SV=1 E(blastx)=9e-50
isogroup34020	Interleukin-1 receptor-associated kinase 1-binding protein OS=Siniperca chuatsi PE=2 SV=1 E(blastx)=3e-08
isogroup71316	AAR2 splicing factor homolog OS=Nothobranchius korthausae GN=AAR2 PE=4 SV=1 E(blastx)=6e-43
isogroup25938	Zinc finger protein 740 OS=Larimichthys crocea GN=EH28_11690 PE=4 SV=1 E(blastx)=1e-38
isogroup71287	Complement component C3 OS=Paralichthys olivaceus PE=2 SV=1 E(blastx)=1e-21
isogroup36684	R3H and coiled-coil domain-containing protein 1 (Fragment) OS=Fundulus heteroclitus PE=4 SV=1 E(blastx)=2e-23
isogroup39454	Mki67 protein OS=Dicentrarchus labrax GN=MKI67 PE=4 SV=1 E(blastx)=5e-46
isogroup50940	SEH1-like OS=Nothobranchius korthausae GN=SEH1L PE=4 SV=1 E(blastx)=5e-54
isogroup30236	FGFR1 oncogene partner (Fragment) OS=Nothobranchius pienaari GN=FGFR1OP PE=4 SV=1 E(blastx)=3e-24
isogroup80083	Antizyme inhibitor 1b OS=Aphyosemion striatum GN=AZIN1B PE=3 SV=1 E(blastx)=2e-50
isogroup111614	GTP-binding protein SAR1b OS=Hydra vulgaris GN=SAR1B PE=2 SV=1 E(blastx)=3e-17
isogroup102571	Synaptotagmin-like 2 (Fragment) OS=Nothobranchius korthausae GN=SYTL2 PE=4 SV=1 E(blastx)=7e-35
isogroup73115	Solute carrier family 12 (Potassium/chloride transporters), member 8 (Fragment) OS=Nothobranchius furzeri GN=SLC12A8 PE=4 SV=1 E(blastx)=5e-42
isogroup5832	MA7D1 OS=Poeciliopsis prolifica GN=MA7D1 PE=4 SV=1 E(blastx)=8e-58
isogroup2505	Adenylyl cyclase-associated protein OS=Oreochromis niloticus GN=cap1 PE=3 SV=1 E(blastx)=2e-92
isogroup98256	CD3 zeta chain-like protein OS=Lutjanus sanguineus PE=2 SV=1 E(blastx)=2e-26
isogroup63003	Leucine carboxyl methyltransferase 1 OS=Larimichthys crocea GN=EH28_11167 PE=4 SV=1 E(blastx)=2e-62
isogroup44472	V-type proton ATPase subunit H (Fragment) OS=Homo sapiens GN=ATP6V1H PE=1 SV=1 E(blastx)=1e-14
isogroup81550	BTB/POZ domain-containing protein 6 OS=Larimichthys crocea GN=EH28_06666 PE=4 SV=1 E(blastx)=7e-06
isogroup35245	Reverse transcriptase-like protein (Fragment) OS=Fundulus heteroclitus PE=4 SV=1 E(blastx)=2e-11
isogroup32116	Probable tRNA N6-adenosine threonylcarbamoyltransferase, mitochondrial OS=Gasterosteus aculeatus GN=OSGEPL1 PE=3 SV=1 E(blastx)=2e-63
isogroup8870	Interferon inducible protein Mx OS=Epinephelus akaara GN=Mx PE=2 SV=1 E(blastx)=1e-18
isogroup32256	H/ACA ribonucleoprotein complex subunit 4 OS=Larimichthys crocea GN=EH28_11946 PE=4 SV=1 E(blastx)=3e-92
isogroup96141	Interleukin-18 OS=Sparus aurata GN=IL-18 PE=2 SV=1 E(blastx)=7e-07
isogroup51219	Inhibin beta B chain OS=Dicentrarchus labrax GN=INHBB PE=3 SV=1 E(blastx)=3e-56
isogroup69070	NOP14 nucleolar protein (Fragment) OS=Aphyosemion striatum GN=NOP14 PE=4 SV=1 E(blastx)=3e-39
isogroup53291	SMAP1 OS=Poeciliopsis prolifica GN=SMAP1 PE=4 SV=1 E(blastx)=4e-18
isogroup30816	N-acetylgalactosamine-6-sulfatase OS=Larimichthys crocea GN=EH28_09495 PE=4 SV=1 E(blastx)=2e-53
isogroup100576	RAB10, member RAS oncogene family (Fragment) OS=Zonotrichia albicollis GN=RAB10 PE=4 SV=1 E(blastx)=4e-09
isogroup104015	Macrophage stimulating 1 receptor (C-met-related tyrosine kinase) (Fragment) OS=Nothobranchius kadleci GN=MST1R PE=4 SV=1 E(blastx)=2e-39
isogroup19731	ENOPH (Fragment) OS=Poeciliopsis prolifica GN=ENOPH PE=4 SV=1 E(blastx)=4e-34
isogroup87155	Hcfc1a protein OS=Dicentrarchus labrax GN=HCFC1A PE=4 SV=1 E(blastx)=3e-23
isogroup61335	Zinc finger MYM-type protein 4 OS=Fundulus heteroclitus PE=4 SV=1 E(blastx)=2e-09
isogroup41693	Xaa-Pro dipeptidase OS=Fundulus heteroclitus PE=3 SV=1 E(blastx)=2e-75
isogroup15102	Leucine--tRNA ligase, cytoplasmic OS=Fundulus heteroclitus PE=3 SV=1 E(blastx)=8e-146
isogroup10856	Caspase OS=Dicentrarchus labrax GN=CASP1 PE=2 SV=1 E(blastx)=4e-48
isogroup91829	Acetyl-coenzyme A synthetase OS=Larimichthys crocea GN=EH28_01854 PE=3 SV=1 E(blastx)=9e-30
isogroup7593	SMRC2 (Fragment) OS=Poeciliopsis prolifica GN=SMRC2 PE=4 SV=1 E(blastx)=2e-62
isogroup5162	Myelin protein zero-like protein 3 OS=Larimichthys crocea GN=EH28_05515 PE=4 SV=1 E(blastx)=1e-140
isogroup8530	Sodium channel subunit beta-2 OS=Fundulus heteroclitus PE=4 SV=1 E(blastx)=7e-64
isogroup110729	Transcription factor AP-4 OS=Esox lucius GN=TFAP4 PE=2 SV=1 E(blastx)=9e-40
isogroup10583	TEF (Fragment) OS=Poeciliopsis prolifica GN=TEF PE=4 SV=1 E(blastx)=1e-20
isogroup25391	Peroxisomal membrane protein PMP34 OS=Larimichthys crocea GN=EH28_05771 PE=3 SV=1 E(blastx)=4e-104
isogroup83016	Myosin phosphatase Rho-interacting protein OS=Larimichthys crocea GN=EH28_10756 PE=4 SV=1 E(blastx)=4e-25
isogroup1980	High-mobility group box 2a OS=Nothobranchius pienaari GN=HMGB2A PE=4 SV=1 E(blastx)=2e-87
isogroup89047	TBC1 domain family member 10A OS=Larimichthys crocea GN=EH28_10360 PE=4 SV=1 E(blastx)=2e-36
isogroup35936	UBP15 (Fragment) OS=Poeciliopsis prolifica GN=UBP15 PE=4 SV=1 E(blastx)=1e-61
isogroup101197	CD44 antigen OS=Larimichthys crocea GN=EH28_06867 PE=4 SV=1 E(blastx)=7e-12
isogroup41541	G137B OS=Poeciliopsis prolifica GN=G137B PE=4 SV=1 E(blastx)=4e-07
isogroup46140	Protocadherin 19 OS=Nothobranchius kuhntae GN=PCDH19 PE=4 SV=1 E(blastx)=2e-63
isogroup3847	ACL6A OS=Poeciliopsis prolifica GN=ACL6A PE=3 SV=1 E(blastx)=3e-82
isogroup25625	Reverse transcriptase OS=Fundulus heteroclitus PE=4 SV=1 E(blastx)=1e-68
isogroup18647	RNA polymerase I-specific transcription initiation factor RRN3 OS=Larimichthys crocea GN=EH28_02213 PE=4 SV=1 E(blastx)=4e-86
isogroup18045	Chromosome 2 SCAF15032, whole genome shotgun sequence OS=Tetraodon nigroviridis GN=GSTENG00033131001 PE=4 SV=1 E(blastx)=1e-79
isogroup55061	AKT-interacting protein OS=Fundulus heteroclitus PE=3 SV=1 E(blastx)=1e-09
isogroup25117	Transporter OS=Dicentrarchus labrax GN=SLC6A15 PE=3 SV=1 E(blastx)=6e-48
isogroup91989	Zinc finger protein 717 OS=Larimichthys crocea GN=EH28_03148 PE=4 SV=1 E(blastx)=9e-30
isogroup3085	Chromosome 1 open reading frame 115 OS=Nothobranchius furzeri GN=C1ORF115 PE=4 SV=1 E(blastx)=5e-19
isogroup13429	Sushi domain containing 2 (Fragment) OS=Nothobranchius kuhntae GN=SUSD2 PE=4 SV=1 E(blastx)=7e-85
isogroup45205	LAG1 longevity assurance homolog 5 OS=Dicentrarchus labrax GN=LASS5 PE=4 SV=1 E(blastx)=4e-43
isogroup12575	Chromosome 12 open reading frame 56 OS=Nothobranchius furzeri GN=C4H12ORF56 PE=4 SV=1 E(blastx)=3e-25
isogroup3008	Phosphomevalonate kinase OS=Larimichthys crocea GN=EH28_04510 PE=4 SV=1 E(blastx)=8e-111
isogroup43288	Mediator of DNA-damage checkpoint 1, putative OS=Fundulus heteroclitus PE=4 SV=1 E(blastx)=4e-17
isogroup72035	Chromosome 12 SCAF14996, whole genome shotgun sequence OS=Tetraodon nigroviridis GN=GSTENG00029000001 PE=3 SV=1 E(blastx)=4e-61
isogroup103949	Ig lambda chain V-I region HA (Fragment) OS=Fundulus heteroclitus PE=4 SV=1 E(blastx)=7e-21
isogroup24145	WD repeat-containing protein 92 OS=Larimichthys crocea GN=EH28_01328 PE=4 SV=1 E(blastx)=6e-87
isogroup57220	Arrestin domain-containing protein 3 (Fragment) OS=Fundulus heteroclitus PE=4 SV=1 E(blastx)=2e-48
isogroup39	Nfe2 OS=Haplochromis burtoni GN=nfe2 PE=3 SV=1 E(blastx)=2e-175
isogroup79985	EXOC5 OS=Poeciliopsis prolifica GN=EXOC5 PE=4 SV=1 E(blastx)=4e-57
isogroup91601	Dihydropyrimidinase (Fragment) OS=Nothobranchius furzeri GN=DPYS PE=4 SV=1 E(blastx)=1e-20
isogroup69583	Cytochrome c oxidase, cbb3-type, subunit II OS=Acidovorax ebreus (strain TPSY) GN=Dtpsy_1001 PE=4 SV=1 E(blastx)=8e-50
isogroup36660	52 kDa repressor of the inhibitor of the protein kinase OS=Fundulus heteroclitus PE=4 SV=1 E(blastx)=6e-20
isogroup3114	Proactivator polypeptide OS=Larimichthys crocea GN=EH28_10553 PE=4 SV=1 E(blastx)=4e-124
isogroup27823	Inactive serine protease PAMR1 OS=Larimichthys crocea GN=EH28_06869 PE=3 SV=1 E(blastx)=6e-58
isogroup66457	Tripartite motif-containing 38 variant (Fragment) OS=Fundulus heteroclitus PE=4 SV=1 E(blastx)=8e-48
isogroup82585	Ran-binding protein 3 OS=Fundulus heteroclitus PE=4 SV=1 E(blastx)=3e-08
isogroup64600	TERF1-interacting nuclear factor 2 OS=Larimichthys crocea GN=EH28_11880 PE=4 SV=1 E(blastx)=5e-45
isogroup18137	17 beta hydroxy steroid dehydrogenase 3 OS=Rachycentron canadum GN=17bHSD3 PE=2 SV=1 E(blastx)=3e-66
isogroup16136	Glycolipid transfer protein OS=Larimichthys crocea GN=EH28_10305 PE=4 SV=1 E(blastx)=8e-113
isogroup37650	Eukaryotic translation elongation factor 1 epsilon-1 OS=Dicentrarchus labrax GN=EEF1E1 PE=4 SV=1 E(blastx)=4e-49
isogroup11226	SC23A (Fragment) OS=Poeciliopsis prolifica GN=SC23A PE=4 SV=1 E(blastx)=2e-159
isogroup31212	MLX-interacting protein OS=Larimichthys crocea GN=EH28_03181 PE=4 SV=1 E(blastx)=2e-43
isogroup3186	Coiled-coil domain-containing protein 25 OS=Larimichthys crocea GN=EH28_08046 PE=4 SV=1 E(blastx)=5e-109
isogroup90009	Coiled-coil domain containing 149a (Fragment) OS=Nothobranchius kadleci GN=CCDC149A PE=4 SV=1 E(blastx)=3e-34
isogroup10631	GRAM domain-containing protein 3 OS=Larimichthys crocea GN=EH28_03323 PE=4 SV=1 E(blastx)=1e-99
isogroup9753	DNA polymerase iota OS=Larimichthys crocea GN=EH28_04932 PE=4 SV=1 E(blastx)=3e-73
isogroup77925	TC1 transposase-like protein OS=Fundulus heteroclitus PE=4 SV=1 E(blastx)=7e-14
isogroup88798	Integral membrane protein OS=Beauveria bassiana (strain ARSEF 2860) GN=BBA_06040 PE=4 SV=1 E(blastx)=9e-16
isogroup12326	SELB (Fragment) OS=Poeciliopsis prolifica GN=SELB PE=4 SV=1 E(blastx)=2e-155
isogroup109851	Integrin beta OS=Fundulus heteroclitus PE=3 SV=1 E(blastx)=4e-30
isogroup47401	Chlorophyll a-b binding protein, chloroplastic (Fragment) OS=Oryza sativa subsp. indica PE=2 SV=1 E(blastx)=4e-13
isogroup74390	C1q-like protein OS=Dissostichus mawsoni GN=pp2 PE=2 SV=1 E(blastx)=2e-17
isogroup99821	TFE2 OS=Poeciliopsis prolifica GN=TFE2 PE=4 SV=1 E(blastx)=7e-37
isogroup72849	Kinase OS=Larimichthys crocea GN=EH28_06505 PE=3 SV=1 E(blastx)=1e-51
isogroup36058	Protein NLRC3 OS=Larimichthys crocea GN=EH28_00255 PE=4 SV=1 E(blastx)=1e-89
isogroup8232	Band 4.1 4B-like protein OS=Fundulus heteroclitus PE=4 SV=1 E(blastx)=7e-28
isogroup15871	Gag-pol fusion polyprotein OS=Fundulus heteroclitus PE=4 SV=1 E(blastx)=1e-70
isogroup11340	DNA mismatch repair protein Msh3 OS=Fundulus heteroclitus PE=3 SV=1 E(blastx)=2e-28
isogroup41845	Transmembrane protein 53 OS=Nothobranchius kuhntae GN=TMEM53 PE=4 SV=1 E(blastx)=7e-51
isogroup7506	CWC25 spliceosome-associated protein homolog OS=Aphyosemion striatum GN=CWC25 PE=4 SV=1 E(blastx)=1e-105
isogroup70526	Mineralocorticoid receptor OS=Perca fluviatilis PE=2 SV=1 E(blastx)=4e-15
isogroup95634	PPTC7 OS=Poeciliopsis prolifica GN=PPTC7 PE=4 SV=1 E(blastx)=4e-46
isogroup66019	NOD-like receptor C5 OS=Sebastes schlegelii GN=NLRC5 PE=2 SV=1 E(blastx)=3e-43
isogroup96208	Tyrosine phosphatase, receptor type, J (Fragment) OS=Fundulus heteroclitus PE=4 SV=1 E(blastx)=1e-11
isogroup29147	LIS1B (Fragment) OS=Poeciliopsis prolifica GN=LIS1B PE=4 SV=1 E(blastx)=1e-36
isogroup1748	General transcription factor 3C polypeptide 1 OS=Larimichthys crocea GN=EH28_01272 PE=4 SV=1 E(blastx)=5e-144
isogroup16904	Protein-O-mannosyltransferase 1 (Fragment) OS=Nothobranchius rachovii GN=POMT1 PE=4 SV=1 E(blastx)=1e-99
isogroup59310	Reverse transcriptase-like protein (Fragment) OS=Fundulus heteroclitus PE=4 SV=1 E(blastx)=2e-16
isogroup33418	Nuclear autoantigenic sperm protein (Histone-binding) OS=Fundulus heteroclitus PE=4 SV=1 E(blastx)=3e-14
isogroup67432	Muscleblind 1-like protein (Fragment) OS=Fundulus heteroclitus PE=4 SV=1 E(blastx)=6e-33
isogroup4253	Reticulocalbin-2 OS=Larimichthys crocea GN=EH28_10673 PE=4 SV=1 E(blastx)=5e-167
isogroup98729	RAD9-HUS1-RAD1 interacting nuclear orphan 1 OS=Nothobranchius korthausae GN=CU571169.5 PE=4 SV=1 E(blastx)=1e-12
isogroup57923	Pol polyprotein OS=Larimichthys crocea GN=EH28_00290 PE=4 SV=1 E(blastx)=1e-21
isogroup83214	Src-like-adaptor 2 OS=Aphyosemion striatum GN=SLA2 PE=4 SV=1 E(blastx)=3e-27
isogroup17582	Alpha-protein kinase 3 OS=Larimichthys crocea GN=EH28_10683 PE=4 SV=1 E(blastx)=7e-40
isogroup8428	ATP-binding cassette, sub-family C (CFTR/MRP), member 4 OS=Nothobranchius furzeri GN=ABCC4 PE=4 SV=1 E(blastx)=2e-57
isogroup9009	Putative RNA-directed DNA polymerase from transposon BS OS=Larimichthys crocea GN=EH28_11136 PE=4 SV=1 E(blastx)=2e-143
isogroup107158	ORAI calcium release-activated calcium modulator 1b OS=Nothobranchius kuhntae GN=ORAI1B PE=4 SV=1 E(blastx)=2e-16
isogroup45846	NADH dehydrogenase [ubiquinone] 1 alpha subcomplex subunit 11 OS=Sparus aurata GN=NDUFA11 PE=2 SV=1 E(blastx)=2e-31
isogroup55544	Multiple inositol polyphosphate histidine phosphatase, 1a OS=Aphyosemion striatum GN=MINPP1A PE=3 SV=1 E(blastx)=1e-07
isogroup11443	Methylenetetrahydrofolate reductase (NAD(P)H) (Fragment) OS=Nothobranchius pienaari GN=MTHFR PE=4 SV=1 E(blastx)=1e-106
isogroup16407	Protein disulfide-isomerase A4 OS=Nothobranchius rachovii GN=PDIA4 PE=3 SV=1 E(blastx)=2e-35
isogroup110908	Cathepsin E-A OS=Larimichthys crocea GN=EH28_07808 PE=3 SV=1 E(blastx)=3e-16
isogroup53212	Chromosome 18 open reading frame 8 OS=Nothobranchius korthausae GN=C24H18ORF8 PE=4 SV=1 E(blastx)=2e-60
isogroup24622	Flagellar attachment zone protein 1 OS=Larimichthys crocea GN=EH28_07150 PE=4 SV=1 E(blastx)=2e-26
isogroup56464	UDP-glucose 4-epimerase OS=Larimichthys crocea GN=EH28_05010 PE=3 SV=1 E(blastx)=2e-51
isogroup76662	FK506 binding protein-like OS=Fundulus heteroclitus PE=4 SV=1 E(blastx)=1e-26
isogroup307	Glycolipid transfer protein domain containing 2 (Fragment) OS=Nothobranchius furzeri GN=GLTPD2 PE=4 SV=1 E(blastx)=4e-127
isogroup80272	TRA protein OS=Fundulus heteroclitus PE=4 SV=1 E(blastx)=1e-34
isogroup103609	Tripartite motif-containing protein 16 OS=Larimichthys crocea GN=EH28_12530 PE=4 SV=1 E(blastx)=5e-24
isogroup40179	YIF1B OS=Poeciliopsis prolifica GN=YIF1B PE=4 SV=1 E(blastx)=1e-65
isogroup19793	ASGL1 OS=Poeciliopsis prolifica GN=ASGL1 PE=4 SV=1 E(blastx)=2e-67
isogroup57959	HECT UBA and WWE domain containing 1 (Fragment) OS=Monodelphis domestica GN=HUWE1 PE=2 SV=1 E(blastx)=1e-70
isogroup5078	Fibrinogen gamma chain OS=Fundulus heteroclitus PE=4 SV=1 E(blastx)=1e-54
isogroup4983	Leukocyte receptor cluster member 1 OS=Larimichthys crocea GN=EH28_01807 PE=4 SV=1 E(blastx)=2e-49
isogroup72102	Macaca fascicularis brain cDNA clone: QflA-16204, similar to human DKFZP434J154 protein (DKFZP434J154), mRNA, RefSeq: NM_015610.1 OS=Macaca fascicularis PE=2 SV=1 E(blastx)=3e-54
isogroup14084	Type II keratin E3-like protein OS=Sparus aurata PE=2 SV=1 E(blastx)=3e-143
isogroup88656	Retinol-binding protein I, cellular OS=Salmo salar GN=RET1 PE=2 SV=1 E(blastx)=4e-12
isogroup76521	Chromosome 14 SCAF14723, whole genome shotgun sequence (Fragment) OS=Tetraodon nigroviridis GN=GSTENG00023144001 PE=4 SV=1 E(blastx)=4e-39
isogroup20842	Intron-binding protein aquarius OS=Larimichthys crocea GN=EH28_05820 PE=4 SV=1 E(blastx)=6e-36
isogroup45637	PRELI domain containing 1b OS=Aphyosemion striatum GN=PRELID1B PE=4 SV=1 E(blastx)=4e-68
isogroup7672	N-sulfoglucosamine sulfohydrolase OS=Fundulus heteroclitus PE=4 SV=1 E(blastx)=3e-17
isogroup2720	Calcium-binding and coiled-coil domain-containing protein 1 OS=Larimichthys crocea GN=EH28_11704 PE=4 SV=1 E(blastx)=2e-178
isogroup48430	WD repeat domain 45 (Fragment) OS=Nothobranchius pienaari GN=WDR45 PE=4 SV=1 E(blastx)=3e-35
isogroup70611	Solute carrier family 25 (Mitochondrial carrier: glutamate), member 22 OS=Nothobranchius kadleci GN=SLC25A22 PE=3 SV=1 E(blastx)=2e-07
isogroup46035	Interferon-induced protein 44 OS=Larimichthys crocea GN=EH28_08094 PE=4 SV=1 E(blastx)=6e-31
isogroup94364	NILT3 leukocyte receptor OS=Fundulus heteroclitus PE=4 SV=1 E(blastx)=6e-11
isogroup101853	Chromosome 13 SCAF15000, whole genome shotgun sequence (Fragment) OS=Tetraodon nigroviridis GN=GSTENG00029778001 PE=3 SV=1 E(blastx)=2e-30
isogroup83545	Proliferating cell nuclear antigen (Fragment) OS=Scophthalmus maximus PE=2 SV=1 E(blastx)=1e-55
isogroup85836	Uridine-cytidine kinase-like 1 OS=Larimichthys crocea GN=EH28_01917 PE=4 SV=1 E(blastx)=1e-12
isogroup25607	Chromosome 16 open reading frame 72 OS=Nothobranchius korthausae GN=C1H16ORF72 PE=4 SV=1 E(blastx)=4e-32
isogroup23792	Methionine-R-sulfoxide reductase B1 OS=Fundulus heteroclitus PE=4 SV=1 E(blastx)=8e-54
isogroup45308	Novel immune-type receptor 15 (Fragment) OS=Dicentrarchus labrax GN=NITR15 PE=2 SV=1 E(blastx)=6e-21
isogroup20707	Serine/threonine-protein kinase Sgk3 OS=Dicentrarchus labrax GN=SGK3 PE=3 SV=1 E(blastx)=9e-126
isogroup1928	ATP-binding cassette, sub-family F (GCN20), member 1 OS=Nothobranchius korthausae GN=ABCF1 PE=4 SV=1 E(blastx)=4e-14
isogroup60926	Hepatocyte growth factor (Hepapoietin A, scatter factor) (Fragment) OS=Nothobranchius korthausae GN=HGF PE=4 SV=1 E(blastx)=3e-30
isogroup7640	Eosinophil peroxidase OS=Larimichthys crocea GN=EH28_09973 PE=4 SV=1 E(blastx)=1e-25
isogroup50775	Peroxisome proliferator-activated receptor gamma (Fragment) OS=Sparus aurata GN=PPARgamma PE=3 SV=1 E(blastx)=6e-80
isogroup15376	CELF2 (Fragment) OS=Poeciliopsis prolifica GN=CELF2 PE=4 SV=1 E(blastx)=8e-76
isogroup76677	Si:ch211-262h13.3 OS=Danio rerio GN=si:ch211-262h13.3 PE=1 SV=1 E(blastx)=1e-13
isogroup36494	Telomerase-associated protein 1 OS=Nothobranchius korthausae GN=TEP1 PE=4 SV=1 E(blastx)=2e-31
isogroup81562	CP070 (Fragment) OS=Poeciliopsis prolifica GN=CP070 PE=4 SV=1 E(blastx)=2e-44
isogroup27258	TNF receptor-associated protein 1 (Fragment) OS=Nothobranchius kuhntae GN=TRAP1 PE=4 SV=1 E(blastx)=2e-90
isogroup15984	US22 domain-containing protein (Fragment) OS=Fundulus heteroclitus PE=4 SV=1 E(blastx)=9e-29
isogroup33473	Chromosome 15 SCAF14981, whole genome shotgun sequence (Fragment) OS=Tetraodon nigroviridis GN=GSTENG00027651001 PE=4 SV=1 E(blastx)=9e-95
isogroup109110	Beta-microseminoprotein (Fragment) OS=Larimichthys crocea GN=EH28_00504 PE=4 SV=1 E(blastx)=8e-20
isogroup17369	Heterogeneous nuclear ribonucleoprotein G OS=Anoplopoma fimbria GN=HNRPG PE=2 SV=1 E(blastx)=3e-35
isogroup29793	HERV-H LTR-associating protein 2 OS=Larimichthys crocea GN=EH28_12138 PE=4 SV=1 E(blastx)=1e-61
isogroup7193	EFNA1 (Fragment) OS=Poeciliopsis prolifica GN=EFNA1 PE=3 SV=1 E(blastx)=2e-141
isogroup42177	60S ribosomal protein L17 OS=Pteropus alecto GN=PAL_GLEAN10023050 PE=3 SV=1 E(blastx)=2e-48
isogroup109389	tRNA wybutosine-synthesizing protein 5 OS=Fundulus heteroclitus PE=4 SV=1 E(blastx)=5e-39
isogroup15122	N-acetylglucosaminyl-phosphatidylinositol de-N-acetylase OS=Fundulus heteroclitus PE=4 SV=1 E(blastx)=1e-33
isogroup5169	Collagen alpha-2(IV) chain OS=Fundulus heteroclitus PE=3 SV=1 E(blastx)=9e-119
isogroup73388	Microtubule-associated serine/threonine-protein kinase 4 (Fragment) OS=Macaca fascicularis GN=EGM_15110 PE=4 SV=1 E(blastx)=2e-30
isogroup46365	YTDC2 (Fragment) OS=Poeciliopsis prolifica GN=YTDC2 PE=4 SV=1 E(blastx)=3e-49
isogroup84780	Inositol oxygenase OS=Anoplopoma fimbria GN=MIOX PE=2 SV=1 E(blastx)=4e-10
isogroup109165	Complement C1q-like protein 2 OS=Larimichthys crocea GN=EH28_08384 PE=4 SV=1 E(blastx)=8e-08
isogroup101447	NACHT, LRR and PYD domains-containing protein 3 OS=Fundulus heteroclitus PE=4 SV=1 E(blastx)=2e-29
isogroup26904	DNA damage-binding protein 2 OS=Fundulus heteroclitus PE=4 SV=1 E(blastx)=3e-101
isogroup65255	Hemicentin-1-like protein OS=Fundulus heteroclitus PE=4 SV=1 E(blastx)=4e-25
isogroup32697	DGKD (Fragment) OS=Poeciliopsis prolifica GN=DGKD PE=4 SV=1 E(blastx)=3e-80
isogroup20220	Aryl hydrocarbon receptor 2B OS=Takifugu rubripes PE=2 SV=1 E(blastx)=2e-71
isogroup43768	Chromosome 12 SCAF15007, whole genome shotgun sequence (Fragment) OS=Tetraodon nigroviridis GN=GSTENG00030889001 PE=4 SV=1 E(blastx)=5e-63
isogroup79420	LPIN2 (Fragment) OS=Poeciliopsis prolifica GN=LPIN2 PE=4 SV=1 E(blastx)=3e-20
isogroup94517	Ig heavy chain V-II region SESS (Fragment) OS=Fundulus heteroclitus PE=4 SV=1 E(blastx)=2e-11
isogroup29155	Complement factor H OS=Larimichthys crocea GN=EH28_04426 PE=4 SV=1 E(blastx)=2e-28
isogroup11797	Sorting nexin-27 OS=Larimichthys crocea GN=EH28_10414 PE=4 SV=1 E(blastx)=2e-26
isogroup9273	Perilipin OS=Gasterosteus aculeatus PE=3 SV=1 E(blastx)=7e-88
isogroup110556	Tripartite motif-containing protein 61, putative (Fragment) OS=Fundulus heteroclitus PE=4 SV=1 E(blastx)=3e-31
isogroup106159	Cleavage stimulation factor subunit 3 OS=Fundulus heteroclitus PE=4 SV=1 E(blastx)=5e-30
isogroup72686	DnaJ OS=Larimichthys crocea GN=EH28_08842 PE=4 SV=1 E(blastx)=2e-33
isogroup55835	Vesicle transport protein GOT1B OS=Larimichthys crocea GN=EH28_10820 PE=4 SV=1 E(blastx)=3e-55
isogroup76035	Protein kinase C OS=Dicentrarchus labrax GN=PRKCD PE=3 SV=1 E(blastx)=1e-54
isogroup21573	Exocyst complex component 3 OS=Nothobranchius korthausae GN=EXOC3 PE=4 SV=1 E(blastx)=9e-58
isogroup78980	Chromosome 10 SCAF15019, whole genome shotgun sequence (Fragment) OS=Tetraodon nigroviridis GN=GSTENG00032229001 PE=4 SV=1 E(blastx)=2e-35
isogroup26070	Non-muscle myosin heavy polypeptide 9 (Fragment) OS=Epinephelus coioides PE=2 SV=1 E(blastx)=1e-26
isogroup30178	PPUP4549 OS=Poeciliopsis prolifica GN=PPUP4549 PE=4 SV=1 E(blastx)=1e-28
isogroup85335	Oxysterol-binding protein (Fragment) OS=Poeciliopsis prolifica GN=OSBL1 PE=3 SV=1 E(blastx)=4e-50
isogroup59109	Estradiol 17-beta-dehydrogenase 12-like OS=Scleropages formosus GN=Z043_112306 PE=3 SV=1 E(blastx)=1e-19
isogroup43579	Family with sequence similarity 98, member A (Fragment) OS=Nothobranchius pienaari GN=FAM98A PE=4 SV=1 E(blastx)=3e-58
isogroup52177	Reverse transcriptase-like protein (Fragment) OS=Fundulus heteroclitus PE=4 SV=1 E(blastx)=8e-21
isogroup4087	Septin-9 OS=Fundulus heteroclitus PE=3 SV=1 E(blastx)=4e-53
isogroup109872	Lipase maturation factor OS=Gasterosteus aculeatus PE=3 SV=1 E(blastx)=9e-26
isogroup39497	Mitogen-activated protein kinase (Fragment) OS=Poeciliopsis prolifica GN=NLK PE=3 SV=1 E(blastx)=9e-73
isogroup61677	Heat shock protein (Fragment) OS=Sebastiscus marmoratus GN=hsp47 PE=2 SV=1 E(blastx)=6e-61
isogroup50178	Isocitrate dehydrogenase [NAD] subunit, mitochondrial (Fragment) OS=Eurypyga helias GN=N326_09167 PE=3 SV=1 E(blastx)=5e-73
isogroup106223	Peroxisome proliferator-activated receptor alpha 2 (Fragment) OS=Sparus aurata GN=PPARalpha2 PE=3 SV=1 E(blastx)=3e-31
isogroup55023	Zinc finger BED domain-containing protein 1 (Fragment) OS=Fundulus heteroclitus PE=4 SV=1 E(blastx)=5e-28
isogroup41741	Cell cycle checkpoint protein OS=Scophthalmus maximus GN=SMAX5B_001194 PE=4 SV=1 E(blastx)=2e-34
isogroup106822	Chromosome 3 SCAF14987, whole genome shotgun sequence (Fragment) OS=Tetraodon nigroviridis GN=GSTENG00027808001 PE=4 SV=1 E(blastx)=2e-39
isogroup613	Transforming, acidic coiled-coil containing protein 1 (Fragment) OS=Nothobranchius kuhntae GN=TACC1 PE=4 SV=1 E(blastx)=1e-17
isogroup42423	Ribosomal protein L17 OS=Nothobranchius pienaari GN=RPL17 PE=3 SV=1 E(blastx)=2e-74
isogroup38972	ATP-dependent RNA helicase DDX19B OS=Fundulus heteroclitus PE=4 SV=1 E(blastx)=3e-30
isogroup103565	C43BP (Fragment) OS=Poeciliopsis prolifica GN=C43BP PE=4 SV=1 E(blastx)=4e-44
isogroup81580	Dystonin OS=Larimichthys crocea GN=EH28_04026 PE=4 SV=1 E(blastx)=5e-48
isogroup19527	Chromosome segregation ATPases domain-containing protein OS=Fundulus heteroclitus PE=4 SV=1 E(blastx)=4e-11
isogroup103024	Neugrin, neurite outgrowth associated OS=Nothobranchius furzeri GN=NGRN PE=4 SV=1 E(blastx)=3e-36
isogroup2598	Chromosome 9 SCAF14729, whole genome shotgun sequence (Fragment) OS=Tetraodon nigroviridis GN=GSTENG00023723001 PE=4 SV=1 E(blastx)=4e-161
isogroup24029	F-box and leucine-rich repeat protein 6 OS=Nothobranchius kuhntae GN=FBXL6 PE=4 SV=1 E(blastx)=1e-82
isogroup6691	FAN1 (Fragment) OS=Poeciliopsis prolifica GN=FAN1 PE=4 SV=1 E(blastx)=9e-43
isogroup7474	Transcription factor Sox5 OS=Takifugu rubripes GN=Sox5 PE=4 SV=1 E(blastx)=2e-13
isogroup28207	Abl interactor 1 OS=Larimichthys crocea GN=EH28_10591 PE=4 SV=1 E(blastx)=7e-48
isogroup54608	Histidine decarboxylase (Fragment) OS=Aphyosemion striatum GN=HDC PE=4 SV=1 E(blastx)=1e-15
isogroup69185	Chromosome 21 SCAF15022, whole genome shotgun sequence (Fragment) OS=Tetraodon nigroviridis GN=GSTENG00032537001 PE=3 SV=1 E(blastx)=3e-10
isogroup103310	Tumor suppressor candidate 4 OS=Salmo salar GN=TUSC4 PE=2 SV=1 E(blastx)=4e-10
isogroup49642	Growth hormone receptor OS=Epinephelus coioides PE=2 SV=1 E(blastx)=1e-39
isogroup32041	Myosin regulatory light chain interacting protein a (Fragment) OS=Nothobranchius korthausae GN=MYLIPA PE=4 SV=1 E(blastx)=7e-68
isogroup89189	Cation diffusion facilitator family transporter OS=Sphingobium chlorophenolicum L-1 GN=Sphch_1946 PE=4 SV=1 E(blastx)=2e-17
isogroup49725	CTD nuclear envelope phosphatase 1 OS=Homo sapiens GN=CTDNEP1 PE=1 SV=1 E(blastx)=6e-11
isogroup15690	Metalloendopeptidase (Fragment) OS=Takifugu rubripes GN=LOC101068949 PE=3 SV=1 E(blastx)=9e-140
isogroup3733	CAP-Gly domain-containing linker protein 1 OS=Larimichthys crocea GN=EH28_03179 PE=4 SV=1 E(blastx)=1e-173
isogroup55043	Glycosyltransferase 1 domain containing 1 (Fragment) OS=Nothobranchius pienaari GN=CU693378.1 PE=4 SV=1 E(blastx)=2e-53
isogroup10241	Chromosome 6 open reading frame 203 OS=Nothobranchius kadleci GN=C13H6ORF203 PE=4 SV=1 E(blastx)=3e-104
isogroup107959	Solute carrier family 2 (Facilitated glucose transporter), member 13 OS=Aphyosemion striatum GN=CU855815.2 PE=3 SV=1 E(blastx)=5e-36
isogroup91275	Dihydrolipoamide acetyltransferase component of pyruvate dehydrogenase complex OS=Poecilia formosa PE=3 SV=2 E(blastx)=6e-38
isogroup109497	Regulator of G-protein signaling 5 OS=Larimichthys crocea GN=EH28_04446 PE=4 SV=1 E(blastx)=7e-19
isogroup11853	TRI39 (Fragment) OS=Poeciliopsis prolifica GN=TRI39 PE=4 SV=1 E(blastx)=3e-14
isogroup68457	Protein phosphatase 1 regulatory subunit 14B OS=Larimichthys crocea GN=EH28_07351 PE=4 SV=1 E(blastx)=3e-30
isogroup41670	Nanor OS=Fundulus heteroclitus PE=4 SV=1 E(blastx)=4e-34
isogroup882	Fc receptor-like protein 5 OS=Larimichthys crocea GN=EH28_01256 PE=4 SV=1 E(blastx)=1e-122
isogroup53130	Centrosomal protein OS=Larimichthys crocea GN=EH28_04614 PE=4 SV=1 E(blastx)=1e-28
isogroup14234	Membrane protein OS=Flavobacterium sp. ABG GN=AB674_18635 PE=4 SV=1 E(blastx)=2e-111
isogroup76671	Cytoplasmic carbonic anhydrase II OS=Sciaenops ocellatus PE=2 SV=1 E(blastx)=2e-22
isogroup75684	Malic enzyme OS=Astyanax mexicanus PE=3 SV=1 E(blastx)=4e-14
isogroup94961	CD48 antigen OS=Oplegnathus fasciatus GN=Rb-CD48 PE=2 SV=1 E(blastx)=1e-18
isogroup14536	Embigin OS=Larimichthys crocea GN=EH28_04945 PE=4 SV=1 E(blastx)=8e-62
isogroup33526	Tripartite motif-containing protein 35 OS=Larimichthys crocea GN=EH28_06204 PE=4 SV=1 E(blastx)=2e-64
isogroup28031	tRNA splicing endonuclease 15 homolog (Fragment) OS=Aphyosemion striatum GN=TSEN15 PE=4 SV=1 E(blastx)=3e-18
isogroup44675	ABTB1 OS=Poeciliopsis prolifica GN=ABTB1 PE=4 SV=1 E(blastx)=2e-84
isogroup67533	NADH-ubiquinone oxidoreductase chain 3 OS=Barbourisia rufa GN=ND3 PE=3 SV=1 E(blastx)=2e-19
isogroup42206	PIN2/TERF1-interacting telomerase inhibitor 1 OS=Larimichthys crocea GN=EH28_01872 PE=4 SV=1 E(blastx)=4e-30
isogroup1467	Ubiquitin-conjugating enzyme E2Ka (UBC1 homolog) OS=Aphyosemion striatum GN=UBE2KA PE=3 SV=1 E(blastx)=2e-134
isogroup41293	Fizzy/cell division cycle 20 related 1 (Fragment) OS=Nothobranchius kuhntae GN=FZR1 PE=4 SV=1 E(blastx)=5e-36
isogroup92943	AarF domain containing kinase 3 (Fragment) OS=Nothobranchius korthausae GN=ADCK3 PE=4 SV=1 E(blastx)=9e-07
isogroup24995	Gp91phox OS=Siniperca chuatsi GN=gp91phox PE=2 SV=1 E(blastx)=2e-108
isogroup65387	VPS39 (Fragment) OS=Poeciliopsis prolifica GN=VPS39 PE=4 SV=1 E(blastx)=1e-52
isogroup26862	Fatty-acid amide hydrolase 1 OS=Larimichthys crocea GN=EH28_09537 PE=4 SV=1 E(blastx)=3e-41
isogroup5547	Chromosome 12 SCAF14996, whole genome shotgun sequence (Fragment) OS=Tetraodon nigroviridis GN=GSTENG00029056001 PE=4 SV=1 E(blastx)=5e-146
isogroup13603	Vomeronasal type-2 receptor 1 OS=Larimichthys crocea GN=EH28_04477 PE=3 SV=1 E(blastx)=5e-52
isogroup88008	Interferon regulatory factor 2-binding protein-like (Fragment) OS=Macaca mulatta GN=C14orf4 PE=2 SV=1 E(blastx)=2e-16
isogroup31826	Diacylglycerol kinase OS=Fundulus heteroclitus PE=3 SV=1 E(blastx)=2e-35
isogroup2582	ECI2 OS=Poeciliopsis prolifica GN=ECI2 PE=4 SV=1 E(blastx)=3e-136
isogroup28393	Golgi reassembly-stacking protein 1 OS=Larimichthys crocea GN=EH28_08517 PE=4 SV=1 E(blastx)=1e-75
isogroup79328	GRB10 OS=Poeciliopsis prolifica GN=GRB10 PE=4 SV=1 E(blastx)=3e-14
isogroup29495	RAB31, member RAS oncogene family OS=Nothobranchius korthausae GN=RAB31 PE=4 SV=1 E(blastx)=2e-103
isogroup233	Muscleblind-like 3 OS=Aphyosemion striatum GN=MBNL3 PE=4 SV=1 E(blastx)=7e-69
isogroup45375	MGAT1 OS=Poeciliopsis prolifica GN=MGAT1 PE=4 SV=1 E(blastx)=2e-66
isogroup36379	mTERF domain-containing protein 3, mitochondrial OS=Larimichthys crocea GN=EH28_08178 PE=4 SV=1 E(blastx)=6e-77
isogroup77558	TM135 (Fragment) OS=Poeciliopsis prolifica GN=TM135 PE=4 SV=1 E(blastx)=1e-42
isogroup29918	2AAB OS=Poeciliopsis prolifica GN=2AAB PE=4 SV=1 E(blastx)=2e-94
isogroup93815	von Willebrand factor D and EGF domains (Fragment) OS=Nothobranchius korthausae GN=VWDE PE=4 SV=1 E(blastx)=3e-07
isogroup111126	Chromosome 19 SCAF14535, whole genome shotgun sequence OS=Tetraodon nigroviridis GN=GSTENG00014497001 PE=4 SV=1 E(blastx)=4e-07
isogroup51223	Survival of motor neuron-related-splicing factor 30 OS=Larimichthys crocea GN=EH28_05560 PE=4 SV=1 E(blastx)=5e-13
isogroup57800	Interferon-induced very large GTPase 1 OS=Larimichthys crocea GN=EH28_00364 PE=4 SV=1 E(blastx)=3e-06
isogroup90532	Cytoplasmic tRNA 2-thiolation protein 1 OS=Poecilia formosa GN=CTU1 PE=3 SV=1 E(blastx)=3e-43
isogroup44724	CAN3 (Fragment) OS=Poeciliopsis prolifica GN=CAN3 PE=4 SV=1 E(blastx)=2e-59
isogroup53746	MFS12 OS=Poeciliopsis prolifica GN=MFS12 PE=4 SV=1 E(blastx)=6e-20
isogroup34928	Golgi pH regulator B (Fragment) OS=Homo sapiens GN=GPR89B PE=4 SV=1 E(blastx)=3e-47
isogroup37193	Chromosome 18 SCAF14786, whole genome shotgun sequence OS=Tetraodon nigroviridis GN=GSTENG00026327001 PE=4 SV=1 E(blastx)=3e-12
isogroup21707	Oral-facial-digital syndrome 1 protein OS=Fundulus heteroclitus PE=4 SV=1 E(blastx)=1e-18
isogroup4903	Heat shock factor-binding protein 1 OS=Anoplopoma fimbria GN=HSBP1 PE=2 SV=1 E(blastx)=3e-33
isogroup38189	Transmembrane protein OS=Larimichthys crocea GN=EH28_03448 PE=4 SV=1 E(blastx)=6e-61
isogroup76811	Ovarian TNF receptor OS=Fundulus heteroclitus PE=4 SV=1 E(blastx)=2e-26
isogroup78889	Low-density lipoprotein receptor-related protein 1 OS=Larimichthys crocea GN=EH28_08837 PE=4 SV=1 E(blastx)=8e-22
isogroup67328	Hemagglutinin OS=Xanthomonas campestris pv. raphani 756C GN=XCR_4545 PE=4 SV=1 E(blastx)=2e-56
isogroup298	Rho GDP-dissociation inhibitor 1 (Fragment) OS=Perca flavescens GN=Arhgdia PE=2 SV=1 E(blastx)=1e-117
isogroup94815	Cytoplasmic dynein 1 intermediate chain 2 OS=Fundulus heteroclitus PE=4 SV=1 E(blastx)=3e-47
isogroup102756	Bcl-2 15-like protein OS=Fundulus heteroclitus PE=4 SV=1 E(blastx)=2e-12
isogroup11802	DOC11 (Fragment) OS=Poeciliopsis prolifica GN=DOC11 PE=4 SV=1 E(blastx)=2e-11
isogroup59153	Tripartite motif-containing protein 2 OS=Larimichthys crocea GN=EH28_09460 PE=4 SV=1 E(blastx)=6e-56
isogroup68657	Transmembrane protein 237B OS=Larimichthys crocea GN=EH28_02793 PE=4 SV=1 E(blastx)=7e-19
isogroup55580	Si:ch73-389k6.1 OS=Nothobranchius korthausae GN=SI:CH73-389K6.1 PE=4 SV=1 E(blastx)=2e-14
isogroup101116	C1q-like protein OS=Dissostichus mawsoni GN=pp2 PE=2 SV=1 E(blastx)=2e-16
isogroup15801	Lysophospholipid acyltransferase LPCAT4 OS=Larimichthys crocea GN=EH28_09583 PE=4 SV=1 E(blastx)=9e-43
isogroup93501	Cleavage and polyadenylation specific factor 2 OS=Nothobranchius pienaari GN=CPSF2 PE=4 SV=1 E(blastx)=7e-21
isogroup44187	Sialic acid-binding Ig-like lectin 10 (Fragment) OS=Larimichthys crocea GN=EH28_06979 PE=4 SV=1 E(blastx)=9e-50
isogroup15745	Protein kinase C-binding protein 1 OS=Ictalurus punctatus GN=ZMYND8 PE=2 SV=1 E(blastx)=2e-20
isogroup49890	Leucine-rich repeat-containing protein 20 OS=Larimichthys crocea GN=EH28_08010 PE=4 SV=1 E(blastx)=9e-42
isogroup93294	14-3-3 protein gamma OS=Cricetulus griseus GN=I79_025844 PE=3 SV=1 E(blastx)=6e-27
isogroup84813	Activating signal cointegrator 1 complex subunit 2 OS=Larimichthys crocea GN=EH28_06808 PE=4 SV=1 E(blastx)=6e-32
isogroup84574	Holliday junction ATP-dependent DNA helicase RuvB OS=Lawsonella clevelandensis GN=ruvB PE=3 SV=1 E(blastx)=3e-24
isogroup48609	Nuclear receptor subfamily 2, group F, member 2 (Fragment) OS=Aphyosemion striatum GN=NR2F2 PE=3 SV=1 E(blastx)=2e-75
isogroup9908	HIG1 domain family member 2A OS=Anoplopoma fimbria GN=HIG2A PE=2 SV=1 E(blastx)=6e-52
isogroup2615	Chromosome 12 SCAF14999, whole genome shotgun sequence OS=Tetraodon nigroviridis GN=GSTENG00029554001 PE=3 SV=1 E(blastx)=6e-12
isogroup373	Double-stranded RNA-dependent protein kinase OS=Oplegnathus fasciatus GN=PKR PE=2 SV=1 E(blastx)=2e-152
isogroup40655	Serine/threonine-protein kinase greatwall OS=Larimichthys crocea GN=EH28_10593 PE=4 SV=1 E(blastx)=9e-45
isogroup108734	Vacuolar protein sorting-associated protein 26B (Fragment) OS=Fundulus heteroclitus PE=4 SV=1 E(blastx)=2e-40
isogroup61857	Hormonally up-regulated neu tumor-associated kinase OS=Larimichthys crocea GN=EH28_08429 PE=4 SV=1 E(blastx)=4e-37
isogroup90526	Pao retrotransposon peptidase domain-containing protein (Fragment) OS=Fundulus heteroclitus PE=4 SV=1 E(blastx)=2e-23
isogroup54683	NELFB (Fragment) OS=Poeciliopsis prolifica GN=NELFB PE=4 SV=1 E(blastx)=1e-58
isogroup25368	Mitochondrial ubiquitin ligase activator of nfkb 1-A OS=Fundulus heteroclitus PE=4 SV=1 E(blastx)=1e-31
isogroup90563	Usher syndrome type-1G protein OS=Fundulus heteroclitus PE=4 SV=1 E(blastx)=8e-21
isogroup106608	Peroxisome proliferator-activated receptor alpha OS=Pagrus major GN=PPAR alfa PE=2 SV=1 E(blastx)=1e-34
isogroup52311	T-complex protein 1 subunit alpha (Fragment) OS=Fundulus heteroclitus PE=3 SV=1 E(blastx)=6e-56
isogroup92663	tRNA methyltransferase 6 homolog OS=Nothobranchius furzeri GN=TRMT6 PE=4 SV=1 E(blastx)=1e-07
isogroup67672	TNFAIP3 interacting protein 1 OS=Danio rerio GN=tnip1 PE=2 SV=1 E(blastx)=1e-21
isogroup19564	Golgin subfamily B member 1 OS=Larimichthys crocea GN=EH28_06686 PE=4 SV=1 E(blastx)=2e-48
isogroup39137	Myoferlin OS=Larimichthys crocea GN=EH28_10480 PE=4 SV=1 E(blastx)=2e-68
isogroup2546	Tumor necrosis factor receptor type 1-associated DEATH domain protein OS=Fundulus heteroclitus PE=4 SV=1 E(blastx)=4e-133
isogroup11760	LIM domain-containing protein 2 OS=Larimichthys crocea GN=EH28_04139 PE=4 SV=1 E(blastx)=5e-57
isogroup53921	Insulin-like growth factor (Fragment) OS=Dicentrarchus labrax PE=2 SV=1 E(blastx)=5e-13
isogroup3777	60S ribosomal protein L13a OS=Fundulus heteroclitus PE=3 SV=1 E(blastx)=3e-104
isogroup41937	Embryonal Fyn-associated substrate OS=Larimichthys crocea GN=EH28_01784 PE=4 SV=1 E(blastx)=3e-36
isogroup70795	OX-2 membrane glycoprotein OS=Larimichthys crocea GN=EH28_01296 PE=4 SV=1 E(blastx)=2e-32
isogroup101284	Alpha-2-macroglobulin 1-like protein OS=Fundulus heteroclitus PE=4 SV=1 E(blastx)=8e-31
isogroup91018	Septin-5, putative OS=Fundulus heteroclitus PE=3 SV=1 E(blastx)=2e-45
isogroup57788	Intraflagellar transport 80 homolog (Fragment) OS=Nothobranchius korthausae GN=IFT80 PE=4 SV=1 E(blastx)=1e-18
isogroup46637	Chromosome 16 SCAF14537, whole genome shotgun sequence (Fragment) OS=Tetraodon nigroviridis GN=GSTENG00014733001 PE=3 SV=1 E(blastx)=4e-53
isogroup61422	Mov10-like protein (Fragment) OS=Epinephelus bruneus PE=2 SV=1 E(blastx)=3e-56
isogroup42732	Hydroxymethylglutaryl-CoA synthase, cytoplasmic OS=Fundulus heteroclitus PE=4 SV=1 E(blastx)=2e-48
isogroup41763	Fizzy/cell division cycle 20 related 1 splice variant 3 OS=Mus musculus GN=Fzr1 PE=2 SV=2 E(blastx)=3e-72
isogroup51510	Shroom family member 1 OS=Aphyosemion striatum GN=SHROOM1 PE=4 SV=1 E(blastx)=4e-09
isogroup43787	PLXB2 (Fragment) OS=Poeciliopsis prolifica GN=PLXB2 PE=4 SV=1 E(blastx)=2e-69
isogroup4645	Scaffold attachment factor B2 OS=Larimichthys crocea GN=EH28_12632 PE=4 SV=1 E(blastx)=4e-95
isogroup107933	PIR Superfamily Protein OS=Plasmodium ovale wallikeri GN=POVWA2_080250 PE=4 SV=1 E(blastx)=1e-30
isogroup69468	Na,K,ATPase (Fragment) OS=Centropristis striata PE=2 SV=1 E(blastx)=2e-59
isogroup10313	NDE1 OS=Poeciliopsis prolifica GN=NDE1 PE=4 SV=1 E(blastx)=2e-111
isogroup74435	Tryptophan--tRNA ligase, cytoplasmic OS=Larimichthys crocea GN=EH28_09377 PE=3 SV=1 E(blastx)=3e-49
isogroup66948	Basement membrane-specific heparan sulfate proteoglycan core protein OS=Larimichthys crocea GN=EH28_09298 PE=4 SV=1 E(blastx)=3e-38
isogroup63800	Reverse transcriptase-like protein (Fragment) OS=Fundulus heteroclitus PE=4 SV=1 E(blastx)=1e-16
isogroup78468	GTP-binding protein A OS=Larimichthys crocea GN=EH28_01500 PE=4 SV=1 E(blastx)=2e-35
isogroup10314	Pleckstrin homology domain containing, family H (With MyTH4 domain) member 1 (Fragment) OS=Aphyosemion striatum GN=PLEKHH1 PE=3 SV=1 E(blastx)=6e-83
isogroup44865	Hel1p OS=Rhizophagus irregularis DAOM 197198w GN=RirG_209600 PE=3 SV=1 E(blastx)=3e-10
isogroup89539	Sideroflexin-4 OS=Salmo salar GN=SFXN4 PE=2 SV=1 E(blastx)=5e-13
isogroup68141	RIO kinase 2 OS=Nothobranchius kadleci GN=RIOK2 PE=4 SV=1 E(blastx)=1e-34
isogroup105266	Cyclic AMP-dependent transcription factor ATF-6 alpha OS=Fundulus heteroclitus PE=4 SV=1 E(blastx)=5e-17
isogroup38159	Fish virus induced TRIM protein (Fragment) OS=Oncorhynchus mykiss GN=finTRIM PE=2 SV=1 E(blastx)=2e-21
isogroup48847	Tropomyosin-1 alpha chain OS=Salmo salar GN=TPM1 PE=2 SV=1 E(blastx)=9e-47
isogroup40926	STRN (Fragment) OS=Poeciliopsis prolifica GN=STRN PE=4 SV=1 E(blastx)=2e-70
isogroup16813	Adenylosuccinate lyase (Fragment) OS=Fundulus heteroclitus PE=4 SV=1 E(blastx)=2e-144
isogroup4033	cAMP-dependent protein kinase catalytic subunit alpha OS=Fundulus heteroclitus PE=3 SV=1 E(blastx)=4e-173
isogroup63165	Iduronate 2-sulfatase OS=Larimichthys crocea GN=EH28_03443 PE=4 SV=1 E(blastx)=3e-36
isogroup104028	'Methionine synthase reductase, mitochondrial ' OS=Dicentrarchus labrax GN=MTRR PE=4 SV=1 E(blastx)=2e-12
isogroup23228	Ras-related GTP-binding protein C OS=Larimichthys crocea GN=EH28_10628 PE=4 SV=1 E(blastx)=8e-81
isogroup91251	60S ribosomal protein L8 OS=Thelohanellus kitauei GN=RF11_08759 PE=4 SV=1 E(blastx)=1e-33
isogroup18591	Mothers against decapentaplegic homolog OS=Lepisosteus oculatus GN=SMAD1 PE=3 SV=1 E(blastx)=1e-104
isogroup82512	Nuclear fragile X mental retardation-interacting protein 1 OS=Larimichthys crocea GN=EH28_10748 PE=4 SV=1 E(blastx)=4e-10
isogroup19107	Chromosome 8 SCAF14543, whole genome shotgun sequence OS=Tetraodon nigroviridis GN=GSTENG00015299001 PE=4 SV=1 E(blastx)=2e-10
isogroup9428	Small ubiquitin-related modifier OS=Xiphophorus maculatus PE=3 SV=1 E(blastx)=3e-60
isogroup7331	Syntaxin-binding protein 3 (Fragment) OS=Fundulus heteroclitus PE=3 SV=1 E(blastx)=1e-179
isogroup10936	Chromosome 8 SCAF14552, whole genome shotgun sequence (Fragment) OS=Tetraodon nigroviridis GN=GSTENG00015794001 PE=4 SV=1 E(blastx)=9e-116
isogroup33118	Pleckstrin domain family A member OS=Fundulus heteroclitus PE=4 SV=1 E(blastx)=6e-67
isogroup88791	Cartilage acidic protein 1 OS=Fundulus heteroclitus PE=4 SV=1 E(blastx)=3e-25
isogroup725	Helicase with zinc finger 2, transcriptional coactivator OS=Nothobranchius kadleci GN=HELZ2 PE=4 SV=1 E(blastx)=5e-169
isogroup106785	GTP-binding nuclear protein Ran OS=Fundulus heteroclitus PE=3 SV=1 E(blastx)=1e-40
isogroup782	CALM (Fragment) OS=Poeciliopsis prolifica GN=CALM PE=4 SV=1 E(blastx)=3e-98
isogroup4095	CC chemokine 1 OS=Oplegnathus fasciatus GN=RbCC1 PE=2 SV=1 E(blastx)=1e-24
isogroup39710	Sialic acid-binding Ig lectin 8-like protein OS=Fundulus heteroclitus PE=4 SV=1 E(blastx)=7e-31
isogroup13537	Guanine nucleotide binding protein-like 3 (Fragment) OS=Dicentrarchus labrax GN=GNL3L PE=4 SV=1 E(blastx)=2e-95
isogroup27916	Transmembrane protein 184C OS=Larimichthys crocea GN=EH28_00430 PE=4 SV=1 E(blastx)=3e-77
isogroup78462	Mutator MutT protein OS=Propionibacterium acnes JCM 18916 GN=JCM18916_2848 PE=4 SV=1 E(blastx)=2e-57
isogroup72369	Rhophilin, Rho GTPase binding protein 2 (Fragment) OS=Nothobranchius rachovii GN=RHPN2 PE=4 SV=1 E(blastx)=2e-25
isogroup11377	Hyaluronan and proteoglycan link protein 1a OS=Nothobranchius korthausae GN=HAPLN1A PE=4 SV=1 E(blastx)=9e-77
isogroup57608	Splicing factor 3B subunit 2 OS=Larimichthys crocea GN=EH28_09303 PE=4 SV=1 E(blastx)=2e-18
isogroup10876	Microtubule-associated protein 9, putative (Fragment) OS=Fundulus heteroclitus PE=4 SV=1 E(blastx)=5e-08
isogroup25826	L(3)mbt-like 2 OS=Aphyosemion striatum GN=L3MBTL2 PE=4 SV=1 E(blastx)=1e-08
isogroup75145	Tetraspanin OS=Anoplopoma fimbria GN=CD82 PE=2 SV=1 E(blastx)=9e-22
isogroup38442	Tetraspanin OS=Larimichthys crocea GN=EH28_03635 PE=3 SV=1 E(blastx)=4e-26
isogroup35422	Cellular repressor of E1A-stimulated genes 1 (Fragment) OS=Nothobranchius kuhntae GN=CREG1 PE=4 SV=1 E(blastx)=5e-86
isogroup19805	Uridine kinase OS=Larimichthys crocea GN=EH28_10048 PE=3 SV=1 E(blastx)=2e-28
isogroup100710	FBX11 (Fragment) OS=Poeciliopsis prolifica GN=FBX11 PE=4 SV=1 E(blastx)=2e-36
isogroup14312	Transcription initiation factor TFIID subunit 11 OS=Larimichthys crocea GN=EH28_04816 PE=4 SV=1 E(blastx)=1e-33
isogroup81770	Ras and EF-hand domain-containing protein OS=Larimichthys crocea GN=EH28_02399 PE=4 SV=1 E(blastx)=1e-45
isogroup111675	Kelch domain-containing protein 3 (Fragment) OS=Phalacrocorax carbo GN=N336_02938 PE=4 SV=1 E(blastx)=7e-29
isogroup69403	NACHT, LRR and PYD domains-containing protein 12 OS=Larimichthys crocea GN=EH28_00526 PE=4 SV=1 E(blastx)=9e-23
isogroup46129	Chromosome 16 SCAF15002, whole genome shotgun sequence OS=Tetraodon nigroviridis GN=GSTENG00030017001 PE=4 SV=1 E(blastx)=5e-19
isogroup20495	Clathrin interactor 1a (Fragment) OS=Nothobranchius korthausae GN=CLINT1A PE=4 SV=1 E(blastx)=1e-82
isogroup56485	Uridine kinase (Fragment) OS=Poeciliopsis prolifica GN=UCKL1 PE=3 SV=1 E(blastx)=6e-74
isogroup12910	Transmembrane emp24 domain-containing protein 1 OS=Larimichthys crocea GN=EH28_05123 PE=3 SV=1 E(blastx)=3e-115
isogroup16807	Abhydrolase domain-containing protein 16A OS=Fundulus heteroclitus PE=4 SV=1 E(blastx)=5e-108
isogroup97698	Chromosome 17 SCAF15006, whole genome shotgun sequence (Fragment) OS=Tetraodon nigroviridis GN=GSTENG00030634001 PE=4 SV=1 E(blastx)=8e-16
isogroup102259	Tyrosine-protein kinase CSK OS=Fundulus heteroclitus PE=3 SV=1 E(blastx)=5e-35
isogroup58537	Diacylglycerol kinase zeta OS=Cricetulus griseus GN=I79_002863 PE=4 SV=1 E(blastx)=5e-21
isogroup59860	Low density lipoprotein receptor-related protein 13 OS=Morone americana GN=lrp13 PE=2 SV=1 E(blastx)=5e-43
isogroup36857	Transforming protein p68/c-ets-1 (Fragment) OS=Pterocles gutturalis GN=N339_01260 PE=3 SV=1 E(blastx)=3e-11
isogroup68824	RNA-binding protein 5 OS=Dicentrarchus labrax GN=RBM5 PE=4 SV=1 E(blastx)=7e-17
isogroup92228	Polo-like kinase 4 OS=Nothobranchius korthausae GN=PLK4 PE=4 SV=1 E(blastx)=6e-20
isogroup14197	F16P1 (Fragment) OS=Poeciliopsis prolifica GN=F16P1 PE=3 SV=1 E(blastx)=7e-128
isogroup87225	5-demethoxyubiquinone hydroxylase, mitochondrial OS=Poecilia formosa GN=COQ7 PE=3 SV=1 E(blastx)=1e-40
isogroup54715	Zinc transporter 8 OS=Fundulus heteroclitus PE=4 SV=1 E(blastx)=2e-06
isogroup83711	Disintegrin and metalloproteinase domain-containing protein 8 OS=Dicentrarchus labrax GN=ADAM8 PE=4 SV=1 E(blastx)=3e-21
isogroup27113	Stromal cell derived factor 4 OS=Aphyosemion striatum GN=SDF4 PE=4 SV=1 E(blastx)=6e-32
isogroup21106	Hepatocyte growth factor receptor OS=Larimichthys crocea GN=EH28_11829 PE=3 SV=1 E(blastx)=9e-16
isogroup100999	RT35 OS=Poeciliopsis prolifica GN=RT35 PE=4 SV=1 E(blastx)=9e-39
isogroup3391	BH3 interacting domain death agonist OS=Aphyosemion striatum GN=BIDA PE=4 SV=1 E(blastx)=4e-41
isogroup24614	Podocin OS=Fundulus heteroclitus PE=4 SV=1 E(blastx)=3e-59
isogroup78345	C4-dicarboxylate ABC transporter OS=Diaphorobacter sp. J5-51 GN=OX89_03015 PE=4 SV=1 E(blastx)=2e-35
isogroup105659	Nef-associated protein 1 OS=Fundulus heteroclitus PE=4 SV=1 E(blastx)=1e-06
isogroup3484	Pyridine nucleotide-disulphide oxidoreductase domain 1 OS=Nothobranchius korthausae GN=RYROXD1 PE=4 SV=1 E(blastx)=2e-170
isogroup34151	Williams-Beuren syndrome chromosomal region 27 protein OS=Larimichthys crocea GN=EH28_07229 PE=4 SV=1 E(blastx)=2e-52
isogroup14587	Pre-mRNA-processing factor 39 OS=Fundulus heteroclitus PE=4 SV=1 E(blastx)=1e-108
isogroup103959	EMAL5 (Fragment) OS=Poeciliopsis prolifica GN=EMAL5 PE=4 SV=1 E(blastx)=3e-21
isogroup50209	Phosphoglucomutase-like protein 5 OS=Ictalurus punctatus GN=Pgm5 PE=2 SV=1 E(blastx)=8e-62
isogroup95190	Kinesin-like protein OS=Takifugu rubripes GN=KIF23 (1 of many) PE=3 SV=1 E(blastx)=6e-43
isogroup24339	Coagulation factor VIII, procoagulant component (Fragment) OS=Nothobranchius rachovii GN=F8 PE=4 SV=1 E(blastx)=5e-65
isogroup65880	Timeless circadian clock (Fragment) OS=Siniperca chuatsi PE=2 SV=1 E(blastx)=7e-39
isogroup80847	UAP56-interacting factor OS=Larimichthys crocea GN=EH28_04463 PE=4 SV=1 E(blastx)=2e-48
isogroup75001	p2R3C OS=Poeciliopsis prolifica GN=P2R3C PE=4 SV=1 E(blastx)=2e-49
isogroup45092	CNOT7 (Fragment) OS=Poeciliopsis prolifica GN=CNOT7 PE=4 SV=1 E(blastx)=4e-73
isogroup10738	Solute carrier family 52, riboflavin transporter, member 3 (Fragment) OS=Fundulus heteroclitus PE=4 SV=1 E(blastx)=4e-131
isogroup58714	Protease nexin 1 OS=Oplegnathus fasciatus PE=3 SV=1 E(blastx)=6e-43
isogroup11259	CREB-regulated transcription coactivator 1 OS=Fundulus heteroclitus PE=4 SV=1 E(blastx)=3e-86
isogroup73647	Tetratricopeptide repeat protein 4 OS=Larimichthys crocea GN=EH28_07014 PE=4 SV=1 E(blastx)=6e-41
isogroup848	FACT complex subunit SPT16 OS=Fundulus heteroclitus PE=4 SV=1 E(blastx)=6e-34
isogroup46582	Glia maturation factor beta OS=Pongo abelii GN=GMFB PE=4 SV=1 E(blastx)=3e-06
isogroup10006	Isopentenyl-diphosphate Delta-isomerase 1 OS=Dicentrarchus labrax GN=IDI1 PE=4 SV=1 E(blastx)=5e-25
isogroup54156	RNA-directed DNA polymerase from mobile element jockey OS=Larimichthys crocea GN=EH28_00163 PE=4 SV=1 E(blastx)=3e-07
isogroup110008	S12A4 OS=Poeciliopsis prolifica GN=S12A4 PE=4 SV=1 E(blastx)=1e-31
isogroup49985	Si:dkey-32e6.3 (Fragment) OS=Aphyosemion striatum GN=SI:DKEY-32E6.3 PE=4 SV=1 E(blastx)=9e-52
isogroup18084	Alpha-mannosidase OS=Fundulus heteroclitus PE=3 SV=1 E(blastx)=3e-90
isogroup88588	Intestinal cell kinase (Fragment) OS=Mustela putorius furo PE=2 SV=1 E(blastx)=3e-46
isogroup6314	Zinc finger, CCHC domain containing 8 (Fragment) OS=Nothobranchius korthausae GN=ZCCHC8 PE=4 SV=1 E(blastx)=6e-52
isogroup78615	U4/U6 small nuclear ribonucleoprotein Prp3 OS=Larimichthys crocea GN=EH28_10433 PE=4 SV=1 E(blastx)=1e-44
isogroup1831	Myelin protein zero-like 2b (Fragment) OS=Nothobranchius furzeri GN=MPZL2B PE=4 SV=1 E(blastx)=1e-25
isogroup3764	Actin-related protein 2/3 complex subunit 1A OS=Fundulus heteroclitus PE=4 SV=1 E(blastx)=2e-92
isogroup50337	Major facilitator superfamily domain containing 2B (Fragment) OS=Aphyosemion striatum GN=MFSD2B PE=4 SV=1 E(blastx)=7e-60
isogroup43383	Tubulin tyrosine ligase-like family, member 5 (Fragment) OS=Nothobranchius korthausae GN=TTLL5 PE=4 SV=1 E(blastx)=3e-18
isogroup13313	Mitogen-activated protein kinase OS=Larimichthys crocea GN=EH28_01734 PE=3 SV=1 E(blastx)=1e-149
isogroup14225	eIF3a OS=Fundulus heteroclitus PE=4 SV=1 E(blastx)=3e-09
isogroup85160	Chloride channel protein OS=Oreochromis niloticus GN=clcn3 PE=3 SV=1 E(blastx)=6e-33
isogroup69708	Barrier-to-autointegration factor OS=Larimichthys crocea GN=EH28_01137 PE=4 SV=1 E(blastx)=4e-17
isogroup94317	Syntaxin-2 OS=Larimichthys crocea GN=EH28_12068 PE=3 SV=1 E(blastx)=6e-06
isogroup25367	DGLA (Fragment) OS=Poeciliopsis prolifica GN=DGLA PE=4 SV=1 E(blastx)=1e-92
isogroup65649	SH3-containing GRB2-like protein 3-interacting protein 1 OS=Larimichthys crocea GN=EH28_07010 PE=4 SV=1 E(blastx)=2e-13
isogroup63248	C-X-C chemokine receptor type 1 OS=Larimichthys crocea GN=EH28_03117 PE=3 SV=1 E(blastx)=2e-18
isogroup41263	Large subunit GTPase 1 (Fragment) OS=Fundulus heteroclitus PE=4 SV=1 E(blastx)=1e-85
isogroup53432	Tyrosine phosphatase, receptor type, J OS=Fundulus heteroclitus PE=4 SV=1 E(blastx)=5e-09
isogroup72794	Phosphatidate phosphatase LPIN2 OS=Larimichthys crocea GN=EH28_06769 PE=4 SV=1 E(blastx)=9e-07
isogroup29979	Guanine nucleotide binding protein-like 2 (Nucleolar) OS=Aphyosemion striatum GN=GNL2 PE=4 SV=1 E(blastx)=4e-93
isogroup26176	Nuclear prelamin A recognition factor OS=Larimichthys crocea GN=EH28_09629 PE=3 SV=1 E(blastx)=3e-21
isogroup58982	Ectonucleotide pyrophosphatase/phosphodiesterase family member 1 OS=Larimichthys crocea GN=EH28_03450 PE=4 SV=1 E(blastx)=7e-13
isogroup15235	Homeobox protein SIX4 OS=Larimichthys crocea GN=EH28_07302 PE=4 SV=1 E(blastx)=4e-112
isogroup55516	UPF0027 protein C22orf28-like protein OS=Anas platyrhynchos GN=Anapl_18662 PE=4 SV=1 E(blastx)=3e-70
isogroup98644	Chromosome 14 SCAF15003, whole genome shotgun sequence (Fragment) OS=Tetraodon nigroviridis GN=GSTENG00030300001 PE=4 SV=1 E(blastx)=1e-37
isogroup100341	MIC1 (Fragment) OS=Poeciliopsis prolifica GN=MIC1 PE=4 SV=1 E(blastx)=9e-44
isogroup65148	Chromosome 18 SCAF9481, whole genome shotgun sequence (Fragment) OS=Tetraodon nigroviridis GN=GSTENG00007070001 PE=4 SV=1 E(blastx)=6e-18
isogroup65726	CTHR1 (Fragment) OS=Poeciliopsis prolifica GN=CTHR1 PE=4 SV=1 E(blastx)=3e-71
isogroup93172	Coatomer subunit beta' (Fragment) OS=Homo sapiens GN=COPB2 PE=1 SV=8 E(blastx)=3e-53
isogroup36331	Nuclear receptor corepressor 1 OS=Larimichthys crocea GN=EH28_08162 PE=4 SV=1 E(blastx)=2e-56
isogroup3667	26S proteasome non-ATPase regulatory subunit 9 OS=Larimichthys crocea GN=EH28_03184 PE=4 SV=1 E(blastx)=3e-120
isogroup39278	Oxysterol-binding protein OS=Gasterosteus aculeatus GN=OSBPL3 PE=3 SV=1 E(blastx)=6e-33
isogroup91228	TARB1 OS=Poeciliopsis prolifica GN=TARB1 PE=4 SV=1 E(blastx)=5e-42
isogroup19279	Rho GTPase-activating protein 1 OS=Larimichthys crocea GN=EH28_01439 PE=4 SV=1 E(blastx)=1e-86
isogroup77699	SOX6 (Fragment) OS=Poeciliopsis prolifica GN=SOX6 PE=4 SV=1 E(blastx)=3e-13
isogroup42791	Akirin-2 (Fragment) OS=Fundulus heteroclitus PE=4 SV=1 E(blastx)=2e-35
isogroup23456	Conserved oligomeric Golgi complex subunit 1 OS=Larimichthys crocea GN=EH28_02207 PE=4 SV=1 E(blastx)=2e-16
isogroup37188	T-complex 11-like 2 OS=Nothobranchius korthausae GN=TCP11L2 PE=4 SV=1 E(blastx)=2e-66
isogroup50040	Zinc transporter 4 OS=Larimichthys crocea GN=EH28_08362 PE=4 SV=1 E(blastx)=1e-28
isogroup27670	Tripartite motif-containing protein 16 (Fragment) OS=Fundulus heteroclitus PE=4 SV=1 E(blastx)=1e-61
isogroup54971	Transmembrane protein 39A OS=Larimichthys crocea GN=EH28_11521 PE=4 SV=1 E(blastx)=7e-59
isogroup91482	Golgi reassembly-stacking protein 1 OS=Larimichthys crocea GN=EH28_08517 PE=4 SV=1 E(blastx)=5e-31
isogroup4863	E3 ubiquitin-protein ligase RNF213 OS=Fundulus heteroclitus PE=4 SV=1 E(blastx)=4e-137
isogroup97935	Butyrophilin subfamily 1 member A1 OS=Fundulus heteroclitus PE=4 SV=1 E(blastx)=1e-26
isogroup6987	Long-chain specific acyl-CoA dehydrogenase, mitochondrial (Fragment) OS=Ophiophagus hannah GN=Acadl PE=4 SV=1 E(blastx)=5e-19
isogroup22288	LRC42 (Fragment) OS=Poeciliopsis prolifica GN=LRC42 PE=4 SV=1 E(blastx)=4e-29
isogroup64791	Leucine-rich repeat-containing protein 15 OS=Fundulus heteroclitus PE=4 SV=1 E(blastx)=6e-06
isogroup31015	F26 (Fragment) OS=Poeciliopsis prolifica GN=F26 PE=4 SV=1 E(blastx)=6e-58
isogroup85852	Ceramide synthase 2 (Fragment) OS=Larimichthys crocea GN=EH28_00252 PE=4 SV=1 E(blastx)=2e-42
isogroup89040	Phosphoinositide phospholipase C OS=Dicentrarchus labrax GN=PLCE1 PE=4 SV=1 E(blastx)=5e-26
isogroup355	Tetraspanin OS=Gasterosteus aculeatus PE=3 SV=1 E(blastx)=8e-143
isogroup79191	Putative MinD/ParA family ATPase OS=Laribacter hongkongensis PE=4 SV=1 E(blastx)=7e-08
isogroup11306	Phospholipid-transporting ATPase OS=Larimichthys crocea GN=EH28_06815 PE=3 SV=1 E(blastx)=5e-64
isogroup32987	PPUP8548 (Fragment) OS=Poeciliopsis prolifica GN=PPUP8548 PE=4 SV=1 E(blastx)=4e-12
isogroup23757	Putative ATP-dependent RNA helicase DDX5 OS=Larimichthys crocea GN=EH28_05285 PE=3 SV=1 E(blastx)=1e-22
isogroup47263	Fibrinogen-like protein 1 OS=Larimichthys crocea GN=EH28_06562 PE=4 SV=1 E(blastx)=8e-49
isogroup45195	Adducin 3 (Gamma) a OS=Nothobranchius rachovii GN=ADD3A PE=4 SV=1 E(blastx)=4e-56
isogroup39983	WW domain containing E3 ubiquitin protein ligase 2 (Fragment) OS=Nothobranchius kadleci GN=WWP2 PE=4 SV=1 E(blastx)=1e-78
isogroup4486	Phosphoglycerate kinase OS=Aphyosemion striatum GN=PGK1 PE=3 SV=1 E(blastx)=2e-63
isogroup18519	Leukocyte immune-type receptor OS=Fundulus heteroclitus PE=4 SV=1 E(blastx)=5e-58
isogroup50436	Transmembrane protein 88 a (Fragment) OS=Nothobranchius rachovii GN=TMEM88A PE=4 SV=1 E(blastx)=2e-28
isogroup15512	Scavenger receptor class B type I (Fragment) OS=Larimichthys crocea PE=2 SV=1 E(blastx)=6e-91
isogroup37037	Peroxisomal membrane protein PEX16 OS=Larimichthys crocea GN=EH28_11768 PE=4 SV=1 E(blastx)=8e-64
isogroup57700	Casein kinase 2 alpha 2a (Fragment) OS=Nothobranchius furzeri GN=CK2A2A PE=4 SV=1 E(blastx)=2e-06
isogroup46771	Ubiquitin carrier protein OS=Dicentrarchus labrax GN=UBE2R2 PE=3 SV=1 E(blastx)=2e-63
isogroup18773	DnaJ subfamily C member 10 OS=Fundulus heteroclitus PE=4 SV=1 E(blastx)=3e-26
isogroup85866	Hexosyltransferase (Fragment) OS=Gasterosteus aculeatus PE=3 SV=1 E(blastx)=3e-46
isogroup42891	GTPase IMAP family member 7 OS=Larimichthys crocea GN=EH28_04245 PE=4 SV=1 E(blastx)=6e-18
isogroup101026	Zinc finger protein 462 OS=Fundulus heteroclitus PE=4 SV=1 E(blastx)=8e-08
isogroup74643	Ankyrin repeat family A protein 2 OS=Fundulus heteroclitus PE=4 SV=1 E(blastx)=3e-51
isogroup58084	Protein LTV1 OS=Fundulus heteroclitus PE=4 SV=1 E(blastx)=7e-16
isogroup26311	Chromosome 5 SCAF14581, whole genome shotgun sequence OS=Tetraodon nigroviridis GN=GSTENG00017651001 PE=4 SV=1 E(blastx)=8e-54
isogroup70084	Transmembrane protease serine 6 OS=Larimichthys crocea GN=EH28_00552 PE=3 SV=1 E(blastx)=2e-12
isogroup48231	Mothers against decapentaplegic 2 (Fragment) OS=Acanthisitta chloris GN=N310_01384 PE=4 SV=1 E(blastx)=2e-69
isogroup91901	Protein XRP2 OS=Fundulus heteroclitus PE=3 SV=1 E(blastx)=2e-37
isogroup78437	GALT5 (Fragment) OS=Poeciliopsis prolifica GN=GALT5 PE=4 SV=1 E(blastx)=1e-47
isogroup53067	Tyrosine-protein kinase (Fragment) OS=Homo sapiens PE=3 SV=1 E(blastx)=7e-68
isogroup8312	Mitochondrial carnitine/acylcarnitine carrier protein CACL OS=Larimichthys crocea GN=EH28_01274 PE=3 SV=1 E(blastx)=5e-158
isogroup51611	Lin-37 homolog OS=Salmo salar GN=LIN37 PE=2 SV=1 E(blastx)=3e-58
isogroup47815	Ditrans,polycis-polyprenyl diphosphate synthase ((2E,6E)-farnesyl diphosphate specific) OS=Aphyosemion striatum GN=DHDDS PE=3 SV=1 E(blastx)=2e-65
isogroup30738	AGTR2 OS=Poeciliopsis prolifica GN=AGTR2 PE=3 SV=1 E(blastx)=6e-58
isogroup37949	Glutamine-dependent NAD(+) synthetase OS=Fundulus heteroclitus PE=4 SV=1 E(blastx)=4e-41
isogroup76593	SRPK1 OS=Poeciliopsis prolifica GN=SRPK1 PE=4 SV=1 E(blastx)=5e-48
isogroup110978	Asparagine--tRNA ligase, cytoplasmic (Fragment) OS=Buceros rhinoceros silvestris GN=N320_04105 PE=4 SV=1 E(blastx)=3e-09
isogroup93869	Cytochrome b, ascorbate dependent 3a (Fragment) OS=Nothobranchius korthausae GN=CYBASC3A PE=4 SV=1 E(blastx)=2e-25
isogroup33724	Acid trehalase-like protein 1 OS=Larimichthys crocea GN=EH28_06518 PE=4 SV=1 E(blastx)=2e-51
isogroup67195	MyoD family inhibitor domain-containing protein OS=Larimichthys crocea GN=EH28_12879 PE=4 SV=1 E(blastx)=7e-24
isogroup46875	Dystonin OS=Larimichthys crocea GN=EH28_04027 PE=4 SV=1 E(blastx)=3e-21
isogroup99825	Structural maintenance of chromosomes protein 6 OS=Larimichthys crocea GN=EH28_05869 PE=4 SV=1 E(blastx)=4e-36
isogroup8704	Golgin subfamily A member 5 OS=Fundulus heteroclitus PE=4 SV=1 E(blastx)=5e-125
isogroup35448	VASN (Fragment) OS=Poeciliopsis prolifica GN=VASN PE=4 SV=1 E(blastx)=4e-51
isogroup47068	GALE OS=Poeciliopsis prolifica GN=GALE PE=3 SV=1 E(blastx)=9e-67
isogroup44027	ATP-dependent RNA helicase DDX19B OS=Fundulus heteroclitus PE=4 SV=1 E(blastx)=4e-08
isogroup79023	Leukocyte immune-type receptor TS32.15 L1.2b1 (Fragment) OS=Epinephelus coioides PE=2 SV=1 E(blastx)=6e-10
isogroup95773	Thromboxane A2 receptor OS=Larimichthys crocea GN=EH28_02345 PE=4 SV=1 E(blastx)=7e-25
isogroup64881	ABCB7 (Fragment) OS=Poeciliopsis prolifica GN=ABCB7 PE=4 SV=1 E(blastx)=3e-37
isogroup73965	Ephrin-B1 OS=Fundulus heteroclitus PE=3 SV=1 E(blastx)=3e-58
isogroup82105	Reverse transcriptase-like protein (Fragment) OS=Fundulus heteroclitus PE=4 SV=1 E(blastx)=9e-20
isogroup68681	RuvB-like helicase OS=Poeciliopsis prolifica GN=RUVB2 PE=3 SV=1 E(blastx)=9e-60
isogroup5124	Troponin T, cardiac muscle isoform OS=Larimichthys crocea GN=EH28_10805 PE=4 SV=1 E(blastx)=1e-08
isogroup36177	DCN1-like protein OS=Oreochromis niloticus GN=dcun1d4 PE=4 SV=1 E(blastx)=2e-80
isogroup42847	ArfGAP with SH3 domain, ankyrin repeat and PH domain 3 (Fragment) OS=Nothobranchius kadleci GN=ASAP3 PE=4 SV=1 E(blastx)=3e-70
isogroup19865	Polypyrimidine tract-binding protein 3 OS=Larimichthys crocea GN=EH28_11018 PE=4 SV=1 E(blastx)=4e-106
isogroup643	Myelin-associated glycoprotein OS=Fundulus heteroclitus PE=4 SV=1 E(blastx)=1e-139
isogroup14635	Core-binding factor subunit beta OS=Fundulus heteroclitus PE=4 SV=1 E(blastx)=3e-91
isogroup57596	Membrane-associated phosphatidylinositol transfer protein 2 OS=Fundulus heteroclitus PE=4 SV=1 E(blastx)=7e-11
isogroup26203	Suppression of tumorigenicity 7 (Fragment) OS=Nothobranchius kuhntae GN=ST7 PE=4 SV=1 E(blastx)=3e-47
isogroup103137	SYVC (Fragment) OS=Poeciliopsis prolifica GN=SYVC PE=4 SV=1 E(blastx)=7e-43
isogroup43117	PLAC9 (Fragment) OS=Poeciliopsis prolifica GN=PLAC9 PE=4 SV=1 E(blastx)=2e-17
isogroup35561	Vesicle-trafficking protein SEC22a OS=Fundulus heteroclitus PE=3 SV=1 E(blastx)=6e-88
isogroup22612	Chromosome 5 SCAF14581, whole genome shotgun sequence OS=Tetraodon nigroviridis GN=GSTENG00018160001 PE=4 SV=1 E(blastx)=3e-50
isogroup13290	2'-deoxynucleoside 5'-phosphate N-hydrolase 1 OS=Oreochromis niloticus GN=dnph1 PE=3 SV=1 E(blastx)=4e-78
isogroup57309	Perforin-1 OS=Larimichthys crocea GN=EH28_00499 PE=4 SV=1 E(blastx)=1e-41
isogroup58600	Chromosome 7 SCAF15001, whole genome shotgun sequence (Fragment) OS=Tetraodon nigroviridis GN=GSTENG00029902001 PE=4 SV=1 E(blastx)=2e-59
isogroup31128	Histidine triad HIT-5 (Fragment) OS=Fundulus heteroclitus PE=4 SV=1 E(blastx)=4e-12
isogroup45511	Uncharacterised protein OS=Chlamydia trachomatis GN=ERS075195_00618 PE=4 SV=1 E(blastx)=4e-07
isogroup1091	FAM57B OS=Anoplopoma fimbria GN=FA57B PE=2 SV=1 E(blastx)=2e-121
isogroup77636	KLF13 (Fragment) OS=Poeciliopsis prolifica GN=KLF13 PE=4 SV=1 E(blastx)=4e-46
isogroup840	ENTP2 (Fragment) OS=Poeciliopsis prolifica GN=ENTP2 PE=3 SV=1 E(blastx)=1e-115
isogroup95492	Solute carrier family 12 member 5 OS=Larimichthys crocea GN=EH28_06778 PE=4 SV=1 E(blastx)=1e-12
isogroup20554	E3 ubiquitin-protein ligase RNF19A OS=Fundulus heteroclitus PE=3 SV=1 E(blastx)=1e-23
isogroup34441	ABCA4 (Fragment) OS=Poeciliopsis prolifica GN=ABCA4 PE=4 SV=1 E(blastx)=1e-19
isogroup49248	CS055 (Fragment) OS=Poeciliopsis prolifica GN=CS055 PE=4 SV=1 E(blastx)=5e-19
isogroup14117	Cyclin-dependent kinase 2-associated protein 1 OS=Anoplopoma fimbria GN=CDKA1 PE=2 SV=1 E(blastx)=4e-62
isogroup4159	Glycolipid transfer protein (Fragment) OS=Myotis davidii GN=MDA_GLEAN10018107 PE=4 SV=1 E(blastx)=4e-15
isogroup10041	Poly [ADP-ribose] polymerase 12 OS=Larimichthys crocea GN=EH28_07095 PE=4 SV=1 E(blastx)=4e-34
isogroup16316	TRI16 (Fragment) OS=Poeciliopsis prolifica GN=TRI16 PE=4 SV=1 E(blastx)=6e-32
isogroup25218	Transposase (Fragment) OS=Fundulus heteroclitus PE=4 SV=1 E(blastx)=2e-71
isogroup77452	Dual specificity protein phosphatase OS=Oreochromis niloticus GN=dusp5 PE=3 SV=1 E(blastx)=2e-43
isogroup28127	Transcription factor HES-1 OS=Caligus rogercresseyi GN=HES1 PE=2 SV=1 E(blastx)=5e-77
isogroup25616	Arrestin domain-containing protein 2 OS=Larimichthys crocea GN=EH28_10849 PE=4 SV=1 E(blastx)=2e-54
isogroup29862	Cyclophilin-RNA interacting protein (Fragment) OS=Epinephelus bruneus PE=2 SV=1 E(blastx)=4e-25
isogroup4529	Chromosome 16 SCAF14537, whole genome shotgun sequence (Fragment) OS=Tetraodon nigroviridis GN=GSTENG00014801001 PE=4 SV=1 E(blastx)=2e-51
isogroup12382	Endoplasmic reticulum aminopeptidase 2 (Fragment) OS=Fundulus heteroclitus PE=4 SV=1 E(blastx)=2e-74
isogroup52914	ODO2 (Fragment) OS=Poeciliopsis prolifica GN=ODO2 PE=4 SV=1 E(blastx)=1e-32
isogroup81756	Dual specificity phosphatase 19 (Fragment) OS=Nothobranchius korthausae GN=DUSP19 PE=4 SV=1 E(blastx)=9e-40
isogroup39743	Protein FAM20A OS=Dicentrarchus labrax GN=FAM20A PE=4 SV=1 E(blastx)=1e-56
isogroup23237	Chromosome 7 SCAF14536, whole genome shotgun sequence (Fragment) OS=Tetraodon nigroviridis GN=GSTENG00014537001 PE=3 SV=1 E(blastx)=1e-19
isogroup46735	COF1 protein OS=Thanatephorus cucumeris (strain AG1-IB / isolate 7/3/14) GN=COF1 PE=3 SV=1 E(blastx)=4e-20
isogroup110633	STP1 protein OS=Plasmodium ovale wallikeri GN=POVWA2_091410 PE=4 SV=1 E(blastx)=6e-14
isogroup86110	Ubiquitin protein ligase E3C OS=Danio rerio GN=ube3c PE=2 SV=1 E(blastx)=2e-44
isogroup5680	RNA helicase (Fragment) OS=Aphyosemion striatum GN=DDX18 PE=3 SV=1 E(blastx)=2e-139
isogroup108712	ER lumen protein-retaining receptor OS=Takifugu rubripes GN=LOC101065176 PE=3 SV=1 E(blastx)=3e-06
isogroup68268	Patatin-like phospholipase domain-containing protein 2 OS=Larimichthys crocea GN=EH28_12842 PE=4 SV=1 E(blastx)=3e-45
isogroup20382	Ezrin-like OS=Scleropages formosus GN=Z043_112843 PE=4 SV=1 E(blastx)=6e-56
isogroup21889	EFC14 OS=Poeciliopsis prolifica GN=GOLI4 PE=4 SV=1 E(blastx)=9e-20
isogroup101651	Dkc1 protein (Fragment) OS=Danio rerio GN=dkc1 PE=2 SV=1 E(blastx)=7e-12
isogroup39689	SCFD1 OS=Poeciliopsis prolifica GN=SCFD1 PE=3 SV=1 E(blastx)=8e-42
isogroup12765	PRP16 (Fragment) OS=Poeciliopsis prolifica GN=PRP16 PE=4 SV=1 E(blastx)=1e-146
isogroup69594	WD repeat-containing protein 92 OS=Larimichthys crocea GN=EH28_01328 PE=4 SV=1 E(blastx)=5e-51
isogroup70609	PREDICTED: similar to Zinc finger protein 271 (Zinc finger protein 7) (HZF7) (Zinc finger protein ZNFphex133) (Epstein-Barr virus-induced zinc finger protein) (ZNF-EB) (CT-ZFP48) (Zinc finger protein) OS=Bathycoccus prasinos GN=Bathy04g01230 PE=4 SV=1 E(blastx)=3e-08
isogroup11428	U520 (Fragment) OS=Poeciliopsis prolifica GN=U520 PE=4 SV=1 E(blastx)=7e-88
isogroup57286	Ubiquitin-like 7 OS=Aphyosemion striatum GN=UBL7 PE=4 SV=1 E(blastx)=1e-64
isogroup85396	Vertebrate pleckstrin domain containing, family A (Phosphoinositide binding specific) member 2 (PLEKHA2) OS=Fundulus heteroclitus PE=4 SV=1 E(blastx)=2e-06
isogroup30770	Chromosome 10 SCAF15123, whole genome shotgun sequence OS=Tetraodon nigroviridis GN=GSTENG00035764001 PE=4 SV=1 E(blastx)=8e-53
isogroup92719	Ig heavy chain V region MOPC 141 (Fragment) OS=Fundulus heteroclitus PE=4 SV=1 E(blastx)=6e-26
isogroup10610	E3 ubiquitin-protein ligase RNF213 OS=Fundulus heteroclitus PE=4 SV=1 E(blastx)=1e-68
isogroup54893	28S ribosomal protein S11, mitochondrial OS=Salmo salar GN=RT11 PE=2 SV=1 E(blastx)=5e-23
isogroup70682	U4/U6 small nuclear ribonucleoprotein Prp3 OS=Larimichthys crocea GN=EH28_10433 PE=4 SV=1 E(blastx)=3e-37
isogroup42017	Synaptotagmin-like 1 OS=Nothobranchius korthausae GN=SYTL1 PE=4 SV=1 E(blastx)=1e-06
isogroup2494	Parafibromin OS=Larimichthys crocea GN=EH28_04453 PE=4 SV=1 E(blastx)=3e-145
isogroup41951	PHC1 (Fragment) OS=Poeciliopsis prolifica GN=PHC1 PE=4 SV=1 E(blastx)=2e-33
isogroup27027	Proteasome subunit beta type OS=Oplegnathus fasciatus PE=3 SV=1 E(blastx)=2e-23
isogroup54792	Diaphanous homolog 1 OS=Nothobranchius pienaari GN=CABZ01057928.1 PE=4 SV=1 E(blastx)=2e-63
isogroup74589	Thromboxane A2 receptor OS=Larimichthys crocea GN=EH28_02345 PE=4 SV=1 E(blastx)=3e-06
isogroup82656	Ubiquitin specific peptidase 10 OS=Nothobranchius kadleci GN=USP10 PE=3 SV=1 E(blastx)=1e-36
isogroup96908	COMD1 (Fragment) OS=Poeciliopsis prolifica GN=COMD1 PE=4 SV=1 E(blastx)=7e-07
isogroup82334	Phosphodiesterase (Fragment) OS=Nothobranchius kadleci GN=PDE2A PE=3 SV=1 E(blastx)=2e-22
isogroup110595	Tax1 (T-cell leukemia virus type I) binding protein (Fragment) OS=Fundulus heteroclitus PE=4 SV=1 E(blastx)=3e-12
isogroup16468	AhpC/TSA antioxidant enzyme domain containing 1 (Fragment) OS=Aphyosemion striatum GN=AAED1 PE=4 SV=1 E(blastx)=2e-45
isogroup38163	Transmembrane protein 205-like OS=Scleropages formosus GN=Z043_112293 PE=4 SV=1 E(blastx)=4e-14
isogroup14396	Alpha tubulin (Fragment) OS=Notothenia coriiceps PE=2 SV=1 E(blastx)=6e-93
isogroup84455	Pericentrin OS=Larimichthys crocea GN=EH28_07263 PE=4 SV=1 E(blastx)=7e-07
isogroup71861	Frizzled-2 OS=Amazona aestiva GN=AAES_81839 PE=3 SV=1 E(blastx)=8e-49
isogroup92953	PPUP4125 (Fragment) OS=Poeciliopsis prolifica GN=PPUP4126 PE=4 SV=1 E(blastx)=2e-25
isogroup23530	Aryl hydrocarbon receptor 2 (Fragment) OS=Sparus aurata GN=AHR2 PE=2 SV=1 E(blastx)=1e-88
isogroup106909	SAC3 domain-containing protein 1 OS=Larimichthys crocea GN=EH28_09516 PE=4 SV=1 E(blastx)=2e-26
isogroup14001	Nucleoporin 153 OS=Nothobranchius furzeri GN=NUP153 PE=4 SV=1 E(blastx)=2e-45
isogroup7897	Putative ATP-dependent RNA helicase DDX5 OS=Myotis brandtii GN=D623_10025247 PE=4 SV=1 E(blastx)=4e-06
isogroup26359	Sorting nexin-22 OS=Larimichthys crocea GN=EH28_12811 PE=4 SV=1 E(blastx)=9e-82
isogroup30923	V-maf musculoaponeurotic fibrosarcoma oncogene homolog (Avian) (Fragment) OS=Nothobranchius kadleci GN=MAF PE=3 SV=1 E(blastx)=9e-49
isogroup52423	NEK1 (Fragment) OS=Poeciliopsis prolifica GN=NEK1 PE=4 SV=1 E(blastx)=6e-65
isogroup91982	Nucleosome assembly domain-containing protein (Fragment) OS=Fundulus heteroclitus PE=4 SV=1 E(blastx)=8e-11
isogroup23314	Chromosome 10 SCAF15019, whole genome shotgun sequence OS=Tetraodon nigroviridis GN=GSTENG00032313001 PE=4 SV=1 E(blastx)=1e-109
isogroup32469	FCHO2 (Fragment) OS=Poeciliopsis prolifica GN=FCHO2 PE=4 SV=1 E(blastx)=4e-88
isogroup7245	ARF GTPase-activating protein GIT2 OS=Larimichthys crocea GN=EH28_10774 PE=4 SV=1 E(blastx)=1e-35
isogroup71831	ATP-binding cassette sub-family A member 1 OS=Fundulus heteroclitus PE=4 SV=1 E(blastx)=6e-06
isogroup3311	Ferritin OS=Dicentrarchus labrax GN=FRI3 PE=3 SV=1 E(blastx)=5e-117
isogroup8381	T-lymphocyte surface antigen Ly-9 OS=Larimichthys crocea GN=EH28_06007 PE=4 SV=1 E(blastx)=3e-37
isogroup9628	Family with sequence similarity 221, member A, putative (Fragment) OS=Fundulus heteroclitus PE=4 SV=1 E(blastx)=7e-58
isogroup98549	Zinc finger protein 638 OS=Larimichthys crocea GN=EH28_11760 PE=4 SV=1 E(blastx)=6e-09
isogroup10425	Ubiquitin thioesterase OTUB2 OS=Larimichthys crocea GN=EH28_02135 PE=4 SV=1 E(blastx)=3e-83
isogroup51640	Transmembrane 9 superfamily member (Fragment) OS=Gasterosteus aculeatus PE=3 SV=1 E(blastx)=1e-72
isogroup106851	Serine/threonine-protein kinase VRK1 OS=Fundulus heteroclitus PE=3 SV=1 E(blastx)=7e-38
isogroup84832	Proprotein convertase subtilisin/kexin type 6 (Fragment) OS=Cathartes aura GN=N323_05237 PE=4 SV=1 E(blastx)=1e-42
isogroup9707	HNF1 homeobox Ba OS=Nothobranchius furzeri GN=HNF1BA PE=4 SV=1 E(blastx)=6e-115
isogroup13095	Wiskott-Aldrich syndrome (Fragment) OS=Nothobranchius kadleci GN=WAS PE=4 SV=1 E(blastx)=3e-96
isogroup34514	Aquarius homolog (Fragment) OS=Nothobranchius kadleci GN=AQR PE=4 SV=1 E(blastx)=2e-72
isogroup59718	Glutaminase kidney-like OS=Scleropages formosus GN=Z043_117884 PE=3 SV=1 E(blastx)=2e-31
isogroup5571	SPRY domain containing 4 OS=Nothobranchius korthausae GN=SPRYD4 PE=4 SV=1 E(blastx)=1e-32
isogroup18391	TBC1 domain family, member 13, putative OS=Fundulus heteroclitus PE=4 SV=1 E(blastx)=6e-08
isogroup52798	Agrin (Fragment) OS=Perca flavescens GN=Agrn PE=2 SV=1 E(blastx)=7e-78
isogroup19383	RTJK OS=Poeciliopsis prolifica GN=RTJK PE=4 SV=1 E(blastx)=6e-71
isogroup1595	Complement component C3 (Fragment) OS=Epinephelus bruneus PE=2 SV=1 E(blastx)=2e-142
isogroup91238	ARI4A (Fragment) OS=Poeciliopsis prolifica GN=ARI4A PE=4 SV=1 E(blastx)=3e-29
isogroup50218	CC033 (Fragment) OS=Poeciliopsis prolifica GN=CC033 PE=4 SV=1 E(blastx)=1e-33
isogroup65238	CTNL1 (Fragment) OS=Poeciliopsis prolifica GN=CTNL1 PE=4 SV=1 E(blastx)=2e-54
isogroup19004	Alpha-N-acetylgalactosaminide alpha-2,6-sialyltransferase 3 OS=Salmo salar GN=SIA7C PE=2 SV=1 E(blastx)=1e-111
isogroup7407	Heterogeneous nuclear ribonucleoprotein K, like OS=Danio rerio GN=hnrpkl PE=2 SV=1 E(blastx)=1e-27
isogroup47339	Sialic acid-binding Ig lectin 5-like protein OS=Fundulus heteroclitus PE=4 SV=1 E(blastx)=1e-16
isogroup27127	Solute carrier family 9 (Sodium/hydrogen exchanger), member 8 OS=Nothobranchius kuhntae GN=SLC9A8 PE=4 SV=1 E(blastx)=1e-77
isogroup30592	PPUP310 OS=Poeciliopsis prolifica GN=PPUP310 PE=4 SV=1 E(blastx)=2e-40
isogroup55590	Leucine-rich repeat-containing protein 42 OS=Fundulus heteroclitus PE=4 SV=1 E(blastx)=1e-58
isogroup14169	RTJK (Fragment) OS=Poeciliopsis prolifica GN=RTJK PE=4 SV=1 E(blastx)=8e-45
isogroup51341	Protein phosphatase 1 regulatory subunit 3A OS=Larimichthys crocea GN=EH28_06736 PE=4 SV=1 E(blastx)=5e-30
isogroup49659	TLE2 (Fragment) OS=Poeciliopsis prolifica GN=TLE2 PE=4 SV=1 E(blastx)=2e-62
isogroup3223	Chromosome 2 SCAF14997, whole genome shotgun sequence OS=Tetraodon nigroviridis GN=GSTENG00029170001 PE=4 SV=1 E(blastx)=4e-24
isogroup92050	Killer cell lectin receptor subfamily G member 1 OS=Fundulus heteroclitus PE=4 SV=1 E(blastx)=1e-12
isogroup63534	UPF0364 protein OS=Larimichthys crocea GN=EH28_04575 PE=4 SV=1 E(blastx)=1e-59
isogroup78219	Zgc:92772 protein OS=Danio rerio GN=rab11bb PE=2 SV=1 E(blastx)=5e-48
isogroup75320	Putative exported protein OS=Xanthomonas campestris pv. campestris (strain B100) GN=xcc-b100_3678 PE=4 SV=1 E(blastx)=2e-59
isogroup10182	IKAROS family zinc finger 5 OS=Nothobranchius korthausae GN=IKZF5 PE=4 SV=1 E(blastx)=1e-77
isogroup20665	PININ (Fragment) OS=Poeciliopsis prolifica GN=PININ PE=4 SV=1 E(blastx)=6e-83
isogroup39624	Collagen IV alpha2 chain (Fragment) OS=Siniperca chuatsi PE=2 SV=1 E(blastx)=4e-89
isogroup29442	Chromosome 17 SCAF14532, whole genome shotgun sequence (Fragment) OS=Tetraodon nigroviridis GN=GSTENG00014296001 PE=4 SV=1 E(blastx)=8e-101
isogroup83127	MHC class II antigen alpha chain OS=Miichthys miiuy PE=2 SV=1 E(blastx)=2e-09
isogroup27580	Platelet-activating factor acetylhydrolase IB subunit alpha OS=Fundulus heteroclitus PE=4 SV=1 E(blastx)=5e-108
isogroup859	Calcyclin binding protein OS=Aphyosemion striatum GN=CACYBP PE=4 SV=1 E(blastx)=1e-108
isogroup16662	Sulfotransferase OS=Takifugu rubripes GN=LOC101064076 PE=3 SV=1 E(blastx)=2e-107
isogroup38928	Tyrosine-protein kinase OS=Fundulus heteroclitus PE=3 SV=1 E(blastx)=6e-69
isogroup6279	RING-box protein 2 OS=Larimichthys crocea GN=EH28_11419 PE=4 SV=1 E(blastx)=2e-71
isogroup62284	E3 ubiquitin-protein ligase RNF13 OS=Larimichthys crocea GN=EH28_05361 PE=4 SV=1 E(blastx)=1e-19
isogroup76685	Xaa-Pro dipeptidase PepQ OS=Klebsiella pneumoniae IS22 PE=4 SV=1 E(blastx)=8e-40
isogroup197	MHC class Ia antigen OS=Dicentrarchus labrax GN=Dila-UA PE=2 SV=1 E(blastx)=9e-170
isogroup14740	Chromosome 4 SCAF14971, whole genome shotgun sequence (Fragment) OS=Tetraodon nigroviridis GN=GSTENG00026677001 PE=4 SV=1 E(blastx)=1e-102
isogroup45643	ERGI3 OS=Poeciliopsis prolifica GN=ERGI3 PE=4 SV=1 E(blastx)=3e-62
isogroup11873	V-set and transmembrane domain-containing protein 4 OS=Fundulus heteroclitus PE=4 SV=1 E(blastx)=2e-07
isogroup83020	Nipped-B-like protein OS=Fundulus heteroclitus PE=4 SV=1 E(blastx)=1e-51
isogroup96631	Apoptogenic 1, mitochondrial (Fragment) OS=Aphyosemion striatum GN=APOPT1 PE=4 SV=1 E(blastx)=7e-18
isogroup59569	Ubiquitin carboxyl-terminal hydrolase 16 OS=Oreochromis niloticus GN=usp16 PE=3 SV=1 E(blastx)=3e-45
isogroup5251	Asparagine-linked glycosylation 5 homolog (Yeast, dolichyl-phosphate beta-glucosyltransferase) OS=Nothobranchius korthausae GN=ALG5 PE=4 SV=1 E(blastx)=7e-134
isogroup31188	Ceramide synthase 6 OS=Fundulus heteroclitus PE=4 SV=1 E(blastx)=1e-47
isogroup2331	Alpha-protein kinase 3 OS=Larimichthys crocea GN=EH28_10683 PE=4 SV=1 E(blastx)=8e-108
isogroup82989	Helicase MOV-10, putative OS=Fundulus heteroclitus PE=4 SV=1 E(blastx)=6e-35
isogroup21521	Insulin-like growth factor-binding protein 5 OS=Larimichthys crocea GN=EH28_05369 PE=4 SV=1 E(blastx)=3e-80
isogroup89573	Ankyrin repeat domain 50 OS=Nothobranchius furzeri GN=ANKRD50 PE=4 SV=1 E(blastx)=5e-19
isogroup12046	CB1 cannabinoid receptor-interacting protein 1 OS=Larimichthys crocea GN=EH28_01325 PE=4 SV=1 E(blastx)=8e-117
isogroup73904	N-acetylated-alpha-linked acidic dipeptidase-like protein OS=Larimichthys crocea GN=EH28_11217 PE=4 SV=1 E(blastx)=8e-44
isogroup63333	Si:ch211-214c7.4 (Fragment) OS=Nothobranchius pienaari GN=SI:CH211-214C7.4 PE=4 SV=1 E(blastx)=1e-10
isogroup108258	Aldehyde dehydrogenase OS=Gasterosteus aculeatus PE=3 SV=1 E(blastx)=8e-25
isogroup25723	K1C18 OS=Poeciliopsis prolifica GN=K1C18 PE=4 SV=1 E(blastx)=4e-94
isogroup32726	UPF0708 protein OS=Larimichthys crocea GN=EH28_05888 PE=4 SV=1 E(blastx)=5e-50
isogroup33348	UPF0061 protein azo1574 OS=Larimichthys crocea GN=EH28_10589 PE=4 SV=1 E(blastx)=4e-90
isogroup45550	Cytoglobin OS=Dissostichus mawsoni GN=CYGB1 PE=2 SV=1 E(blastx)=6e-29
isogroup107105	PAPOG (Fragment) OS=Poeciliopsis prolifica GN=PAPOG PE=4 SV=1 E(blastx)=8e-36
isogroup16858	Centromere protein V OS=Nothobranchius kadleci GN=CENPV PE=4 SV=1 E(blastx)=2e-69
isogroup21974	E3 ubiquitin/ISG15 ligase TRIM25 OS=Larimichthys crocea GN=EH28_01789 PE=4 SV=1 E(blastx)=1e-22
isogroup62977	Procollagen-lysine, 2-oxoglutarate 5-dioxygenase 3 OS=Nothobranchius rachovii GN=PLOD3 PE=4 SV=1 E(blastx)=2e-54
isogroup47976	Ras GTPase-activating-like protein IQGAP1-like OS=Scleropages formosus GN=Z043_100261 PE=4 SV=1 E(blastx)=6e-06
isogroup28327	Tyrosine-protein kinase OS=Siniperca chuatsi PE=2 SV=1 E(blastx)=3e-87
isogroup47757	Methionine aminopeptidase (Fragment) OS=Lynceus sp. 'Lyn' PE=2 SV=1 E(blastx)=2e-58
isogroup65588	Zinc finger protein 234 OS=Larimichthys crocea GN=EH28_08670 PE=4 SV=1 E(blastx)=8e-18
isogroup51819	AP1G1 (Fragment) OS=Poeciliopsis prolifica GN=AP1G1 PE=4 SV=1 E(blastx)=2e-64
isogroup79066	Chromosome 8 SCAF14543, whole genome shotgun sequence (Fragment) OS=Tetraodon nigroviridis GN=GSTENG00015346001 PE=4 SV=1 E(blastx)=5e-49
isogroup38915	MYOF (Fragment) OS=Poeciliopsis prolifica GN=MYOF PE=4 SV=1 E(blastx)=8e-82
isogroup33784	IgM haevy chain VH region (Fragment) OS=Oreochromis niloticus PE=2 SV=1 E(blastx)=5e-54
isogroup33033	Oxysterol-binding protein OS=Oreochromis niloticus GN=LOC100689819 PE=3 SV=1 E(blastx)=3e-73
isogroup72924	Tenomodulin OS=Larimichthys crocea GN=EH28_08598 PE=4 SV=1 E(blastx)=8e-45
isogroup95222	Zinc finger protein 25 OS=Larimichthys crocea GN=EH28_00096 PE=4 SV=1 E(blastx)=3e-34
isogroup53227	FRY (Fragment) OS=Poeciliopsis prolifica GN=FRY PE=4 SV=1 E(blastx)=2e-17
isogroup63847	Protein disulfide-isomerase OS=Scleropages formosus GN=Z043_101134 PE=3 SV=1 E(blastx)=8e-08
isogroup5755	Peptidyl-prolyl cis-trans isomerase (Fragment) OS=Aphyosemion striatum GN=PPIL4 PE=3 SV=1 E(blastx)=6e-21
isogroup5388	Heterogeneous nuclear ribonucleoprotein A/B OS=Nothobranchius kuhntae GN=HNRNPAB PE=4 SV=1 E(blastx)=2e-143
isogroup6863	Chromosome 1 open reading frame 198 OS=Nothobranchius pienaari GN=C20H1ORF198 PE=4 SV=1 E(blastx)=4e-07
isogroup78908	Glucagon receptor OS=Nothobranchius korthausae GN=GCGR PE=3 SV=1 E(blastx)=1e-13
isogroup66522	CPT1A OS=Poeciliopsis prolifica GN=CPT1A PE=4 SV=1 E(blastx)=1e-08
isogroup82761	Clusterin OS=Oreochromis niloticus GN=clu PE=3 SV=1 E(blastx)=2e-16
isogroup7757	Tyrosine-protein kinase Mer OS=Larimichthys crocea GN=EH28_10540 PE=3 SV=1 E(blastx)=8e-140
isogroup38949	Interferon-induced protein 44 OS=Larimichthys crocea GN=EH28_08095 PE=4 SV=1 E(blastx)=1e-25
isogroup111262	Cleavage stimulation factor subunit 1 (Fragment) OS=Homo sapiens GN=CSTF1 PE=1 SV=1 E(blastx)=3e-11
isogroup13859	Neuroblast differentiation-associated protein AHNAK OS=Fundulus heteroclitus PE=4 SV=1 E(blastx)=1e-67
isogroup3150	Perforin-1 OS=Fundulus heteroclitus PE=4 SV=1 E(blastx)=2e-174
isogroup105933	Cingulin-like protein 1 OS=Larimichthys crocea GN=EH28_04624 PE=4 SV=1 E(blastx)=1e-16
isogroup86275	ATP/GTP binding protein 1 (Fragment) OS=Nothobranchius kadleci GN=AGTPBP1 PE=4 SV=1 E(blastx)=6e-51
isogroup106612	Preprotein translocase subunit SecY domain-containing protein (Fragment) OS=Fundulus heteroclitus PE=4 SV=1 E(blastx)=5e-06
isogroup69046	Neuroblastoma-amplified sequence OS=Larimichthys crocea GN=EH28_10182 PE=4 SV=1 E(blastx)=8e-46
isogroup27204	Anoctamin OS=Oreochromis niloticus GN=ano5 PE=3 SV=1 E(blastx)=1e-36
isogroup101169	Stonustoxin subunit alpha-like protein OS=Fundulus heteroclitus PE=4 SV=1 E(blastx)=7e-20
isogroup58528	Chromosome 16 SCAF14974, whole genome shotgun sequence (Fragment) OS=Tetraodon nigroviridis GN=GSTENG00026695001 PE=4 SV=1 E(blastx)=9e-66
isogroup23015	Mediator of RNA polymerase II transcription, subunit 12 homolog (Fragment) OS=Nothobranchius pienaari GN=MED12 PE=4 SV=1 E(blastx)=2e-75
isogroup57812	Betaine homocysteine S-methyltansferase OS=Paralichthys olivaceus GN=BHMT PE=2 SV=1 E(blastx)=2e-49
isogroup82460	Differentially expressed in FDCP 6 OS=Fundulus heteroclitus PE=4 SV=1 E(blastx)=1e-13
isogroup42293	MICOS complex subunit OS=Larimichthys crocea GN=EH28_10822 PE=3 SV=1 E(blastx)=2e-25
isogroup86483	DNAation factor subunit alpha OS=Oplegnathus fasciatus PE=4 SV=1 E(blastx)=1e-32
isogroup5140	Hydroxyacid-oxoacid transhydrogenase, mitochondrial (Fragment) OS=Fundulus heteroclitus PE=4 SV=1 E(blastx)=1e-177
isogroup6661	YTHD2 (Fragment) OS=Poeciliopsis prolifica GN=YTHD2 PE=4 SV=1 E(blastx)=2e-79
isogroup659	MMP9 (Fragment) OS=Poeciliopsis prolifica GN=MMP9 PE=4 SV=1 E(blastx)=2e-33
isogroup25321	Siglec-4b like protein OS=Oreochromis niloticus PE=2 SV=1 E(blastx)=6e-38
isogroup86573	Membrane spanning protein DUF881 OS=Propionibacterium acnes (strain KPA171202 / DSM 16379) GN=PPA0183 PE=4 SV=1 E(blastx)=3e-51
isogroup7693	Chromosome 14 SCAF14723, whole genome shotgun sequence (Fragment) OS=Tetraodon nigroviridis GN=GSTENG00023152001 PE=4 SV=1 E(blastx)=1e-125
isogroup8207	E3 ubiquitin-protein ligase UBR1 OS=Fundulus heteroclitus PE=4 SV=1 E(blastx)=2e-51
isogroup29536	DNA-(apurinic or apyrimidinic site) lyase OS=Takifugu rubripes GN=apex2 PE=3 SV=1 E(blastx)=5e-42
isogroup74297	Programmed cell death 8 (Fragment) OS=Siniperca chuatsi PE=2 SV=1 E(blastx)=5e-20
isogroup2007	Transmembrane protein 134 OS=Anoplopoma fimbria GN=TM134 PE=2 SV=1 E(blastx)=6e-129
isogroup39690	HAUS7 (Fragment) OS=Poeciliopsis prolifica GN=HAUS7 PE=4 SV=1 E(blastx)=1e-47
isogroup46673	Chromosome 5 SCAF14581, whole genome shotgun sequence OS=Tetraodon nigroviridis GN=GSTENG00017736001 PE=4 SV=1 E(blastx)=5e-26
isogroup56909	PR domain zinc finger protein 2 OS=Larimichthys crocea GN=EH28_07136 PE=4 SV=1 E(blastx)=2e-49
isogroup86354	Chromosome 11 SCAF14479, whole genome shotgun sequence OS=Tetraodon nigroviridis GN=GSTENG00013574001 PE=3 SV=1 E(blastx)=2e-30
isogroup25	Tributyltin binding protein type 1 OS=Fundulus heteroclitus PE=4 SV=1 E(blastx)=8e-34
isogroup20898	Heparan-alpha-glucosaminide N-acetyltransferase OS=Fundulus heteroclitus PE=4 SV=1 E(blastx)=2e-103
isogroup75199	SH2 domain-containing protein 1A OS=Fundulus heteroclitus PE=4 SV=1 E(blastx)=4e-11
isogroup79968	Apolipoprotein N-acyltransferase OS=Acinetobacter junii SH205 GN=lnt PE=3 SV=1 E(blastx)=7e-52
isogroup43748	Cysteine protease OS=Gasterosteus aculeatus PE=3 SV=1 E(blastx)=2e-48
isogroup73430	NCAM1b OS=Siniperca chuatsi PE=2 SV=1 E(blastx)=2e-47
isogroup75644	Calcium/calmodulin-dependent 3',5'-cyclic nucleotide phosphodiesterase 1C OS=Larimichthys crocea GN=EH28_01846 PE=4 SV=1 E(blastx)=5e-10
isogroup73767	Phosphatidylinositol-specific phospholipase C, X domain containing 2 OS=Nothobranchius furzeri GN=PLCXD2 PE=4 SV=1 E(blastx)=7e-06
isogroup31470	Aminopeptidase N OS=Fundulus heteroclitus PE=4 SV=1 E(blastx)=7e-77
isogroup69252	CB044 (Fragment) OS=Poeciliopsis prolifica GN=CB044 PE=4 SV=1 E(blastx)=3e-16
isogroup45834	PLK2 (Fragment) OS=Poeciliopsis prolifica GN=PLK2 PE=4 SV=1 E(blastx)=6e-78
isogroup38024	Integrator complex subunit 1 OS=Larimichthys crocea GN=EH28_08611 PE=4 SV=1 E(blastx)=1e-62
isogroup17167	Techylectin (Fragment) OS=Siniperca chuatsi PE=2 SV=1 E(blastx)=1e-20
isogroup904	Chromosome 10 SCAF15019, whole genome shotgun sequence (Fragment) OS=Tetraodon nigroviridis GN=GSTENG00031924001 PE=4 SV=1 E(blastx)=3e-145
isogroup28909	Chromosome 9 SCAF14729, whole genome shotgun sequence OS=Tetraodon nigroviridis GN=GSTENG00023473001 PE=4 SV=1 E(blastx)=2e-15
isogroup54871	Ran GTPase activating protein 1b (Fragment) OS=Aphyosemion striatum GN=RANGAP1B PE=4 SV=1 E(blastx)=3e-22
isogroup21830	Tumor susceptibility 101 protein OS=Larimichthys crocea GN=EH28_09706 PE=4 SV=1 E(blastx)=1e-117
isogroup102001	DDE superfamily endonuclease (Fragment) OS=Nothobranchius korthausae GN=Nfu_g_1_024714 PE=4 SV=1 E(blastx)=4e-13
isogroup51489	TPC1 (Fragment) OS=Poeciliopsis prolifica GN=TPC1 PE=4 SV=1 E(blastx)=4e-38
isogroup25280	Protein CYR61 OS=Larimichthys crocea GN=EH28_04517 PE=4 SV=1 E(blastx)=1e-49
isogroup5218	Chromosome 14 SCAF14723, whole genome shotgun sequence OS=Tetraodon nigroviridis GN=GSTENG00023087001 PE=4 SV=1 E(blastx)=2e-32
isogroup81426	F-box/LRR-repeat protein 14 OS=Larimichthys crocea GN=EH28_09262 PE=4 SV=1 E(blastx)=2e-37
isogroup85342	L2HDH OS=Poeciliopsis prolifica GN=L2HDH PE=4 SV=1 E(blastx)=4e-07
isogroup19416	Circularly permutated Ras protein 1 OS=Fundulus heteroclitus PE=4 SV=1 E(blastx)=1e-47
isogroup47150	Protein shisa-4 OS=Larimichthys crocea GN=EH28_05915 PE=4 SV=1 E(blastx)=6e-13
isogroup108378	DnaJ homolog subfamily C member 7 OS=Dicentrarchus labrax GN=DNAJC7 PE=4 SV=1 E(blastx)=7e-35
isogroup77082	Protein phosphatase 1 regulatory subunit 21 OS=Larimichthys crocea GN=EH28_10528 PE=4 SV=1 E(blastx)=2e-52
isogroup74555	RNA polymerase subunit sigma-70 OS=Acidovorax temperans GN=RP29_12020 PE=4 SV=1 E(blastx)=1e-37
isogroup40589	Chromosome 11 SCAF14979, whole genome shotgun sequence (Fragment) OS=Tetraodon nigroviridis GN=GSTENG00027259001 PE=4 SV=1 E(blastx)=2e-36
isogroup14922	SGOL2 OS=Poeciliopsis prolifica GN=SGOL2 PE=4 SV=1 E(blastx)=3e-06
isogroup36007	Polymerase (DNA directed) kappa (Fragment) OS=Nothobranchius pienaari GN=POLK PE=4 SV=1 E(blastx)=8e-45
isogroup26956	H/ACA ribonucleoprotein complex non-core subunit NAF1 OS=Larimichthys crocea GN=EH28_11131 PE=4 SV=1 E(blastx)=2e-08
isogroup85767	LIM and senescent cell antigen-like domains 2 (Fragment) OS=Aphyosemion striatum GN=LIMS2 PE=4 SV=1 E(blastx)=2e-47
isogroup18401	T-complex protein 1 subunit theta OS=Fundulus heteroclitus PE=3 SV=1 E(blastx)=3e-99
isogroup1037	Dihydrolipoyllysine-residue succinyltransferase component of 2-oxoglutarate dehydrogenase complex, mitochondrial OS=Larimichthys crocea GN=EH28_07569 PE=4 SV=1 E(blastx)=3e-103
isogroup34306	POL (Fragment) OS=Poeciliopsis prolifica GN=POL PE=4 SV=1 E(blastx)=9e-63
isogroup68906	Tubulin gamma-2 chain (Fragment) OS=Fundulus heteroclitus PE=4 SV=1 E(blastx)=3e-33
isogroup12088	Type II inositol 1,4,5-trisphosphate 5-phosphatase OS=Fundulus heteroclitus PE=4 SV=1 E(blastx)=3e-146
isogroup91705	Interferon inducible protein Mx OS=Epinephelus akaara GN=Mx PE=2 SV=1 E(blastx)=4e-21
isogroup83897	PHF3 (Fragment) OS=Poeciliopsis prolifica GN=PHF3 PE=4 SV=1 E(blastx)=4e-18
isogroup49065	NAD-dependent deacetylase sirtuin-1 OS=Larimichthys crocea GN=EH28_05483 PE=4 SV=1 E(blastx)=6e-36
isogroup8568	Host cell factor C2 (Fragment) OS=Nothobranchius pienaari GN=HCFC2 PE=4 SV=1 E(blastx)=4e-80
isogroup72240	Kalirin OS=Larimichthys crocea GN=EH28_11386 PE=4 SV=1 E(blastx)=2e-49
isogroup99331	UDP-glucuronosyltransferase OS=Oryzias latipes PE=3 SV=1 E(blastx)=8e-30
isogroup104080	DENN domain-containing protein 2A OS=Fundulus heteroclitus PE=4 SV=1 E(blastx)=3e-14
isogroup61131	Phospholipid-transporting ATPase OS=Tetraodon nigroviridis PE=3 SV=1 E(blastx)=1e-49
isogroup105046	Sulfotransferase OS=Tetraodon nigroviridis PE=3 SV=1 E(blastx)=2e-07
isogroup392	Proline rich Gla (G-carboxyglutamic acid) 4 (Transmembrane) OS=Aphyosemion striatum GN=PRRG4 PE=4 SV=1 E(blastx)=3e-73
isogroup96822	KPCE (Fragment) OS=Poeciliopsis prolifica GN=KPCE PE=3 SV=1 E(blastx)=1e-46
isogroup46269	DDX20 (Fragment) OS=Poeciliopsis prolifica GN=DDX20 PE=4 SV=1 E(blastx)=1e-64
isogroup94182	Mitofusin 1 (Fragment) OS=Sparus aurata GN=MFN1 PE=2 SV=1 E(blastx)=4e-24
isogroup54615	SET and MYND domain containing 3 (Fragment) OS=Nothobranchius kadleci GN=SMYD3 PE=4 SV=1 E(blastx)=3e-53
isogroup52524	Amphiphysin OS=Aphyosemion striatum GN=AMPH PE=4 SV=1 E(blastx)=6e-19
isogroup93136	PAP associated domain containing 4 OS=Aphyosemion striatum GN=PAPD4 PE=4 SV=1 E(blastx)=3e-43
isogroup30123	Mitochondrial ATP synthase subunit f (Fragment) OS=Perca flavescens GN=Atp5j2 PE=2 SV=1 E(blastx)=7e-37
isogroup30876	Semaphorin 7A, GPI membrane anchor (John Milton Hagen blood group) OS=Nothobranchius furzeri GN=SEMA7A PE=3 SV=1 E(blastx)=2e-22
isogroup101817	Chromosome 15 SCAF14992, whole genome shotgun sequence (Fragment) OS=Tetraodon nigroviridis GN=GSTENG00028473001 PE=4 SV=1 E(blastx)=6e-12
isogroup53254	TRIB2 (Fragment) OS=Poeciliopsis prolifica GN=TRIB2 PE=4 SV=1 E(blastx)=3e-67
isogroup9301	KCRB (Fragment) OS=Poeciliopsis prolifica GN=KCRB PE=3 SV=1 E(blastx)=3e-97
isogroup14924	C2orf64 homolog OS=Esox lucius GN=CB064 PE=2 SV=1 E(blastx)=5e-44
isogroup52212	WD repeat domain 43 (Fragment) OS=Nothobranchius furzeri GN=WDR43 PE=4 SV=1 E(blastx)=1e-44
isogroup32372	TRI33 OS=Poeciliopsis prolifica GN=TRI33 PE=4 SV=1 E(blastx)=2e-74
isogroup86924	RNA-directed DNA polymerase from mobile element jockey OS=Larimichthys crocea GN=EH28_04896 PE=4 SV=1 E(blastx)=7e-18
isogroup45784	ATP-binding cassette sub-family B member 8, mitochondrial OS=Fundulus heteroclitus PE=4 SV=1 E(blastx)=6e-63
isogroup88537	UPF0234 protein F887_00557 OS=Acinetobacter sp. NIPH 2100 GN=F887_00557 PE=3 SV=1 E(blastx)=3e-27
isogroup86649	Transcriptional regulator OS=Pseudomonas aeruginosa BL04 GN=Q058_02606 PE=4 SV=1 E(blastx)=2e-37
isogroup10569	Sulfotransferase OS=Oreochromis niloticus GN=LOC100697618 PE=3 SV=1 E(blastx)=3e-168
isogroup6305	Homeodomain transcription factor 2, putative OS=Fundulus heteroclitus PE=4 SV=1 E(blastx)=3e-85
isogroup14661	Transmembrane 9 superfamily member OS=Poeciliopsis prolifica GN=TM9S2 PE=3 SV=1 E(blastx)=2e-63
isogroup5345	NF-kappa-B inhibitor delta OS=Larimichthys crocea GN=EH28_12804 PE=4 SV=1 E(blastx)=6e-19
isogroup94833	Gametogenetin-binding protein 2 OS=Larimichthys crocea GN=EH28_08150 PE=4 SV=1 E(blastx)=8e-07
isogroup67684	Interleukin-12 receptor subunit beta-1 OS=Fundulus heteroclitus PE=4 SV=1 E(blastx)=8e-22
isogroup43628	B-cell linker (Fragment) OS=Aphyosemion striatum GN=BLNK PE=4 SV=1 E(blastx)=2e-27
isogroup43928	Microtubule-associated protein RP/EB family member 2 OS=Larimichthys crocea GN=EH28_04119 PE=4 SV=1 E(blastx)=1e-35
isogroup39473	Transcription factor HES-4-B OS=Larimichthys crocea GN=EH28_12560 PE=4 SV=1 E(blastx)=2e-62
isogroup35703	Eukaryotic translation initiation factor 2B, subunit 4 delta (Fragment) OS=Nothobranchius korthausae GN=EIF2B4 PE=3 SV=1 E(blastx)=1e-21
isogroup96582	Ig lambda chain V-I region HA (Fragment) OS=Fundulus heteroclitus PE=4 SV=1 E(blastx)=9e-25
isogroup39238	Proton myo-inositol cotransporter OS=Fundulus heteroclitus PE=3 SV=1 E(blastx)=3e-11
isogroup83738	A-kinase anchor protein 13 OS=Larimichthys crocea GN=EH28_10564 PE=4 SV=1 E(blastx)=4e-21
isogroup69607	Microtubule-associated protein RP/EB family member 2 (Fragment) OS=Homo sapiens GN=MAPRE2 PE=1 SV=1 E(blastx)=7e-14
isogroup72559	MORC4 (Fragment) OS=Poeciliopsis prolifica GN=MORC4 PE=4 SV=1 E(blastx)=2e-30
isogroup27964	'Phosphatidylinositol 3,4,5-trisphosphate-dependent Rac exchanger 2 protein ' OS=Dicentrarchus labrax GN=PREX2 PE=4 SV=1 E(blastx)=1e-97
isogroup110499	Chromosome 13 SCAF15035, whole genome shotgun sequence (Fragment) OS=Tetraodon nigroviridis GN=GSTENG00033323001 PE=4 SV=1 E(blastx)=9e-34
isogroup31401	Chromosome 18 SCAF14665, whole genome shotgun sequence (Fragment) OS=Tetraodon nigroviridis GN=GSTENG00020872001 PE=4 SV=1 E(blastx)=5e-43
isogroup108464	TraB domain-containing protein OS=Fundulus heteroclitus PE=4 SV=1 E(blastx)=6e-06
isogroup16304	Vacuolar protein sorting-associated protein 13A OS=Larimichthys crocea GN=EH28_03014 PE=4 SV=1 E(blastx)=2e-99
isogroup15559	RHG09 (Fragment) OS=Poeciliopsis prolifica GN=RHG09 PE=4 SV=1 E(blastx)=4e-123
isogroup108632	Lysophosphatidic acid receptor 4 (Fragment) OS=Nothobranchius pienaari GN=LPAR4 PE=3 SV=1 E(blastx)=6e-31
isogroup61977	LOC567658 protein (Fragment) OS=Danio rerio GN=si:dkeyp-13d11.2 PE=2 SV=1 E(blastx)=5e-12
isogroup4602	Cleft lip and palate associated transmembrane protein 1, like OS=Nothobranchius furzeri GN=CLPTM1L PE=4 SV=1 E(blastx)=5e-56
isogroup88519	ATP9A (Fragment) OS=Poeciliopsis prolifica GN=ATP9A PE=4 SV=1 E(blastx)=1e-20
isogroup39092	CYFP1 (Fragment) OS=Poeciliopsis prolifica GN=CYFP1 PE=4 SV=1 E(blastx)=4e-83
isogroup100125	CMRF35-like molecule 9 OS=Larimichthys crocea GN=EH28_05125 PE=4 SV=1 E(blastx)=1e-16
isogroup4070	Kinase OS=Larimichthys crocea GN=EH28_11383 PE=3 SV=1 E(blastx)=4e-26
isogroup17782	FACT complex subunit SPT16 OS=Larimichthys crocea GN=EH28_09588 PE=4 SV=1 E(blastx)=3e-26
isogroup102782	PPUP3370 (Fragment) OS=Poeciliopsis prolifica GN=PPUP3370 PE=4 SV=1 E(blastx)=5e-07
isogroup92415	CAM1B OS=Poeciliopsis prolifica GN=CAM1B PE=4 SV=1 E(blastx)=4e-31
isogroup62621	KIAA0100 OS=Nothobranchius kadleci GN=AL954372.1 PE=4 SV=1 E(blastx)=1e-21
isogroup86267	PAN2 (Fragment) OS=Poeciliopsis prolifica GN=PAN2 PE=4 SV=1 E(blastx)=3e-41
isogroup19343	Transmembrane 4 L6 family member 1 OS=Larimichthys crocea GN=EH28_07499 PE=4 SV=1 E(blastx)=9e-56
isogroup12251	Prolylcarboxypeptidase (Angiotensinase C) OS=Nothobranchius korthausae GN=PRCP PE=4 SV=1 E(blastx)=9e-148
isogroup32319	Sequestosome 1 (Fragment) OS=Fundulus heteroclitus PE=4 SV=1 E(blastx)=7e-57
isogroup25691	Methylmalonate-semialdehyde dehydrogenase OS=Salmo salar GN=MMSA PE=2 SV=1 E(blastx)=3e-76
isogroup99923	Putative ATP-dependent RNA helicase DDX46 (Fragment) OS=Nestor notabilis GN=N333_00765 PE=4 SV=1 E(blastx)=3e-08
isogroup71701	Transforming growth factor beta-3 OS=Larimichthys crocea GN=EH28_07572 PE=3 SV=1 E(blastx)=4e-48
isogroup103291	Chromosome 9 SCAF14991, whole genome shotgun sequence (Fragment) OS=Tetraodon nigroviridis GN=GSTENG00028235001 PE=4 SV=1 E(blastx)=2e-30
isogroup7742	DCN1-like protein OS=Oryzias latipes GN=LOC101172367 PE=4 SV=1 E(blastx)=1e-171
isogroup68403	Ubiquitin-protein ligase E3A OS=Fundulus heteroclitus PE=4 SV=1 E(blastx)=2e-60
isogroup24264	Ribosome-binding protein 1 (Fragment) OS=Perca flavescens GN=Rrbp1 PE=2 SV=1 E(blastx)=6e-32
isogroup9395	Fibroblast growth factor receptor 4 OS=Larimichthys crocea GN=EH28_06932 PE=4 SV=1 E(blastx)=2e-11
isogroup25235	Platelet receptor Gi24 OS=Larimichthys crocea GN=EH28_11556 PE=4 SV=1 E(blastx)=5e-51
isogroup48137	Calreticulin OS=Lates calcarifer PE=3 SV=1 E(blastx)=2e-76
isogroup82230	E3 ubiquitin/ISG15 ligase TRIM25 OS=Larimichthys crocea GN=EH28_08720 PE=4 SV=1 E(blastx)=3e-44
isogroup56433	Adherens junction-associated protein 1 OS=Larimichthys crocea GN=EH28_03317 PE=4 SV=1 E(blastx)=4e-27
isogroup47848	GRB2 associated, regulator of MAPK1-like OS=Aphyosemion striatum GN=GAREML PE=4 SV=1 E(blastx)=2e-34
isogroup53147	PPUP1249 (Fragment) OS=Poeciliopsis prolifica GN=PPUP1249 PE=4 SV=1 E(blastx)=8e-06
isogroup66052	Bacteroides conjugative transposon TraJ protein OS=Chryseobacterium sp. StRB126 GN=traJ PE=4 SV=1 E(blastx)=6e-41
isogroup51628	CE152 (Fragment) OS=Poeciliopsis prolifica GN=CE152 PE=4 SV=1 E(blastx)=1e-14
isogroup82785	p20D2 (Fragment) OS=Poeciliopsis prolifica GN=P20D2 PE=4 SV=1 E(blastx)=6e-15
isogroup47878	PUS7 (Fragment) OS=Poeciliopsis prolifica GN=PUS7 PE=4 SV=1 E(blastx)=9e-54
isogroup62137	U3 small nucleolar RNA-associated protein 6 OS=Larimichthys crocea GN=EH28_03850 PE=4 SV=1 E(blastx)=2e-20
isogroup103198	Histidine ammonia-lyase OS=Pelodiscus sinensis GN=HAL PE=3 SV=1 E(blastx)=1e-12
isogroup60224	Ercc3 protein OS=Danio rerio GN=ercc3 PE=2 SV=1 E(blastx)=2e-12
isogroup12577	Mitochondrial 28S ribosomal protein S29 OS=Oplegnathus fasciatus PE=2 SV=1 E(blastx)=3e-97
isogroup7317	Inositol-requiring 1 alpha OS=Oryzias latipes GN=ERN1 PE=2 SV=1 E(blastx)=5e-28
isogroup29683	E3 ubiquitin-protein ligase UHRF2 OS=Larimichthys crocea GN=EH28_08966 PE=4 SV=1 E(blastx)=3e-70
isogroup86824	WASH complex subunit strumpellin OS=Larimichthys crocea GN=EH28_01356 PE=4 SV=1 E(blastx)=1e-41
isogroup42744	Sodium channel subunit beta-4 (Fragment) OS=Fundulus heteroclitus PE=4 SV=1 E(blastx)=2e-06
isogroup30464	Chromosome 2 SCAF14750, whole genome shotgun sequence OS=Tetraodon nigroviridis GN=GSTENG00024649001 PE=4 SV=1 E(blastx)=2e-07
isogroup37802	KGP24 (Fragment) OS=Poeciliopsis prolifica GN=KGP24 PE=4 SV=1 E(blastx)=1e-61
isogroup73737	CLPX OS=Poeciliopsis prolifica GN=CLPX PE=4 SV=1 E(blastx)=6e-52
isogroup44389	Mediator of cell motility 1 OS=Nothobranchius kuhntae GN=MEMO1 PE=3 SV=1 E(blastx)=8e-71
isogroup19777	UDP-glucose glycoprotein glucosyltransferase 1 OS=Nothobranchius korthausae GN=UGGT1 PE=4 SV=1 E(blastx)=1e-16
isogroup26010	Poly [ADP-ribose] polymerase (Fragment) OS=Aphyosemion striatum GN=PARP10 PE=4 SV=1 E(blastx)=2e-60
isogroup49345	Protein NLRC3 (Fragment) OS=Perca flavescens GN=Nlrc3 PE=2 SV=1 E(blastx)=1e-74
isogroup15331	Chromosome 9 SCAF14991, whole genome shotgun sequence (Fragment) OS=Tetraodon nigroviridis GN=GSTENG00027973001 PE=4 SV=1 E(blastx)=4e-76
isogroup14358	Integrin alpha-M OS=Dicentrarchus labrax GN=ITGAM PE=3 SV=1 E(blastx)=4e-88
isogroup7260	Inosine-5'-monophosphate dehydrogenase OS=Oreochromis niloticus GN=impdh2 PE=3 SV=1 E(blastx)=6e-155
isogroup24195	YbeY metallopeptidase (Putative) (Fragment) OS=Aphyosemion striatum GN=YBEY PE=3 SV=1 E(blastx)=6e-78
isogroup84314	Zinc finger protein 782 OS=Larimichthys crocea GN=EH28_02416 PE=4 SV=1 E(blastx)=6e-18
isogroup26696	Chromosome 18 SCAF7732, whole genome shotgun sequence OS=Tetraodon nigroviridis GN=GSTENG00005094001 PE=4 SV=1 E(blastx)=2e-28
isogroup18934	Enhancer of mRNA-decapping protein 3 (Fragment) OS=Fundulus heteroclitus PE=4 SV=1 E(blastx)=3e-123
isogroup94997	Cysteine-serine-rich nuclear protein 1a (Fragment) OS=Nothobranchius korthausae GN=CSRNP1A PE=4 SV=1 E(blastx)=8e-09
isogroup83164	C1q-like protein OS=Dissostichus mawsoni GN=pp2 PE=2 SV=1 E(blastx)=9e-20
isogroup14826	Selenocysteine insertion sequence-binding protein 2 OS=Fundulus heteroclitus PE=4 SV=1 E(blastx)=6e-12
isogroup28500	Integrin alpha-M OS=Dicentrarchus labrax GN=ITGAM PE=3 SV=1 E(blastx)=3e-61
isogroup16280	PGH2 (Fragment) OS=Poeciliopsis prolifica GN=PGH2 PE=4 SV=1 E(blastx)=7e-90
isogroup17122	Tyrosine aminotransferase (Fragment) OS=Nothobranchius pienaari GN=TAT PE=4 SV=1 E(blastx)=7e-11
isogroup89516	Kinase insert domain receptor like OS=Nothobranchius kuhntae GN=KDRL PE=3 SV=1 E(blastx)=4e-31
isogroup92176	Immune-type receptor 11 (Fragment) OS=Epinephelus coioides PE=2 SV=1 E(blastx)=1e-08
isogroup4116	Carboxypeptidase N subunit 2 OS=Fundulus heteroclitus PE=4 SV=1 E(blastx)=4e-77
isogroup84681	Protein kinase C, beta a OS=Nothobranchius pienaari GN=PRKCBA PE=4 SV=1 E(blastx)=2e-51
isogroup6638	Mitogen-activated protein kinase OS=Oreochromis niloticus GN=mapk15 PE=4 SV=1 E(blastx)=3e-44
isogroup9596	cDNA FLJ59044, highly similar to LINE-1 reverse transcriptase homolog OS=Homo sapiens PE=2 SV=1 E(blastx)=1e-135
isogroup8020	Serine/threonine-protein kinase receptor OS=Gasterosteus aculeatus GN=TGFBR2 (1 of many) PE=3 SV=1 E(blastx)=3e-108
isogroup14282	STRUM (Fragment) OS=Poeciliopsis prolifica GN=STRUM PE=4 SV=1 E(blastx)=2e-138
isogroup91340	Telomere-associated protein RIF1 OS=Larimichthys crocea GN=EH28_12852 PE=4 SV=1 E(blastx)=2e-15
isogroup60214	Chromosome 1 SCAF14770, whole genome shotgun sequence (Fragment) OS=Tetraodon nigroviridis GN=GSTENG00025747001 PE=4 SV=1 E(blastx)=1e-27
isogroup43999	MN1 (Fragment) OS=Poeciliopsis prolifica GN=MN1 PE=4 SV=1 E(blastx)=5e-58
isogroup44758	LUC7-like 2 (Fragment) OS=Nothobranchius kadleci GN=LUC7L2 PE=4 SV=1 E(blastx)=2e-77
isogroup68499	LIM homeobox transcription factor 1, beta b OS=Nothobranchius korthausae GN=LMX1BB PE=4 SV=1 E(blastx)=3e-42
isogroup55813	Tripartite motif-containing protein 35 OS=Fundulus heteroclitus PE=4 SV=1 E(blastx)=4e-20
isogroup11368	Perforin-1 OS=Fundulus heteroclitus PE=4 SV=1 E(blastx)=9e-75
isogroup15799	Double-stranded RNA-dependent protein kinase OS=Oplegnathus fasciatus GN=PKR PE=2 SV=1 E(blastx)=2e-20
isogroup66914	CPNE2 (Fragment) OS=Poeciliopsis prolifica GN=CPNE2 PE=4 SV=1 E(blastx)=4e-48
isogroup104214	ATPA (Fragment) OS=Poeciliopsis prolifica GN=ATPA PE=4 SV=1 E(blastx)=1e-46
isogroup16536	Merlin OS=Larimichthys crocea GN=EH28_07230 PE=4 SV=1 E(blastx)=4e-45
isogroup58319	Breast cancer anti-estrogen resistance 1 OS=Sciaenops ocellatus GN=BCAR1 PE=2 SV=1 E(blastx)=1e-08
isogroup105163	Ubiquitin (Fragment) OS=Mesocentrotus nudus PE=2 SV=1 E(blastx)=2e-06
isogroup63035	Asparagine synthetase domain-containing protein 1 (Fragment) OS=Dicrossus maculatus GN=ASNSD1 PE=4 SV=1 E(blastx)=6e-36
isogroup14118	Ubiquitin carboxyl-terminal hydrolase 40 OS=Larimichthys crocea GN=EH28_07269 PE=3 SV=1 E(blastx)=3e-116
isogroup18036	Anaphase promoting complex subunit 7 (Fragment) OS=Aphyosemion striatum GN=ANAPC7 PE=4 SV=1 E(blastx)=4e-100
isogroup101857	Transmembrane protein 55A OS=Nothobranchius pienaari GN=TMEM55A PE=4 SV=1 E(blastx)=7e-25
isogroup60206	Frizzled-5 OS=Larimichthys crocea GN=EH28_03228 PE=3 SV=1 E(blastx)=3e-62
isogroup59646	PHF20 (Fragment) OS=Poeciliopsis prolifica GN=PHF20 PE=4 SV=1 E(blastx)=4e-39
isogroup34177	Toll-like receptor 1 (Fragment) OS=Sparus aurata GN=TLR1 PE=2 SV=1 E(blastx)=3e-51
isogroup2498	Protein SON OS=Larimichthys crocea GN=EH28_01037 PE=4 SV=1 E(blastx)=6e-78
isogroup28590	Multidrug and toxin extrusion protein OS=Fundulus heteroclitus PE=3 SV=1 E(blastx)=4e-54
isogroup66654	Phosphoinositide phospholipase C OS=Takifugu rubripes GN=plcg1 PE=4 SV=1 E(blastx)=8e-54
isogroup69269	Serine/threonine kinase 38a (Fragment) OS=Nothobranchius rachovii GN=STK38A PE=4 SV=1 E(blastx)=5e-22
isogroup33101	DOCK5 (Fragment) OS=Poeciliopsis prolifica GN=DOCK5 PE=4 SV=1 E(blastx)=3e-84
isogroup18317	AP-3 complex subunit mu-1 OS=Larimichthys crocea GN=EH28_02409 PE=3 SV=1 E(blastx)=2e-132
isogroup22187	Protein pitchfork OS=Larimichthys crocea GN=EH28_06087 PE=4 SV=1 E(blastx)=1e-73
isogroup10363	Ubiquitin-like modifier-activating enzyme 1 OS=Dicentrarchus labrax GN=UBA1 PE=4 SV=1 E(blastx)=3e-131
isogroup107559	GPC5C (Fragment) OS=Poeciliopsis prolifica GN=GPC5C PE=4 SV=1 E(blastx)=9e-21
isogroup46521	Serine/threonine-protein kinase 17B OS=Larimichthys crocea GN=EH28_06309 PE=3 SV=1 E(blastx)=1e-13
isogroup48738	Putative family 31 glucosidase OS=Larimichthys crocea GN=EH28_07752 PE=3 SV=1 E(blastx)=6e-76
isogroup40248	Beta-ketoacyl synthase OS=Dicentrarchus labrax GN=DLA_XVIII04000 PE=4 SV=1 E(blastx)=7e-55
isogroup16843	'1,25-dihydroxyvitamin D(3) 24-hydroxylase, mitochondrial' OS=Dicentrarchus labrax GN=CYP24A1 PE=3 SV=1 E(blastx)=6e-28
isogroup48425	AT rich interactive domain 3B (Bright like) (Fragment) OS=Nothobranchius furzeri GN=ARID3B PE=4 SV=1 E(blastx)=6e-52
isogroup66763	tRNA-2-methylthio-N(6)-dimethylallyladenosine synthase OS=Bdellovibrio bacteriovorus GN=miaB PE=3 SV=1 E(blastx)=3e-21
isogroup332	PTH1R OS=Poeciliopsis prolifica GN=PTH1R PE=3 SV=1 E(blastx)=6e-81
isogroup55300	CWC25 spliceosome-associated protein OS=Fundulus heteroclitus PE=4 SV=1 E(blastx)=8e-20
isogroup15898	KLHL7 (Fragment) OS=Poeciliopsis prolifica GN=KLHL7 PE=4 SV=1 E(blastx)=8e-135
isogroup44776	SH3-domain binding protein 4 (Fragment) OS=Seriola quinqueradiata GN=SH3BP4 PE=2 SV=1 E(blastx)=3e-18
isogroup2328	Complement factor I (Fragment) OS=Fundulus heteroclitus PE=3 SV=1 E(blastx)=1e-177
isogroup91089	TBC1 domain family member 23 OS=Fundulus heteroclitus PE=4 SV=1 E(blastx)=3e-25
isogroup56237	Kinesin-like protein KIF19 OS=Larimichthys crocea GN=EH28_03427 PE=3 SV=1 E(blastx)=8e-49
isogroup21407	MORC3 (Fragment) OS=Poeciliopsis prolifica GN=MORC3 PE=4 SV=1 E(blastx)=5e-13
isogroup36712	PPUP3051 (Fragment) OS=Poeciliopsis prolifica GN=PPUP3051 PE=4 SV=1 E(blastx)=1e-74
isogroup52779	ETS-like factor OS=Larimichthys crocea GN=EH28_06865 PE=3 SV=1 E(blastx)=5e-11
isogroup63348	U3 small nucleolar RNA-associated protein 11 OS=Xiphophorus maculatus PE=3 SV=1 E(blastx)=4e-22
isogroup35649	Mu-crystallin homolog OS=Dicentrarchus labrax GN=CRYM PE=4 SV=1 E(blastx)=7e-68
isogroup25986	Flotillin 2 (Fragment) OS=Aphyosemion striatum GN=FLOT2 PE=4 SV=1 E(blastx)=4e-61
isogroup103445	tRNA-dihydrouridine(47) synthase [NAD(P)(+)] (Fragment) OS=Gasterosteus aculeatus PE=3 SV=1 E(blastx)=1e-38
isogroup48192	Cysteine N-palmitoyltransferase porcupine OS=Fundulus heteroclitus PE=3 SV=1 E(blastx)=6e-15
isogroup32704	C-lectin-A OS=Dicentrarchus labrax GN=CLA PE=2 SV=1 E(blastx)=1e-58
isogroup81236	Ankyrin repeat domain 33ba (Fragment) OS=Nothobranchius pienaari GN=ANKRD33BA PE=4 SV=1 E(blastx)=2e-29
isogroup2335	Merlin OS=Larimichthys crocea GN=EH28_07230 PE=4 SV=1 E(blastx)=5e-34
isogroup67041	Deltex 3 OS=Fundulus heteroclitus PE=4 SV=1 E(blastx)=5e-13
isogroup61324	G patch domain and ankyrin repeats 1 OS=Nothobranchius kadleci GN=GPANK1 PE=4 SV=1 E(blastx)=6e-11
isogroup57002	Myeloid/lymphoid or mixed-lineage leukemia 3b (Fragment) OS=Nothobranchius kuhntae GN=MLL3B PE=4 SV=1 E(blastx)=1e-17
isogroup106080	Pre-mRNA-splicing factor SF2 (Fragment) OS=Anthurium amnicola GN=SF2_11 PE=4 SV=1 E(blastx)=5e-14
isogroup59953	TRAD1 (Fragment) OS=Poeciliopsis prolifica GN=TRAD1 PE=4 SV=1 E(blastx)=1e-33
isogroup23995	WD repeat and HMG-box DNA-binding protein 1 OS=Larimichthys crocea GN=EH28_03690 PE=4 SV=1 E(blastx)=8e-16
isogroup67350	PPUP730 (Fragment) OS=Poeciliopsis prolifica GN=PPUP730 PE=4 SV=1 E(blastx)=2e-09
isogroup59379	RUBIC (Fragment) OS=Poeciliopsis prolifica GN=RUBIC PE=4 SV=1 E(blastx)=4e-63
isogroup17302	Serine/threonine-protein kinase TBK1-like OS=Scleropages formosus GN=Z043_121964 PE=4 SV=1 E(blastx)=1e-118
isogroup39758	Leucine rich repeat containing 57 OS=Aphyosemion striatum GN=LRRC57 PE=4 SV=1 E(blastx)=9e-44
isogroup48361	SUH (Fragment) OS=Poeciliopsis prolifica GN=SUH PE=4 SV=1 E(blastx)=7e-34
isogroup52603	Lipase OS=Rachycentron canadum PE=2 SV=1 E(blastx)=6e-28
isogroup34050	Tuberin OS=Larimichthys crocea GN=EH28_02111 PE=4 SV=1 E(blastx)=3e-33
isogroup40278	Vacuolar protein sorting-associated protein 16 OS=Larimichthys crocea GN=EH28_01162 PE=4 SV=1 E(blastx)=2e-76
isogroup60175	Protein Wnt (Fragment) OS=Aphyosemion striatum GN=WNT2BB PE=3 SV=1 E(blastx)=3e-54
isogroup26857	Chromosome 14 SCAF14647, whole genome shotgun sequence (Fragment) OS=Tetraodon nigroviridis GN=GSTENG00020321001 PE=4 SV=1 E(blastx)=1e-84
isogroup18090	E3 ubiquitin-protein ligase RAD18 OS=Anoplopoma fimbria GN=RAD18 PE=2 SV=1 E(blastx)=2e-78
isogroup47143	Glomulin, FKBP associated protein a (Fragment) OS=Nothobranchius kuhntae GN=GLMNA PE=4 SV=1 E(blastx)=8e-43
isogroup36238	Chromosome 17 open reading frame 53 (Fragment) OS=Aphyosemion striatum GN=C3H17ORF53 PE=4 SV=1 E(blastx)=3e-13
isogroup14803	PRGC2 (Fragment) OS=Poeciliopsis prolifica GN=PRGC2 PE=4 SV=1 E(blastx)=1e-54
isogroup45767	Growth hormone receptor type II OS=Sparus aurata GN=GHR-II PE=2 SV=2 E(blastx)=1e-24
isogroup99561	Regulator of telomere elongation helicase 1 OS=Oreochromis niloticus GN=rtel1 PE=3 SV=1 E(blastx)=6e-34
isogroup10173	RL3 (Fragment) OS=Poeciliopsis prolifica GN=RL3 PE=3 SV=1 E(blastx)=5e-158
isogroup71871	Mitotic checkpoint protein BUB3 OS=Dicentrarchus labrax GN=BUB3 PE=4 SV=1 E(blastx)=3e-47
isogroup30577	Phenylalanyl-tRNA synthetase, alpha subunit OS=Nothobranchius korthausae GN=FARSA PE=4 SV=1 E(blastx)=4e-79
isogroup31621	TBK1 (Fragment) OS=Poeciliopsis prolifica GN=TBK1 PE=4 SV=1 E(blastx)=2e-72
isogroup46924	U3 small nucleolar RNA-associated protein 6 OS=Larimichthys crocea GN=EH28_03850 PE=4 SV=1 E(blastx)=7e-53
isogroup7271	Matrin-3 OS=Larimichthys crocea GN=EH28_11129 PE=4 SV=1 E(blastx)=9e-70
isogroup97406	BCL2-like 12 (Proline rich) OS=Nothobranchius furzeri GN=BCL2L12 PE=4 SV=1 E(blastx)=2e-14
isogroup89803	Latent transforming growth factor beta binding protein 3 OS=Aphyosemion striatum GN=LTBP3 PE=4 SV=1 E(blastx)=2e-11
isogroup24130	Neoverrucotoxin subunit alpha (Fragment) OS=Larimichthys crocea GN=EH28_08776 PE=4 SV=1 E(blastx)=6e-80
isogroup23632	O-phosphoseryl-tRNA(Sec) selenium transferase OS=Takifugu rubripes GN=sepsecs PE=3 SV=1 E(blastx)=7e-53
isogroup66294	Phytanoyl-CoA 2-hydroxylase OS=Nothobranchius rachovii GN=PHYH PE=4 SV=1 E(blastx)=9e-17
isogroup76225	DEAH (Asp-Glu-Ala-His) box polypeptide 37 (Fragment) OS=Nothobranchius pienaari GN=DHX37 PE=4 SV=1 E(blastx)=2e-55
isogroup104182	LRC40 OS=Poeciliopsis prolifica GN=LRC40 PE=4 SV=1 E(blastx)=4e-17
isogroup56704	G protein-coupled receptor 152 (Fragment) OS=Nothobranchius kuhntae GN=CU571081.1 PE=3 SV=1 E(blastx)=5e-51
isogroup60326	Lysosomal-associated membrane protein 1 OS=Nothobranchius korthausae GN=LAMP1 PE=3 SV=1 E(blastx)=3e-20
isogroup96576	Sialoadhesin OS=Fundulus heteroclitus PE=4 SV=1 E(blastx)=1e-08
isogroup82504	Cation-transporting ATPase OS=Oncorhynchus mykiss GN=GSONMT00005118001 PE=3 SV=1 E(blastx)=7e-32
isogroup70200	Putative ribosomal RNA methyltransferase 2 OS=Larimichthys crocea GN=EH28_08606 PE=3 SV=1 E(blastx)=2e-45
isogroup5542	Nuclear receptor binding protein 1 OS=Nothobranchius pienaari GN=NRBP1 PE=4 SV=1 E(blastx)=1e-156
isogroup345	Regulator of G-protein signaling 3a (Fragment) OS=Nothobranchius kadleci GN=RGS3A PE=4 SV=1 E(blastx)=3e-102
isogroup2798	Ladinin 1 (Fragment) OS=Fundulus heteroclitus PE=4 SV=1 E(blastx)=3e-76
isogroup24958	Zinc finger BED domain-containing 1-like protein (Fragment) OS=Fundulus heteroclitus PE=4 SV=1 E(blastx)=7e-17
isogroup36273	MDM2 (Fragment) OS=Poeciliopsis prolifica GN=MDM2 PE=4 SV=1 E(blastx)=3e-57
isogroup110456	Protein-methionine sulfoxide oxidase MICAL2 OS=Larimichthys crocea GN=EH28_02448 PE=4 SV=1 E(blastx)=8e-33
isogroup86249	Niemann-Pick C1 protein (Fragment) OS=Fundulus heteroclitus PE=4 SV=1 E(blastx)=5e-14
isogroup14744	'Globoside alpha-1,3-N-acetylgalactosaminyltransferase 1' OS=Dicentrarchus labrax GN=GBGT1 PE=4 SV=1 E(blastx)=2e-115
isogroup55275	Phosphodiesterase 8A OS=Nothobranchius korthausae GN=PDE8A PE=3 SV=1 E(blastx)=6e-62
isogroup47578	CREL2 (Fragment) OS=Poeciliopsis prolifica GN=CREL2 PE=4 SV=1 E(blastx)=1e-55
isogroup91584	GRAM domain-containing protein 3 OS=Larimichthys crocea GN=EH28_02343 PE=4 SV=1 E(blastx)=2e-42
isogroup92670	Disintegrin and metalloproteinase domain-containing protein 9 OS=Larimichthys crocea GN=EH28_12585 PE=4 SV=1 E(blastx)=5e-19
isogroup29019	POL4 (Fragment) OS=Poeciliopsis prolifica GN=POL4 PE=4 SV=1 E(blastx)=1e-76
isogroup104479	DCN1-like protein OS=Poeciliopsis prolifica GN=DCNL4 PE=4 SV=1 E(blastx)=5e-45
isogroup5536	28S ribosomal protein S18b, mitochondrial OS=Anoplopoma fimbria GN=RT18B PE=2 SV=1 E(blastx)=5e-130
isogroup36487	Transcriptional adapter 2-alpha OS=Larimichthys crocea GN=EH28_09912 PE=4 SV=1 E(blastx)=3e-70
isogroup10710	Histone H2A deubiquitinase MYSM1 OS=Larimichthys crocea GN=EH28_11084 PE=4 SV=1 E(blastx)=1e-59
isogroup58899	Rbpja protein OS=Danio rerio GN=rbpja PE=2 SV=1 E(blastx)=5e-64
isogroup19652	Ankyrin repeat domain-containing protein 12 OS=Larimichthys crocea GN=EH28_01852 PE=4 SV=1 E(blastx)=7e-41
isogroup92507	Phospholipase D4 OS=Larimichthys crocea GN=EH28_07345 PE=4 SV=1 E(blastx)=2e-39
isogroup15003	CDC-like kinase 4a (Fragment) OS=Aphyosemion striatum GN=CLK4A PE=3 SV=1 E(blastx)=3e-87
isogroup67201	Apolipoprotein A-I (Fragment) OS=Siniperca chuatsi GN=ApoA1 PE=2 SV=1 E(blastx)=2e-13
isogroup62391	N-acylneuraminate cytidylyltransferase OS=Larimichthys crocea GN=EH28_09287 PE=4 SV=1 E(blastx)=2e-52
isogroup20327	Protein VAC14 OS=Larimichthys crocea GN=EH28_08672 PE=4 SV=1 E(blastx)=1e-116
isogroup19183	Murinoglobulin-2 OS=Larimichthys crocea GN=EH28_08539 PE=4 SV=1 E(blastx)=4e-68
isogroup84850	Pol polyprotein OS=Fundulus heteroclitus PE=4 SV=1 E(blastx)=3e-34
isogroup49852	Itchy E3 ubiquitin protein ligase (Fragment) OS=Nothobranchius pienaari GN=ITCH PE=4 SV=1 E(blastx)=3e-36
isogroup83101	GTPB5 (Fragment) OS=Poeciliopsis prolifica GN=GTPB5 PE=4 SV=1 E(blastx)=2e-45
isogroup27693	Choline transporter 5-like protein OS=Fundulus heteroclitus PE=3 SV=1 E(blastx)=3e-17
isogroup6781	Ras-related protein Rap-1A (Fragment) OS=Fundulus heteroclitus PE=4 SV=1 E(blastx)=2e-118
isogroup105138	Katanin p60 ATPase-containing subunit A1 OS=Gasterosteus aculeatus GN=KATNA1 PE=3 SV=1 E(blastx)=4e-20
isogroup77132	E3 ubiquitin-protein ligase RNF13 OS=Larimichthys crocea GN=EH28_05361 PE=4 SV=1 E(blastx)=2e-31
isogroup31176	Chromosome 13 SCAF14627, whole genome shotgun sequence OS=Tetraodon nigroviridis GN=GSTENG00019781001 PE=4 SV=1 E(blastx)=2e-65
isogroup19118	SRP68 (Fragment) OS=Poeciliopsis prolifica GN=SRP68 PE=4 SV=1 E(blastx)=4e-126
isogroup9012	Reverse transcriptase OS=Fundulus heteroclitus PE=4 SV=1 E(blastx)=3e-18
isogroup68622	Proteasome (Prosome, macropain) activator subunit 4 OS=Nothobranchius rachovii GN=PSME4 PE=4 SV=1 E(blastx)=1e-06
isogroup22068	Spindlin-1 OS=Fundulus heteroclitus PE=4 SV=1 E(blastx)=4e-109
isogroup33592	TRA protein OS=Fundulus heteroclitus PE=4 SV=1 E(blastx)=2e-28
isogroup51403	Chromosome 7 SCAF14601, whole genome shotgun sequence (Fragment) OS=Tetraodon nigroviridis GN=GSTENG00018920001 PE=4 SV=1 E(blastx)=1e-60
isogroup7810	Serine/threonine-protein phosphatase (Fragment) OS=Nothobranchius kadleci GN=PPP5C PE=3 SV=1 E(blastx)=3e-161
isogroup79040	CREB-binding protein OS=Fundulus heteroclitus PE=4 SV=1 E(blastx)=9e-35
isogroup63580	Lethal(3)malignant brain tumor-like 2 protein OS=Dicentrarchus labrax GN=L3MBTL2 PE=4 SV=1 E(blastx)=2e-49
isogroup14651	Chromosome 14 open reading frame 166 OS=Aphyosemion striatum GN=C17H14ORF166 PE=4 SV=1 E(blastx)=3e-113
isogroup85643	Ornithine decarboxylase antizyme 1 (Fragment) OS=Fundulus heteroclitus PE=4 SV=1 E(blastx)=3e-25
isogroup2810	Mitochondrial pyruvate carrier OS=Tetraodon nigroviridis GN=GSTENG00025979001 PE=3 SV=1 E(blastx)=2e-53
isogroup106587	LRP1 OS=Poeciliopsis prolifica GN=LRP1 PE=4 SV=1 E(blastx)=4e-32
isogroup62673	Zinc finger CCHC domain-containing protein 24 (Fragment) OS=Ophiophagus hannah GN=ZCCHC24 PE=4 SV=1 E(blastx)=2e-18
isogroup94411	Microsomal triglyceride transfer protein (Fragment) OS=Larimichthys crocea PE=2 SV=1 E(blastx)=8e-42
isogroup2473	Chaperone activity of bc1 complex, mitochondrial-like protein OS=Fundulus heteroclitus PE=4 SV=1 E(blastx)=4e-120
isogroup63967	Vacuolar protein sorting-associated protein 35 (Fragment) OS=Salmo salar GN=VPS35 PE=2 SV=1 E(blastx)=2e-57
isogroup60787	Reverse transcriptase OS=Fundulus heteroclitus PE=4 SV=1 E(blastx)=3e-07
isogroup100192	MutY homolog (Fragment) OS=Nothobranchius kuhntae GN=MUTYH PE=4 SV=1 E(blastx)=1e-29
isogroup20238	Serine/threonine-protein phosphatase (Fragment) OS=Aphyosemion striatum GN=PPP1CBL PE=3 SV=1 E(blastx)=3e-128
isogroup15988	CUGBP, Elav-like family member 2 (Fragment) OS=Nothobranchius pienaari GN=CELF2 PE=4 SV=1 E(blastx)=7e-84
isogroup3022	Alpha-globin transcription factor CP2 (Fragment) OS=Fundulus heteroclitus PE=4 SV=1 E(blastx)=3e-113
isogroup20507	B-cell receptor-associated protein 29 OS=Oplegnathus fasciatus PE=2 SV=1 E(blastx)=2e-85
isogroup49069	KRIT1, ankyrin repeat containing (Fragment) OS=Nothobranchius pienaari GN=KRIT1 PE=4 SV=1 E(blastx)=4e-59
isogroup52419	Inactive ubiquitin carboxyl-terminal hydrolase 53 OS=Larimichthys crocea GN=EH28_04595 PE=4 SV=1 E(blastx)=3e-22
isogroup56941	ATP synthase subunit beta OS=Thelohanellus kitauei GN=RF11_06781 PE=3 SV=1 E(blastx)=3e-55
isogroup4146	Pleckstrin domain-containing family A member 8 OS=Larimichthys crocea GN=EH28_12774 PE=4 SV=1 E(blastx)=3e-155
isogroup92256	Si:dkey-29p23.1 (Fragment) OS=Nothobranchius rachovii GN=SI:DKEY-29P23.1 PE=4 SV=1 E(blastx)=2e-16
isogroup44785	Zinc finger and BTB domain-containing protein 48 OS=Fundulus heteroclitus PE=4 SV=1 E(blastx)=8e-07
isogroup15092	UAP56-interacting factor OS=Larimichthys crocea GN=EH28_04463 PE=4 SV=1 E(blastx)=5e-52
isogroup8692	RIOK2 OS=Poeciliopsis prolifica GN=RIOK2 PE=4 SV=1 E(blastx)=2e-43
isogroup90195	Nipped-B-like protein OS=Larimichthys crocea GN=EH28_08963 PE=4 SV=1 E(blastx)=5e-38
isogroup60706	TCB1 OS=Poeciliopsis prolifica GN=TCB1 PE=4 SV=1 E(blastx)=1e-11
isogroup7941	Transmembrane protein 14C OS=Larimichthys crocea GN=EH28_03594 PE=4 SV=1 E(blastx)=1e-43
isogroup51101	Kelch 6-like protein OS=Fundulus heteroclitus PE=4 SV=1 E(blastx)=2e-69
isogroup51263	Sialoadhesin OS=Larimichthys crocea GN=EH28_03348 PE=4 SV=1 E(blastx)=7e-10
isogroup27936	Reverse transcriptase-like protein OS=Fundulus heteroclitus PE=4 SV=1 E(blastx)=2e-16
isogroup31930	GPCP1 OS=Poeciliopsis prolifica GN=GPCP1 PE=4 SV=1 E(blastx)=1e-22
isogroup105638	ADP-ribosylation-like factor 6 interacting protein 6 OS=Nothobranchius kuhntae GN=ARL6IP6 PE=4 SV=1 E(blastx)=2e-24
isogroup89956	Myosin, heavy polypeptide 11, smooth muscle a (Fragment) OS=Nothobranchius rachovii GN=MYH11A PE=4 SV=1 E(blastx)=4e-16
isogroup97553	Chromosome 13 SCAF15000, whole genome shotgun sequence OS=Tetraodon nigroviridis GN=GSTENG00029847001 PE=4 SV=1 E(blastx)=4e-25
isogroup46066	Thyrotropin receptor OS=Larimichthys crocea GN=TSHR PE=3 SV=1 E(blastx)=1e-42
isogroup20439	Glycerophosphocholine phosphodiesterase GDE1 homolog (Fragment) OS=Nothobranchius korthausae GN=GPCPD1 PE=4 SV=1 E(blastx)=4e-23
isogroup44371	Receptor-interacting serine-threonine kinase 2 (Fragment) OS=Nothobranchius kuhntae GN=RIPK2 PE=4 SV=1 E(blastx)=1e-68
isogroup92528	26S proteasome non-ATPase regulatory subunit 1 OS=Larimichthys crocea GN=EH28_10231 PE=4 SV=1 E(blastx)=6e-16
isogroup92672	Hermansky-Pudlak syndrome 5 protein3 OS=Fundulus heteroclitus PE=4 SV=1 E(blastx)=2e-07
isogroup8675	Tousled-like kinase 1b (Fragment) OS=Nothobranchius rachovii GN=TLK1B PE=4 SV=1 E(blastx)=1e-156
isogroup91588	Collagen, type IV, alpha 3 (Goodpasture antigen) binding protein a (Fragment) OS=Nothobranchius korthausae GN=COL4A3BPA PE=4 SV=1 E(blastx)=6e-50
isogroup2752	GTPase IMAP family member 8 OS=Larimichthys crocea GN=EH28_01907 PE=4 SV=1 E(blastx)=3e-103
isogroup71350	Ribonuclease H2 subunit C OS=Fundulus heteroclitus PE=4 SV=1 E(blastx)=2e-43
isogroup74050	RNA-binding protein 41 OS=Larimichthys crocea GN=EH28_10186 PE=4 SV=1 E(blastx)=3e-50
isogroup63611	Oligophrenin-1 OS=Larimichthys crocea GN=EH28_08305 PE=4 SV=1 E(blastx)=2e-58
isogroup82635	4-hydroxyphenylpyruvate dioxygenase b OS=Nothobranchius korthausae GN=HPDB PE=4 SV=1 E(blastx)=4e-36
isogroup1261	Meteorin OS=Larimichthys crocea GN=EH28_03261 PE=4 SV=1 E(blastx)=2e-62
isogroup41898	Zinc finger Ran-binding domain-containing protein 1 (Fragment) OS=Salmo salar GN=ZRAN1 PE=2 SV=1 E(blastx)=7e-68
isogroup15461	CHMP family, member 7 OS=Nothobranchius kuhntae GN=CHMP7 PE=4 SV=1 E(blastx)=2e-21
isogroup9819	Protein Njmu-R1 OS=Larimichthys crocea GN=EH28_02589 PE=4 SV=1 E(blastx)=9e-162
isogroup26014	Septin 6 OS=Nothobranchius furzeri GN=SEPT6 PE=3 SV=1 E(blastx)=2e-94
isogroup29320	Insulin receptor substrate 2 OS=Fundulus heteroclitus PE=4 SV=1 E(blastx)=3e-56
isogroup4476	Diphthamide biosynthesis 3 OS=Danio rerio GN=dph3 PE=2 SV=1 E(blastx)=1e-27
isogroup22038	FABPI (Fragment) OS=Poeciliopsis prolifica GN=FABPI PE=3 SV=1 E(blastx)=7e-65
isogroup46131	Chromosome 12 SCAF14999, whole genome shotgun sequence (Fragment) OS=Tetraodon nigroviridis GN=GSTENG00029380001 PE=4 SV=1 E(blastx)=5e-67
isogroup22666	Glycerol-3-phosphate acyltransferase 3 OS=Larimichthys crocea GN=EH28_11026 PE=4 SV=1 E(blastx)=4e-13
isogroup37404	Tripartite motif protein 39.1 OS=Fundulus heteroclitus PE=4 SV=1 E(blastx)=8e-34
isogroup48034	NAD(P) transhydrogenase, mitochondrial OS=Fundulus heteroclitus PE=4 SV=1 E(blastx)=2e-41
isogroup31529	PPUP7094 (Fragment) OS=Poeciliopsis prolifica GN=PPUP7094 PE=4 SV=1 E(blastx)=4e-42
isogroup50074	E3 ubiquitin/ISG15 ligase TRIM25 OS=Larimichthys crocea GN=EH28_02224 PE=4 SV=1 E(blastx)=6e-69
isogroup28747	N-myc-interactor OS=Larimichthys crocea GN=EH28_05428 PE=4 SV=1 E(blastx)=7e-72
isogroup70867	ARRD3 OS=Poeciliopsis prolifica GN=ARRD3 PE=3 SV=1 E(blastx)=1e-50
isogroup77649	TonB-dependent receptor OS=Acidovorax sp. (strain JS42) GN=Ajs_1096 PE=3 SV=1 E(blastx)=2e-51
isogroup38897	Alpha-2-macroglobulin (Fragment) OS=Rachycentron canadum PE=2 SV=1 E(blastx)=2e-81
isogroup61942	Adiponectin receptor 2 (Fragment) OS=Danio rerio GN=adipor2 PE=2 SV=1 E(blastx)=3e-58
isogroup67725	Phosphate regulating gene with homologues to endopeptidases on the X chromosome (Fragment) OS=Nothobranchius pienaari GN=PHEX PE=4 SV=1 E(blastx)=4e-58
isogroup19519	Chromosome 15 SCAF14992, whole genome shotgun sequence OS=Tetraodon nigroviridis GN=GSTENG00028336001 PE=4 SV=1 E(blastx)=3e-13
isogroup12352	Glutamyl aminopeptidase (Fragment) OS=Nothobranchius furzeri GN=ENPEP PE=4 SV=1 E(blastx)=1e-119
isogroup28577	Phosphoribosyl pyrophosphate synthetase-associated protein 1 (Fragment) OS=Nothobranchius korthausae GN=PRPSAP1 PE=4 SV=1 E(blastx)=6e-40
isogroup77188	Protein arginine methyltransferase OS=Ictalurus punctatus GN=prmt1 PE=2 SV=1 E(blastx)=9e-29
isogroup25653	Mannosyltransferase OS=Nothobranchius korthausae GN=PIGB PE=3 SV=1 E(blastx)=4e-16
isogroup33427	Interferon-induced protein with tetratricopeptide repeats 1 (Fragment) OS=Larimichthys crocea GN=EH28_04275 PE=4 SV=1 E(blastx)=1e-48
isogroup79818	Ras-related protein Rab-5C OS=Rhipicephalus appendiculatus PE=4 SV=1 E(blastx)=1e-21
isogroup56157	C-C chemokine receptor type 9 OS=Larimichthys crocea GN=EH28_01899 PE=3 SV=1 E(blastx)=1e-35
isogroup60035	Cytosolic purine 5'-nucleotidase (Fragment) OS=Fundulus heteroclitus PE=4 SV=1 E(blastx)=7e-57
isogroup1731	AN1-type zinc finger protein 2B OS=Larimichthys crocea GN=EH28_08614 PE=4 SV=1 E(blastx)=2e-142
isogroup71598	Peripheral myelin protein 22 OS=Dicentrarchus labrax GN=PMP22 PE=3 SV=1 E(blastx)=3e-45
isogroup61686	KN motif and ankyrin repeat domain-containing protein 1 OS=Larimichthys crocea GN=EH28_06820 PE=4 SV=1 E(blastx)=3e-54
isogroup16839	S15A4 (Fragment) OS=Poeciliopsis prolifica GN=S15A4 PE=4 SV=1 E(blastx)=2e-90
isogroup11905	RUFY1 (Fragment) OS=Poeciliopsis prolifica GN=RUFY1 PE=4 SV=1 E(blastx)=2e-110
isogroup19953	Chromosome 3 SCAF14978, whole genome shotgun sequence (Fragment) OS=Tetraodon nigroviridis GN=GSTENG00027157001 PE=4 SV=1 E(blastx)=1e-94
isogroup67303	RING finger protein 122-like OS=Scleropages formosus GN=Z043_108169 PE=4 SV=1 E(blastx)=2e-18
isogroup10636	DPOG1 OS=Poeciliopsis prolifica GN=DPOG1 PE=4 SV=1 E(blastx)=3e-139
isogroup10707	Niemann-Pick C1-like protein 1 OS=Larimichthys crocea GN=EH28_03930 PE=4 SV=1 E(blastx)=2e-62
isogroup20094	Uracil nucleotide/cysteinyl leukotriene receptor OS=Dicentrarchus labrax GN=GPR17 PE=3 SV=1 E(blastx)=6e-92
isogroup71166	Kynurenine 3-monooxygenase OS=Poecilia formosa GN=KMO PE=3 SV=1 E(blastx)=6e-09
isogroup35182	Transcription initiation factor TFIID subunit 1 OS=Larimichthys crocea GN=EH28_09052 PE=4 SV=1 E(blastx)=5e-47
isogroup71038	Vinculin (Fragment) OS=Nothobranchius pienaari GN=VCL PE=4 SV=1 E(blastx)=5e-61
isogroup88265	Sodium channel and clathrin linker 1 (Fragment) OS=Nothobranchius kadleci GN=SCLT1 PE=4 SV=1 E(blastx)=7e-14
isogroup43896	Filamin-A-interacting protein 1 OS=Larimichthys crocea GN=EH28_12194 PE=4 SV=1 E(blastx)=1e-44
isogroup76190	ABHGA (Fragment) OS=Poeciliopsis prolifica GN=ABHGA PE=4 SV=1 E(blastx)=1e-57
isogroup8551	Vav 1 guanine nucleotide exchange factor (Fragment) OS=Nothobranchius rachovii GN=VAV1 PE=4 SV=1 E(blastx)=1e-112
isogroup90053	Islet cell autoantigen 1 OS=Larimichthys crocea GN=EH28_10745 PE=4 SV=1 E(blastx)=5e-10
isogroup59976	AT hook containing transcription factor 1 (Fragment) OS=Nothobranchius korthausae GN=AHCTF1 PE=4 SV=1 E(blastx)=2e-19
isogroup29670	DEAD-box RNA-dependent helicase (Fragment) OS=Epinephelus bruneus PE=2 SV=1 E(blastx)=6e-16
isogroup45458	RG1BA OS=Poeciliopsis prolifica GN=RG1BA PE=4 SV=1 E(blastx)=2e-74
isogroup37197	ZEB2 (Fragment) OS=Poeciliopsis prolifica GN=ZEB2 PE=4 SV=1 E(blastx)=2e-21
isogroup4818	HIV-1 Tat specific factor 1 OS=Fundulus heteroclitus PE=4 SV=1 E(blastx)=3e-176
isogroup50041	KN motif and ankyrin repeat domain-containing protein 1 OS=Larimichthys crocea GN=EH28_06820 PE=4 SV=1 E(blastx)=2e-64
isogroup24744	SEPT7 (Fragment) OS=Poeciliopsis prolifica GN=SEPT7 PE=3 SV=1 E(blastx)=4e-83
isogroup4908	PPUP4155 (Fragment) OS=Poeciliopsis prolifica GN=PPUP4155 PE=4 SV=1 E(blastx)=3e-73
isogroup65877	Low-density lipoprotein receptor-related protein 1 OS=Larimichthys crocea GN=EH28_08837 PE=4 SV=1 E(blastx)=7e-28
isogroup37448	Kinesin light chain 4 OS=Fundulus heteroclitus PE=4 SV=1 E(blastx)=2e-13
isogroup52457	Histone-lysine N-methyltransferase OS=Takifugu rubripes GN=ALR PE=4 SV=1 E(blastx)=6e-78
isogroup84516	VTCN1 (Fragment) OS=Poeciliopsis prolifica GN=VTCN1 PE=4 SV=1 E(blastx)=4e-15
isogroup19020	Reverse transcriptase OS=Fundulus heteroclitus PE=4 SV=1 E(blastx)=7e-06
isogroup78699	Reverse transcriptase-like protein OS=Fundulus heteroclitus PE=4 SV=1 E(blastx)=1e-09
isogroup20415	Amine oxidase OS=Oreochromis niloticus GN=IL4I1 (1 of many) PE=3 SV=1 E(blastx)=9e-27
isogroup92598	Uroporphyrinogen decarboxylase OS=Oreochromis niloticus GN=urod PE=3 SV=1 E(blastx)=6e-40
isogroup5806	Eukaryotic peptide chain release factor GTP-binding subunit ERF3B OS=Larimichthys crocea GN=EH28_05598 PE=4 SV=1 E(blastx)=3e-147
isogroup108219	Spermatogenesis-defective protein 39 (Fragment) OS=Larimichthys crocea GN=EH28_06668 PE=4 SV=1 E(blastx)=4e-14
isogroup13610	RN122 (Fragment) OS=Poeciliopsis prolifica GN=RN122 PE=4 SV=1 E(blastx)=2e-51
isogroup31741	Centrosomal protein kizuna OS=Larimichthys crocea GN=EH28_05006 PE=4 SV=1 E(blastx)=1e-34
isogroup41818	Tyrosine-protein kinase receptor Tie-1 OS=Larimichthys crocea GN=EH28_04514 PE=3 SV=1 E(blastx)=4e-77
isogroup4412	Pro-interleukin-16 OS=Oreochromis niloticus GN=il16 PE=4 SV=1 E(blastx)=4e-42
isogroup98805	Chromosome 2 SCAF14705, whole genome shotgun sequence OS=Tetraodon nigroviridis GN=GSTENG00022331001 PE=4 SV=1 E(blastx)=7e-25
isogroup34004	FAM92A1 OS=Anoplopoma fimbria GN=F92A1 PE=2 SV=1 E(blastx)=3e-83
isogroup35251	Methyltransferase like 17 OS=Nothobranchius kuhntae GN=METTL17 PE=4 SV=1 E(blastx)=7e-75
isogroup47932	PPUP7094 (Fragment) OS=Poeciliopsis prolifica GN=PPUP7094 PE=4 SV=1 E(blastx)=6e-46
isogroup98199	Tyrosine-protein kinase (Fragment) OS=Larimichthys crocea GN=EH28_10226 PE=3 SV=1 E(blastx)=1e-39
isogroup21126	Cytochrome P450 26A1 OS=Oryzias latipes GN=cyp26a1 PE=2 SV=1 E(blastx)=7e-102
isogroup8561	Solute carrier family 18 (Vesicular acetylcholine), member 3a OS=Nothobranchius pienaari GN=SLC18A3A PE=4 SV=1 E(blastx)=3e-80
isogroup581	Eva-1 homolog Ba OS=Aphyosemion striatum GN=EVA1BA PE=4 SV=1 E(blastx)=3e-68
isogroup18639	Neuroligin 2b OS=Oryzias latipes GN=nlgn2 PE=2 SV=1 E(blastx)=4e-13
isogroup1017	Membrane-spanning 4-domains subfamily A member 8A OS=Larimichthys crocea GN=EH28_05052 PE=4 SV=1 E(blastx)=1e-100
isogroup24038	Rbpja protein (Fragment) OS=Danio rerio GN=rbpja PE=2 SV=1 E(blastx)=8e-102
isogroup15841	Small nuclear RNA activating complex, polypeptide 4 OS=Nothobranchius korthausae GN=SNAPC4 PE=4 SV=1 E(blastx)=4e-15
isogroup50928	Serine/threonine protein kinase raf1 (Fragment) OS=Seriola quinqueradiata GN=RAF1 PE=4 SV=1 E(blastx)=1e-48
isogroup12486	GRAM domain-containing protein 1B OS=Larimichthys crocea GN=EH28_10926 PE=4 SV=1 E(blastx)=2e-41
isogroup52310	Pleckstrin domain-containing family N member 1 OS=Larimichthys crocea GN=EH28_12558 PE=4 SV=1 E(blastx)=2e-64
isogroup63841	Chromosome 11 SCAF15043, whole genome shotgun sequence OS=Tetraodon nigroviridis GN=GSTENG00033833001 PE=4 SV=1 E(blastx)=3e-09
isogroup90126	Beta-galactosidase-1-like protein 2 OS=Larimichthys crocea GN=EH28_06705 PE=4 SV=1 E(blastx)=9e-39
isogroup55035	Putative D-tyrosyl-tRNA(Tyr) deacylase 2 OS=Larimichthys crocea GN=EH28_07939 PE=4 SV=1 E(blastx)=4e-13
isogroup6249	TUTLB (Fragment) OS=Poeciliopsis prolifica GN=TUTLB PE=4 SV=1 E(blastx)=7e-30
isogroup14755	Wilms tumor 1 associated protein OS=Oplegnathus fasciatus PE=2 SV=1 E(blastx)=3e-23
isogroup83061	Alpha-1,3-glucosyltransferase (Fragment) OS=Nothobranchius kadleci GN=ALG6 PE=3 SV=1 E(blastx)=3e-23
isogroup27828	AP-3 complex subunit mu-1 OS=Fundulus heteroclitus PE=4 SV=1 E(blastx)=1e-92
isogroup6844	BTB/POZ domain-containing protein KCTD6 OS=Larimichthys crocea GN=EH28_05578 PE=4 SV=1 E(blastx)=2e-123
isogroup80258	B-cell CLL/lymphoma 9-like OS=Aphyosemion striatum GN=BCL9L PE=4 SV=1 E(blastx)=1e-28
isogroup6695	Myosin, heavy chain 10, non-muscle (Fragment) OS=Nothobranchius kuhntae GN=MYH10 PE=3 SV=1 E(blastx)=3e-180
isogroup102657	Synaptotagmin-like protein 3 OS=Larimichthys crocea GN=EH28_03451 PE=4 SV=1 E(blastx)=9e-37
isogroup91820	GRB2 associated, regulator of MAPK1-like OS=Nothobranchius kuhntae GN=GAREML PE=4 SV=1 E(blastx)=1e-06
isogroup16459	Homeo box A4a (Fragment) OS=Nothobranchius kadleci GN=HOXA4A PE=4 SV=1 E(blastx)=2e-10
isogroup77427	Butyrophilin subfamily 1 member A1 (Fragment) OS=Fundulus heteroclitus PE=4 SV=1 E(blastx)=3e-15
isogroup110932	Adenomatous polyposis coli tumour suppressor protein (Fragment) OS=Nothobranchius kuhntae GN=Nfu_g_1_011958 PE=4 SV=1 E(blastx)=8e-18
isogroup15228	Virus induced TRIM protein (Fragment) OS=Dicentrarchus labrax GN=trim PE=2 SV=1 E(blastx)=1e-12
isogroup91369	Ras association (RalGDS/AF-6) domain family member 3 OS=Nothobranchius kadleci GN=RASSF3 PE=4 SV=1 E(blastx)=3e-25
isogroup86088	Cytochrome P450 2K1 OS=Fundulus heteroclitus PE=3 SV=1 E(blastx)=6e-27
isogroup97342	Chromosome 1 SCAF14573, whole genome shotgun sequence OS=Tetraodon nigroviridis GN=GSTENG00017072001 PE=4 SV=1 E(blastx)=3e-06
isogroup76516	Kinesin-like protein OS=Takifugu rubripes GN=kif2a PE=3 SV=1 E(blastx)=4e-06
isogroup90347	Reverse transcriptase OS=Oryzias latipes PE=4 SV=1 E(blastx)=1e-07
isogroup45901	Constitutive coactivator of peroxisome proliferator-activated receptor gamma OS=Larimichthys crocea GN=EH28_09851 PE=4 SV=1 E(blastx)=6e-25
isogroup4708	RN157 (Fragment) OS=Poeciliopsis prolifica GN=RN157 PE=4 SV=1 E(blastx)=8e-122
isogroup4091	Glutamyl-tRNA(Gln) amidotransferase subunit C, mitochondrial OS=Gasterosteus aculeatus GN=GATC PE=3 SV=1 E(blastx)=2e-85
isogroup48868	Ribosomal protein L6 OS=Solea senegalensis GN=RPL6 PE=2 SV=1 E(blastx)=3e-34
isogroup83466	Adenylosuccinate synthetase isozyme 1 OS=Larimichthys crocea GN=ADSSL1 PE=3 SV=1 E(blastx)=6e-11
isogroup109290	HDA1B OS=Poeciliopsis prolifica GN=HDA1B PE=4 SV=1 E(blastx)=1e-38
isogroup74628	Complement C1q-like protein 2 OS=Larimichthys crocea GN=EH28_08384 PE=4 SV=1 E(blastx)=4e-13
isogroup60957	Polyprotein OS=Fundulus heteroclitus PE=4 SV=1 E(blastx)=5e-17
isogroup20766	Cytokine receptor-like factor 1a (Fragment) OS=Nothobranchius rachovii GN=CRLF1A PE=4 SV=1 E(blastx)=6e-71
isogroup33204	N-lysine methyltransferase SETD8 OS=Larimichthys crocea GN=EH28_04186 PE=4 SV=1 E(blastx)=1e-73
isogroup53217	RNA binding motif protein 5 OS=Nothobranchius furzeri GN=RBM5 PE=4 SV=1 E(blastx)=2e-12
isogroup84187	K1161 (Fragment) OS=Poeciliopsis prolifica GN=K1161 PE=3 SV=1 E(blastx)=3e-51
isogroup49940	UDP-N-acetyl-alpha-D-galactosamine: polypeptide N-acetylgalactosaminyltransferase 7 OS=Nothobranchius korthausae GN=GALNT7 PE=4 SV=1 E(blastx)=4e-78
isogroup5964	Melanoma inhibitory activity OS=Aphyosemion striatum GN=MIA PE=4 SV=1 E(blastx)=1e-74
isogroup65897	Phosphorylase kinase, beta OS=Aphyosemion striatum GN=PHKB PE=4 SV=1 E(blastx)=6e-28
isogroup39057	ABCD4 (Fragment) OS=Poeciliopsis prolifica GN=ABCD4 PE=4 SV=1 E(blastx)=9e-41
isogroup64252	Glycosyltransferase 1 domain-containing protein 1 OS=Larimichthys crocea GN=EH28_03582 PE=4 SV=1 E(blastx)=2e-38
isogroup59004	Histo-blood group ABO system transferase (Fragment) OS=Fundulus heteroclitus PE=4 SV=1 E(blastx)=4e-34
isogroup27512	Immunodeficiency virus type I enhancer binding protein 1 OS=Aphyosemion striatum GN=HIVEP1 PE=4 SV=1 E(blastx)=1e-72
isogroup24290	NACHT, LRR and PYD domains-containing protein 12 OS=Larimichthys crocea GN=EH28_12355 PE=4 SV=1 E(blastx)=5e-49
isogroup92647	DNA-directed RNA polymerase III subunit RPC3 OS=Larimichthys crocea GN=EH28_10428 PE=4 SV=1 E(blastx)=3e-49
isogroup106675	Protein FAM208B OS=Larimichthys crocea GN=EH28_10825 PE=4 SV=1 E(blastx)=2e-31
isogroup47950	DAAM1 (Fragment) OS=Poeciliopsis prolifica GN=DAAM1 PE=4 SV=1 E(blastx)=7e-52
isogroup48307	Interleukin-21 receptor (Fragment) OS=Dicentrarchus labrax GN=IL21R PE=4 SV=1 E(blastx)=3e-21
isogroup100156	Mitochondrial inner membrane protein OXA1L OS=Larimichthys crocea GN=EH28_02805 PE=3 SV=1 E(blastx)=1e-23
isogroup54152	Rac GTPase-activating protein 1 (Fragment) OS=Nothobranchius kadleci GN=RACGAP1 PE=4 SV=1 E(blastx)=2e-49
isogroup41558	Myeloid-associated differentiation marker-like protein 2-like OS=Scleropages formosus GN=Z043_110918 PE=4 SV=1 E(blastx)=2e-19
isogroup72461	Protein FAM111A OS=Larimichthys crocea GN=EH28_03337 PE=4 SV=1 E(blastx)=7e-31
isogroup4965	AAR2 splicing factor homolog OS=Nothobranchius korthausae GN=AAR2 PE=4 SV=1 E(blastx)=1e-145
isogroup20834	Transcription and mRNA export factor ENY2 OS=Larimichthys crocea GN=ENY2 PE=3 SV=1 E(blastx)=8e-53
isogroup105827	Nucleolar protein 56 (Fragment) OS=Larimichthys crocea GN=EH28_00112 PE=4 SV=1 E(blastx)=1e-43
isogroup69169	Interferon-induced very large GTPase 1-like protein OS=Fundulus heteroclitus PE=4 SV=1 E(blastx)=3e-45
isogroup16436	Carnitine palmitoyltransferase 1A (Fragment) OS=Sparus aurata GN=CPT1A PE=2 SV=1 E(blastx)=1e-59
isogroup70375	UDP-glucose 4-epimerase OS=Fundulus heteroclitus PE=3 SV=1 E(blastx)=2e-18
isogroup50854	High-affinity choline transporter BetT OS=Acinetobacter sp. GWC1_38_13 GN=A2003_04330 PE=3 SV=1 E(blastx)=1e-75
isogroup60659	Butyrophilin subfamily 1 member A1 OS=Larimichthys crocea GN=EH28_03349 PE=4 SV=1 E(blastx)=2e-48
isogroup26755	WD repeat-containing protein 13 OS=Fundulus heteroclitus PE=4 SV=1 E(blastx)=1e-94
isogroup45183	Hedgehog protein OS=Oreochromis niloticus GN=dhh PE=3 SV=1 E(blastx)=2e-21
isogroup35262	WNK lysine deficient protein kinase 1 (Fragment) OS=Nothobranchius kadleci GN=CR354611.2 PE=4 SV=1 E(blastx)=4e-51
isogroup10154	Parvin, gamma (Fragment) OS=Nothobranchius furzeri GN=PARVG PE=4 SV=1 E(blastx)=2e-92
isogroup21301	HHLA2 OS=Poeciliopsis prolifica GN=HHLA2 PE=4 SV=1 E(blastx)=2e-47
isogroup63468	Pseudouridylate synthase 7 homolog-like (Fragment) OS=Nothobranchius rachovii GN=PUS7L PE=4 SV=1 E(blastx)=2e-54
isogroup15573	Membrane-spanning 4-domains subfamily A member 4D OS=Fundulus heteroclitus PE=4 SV=1 E(blastx)=7e-65
isogroup44735	Sorting nexin OS=Oreochromis niloticus GN=LOC100703129 PE=3 SV=1 E(blastx)=4e-29
isogroup58815	Tetraspanin (Fragment) OS=Mustela putorius furo PE=2 SV=1 E(blastx)=8e-07
isogroup52566	von Willebrand factor A domain-containing protein 1 OS=Fundulus heteroclitus PE=4 SV=1 E(blastx)=6e-45
isogroup109355	Solute carrier family 25 member 36-A OS=Larimichthys crocea GN=EH28_05975 PE=3 SV=1 E(blastx)=3e-33
isogroup91449	VPS16 (Fragment) OS=Poeciliopsis prolifica GN=VPS16 PE=4 SV=1 E(blastx)=1e-41
isogroup93101	Receptor-type tyrosine-protein phosphatase S OS=Myotis brandtii GN=D623_10010568 PE=4 SV=1 E(blastx)=4e-52
isogroup44689	ARF GTPase-activating protein GIT2 OS=Larimichthys crocea GN=EH28_10774 PE=4 SV=1 E(blastx)=3e-67
isogroup74455	Mortality factor 4-like protein 1 OS=Larimichthys crocea GN=EH28_08379 PE=4 SV=1 E(blastx)=9e-42
isogroup103638	Chromosome 21 SCAF14785, whole genome shotgun sequence OS=Tetraodon nigroviridis GN=GSTENG00026202001 PE=4 SV=1 E(blastx)=1e-24
isogroup4161	Heart-type fatty acid binding protein OS=Sparus aurata GN=H-FABP PE=2 SV=1 E(blastx)=2e-71
isogroup36807	Vitamin D (1,25-dihydroxyvitamin D3) receptor (Fragment) OS=Nothobranchius korthausae GN=VDR PE=4 SV=1 E(blastx)=1e-10
isogroup41492	Lysine (K)-specific demethylase 4C (Fragment) OS=Aphyosemion striatum GN=KDM4C PE=4 SV=1 E(blastx)=2e-12
isogroup16067	NRK2 (Fragment) OS=Poeciliopsis prolifica GN=NRK2 PE=4 SV=1 E(blastx)=6e-64
isogroup20954	B9 domain-containing protein 1 OS=Larimichthys crocea GN=EH28_10959 PE=4 SV=1 E(blastx)=2e-24
isogroup57505	GntR family transcriptional regulator OS=Comamonadaceae bacterium SCN 68-20 GN=ABT02_06215 PE=4 SV=1 E(blastx)=3e-42
isogroup91304	Inner nuclear membrane protein Man1 OS=Larimichthys crocea GN=EH28_02669 PE=4 SV=1 E(blastx)=1e-39
isogroup7800	Transporter OS=Oryzias latipes GN=LOC101171681 PE=3 SV=1 E(blastx)=2e-110
isogroup11854	Colony stimulating factor 3 receptor (Granulocyte) OS=Aphyosemion striatum GN=CSF3R PE=4 SV=1 E(blastx)=3e-37
isogroup52863	Perforin-1 OS=Larimichthys crocea GN=EH28_00499 PE=4 SV=1 E(blastx)=1e-27
isogroup107425	Tectonic-3 OS=Dicentrarchus labrax GN=TCTN3 PE=4 SV=1 E(blastx)=2e-28
isogroup7069	Protein phosphatase 1, regulatory (Inhibitor) subunit 3D a OS=Aphyosemion striatum GN=PPP1R3DA PE=4 SV=1 E(blastx)=4e-114
isogroup10308	Chromosome 13 SCAF15000, whole genome shotgun sequence (Fragment) OS=Tetraodon nigroviridis GN=GSTENG00029697001 PE=4 SV=1 E(blastx)=3e-168
isogroup63398	Chromosome 10 SCAF15019, whole genome shotgun sequence (Fragment) OS=Tetraodon nigroviridis GN=GSTENG00032219001 PE=4 SV=1 E(blastx)=1e-49
isogroup79629	Sn1-specific diacylglycerol lipase beta OS=Larimichthys crocea GN=EH28_09645 PE=4 SV=1 E(blastx)=8e-09
isogroup111568	Vesicle fusion protein OS=Danio rerio GN=vps39 PE=2 SV=1 E(blastx)=2e-13
isogroup22644	A4 OS=Poeciliopsis prolifica GN=A4 PE=4 SV=1 E(blastx)=3e-91
isogroup76107	GT2D2 (Fragment) OS=Poeciliopsis prolifica GN=GT2D2 PE=4 SV=1 E(blastx)=4e-07
isogroup22388	Signal peptide peptidase like 2A OS=Nothobranchius kadleci GN=SPPL2A PE=4 SV=1 E(blastx)=5e-103
isogroup80722	RNA cytidine acetyltransferase OS=Nothobranchius pienaari GN=NAT10 PE=3 SV=1 E(blastx)=1e-31
isogroup39946	eIF3a (Fragment) OS=Fundulus heteroclitus PE=4 SV=1 E(blastx)=1e-22
isogroup96331	Membrane frizzled-related protein (Fragment) OS=Nothobranchius kuhntae GN=MFRP PE=4 SV=1 E(blastx)=2e-31
isogroup21030	PI-PLC X domain-containing protein 1 OS=Fundulus heteroclitus PE=4 SV=1 E(blastx)=2e-15
isogroup40628	U4/U6 small nuclear ribonucleoprotein Prp3 OS=Fundulus heteroclitus PE=4 SV=1 E(blastx)=3e-62
isogroup11655	Putative Eukaryotic peptide chain release factor subunit (Fragment) OS=Daphnia magna PE=4 SV=1 E(blastx)=3e-63
isogroup51949	ATP-dependent RNA helicase DDX19B OS=Dicentrarchus labrax GN=DDX19B PE=4 SV=1 E(blastx)=2e-81
isogroup71618	Chromosome 8 SCAF14545, whole genome shotgun sequence (Fragment) OS=Tetraodon nigroviridis GN=GSTENG00015608001 PE=3 SV=1 E(blastx)=8e-28
isogroup46811	Kelch-like ECH-associated protein 1a (Fragment) OS=Nothobranchius korthausae GN=KEAP1A PE=4 SV=1 E(blastx)=9e-15
isogroup7566	Metallophosphoesterase 1 OS=Fundulus heteroclitus PE=4 SV=1 E(blastx)=1e-177
isogroup30680	Breakpoint cluster region protein OS=Larimichthys crocea GN=EH28_04897 PE=4 SV=1 E(blastx)=3e-62
isogroup59082	Chromosome 5 SCAF14581, whole genome shotgun sequence (Fragment) OS=Tetraodon nigroviridis GN=GSTENG00017726001 PE=3 SV=1 E(blastx)=6e-19
isogroup1451	28S ribosomal protein S25, mitochondrial OS=Larimichthys crocea GN=EH28_00485 PE=4 SV=1 E(blastx)=4e-114
isogroup67902	Novel immune-type receptor 12 OS=Dicentrarchus labrax GN=NITR12 PE=2 SV=1 E(blastx)=3e-21
isogroup44556	Family with sequence similarity 26, member F (Fragment) OS=Nothobranchius korthausae GN=FAM26F PE=4 SV=1 E(blastx)=1e-45
isogroup110526	Si:dkey-45d16.4 (Fragment) OS=Nothobranchius furzeri GN=SI:DKEY-45D16.4 PE=4 SV=1 E(blastx)=2e-09
isogroup12857	Cleavage and polyadenylation specific factor 3, 73kDa (Fragment) OS=Nothobranchius kuhntae GN=CPSF3 PE=4 SV=1 E(blastx)=3e-154
isogroup76504	TM63A (Fragment) OS=Poeciliopsis prolifica GN=TM63A PE=4 SV=1 E(blastx)=5e-41
isogroup31895	Caspase-3 (Fragment) OS=Siniperca chuatsi PE=2 SV=1 E(blastx)=2e-37
isogroup35819	Complement component 7 OS=Oplegnathus fasciatus GN=C7 PE=4 SV=1 E(blastx)=1e-67
isogroup53688	Xin actin-binding repeat-containing protein 2 OS=Larimichthys crocea GN=EH28_10727 PE=4 SV=1 E(blastx)=9e-18
isogroup41572	Partitioning defective 3 homolog OS=Dicentrarchus labrax GN=PARD3 PE=4 SV=1 E(blastx)=1e-50
isogroup51679	UPF0692 protein OS=Larimichthys crocea GN=EH28_05196 PE=4 SV=1 E(blastx)=5e-10
isogroup71084	Chromosome 10 SCAF15019, whole genome shotgun sequence (Fragment) OS=Tetraodon nigroviridis GN=GSTENG00032057001 PE=3 SV=1 E(blastx)=2e-48
isogroup453	Glycoprotein endo-alpha-1,2-mannosidase OS=Larimichthys crocea GN=EH28_07280 PE=4 SV=1 E(blastx)=1e-114
isogroup98598	DNA polymerase delta subunit 2 OS=Larimichthys crocea GN=EH28_03928 PE=4 SV=1 E(blastx)=6e-44
isogroup54013	Chemokine (C motif) receptor 1 (Fragment) OS=Nothobranchius korthausae GN=XCR1 PE=3 SV=1 E(blastx)=3e-55
isogroup102159	E3 ubiquitin/ISG15 ligase TRIM25 OS=Fundulus heteroclitus PE=4 SV=1 E(blastx)=2e-26
isogroup7589	UDP-glucuronosyltransferase OS=Gasterosteus aculeatus PE=3 SV=1 E(blastx)=5e-26
isogroup48617	CLD5 (Fragment) OS=Poeciliopsis prolifica GN=CLD5 PE=3 SV=1 E(blastx)=2e-39
isogroup70579	Myeloid differentiation primary response protein MyD88 OS=Oplegnathus fasciatus GN=Myd88 PE=2 SV=1 E(blastx)=1e-53
isogroup11774	TM86A (Fragment) OS=Poeciliopsis prolifica GN=TM86A PE=4 SV=1 E(blastx)=6e-117
isogroup60122	GRAM domain-containing protein 4 OS=Fundulus heteroclitus PE=4 SV=1 E(blastx)=1e-14
isogroup111774	Polymerase (DNA directed), lambda (Fragment) OS=Nothobranchius pienaari GN=POLL PE=4 SV=1 E(blastx)=7e-25
isogroup111742	CHP1 OS=Poeciliopsis prolifica GN=CHP1 PE=4 SV=1 E(blastx)=2e-35
isogroup41301	Actinin alpha 3b OS=Danio rerio GN=actn3b PE=1 SV=1 E(blastx)=2e-62
isogroup81217	CUZD1 (Fragment) OS=Poeciliopsis prolifica GN=CUZD1 PE=4 SV=1 E(blastx)=7e-24
isogroup40863	GLAK1 OS=Poeciliopsis prolifica GN=GLAK1 PE=4 SV=1 E(blastx)=1e-61
isogroup80216	Tripartite motif-containing protein 61, putative (Fragment) OS=Fundulus heteroclitus PE=4 SV=1 E(blastx)=3e-32
isogroup10809	Nuclear factor of activated T-cells, cytoplasmic, calcineurin-dependent 2 (Fragment) OS=Aphyosemion striatum GN=CABZ01041608.1 PE=4 SV=1 E(blastx)=7e-23
isogroup79562	DNA helicase OS=Acidovorax sp. KKS102 GN=C380_09340 PE=3 SV=1 E(blastx)=4e-34
isogroup108024	Complement C1q-like protein 2 OS=Larimichthys crocea GN=EH28_08384 PE=4 SV=1 E(blastx)=7e-24
isogroup96983	CAP-Gly domain-containing linker protein 4 OS=Larimichthys crocea GN=EH28_01469 PE=4 SV=1 E(blastx)=7e-46
isogroup26548	Actinin alpha 3 (Fragment) OS=Salmo salar GN=actn3 PE=2 SV=1 E(blastx)=6e-54
isogroup17076	Bromodomain-containing 2a (Fragment) OS=Aphyosemion striatum GN=BRD2A PE=4 SV=1 E(blastx)=1e-68
isogroup9863	ATP-binding cassette sub-family B member 9 OS=Fundulus heteroclitus PE=4 SV=1 E(blastx)=1e-128
isogroup3316	BICR2 (Fragment) OS=Poeciliopsis prolifica GN=BICR2 PE=4 SV=1 E(blastx)=4e-90
isogroup51007	Dol-P-Man:Man(5)GlcNAc(2)-PP-Dol alpha-1,3-mannosyltransferase (Fragment) OS=Fundulus heteroclitus PE=4 SV=1 E(blastx)=3e-07
isogroup96600	DNA-directed RNA polymerase subunit OS=Oryzias latipes GN=polr1a PE=3 SV=1 E(blastx)=4e-42
isogroup18040	Evolutionarily conserved signaling intermediate in Toll pathway, mitochondrial OS=Fundulus heteroclitus PE=4 SV=1 E(blastx)=3e-32
isogroup9130	TSPY-like 1 OS=Nothobranchius pienaari GN=TSPYL1 PE=3 SV=1 E(blastx)=5e-13
isogroup65185	ASCC3 (Fragment) OS=Poeciliopsis prolifica GN=ASCC3 PE=4 SV=1 E(blastx)=2e-45
isogroup1754	Protein CWC15 OS=Larimichthys crocea GN=EH28_09050 PE=4 SV=1 E(blastx)=9e-73
isogroup21189	Dihydropyrimidinase (Fragment) OS=Fundulus heteroclitus PE=4 SV=1 E(blastx)=1e-84
isogroup4569	Tumor necrosis factor alpha-induced protein 2 OS=Fundulus heteroclitus PE=4 SV=1 E(blastx)=4e-47
isogroup10209	HNRPD (Fragment) OS=Poeciliopsis prolifica GN=HNRPD PE=4 SV=1 E(blastx)=9e-92
isogroup84291	Transketolase (Fragment) OS=Gasterosteus aculeatus PE=3 SV=1 E(blastx)=2e-45
isogroup25253	OPN3 OS=Poeciliopsis prolifica GN=OPN3 PE=4 SV=1 E(blastx)=4e-19
isogroup45125	XK-related protein OS=Dicentrarchus labrax GN=XKR9 PE=3 SV=1 E(blastx)=2e-63
isogroup16530	Zinc finger BED domain-containing 1-like protein (Fragment) OS=Fundulus heteroclitus PE=4 SV=1 E(blastx)=2e-52
isogroup46049	U3 small nucleolar RNA-interacting protein 2 OS=Dicentrarchus labrax GN=RRP9 PE=4 SV=1 E(blastx)=4e-64
isogroup264	Chromosome 12 SCAF14999, whole genome shotgun sequence OS=Tetraodon nigroviridis GN=GSTENG00029420001 PE=4 SV=1 E(blastx)=4e-171
isogroup106965	Centrosomal protein of 290 kDa OS=Fundulus heteroclitus PE=4 SV=1 E(blastx)=5e-18
isogroup28925	Phosphatidylinositol glycan anchor biosynthesis, class G (Fragment) OS=Nothobranchius rachovii GN=PIGG PE=4 SV=1 E(blastx)=3e-93
isogroup68708	ECI2 (Fragment) OS=Poeciliopsis prolifica GN=ECI2 PE=4 SV=1 E(blastx)=3e-44
isogroup3574	Follistatin-related protein 3 OS=Larimichthys crocea GN=EH28_04646 PE=4 SV=1 E(blastx)=3e-41
isogroup5091	Protein FAM160B1 OS=Larimichthys crocea GN=EH28_11546 PE=4 SV=1 E(blastx)=9e-163
isogroup77965	Cysteine-rich protein 2-binding protein OS=Fundulus heteroclitus PE=4 SV=1 E(blastx)=1e-45
isogroup2380	Zinc finger protein 593 OS=Nothobranchius kuhntae GN=ZNF593 PE=4 SV=1 E(blastx)=4e-72
isogroup83157	Forkhead box protein F1 (Fragment) OS=Fundulus heteroclitus PE=4 SV=1 E(blastx)=2e-40
isogroup92292	60 kDa lysophospholipase (Fragment) OS=Fundulus heteroclitus PE=4 SV=1 E(blastx)=1e-28
isogroup21412	VASP OS=Poeciliopsis prolifica GN=VASP PE=4 SV=1 E(blastx)=2e-27
isogroup46828	PRS4 (Fragment) OS=Poeciliopsis prolifica GN=PRS4 PE=4 SV=1 E(blastx)=9e-39
isogroup10324	Isochorismatase domain-containing protein 2, mitochondrial OS=Larimichthys crocea GN=EH28_01054 PE=4 SV=1 E(blastx)=2e-56
isogroup93301	Nuclear fragile X mental retardation-interacting protein 1 OS=Larimichthys crocea GN=EH28_10748 PE=4 SV=1 E(blastx)=7e-24
isogroup91747	VACHA (Fragment) OS=Poeciliopsis prolifica GN=VACHA PE=4 SV=1 E(blastx)=4e-39
isogroup12300	6-phosphofructo-2-kinase/fructose-2, 6-bisphosphatase OS=Larimichthys crocea GN=EH28_06091 PE=4 SV=1 E(blastx)=5e-163
isogroup1500	Phosphoribosyl pyrophosphate synthetase-associated protein 1 OS=Nothobranchius pienaari GN=PRPSAP1 PE=4 SV=1 E(blastx)=1e-179
isogroup31166	Suppressor of var1, 3-like 1 (Fragment) OS=Nothobranchius pienaari GN=SUPV3L1 PE=4 SV=1 E(blastx)=7e-88
isogroup58850	Ribonuclease inhibitor (Fragment) OS=Larimichthys crocea GN=EH28_01094 PE=4 SV=1 E(blastx)=6e-53
isogroup46694	Sgk1 protein (Fragment) OS=Mus musculus GN=Sgk1 PE=2 SV=1 E(blastx)=3e-46
isogroup10262	Mitochondrial fission regulator 1 (Fragment) OS=Fundulus heteroclitus PE=4 SV=1 E(blastx)=6e-71
isogroup44435	S-adenosylmethionine decarboxylase proenzyme OS=Dicentrarchus labrax GN=AMD1 PE=2 SV=1 E(blastx)=6e-79
isogroup104058	Complement component 1, q subcomponent binding protein OS=Nothobranchius furzeri GN=C1QBP PE=4 SV=1 E(blastx)=1e-33
isogroup5327	Chromosome 15 SCAF14542, whole genome shotgun sequence (Fragment) OS=Tetraodon nigroviridis GN=GSTENG00015096001 PE=3 SV=1 E(blastx)=5e-126
isogroup94106	Solute carrier family 25 member 33 OS=Fundulus heteroclitus PE=3 SV=1 E(blastx)=9e-07
isogroup20349	Chromosome 16 SCAF15002, whole genome shotgun sequence (Fragment) OS=Tetraodon nigroviridis GN=GSTENG00030033001 PE=4 SV=1 E(blastx)=7e-25
isogroup49210	Nuclease HARBI1, putative (Fragment) OS=Fundulus heteroclitus PE=4 SV=1 E(blastx)=2e-25
isogroup65792	Conserved oligomeric Golgi complex subunit 1 OS=Larimichthys crocea GN=EH28_02207 PE=4 SV=1 E(blastx)=5e-39
isogroup105299	Glucose-6-phosphate-1-dehydrogenase (Fragment) OS=Hucho taimen GN=G6PD PE=2 SV=1 E(blastx)=7e-34
isogroup759	Alpha-2-macroglobulin OS=Larimichthys crocea GN=EH28_03199 PE=4 SV=1 E(blastx)=6e-83
isogroup6701	Chromosome 10 SCAF14634, whole genome shotgun sequence OS=Tetraodon nigroviridis GN=GSTENG00019935001 PE=4 SV=1 E(blastx)=1e-149
isogroup12580	Tetraspanin OS=Fundulus heteroclitus PE=3 SV=1 E(blastx)=8e-88
isogroup52091	SBNO1 (Fragment) OS=Poeciliopsis prolifica GN=SBNO1 PE=4 SV=1 E(blastx)=2e-76
isogroup28060	TRAP1 (Fragment) OS=Poeciliopsis prolifica GN=TRAP1 PE=4 SV=1 E(blastx)=4e-97
isogroup37633	Ataxin-3 OS=Larimichthys crocea GN=EH28_02138 PE=4 SV=1 E(blastx)=3e-49
isogroup14055	Ras association domain-containing protein 8 OS=Larimichthys crocea GN=EH28_00205 PE=4 SV=1 E(blastx)=4e-60
isogroup12809	RNMT-activating mini protein OS=Fundulus heteroclitus PE=4 SV=1 E(blastx)=1e-09
isogroup14949	Secretagogin OS=Larimichthys crocea GN=EH28_08050 PE=4 SV=1 E(blastx)=6e-27
isogroup82799	Membrane protein OS=Mycobacterium llatzerense GN=TL10_17820 PE=4 SV=1 E(blastx)=5e-10
isogroup106973	Cartilage acidic protein 1 OS=Larimichthys crocea GN=EH28_04178 PE=4 SV=1 E(blastx)=2e-26
isogroup45773	Claudin OS=Tetraodon nigroviridis PE=3 SV=1 E(blastx)=7e-61
isogroup103997	Nidogen-1 OS=Tetraodon nigroviridis PE=2 SV=1 E(blastx)=3e-24
isogroup49160	BEN domain-containing protein 3 OS=Larimichthys crocea GN=EH28_07680 PE=4 SV=1 E(blastx)=9e-12
isogroup23504	Transmembrane channel-like protein OS=Larimichthys crocea GN=EH28_01806 PE=3 SV=1 E(blastx)=6e-55
isogroup8220	Polymerase (RNA) II (DNA directed) polypeptide M OS=Nothobranchius kuhntae GN=POLR2M PE=4 SV=1 E(blastx)=5e-27
isogroup23782	MLX-interacting protein OS=Larimichthys crocea GN=EH28_05245 PE=4 SV=1 E(blastx)=9e-10
isogroup9641	Mitochondrial import receptor subunit TOM5-like protein OS=Sparus aurata GN=TOM5 PE=2 SV=1 E(blastx)=3e-14
isogroup107857	Interleukin-12 subunit alpha OS=Larimichthys crocea GN=IL12A PE=3 SV=1 E(blastx)=5e-07
isogroup84459	Contactin-4-like protein (Fragment) OS=Fundulus heteroclitus PE=4 SV=1 E(blastx)=4e-21
isogroup102616	Virus induced TRIM protein (Fragment) OS=Dicentrarchus labrax GN=trim PE=2 SV=1 E(blastx)=2e-13
isogroup46667	UbiD family decarboxylase OS=Pochonia chlamydosporia 170 GN=VFPPC_13550 PE=4 SV=1 E(blastx)=2e-20
isogroup75016	Sulfotransferase OS=Gasterosteus aculeatus PE=3 SV=1 E(blastx)=1e-21
isogroup18381	Glyoxylate reductase/hydroxypyruvate reductase OS=Larimichthys crocea GN=EH28_04777 PE=3 SV=1 E(blastx)=5e-07
isogroup55699	Fatty acid synthase (Fragment) OS=Scophthalmus maximus GN=Fasn PE=2 SV=1 E(blastx)=5e-18
isogroup61801	Aminoglycoside phosphotransferase domain-containing protein 1 OS=Larimichthys crocea GN=EH28_02525 PE=4 SV=1 E(blastx)=1e-31
isogroup105602	Chromosome 7 SCAF14601, whole genome shotgun sequence OS=Tetraodon nigroviridis GN=GSTENG00018964001 PE=4 SV=1 E(blastx)=7e-16
isogroup107270	Chromosome 18 SCAF15030, whole genome shotgun sequence (Fragment) OS=Tetraodon nigroviridis GN=GSTENG00033052001 PE=4 SV=1 E(blastx)=6e-26
isogroup31748	PIM3 OS=Poeciliopsis prolifica GN=PIM3 PE=4 SV=1 E(blastx)=5e-41
isogroup80912	Serine beta-lactamase-like protein LACTB, mitochondrial OS=Larimichthys crocea GN=EH28_10667 PE=4 SV=1 E(blastx)=3e-19
isogroup19593	SYNE1 (Fragment) OS=Poeciliopsis prolifica GN=SYNE1 PE=4 SV=1 E(blastx)=9e-115
isogroup105118	UPF0614 protein OS=Larimichthys crocea GN=EH28_07689 PE=4 SV=1 E(blastx)=5e-32
isogroup88229	Ubiquitin specific peptidase-like 1 OS=Fundulus heteroclitus PE=4 SV=1 E(blastx)=4e-18
isogroup10337	RL3 (Fragment) OS=Poeciliopsis prolifica GN=RL3 PE=3 SV=1 E(blastx)=3e-157
isogroup62024	Uracil nucleotide/cysteinyl leukotriene receptor OS=Larimichthys crocea GN=EH28_04555 PE=3 SV=1 E(blastx)=7e-52
isogroup70134	Fatty acid binding protein 1 OS=Solea senegalensis PE=2 SV=1 E(blastx)=4e-28
isogroup61297	Fc receptor-like protein 5 OS=Larimichthys crocea GN=EH28_09297 PE=4 SV=1 E(blastx)=1e-27
isogroup17101	PTBP2 OS=Poeciliopsis prolifica GN=PTBP2 PE=4 SV=1 E(blastx)=2e-110
isogroup38078	Immature colon carcinoma transcript 1 OS=Nothobranchius rachovii GN=ICT1 PE=4 SV=1 E(blastx)=2e-52
isogroup73097	Krueppel-like factor 6 (Fragment) OS=Callorhinchus milii PE=2 SV=1 E(blastx)=3e-19
isogroup79987	Mitochondrial trans-2-enoyl-CoA reductase OS=Aphyosemion striatum GN=MECR PE=4 SV=1 E(blastx)=9e-39
isogroup96356	Ubiquitin carboxyl-terminal hydrolase OS=Nothobranchius korthausae GN=USP30 PE=3 SV=1 E(blastx)=5e-41
isogroup85823	CDC16 OS=Poeciliopsis prolifica GN=CDC16 PE=4 SV=1 E(blastx)=2e-14
isogroup82093	Meningioma expressed antigen 5 (Hyaluronidase) OS=Aphyosemion striatum GN=MGEA5 PE=4 SV=1 E(blastx)=2e-39
isogroup12221	Transcription factor AP-4 (Fragment) OS=Fundulus heteroclitus PE=4 SV=1 E(blastx)=3e-14
isogroup5713	Sorting nexin OS=Fundulus heteroclitus PE=4 SV=1 E(blastx)=1e-125
isogroup46195	KANL3 OS=Poeciliopsis prolifica GN=KANL3 PE=4 SV=1 E(blastx)=4e-61
isogroup33785	Tetratricopeptide repeat protein 13 (Fragment) OS=Larimichthys crocea GN=EH28_00377 PE=4 SV=1 E(blastx)=4e-87
isogroup55744	BIG2 (Fragment) OS=Poeciliopsis prolifica GN=BIG2 PE=4 SV=1 E(blastx)=2e-53
isogroup62288	Tripartite motif-containing protein 16 OS=Fundulus heteroclitus PE=4 SV=1 E(blastx)=3e-06
isogroup72017	Myosin heavy chain, cardiac muscle OS=Fundulus heteroclitus PE=4 SV=1 E(blastx)=3e-08
isogroup7342	Palmitoyltransferase OS=Dicentrarchus labrax GN=ZDHHC6 PE=3 SV=1 E(blastx)=3e-123
isogroup3955	'Pyruvate dehydrogenase (Lipoamide) kinase isozyme 2, mitochondrial ' OS=Dicentrarchus labrax GN=PDK2 PE=4 SV=1 E(blastx)=1e-140
isogroup11796	V-type proton ATPase proteolipid subunit OS=Larimichthys crocea GN=EH28_12464 PE=3 SV=1 E(blastx)=2e-89
isogroup19915	ARHGP (Fragment) OS=Poeciliopsis prolifica GN=ARHGP PE=4 SV=1 E(blastx)=2e-15
isogroup15219	Chemokine XC receptor 1-like protein OS=Rachycentron canadum PE=2 SV=1 E(blastx)=1e-29
isogroup3842	Protein CYR61 OS=Larimichthys crocea GN=EH28_04517 PE=4 SV=1 E(blastx)=7e-57
isogroup26499	E-selectin OS=Larimichthys crocea GN=EH28_09525 PE=4 SV=1 E(blastx)=4e-71
isogroup2221	BBSome-interacting protein 1 (Fragment) OS=Fundulus heteroclitus PE=4 SV=1 E(blastx)=1e-30
isogroup28887	Double-stranded RNA-specific adenosine deaminase OS=Larimichthys crocea GN=EH28_10416 PE=4 SV=1 E(blastx)=1e-47
isogroup75110	von Willebrand factor A domain-containing protein 8 OS=Fundulus heteroclitus PE=4 SV=1 E(blastx)=1e-16
isogroup83389	Chromosome 6 SCAF14544, whole genome shotgun sequence (Fragment) OS=Tetraodon nigroviridis GN=GSTENG00015553001 PE=4 SV=1 E(blastx)=2e-39
isogroup47779	Sodium potassium ATPase subunit A isoform 1 (Fragment) OS=Hippoglossus hippoglossus GN=atp1a1 PE=2 SV=1 E(blastx)=2e-80
isogroup26972	Chromosome 12 open reading frame 4 OS=Aphyosemion striatum GN=C25H12ORF4 PE=4 SV=1 E(blastx)=2e-57
isogroup100509	Alpha3-fucosyltransferase OS=Oryzias latipes GN=fut9A PE=2 SV=1 E(blastx)=5e-35
isogroup68366	Dedicator of cytokinesis 1 OS=Nothobranchius korthausae GN=DOCK1 PE=3 SV=1 E(blastx)=5e-42
isogroup39328	Protein VAC14 OS=Larimichthys crocea GN=EH28_08672 PE=4 SV=1 E(blastx)=9e-55
isogroup6463	KDEL motif-containing protein 2 OS=Fundulus heteroclitus PE=4 SV=1 E(blastx)=2e-148
isogroup43470	Protein tyrosine phosphatase, non-receptor type 3 (Fragment) OS=Nothobranchius rachovii GN=PTPN3 PE=4 SV=1 E(blastx)=1e-81
isogroup79388	Putative tick transposon (Fragment) OS=Amblyomma sculptum PE=2 SV=1 E(blastx)=1e-23
isogroup107414	Na+/glucose cotransporter OS=Cyprinus carpio GN=sglt1 PE=2 SV=1 E(blastx)=2e-13
isogroup55953	Erythrocyte membrane protein band 4.1-like 1 OS=Xenopus tropicalis GN=epb41l1 PE=2 SV=1 E(blastx)=3e-11
isogroup37660	Solute carrier family 17 (Sodium phosphate), member 3 (Fragment) OS=Nothobranchius kadleci GN=CU929219.1 PE=4 SV=1 E(blastx)=2e-22
isogroup12582	NEFA-interacting nuclear protein NIP30 OS=Anoplopoma fimbria GN=NIP30 PE=2 SV=1 E(blastx)=1e-12
isogroup80066	Reverse transcriptase-like protein OS=Fundulus heteroclitus PE=4 SV=1 E(blastx)=1e-14
isogroup9924	SCRB1 (Fragment) OS=Poeciliopsis prolifica GN=SCRB1 PE=3 SV=1 E(blastx)=3e-166
isogroup49076	Peptidyl-prolyl cis-trans isomerase NIMA-interacting 4 (Fragment) OS=Fundulus heteroclitus PE=4 SV=1 E(blastx)=1e-06
isogroup15670	6-phosphofructo-2-kinase/fructose-2, 6-bisphosphatase OS=Larimichthys crocea GN=EH28_06091 PE=4 SV=1 E(blastx)=1e-139
isogroup98650	Caspase-1 OS=Larimichthys crocea GN=EH28_04401 PE=4 SV=1 E(blastx)=3e-13
isogroup94816	Iodothyronine deiodinase (Fragment) OS=Sciaenops ocellatus PE=2 SV=1 E(blastx)=4e-45
isogroup66550	DnaJ OS=Larimichthys crocea GN=EH28_00585 PE=4 SV=1 E(blastx)=4e-37
isogroup14243	PKHA8 OS=Poeciliopsis prolifica GN=PKHA8 PE=4 SV=1 E(blastx)=8e-10
isogroup109193	Ras association domain-containing protein 1 (Fragment) OS=Fundulus heteroclitus PE=4 SV=1 E(blastx)=3e-19
isogroup2674	Ras GTPase-activating protein 1 OS=Larimichthys crocea GN=EH28_03614 PE=4 SV=1 E(blastx)=2e-35
isogroup96148	Microtubule aggregate protein homolog isotype-1 OS=Paralichthys olivaceus PE=2 SV=1 E(blastx)=6e-14
isogroup6983	Cytochrome b-c1 complex subunit 6, mitochondrial OS=Anoplopoma fimbria GN=QCR6 PE=2 SV=1 E(blastx)=3e-36
isogroup95259	Gamma-glutamyltransferase 5 OS=Aphyosemion striatum GN=GGT5 PE=4 SV=1 E(blastx)=3e-25
isogroup107572	Dipeptidyl peptidase 4 (Fragment) OS=Carassius auratus PE=2 SV=1 E(blastx)=1e-33
isogroup20035	Matrin-3 OS=Larimichthys crocea GN=EH28_11129 PE=4 SV=1 E(blastx)=1e-34
isogroup32683	Chromosome 13 SCAF14769, whole genome shotgun sequence OS=Tetraodon nigroviridis GN=GSTENG00025677001 PE=4 SV=1 E(blastx)=4e-17
isogroup61140	Ubiquinone biosynthesis O-methyltransferase, mitochondrial OS=Daphnia magna PE=3 SV=1 E(blastx)=2e-07
isogroup4700	RRBP1 OS=Poeciliopsis prolifica GN=RRBP1 PE=4 SV=1 E(blastx)=2e-128
isogroup7883	Speckle-type POZ-like protein OS=Fundulus heteroclitus PE=4 SV=1 E(blastx)=3e-176
isogroup76606	Dual specificity protein kinase CLK1 (Fragment) OS=Fundulus heteroclitus PE=3 SV=1 E(blastx)=4e-20
isogroup32119	Ribosomal protein (Fragment) OS=Poeciliopsis prolifica GN=RL10A PE=3 SV=1 E(blastx)=1e-61
isogroup97478	Cystatin OS=Fundulus heteroclitus PE=3 SV=1 E(blastx)=5e-10
isogroup96088	SE1BA OS=Poeciliopsis prolifica GN=SE1BA PE=4 SV=1 E(blastx)=3e-49
isogroup31119	Solute carrier family 13 member 2 OS=Larimichthys crocea GN=EH28_07196 PE=4 SV=1 E(blastx)=3e-73
isogroup74272	Far upstream element-binding protein 1 OS=Fundulus heteroclitus PE=4 SV=1 E(blastx)=1e-46
isogroup84729	Protein NLRC3 OS=Larimichthys crocea GN=EH28_01965 PE=4 SV=1 E(blastx)=1e-38
isogroup19016	Rho GTPase activating protein 5 (Fragment) OS=Nothobranchius korthausae GN=ARHGAP5 PE=4 SV=1 E(blastx)=3e-125
isogroup81140	Lipid A export ATP-binding/permease protein MsbA OS=Alicycliphilus denitrificans (strain DSM 14773 / CIP 107495 / K601) GN=msbA PE=3 SV=1 E(blastx)=4e-43
isogroup15426	PQ loop repeat containing 3 OS=Nothobranchius korthausae GN=PQLC3 PE=4 SV=1 E(blastx)=2e-112
isogroup7215	Cholesteryl ester transfer protein OS=Fundulus heteroclitus PE=4 SV=1 E(blastx)=7e-07
isogroup79179	Signal transducer and activator of transcription OS=Takifugu rubripes GN=LOC101079646 PE=3 SV=1 E(blastx)=9e-34
isogroup25799	Palmitoyltransferase OS=Fundulus heteroclitus PE=3 SV=1 E(blastx)=1e-08
isogroup8717	Phosphomannomutase OS=Larimichthys crocea GN=EH28_06152 PE=3 SV=1 E(blastx)=4e-119
isogroup64876	PREX1 (Fragment) OS=Poeciliopsis prolifica GN=PREX1 PE=4 SV=1 E(blastx)=6e-57
isogroup108457	Integrin beta OS=Oryzias latipes PE=3 SV=1 E(blastx)=9e-37
isogroup80625	Transposase OS=Micrurus fulvius PE=2 SV=1 E(blastx)=8e-26
isogroup42912	Mineralocorticoid receptor (Fragment) OS=Dicentrarchus labrax GN=MR PE=2 SV=1 E(blastx)=1e-70
isogroup101937	Complement component C6 (Fragment) OS=Epinephelus bruneus PE=2 SV=1 E(blastx)=1e-14
isogroup1703	PPUP2918 (Fragment) OS=Poeciliopsis prolifica GN=PPUP2918 PE=4 SV=1 E(blastx)=7e-10
isogroup55844	Chromosome 16 SCAF15113, whole genome shotgun sequence OS=Tetraodon nigroviridis GN=GSTENG00035238001 PE=4 SV=1 E(blastx)=5e-38
isogroup51037	PREP (Fragment) OS=Poeciliopsis prolifica GN=PREP PE=4 SV=1 E(blastx)=1e-55
isogroup14470	Chromosome 16 SCAF14974, whole genome shotgun sequence OS=Tetraodon nigroviridis GN=GSTENG00026772001 PE=4 SV=1 E(blastx)=3e-127
isogroup27300	Deoxyuridine triphosphatase OS=Fundulus heteroclitus PE=4 SV=1 E(blastx)=2e-37
isogroup9615	Afadin OS=Fundulus heteroclitus PE=4 SV=1 E(blastx)=4e-75
isogroup6137	Si:ch211-140m22.7 (Fragment) OS=Nothobranchius pienaari GN=SI:CH211-140M22.7 PE=4 SV=1 E(blastx)=6e-55
isogroup3259	MHC class II antigen beta chain OS=Miichthys miiuy GN=Mimi-DAB PE=2 SV=1 E(blastx)=6e-120
isogroup71369	G/T mismatch-specific thymine DNA glycosylase OS=Larimichthys crocea GN=EH28_12840 PE=4 SV=1 E(blastx)=1e-52
isogroup45624	Chromosome 18 SCAF14665, whole genome shotgun sequence OS=Tetraodon nigroviridis GN=GSTENG00020873001 PE=4 SV=1 E(blastx)=6e-57
isogroup47031	CAN10 OS=Poeciliopsis prolifica GN=CAN10 PE=3 SV=1 E(blastx)=2e-52
isogroup54174	Tyrosine--tRNA ligase OS=Tetraodon nigroviridis PE=3 SV=1 E(blastx)=8e-45
isogroup106042	PPUP1233 OS=Poeciliopsis prolifica GN=PPUP1233 PE=4 SV=1 E(blastx)=3e-32
isogroup46071	Low-density lipoprotein receptor-related protein 5 OS=Fundulus heteroclitus PE=4 SV=1 E(blastx)=1e-43
isogroup57825	Thymidylate synthase OS=Aphyosemion striatum GN=TYMS PE=3 SV=1 E(blastx)=9e-10
isogroup2630	Ig kappa chain V region AH80-5 (Fragment) OS=Fundulus heteroclitus PE=4 SV=1 E(blastx)=1e-12
isogroup2116	Rho GTPase-activating protein 18 OS=Fundulus heteroclitus PE=4 SV=1 E(blastx)=5e-27
isogroup87457	p40 (Fragment) OS=Homo sapiens PE=2 SV=1 E(blastx)=1e-18
isogroup56526	Isobutyryl-CoA dehydrogenase, mitochondrial OS=Fundulus heteroclitus PE=3 SV=1 E(blastx)=2e-49
isogroup6037	Zinc finger protein 91 OS=Larimichthys crocea GN=EH28_01400 PE=4 SV=1 E(blastx)=4e-179
isogroup79552	SCML2 (Fragment) OS=Poeciliopsis prolifica GN=SCML2 PE=4 SV=1 E(blastx)=6e-34
isogroup311	cAMP responsive element binding protein-like 2 OS=Nothobranchius kadleci GN=CREBL2 PE=4 SV=1 E(blastx)=2e-44
isogroup86096	RNA-binding protein 4.1 OS=Larimichthys crocea GN=EH28_06824 PE=4 SV=1 E(blastx)=5e-11
isogroup18464	Pleckstrin-like domain-containing family A member 6-like (Fragment) OS=Scleropages formosus GN=Z043_104530 PE=4 SV=1 E(blastx)=5e-34
isogroup109822	BCL2/adenovirus E1B interacting protein 2 OS=Nothobranchius korthausae GN=BNIP2 PE=4 SV=1 E(blastx)=2e-09
isogroup25416	'Hepatocyte nuclear factor 4, gamma' OS=Dicentrarchus labrax GN=HNF4G PE=3 SV=1 E(blastx)=9e-104
isogroup87276	Netrin receptor DCC OS=Fundulus heteroclitus PE=4 SV=1 E(blastx)=1e-18
isogroup84301	Kynurenine--oxoglutarate transaminase 3 OS=Salmo salar GN=KAT3 PE=2 SV=1 E(blastx)=2e-43
isogroup83012	Glycylpeptide N-tetradecanoyltransferase (Fragment) OS=Poeciliopsis prolifica GN=NMT2 PE=3 SV=1 E(blastx)=1e-21
isogroup69337	Leucine-rich repeats and WD repeat domain containing 1 (Fragment) OS=Nothobranchius pienaari GN=LRWD1 PE=4 SV=1 E(blastx)=2e-10
isogroup29827	NUP88 OS=Poeciliopsis prolifica GN=NUP88 PE=4 SV=1 E(blastx)=1e-27
isogroup31095	ADP-ribosylation factor-like protein 8B-A OS=Danio rerio GN=arl8ba PE=4 SV=1 E(blastx)=2e-18
isogroup11303	Solute carrier family 43, member 1b OS=Nothobranchius furzeri GN=SLC43A1B PE=4 SV=1 E(blastx)=2e-74
isogroup11319	Beta-1,3-N-acetylglucosaminyltransferase manic fringe OS=Larimichthys crocea GN=EH28_03806 PE=4 SV=1 E(blastx)=3e-11
isogroup13616	Peroxisomal proliferator-activated receptor A interacting complex 285 OS=Fundulus heteroclitus PE=4 SV=1 E(blastx)=2e-65
isogroup14604	Sphingosine 1-phosphate receptor 2 OS=Larimichthys crocea GN=EH28_05211 PE=3 SV=1 E(blastx)=9e-91
isogroup35735	KKCC2 OS=Poeciliopsis prolifica GN=KKCC2 PE=4 SV=1 E(blastx)=6e-73
isogroup74303	Prolyl 4-hydroxylase, alpha polypeptide I b (Fragment) OS=Aphyosemion striatum GN=P4HA1B PE=4 SV=1 E(blastx)=1e-39
isogroup108936	Notch homolog, like OS=Aphyosemion striatum GN=NOTCHL PE=4 SV=1 E(blastx)=7e-22
isogroup4917	Chromosome 1 SCAF14995, whole genome shotgun sequence OS=Tetraodon nigroviridis GN=GSTENG00028964001 PE=4 SV=1 E(blastx)=4e-33
isogroup100059	U4/U6 small nuclear ribonucleoprotein Prp3 OS=Larimichthys crocea GN=EH28_10433 PE=4 SV=1 E(blastx)=6e-39
isogroup85847	Xylose isomerase OS=Gasterosteus aculeatus PE=3 SV=1 E(blastx)=1e-41
isogroup75023	TBC1 domain family member 14 OS=Fundulus heteroclitus PE=4 SV=1 E(blastx)=4e-14
isogroup42281	Bromodomain-containing protein 2 (Fragment) OS=Larimichthys crocea GN=EH28_08662 PE=4 SV=1 E(blastx)=3e-34
isogroup64969	Ubiquitin carboxyl-terminal hydrolase family OS=Stylonychia lemnae GN=Contig8436.g8994 PE=3 SV=1 E(blastx)=1e-08
isogroup66105	Chemotaxis response regulator protein-glutamate methylesterase OS=Acidovorax sp. (strain JS42) GN=cheB PE=3 SV=1 E(blastx)=2e-35
isogroup71259	Methyltransferase-like protein 23 OS=Larimichthys crocea GN=EH28_08341 PE=4 SV=1 E(blastx)=2e-09
isogroup110503	Solute carrier family 2 (Facilitated glucose transporter), member 13 OS=Aphyosemion striatum GN=CU855815.2 PE=3 SV=1 E(blastx)=6e-30
isogroup108091	Neoverrucotoxin subunit beta OS=Larimichthys crocea GN=EH28_01096 PE=4 SV=1 E(blastx)=9e-31
isogroup71536	AGFG1 (Fragment) OS=Poeciliopsis prolifica GN=AGFG1 PE=4 SV=1 E(blastx)=9e-43
isogroup20231	CNTN3 (Fragment) OS=Poeciliopsis prolifica GN=CNTN3 PE=4 SV=1 E(blastx)=2e-118
isogroup23842	Kinesin-like protein OS=Larimichthys crocea GN=EH28_08992 PE=3 SV=1 E(blastx)=2e-20
isogroup63480	MORC3 OS=Poeciliopsis prolifica GN=MORC3 PE=4 SV=1 E(blastx)=8e-53
isogroup94154	Mannose-1-phosphate guanyltransferase beta OS=Dicentrarchus labrax GN=GMPPB PE=4 SV=1 E(blastx)=6e-20
isogroup21941	Septin-7 OS=Salmo salar GN=SEPT7 PE=2 SV=1 E(blastx)=6e-88
isogroup5794	Polysaccharide biosynthesis domain containing 1 OS=Aphyosemion striatum GN=PBDC1 PE=4 SV=1 E(blastx)=2e-84
isogroup12996	V-type proton ATPase subunit S1 OS=Larimichthys crocea GN=EH28_06088 PE=4 SV=1 E(blastx)=8e-95
isogroup30330	Oxysterol-binding protein-related protein 1 OS=Fundulus heteroclitus PE=4 SV=1 E(blastx)=1e-91
isogroup94240	Laminin, alpha 4 OS=Nothobranchius furzeri GN=LAMA4 PE=4 SV=1 E(blastx)=9e-40
isogroup18498	MORC3 (Fragment) OS=Poeciliopsis prolifica GN=MORC3 PE=4 SV=1 E(blastx)=6e-95
isogroup41681	FYN-binding protein OS=Larimichthys crocea GN=EH28_02299 PE=4 SV=1 E(blastx)=9e-60
isogroup53321	Protein phosphatase 1H OS=Rattus norvegicus GN=Ppm1h PE=1 SV=1 E(blastx)=3e-06
isogroup26343	Low-density lipoprotein receptor-related protein 1 OS=Larimichthys crocea GN=EH28_08837 PE=4 SV=1 E(blastx)=2e-78
isogroup3636	Formimidoyltransferase-cyclodeaminase OS=Fundulus heteroclitus PE=4 SV=1 E(blastx)=2e-126
isogroup49325	U3 small nucleolar ribonucleoprotein protein MPP10 OS=Oreochromis niloticus GN=mphosph10 PE=3 SV=1 E(blastx)=7e-45
isogroup27593	Endonuclease domain of the non-LTR retrotransposon LINE-1 (Fragment) OS=Fundulus heteroclitus PE=4 SV=1 E(blastx)=7e-26
isogroup27102	Peptidyl-prolyl cis-trans isomerase OS=Dicentrarchus labrax GN=PPIF PE=3 SV=1 E(blastx)=2e-79
isogroup104685	DEAH (Asp-glu-ala-his) box polypeptide 15 (Fragment) OS=Panthera tigris altaica GN=DHX15 PE=2 SV=1 E(blastx)=4e-43
isogroup30339	Glycyl-tRNA synthetase OS=Dicentrarchus labrax GN=GARS PE=4 SV=1 E(blastx)=2e-27
isogroup7011	Zinc transporter ZIP11 OS=Pteropus alecto GN=PAL_GLEAN10014804 PE=4 SV=1 E(blastx)=4e-08
isogroup77404	Guanine nucleotide-binding protein G(I)/G(S)/G(T) subunit beta-2 (Fragment) OS=Mus musculus GN=Gnb2 PE=1 SV=1 E(blastx)=3e-51
isogroup16802	Parathyroid hormone receptor 1 OS=Takifugu rubripes GN=ptr1 PE=3 SV=1 E(blastx)=7e-128
isogroup1334	Transmembrane protein 14C OS=Anoplopoma fimbria GN=TM14C PE=2 SV=1 E(blastx)=8e-47
isogroup32271	Caspase 8 OS=Oplegnathus fasciatus PE=2 SV=1 E(blastx)=9e-44
isogroup15268	Uroporphyrinogen-III synthase OS=Anoplopoma fimbria GN=HEM4 PE=2 SV=1 E(blastx)=3e-131
isogroup18999	IKAROS family zinc finger 2 (Helios) OS=Nothobranchius furzeri GN=IKZF2 PE=4 SV=1 E(blastx)=5e-62
isogroup69374	SAF domain protein OS=Propionibacterium humerusii P08 GN=PA08_2543 PE=4 SV=1 E(blastx)=5e-23
isogroup3464	FERM domain-containing protein 4B OS=Dicentrarchus labrax GN=FRMD4B PE=4 SV=1 E(blastx)=8e-167
isogroup58824	Chromosome 8 SCAF14545, whole genome shotgun sequence OS=Tetraodon nigroviridis GN=GSTENG00015637001 PE=4 SV=1 E(blastx)=3e-20
isogroup1644	Gap junction protein OS=Oryzias latipes GN=LOC101172301 PE=3 SV=1 E(blastx)=1e-177
isogroup93258	SEC14-like protein 1 OS=Larimichthys crocea GN=EH28_10948 PE=4 SV=1 E(blastx)=1e-41
isogroup84615	Tributyltin binding protein type 1b (Fragment) OS=Epinephelus bruneus PE=2 SV=1 E(blastx)=2e-06
isogroup51085	STK10 OS=Poeciliopsis prolifica GN=STK10 PE=4 SV=1 E(blastx)=5e-53
isogroup80764	Type-IV secretion system protein TraC OS=Alicycliphilus denitrificans (strain DSM 14773 / CIP 107495 / K601) GN=Alide2_2808 PE=4 SV=1 E(blastx)=1e-45
isogroup3252	Tyrosine-protein kinase OS=Gasterosteus aculeatus PE=3 SV=1 E(blastx)=1e-72
isogroup92230	Periphilin 1 (Fragment) OS=Nothobranchius rachovii GN=PPHLN1 PE=4 SV=1 E(blastx)=8e-44
isogroup56067	PAR3L (Fragment) OS=Poeciliopsis prolifica GN=PAR3L PE=4 SV=1 E(blastx)=2e-58
isogroup48117	ATP-dependent RNA helicase DHX8 OS=Myotis brandtii GN=D623_10026499 PE=4 SV=1 E(blastx)=4e-78
isogroup18673	Small nuclear ribonucleoprotein F (Fragment) OS=Bos mutus GN=M91_04332 PE=4 SV=1 E(blastx)=6e-47
isogroup105206	Tetraspanin OS=Oryzias latipes GN=tspan6 PE=3 SV=1 E(blastx)=7e-26
isogroup73521	RING finger protein 4 OS=Salmo salar GN=RNF4 PE=2 SV=1 E(blastx)=6e-15
isogroup110383	TM165 OS=Poeciliopsis prolifica GN=TM165 PE=4 SV=1 E(blastx)=7e-29
isogroup8276	Prenylcysteine oxidase OS=Larimichthys crocea GN=EH28_09968 PE=3 SV=1 E(blastx)=9e-32
isogroup3101	NK-lysin OS=Hyporthodus septemfasciatus PE=2 SV=1 E(blastx)=5e-61
isogroup51704	Tetraspanin OS=Fundulus heteroclitus PE=3 SV=1 E(blastx)=2e-21
isogroup22145	Spindle and kinetochore-associated protein 3 OS=Larimichthys crocea GN=EH28_04357 PE=4 SV=1 E(blastx)=2e-66
isogroup110755	Somatostatin receptor 2 OS=Nothobranchius korthausae GN=SSTR2 PE=3 SV=1 E(blastx)=5e-31
isogroup27644	Autophagy-related protein 13 OS=Larimichthys crocea GN=EH28_10024 PE=3 SV=1 E(blastx)=1e-83
isogroup64590	CCR4-NOT transcription complex, subunit 2 OS=Nothobranchius korthausae GN=CNOT2 PE=4 SV=1 E(blastx)=4e-75
isogroup86867	Kinesin family member 26A OS=Aphyosemion striatum GN=KIF26A PE=3 SV=1 E(blastx)=7e-39
isogroup4942	Chromosome 1 SCAF15025, whole genome shotgun sequence (Fragment) OS=Tetraodon nigroviridis GN=GSTENG00032700001 PE=4 SV=1 E(blastx)=2e-22
isogroup85968	SH2 domain-containing protein 3C OS=Larimichthys crocea GN=EH28_06118 PE=4 SV=1 E(blastx)=9e-15
isogroup8507	SAM9L (Fragment) OS=Poeciliopsis prolifica GN=SAM9L PE=4 SV=1 E(blastx)=3e-55
isogroup48558	Chromosome 15 SCAF14667, whole genome shotgun sequence (Fragment) OS=Tetraodon nigroviridis GN=GSTENG00020941001 PE=4 SV=1 E(blastx)=5e-71
isogroup38018	Protein N-terminal asparagine amidohydrolase OS=Larimichthys crocea GN=EH28_00803 PE=4 SV=1 E(blastx)=5e-80
isogroup108524	Signal transducer and activator of transcription OS=Tetraodon nigroviridis PE=3 SV=1 E(blastx)=1e-18
isogroup87567	NEDD8 ultimate buster 1 OS=Larimichthys crocea GN=EH28_06337 PE=4 SV=1 E(blastx)=8e-09
isogroup78021	CHM2B (Fragment) OS=Poeciliopsis prolifica GN=CHM2B PE=4 SV=1 E(blastx)=7e-44
isogroup111806	3 domains mIgD (Fragment) OS=Fundulus heteroclitus PE=4 SV=1 E(blastx)=1e-12
isogroup22403	Cytochrome b-c1 complex subunit Rieske, mitochondrial OS=Scophthalmus maximus GN=SMAX5B_015294 PE=4 SV=1 E(blastx)=7e-19
isogroup32860	NAD(P)(+)--arginine ADP-ribosyltransferase OS=Xiphophorus maculatus PE=3 SV=1 E(blastx)=2e-21
isogroup15430	Alpha-2-macroglobulin OS=Larimichthys crocea GN=EH28_08542 PE=4 SV=1 E(blastx)=2e-96
isogroup11627	Heterogeneous nuclear ribonucleoprotein U protein 1 (Fragment) OS=Fundulus heteroclitus PE=4 SV=1 E(blastx)=3e-39
isogroup86389	5-hydroxyisourate hydrolase OS=Danio rerio GN=LOC570474 PE=3 SV=1 E(blastx)=2e-18
isogroup105270	E3 ubiquitin/ISG15 ligase TRIM25 OS=Larimichthys crocea GN=EH28_08721 PE=4 SV=1 E(blastx)=3e-16
isogroup24418	Reverse transcriptase-like protein (Fragment) OS=Fundulus heteroclitus PE=4 SV=1 E(blastx)=4e-10
isogroup60872	FCH and double SH3 domains protein 1 OS=Larimichthys crocea GN=EH28_09437 PE=4 SV=1 E(blastx)=5e-54
isogroup104541	Glutathione reductase (Fragment) OS=Sparus aurata GN=gr PE=2 SV=1 E(blastx)=2e-35
isogroup38563	Reverse transcriptase-like protein OS=Fundulus heteroclitus PE=4 SV=1 E(blastx)=2e-06
isogroup484	Galectin OS=Larimichthys crocea GN=Gal-9 PE=2 SV=1 E(blastx)=3e-67
isogroup44216	Chromosome 8 SCAF14543, whole genome shotgun sequence OS=Tetraodon nigroviridis GN=GSTENG00015299001 PE=4 SV=1 E(blastx)=2e-12
isogroup99536	Transient receptor potential cation channel, subfamily M, member 7 OS=Aphyosemion striatum GN=TRPM7 PE=4 SV=1 E(blastx)=3e-23
isogroup65216	ARHG6 OS=Poeciliopsis prolifica GN=ARHG6 PE=4 SV=1 E(blastx)=3e-39
isogroup94108	CXCR5 (Fragment) OS=Poeciliopsis prolifica GN=CXCR5 PE=3 SV=1 E(blastx)=2e-23
isogroup91518	S12A9 (Fragment) OS=Poeciliopsis prolifica GN=S12A9 PE=4 SV=1 E(blastx)=1e-38
isogroup111643	Hypoxanthine-guanine phosphoribosyltransferase OS=Anoplopoma fimbria GN=HPRT PE=2 SV=1 E(blastx)=4e-31
isogroup55409	Interferon-induced very large GTPase 1 OS=Larimichthys crocea GN=EH28_04125 PE=4 SV=1 E(blastx)=5e-67
isogroup37542	Chromosome 15 SCAF14992, whole genome shotgun sequence OS=Tetraodon nigroviridis GN=GSTENG00028290001 PE=4 SV=1 E(blastx)=6e-53
isogroup6874	Plectin OS=Larimichthys crocea GN=EH28_00665 PE=4 SV=1 E(blastx)=1e-39
isogroup85120	Reverse transcriptase OS=Fundulus heteroclitus PE=4 SV=1 E(blastx)=1e-09
isogroup4888	Mucin-5AC OS=Larimichthys crocea GN=EH28_07052 PE=4 SV=1 E(blastx)=2e-18
isogroup107328	Phosphatidylinositol glycan anchor biosynthesis, class L (Fragment) OS=Nothobranchius pienaari GN=PIGL PE=4 SV=1 E(blastx)=2e-28
isogroup14903	ZN711 (Fragment) OS=Poeciliopsis prolifica GN=ZN711 PE=4 SV=1 E(blastx)=5e-45
isogroup17247	S100-P OS=Esox lucius GN=S100P PE=2 SV=1 E(blastx)=2e-36
isogroup35586	Interferon-induced very large GTPase 1 OS=Larimichthys crocea GN=EH28_04128 PE=4 SV=1 E(blastx)=3e-76
isogroup29190	GPC5C (Fragment) OS=Poeciliopsis prolifica GN=GPC5C PE=4 SV=1 E(blastx)=6e-33
isogroup26097	Tripartite motif-containing protein 47 OS=Fundulus heteroclitus PE=4 SV=1 E(blastx)=2e-80
isogroup6549	Translation initiation factor IF-3, mitochondrial OS=Larimichthys crocea GN=EH28_00635 PE=4 SV=1 E(blastx)=8e-118
isogroup43581	Protein YIPF OS=Aphyosemion striatum GN=YIPF4 PE=3 SV=1 E(blastx)=3e-07
isogroup6555	Transmembrane 4 L6 family member 4 OS=Paralichthys olivaceus PE=2 SV=1 E(blastx)=1e-68
isogroup49965	Serine/arginine-rich splicing factor 1 OS=Fundulus heteroclitus PE=4 SV=1 E(blastx)=2e-42
isogroup27133	Mitochondrial ribosomal protein S2 OS=Aphyosemion striatum GN=MRPS2 PE=3 SV=1 E(blastx)=3e-93
isogroup104856	Purpurin OS=Larimichthys crocea GN=EH28_01641 PE=3 SV=1 E(blastx)=3e-40
isogroup82736	Complex I intermediate-associated protein 30, mitochondrial (Fragment) OS=Fundulus heteroclitus PE=4 SV=1 E(blastx)=1e-41
isogroup68838	Tripartite motif-containing protein 62 OS=Dicentrarchus labrax GN=TRIM62 PE=4 SV=1 E(blastx)=5e-63
isogroup14936	SEPT9 (Fragment) OS=Poeciliopsis prolifica GN=SEPT9 PE=3 SV=1 E(blastx)=2e-103
isogroup88891	MBD3 (Fragment) OS=Poeciliopsis prolifica GN=MBD3 PE=4 SV=1 E(blastx)=7e-25
isogroup68358	GIT2 (Fragment) OS=Poeciliopsis prolifica GN=GIT2 PE=4 SV=1 E(blastx)=7e-55
isogroup92436	Membrane-spanning 4-domains subfamily A member 8A OS=Larimichthys crocea GN=EH28_05052 PE=4 SV=1 E(blastx)=5e-19
isogroup2887	F-box protein 48 (Fragment) OS=Aphyosemion striatum GN=FBXO48 PE=4 SV=1 E(blastx)=4e-78
isogroup240	Adenosine kinase a OS=Fundulus heteroclitus PE=3 SV=1 E(blastx)=9e-125
isogroup22941	Class I helical cytokine receptor number 16 OS=Tetraodon nigroviridis GN=CRFA16 PE=2 SV=1 E(blastx)=6e-53
isogroup79682	Transmembrane protein 150C OS=Ictalurus punctatus GN=Tmem150c PE=2 SV=1 E(blastx)=5e-32
isogroup3686	3-oxo-5-beta-steroid 4-dehydrogenase OS=Fundulus heteroclitus PE=4 SV=1 E(blastx)=3e-122
isogroup101052	Tenascin OS=Fundulus heteroclitus PE=4 SV=1 E(blastx)=1e-21
isogroup17844	Sad1 and UNC84 domain containing 5 OS=Aphyosemion striatum GN=SUN5 PE=4 SV=1 E(blastx)=8e-12
isogroup45911	Carnitine O-palmitoyltransferase 2, mitochondrial OS=Larimichthys crocea GN=EH28_12007 PE=3 SV=1 E(blastx)=9e-60
isogroup78424	IGL protein (Fragment) OS=Fundulus heteroclitus PE=4 SV=1 E(blastx)=4e-25
isogroup8491	Phosphopantothenoylcysteine decarboxylase OS=Anoplopoma fimbria GN=COAC PE=2 SV=1 E(blastx)=3e-123
isogroup24852	Transcription factor CP2-like protein 1 OS=Camelus ferus GN=CB1_000261021 PE=4 SV=1 E(blastx)=5e-10
isogroup64153	Splicing factor 3a, subunit 1 OS=Nothobranchius kadleci GN=SF3A1 PE=4 SV=1 E(blastx)=3e-19
isogroup40724	RHG42 (Fragment) OS=Poeciliopsis prolifica GN=RHG42 PE=4 SV=1 E(blastx)=1e-79
isogroup20645	PPUP2488 (Fragment) OS=Poeciliopsis prolifica GN=PPUP2488 PE=4 SV=1 E(blastx)=7e-48
isogroup82052	YLP motif-containing protein 1 OS=Larimichthys crocea GN=EH28_07570 PE=4 SV=1 E(blastx)=3e-19
isogroup94911	DDB1-and CUL4-associated factor 7 OS=Larimichthys crocea GN=EH28_00162 PE=4 SV=1 E(blastx)=1e-44
isogroup82746	Chromosome 10 SCAF15019, whole genome shotgun sequence OS=Tetraodon nigroviridis GN=GSTENG00032311001 PE=4 SV=1 E(blastx)=9e-24
isogroup61752	GCC2 (Fragment) OS=Poeciliopsis prolifica GN=GCC2 PE=4 SV=1 E(blastx)=6e-24
isogroup49301	Threonine synthase-like 2 OS=Nothobranchius korthausae GN=THNSL2 PE=4 SV=1 E(blastx)=2e-39
isogroup38998	RFWD2 OS=Poeciliopsis prolifica GN=RFWD2 PE=4 SV=1 E(blastx)=6e-59
isogroup29712	TM39B (Fragment) OS=Poeciliopsis prolifica GN=TM39B PE=4 SV=1 E(blastx)=5e-64
isogroup16724	E3 UFM1-protein ligase 1 OS=Fundulus heteroclitus PE=4 SV=1 E(blastx)=2e-50
isogroup87774	GH18222 OS=Drosophila grimshawi GN=Dgri\GH18222 PE=4 SV=1 E(blastx)=5e-16
isogroup23777	Ig mu chain C region OS=Fundulus heteroclitus PE=4 SV=1 E(blastx)=3e-56
isogroup66235	LOC495419 protein OS=Xenopus laevis GN=ccne2 PE=2 SV=1 E(blastx)=3e-33
isogroup5202	PPUP324 (Fragment) OS=Poeciliopsis prolifica GN=PPUP324 PE=4 SV=1 E(blastx)=6e-32
isogroup41757	Integrator complex subunit 4 OS=Fundulus heteroclitus PE=4 SV=1 E(blastx)=4e-12
isogroup107631	PDE4D (Fragment) OS=Poeciliopsis prolifica GN=PDE4D PE=4 SV=1 E(blastx)=4e-07
isogroup49610	ARF GTPase-activating protein GIT2 OS=Larimichthys crocea GN=EH28_10774 PE=4 SV=1 E(blastx)=1e-44
isogroup486	Lysophosphatidic acid receptor 6 OS=Larimichthys crocea GN=EH28_07831 PE=4 SV=1 E(blastx)=6e-157
isogroup64295	E3 ubiquitin/ISG15 ligase TRIM25 OS=Larimichthys crocea GN=EH28_08189 PE=4 SV=1 E(blastx)=1e-54
isogroup31207	Phospholipase D1B OS=Paralichthys olivaceus PE=2 SV=1 E(blastx)=7e-45
isogroup34695	ArfGAP with coiled-coil, ankyrin repeat and PH domains 3a (Fragment) OS=Aphyosemion striatum GN=ACAP3A PE=4 SV=1 E(blastx)=1e-08
isogroup57235	Reverse transcriptase-like protein OS=Fundulus heteroclitus PE=4 SV=1 E(blastx)=8e-14
isogroup15544	TSH1 OS=Poeciliopsis prolifica GN=TSH1 PE=4 SV=1 E(blastx)=4e-18
isogroup39927	NU133 (Fragment) OS=Poeciliopsis prolifica GN=NU133 PE=4 SV=1 E(blastx)=3e-40
isogroup18573	Sesquipedalian-1 OS=Larimichthys crocea GN=EH28_02535 PE=4 SV=1 E(blastx)=3e-59
isogroup53927	Importin-11 (Fragment) OS=Fundulus heteroclitus PE=4 SV=1 E(blastx)=2e-22
isogroup26204	BTB (POZ) domain containing 10b (Fragment) OS=Nothobranchius pienaari GN=BTBD10B PE=4 SV=1 E(blastx)=6e-22
isogroup48798	Putative transposase OS=Acinetobacter baumannii 754286 GN=J567_3692 PE=4 SV=1 E(blastx)=6e-67
isogroup21221	Solute carrier family 7 member 9 OS=Epinephelus coioides GN=SLC7A9 PE=2 SV=1 E(blastx)=5e-74
isogroup61694	Ig lambda chain V-VI region SUT OS=Larimichthys crocea GN=EH28_00378 PE=4 SV=1 E(blastx)=3e-22
isogroup82933	Chromosome 11 SCAF15043, whole genome shotgun sequence (Fragment) OS=Tetraodon nigroviridis GN=GSTENG00033900001 PE=4 SV=1 E(blastx)=1e-45
isogroup55339	Kinetochore-localized astrin/SPAG5 binding protein OS=Nothobranchius furzeri GN=KNSTRN PE=4 SV=1 E(blastx)=2e-40
isogroup94257	Large proline-rich protein bag6-B OS=Larimichthys crocea GN=EH28_05041 PE=4 SV=1 E(blastx)=3e-19
isogroup75033	Merlin OS=Larimichthys crocea GN=EH28_07230 PE=4 SV=1 E(blastx)=2e-28
isogroup90494	Leucine rich repeat and coiled-coil domain containing 1 (Fragment) OS=Nothobranchius kadleci GN=LRRCC1 PE=4 SV=1 E(blastx)=3e-26
isogroup14406	CDC20 (Fragment) OS=Poeciliopsis prolifica GN=CDC20 PE=4 SV=1 E(blastx)=9e-101
isogroup1587	Centrosomal protein OS=Larimichthys crocea GN=EH28_05507 PE=4 SV=1 E(blastx)=2e-93
isogroup104067	Cullin 3 (Fragment) OS=Nothobranchius korthausae GN=CUL3 PE=3 SV=1 E(blastx)=1e-41
isogroup46984	Apolipoprotein B-100 OS=Larimichthys crocea GN=EH28_11263 PE=4 SV=1 E(blastx)=5e-18
isogroup4557	snRNA-activating protein complex subunit 2 OS=Fundulus heteroclitus PE=4 SV=1 E(blastx)=4e-16
isogroup6806	Interleukin-8 OS=Dicentrarchus labrax GN=il-8 PE=2 SV=1 E(blastx)=5e-62
isogroup46456	Rho GTPase activating protein 29 OS=Nothobranchius pienaari GN=CT955984.1 PE=4 SV=1 E(blastx)=8e-18
isogroup54702	Transcription factor HES-4-B OS=Larimichthys crocea GN=EH28_12560 PE=4 SV=1 E(blastx)=2e-53
isogroup32565	Serine--pyruvate aminotransferase OS=Fundulus heteroclitus PE=3 SV=1 E(blastx)=4e-20
isogroup73475	Eukaryotic translation initiation factor 2B, subunit 4 delta OS=Nothobranchius kuhntae GN=EIF2B4 PE=3 SV=1 E(blastx)=1e-28
isogroup108183	Siglec-14b-like protein OS=Oreochromis niloticus PE=2 SV=1 E(blastx)=1e-26
isogroup91074	SYVC (Fragment) OS=Poeciliopsis prolifica GN=SYVC PE=3 SV=1 E(blastx)=1e-38
isogroup76459	SPARC (Fragment) OS=Oreochromis mossambicus PE=2 SV=1 E(blastx)=5e-48
isogroup98117	Heat shock protein 105 kDa OS=Fundulus heteroclitus PE=3 SV=1 E(blastx)=3e-33
isogroup28983	E1A binding protein p300 b (Fragment) OS=Nothobranchius korthausae GN=EP300B PE=4 SV=1 E(blastx)=7e-102
isogroup35845	Family with sequence similarity 173, member B OS=Fundulus heteroclitus PE=4 SV=1 E(blastx)=4e-90
isogroup19325	MYH11 (Fragment) OS=Poeciliopsis prolifica GN=MYH11 PE=4 SV=1 E(blastx)=2e-127
isogroup15532	Myotubularin-related protein 5 OS=Larimichthys crocea GN=EH28_11050 PE=3 SV=1 E(blastx)=3e-49
isogroup41812	GGPPS OS=Poeciliopsis prolifica GN=GGPPS PE=3 SV=1 E(blastx)=6e-75
isogroup27713	Optic atrophy 3 protein OS=Ictalurus punctatus GN=opa3 PE=2 SV=1 E(blastx)=5e-92
isogroup79924	E41L1 (Fragment) OS=Poeciliopsis prolifica GN=E41L1 PE=4 SV=1 E(blastx)=3e-13
isogroup7772	Tyrosyl-DNA phosphodiesterase 2 (Fragment) OS=Fundulus heteroclitus PE=4 SV=1 E(blastx)=3e-08
isogroup1219	Chromosome 19 SCAF14240, whole genome shotgun sequence (Fragment) OS=Tetraodon nigroviridis GN=GSTENG00012991001 PE=4 SV=1 E(blastx)=5e-152
isogroup4840	AB12B (Fragment) OS=Poeciliopsis prolifica GN=AB12B PE=4 SV=1 E(blastx)=3e-42
isogroup38590	Piscidin 3 OS=Epinephelus coioides PE=2 SV=1 E(blastx)=1e-18
isogroup14714	Alpha-mannosidase OS=Larimichthys crocea GN=EH28_02823 PE=3 SV=1 E(blastx)=2e-60
isogroup83767	Chromosome 18 SCAF14547, whole genome shotgun sequence OS=Tetraodon nigroviridis GN=GSTENG00015755001 PE=4 SV=1 E(blastx)=1e-15
isogroup56162	Sialic acid-binding Ig-like lectin 5 OS=Larimichthys crocea GN=EH28_06980 PE=4 SV=1 E(blastx)=2e-09
isogroup92276	Phosphatidylserine synthase 1 OS=Aphyosemion striatum GN=PTDSS1 PE=4 SV=1 E(blastx)=3e-23
isogroup82344	Interferon-induced protein 44-like protein (Fragment) OS=Larimichthys crocea GN=EH28_01932 PE=4 SV=1 E(blastx)=3e-40
isogroup91557	Unconventional myosin-Ic OS=Fundulus heteroclitus PE=3 SV=1 E(blastx)=1e-29
isogroup3794	Relaxin-3 receptor 1-like OS=Scophthalmus maximus GN=SMAX5B_008479 PE=4 SV=1 E(blastx)=5e-24
isogroup40363	Transient receptor potential cation channel subfamily M member 6 (Fragment) OS=Larimichthys crocea GN=EH28_03281 PE=4 SV=1 E(blastx)=1e-32
isogroup100006	Cingulin-like protein 1 OS=Larimichthys crocea GN=EH28_05345 PE=4 SV=1 E(blastx)=3e-22
isogroup1197	V-erb-b2 erythroblastic leukemia viral oncogene homolog 3a (Fragment) OS=Nothobranchius rachovii GN=ERBB3A PE=4 SV=1 E(blastx)=2e-161
isogroup5520	Zinc finger protein 182 OS=Larimichthys crocea GN=EH28_01388 PE=4 SV=1 E(blastx)=3e-163
isogroup11116	WDFY3 OS=Poeciliopsis prolifica GN=WDFY3 PE=4 SV=1 E(blastx)=3e-94
isogroup9546	ATPase, H+ transporting, lysosomal 70kDa, V1 subunit A OS=Aphyosemion striatum GN=ATP6V1A PE=3 SV=1 E(blastx)=1e-175
isogroup84604	Putative transposase OS=Xenopus tropicalis GN=tnp PE=4 SV=1 E(blastx)=2e-16
isogroup1276	SPTN2 OS=Poeciliopsis prolifica GN=SPTN2 PE=4 SV=1 E(blastx)=5e-138
isogroup6528	Glioma tumor suppressor candidate region gene 2 protein (Fragment) OS=Fundulus heteroclitus PE=4 SV=1 E(blastx)=2e-73
isogroup73414	Bloodthirsty-2 OS=Oplegnathus fasciatus GN=bty2 PE=2 SV=1 E(blastx)=1e-30
isogroup67281	Zinc finger protein 267 OS=Larimichthys crocea GN=EH28_05776 PE=4 SV=1 E(blastx)=3e-35
isogroup47007	UFL1 OS=Poeciliopsis prolifica GN=UFL1 PE=4 SV=1 E(blastx)=6e-35
isogroup24928	Mucin-5AC (Fragment) OS=Fundulus heteroclitus PE=4 SV=1 E(blastx)=8e-43
isogroup56934	RAB30, member RAS oncogene family OS=Aphyosemion striatum GN=RAB30 PE=4 SV=1 E(blastx)=5e-43
isogroup5356	ETS domain-containing protein Elk-4 OS=Larimichthys crocea GN=EH28_10832 PE=3 SV=1 E(blastx)=1e-17
isogroup44725	ER membrane protein complex subunit 4 OS=Nothobranchius pienaari GN=EMC4 PE=3 SV=1 E(blastx)=2e-70
isogroup7022	Mitochondrial ribosomal protein L17 OS=Nothobranchius kuhntae GN=MRPL17 PE=3 SV=1 E(blastx)=8e-102
isogroup25015	Chromosome 16 SCAF14974, whole genome shotgun sequence (Fragment) OS=Tetraodon nigroviridis GN=GSTENG00026795001 PE=4 SV=1 E(blastx)=9e-10
isogroup69819	Succinate-CoA ligase subunit beta OS=Aphyosemion striatum GN=SUCLG2 PE=3 SV=1 E(blastx)=9e-37
isogroup40868	Diphthamide biosynthesis protein 7 OS=Fundulus heteroclitus PE=4 SV=1 E(blastx)=4e-75
isogroup99883	Nucleotide-binding oligomerization domain-containing protein 1 OS=Fundulus heteroclitus PE=4 SV=1 E(blastx)=9e-08
isogroup88970	ZN438 OS=Poeciliopsis prolifica GN=ZN438 PE=4 SV=1 E(blastx)=1e-32
isogroup87769	Ig heavy chain V-III region CAM (Fragment) OS=Fundulus heteroclitus PE=4 SV=1 E(blastx)=4e-27
isogroup68880	Rho guanine nucleotide exchange factor 18 (Fragment) OS=Fundulus heteroclitus PE=4 SV=1 E(blastx)=5e-06
isogroup834	Retinoid X receptor beta OS=Lateolabrax japonicus PE=2 SV=1 E(blastx)=9e-179
isogroup100578	CDC5L (Fragment) OS=Poeciliopsis prolifica GN=CDC5L PE=4 SV=1 E(blastx)=6e-24
isogroup3594	Protein FAM46C OS=Larimichthys crocea GN=EH28_11809 PE=4 SV=1 E(blastx)=1e-76
isogroup48852	Centromere protein F OS=Larimichthys crocea GN=EH28_09832 PE=4 SV=1 E(blastx)=3e-21
isogroup88583	60 kDa heat shock protein, mitochondrial OS=Thelohanellus kitauei GN=RF11_03670 PE=3 SV=1 E(blastx)=2e-33
isogroup31246	Bloodthirsty-1 OS=Oplegnathus fasciatus GN=bty PE=2 SV=1 E(blastx)=2e-72
isogroup58458	MHC class II antigen alpha chain OS=Trachinotus ovatus GN=Trov-DAA PE=2 SV=1 E(blastx)=7e-25
isogroup71370	Two pore calcium channel protein 1 OS=Larimichthys crocea GN=EH28_08849 PE=4 SV=1 E(blastx)=6e-49
isogroup14238	Interferon-induced very large GTPase 1 OS=Larimichthys crocea GN=EH28_09883 PE=4 SV=1 E(blastx)=4e-104
isogroup29340	SKI family transcriptional corepressor 2 (Fragment) OS=Nothobranchius korthausae GN=SKOR2 PE=4 SV=1 E(blastx)=7e-51
isogroup90089	General secretion pathway protein C OS=Acidovorax temperans GN=RP29_14335 PE=4 SV=1 E(blastx)=6e-17
isogroup5360	C-type lectin OS=Oplegnathus fasciatus PE=2 SV=1 E(blastx)=4e-93
isogroup43594	Guanine nucleotide-binding protein G(S) subunit alpha (Fragment) OS=Fundulus heteroclitus PE=4 SV=1 E(blastx)=5e-08
isogroup6172	Chromosome 2 SCAF17815, whole genome shotgun sequence (Fragment) OS=Tetraodon nigroviridis GN=GSTENG00039003001 PE=4 SV=1 E(blastx)=2e-21
isogroup6117	TSR1 (Fragment) OS=Poeciliopsis prolifica GN=TSR1 PE=4 SV=1 E(blastx)=3e-174
isogroup70748	Serine/threonine-protein phosphatase (Fragment) OS=Homo sapiens GN=PPP4C PE=1 SV=1 E(blastx)=9e-67
isogroup13892	Putative tick transposon (Fragment) OS=Ixodes ricinus PE=4 SV=1 E(blastx)=1e-09
isogroup8134	HIRA-interacting protein 3 OS=Larimichthys crocea GN=EH28_05672 PE=4 SV=1 E(blastx)=5e-39
isogroup19233	Smg-9 homolog, nonsense mediated mRNA decay factor (Fragment) OS=Aphyosemion striatum GN=SMG9 PE=4 SV=1 E(blastx)=1e-122
isogroup34700	Endothelial lipase (Fragment) OS=Dicentrarchus labrax GN=EL PE=2 SV=1 E(blastx)=2e-81
isogroup34450	ERI1 exoribonuclease 2 OS=Larimichthys crocea GN=EH28_03136 PE=4 SV=1 E(blastx)=2e-79
isogroup10287	Calpain-9 OS=Larimichthys crocea GN=EH28_08558 PE=3 SV=1 E(blastx)=4e-10
isogroup100869	DC1I2 (Fragment) OS=Poeciliopsis prolifica GN=DC1I2 PE=4 SV=1 E(blastx)=3e-44
isogroup58380	AGFG1 (Fragment) OS=Poeciliopsis prolifica GN=AGFG1 PE=4 SV=1 E(blastx)=2e-22
isogroup5725	Calcium channel, voltage-dependent, gamma subunit 6b OS=Aphyosemion striatum GN=CACNG6B PE=4 SV=1 E(blastx)=1e-70
isogroup35054	LIM domain-containing protein ajuba OS=Larimichthys crocea GN=EH28_01782 PE=4 SV=1 E(blastx)=6e-20
isogroup6415	Sialate O-acetylesterase OS=Larimichthys crocea GN=EH28_06708 PE=4 SV=1 E(blastx)=4e-152
isogroup60507	Transmembrane protein 234 OS=Larimichthys crocea GN=EH28_09370 PE=4 SV=1 E(blastx)=2e-30
isogroup89718	Transforming growth factor beta regulator 1 OS=Larimichthys crocea GN=EH28_06709 PE=4 SV=1 E(blastx)=1e-10
isogroup1332	Mitochondrial ribosomal protein S12 OS=Aphyosemion striatum GN=MRPS12 PE=4 SV=1 E(blastx)=7e-86
isogroup41271	Mitochondrial ribosomal protein L44 (Fragment) OS=Nothobranchius korthausae GN=MRPL44 PE=4 SV=1 E(blastx)=3e-71
isogroup21258	Novel immune-type receptor 1 OS=Miichthys miiuy GN=NITR1 PE=4 SV=1 E(blastx)=2e-74
isogroup51608	Apoptosis-inducing factor 3 OS=Larimichthys crocea GN=EH28_12037 PE=4 SV=1 E(blastx)=3e-59
isogroup6120	CHUR OS=Poeciliopsis prolifica GN=CHUR PE=4 SV=1 E(blastx)=6e-74
isogroup28713	Sphingosine-1-phosphate lyase 1 (Fragment) OS=Nothobranchius rachovii GN=SGPL1 PE=3 SV=1 E(blastx)=2e-101
isogroup70580	B-cell receptor CD22 OS=Larimichthys crocea GN=EH28_03158 PE=4 SV=1 E(blastx)=1e-40
isogroup10231	Calmodulin OS=Larimichthys crocea GN=EH28_02090 PE=4 SV=1 E(blastx)=7e-102
isogroup1671	Histone H3.v1 OS=Fundulus heteroclitus PE=4 SV=1 E(blastx)=4e-41
isogroup68284	Leucine-rich repeat-containing protein 23 (Fragment) OS=Fundulus heteroclitus PE=4 SV=1 E(blastx)=1e-12
isogroup69765	MUT7 OS=Poeciliopsis prolifica GN=MUT7 PE=4 SV=1 E(blastx)=8e-41
isogroup668	tRNA selenocysteine 1-associated protein 1 OS=Larimichthys crocea GN=EH28_00694 PE=4 SV=1 E(blastx)=1e-150
isogroup52315	Ig heavy chain V region MOPC 141 (Fragment) OS=Fundulus heteroclitus PE=4 SV=1 E(blastx)=2e-36
isogroup10364	NUD19 (Fragment) OS=Poeciliopsis prolifica GN=NUD19 PE=4 SV=1 E(blastx)=3e-06
isogroup21567	Retinoic acid receptor responder 3 OS=Sparus aurata GN=RARRES3 PE=2 SV=1 E(blastx)=1e-29
isogroup62068	Ran GTPase-activating protein 1 OS=Dicentrarchus labrax GN=RANGAP1 PE=4 SV=1 E(blastx)=8e-11
isogroup87934	AraC family transcriptional regulator OS=Chryseobacterium sp. Hurlbut01 GN=AC804_00635 PE=4 SV=1 E(blastx)=4e-24
isogroup16950	BECN1 OS=Poeciliopsis prolifica GN=BECN1 PE=4 SV=1 E(blastx)=6e-87
isogroup39130	GTP:AMP phosphotransferase AK3, mitochondrial OS=Oreochromis niloticus GN=ak3 PE=3 SV=1 E(blastx)=6e-81
isogroup88236	CND1 (Fragment) OS=Poeciliopsis prolifica GN=CND1 PE=4 SV=1 E(blastx)=3e-43
isogroup1513	28S ribosomal protein S18a, mitochondrial OS=Larimichthys crocea GN=EH28_09672 PE=4 SV=1 E(blastx)=4e-120
isogroup50842	Far upstream element (FUSE) binding protein 3 (Fragment) OS=Nothobranchius furzeri GN=CABZ01073334.1 PE=4 SV=1 E(blastx)=2e-60
isogroup22594	Diacylglycerol kinase OS=Gasterosteus aculeatus PE=3 SV=1 E(blastx)=5e-113
isogroup83987	La ribonucleoprotein domain family, member 1 OS=Nothobranchius rachovii GN=LARP1 PE=4 SV=1 E(blastx)=8e-21
isogroup49195	Multiple PDZ domain protein OS=Larimichthys crocea GN=EH28_07404 PE=4 SV=1 E(blastx)=2e-48
isogroup8807	Paralemmin-3 OS=Larimichthys crocea GN=EH28_03862 PE=4 SV=1 E(blastx)=2e-36
isogroup43967	Transient receptor potential cation channel subfamily V member 1 OS=Fundulus heteroclitus PE=4 SV=1 E(blastx)=2e-60
isogroup19275	Anoctamin (Fragment) OS=Nothobranchius rachovii GN=ANO4 PE=3 SV=1 E(blastx)=2e-06
isogroup62746	T-lymphocyte activation antigen CD86 OS=Fundulus heteroclitus PE=4 SV=1 E(blastx)=2e-09
isogroup90370	30S ribosomal protein S1 OS=Flavobacterium johnsoniae GN=rpsA PE=4 SV=1 E(blastx)=9e-42
isogroup9494	Tyrosine-protein kinase OS=Fundulus heteroclitus PE=3 SV=1 E(blastx)=2e-138
isogroup53737	Mitochondrial antiviral signaling protein (Fragment) OS=Fundulus heteroclitus PE=4 SV=1 E(blastx)=2e-29
isogroup73800	Beta-microseminoprotein (Fragment) OS=Larimichthys crocea GN=EH28_00504 PE=4 SV=1 E(blastx)=1e-32
isogroup86342	Urease accessory protein UreF OS=Burkholderiales bacterium RIFCSPLOWO2_12_FULL_64_99 GN=ureF PE=3 SV=1 E(blastx)=7e-42
isogroup9389	SH2 domain containing 1A OS=Aphyosemion striatum GN=SH2D1A PE=4 SV=1 E(blastx)=2e-64
isogroup41961	EF1A (Fragment) OS=Poeciliopsis prolifica GN=EF1A PE=4 SV=1 E(blastx)=9e-57
isogroup87018	Nuclear receptor subfamily 2, group F, member 1a OS=Aphyosemion striatum GN=NR2F1A PE=3 SV=1 E(blastx)=2e-26
isogroup6915	IRS2A (Fragment) OS=Poeciliopsis prolifica GN=IRS2A PE=4 SV=1 E(blastx)=1e-121
isogroup5686	DNA replication complex GINS protein PSF2 OS=Oncorhynchus mykiss GN=GSONMT00058613001 PE=3 SV=1 E(blastx)=5e-123
isogroup91386	MARH8 OS=Poeciliopsis prolifica GN=MARH8 PE=4 SV=1 E(blastx)=2e-29
isogroup43775	Histone acetyltransferase OS=Larimichthys crocea GN=EH28_07065 PE=3 SV=1 E(blastx)=8e-35
isogroup5069	Small EDRK-rich factor 2 OS=Fundulus heteroclitus PE=4 SV=1 E(blastx)=3e-20
isogroup84352	Ubiquitin carboxyl-terminal hydrolase 38 OS=Fundulus heteroclitus PE=3 SV=1 E(blastx)=7e-45
isogroup76496	Sphingolipid delta(4)-desaturase/C4-hydroxylase DES2 (Fragment) OS=Fundulus heteroclitus PE=4 SV=1 E(blastx)=7e-45
isogroup99889	Netrin receptor UNC5B OS=Larimichthys crocea GN=EH28_10554 PE=4 SV=1 E(blastx)=7e-26
isogroup17132	Glycoprotein Ib beta polypeptide OS=Oplegnathus fasciatus GN=gp1bb PE=2 SV=1 E(blastx)=3e-60
isogroup63272	von Willebrand factor A domain-containing protein 7 OS=Fundulus heteroclitus PE=4 SV=1 E(blastx)=1e-41
isogroup35469	Eukaryotic translation initiation factor 5 (Fragment) OS=Homo sapiens GN=EIF5 PE=1 SV=8 E(blastx)=4e-28
isogroup83638	Tripartite motif-containing protein 35 (Fragment) OS=Fundulus heteroclitus PE=4 SV=1 E(blastx)=1e-29
isogroup59384	VATA (Fragment) OS=Poeciliopsis prolifica GN=VATA PE=4 SV=1 E(blastx)=6e-35
isogroup7571	Semaphorin-7A OS=Fundulus heteroclitus PE=3 SV=1 E(blastx)=2e-121
isogroup3611	C16orf52 homolog B OS=Salmo salar GN=CP52B PE=2 SV=1 E(blastx)=6e-71
isogroup79417	Pleckstrin domain-containing family G member 3 OS=Larimichthys crocea GN=EH28_07348 PE=4 SV=1 E(blastx)=2e-27
isogroup20811	Ubiquinone biosynthesis monooxygenase COQ6, mitochondrial OS=Oreochromis niloticus GN=coq6 PE=3 SV=1 E(blastx)=2e-61
isogroup90780	SWI/SNF-related matrix-associated actin-dependent regulator of chromatin subfamily E member 1 OS=Fundulus heteroclitus PE=4 SV=1 E(blastx)=8e-44
isogroup38149	Peptidase (Mitochondrial processing) alpha (Fragment) OS=Aphyosemion striatum GN=PMPCA PE=4 SV=1 E(blastx)=3e-80
isogroup54444	Fibrinogen alpha chain OS=Fundulus heteroclitus PE=4 SV=1 E(blastx)=1e-18
isogroup764	Reticulon OS=Gasterosteus aculeatus GN=RTN3 PE=2 SV=1 E(blastx)=1e-129
isogroup3074	DnaJ subfamily A member 1 OS=Fundulus heteroclitus PE=3 SV=1 E(blastx)=7e-177
isogroup57089	Transporter OS=Oreochromis niloticus GN=SLC6A13 (1 of many) PE=3 SV=1 E(blastx)=7e-40
isogroup75222	Transgelin OS=Sparus aurata PE=2 SV=1 E(blastx)=1e-30
isogroup7844	Membrane-spanning 4-domains subfamily A member 8A OS=Larimichthys crocea GN=EH28_05052 PE=4 SV=1 E(blastx)=1e-92
isogroup89105	Glutamine synthetase OS=Pseudomonas sp. 1-7 GN=JF55_22410 PE=3 SV=1 E(blastx)=5e-47
isogroup101838	VPS11 OS=Poeciliopsis prolifica GN=VPS11 PE=4 SV=1 E(blastx)=2e-37
[truncated: 32,015 more rows]
