# Supplementary material for: Comparative transcriptomics of sympatric species of coral reef fishes (genus: Haemulon)
Source: PeerJ. 2019 Mar 1;7:e6541. doi: 10.7717/peerj.6541 (PMC6398375; doi:10.7717/peerj.6541)
Supplement: Supplemental Information 5 [file peerj-07-6541-s005.zip › Hcarbonarium-assembly&annotation/hcar-Trembl_iso2go.tab]

isogroup49750	GO:0003723
isogroup77985	GO:0005737;GO:0005524;GO:0003724;GO:0003743;GO:0045948
isogroup1422
isogroup36231	GO:0016021;GO:0030246
isogroup3455	GO:0008237;GO:0008270
isogroup96902	GO:0005634;GO:0043565;GO:0006355
isogroup110534	GO:0016021;GO:0016494;GO:0006935
isogroup7524
isogroup34042	GO:0003676
isogroup71145	GO:0000775;GO:0005634;GO:0007067
isogroup8798
isogroup72756
isogroup49572
isogroup64094
isogroup99737	GO:0005524;GO:0051082;GO:0006457
isogroup98918	GO:0005524
isogroup50292	GO:0003950;GO:0003676
isogroup38255	GO:0016021;GO:0005886;GO:0005215;GO:0006811
isogroup108031	GO:0005622;GO:0035556
isogroup12540
isogroup3752	GO:0005634;GO:0043565;GO:0003700
isogroup3583	GO:0016021
isogroup38054	GO:0003743
isogroup12694	GO:0005634;GO:0003684;GO:0006289
isogroup73480	GO:0004591;GO:0030976;GO:0006099
isogroup2051	GO:0005634;GO:0000975;GO:0003700;GO:0006915;GO:0008285;GO:0050776;GO:0006351
isogroup87672
isogroup46562	GO:0003723
isogroup41921	GO:0005524;GO:0016301;GO:0008270
isogroup23065	GO:0005622;GO:0008270
isogroup42643	GO:0005525
isogroup4460	GO:0005576;GO:0016021;GO:0005520;GO:0001558
isogroup67310	GO:0016021;GO:0005886;GO:0015321
isogroup46271	GO:0005634;GO:0008536;GO:0006886
isogroup935	GO:0030117;GO:0008565;GO:0006886;GO:0016192
isogroup92882	GO:0005643
isogroup71880	GO:0008053
isogroup14673	GO:0005634;GO:0006334
isogroup111461	GO:0003676
isogroup93849	GO:0005794;GO:0046417
isogroup67789	GO:0016021;GO:0036459;GO:0016579;GO:0051205;GO:0006511
isogroup21091
isogroup70648	GO:0004844;GO:0006284
isogroup110352
isogroup2527	GO:0005524;GO:0004672
isogroup91757	GO:0000439;GO:0006289;GO:0006351
isogroup29615
isogroup44507	GO:0005509;GO:0005525;GO:0003924
isogroup93046	GO:0003950
isogroup36835	GO:0003723
isogroup98097	GO:0030897;GO:0097576;GO:0016192
isogroup16609
isogroup31635	GO:0016021
isogroup45016
isogroup20266	GO:0016021;GO:0016874;GO:0008270
isogroup96456	GO:0003676
isogroup60634
isogroup107779	GO:0003677
isogroup44522
isogroup13680	GO:0004725;GO:0008138;GO:2001070
isogroup11831	GO:0016787;GO:0008152
isogroup97639
isogroup13672	GO:0089701;GO:0046872;GO:0003723;GO:0000398
isogroup42004	GO:0005524;GO:0004176;GO:0004252;GO:0030163
isogroup37570
isogroup13546	GO:0016021
isogroup4023
isogroup69035
isogroup81917
isogroup80598
isogroup32164	GO:0003873;GO:0005524;GO:0006003;GO:0006000
isogroup92189
isogroup95272	GO:0043197;GO:0008328;GO:0005883;GO:0001917;GO:0001750;GO:0045211;GO:0035255;GO:0030534;GO:0035640;GO:0007612;GO:0060292;GO:0060291;GO:0007613;GO:0051968;GO:0035176;GO:0007416;GO:0071625
isogroup8942	GO:0003726;GO:0003723;GO:0006396
isogroup75273	GO:0005634;GO:0043565;GO:0003700;GO:0006357
isogroup65975	GO:0005634;GO:0006355;GO:0006351
isogroup1955	GO:0016301
isogroup66479
isogroup41166	GO:0004809;GO:0000049
isogroup106747	GO:0005856;GO:0003779
isogroup50497	GO:0003723
isogroup1238	GO:0003779;GO:0005524;GO:0035091;GO:0004672
isogroup60563	GO:0016021
isogroup41859
isogroup108317	GO:0003995;GO:0050660
isogroup25463	GO:0005737;GO:0005524;GO:0004702
isogroup7432	GO:0016021;GO:0005743;GO:0055085
isogroup63458	GO:0016021
isogroup98042	GO:0005634;GO:0043565;GO:0003700
isogroup60793	GO:0005643
isogroup54246	GO:0016021;GO:0004930
isogroup4017	GO:0016805
isogroup1616
isogroup52138	GO:0016021
isogroup52872
isogroup6404	GO:0016021;GO:0055085
isogroup78187
isogroup8827	GO:0005319
isogroup32499
isogroup74664	GO:0030896;GO:0000077;GO:0006281
isogroup55009	GO:0009008;GO:0010468
isogroup10541	GO:0016491
isogroup23264	GO:0003676
isogroup63587	GO:0016021;GO:0005886;GO:0005215;GO:0006811
isogroup28831
isogroup55287	GO:0016021;GO:0004930
isogroup53019
isogroup71102	GO:0005922;GO:0016021;GO:0007154
isogroup65351	GO:0003950;GO:0008270;GO:0006471
isogroup89726	GO:0005890;GO:0006813;GO:0006814
isogroup70938
isogroup80644
isogroup55756	GO:0005524;GO:0004003;GO:0003677
isogroup6055	GO:0003677;GO:0046983
isogroup74868	GO:0016021;GO:0005267
isogroup70344	GO:0005524;GO:0004674
isogroup51207
isogroup16891	GO:0005524;GO:0051082;GO:0006457
isogroup52167	GO:0030915;GO:0000724
isogroup20359	GO:0008476;GO:0006478
isogroup19548	GO:0042742
isogroup539
isogroup74163	GO:0005319
isogroup23976	GO:0005634;GO:0000975;GO:0003700;GO:0019221;GO:0051607;GO:0006357;GO:0006351
isogroup80002	GO:0016021
isogroup49030
isogroup57387	GO:0005622;GO:0003677;GO:0046982;GO:0005089;GO:0035023;GO:0007264
isogroup31647	GO:0016021;GO:0005216;GO:0003676
isogroup17216
isogroup22628	GO:0016021
isogroup93955
isogroup26556	GO:0003676
isogroup9805
isogroup81271	GO:0035091
isogroup44720
isogroup43332	GO:0016301
isogroup79934
isogroup80667	GO:0016021
isogroup52665	GO:0003676
isogroup95850	GO:0016021
isogroup43299	GO:0031463;GO:0008134;GO:0016567
isogroup44380	GO:0005634;GO:0071558;GO:0046872
isogroup64243	GO:0005795;GO:0016021;GO:0008455;GO:0009312
isogroup24067	GO:0032039;GO:0016180
isogroup9254	GO:0016491
isogroup111150	GO:0008270
isogroup80670	GO:0016021;GO:0005524;GO:0042626
isogroup39610	GO:0032299;GO:0006401
isogroup28150
isogroup37458
isogroup34075	GO:0016021
isogroup94731	GO:0008284;GO:0006355
isogroup2112	GO:0005525
isogroup85498
isogroup9026
isogroup105084	GO:0003677;GO:0006355
isogroup96532	GO:0008380
isogroup46147	GO:0003676
isogroup28853
isogroup42089	GO:0016021
isogroup73743	GO:0016021;GO:0042813;GO:0007275
isogroup96757
isogroup8168	GO:0005737;GO:0005089;GO:0035556;GO:0035023
isogroup60624	GO:0004649;GO:0005975
isogroup84194	GO:0005829;GO:0005634;GO:0030735;GO:0035498
isogroup24281	GO:0000380
isogroup72500	GO:0016020;GO:0008083
isogroup27638	GO:0005524;GO:0003883;GO:0044210;GO:0006541
isogroup12096	GO:0016021;GO:0005524
isogroup66069
isogroup17267	GO:0003723;GO:0008173;GO:0006396
isogroup27500	GO:0016021;GO:0005524;GO:0004713
isogroup55381
isogroup6154
isogroup90807	GO:0005524;GO:0004674
isogroup36168	GO:0008080
isogroup41421	GO:0005737;GO:0008641;GO:0006914
isogroup4581	GO:0016021;GO:0035091
isogroup58168	GO:0005524;GO:0004674
isogroup18021
isogroup65620	GO:0005737;GO:0005634;GO:0005839;GO:0004298;GO:0051603
isogroup9809	GO:0016272;GO:0051082;GO:0006457
isogroup74709	GO:0005694;GO:0003677;GO:0003917;GO:0008270;GO:0006265
isogroup66101	GO:0016787;GO:0008152
isogroup46803	GO:0016021;GO:0015232
isogroup76988	GO:0016021;GO:0005743;GO:0005215;GO:0055085
isogroup98355	GO:0016021;GO:0004930
isogroup6231	GO:0003964
isogroup18922
isogroup32239	GO:0016021
isogroup64945	GO:0016021
isogroup19236	GO:0000786;GO:0005634;GO:0003677;GO:0046982
isogroup78002	GO:0016021;GO:0005216
isogroup27877	GO:0005794
isogroup27059	GO:0005622;GO:0004435;GO:0035556;GO:0016042
isogroup8829	GO:0005576;GO:0005509;GO:0004252;GO:0007596
isogroup51507	GO:0005666;GO:0003899;GO:0006383
isogroup88186	GO:0016021
isogroup58440	GO:0005887;GO:0042577;GO:0008195;GO:0046839;GO:0006644;GO:0007165
isogroup1121	GO:0034707;GO:0005737;GO:0005254;GO:0005244;GO:0060315
isogroup77612	GO:0005524;GO:0016887;GO:0006325;GO:0006355
isogroup6387
isogroup60809	GO:0005525
isogroup77586
isogroup100754
isogroup72411	GO:0003677;GO:0015074;GO:0006313
isogroup40973	GO:0016021;GO:0030246
isogroup11521	GO:0003824;GO:0009058
isogroup69119
isogroup73245	GO:0005856;GO:0005509;GO:0008017;GO:0007010
isogroup90431	GO:0005634;GO:0008270
isogroup111196	GO:0030289;GO:0019888
isogroup25854
isogroup74669	GO:0008270
isogroup3964	GO:0003824;GO:0008152
isogroup51159	GO:0046332;GO:0006351
isogroup71012	GO:0016021
isogroup31587	GO:0000439;GO:0004003;GO:0006289;GO:0006355;GO:0006351
isogroup84859	GO:0030027;GO:0051638;GO:2000813;GO:0030335;GO:1902745
isogroup103528	GO:0003676
isogroup45117	GO:0004622;GO:0046872;GO:0003676;GO:0004551;GO:0004528;GO:0030247;GO:0005044;GO:0006935;GO:0006955;GO:0045765;GO:0030334
isogroup106102	GO:0016021;GO:0004114;GO:0046872;GO:0007165
isogroup22021	GO:0016514;GO:0003677;GO:0043044
isogroup70942	GO:0005622;GO:0005509;GO:0004198
isogroup34020	GO:0005622;GO:0016301;GO:0007249;GO:0006955
isogroup71316
isogroup25938	GO:0003676
isogroup71287	GO:0005615;GO:0004866
isogroup36684	GO:0003676
isogroup39454
isogroup50940
isogroup30236
isogroup80083	GO:0003824;GO:0042978;GO:0006596
isogroup111614	GO:0005783;GO:0005794;GO:0005525;GO:0006886;GO:0016192
isogroup102571
isogroup73115	GO:0016021;GO:0055085
isogroup5832	GO:0015630;GO:0000226
isogroup54083
isogroup2505	GO:0003779;GO:0030036;GO:0008078;GO:0001756
isogroup98256	GO:0016021;GO:0004888;GO:0007166
isogroup63003	GO:0008168
isogroup44472	GO:0000221;GO:0046961;GO:0015991
isogroup81550	GO:0005829;GO:0019005;GO:0031625;GO:0022008;GO:0043161;GO:0042787;GO:0030162
isogroup35245
isogroup32116	GO:0005739;GO:0046872;GO:0004222;GO:0061711;GO:0002949
isogroup8870	GO:0005525;GO:0003924
isogroup32256	GO:0030529;GO:0019013;GO:0009982;GO:0003723;GO:0001522;GO:0006396
isogroup96141
isogroup77030	GO:0016021
isogroup51219	GO:0005576;GO:0008083;GO:0005179
isogroup69070	GO:0032040
isogroup53291	GO:0005096;GO:0046872
isogroup30816	GO:0008484;GO:0008152
isogroup100576	GO:0005525;GO:0003924
isogroup104015	GO:0005524;GO:0004672
isogroup19731
isogroup87155
isogroup61335	GO:0008270
isogroup41693	GO:0004177;GO:0030145
isogroup15102	GO:0005737;GO:0002161;GO:0005524;GO:0004823;GO:0006429
isogroup22867	GO:0016021
isogroup10856	GO:0004197;GO:0042981
isogroup91829	GO:0003987;GO:0016208;GO:0005524;GO:0019427
isogroup7593	GO:0016514;GO:0043044
isogroup5162	GO:0016021
isogroup8530	GO:0016021
isogroup110729	GO:0046983
isogroup10583	GO:0005634;GO:0000977;GO:0003700;GO:0007623;GO:0006357
isogroup30503	GO:0008270
isogroup25391	GO:0016021;GO:0055085
isogroup83016
isogroup1980	GO:0005634;GO:0003677
isogroup36442	GO:0003824;GO:0008152
isogroup89047
isogroup35936	GO:0036459;GO:0016579;GO:0006511
isogroup101197	GO:0016021;GO:0005540;GO:0007155
isogroup41541	GO:0016021
isogroup46140	GO:0016021;GO:0005886;GO:0005509;GO:0007420;GO:0007156
isogroup14977	GO:0005622;GO:0003677;GO:0046982;GO:0005089;GO:0035023;GO:0007264
isogroup3847	GO:0071564;GO:0043044
isogroup25625	GO:0003964
isogroup36045
isogroup18647	GO:0003743
isogroup18045
isogroup55061
isogroup89236	GO:0003677
isogroup25117	GO:0016021;GO:0005328
isogroup91989	GO:0003676
isogroup3085
isogroup13429	GO:0016021;GO:0030247;GO:0005044;GO:0006955
isogroup45205	GO:0005783;GO:0016021;GO:0005634;GO:0003677
isogroup12575
isogroup3008	GO:0005777;GO:0005524;GO:0004631;GO:0006695;GO:0019287
isogroup43288
isogroup72035	GO:0016021;GO:0005764;GO:0004872
isogroup103949
isogroup24145
isogroup57220
isogroup39	GO:0005634;GO:0043565;GO:0003700;GO:0034599;GO:0045944
isogroup79985	GO:0000145;GO:0006887;GO:0048278
isogroup91601	GO:0016810
isogroup69583	GO:0016021;GO:0004129;GO:0020037;GO:0005506;GO:0009060
isogroup36660	GO:0016301;GO:0003676;GO:0046983
isogroup3114	GO:0005764;GO:0006665
isogroup27823	GO:0004252
isogroup66457
isogroup82585	GO:0005643;GO:0046907
isogroup64600
isogroup18137	GO:0005783;GO:0016021;GO:0047045;GO:0006702;GO:0030539;GO:0061370
isogroup106765
isogroup16136	GO:0005737;GO:0051861;GO:0017089
isogroup37650	GO:0003746
isogroup11226	GO:0030127;GO:0006888;GO:0006886
isogroup31212	GO:0046983;GO:0000989;GO:1900402
isogroup3186
isogroup90009
isogroup10631	GO:0016021
isogroup50755
isogroup9753	GO:0003684;GO:0006281
isogroup77925	GO:0005634;GO:0003677;GO:0006355;GO:0006351
isogroup88798	GO:0016021
isogroup12326	GO:0005525;GO:0003924
isogroup109851	GO:0008305;GO:0004872;GO:0007160;GO:0007229
isogroup47401	GO:0009535;GO:0016021;GO:0009522;GO:0009523;GO:0016168;GO:0009765;GO:0018298
isogroup99285	GO:0016491
isogroup74390
isogroup99821	GO:0046983
isogroup72849	GO:0008440
isogroup103352
isogroup36058
isogroup8232	GO:0005737;GO:0005856;GO:0019898;GO:0008092
isogroup15871	GO:0003676;GO:0015074
isogroup11340	GO:0005524;GO:0030983;GO:0006298
isogroup41845	GO:0016021
isogroup7506
isogroup70526	GO:0005634;GO:0043565;GO:0003707;GO:0003700;GO:0008270;GO:0006351
isogroup95634	GO:0003824
isogroup66019	GO:0005524
isogroup96208
isogroup29147
isogroup60252
isogroup1748
isogroup16904	GO:0016021;GO:0000030;GO:0006493
isogroup59310
isogroup33418
isogroup67432	GO:0046872
isogroup4253	GO:0005509
isogroup98729	GO:0005634;GO:0071479;GO:0000077
isogroup57923	GO:0003676;GO:0004523
isogroup83214
isogroup17582	GO:0005524;GO:0004674
isogroup8428	GO:0016021;GO:0005524;GO:0042626;GO:0005254
isogroup9009	GO:0003964
isogroup107158	GO:0016021
isogroup45846	GO:0016021
isogroup55544	GO:0003993
isogroup11443	GO:0004489;GO:0006555;GO:0035999
isogroup16407	GO:0005788;GO:0003756;GO:0045454
isogroup110908	GO:0004190
isogroup7163
isogroup53212
isogroup79254	GO:0005856;GO:0003779;GO:0016887;GO:0005509;GO:0008017;GO:0060832;GO:0016055
isogroup24622	GO:0031514;GO:0005525
isogroup56464	GO:0003978;GO:0006012
isogroup76662
isogroup307	GO:0005737;GO:0051861;GO:0017089
isogroup80272
isogroup103609	GO:0005622;GO:0008270
isogroup40179	GO:0016021
isogroup19793	GO:0004067
isogroup57959	GO:0004842
isogroup5078	GO:0005577;GO:0030674;GO:0005102;GO:0030168;GO:0051258;GO:0007165
isogroup4983
isogroup72102	GO:0000407;GO:0080025;GO:0032266;GO:0000045
isogroup14084	GO:0045095;GO:0005198
isogroup40476
isogroup88656	GO:0008289;GO:0005215
isogroup76521	GO:0016491;GO:0008270
isogroup20842	GO:0005681;GO:0000398
isogroup45637
isogroup7672	GO:0008484;GO:0008152
isogroup2720
isogroup48430	GO:0006914
isogroup70611	GO:0016021;GO:0006810
isogroup80699
isogroup46035
isogroup94364
isogroup101853	GO:0005622;GO:0016301;GO:0046854;GO:0048015
isogroup83545	GO:0005634;GO:0003677;GO:0030337;GO:0006260;GO:0006275
isogroup85836	GO:0016301;GO:0008745;GO:0009253
isogroup25607
isogroup23792	GO:0033743;GO:0030091;GO:0006979
isogroup45308	GO:0016021
isogroup20707	GO:0005524;GO:0035091;GO:0004674
isogroup1928
isogroup60926
isogroup7640	GO:0020037;GO:0004601;GO:0006952;GO:0002149;GO:0006979
isogroup50775	GO:0005634;GO:0003677;GO:0004879;GO:0003707;GO:0006351
isogroup15376	GO:0003676
isogroup76677
isogroup36494
isogroup81562
isogroup27258	GO:0005524;GO:0051082;GO:0006457;GO:0006950
isogroup107183	GO:0005622;GO:0004842;GO:0008270
isogroup15984
isogroup33473	GO:0003824;GO:0030170;GO:0009058
isogroup93288	GO:0008270
isogroup109110
isogroup17369	GO:0030529;GO:0019013;GO:0003723
isogroup29793	GO:0016021
isogroup7193	GO:0016020;GO:0046875;GO:0048013
isogroup42177	GO:0022625;GO:0005634;GO:0003723;GO:0003735;GO:0006412
isogroup109389	GO:0016706;GO:0000049;GO:0031591
isogroup15122	GO:0016021
isogroup5169	GO:0005604;GO:0005581;GO:0016459;GO:0005524;GO:0005201;GO:0003774
isogroup72475	GO:0003723;GO:0004842;GO:0008270
isogroup73388	GO:0005524;GO:0000287;GO:0004674
isogroup46365	GO:0003723
isogroup84780	GO:0005737;GO:0050113;GO:0005506;GO:0019310
isogroup109165
isogroup101447	GO:0005524;GO:0042981
isogroup26904	GO:0080008;GO:0005634;GO:0003684;GO:0006281
isogroup23405
isogroup65255
isogroup32697	GO:0005622;GO:0003951;GO:0035556
isogroup23041	GO:0003676
isogroup20220	GO:0034753;GO:0004874;GO:0003700;GO:0045944;GO:0009410
isogroup43768	GO:0005634;GO:0003676;GO:0000981;GO:0006351
isogroup79420	GO:0008195;GO:0003713;GO:0006629;GO:0045944
isogroup111631	GO:0005622;GO:0008270
isogroup94517	GO:0016021
isogroup29155
isogroup11797	GO:0005622;GO:0032266;GO:0016197;GO:0006886;GO:0007165
isogroup9273
isogroup110556	GO:0005622;GO:0008270
isogroup106159	GO:0005634;GO:0006397
isogroup72686
isogroup55835	GO:0016021;GO:0016192
isogroup24671
isogroup76035	GO:0005622;GO:0005524;GO:0046872;GO:0004697;GO:0035556
isogroup21573	GO:0000145;GO:0006887
isogroup78980	GO:0016021
isogroup26070	GO:0016459;GO:0003779;GO:0005524;GO:0003774
isogroup30178
isogroup85335	GO:0006869
isogroup106171
isogroup59109	GO:0016021
isogroup43579
isogroup52177	GO:0003964
isogroup4087	GO:0005525;GO:0007049
isogroup109872	GO:0005789;GO:0016021
isogroup39497	GO:0005622;GO:0005524;GO:0004707
isogroup96419	GO:0016021
isogroup61677	GO:0005615;GO:0005518;GO:0004867
isogroup50178	GO:0005739;GO:0004449;GO:0000287;GO:0051287;GO:0006099
isogroup106223	GO:0005634;GO:0003677;GO:0004879;GO:0003707;GO:0006351
isogroup55023	GO:0003676;GO:0046983
isogroup41741
isogroup106822	GO:0005634;GO:0008168;GO:0003676
isogroup613
isogroup42423	GO:0015934;GO:0003735;GO:0006412
isogroup38972	GO:0005524;GO:0004386;GO:0003676
isogroup103565	GO:0008289
isogroup81580	GO:0005856;GO:0008092;GO:0007010
isogroup19527
isogroup103024
isogroup109962	GO:0008270
isogroup110268	GO:0005622;GO:0004842;GO:0008270
isogroup2598	GO:0006355
isogroup93748
isogroup24029
isogroup6691	GO:0004518;GO:0036297
isogroup7474	GO:0005634;GO:0003677
isogroup28207	GO:0005737;GO:0030296;GO:0008154
isogroup54608	GO:0003824
isogroup69185	GO:0005840;GO:0003735;GO:0006412
isogroup103310
isogroup49642	GO:0016021;GO:0004896
isogroup32041	GO:0005856
isogroup89189	GO:0016021;GO:0008324
isogroup49725	GO:0016791
isogroup15690	GO:0005509;GO:0004222;GO:0008270
isogroup3733
isogroup55043	GO:0016740
isogroup10241	GO:0003723
isogroup107959	GO:0016021;GO:0055056
isogroup91275	GO:0016746;GO:0008152
isogroup109497
isogroup11853
isogroup68457	GO:0005737;GO:0042325
isogroup41670
isogroup882
isogroup53130	GO:0098536;GO:0005815;GO:0007099;GO:0098535
isogroup14234	GO:0016021
isogroup76671	GO:0004089;GO:0008270;GO:0006730
isogroup75684	GO:0004471;GO:0051287;GO:0006108
isogroup94961
isogroup14536	GO:0016021
isogroup33526	GO:0005622;GO:0008270
isogroup28031	GO:0000213;GO:0006388
isogroup44675
isogroup67533	GO:0016021;GO:0031966;GO:0070469;GO:0008137
isogroup42206	GO:0003676
isogroup44716	GO:0005525
isogroup1467	GO:0005524
isogroup41293	GO:0010997;GO:0097027;GO:0051301;GO:1904668
isogroup92943	GO:0005739;GO:0016301;GO:0006744
isogroup24995	GO:0016021;GO:0016175
isogroup65387	GO:0030897;GO:0097576;GO:0016192
isogroup26862	GO:0004040;GO:0017064
isogroup5547	GO:0005622;GO:0035556;GO:0016567
isogroup13603	GO:0016021;GO:0005886;GO:0004930
isogroup88008
isogroup31826	GO:0005622;GO:0005524;GO:0004143;GO:0003951;GO:0035556;GO:0007205
isogroup2582	GO:0003824;GO:0000062;GO:0008152
isogroup28393
isogroup79328	GO:0007165
isogroup29495	GO:0005525;GO:0003924
isogroup233	GO:0046872
isogroup45375	GO:0016021;GO:0008375;GO:0006486
isogroup36379	GO:0003690;GO:0006355
isogroup77558	GO:0016021
isogroup29918
isogroup93815	GO:0005509
isogroup111126	GO:0016021;GO:0005634;GO:0006355
isogroup51223	GO:0005737;GO:0005634;GO:0003723;GO:0006397
isogroup57800	GO:0005525
isogroup73999
isogroup90532	GO:0005737;GO:0016779;GO:0000049;GO:0032447;GO:0034227;GO:0002098
isogroup44724	GO:0005509
isogroup53746	GO:0016021
isogroup34928	GO:0016021
isogroup37193
isogroup21707
isogroup4903	GO:0003714
isogroup38189	GO:0016021;GO:0006810
isogroup76811	GO:0016021
isogroup78889	GO:0016021;GO:0005509
isogroup67328	GO:0016021;GO:0005509;GO:0007154
isogroup298	GO:0005737;GO:0005094
isogroup94815	GO:0005868;GO:0007018
isogroup102756	GO:0042981
isogroup11802	GO:0005622;GO:0005085;GO:0007264
isogroup59153	GO:0005622;GO:0008270
isogroup68657	GO:0016021
isogroup55580	GO:0003676
isogroup101116
isogroup15801	GO:0016021;GO:0016746;GO:0008152
isogroup93501	GO:0005847;GO:0006379;GO:0006378
isogroup44187	GO:0016021;GO:0030246
isogroup83894	GO:0005737;GO:0016363;GO:0005643;GO:0015932;GO:0008536;GO:0000049;GO:0071528
isogroup1782	GO:0016021
isogroup15745	GO:0005634;GO:0003682;GO:0042393;GO:0000977;GO:0003712;GO:0008270;GO:0006355
isogroup49890
isogroup93294	GO:0019904
isogroup84813
isogroup84574	GO:0005524;GO:0003677;GO:0009378;GO:0006310;GO:0006281;GO:0009432
isogroup48609	GO:0005634;GO:0004879;GO:0043565;GO:0003707;GO:0008270;GO:0006351
isogroup9908	GO:0016021
isogroup2615	GO:0016021;GO:0003995;GO:0055085
isogroup373	GO:0005524;GO:0003725;GO:0004674;GO:0045087;GO:0008285;GO:0045071;GO:0042981;GO:0010998;GO:0009636;GO:0009615
isogroup40655	GO:0005524;GO:0004674
isogroup108734
isogroup61857	GO:0005524;GO:0004674
isogroup90526	GO:0003676
isogroup54683	GO:0005634;GO:0045892
isogroup25368	GO:0016021;GO:0004842;GO:0006996
isogroup90563	GO:0007605
isogroup106608	GO:0005634;GO:0004879;GO:0043565;GO:0003707;GO:0008270;GO:0006351
isogroup52311	GO:0005524;GO:0051082;GO:0006457
isogroup92663	GO:0031515;GO:0030488
isogroup67672	GO:0002755;GO:0070373;GO:0043124;GO:0050727
isogroup19564	GO:0005794;GO:0016021
isogroup39137	GO:0016021
isogroup2546	GO:0004871;GO:0043123
isogroup11760	GO:0008270
isogroup53921	GO:0005615;GO:0008083;GO:0005179
isogroup3777	GO:0015934;GO:0003735;GO:0006412
isogroup41937
isogroup70795	GO:0016021
isogroup101284	GO:0005615;GO:0004866
isogroup91018	GO:0008021;GO:0005525;GO:0017157
isogroup57788	GO:0031514
isogroup46637	GO:0016021;GO:0004930
isogroup61422
isogroup42732	GO:0004421;GO:0008299
isogroup41763	GO:0010997;GO:0097027;GO:1904668
isogroup51510	GO:0051015
isogroup43787	GO:0017154
isogroup4645	GO:0003676
isogroup107933
isogroup69468	GO:0000166
isogroup5782
isogroup6409
isogroup10313	GO:2000574
isogroup74435	GO:0005737;GO:0005524;GO:0004830;GO:0006436
isogroup66948	GO:0016021
isogroup63800	GO:0003964
isogroup78468	GO:0005525
isogroup10314	GO:0016021;GO:0055085
isogroup44865	GO:0004842;GO:0008270
isogroup89539	GO:0016021;GO:0015075
isogroup68141	GO:0005524;GO:0004674
isogroup105266	GO:0043565;GO:0003700
isogroup38159	GO:0005622;GO:0008270
isogroup48847
isogroup40926
isogroup16813	GO:0016829
isogroup4033	GO:0005524;GO:0004674
isogroup57866	GO:0005789;GO:0015031
isogroup63165	GO:0008484;GO:0008152
isogroup104028	GO:0010181;GO:0016491
isogroup23228	GO:0005525
isogroup91251	GO:0005840;GO:0003735;GO:0006412
isogroup50502
isogroup18591	GO:0005737;GO:0005634;GO:0005667;GO:0003677;GO:0003700;GO:0006351;GO:0007179
isogroup82512	GO:0003676
isogroup19107
isogroup9428	GO:0005634;GO:0016925
isogroup7331	GO:0006904
isogroup10936	GO:0005622;GO:0005089;GO:0035556;GO:0035023
isogroup33118
isogroup88791
isogroup4271	GO:0003857;GO:0006631
isogroup725	GO:0030374
isogroup106785	GO:0005634;GO:0005525;GO:0003924;GO:0006886;GO:0006913;GO:0007165
isogroup782	GO:0005509
isogroup83752	GO:0020037;GO:0005506;GO:0004497;GO:0016705
isogroup4095	GO:0005576;GO:0008009;GO:0006955
isogroup39710
isogroup13537	GO:0005525
isogroup27916	GO:0016021
isogroup78462	GO:0016787
isogroup79638
isogroup72369	GO:0007165
isogroup11377	GO:0005540;GO:0007155
isogroup98303	GO:0005622;GO:0016020;GO:0005525;GO:0003924;GO:0007264
isogroup57608	GO:0005634
isogroup10876	GO:0000910;GO:0007088;GO:0051225
isogroup25826	GO:0005634;GO:0003676;GO:0006355
isogroup75145	GO:0016021
isogroup38442	GO:0016021
isogroup35422	GO:0010181;GO:0016491
isogroup19805	GO:0005524;GO:0004849;GO:0006238;GO:0044211;GO:0044206
isogroup100710	GO:0000151;GO:0016567
isogroup14312	GO:0005634;GO:0046982;GO:0003743;GO:0006367
isogroup81770	GO:0005509;GO:0005525;GO:0003924
isogroup111675
isogroup69403	GO:0005524;GO:0008270;GO:0042981
isogroup46129	GO:0016021
isogroup20495
isogroup56485	GO:0005524;GO:0004849;GO:0044211;GO:0044206
isogroup12910	GO:0016021;GO:0006810
isogroup12886
isogroup16807	GO:0016021;GO:0016787
isogroup97698	GO:0005524;GO:0006974
isogroup102259	GO:0005524;GO:0004713
isogroup58537	GO:0016301
isogroup59860	GO:0016021;GO:0005509
isogroup36857	GO:0005634;GO:0043565;GO:0003700
isogroup68824	GO:0005681;GO:0003676;GO:0008270;GO:0000381;GO:0042981;GO:0008380
isogroup108089
isogroup92744	GO:0003964
isogroup92228	GO:0005814;GO:0005524;GO:0004674;GO:0007099
isogroup14197	GO:0042132;GO:0005975
isogroup45705
isogroup87225	GO:0055114;GO:0006744
isogroup54715	GO:0005623;GO:0016021;GO:0005385;GO:0006882
isogroup83711	GO:0016021;GO:0046872;GO:0004222;GO:0007229
isogroup27113	GO:0005509;GO:0002040
isogroup21106	GO:0016021;GO:0005524;GO:0004714;GO:0007169
isogroup100999
isogroup3391	GO:0005737;GO:0043065
isogroup24614	GO:0005887
isogroup78345	GO:0016021
isogroup105659
isogroup3484	GO:0016491
isogroup34151	GO:0008168
isogroup14587	GO:0006396
isogroup103959
isogroup50209	GO:0016021;GO:0016868;GO:0005975;GO:0030239;GO:0014706
isogroup58950	GO:0016021
isogroup95190	GO:0005874;GO:0005524;GO:0008017;GO:0003777;GO:0000915;GO:0072383
isogroup24339	GO:0005507;GO:0016491
isogroup65880
isogroup80847	GO:0005622;GO:0003729;GO:0006406
isogroup75001
isogroup49772	GO:0046872;GO:0003676;GO:0004551;GO:0004528;GO:0030247;GO:0005044;GO:0006955
isogroup45092	GO:0003676
isogroup10738	GO:0005887;GO:0032217
isogroup58714	GO:0005615;GO:0008233
isogroup11259	GO:0005737;GO:0005634;GO:0008140;GO:0032793;GO:0051289
isogroup73647
isogroup533
isogroup848
isogroup46582	GO:0005622;GO:0003779;GO:0071933;GO:0034316
isogroup10006	GO:0016787;GO:0004452;GO:0008299
isogroup54156	GO:0003964
isogroup110008	GO:0016020;GO:0005215;GO:0006811
isogroup49985
isogroup18084	GO:0004559;GO:0008270;GO:0005975
isogroup88588	GO:0005524;GO:0004672
isogroup6314	GO:0003676;GO:0008270
isogroup78615	GO:0046540;GO:0019013;GO:0000398
isogroup1831	GO:0016021
isogroup3764	GO:0005885;GO:0034314
isogroup50337	GO:0016021
isogroup43383	GO:0006464
isogroup13313	GO:0005622;GO:0005524;GO:0004707
isogroup14225
isogroup85160	GO:0016021;GO:0005247
isogroup69708	GO:0003677
isogroup94317	GO:0016021;GO:0005622;GO:0005484;GO:0007340;GO:0030154;GO:0006886;GO:0016192
isogroup25367	GO:0016787;GO:0006629
isogroup813
isogroup65649
isogroup63248	GO:0016021;GO:0016494;GO:0006935
isogroup41263	GO:0005525
isogroup53432
isogroup76852	GO:0016021
isogroup72794
isogroup29979	GO:0005730;GO:0005525;GO:0000448;GO:0003407;GO:0007096;GO:0045664
isogroup26176	GO:0016021
isogroup58982	GO:0016021;GO:0046872;GO:0003676;GO:0004551;GO:0004528
isogroup15235	GO:0005634;GO:0043565;GO:0006355
isogroup55516	GO:0008452;GO:0006396
isogroup98644	GO:0035091;GO:0007165
isogroup100341
isogroup65148
isogroup65726
isogroup93172
isogroup36331	GO:0005634;GO:0003677
isogroup3667	GO:0000502
isogroup39278	GO:0006869
isogroup91228	GO:0003723;GO:0008173;GO:0006396
isogroup19279	GO:0007165
isogroup77699	GO:0005634;GO:0003677;GO:0007275;GO:0006355
isogroup42791
isogroup23456	GO:0017119;GO:0006891
isogroup37188
isogroup50040	GO:0016021;GO:0008324
isogroup27670	GO:0005622;GO:0008270
isogroup54971	GO:0016021
isogroup91482
isogroup4863	GO:0016887;GO:0004842;GO:0008270
isogroup97935
isogroup6987	GO:0000123;GO:0050660;GO:0004466;GO:0042758
isogroup22288
isogroup64791	GO:0016021
isogroup31015	GO:0003873;GO:0005524;GO:0006003;GO:0006000
isogroup85852	GO:0005783;GO:0016021;GO:0005634;GO:0003677
isogroup89040	GO:0005622;GO:0005085;GO:0004435;GO:0004871;GO:0016042;GO:0007264
isogroup355	GO:0016021
isogroup79191	GO:0006355
isogroup11306	GO:0016021;GO:0005524;GO:0000287;GO:0004012
isogroup32987
isogroup23757	GO:0005524;GO:0004386;GO:0003676
isogroup47263
isogroup45195	GO:0005856
isogroup39983	GO:0016874
isogroup4486	GO:0005524;GO:0004618;GO:0006096
isogroup18519	GO:0016021
isogroup50436	GO:0016021
isogroup15512	GO:0016021
isogroup75710	GO:0003723
isogroup37037
isogroup57700	GO:0005524;GO:0004672
isogroup46771	GO:0005524
isogroup18773	GO:0005623;GO:0045454
isogroup85866	GO:0000139;GO:0016021;GO:0008378;GO:0006486
isogroup42891	GO:0005525
isogroup101026	GO:0003676
isogroup74643
isogroup58084
isogroup26311	GO:0005634;GO:0043565;GO:0003700
isogroup70084	GO:0016021;GO:0004252
isogroup48231	GO:0005622;GO:0006355
isogroup91901	GO:0003779;GO:0005525;GO:0005096;GO:0004550;GO:0006241;GO:0007010;GO:0006183;GO:0006228
isogroup78437
isogroup53067	GO:0005524;GO:0004715
isogroup8312	GO:0016021;GO:0055085
isogroup51611	GO:0017053;GO:0007049
isogroup47815	GO:0016765;GO:0006486
isogroup74641
isogroup30738	GO:0016021;GO:0004930
isogroup37949	GO:0005524;GO:0016810;GO:0003952;GO:0009435
isogroup76593	GO:0005524;GO:0004672
isogroup110978	GO:0016021;GO:0004812;GO:0005524;GO:0003676;GO:0006418
isogroup93869	GO:0016021;GO:0031902;GO:0005765;GO:0046872;GO:0016491
isogroup33724	GO:0003824;GO:0005975
isogroup67195
isogroup46875	GO:0005856;GO:0005509;GO:0008017;GO:0007010
isogroup99825	GO:0030915;GO:0000724
isogroup8704	GO:0016021;GO:0007030
isogroup35448
isogroup43635
isogroup47068	GO:0003978;GO:0006012
isogroup44027	GO:0005743;GO:0005524;GO:0004129;GO:0004386;GO:0003676
isogroup79023	GO:0016021
isogroup95773	GO:0016021;GO:0004960
isogroup64881	GO:0005524;GO:0016887
isogroup73965	GO:0016021;GO:1990402;GO:0003404
isogroup82105
isogroup68681	GO:0005634;GO:0005524;GO:0043141;GO:0006310;GO:0006281;GO:0006355;GO:0006351
isogroup5124	GO:0003779;GO:0005516;GO:0032036;GO:0001525;GO:0043534;GO:0001947;GO:0006936;GO:0001570
isogroup66877
isogroup36177
isogroup42847	GO:0005925;GO:0005096;GO:0016477
isogroup11361	GO:0016021
isogroup19865	GO:0016021;GO:0005634;GO:0003723;GO:0006397
isogroup643	GO:0016021
isogroup14635	GO:0005634;GO:0003713
isogroup102063	GO:0016021
isogroup57596	GO:0005622;GO:0046872;GO:0006810
isogroup74607	GO:0070062;GO:0016021;GO:0005743;GO:0030151;GO:0043546;GO:0008940;GO:0030170;GO:0042126
isogroup26203	GO:0016021
isogroup103137	GO:0005737;GO:0002161;GO:0005524;GO:0004832;GO:0006438
isogroup43117
isogroup35561	GO:0016021;GO:0006810
isogroup22612	GO:0003676
isogroup13290	GO:0005737;GO:0005634;GO:0070694;GO:0050144;GO:0009159;GO:0009116;GO:0009117
isogroup57309
isogroup58600	GO:0030127;GO:0008270;GO:0006888;GO:0006886
isogroup31128	GO:0016787;GO:0000290
isogroup45511
isogroup1091	GO:0016021
isogroup77636	GO:0003676
isogroup840	GO:0016021;GO:0016787
isogroup95492	GO:0005887;GO:0015379;GO:0006884
isogroup20554
isogroup34441	GO:0016021;GO:0005524;GO:0016887;GO:0005215
isogroup49248
isogroup14117	GO:0016301
isogroup4159	GO:0005737;GO:0051861;GO:0017089
isogroup10041	GO:0046872;GO:0003950
isogroup16316
isogroup25218	GO:0003677;GO:0015074;GO:0006313
isogroup77452	GO:0017017;GO:0004725
isogroup28127	GO:0005634;GO:0003677;GO:0046983;GO:0006355;GO:0006351
isogroup25616
isogroup29862	GO:0016021
isogroup4529
isogroup12382	GO:0005783;GO:0070006;GO:0008270;GO:0019885
isogroup52914
isogroup81756	GO:0004725;GO:0008138
isogroup39743
isogroup23237	GO:0016021;GO:0004930
isogroup46735	GO:0015629;GO:0003779;GO:0030042
isogroup1160
isogroup59008	GO:0005634;GO:0007049
isogroup110633
isogroup86110	GO:0016874;GO:0004842
isogroup5680	GO:0005524;GO:0004386;GO:0003723
isogroup108712	GO:0005789;GO:0016021;GO:0005634;GO:0046923;GO:0046872;GO:0003676;GO:0006621;GO:0015031
isogroup68268	GO:0016787;GO:0016042
isogroup20382	GO:0005737;GO:0005856;GO:0019898;GO:0003779
isogroup11858
isogroup21889	GO:0016021
isogroup101651	GO:0060216;GO:0006364
isogroup39689	GO:0006904
isogroup12765	GO:0005524;GO:0008026;GO:0003676
isogroup69594
isogroup70609	GO:0003676
isogroup11428
isogroup57286
isogroup85396
isogroup30770	GO:0016021;GO:0008324
isogroup26056	GO:0031463;GO:0016567;GO:0006446
isogroup92719
isogroup10610	GO:0016887;GO:0016874;GO:0004842;GO:0008270
isogroup54893	GO:0005840;GO:0003735;GO:0006412
isogroup70682	GO:0046540;GO:0019013;GO:0000398
isogroup42017	GO:0005622;GO:0017137;GO:0006887;GO:0006886
isogroup2494	GO:0016593;GO:0016570;GO:0006368
isogroup41951
isogroup27027	GO:0005737;GO:0005634;GO:0005839;GO:0004298;GO:0051603
isogroup54792	GO:0003779;GO:0017048;GO:0030041
isogroup74589	GO:0016021;GO:0004960
isogroup111135	GO:0005634;GO:0046983;GO:0000977;GO:0000165;GO:0045944;GO:0006351
isogroup82656	GO:0036459;GO:0016579;GO:0006511
isogroup96908
isogroup82334	GO:0004114;GO:0046872;GO:0007165
isogroup110595	GO:0005615;GO:0005125;GO:0006955;GO:0006954
isogroup16468
isogroup38163	GO:0016021
isogroup14396	GO:0005874;GO:0005525;GO:0003924;GO:0005200;GO:0007017
isogroup84455	GO:0003677
isogroup71861	GO:0016021;GO:0042813
isogroup92953
isogroup23530	GO:0034751;GO:0005634;GO:0004874;GO:0046983;GO:0003700;GO:0009410
isogroup106909
isogroup14001	GO:0008270
isogroup7897
isogroup26359	GO:0035091
isogroup30923	GO:0005634;GO:0043565;GO:0003700;GO:0006351
isogroup52423	GO:0005524;GO:0004672
isogroup91982
isogroup23314	GO:0005524;GO:0004672
isogroup32469	GO:0072583
isogroup101366
isogroup7245	GO:0005096;GO:0046872
isogroup71831	GO:0016021;GO:0005524;GO:0016887;GO:0005215
isogroup3311	GO:0005623;GO:0008199;GO:0006879;GO:0006826
isogroup8381	GO:0016021
isogroup9628
isogroup98549
isogroup10425	GO:0016787;GO:0016579
isogroup51640	GO:0016021
isogroup106851	GO:0005524;GO:0004674
isogroup84832	GO:0004252
isogroup9707	GO:0005634;GO:0003677;GO:0045893
isogroup13095	GO:0003779;GO:0007015;GO:2000601
isogroup34514	GO:0005681;GO:0000398
isogroup59718	GO:0004359;GO:0006541
isogroup5571
isogroup18391
isogroup52798	GO:0005509
isogroup19383	GO:0016021;GO:0008168;GO:0016706
isogroup1595	GO:0005615
isogroup91238
isogroup50218
isogroup65238	GO:0005622;GO:0051015;GO:0045296;GO:0007155;GO:0007266
isogroup25374	GO:0003677;GO:0006355;GO:0006351
isogroup19004	GO:0005794;GO:0016021;GO:0008373;GO:0006486
isogroup7407	GO:0003677;GO:0003723;GO:0006357;GO:0006396
isogroup47339	GO:0016021
isogroup30220	GO:0005578;GO:0005509;GO:0007165
isogroup27127	GO:0016021;GO:0015385;GO:0006885
isogroup30592	GO:0003950
isogroup55590
isogroup14169
isogroup51341	GO:0016021
isogroup49659
isogroup3223	GO:0005634
isogroup92050
isogroup63534
isogroup1343
isogroup78219	GO:0005525;GO:0003924
isogroup75320
isogroup10182	GO:0003676;GO:0071908;GO:0003140;GO:0035469
isogroup20665
isogroup39624	GO:0005604;GO:0005581;GO:0005201
isogroup29442	GO:0005680
isogroup83127	GO:0016021
isogroup3206
isogroup27580	GO:0016787
isogroup107050	GO:0008745;GO:0009253
isogroup859
isogroup16662	GO:0008146
isogroup38928	GO:0005524;GO:0004715
isogroup6279	GO:0008270
isogroup62284	GO:0016021;GO:0016874;GO:0008270
isogroup76685	GO:0102009
isogroup15765
isogroup197	GO:0016021
isogroup14740	GO:0016021;GO:0005740;GO:0043065
isogroup45643	GO:0016021
isogroup11873	GO:0016021
isogroup83020	GO:0003682;GO:0007064;GO:0010468
isogroup96631
isogroup59569	GO:0005634;GO:0004197;GO:0042393;GO:0004843;GO:0003713;GO:0043130;GO:0008270;GO:0051301;GO:0016578;GO:0007067;GO:0045893;GO:0051289;GO:0051726;GO:0006351;GO:0006511
isogroup5251	GO:0016021
isogroup31188	GO:0005783;GO:0016021;GO:0005634;GO:0003677
isogroup2331	GO:0005524;GO:0004674
isogroup82989
isogroup21521	GO:0005576;GO:0005520
isogroup89573
isogroup12046
isogroup73904	GO:0016021
isogroup63333
isogroup108258	GO:0016021;GO:0004030;GO:0006081
isogroup25723	GO:0005882;GO:0005198
isogroup32726	GO:0016021
isogroup33348
isogroup45550	GO:0020037;GO:0005506;GO:0019825;GO:0005344
isogroup107105	GO:0005634;GO:0004652;GO:0043631
isogroup16858	GO:0016846;GO:0008152
isogroup21974	GO:0005622;GO:0016874;GO:0008270
isogroup62977	GO:0005783;GO:0005506;GO:0031418;GO:0008475
isogroup47976
isogroup28327	GO:0005856;GO:0016020;GO:0005524;GO:0042393;GO:0004715;GO:0035556
isogroup47757	GO:0004177
isogroup65588	GO:0003676
isogroup51819	GO:0030117;GO:0006886;GO:0016192
isogroup79066	GO:0008270
isogroup38915
isogroup33784
isogroup33033	GO:0006869
isogroup72924	GO:0016021
isogroup95222	GO:0003676
isogroup53227
isogroup63847	GO:0005783;GO:0003756;GO:0045454
isogroup5755	GO:0003755;GO:0006457
isogroup5388	GO:0003676
isogroup6863
isogroup78908	GO:0016021;GO:0016519;GO:0004967;GO:0017046;GO:0007166;GO:0010906
isogroup25590	GO:0032300;GO:0005524;GO:0030983;GO:0006298;GO:0007131
isogroup28754	GO:0005622;GO:0008270
isogroup66522	GO:0016746
isogroup82761	GO:1901214
isogroup7757	GO:0016021;GO:0005524;GO:0004713
isogroup38949
isogroup111262
isogroup13859
isogroup3150
isogroup105933	GO:0016459;GO:0003774
isogroup86275	GO:0004181;GO:0008270;GO:0021702
isogroup79389
isogroup106612	GO:0016021
isogroup69046	GO:0006890
isogroup27204	GO:0016021;GO:0046983
isogroup101169	GO:0005525
isogroup58528	GO:0003779;GO:0003677;GO:0043009
isogroup23015	GO:0016592;GO:0001104
isogroup57812	GO:0005737;GO:0047150;GO:0008270;GO:0009086
isogroup82460
isogroup42293	GO:0061617
isogroup54574	GO:0004252
isogroup86483	GO:0005622;GO:0006915
isogroup5140	GO:0046872;GO:0016491
isogroup6661
isogroup659	GO:0004222;GO:0030574;GO:0050900;GO:0001503
isogroup25321
isogroup1818	GO:0016021;GO:0005215;GO:0006857
isogroup86573
isogroup7693	GO:0005319
isogroup8207	GO:0016874
isogroup29536	GO:0005739;GO:0005634;GO:0003677;GO:0003906;GO:0008270;GO:0006281
isogroup74297	GO:0050660;GO:0016491;GO:0046983
isogroup2007	GO:0016021
isogroup39690
isogroup46673	GO:0016021
isogroup56909	GO:0005634;GO:0046872;GO:0003676
isogroup86354	GO:0005737;GO:0016021;GO:0005524;GO:0004825;GO:0006431
isogroup25	GO:0005615;GO:0002682
isogroup20898	GO:0016021
isogroup75199
isogroup79968	GO:0016021;GO:0005886;GO:0016810;GO:0016410;GO:0042158;GO:0006807
isogroup16348	GO:0061630;GO:0008270
isogroup43748	GO:0005737;GO:0008234;GO:0006914;GO:0015031
isogroup73430	GO:0016020;GO:0007155
isogroup75644
isogroup73767	GO:0005737;GO:0008081;GO:0006629
isogroup31470	GO:0004177;GO:0008237;GO:0008270
isogroup69252
isogroup45834
isogroup38024
isogroup17167
isogroup904
isogroup28909	GO:0005634;GO:0016706;GO:0008270
isogroup5314
isogroup54871	GO:0005096;GO:0007165
isogroup5728
isogroup21830	GO:0006464;GO:0015031
isogroup102001
isogroup51489	GO:0016021;GO:0005216
isogroup25280	GO:0005576;GO:0005520;GO:0001558
isogroup96346
isogroup5218
isogroup81426
isogroup85342	GO:0016491
isogroup19416	GO:0030127;GO:0008270;GO:0006888;GO:0006886
isogroup28896
isogroup47150	GO:0016021
isogroup108378
isogroup77082	GO:0005672;GO:0006897;GO:0006367
isogroup74555	GO:0016021;GO:0005886
isogroup40589
isogroup14922	GO:0000775;GO:0051754
isogroup36007	GO:0003887;GO:0006281
isogroup26956	GO:0030529;GO:0019013;GO:0001522;GO:0042254
isogroup85767	GO:0008270
isogroup18401	GO:0005737;GO:0005524;GO:0051082;GO:0035095;GO:0006457
isogroup1037	GO:0045252;GO:0004149;GO:0006099
isogroup76787
isogroup34306	GO:0003676;GO:0015074
isogroup68906	GO:0000930;GO:0005874;GO:0003924;GO:0031122;GO:0007020
isogroup12088	GO:0016787;GO:0046856
isogroup91705	GO:0005525;GO:0003924
isogroup83897	GO:0008270;GO:0006351
isogroup49065	GO:0070403
isogroup8568
isogroup72240	GO:0005089;GO:0035023
isogroup99331	GO:0016021;GO:0015020;GO:0008152
isogroup104080
isogroup61131	GO:0016021;GO:0005524;GO:0000287;GO:0004012
isogroup105046	GO:0016021;GO:0008146
isogroup392	GO:0005576;GO:0016021;GO:0005509
isogroup96822	GO:0005524;GO:0004674
isogroup46269	GO:0005524;GO:0004386;GO:0003676
isogroup94182	GO:0016021;GO:0005741;GO:0003924;GO:0008053
isogroup54615
isogroup52524	GO:0005737
isogroup93136	GO:0016021
isogroup30123	GO:0016021
isogroup30876	GO:0016021
isogroup101817	GO:0016021;GO:0005874;GO:0005516;GO:0008017;GO:0030507;GO:0031175
isogroup53254	GO:0005524;GO:0004672
isogroup9301	GO:0005524;GO:0016301
isogroup14924
isogroup52212	GO:0001525;GO:0048703;GO:0060218;GO:0042254;GO:0001570
isogroup32372	GO:0005622;GO:0008270
isogroup86924	GO:0003964
isogroup45784	GO:0016021;GO:0005524;GO:0042626
isogroup88537
isogroup86649	GO:0003677;GO:0003700;GO:0006351
isogroup10569	GO:0016021;GO:0008146
isogroup7865	GO:0016021;GO:0009607
isogroup6305	GO:0016021;GO:0003677
isogroup14661	GO:0016021
isogroup5345
isogroup11975	GO:0016021;GO:0004947;GO:0006950;GO:0006939;GO:0042310
isogroup94833
isogroup67684	GO:0016021
isogroup43628
isogroup43928	GO:0008017
isogroup39473	GO:0005634;GO:0003677;GO:0046983;GO:0006355;GO:0006351
isogroup35703	GO:0003743
isogroup96582
isogroup39238	GO:0016021;GO:0055056
isogroup83738	GO:0005622;GO:0004691;GO:0046872;GO:0005089;GO:0035556;GO:0035023
isogroup39432
isogroup69607	GO:0008017
isogroup72559
isogroup27964	GO:0005622;GO:0005089;GO:0035556;GO:0035023
isogroup110499	GO:0005525;GO:0003924
isogroup31401	GO:0000139;GO:0008565;GO:0006886;GO:0048280
isogroup108464
isogroup16304
isogroup15559	GO:0005543;GO:0007165
isogroup108632	GO:0016021;GO:0004930
isogroup61977
isogroup4602	GO:0016021;GO:0006915
isogroup88519	GO:0005768;GO:0016021;GO:0005802;GO:0005524;GO:0000287;GO:0004012
isogroup39092
isogroup100125	GO:0016021
isogroup4070	GO:0008440
isogroup17782
isogroup102782
isogroup102282
isogroup92415	GO:0005516;GO:0008017
isogroup62621
isogroup86267	GO:0003676
isogroup19343	GO:0016021
isogroup12251	GO:0004180;GO:0008236
isogroup32319	GO:0008270
isogroup25691	GO:0004491
isogroup99923	GO:0005524;GO:0003676
isogroup71701	GO:0005615;GO:0008083;GO:0005160;GO:0016049
isogroup103291
isogroup7742
isogroup68403	GO:0016874;GO:0004842
isogroup24264
isogroup9395
isogroup25235	GO:0016021
isogroup48137	GO:0005783;GO:0005509;GO:0051082;GO:0006457
isogroup82230	GO:0005622;GO:0016874;GO:0008270
isogroup56433	GO:0016021
isogroup47848
isogroup53147	GO:0005615;GO:0002682
isogroup66052	GO:0016021
isogroup51628	GO:0098536;GO:0005815;GO:0007099;GO:0098535
isogroup82785
isogroup47878	GO:0009982;GO:0003723;GO:0001522
isogroup62137	GO:0006396
isogroup103198	GO:0005737;GO:0004397;GO:0019556;GO:0019557
isogroup60224	GO:0005524;GO:0004003;GO:0003677;GO:0006289;GO:0006367
isogroup12577	GO:0005761;GO:0015935;GO:0006915
isogroup76500
isogroup7317	GO:0005524;GO:0004672;GO:0004540;GO:0006397
isogroup29683	GO:0005634;GO:0042393;GO:0016874;GO:0008270
isogroup86824	GO:0071203;GO:0008270
isogroup42744	GO:0016021
isogroup30464
isogroup37802	GO:0005524;GO:0004672
isogroup73737	GO:0005524;GO:0051082;GO:0006457
isogroup44389
isogroup19777	GO:0003980;GO:0006486
isogroup26010	GO:0003950
isogroup36069	GO:0005524;GO:0004386;GO:0003676
isogroup49345
isogroup15331	GO:0005622;GO:0016020;GO:0005525;GO:0003924;GO:1902766;GO:0007264;GO:0044319
isogroup14358	GO:0008305;GO:0007155;GO:0007229
isogroup7260	GO:0005737;GO:0005634;GO:0003938;GO:0046872;GO:0000166;GO:0006177
isogroup24195	GO:0004222;GO:0006364
isogroup84314
isogroup26696
isogroup18934
isogroup94997
isogroup83164
isogroup47205
isogroup14826
isogroup28500	GO:0008305;GO:0007155;GO:0007229
isogroup16280	GO:0020037;GO:0004601;GO:0004666;GO:0019371;GO:0006954;GO:0008217;GO:0006979
isogroup17122	GO:0030170;GO:0008483;GO:0009058
isogroup89516	GO:0016021;GO:0005524;GO:0004714;GO:0007169
isogroup92176
isogroup4116
isogroup84681	GO:0005622;GO:0005524;GO:0046872;GO:0004674;GO:0035556
isogroup6638	GO:0005524;GO:0004672
isogroup9596
isogroup8020	GO:0016021;GO:0043235;GO:0005524;GO:0046872;GO:0004702;GO:0005026;GO:0007179
isogroup14282	GO:0071203
isogroup91340
isogroup60214	GO:0016787;GO:0046856
isogroup43999
isogroup44758	GO:0005685;GO:0003729;GO:0006376
isogroup68499	GO:0003677
isogroup55813	GO:0005622;GO:0008270
isogroup11368
isogroup15799	GO:0005524;GO:0003725;GO:0004674;GO:0045087;GO:0008285;GO:0045071;GO:0042981;GO:0010998;GO:0009636;GO:0009615
isogroup66914
isogroup104214	GO:0005524
isogroup16536	GO:0005737;GO:0005856;GO:0019898;GO:0003779
isogroup45470	GO:0016021
isogroup58319	GO:0004871
isogroup105163
isogroup63035	GO:0004066;GO:0006529
isogroup14118	GO:0036459;GO:0016579;GO:0006511
isogroup18036
isogroup101857	GO:0016021;GO:0034597;GO:0046856
isogroup60206	GO:0016021;GO:0042813;GO:0007275
isogroup59646	GO:0005634;GO:0003676;GO:0006355
isogroup34177	GO:0016021;GO:0004888;GO:0045087;GO:0002755;GO:0050729;GO:0050707;GO:0034166
isogroup80941
isogroup2498	GO:0003723;GO:0051726;GO:0043484
isogroup28590	GO:0016021;GO:0015297;GO:0015238
isogroup66654	GO:0005622;GO:0004435;GO:0004871;GO:0001525;GO:0048844;GO:0031101;GO:0030851;GO:0060218;GO:0035556;GO:0009395;GO:0035477;GO:0008016;GO:0001570
isogroup69269	GO:0005524;GO:0004672
isogroup33101	GO:0005622;GO:0005085;GO:0007264
isogroup18317	GO:0030131;GO:0006886;GO:0016192
isogroup22187
isogroup10363	GO:0008641;GO:0006464
isogroup107559	GO:0016021;GO:0004930
isogroup46521	GO:0005524;GO:0004674
isogroup48738	GO:0016021;GO:0004553;GO:0005975
isogroup40248	GO:0003824;GO:0008152
isogroup16843	GO:0020037;GO:0005506;GO:0004497;GO:0016705
isogroup48425	GO:0003677
isogroup66763	GO:0005737;GO:0051539;GO:0046872;GO:0016740;GO:0006400
isogroup332	GO:0016021;GO:0005886;GO:0004991;GO:0007166
isogroup55300
isogroup15898	GO:0031463;GO:0016567
isogroup44776
isogroup2328	GO:0016020;GO:0005044;GO:0004252
isogroup91089
isogroup56237	GO:0005524;GO:0008017;GO:0003777;GO:0007018
isogroup21407	GO:0008270
isogroup36712
isogroup109879	GO:0003676
isogroup82848	GO:0008168;GO:0016706;GO:0003964
isogroup52779	GO:0005634;GO:0043565;GO:0003700;GO:0030855;GO:0050673;GO:0006366
isogroup63348	GO:0005730;GO:0032040;GO:0006364
isogroup35649
isogroup25986
isogroup103445	GO:0050660;GO:0046872;GO:0017150
isogroup48192	GO:0016021;GO:0016740
isogroup32704	GO:0016021
isogroup81236
isogroup2335	GO:0005737;GO:0005856;GO:0019898;GO:0003779
isogroup67041
isogroup49504	GO:0005737;GO:0005634;GO:0003723;GO:0006397
isogroup61324	GO:0003676
isogroup105887
isogroup49268	GO:0016021
isogroup57002	GO:0005634;GO:0008168
isogroup53907	GO:0030529;GO:0005634;GO:0003723;GO:0006396
isogroup106080	GO:0003676
isogroup59953
isogroup23995	GO:0005634;GO:0003677
isogroup67350
isogroup59379
isogroup17302	GO:0005524;GO:0004672
isogroup39758
isogroup48361	GO:0005634;GO:0000978;GO:0000982
isogroup52603	GO:0016788;GO:0016042
isogroup34050	GO:0033596;GO:0005096;GO:0032007;GO:0051056
isogroup40278	GO:0005737;GO:0006886
isogroup60175	GO:0005578;GO:0005102;GO:0007275;GO:0016055
isogroup26857	GO:0000159;GO:0019888;GO:0007165
isogroup18090	GO:0003677;GO:0016874;GO:0008270;GO:0006281
isogroup47143
isogroup36238
isogroup14803	GO:0030331;GO:0003712;GO:0008134
isogroup45767	GO:0016021
isogroup99561	GO:0005634;GO:0051539;GO:0005524;GO:0004003;GO:0003677;GO:0046872;GO:0006310;GO:0006281;GO:0006260;GO:0010569;GO:0000723
isogroup10173	GO:0005840;GO:0003735;GO:0006412
isogroup71871
isogroup30577	GO:0005737;GO:0005524;GO:0004826;GO:0000049;GO:0006432
isogroup31621
isogroup46924	GO:0006396
isogroup7271	GO:0003676
isogroup97406	GO:0042981
isogroup54238
isogroup89803	GO:0005509;GO:0003208;GO:0003151
isogroup24130	GO:0042981
isogroup23632	GO:0016785;GO:0097056
isogroup66294
isogroup76225
isogroup104182
isogroup56704	GO:0016021;GO:0004930
isogroup60326	GO:0016021;GO:0005765
isogroup96576	GO:0016021
isogroup82504	GO:0016021;GO:0005524;GO:0016887;GO:0046872;GO:0006812
isogroup70200	GO:0008168;GO:0001510
isogroup5542	GO:0005524;GO:0004672
isogroup345
isogroup2798
isogroup24958	GO:0003677;GO:0046983
isogroup36273	GO:0005634;GO:0008270;GO:0043066;GO:0071157;GO:0000122;GO:0016567
isogroup110456	GO:0005634;GO:0003779;GO:0071949;GO:0043914;GO:0008270;GO:0030042;GO:0010735
isogroup93715
isogroup86249	GO:0016021;GO:0005319
isogroup14744	GO:0016020;GO:0016758;GO:0005975
isogroup55275	GO:0004114;GO:0046872;GO:0007165
isogroup47578	GO:0005509
isogroup91584	GO:0016021
isogroup92670	GO:0016021;GO:0046872;GO:0004222;GO:0007229
isogroup27727	GO:0007165
isogroup29019	GO:0003676;GO:0015074
isogroup104479
isogroup5536	GO:0005840;GO:0003735;GO:0006412
isogroup36487	GO:0005634;GO:0003682;GO:0003677;GO:0003713;GO:0035065;GO:0006357;GO:0006351
isogroup62922	GO:0016021
isogroup10710	GO:0005634;GO:0003677;GO:0004843;GO:0035522
isogroup58899	GO:0005634;GO:0000978;GO:0000982;GO:0030325;GO:0060840;GO:0003140;GO:0007368;GO:0072149;GO:0007507;GO:0022008;GO:0007219;GO:0039022;GO:0039021;GO:0007367;GO:0001757;GO:0001756;GO:0002040
isogroup19652
isogroup92507	GO:0003824
isogroup15003	GO:0005524;GO:0004674
isogroup67201
isogroup62391	GO:0016779
isogroup20327	GO:0070772;GO:0043550
isogroup19183	GO:0005615
isogroup84850
isogroup49852	GO:0016874
isogroup83101	GO:0005525;GO:0003924;GO:0000287
isogroup27693	GO:0016021
isogroup6781	GO:0016020;GO:0005525;GO:0003924;GO:0007165
isogroup105138	GO:0005813;GO:0005737;GO:0005874;GO:0000922;GO:0005524;GO:0008017;GO:0008568;GO:0051301;GO:0051013;GO:0007067
isogroup77132	GO:0016021;GO:0016874;GO:0008270
isogroup31176
isogroup19118	GO:0005786;GO:0008312;GO:0030942;GO:0005047;GO:0006614
isogroup9012	GO:0003964
isogroup77262	GO:0005622;GO:0008270
isogroup68622	GO:0000502
isogroup22068	GO:0007276
isogroup33592
isogroup51403	GO:0000814;GO:0031902;GO:0032266;GO:0043130;GO:0043328
isogroup7810	GO:0004721
isogroup79040	GO:0005634;GO:0004402;GO:0003712;GO:0008270;GO:0006355
isogroup63580	GO:0005634;GO:0003676;GO:0008270;GO:0006355
isogroup14651
isogroup85643	GO:0005829;GO:0008073;GO:0006595
isogroup2810	GO:0005743;GO:0006850
isogroup17222
isogroup106587	GO:0016021;GO:0005509
isogroup62673
isogroup94411
isogroup62951
isogroup2473	GO:0005739;GO:0006744
isogroup63967	GO:0005829;GO:0030904;GO:0008565;GO:0042147
isogroup60787	GO:0003964
isogroup28782	GO:0016021;GO:0005524;GO:0042626
isogroup100192	GO:0051539;GO:0003677;GO:0016787;GO:0006284
isogroup20238	GO:0004721
isogroup15988	GO:0003676
isogroup3022
isogroup20507	GO:0005783;GO:0016021;GO:0006886
isogroup49069	GO:0005856
isogroup52419	GO:0036459;GO:0016579
isogroup56941	GO:0045261;GO:0005524;GO:0046933;GO:0015986
isogroup4146	GO:0005737;GO:0051861;GO:0017089
isogroup92256
isogroup44785	GO:0003676
isogroup15939	GO:0016021
isogroup15092	GO:0005622;GO:0003729;GO:0006406
isogroup8692	GO:0005524;GO:0004674
isogroup90195	GO:0003682;GO:0007064;GO:0010468
isogroup60706	GO:0003676
isogroup7941	GO:0016021
isogroup51101	GO:0050853;GO:0002467
isogroup30836
isogroup51263
isogroup27936
isogroup102136
isogroup31930	GO:0047389;GO:0046475
isogroup105638	GO:0016021
isogroup89956	GO:0016459;GO:0003774
isogroup97553	GO:0016021;GO:0003677;GO:0003700
isogroup46066	GO:0016021;GO:0005886;GO:0004996
isogroup20439	GO:0047389;GO:2001070;GO:0046475
isogroup44371	GO:0005524;GO:0004672
isogroup92528	GO:0000502
isogroup92672
isogroup29931
isogroup8675	GO:0005524;GO:0004674
isogroup91588	GO:0005581;GO:0008289
isogroup86002	GO:0003723;GO:0008173;GO:0006396
isogroup2752	GO:0005525
isogroup35405	GO:0003940;GO:0005975
isogroup71350	GO:0032299;GO:0006401
isogroup74050	GO:0003676
isogroup63611	GO:0005096;GO:0007165
isogroup82635	GO:0003868;GO:0009072
isogroup1261
isogroup41898
isogroup15461	GO:0007034
isogroup9819
isogroup26014	GO:0005525
isogroup29320	GO:0005158;GO:0001666
isogroup4476	GO:0046872
isogroup22038	GO:0005504;GO:0005215
isogroup46131
isogroup22666	GO:0016021;GO:0016746;GO:0008152
isogroup37404	GO:0005622;GO:0008270
isogroup48034	GO:0016021
isogroup31529
isogroup50074	GO:0005622;GO:0016874;GO:0008270
isogroup28747
isogroup70867
isogroup77649	GO:0009279;GO:0004872;GO:0006810
isogroup38897	GO:0005615
isogroup61942	GO:0016021
isogroup67725	GO:0004222
isogroup19519	GO:0016021
isogroup12352	GO:0016021;GO:0070006;GO:0008270;GO:0002003
isogroup28577	GO:0000287;GO:0004749;GO:0009116;GO:0009165
isogroup77188	GO:0016273;GO:0060027;GO:0043985
isogroup25653	GO:0005789;GO:0016021;GO:0016757
isogroup33427
isogroup79818	GO:0005525;GO:0003924
isogroup56157	GO:0016021;GO:0019956;GO:0004950;GO:0005525;GO:0005044;GO:0006935
isogroup60035
isogroup1731	GO:0008270
isogroup71598	GO:0016021
isogroup61686
isogroup16839	GO:0016021;GO:0005215
isogroup11905	GO:0046872
isogroup19953	GO:0019901;GO:0000079
isogroup67303	GO:0016021;GO:0008270
isogroup10636	GO:0005760;GO:0003677;GO:0006260
isogroup10707	GO:0016021;GO:0005319
isogroup20094	GO:0016021;GO:0004930
isogroup71166	GO:0016021;GO:0005741;GO:0071949;GO:0004502;GO:0034354;GO:0043420;GO:0019805;GO:0006569
isogroup35182	GO:0003743
isogroup71038	GO:0051015;GO:0007155
isogroup88265
isogroup43896
isogroup76190
isogroup8551	GO:0005622;GO:0005089;GO:0035023;GO:0007264
isogroup90053	GO:0019904
isogroup59976
isogroup29670	GO:0004386
isogroup45458	GO:0005622;GO:0005085;GO:0007264
isogroup37197
isogroup4818	GO:0003723;GO:0000398
isogroup50041
isogroup24744	GO:0031105;GO:0005525
isogroup4908	GO:0003676
isogroup65877	GO:0016021;GO:0005509
isogroup37448	GO:0005871;GO:0003777
isogroup52457	GO:0005634;GO:0018024;GO:0008270;GO:0007420;GO:0003428;GO:0048703;GO:0007507
isogroup84516
isogroup19020	GO:0003964
isogroup13485	GO:0016779;GO:0009058
isogroup78699	GO:0008168;GO:0016706
isogroup20415	GO:0016491
isogroup92598	GO:0004853;GO:0006782
isogroup5806	GO:0005525;GO:0003924
isogroup108219	GO:0016021;GO:0005622;GO:0008270
isogroup13610	GO:0016021
isogroup31741	GO:0005813;GO:0007051
isogroup41818	GO:0016021;GO:0005524;GO:0004713
isogroup4412	GO:0005737;GO:0005615;GO:0005634;GO:0005125;GO:0006935
isogroup98805	GO:0016887;GO:0004842
isogroup34004
isogroup35251	GO:0008168;GO:0006412
isogroup47932
isogroup98199	GO:0005524;GO:0004715
isogroup21126	GO:0016021;GO:0020037;GO:0005506;GO:0004497;GO:0016705
isogroup8561	GO:0016021;GO:0015238
isogroup581	GO:0016021
isogroup18639	GO:0060077;GO:0005887;GO:0042043;GO:0007155;GO:0050804;GO:0050808
isogroup100469	GO:0005524;GO:0004672
isogroup1017	GO:0016021
isogroup24038	GO:0005634;GO:0000978;GO:0000982;GO:0030325;GO:0060840;GO:0003140;GO:0072149;GO:0007507;GO:0022008;GO:0007219;GO:0039022;GO:0039021;GO:0007367;GO:0001757;GO:0002040
isogroup15841	GO:0019185;GO:0009301
isogroup50928	GO:0004674
isogroup12486	GO:0016021
isogroup52310
isogroup63841
isogroup90126	GO:0004565;GO:0005975
isogroup55035	GO:0005737;GO:0002161;GO:0051499;GO:0003676
isogroup6249
isogroup14755	GO:0005634;GO:0080009;GO:0000381
isogroup83061	GO:0005789;GO:0016021;GO:0016758;GO:0006486
isogroup27828	GO:0030131;GO:0006886;GO:0016192
isogroup6844	GO:0051260
isogroup80258
isogroup79146
isogroup6695	GO:0016459;GO:0005524;GO:0003774
isogroup102657	GO:0005622;GO:0005544;GO:0017137;GO:0006887;GO:0006886
isogroup91820
isogroup16459	GO:0005634;GO:0003677
isogroup77427
isogroup110932
isogroup15228
isogroup91369	GO:0042981;GO:0007165
isogroup77295
isogroup86088	GO:0020037;GO:0005506;GO:0004497;GO:0016705
isogroup97342	GO:0008270
isogroup76516	GO:0005874;GO:0005524;GO:0008017;GO:0003777;GO:0007018
isogroup90347	GO:0003964
isogroup45901	GO:0005634
isogroup89751
isogroup4708
isogroup4091	GO:0030956;GO:0005739;GO:0005524;GO:0050567;GO:0070681;GO:0032543;GO:0006450
isogroup48868	GO:0005840;GO:0003735;GO:0006412
isogroup83466	GO:0005737;GO:0003779;GO:0004019;GO:0005525;GO:0000287;GO:0044208;GO:0030036
isogroup109290	GO:0016787
isogroup74628
isogroup60957
isogroup20766
isogroup33204	GO:0003677;GO:0008168;GO:0015074;GO:0006310
isogroup53217
isogroup33123	GO:0016021
isogroup84187	GO:0004553;GO:0005975
isogroup49940	GO:0016021;GO:0016740
isogroup22728	GO:0042981
isogroup5964
isogroup65897	GO:0005516;GO:0016301;GO:0005977
isogroup39057	GO:0016021;GO:0005524;GO:0042626
isogroup64252	GO:0016740
isogroup59004	GO:0016020;GO:0016758;GO:0005975
isogroup27512	GO:0003676;GO:0008270
isogroup24290
isogroup92647	GO:0003677;GO:0003899;GO:0006351
isogroup106675
isogroup47950	GO:0003779;GO:0017048;GO:0030036
isogroup48307
isogroup100156	GO:0016021;GO:0036459;GO:0016579;GO:0051205;GO:0006511
isogroup54152	GO:0005622;GO:0046872;GO:0035556;GO:0000226;GO:0000281
isogroup41558	GO:0016021
isogroup72461
isogroup4965
isogroup20834	GO:0071819;GO:0005643;GO:0000124;GO:0070390;GO:0003713;GO:0016578;GO:0006406;GO:0045893;GO:0006368
isogroup105827
isogroup69169	GO:0005525
isogroup16436	GO:0016746
isogroup70375	GO:0003978;GO:0006012
isogroup50854	GO:0016021;GO:0005886;GO:0005215
isogroup106434
isogroup60659	GO:0016021
isogroup26755
isogroup45183	GO:0005615;GO:0005886;GO:0046872;GO:0008233;GO:0007267;GO:0016539;GO:0007275
isogroup35262	GO:0016301
isogroup10154	GO:0003779;GO:0031532;GO:0007155
isogroup21301	GO:0016021
isogroup63468	GO:0009982;GO:0003723;GO:0001522
isogroup15573	GO:0016021
isogroup33454	GO:0003676;GO:0008270
isogroup44735	GO:0030659;GO:0035091;GO:0006897;GO:0006886;GO:0000281;GO:0007067
isogroup58815	GO:0016021
isogroup52566
isogroup109355	GO:0016021;GO:0055085
isogroup91449	GO:0005737;GO:0006886
isogroup93101	GO:0004725
isogroup44689
isogroup74455	GO:0005634;GO:0016569;GO:0006355;GO:0006351
isogroup103638	GO:0016021
isogroup4161	GO:0008289;GO:0005215
isogroup36807	GO:0006355;GO:0043401
isogroup41492	GO:0008168;GO:0008270
isogroup16067
isogroup25887	GO:0016021
isogroup20954
isogroup93899	GO:0005634;GO:0030915;GO:0006281
isogroup57505	GO:0003824;GO:0003677;GO:0030170;GO:0003700;GO:0006351
isogroup91304	GO:0005639;GO:0003676
isogroup7800	GO:0016021;GO:0005328
isogroup11854	GO:0016021;GO:0060216;GO:0035162;GO:0030225;GO:0030224;GO:0030223;GO:1901534
isogroup52863
isogroup107425
isogroup7069
isogroup10308	GO:0016757
isogroup91177	GO:0005887;GO:0015301;GO:0008271;GO:0051454
isogroup63398	GO:0016021
isogroup79629	GO:0016021;GO:0016787;GO:0006629
isogroup111568	GO:0030897;GO:0005622;GO:0048066;GO:0001654;GO:0006886;GO:0097576;GO:0016192
isogroup22644	GO:0016021;GO:0007399
isogroup76107	GO:0003676;GO:0046983
isogroup19522	GO:0016021;GO:0008168;GO:0016706
isogroup22388	GO:0016021;GO:0042500;GO:0031293;GO:0050776
isogroup80722	GO:0016021;GO:0005730;GO:0005524;GO:0008080;GO:0042274;GO:0000154;GO:0051391
isogroup39946
isogroup96331
isogroup66175
isogroup11551	GO:0000775;GO:0005634;GO:0045132
isogroup21030	GO:0008081;GO:0006629
isogroup40628	GO:0046540;GO:0019013;GO:0000398
isogroup35477	GO:0016593;GO:0016570;GO:0006368
isogroup11655	GO:0005737;GO:0016149
isogroup51949	GO:0005524;GO:0004386;GO:0003676
isogroup54848	GO:0008134;GO:0006915;GO:0006351
isogroup44458
isogroup66163
isogroup71618	GO:0016021;GO:0004950;GO:0006935
isogroup46811	GO:0071379;GO:0071466
isogroup7566	GO:0005737;GO:0016787;GO:0006888
isogroup30680	GO:0005096;GO:0005089;GO:0035023;GO:0007165
isogroup59082	GO:0016459;GO:0005524;GO:0003774
isogroup1451	GO:0005840
isogroup67902	GO:0016021
isogroup44556	GO:0016021
isogroup110526
isogroup12857
isogroup76504	GO:0016021
isogroup31895	GO:0005737;GO:0004197;GO:0006915
isogroup35819	GO:0005579;GO:0006955
isogroup53688	GO:0008270
isogroup41572
isogroup51679
isogroup71084	GO:0016021;GO:0004992;GO:0006935
isogroup453	GO:0016798
isogroup98598	GO:0003677;GO:0003887;GO:0006260
isogroup54013	GO:0016021;GO:0004950;GO:0006935
isogroup17850	GO:0003676
isogroup102159	GO:0005622;GO:0016874;GO:0008270
isogroup7589	GO:0016021;GO:0015020;GO:0008152
isogroup48617	GO:0005923;GO:0016021;GO:0005886;GO:0005198
isogroup70579	GO:0005737;GO:0070976;GO:0006954;GO:0002755;GO:0043123
isogroup11774	GO:0016021
isogroup60122	GO:0016021
isogroup111774	GO:0005634;GO:0003677;GO:0003887;GO:0006281
isogroup111742	GO:0005509
isogroup41301	GO:0005509
isogroup81217
isogroup40863	GO:0016779;GO:0009058
isogroup80216	GO:0005622;GO:0008270
isogroup10809	GO:0003677;GO:0003700
isogroup19697
isogroup79562	GO:0005524;GO:0004003;GO:0003677
isogroup108024
isogroup96983
isogroup26548	GO:0051015;GO:0005509;GO:0051764;GO:0051017
isogroup17076
isogroup9863	GO:0042825;GO:0005524;GO:0042287;GO:0015440;GO:0046979;GO:0019885
isogroup3316
isogroup51007	GO:0005783;GO:0016021;GO:0016758
isogroup76839	GO:0016020;GO:0016758;GO:0005975
isogroup96600	GO:0005634;GO:0003677;GO:0003899;GO:0008270;GO:0048703;GO:0014032;GO:0006351
isogroup18040
isogroup9130	GO:0005634;GO:0006334
isogroup65185
isogroup1754	GO:0005681;GO:0000398
isogroup70317
isogroup75721
isogroup21189	GO:0016810
isogroup4569	GO:0000145;GO:0006887
isogroup10209	GO:0003676
isogroup84291	GO:0046872;GO:0004802;GO:0008152
isogroup25253	GO:0016021;GO:0004930;GO:0009881;GO:0007602;GO:0018298;GO:0007601
isogroup45125	GO:0016021
isogroup16530	GO:0003676
isogroup46049
isogroup264	GO:0000439;GO:0006289;GO:0006355
isogroup106965	GO:0005813;GO:0005634;GO:0060271
isogroup28925	GO:0016021
isogroup68708	GO:0003824;GO:0000062;GO:0008152
isogroup3574
isogroup5091
isogroup77965	GO:0008080
isogroup2380	GO:0046872;GO:0003676
isogroup83157	GO:0005634;GO:0043565;GO:0003700
isogroup92292	GO:0004067;GO:0006520
isogroup21412	GO:0008154
isogroup46828
isogroup10324	GO:0005634;GO:0003824;GO:0043565;GO:0003700;GO:0008152
isogroup93301	GO:0003676
isogroup91747	GO:0016021
isogroup1694
isogroup40590	GO:0005634;GO:0006397
isogroup12300	GO:0016021;GO:0003873;GO:0005524;GO:0004930;GO:0006003;GO:0006000
isogroup1500	GO:0000287;GO:0004749;GO:0009116;GO:0009165
isogroup31166
isogroup58850
isogroup46694	GO:0005622;GO:0005524;GO:0035091;GO:0004674;GO:0035556;GO:0018105
isogroup10262
isogroup49456	GO:0016021;GO:0005375
isogroup44435	GO:0004014;GO:0008295;GO:0006597
isogroup2413
isogroup104058	GO:0005759
isogroup5327	GO:0016021;GO:0016758;GO:0008152
isogroup94106
isogroup20349	GO:0016021
isogroup49210
isogroup65792	GO:0017119;GO:0006891
isogroup105299	GO:0004345;GO:0050661;GO:0006006
isogroup759	GO:0005615;GO:0004866
isogroup6701	GO:0005737;GO:0005856;GO:0019898;GO:0003779
isogroup12580	GO:0016021
isogroup52091	GO:0006355
isogroup28060	GO:0005524;GO:0051082;GO:0006457;GO:0006950
isogroup37633	GO:0004843;GO:0016579
isogroup14055	GO:0070507;GO:0007165
isogroup12809	GO:0005845;GO:0003723;GO:0032259
isogroup14949	GO:0005509;GO:0007420
isogroup82799	GO:0016021
isogroup106973
isogroup45773	GO:0005923;GO:0016021;GO:0005886;GO:0005198
isogroup103997	GO:0005509;GO:0007160
isogroup49160	GO:0005720;GO:0003677;GO:0000183
isogroup23504	GO:0016021
isogroup8220	GO:0016591
isogroup23782	GO:0046983
isogroup9641	GO:0005742
isogroup107857	GO:0005615;GO:0005125;GO:0008083;GO:0005143;GO:0006955
isogroup84459
isogroup102616	GO:0005622;GO:0008270
isogroup46667	GO:0016021
isogroup75016	GO:0008146
isogroup18381	GO:0051287;GO:0016616
isogroup69744	GO:0003676;GO:0003700;GO:0008270;GO:0015074
isogroup55699	GO:0003824;GO:0008152
isogroup61801	GO:0016740
isogroup105602
isogroup107270	GO:0005634;GO:0003677;GO:0003899;GO:0006351
isogroup31748	GO:0005524;GO:0004672
isogroup80912
isogroup19593	GO:0034993;GO:0051015;GO:0090286
isogroup105118	GO:0006396
isogroup88229	GO:0032183;GO:0070140;GO:0030576
isogroup10337	GO:0005840;GO:0003735;GO:0006412
isogroup62024	GO:0016021;GO:0004930
isogroup7237
isogroup70134	GO:0005504;GO:0005215
isogroup61297
isogroup22396	GO:0007165
isogroup17101	GO:0005634;GO:0003723;GO:0006397
isogroup48754
isogroup39580
isogroup38078	GO:0003747
isogroup73097	GO:0003676
isogroup79987	GO:0016491
isogroup96356	GO:0016021;GO:0036459;GO:0016579;GO:0006511
isogroup85823
isogroup82093
isogroup12221	GO:0046983
isogroup5713
isogroup46195
isogroup33785
isogroup55744	GO:0005086;GO:0032012
isogroup62288
isogroup72017
isogroup1947	GO:0016021
isogroup7342	GO:0016021;GO:0019706
isogroup3955	GO:0016301
isogroup11796	GO:0016021;GO:0033179;GO:0015078;GO:0015991;GO:0048066;GO:0060041
isogroup104945	GO:0005524;GO:0004672
isogroup19915	GO:0005089;GO:0035023
isogroup15219	GO:0016021;GO:0004950;GO:0006935
isogroup3842	GO:0005576;GO:0005520;GO:0001558
isogroup26499	GO:0016021;GO:0030246;GO:0007155
isogroup2221	GO:0034464;GO:0005622;GO:0060271;GO:0070121;GO:0032402
isogroup28887	GO:0003726;GO:0003723;GO:0006396
isogroup75110	GO:0005524;GO:0016887
isogroup83389	GO:0005813;GO:0036064;GO:0044782
isogroup47779	GO:0016021;GO:0016787
isogroup26972
isogroup100509	GO:0032580;GO:0016021;GO:0008417;GO:0006486
isogroup68366	GO:0005622;GO:0005096;GO:0005085;GO:0016477;GO:0007010;GO:0007264
isogroup39328	GO:0070772;GO:0043550
isogroup6463
isogroup43470	GO:0004725
isogroup79388
isogroup107414	GO:0016021;GO:0005215;GO:0055085
isogroup82200	GO:0003676
isogroup55953	GO:0005911;GO:0005737;GO:0005856;GO:0019898;GO:0005886;GO:0003779;GO:0005198;GO:0007016;GO:0001558
isogroup37660	GO:0016021;GO:0055085
isogroup12582
isogroup80066
isogroup9924	GO:0016021
isogroup49076	GO:0016853
isogroup100590
isogroup15670	GO:0003873;GO:0005524;GO:0006003;GO:0006000
isogroup98650	GO:0008270;GO:0042981
isogroup94816	GO:0004800;GO:0042446
isogroup66550
isogroup14243
isogroup109193	GO:0070507;GO:0007165
isogroup2674	GO:0005096;GO:0001568;GO:0048013;GO:0046580
isogroup96148
isogroup84880	GO:0016715
isogroup6983	GO:0005739;GO:0008121;GO:0006122
isogroup95259	GO:0016021;GO:0036374;GO:0016740;GO:0006751
isogroup107572	GO:0004252
isogroup20035	GO:0005634;GO:0003676;GO:0008270
isogroup32683	GO:0008270
isogroup61140
isogroup4700
isogroup7883
isogroup76606	GO:0005524;GO:0004674
isogroup32119	GO:0005840
isogroup97478	GO:0004869
isogroup96088
isogroup31119	GO:0016021;GO:0005215;GO:0006814;GO:0055085
isogroup74272	GO:0003723
isogroup14481
isogroup84729
isogroup19016	GO:0007165
isogroup81140	GO:0016021;GO:0005886;GO:0005524;GO:0034040
isogroup15426	GO:0016021
isogroup7215	GO:0034364;GO:0017127;GO:0008289;GO:0043691
isogroup79179	GO:0005634;GO:0003677;GO:0004871;GO:0003700
isogroup25799	GO:0016021;GO:0019706
isogroup8717	GO:0005737;GO:0004615;GO:0009298
isogroup64876	GO:0005622;GO:0005089;GO:0035556;GO:0035023
isogroup108457	GO:0008305;GO:0004872;GO:0060055;GO:0007160;GO:0007044;GO:0007229;GO:0070527;GO:0030334
isogroup80625
isogroup42912	GO:0005634;GO:0043565;GO:0003700;GO:0008270;GO:0006351
isogroup101937
isogroup1703	GO:0007165
isogroup55844
isogroup75434
isogroup51037	GO:0003824;GO:0046872;GO:0006508
isogroup14470
isogroup27300	GO:0004170;GO:0046080
isogroup9615	GO:0007165
isogroup6137	GO:0000276;GO:0015078;GO:0015986
isogroup3259	GO:0016021;GO:0042613;GO:0019882;GO:0006955
isogroup71369	GO:0019104;GO:0006281
isogroup75659	GO:0005525
isogroup45624	GO:0000139;GO:0006886;GO:0048280
isogroup47031	GO:0005622;GO:0004198;GO:0032869
isogroup54174	GO:0005737;GO:0005524;GO:0000049;GO:0004831;GO:0006437
isogroup106042	GO:0016021;GO:0005886;GO:0046982;GO:0005215;GO:0015721
isogroup46071	GO:0016021
isogroup57825	GO:0004799;GO:0006231
isogroup2630	GO:0016021
isogroup47480	GO:0006950
isogroup2116	GO:0007165
isogroup87457
isogroup56526	GO:0003995;GO:0050660;GO:0006629
isogroup6037	GO:0046872;GO:0003676
isogroup79552
isogroup311	GO:0043565;GO:0003700
isogroup86096	GO:0003676;GO:0008270
isogroup18464
isogroup109822
isogroup25416	GO:0005634;GO:0043565;GO:0003707;GO:0003700;GO:0008270;GO:0006351
isogroup87276	GO:0016021;GO:0005042;GO:0006915;GO:0007411
isogroup84301	GO:0036137;GO:0030170;GO:0009058
isogroup83012	GO:0004379;GO:0006499
isogroup69337
isogroup29827
isogroup31095
isogroup11303	GO:0016021;GO:0055085
isogroup11319	GO:0016020;GO:0016757
isogroup13616	GO:0030374
isogroup14604	GO:0016021;GO:0038036
isogroup35735	GO:0005524;GO:0004674
isogroup74303	GO:0005783;GO:0005506;GO:0031418;GO:0016702;GO:0004656
isogroup36754	GO:0016021
isogroup108936	GO:0016021;GO:0030154;GO:0007275;GO:0007219
isogroup4917
isogroup100059	GO:0046540;GO:0019013;GO:0000398
isogroup85847	GO:0046872;GO:0009045;GO:0042732;GO:0006098
isogroup75023
isogroup42281
isogroup64969	GO:0016021;GO:0036459;GO:0016579
isogroup66105	GO:0005737;GO:0000156;GO:0008984;GO:0006935
isogroup71259	GO:0008168
isogroup110503	GO:0016021;GO:0055056
isogroup108091
isogroup71536
isogroup20231
isogroup23842	GO:0005874;GO:0005524;GO:0008017;GO:0003777;GO:0007018
isogroup63480
isogroup94154	GO:0016779;GO:0009058
isogroup21941	GO:0031105;GO:0005525
isogroup5794
isogroup12996	GO:0016021;GO:0033180;GO:0046933;GO:0046961;GO:0015991
isogroup30330
isogroup94240	GO:0005102;GO:0007155;GO:0030155;GO:0030334;GO:0045995
isogroup18498
isogroup41681
isogroup53321	GO:0004722
isogroup37262
isogroup26343	GO:0016021;GO:0005509
isogroup3636	GO:0005794;GO:0005542;GO:0016740;GO:0044237
isogroup49325	GO:0034457;GO:0005732;GO:0006364
isogroup27593	GO:0004519
isogroup78356
isogroup27102	GO:0003755;GO:0006457
isogroup104685	GO:0004386
isogroup30339	GO:0005737;GO:0005524;GO:0004820;GO:0006426
isogroup7011	GO:0016021
isogroup77404	GO:0007165
isogroup62540	GO:0004181;GO:0008270;GO:0021702
isogroup16802	GO:0016021;GO:0005886;GO:0004991;GO:0007166
isogroup1334	GO:0016021
isogroup32271	GO:0004197;GO:0042981
isogroup15268	GO:0004852;GO:0033014
isogroup18999	GO:0003676
isogroup69374	GO:0016021
isogroup3464	GO:0005856
isogroup58824
isogroup1644	GO:0005922;GO:0016021;GO:0007154
isogroup62048	GO:0005856;GO:0005925;GO:0005524;GO:0004713;GO:0004871;GO:0007172
isogroup93258	GO:0016021;GO:0006810
isogroup84615
isogroup51085	GO:0016021;GO:0005524;GO:0004674
isogroup80764
isogroup3252	GO:0005622;GO:0005524;GO:0004715;GO:0035556
isogroup92230
isogroup56067
isogroup48117	GO:0004386
isogroup18673	GO:0005681;GO:0000387
isogroup105206	GO:0016021
isogroup73521	GO:0061630;GO:0008270;GO:0043161;GO:0016567
isogroup110383	GO:0016021
isogroup33233
isogroup8276	GO:0001735;GO:0030328
isogroup3101	GO:0006629
isogroup51704	GO:0016021
isogroup22145	GO:0000940;GO:0008017;GO:0051301;GO:0007059
isogroup110755	GO:0016021;GO:0004994
isogroup27644	GO:1990316;GO:0006914
isogroup77501
isogroup64590	GO:0005634;GO:0006355
isogroup86867	GO:0005524;GO:0008017;GO:0003777;GO:0007018
isogroup13901
isogroup4942	GO:1905457;GO:0045746;GO:1902038;GO:1905455
isogroup85968	GO:0005622;GO:0005085;GO:0007264
isogroup8507
isogroup48558	GO:0030117;GO:0005198;GO:0006886;GO:0016192
isogroup38018	GO:0008418
isogroup108524	GO:0005737;GO:0005634;GO:0003677;GO:0004871;GO:0003700;GO:0006351
isogroup87567
isogroup78021	GO:0007034
isogroup111806	GO:0016021
isogroup249
isogroup22403
isogroup32860	GO:0003956;GO:0006471
isogroup15430	GO:0005576;GO:0004866;GO:0005506;GO:0016702
isogroup11627	GO:0016021;GO:0030529;GO:0019013;GO:0009615;GO:0006396
isogroup86389	GO:0033971;GO:0006144
isogroup105270	GO:0005622;GO:0016874;GO:0008270
isogroup24418	GO:0003964
isogroup60872
isogroup86050	GO:0016021
isogroup104541	GO:0005623;GO:0050660;GO:0004362;GO:0050661;GO:0045454;GO:0006749
isogroup38563
isogroup484	GO:0030246
isogroup44216
isogroup99536	GO:0005623;GO:0016021;GO:0005524;GO:0005216;GO:0004674;GO:0006812;GO:0010961;GO:0051262
isogroup65216	GO:0005089;GO:0035023
isogroup94108	GO:0016021;GO:0004930
isogroup91518	GO:0016021;GO:0055085
isogroup111643	GO:0005737;GO:0004422;GO:0006166
isogroup5435
isogroup55409	GO:0005525
isogroup37542	GO:0030054;GO:0005856;GO:0050839;GO:0016337
isogroup6874	GO:0005856;GO:0003779
isogroup85120	GO:0003964
isogroup4888	GO:0070701;GO:0005179
isogroup107328
isogroup14903	GO:0005634;GO:0003677;GO:0046872;GO:0006355
isogroup17247	GO:0005509;GO:0050786;GO:0046914
isogroup35586	GO:0005525
isogroup29190	GO:0016021;GO:0004930
isogroup26097	GO:0005622;GO:0008270
isogroup6549	GO:0003743
isogroup43581	GO:0016021
isogroup6555	GO:0016021
isogroup49965	GO:0003676
isogroup27133	GO:0015935;GO:0003735;GO:0006412
isogroup104856	GO:0005576;GO:0005501;GO:0036094;GO:0005215
isogroup82736
isogroup68838	GO:0005622;GO:0008270
isogroup14936	GO:0005525
isogroup88891	GO:0005634;GO:0003677
isogroup68358	GO:0005096
isogroup92436	GO:0016021
isogroup2887
isogroup240	GO:0016798;GO:0016773
isogroup22941
isogroup79682	GO:0016021
isogroup3686	GO:0016491
isogroup101052	GO:0031012;GO:0007155;GO:0042127
isogroup17844	GO:0016021
isogroup45911	GO:0016746
isogroup78424
isogroup8491	GO:0003824
isogroup24852
isogroup64153	GO:0003723;GO:0006396
isogroup40724
isogroup20645
isogroup82052	GO:0005634
isogroup94911
[truncated: 35,502 more rows]
