# Supplementary material for: Comparative transcriptomics of sympatric species of coral reef fishes (genus: Haemulon)
Source: PeerJ. 2019 Mar 1;7:e6541. doi: 10.7717/peerj.6541 (PMC6398375; doi:10.7717/peerj.6541)
Supplement: Supplemental Information 5 [file peerj-07-6541-s005.zip › Hcarbonarium-assembly&annotation/hcar-uniprot_iso2go.tab]

isogroup16057	GO:0005759;GO:0005524;GO:0004352;GO:0004353;GO:0005525;GO:0006541;GO:0072350
isogroup77985	GO:0016282;GO:0005739;GO:0005524;GO:0004004;GO:0045296;GO:0043024;GO:0003723;GO:0003743;GO:0006396
isogroup1422	GO:0015629;GO:0005913;GO:0005737;GO:0012505;GO:0015630;GO:0005886;GO:0017049;GO:0005096;GO:0003723;GO:0030838;GO:0031274;GO:0008360;GO:0007266
isogroup5511
isogroup20045	GO:0005887;GO:0005743;GO:0005739;GO:0022857;GO:0009060;GO:0006839;GO:0015992;GO:0006810
isogroup96553	GO:0005737;GO:0005524;GO:0102391;GO:0004467
isogroup61303	GO:0005730;GO:0005634;GO:0008168;GO:0000049;GO:0030488
isogroup36231	GO:0005581;GO:0016021;GO:0030246;GO:0046872
isogroup3455	GO:0005737;GO:0016021;GO:0005886;GO:0070006;GO:0042277;GO:0008270;GO:0007267;GO:0043171;GO:0006508;GO:0008217;GO:0007165
isogroup96902	GO:0005634;GO:0043565;GO:0008270;GO:0030534;GO:0006355;GO:0006351
isogroup82921	GO:0005737;GO:0004197;GO:0042981
isogroup2660	GO:0005789;GO:0031090;GO:0070330;GO:0020037;GO:0005506
isogroup54788	GO:0005783;GO:0005788;GO:0005793;GO:0070062;GO:0045121;GO:0005518;GO:0003723;GO:0004867;GO:0051082;GO:0003433;GO:0032964;GO:0030199;GO:0051604
isogroup110534	GO:0033644;GO:0016021;GO:0016493;GO:0006935;GO:0006955;GO:0090026
isogroup47942	GO:0005737;GO:0005829;GO:0005654;GO:0005634;GO:0003682;GO:0042826;GO:0070491;GO:0003714;GO:0009887;GO:0071163;GO:0045786;GO:0008156;GO:2000104;GO:0045892;GO:0035563;GO:0006461
isogroup71145	GO:0000777;GO:0005829;GO:0070939;GO:0005783;GO:0005789;GO:0000776;GO:0005828;GO:0005634;GO:1990423;GO:0000922;GO:0051301;GO:0006888;GO:0000132;GO:0007030;GO:0007093;GO:0007080;GO:0000070;GO:0007094;GO:0006461;GO:0034501;GO:0015031;GO:0007096
isogroup40754	GO:0071133;GO:0035867;GO:0016324;GO:0009986;GO:0009897;GO:0070062;GO:0031527;GO:0005925;GO:0034679;GO:0034683;GO:0008305;GO:0031258;GO:0042470;GO:0031528;GO:0005634;GO:0005886;GO:0043235;GO:0032587;GO:0050839;GO:0019899;GO:0050840;GO:0001968;GO:0042802;GO:0005178;GO:0002020;GO:0003756;GO:0004872;GO:0043184;GO:0032147;GO:0060055;GO:0038027;GO:0033627;GO:0016049;GO:0016477;GO:0048858;GO:0007160;GO:…
isogroup8798	GO:0005829;GO:0003723
isogroup75798	GO:0005739
isogroup66471	GO:0005737;GO:0052794;GO:0052795;GO:0052796;GO:0006689;GO:0009313
isogroup72756	GO:0072562;GO:0009897;GO:0042571;GO:0003823;GO:0034987;GO:0050853;GO:0006958;GO:0042742;GO:0045087;GO:0006911;GO:0006910;GO:0050871
isogroup44765	GO:0030663;GO:0005783;GO:0005789;GO:0005793;GO:0033116;GO:0012507;GO:0005794;GO:0016021;GO:0015031
isogroup75089	GO:0005737;GO:0005887;GO:0043005;GO:0042923;GO:0004994;GO:0071392;GO:0071385;GO:0007187;GO:0008285
isogroup51257	GO:0005789;GO:0000139;GO:0016021;GO:0030246;GO:0046872
isogroup4221	GO:0006915;GO:0042981;GO:0007165
isogroup99737	GO:0044297;GO:0005832;GO:0070062;GO:0031012;GO:0005874;GO:0043209;GO:0002199;GO:0005524;GO:0044183;GO:0031625;GO:0051082;GO:0006458;GO:0007339;GO:0051086;GO:0051131;GO:0061077;GO:1904851;GO:1904871;GO:0051973;GO:1904874;GO:0032212;GO:0050821;GO:0090666;GO:1901998
isogroup75860	GO:0005737;GO:0005829;GO:0030016;GO:0005634;GO:0005886;GO:0043234;GO:0030315;GO:0030018;GO:0005509;GO:0004198;GO:0003824;GO:0055103;GO:0008233;GO:0032947;GO:0031402;GO:0008307;GO:0031432;GO:0071277;GO:0071472;GO:0061061;GO:0030239;GO:0043066;GO:0033234;GO:0045892;GO:0051092;GO:0045862;GO:0051281;GO:0014718;GO:0045893;GO:0006461;GO:0072657;GO:0006508;GO:0050790;GO:0043122;GO:0051592;GO:0014850;GO:…
isogroup98918	GO:0005524;GO:0004842;GO:0070936;GO:0006513
isogroup38255	GO:0009925;GO:0016021;GO:0008514;GO:0015347;GO:0015711
isogroup108031	GO:0005737;GO:0032587;GO:0043325;GO:0042803;GO:0005080;GO:0031532;GO:0030866;GO:0002244;GO:0007229;GO:0045744;GO:0010920;GO:0046488;GO:0030845;GO:0070527;GO:0032233;GO:0030836;GO:0010925;GO:0033625;GO:0010572;GO:0070528;GO:0070560;GO:0060305;GO:0031529;GO:0070493;GO:0006904
isogroup79697	GO:0005829;GO:0005739
isogroup96072	GO:0005737;GO:0005829;GO:0003824;GO:0047341;GO:0005525;GO:0006004
isogroup9661	GO:0000139;GO:0016021;GO:0008459;GO:0001517;GO:0005975;GO:0030206
isogroup3752	GO:0000790;GO:0005654;GO:0001047;GO:0051525;GO:0003723;GO:0000978;GO:0000979;GO:0000980;GO:0000981;GO:0001085;GO:0003705;GO:0003700;GO:0001077;GO:0001205;GO:0001078;GO:0060033;GO:1902262;GO:0071361;GO:0030218;GO:0030851;GO:0043966;GO:0044027;GO:0030098;GO:0002320;GO:0030225;GO:0043011;GO:0045814;GO:0090241;GO:0045347;GO:0000122;GO:0045892;GO:1902895;GO:0045944;GO:0045893;GO:0045646;GO:0006357;GO:…
isogroup3583	GO:0005783;GO:0016021;GO:0042612;GO:0005886;GO:0003823;GO:0019882;GO:0002474;GO:0045087
isogroup38054	GO:0005730;GO:0005634;GO:0070063;GO:0001042;GO:0001164;GO:0001181;GO:0008283;GO:0007028;GO:0006352;GO:0048872;GO:0001701;GO:1902254;GO:0007000;GO:0010976;GO:0045893;GO:2000142;GO:0042254;GO:0006361;GO:0001180
isogroup12694	GO:0005737;GO:0070062;GO:0043231;GO:0005739;GO:0005730;GO:0005654;GO:0000111;GO:0005634;GO:0005886;GO:0071942;GO:0000405;GO:0003684;GO:0000404;GO:0003697;GO:0006281;GO:0070911;GO:0031573;GO:0006298;GO:0006289;GO:0000715;GO:0000717;GO:0006294;GO:1901990;GO:0010996;GO:0042493;GO:0010224;GO:0070914
isogroup21638	GO:0005783;GO:0005794;GO:0000062;GO:0008289;GO:0006810
isogroup3913	GO:0072562;GO:0070062;GO:0005576;GO:0005615;GO:0043395;GO:0008201;GO:0006956;GO:0006957;GO:0030449
isogroup12866	GO:0005634;GO:0003723;GO:0000981;GO:0003697;GO:0014902;GO:0030182;GO:0006351
isogroup7635	GO:0005829;GO:0043005;GO:0005634;GO:0045202;GO:0005509;GO:0007420;GO:0051480
isogroup73480	GO:0005739;GO:0045252;GO:0004591;GO:0030976;GO:0006096;GO:0006099
isogroup93244	GO:0005794;GO:0016021;GO:0005886;GO:0030154
isogroup32574	GO:0043296;GO:0009986;GO:0044291;GO:0005911;GO:0070062;GO:0005925;GO:0016021;GO:0005887;GO:0005886;GO:0005915;GO:0050839;GO:0042802;GO:0046982;GO:0042803;GO:0004872;GO:0005102;GO:0001675;GO:0044406;GO:0032990;GO:0008037;GO:0044782;GO:0046814;GO:0007010;GO:0051654;GO:0009566;GO:0019064;GO:0007157;GO:0007156;GO:0002891;GO:0033005;GO:0045954;GO:0002860;GO:0046596;GO:0030382;GO:0007286;GO:0007289;GO:…
isogroup32435	GO:0016324;GO:0043190;GO:0005886;GO:0043235;GO:0005524;GO:0042626;GO:0017127;GO:0046982;GO:0033344;GO:0042632;GO:0006855;GO:0007588;GO:0030299;GO:0045796;GO:0010949;GO:0010212;GO:0007584;GO:0015918;GO:0055085
isogroup95020	GO:0044194;GO:0005829;GO:0031904;GO:0005576;GO:0016021;GO:0016020;GO:0005886;GO:0005509;GO:0022829;GO:0006915;GO:0006968;GO:0019835;GO:0002357;GO:0051607;GO:0002418;GO:0001771;GO:0051260
isogroup64995	GO:0005576;GO:0005886;GO:0003823;GO:0004252;GO:0006956;GO:0006958;GO:0038095;GO:0038096;GO:0006955;GO:0050900;GO:0006898;GO:0050776
isogroup2051	GO:0005737;GO:0005829;GO:0000790;GO:0005654;GO:0005634;GO:0003677;GO:0000978;GO:0001077;GO:0006915;GO:0007596;GO:0043374;GO:0007050;GO:0035458;GO:0071260;GO:0051607;GO:0060333;GO:0008285;GO:0045590;GO:0045892;GO:0032728;GO:0045084;GO:0045944;GO:0045893;GO:0032481;GO:0002819;GO:2000564;GO:0051726;GO:0045088;GO:0034124;GO:0006366;GO:0060337
isogroup19027	GO:0005884;GO:0005903;GO:0005862;GO:0051015;GO:0008307;GO:0007015;GO:0007420;GO:0006936
isogroup87672	GO:0005923;GO:0030054;GO:0012505;GO:0016020;GO:0007049;GO:0051301
isogroup46562	GO:0008168;GO:0003723
isogroup1918	GO:0043231;GO:0005654;GO:0005524;GO:0003677;GO:0004386;GO:0003700;GO:0035562;GO:0045892
isogroup41921	GO:0005801;GO:0005737;GO:0005829;GO:0005634;GO:0005524;GO:0046982;GO:0004674;GO:0004871;GO:0008270;GO:0035556;GO:0006468;GO:0007286
isogroup80132	GO:0005615;GO:0008083;GO:0005179
isogroup3032	GO:0005829;GO:0005654;GO:0005971;GO:0008199;GO:0042803;GO:0004748;GO:0009263;GO:0006260;GO:0000082;GO:0015949;GO:0051290;GO:0000083
isogroup70496	GO:0005737;GO:0016021;GO:0016020;GO:0005634;GO:0005886;GO:0005524;GO:0005109;GO:0004672;GO:0004888;GO:0042813;GO:0017147;GO:0007411;GO:0007409;GO:0061643;GO:0036518;GO:0071679;GO:0022038;GO:1904948;GO:0050919;GO:0048843;GO:0030182;GO:0031175;GO:1904938;GO:0043410;GO:0048705;GO:0016055;GO:1904953
isogroup67310	GO:0016324;GO:0016021;GO:0005886;GO:0015321;GO:0015293;GO:0055062;GO:0006817;GO:0046686;GO:0010288;GO:0046689;GO:0006814
isogroup28223	GO:0005881;GO:0042802
isogroup46271	GO:0005737;GO:0005829;GO:0005654;GO:0005634;GO:0042565;GO:0003729;GO:0070883;GO:0090631;GO:0008565;GO:0008536;GO:0003723;GO:0000049;GO:1900370;GO:0035281;GO:0006611
isogroup46933	GO:0005622;GO:0046872;GO:0005089;GO:0035023;GO:0007264
isogroup935	GO:0030123;GO:1904115;GO:0030659;GO:0005794;GO:0008565;GO:0008089;GO:0048490;GO:0006886
isogroup11764	GO:0030424;GO:0005903;GO:0005938;GO:0032154;GO:0043197;GO:0070062;GO:0030426;GO:0030027;GO:0030496;GO:0016460;GO:0097513;GO:0031594;GO:0043025;GO:0005634;GO:0005886;GO:0005819;GO:0001725;GO:0051015;GO:0030898;GO:0043531;GO:0005524;GO:0005516;GO:0000146;GO:0030048;GO:0007512;GO:0035904;GO:0007411;GO:0055003;GO:0003279;GO:0007155;GO:0008283;GO:0021680;GO:0060976;GO:0006887;GO:0021592;GO:0001701;GO:…
isogroup29398	GO:0005776;GO:0005829;GO:0005794;GO:0043231;GO:0005654;GO:0055037;GO:0005096;GO:0019901;GO:0017137;GO:0090630;GO:0006886;GO:0010507;GO:0071955;GO:2000785;GO:0031338
isogroup102372	GO:0050890
isogroup92882	GO:0016020;GO:0005635;GO:0031965;GO:0034399;GO:0005643;GO:0044611;GO:0017056;GO:0031047;GO:0075733;GO:0007077;GO:0006406;GO:0051292;GO:0006913;GO:0016925;GO:1900034;GO:0010827;GO:0006409;GO:0016032;GO:0019083
isogroup71880	GO:0045203;GO:0005741;GO:0046982;GO:0042803;GO:0008053
isogroup59535	GO:0009331;GO:0004367;GO:0051287;GO:0042803;GO:0005975;GO:0046168
isogroup77381	GO:0016021;GO:0005765;GO:0005764;GO:0005886;GO:0072345;GO:0005245;GO:0086010;GO:0006939
isogroup57540	GO:0005829;GO:0010008;GO:0005770;GO:0031902;GO:0005765;GO:0005525;GO:0003924;GO:0045022;GO:0008333;GO:0016042;GO:0045732;GO:0048524;GO:0006622;GO:0016032
isogroup14673	GO:0005737;GO:0005829;GO:0005783;GO:0005811;GO:0005654;GO:0005634;GO:0048471;GO:0043234;GO:0003677;GO:0043524;GO:0045892;GO:0006334
isogroup39878	GO:0016604;GO:0008033
isogroup5423	GO:0005737;GO:0019904
isogroup7102	GO:0005789;GO:0031090;GO:0008392;GO:0020037;GO:0005506;GO:0004497;GO:0016712;GO:0019825;GO:0019373;GO:0018931;GO:0009636;GO:0018979
isogroup67789	GO:0005634;GO:0004843;GO:0016579;GO:0006511
isogroup21091	GO:0005737;GO:0042803;GO:0042060
isogroup88532	GO:0005737;GO:0005856;GO:0005654;GO:0005634;GO:0004725;GO:0030971;GO:0003712;GO:0001946;GO:0008285;GO:0006470;GO:0046825;GO:0006355;GO:0006351
isogroup82025	GO:0000780;GO:0016604;GO:0000784;GO:0005720;GO:0031618;GO:1990707;GO:0005654;GO:0005634;GO:0005721;GO:0016605;GO:0070603;GO:0031933;GO:0005524;GO:0003682;GO:0070087;GO:0003677;GO:0003678;GO:0015616;GO:0004386;GO:0042393;GO:0046872;GO:0035064;GO:0072711;GO:0006338;GO:0070192;GO:0016569;GO:0030330;GO:0006306;GO:0006310;GO:0006281;GO:0006336;GO:0030900;GO:0000212;GO:0035264;GO:1904908;GO:1901581;GO:…
isogroup18693	GO:0005730
isogroup20424	GO:0010008;GO:0016021;GO:0005765;GO:0005886;GO:0042802;GO:0072345;GO:0005245;GO:0086010;GO:0010508
isogroup2527	GO:0005622;GO:0005524;GO:0004674;GO:0006974;GO:0031572;GO:0032874;GO:0051403
isogroup93971	GO:0008893;GO:0046872
isogroup91757	GO:0000439;GO:0005675;GO:0005654;GO:0003682;GO:0006370;GO:0006281;GO:0070911;GO:0000717;GO:0033683;GO:0006295;GO:0006296;GO:0006294;GO:0006293;GO:0070816;GO:0045944;GO:0000079;GO:0006363;GO:0006362;GO:0006368;GO:0006360;GO:0006366;GO:0006361;GO:0006367;GO:0006283
isogroup47519	GO:0080008;GO:0031464;GO:0031625;GO:0006281;GO:0030097;GO:0001701;GO:0030853;GO:0008284;GO:1900087;GO:0045732;GO:0043161;GO:0042787;GO:2000001;GO:2000819;GO:0051246;GO:0035019;GO:0006511;GO:0016032
isogroup71801	GO:0003796;GO:0016998;GO:0019835;GO:0042742;GO:0009253
isogroup62772	GO:0005783;GO:0005743;GO:0005739;GO:0005782;GO:0005777;GO:0004092;GO:0005102;GO:0019254;GO:0033540;GO:0006810
isogroup62711	GO:0030123;GO:1904115;GO:0030659;GO:0005794;GO:0008565;GO:0008089;GO:0048490;GO:0006886
isogroup60689	GO:0009982;GO:0003723;GO:0001522;GO:0008033
isogroup28634	GO:0005741;GO:0046872;GO:0046982;GO:0042803;GO:0008479;GO:0008616;GO:0101030
isogroup29615	GO:0016021;GO:0031226;GO:0005886;GO:0004872;GO:0004888;GO:0006954;GO:0045087;GO:0002755;GO:0050729;GO:0050707;GO:0002237;GO:0034134;GO:0002224
isogroup44507	GO:0048471;GO:0005509;GO:0005525;GO:0003924
isogroup58061	GO:0005829;GO:0005634;GO:0097381;GO:0042622;GO:0000166;GO:0009881;GO:0018298;GO:0006355;GO:0048511;GO:0006351
isogroup93046	GO:0005737;GO:0016020;GO:0005739;GO:0000784;GO:0005635;GO:0005730;GO:0005634;GO:0032993;GO:0005667;GO:0003677;GO:0003910;GO:0019899;GO:0030331;GO:0042826;GO:0042802;GO:0051287;GO:0003950;GO:1990404;GO:0019901;GO:0047485;GO:0070412;GO:0003723;GO:0046332;GO:0008134;GO:0016763;GO:0008270;GO:1990966;GO:1904646;GO:0032869;GO:0034599;GO:0071560;GO:0071294;GO:0042769;GO:0051103;GO:0006302;GO:0006273;GO:…
isogroup14190	GO:0022627;GO:0003735;GO:0000462;GO:0006412
isogroup36835	GO:0005737;GO:0010494;GO:0005829;GO:0016020;GO:0016604;GO:0005654;GO:0005634;GO:0042788;GO:0003723
isogroup98097	GO:0030897;GO:0031902;GO:0005765;GO:0006914;GO:0034058;GO:0008333;GO:0006886;GO:1902774;GO:1990126;GO:0097576;GO:0016192
isogroup16609	GO:0005903;GO:0005938;GO:0005737;GO:0031410;GO:0005829;GO:0043198;GO:0043197;GO:0030139;GO:0070062;GO:0016020;GO:0008021;GO:0012506;GO:0003779;GO:0045296;GO:0017022;GO:0030165;GO:0042803;GO:0005102;GO:0007268;GO:0043542;GO:0007186;GO:0014047;GO:0032435;GO:0032467;GO:0030511;GO:0006605;GO:0031647;GO:0048167
isogroup46865	GO:0005856;GO:0005829;GO:0070062;GO:0005576;GO:0005634;GO:0097190;GO:1901222
isogroup34551	GO:0005814;GO:0005813;GO:0097539;GO:0005829;GO:0005615;GO:0016607;GO:0005654;GO:0051301;GO:0097711;GO:0060271;GO:0006281;GO:0000086;GO:0007067
isogroup20266	GO:0005783;GO:0030176;GO:0016021;GO:0016020;GO:0019899;GO:0031624;GO:1904264;GO:0004842;GO:1990381;GO:0008270;GO:0010498;GO:0070936;GO:0030433
isogroup67317	GO:0005789;GO:0031090;GO:0070330;GO:0020037;GO:0005506
isogroup96456	GO:0005634;GO:0003677;GO:0042802;GO:0046872;GO:0003700;GO:0006355;GO:0006351
isogroup60634	GO:0070062;GO:0016021;GO:0005886;GO:0046007;GO:0031324;GO:0050710
isogroup43989	GO:0000307;GO:0005634;GO:0016538;GO:0045737;GO:1901409;GO:0045944
isogroup13680	GO:0005737;GO:0005829;GO:0005783;GO:0005654;GO:0005886;GO:0005844;GO:0019203;GO:0004722;GO:0004725;GO:0008138;GO:2001070;GO:0006914;GO:0005978;GO:0005977;GO:0046959;GO:0007399;GO:0016239;GO:0006470
isogroup11831	GO:0016787;GO:0008152
isogroup13672	GO:0071013;GO:0016607;GO:0005681;GO:0089701;GO:0046872;GO:0030628;GO:0050733;GO:0000398;GO:1903955;GO:1903146
isogroup17791	GO:0005789;GO:0000139;GO:0016021;GO:0031090;GO:0047372;GO:0004040;GO:0103073;GO:0017064;GO:0102077;GO:0009062
isogroup81240	GO:0070062;GO:0016790;GO:0071567
isogroup42004	GO:0005829;GO:0016020;GO:0005759;GO:0042645;GO:0005739;GO:0005654;GO:0005634;GO:0043531;GO:0005524;GO:0004176;GO:0070182;GO:0051880;GO:0070362;GO:0070361;GO:0043565;GO:0004252;GO:0003697;GO:0003727;GO:0007568;GO:0043623;GO:0034599;GO:0006515;GO:0032042;GO:0000002;GO:0007005;GO:0070407;GO:0051260;GO:0051603;GO:0010044;GO:0009725;GO:0001666
isogroup37570	GO:0005737;GO:0005634;GO:0022624;GO:0005524;GO:0016787;GO:0030163
isogroup4023	GO:0005829;GO:0070062;GO:0005654;GO:0005886;GO:0043195;GO:0004074;GO:0042602;GO:0042167
isogroup68631	GO:0071013;GO:0080008;GO:0005662;GO:0001650;GO:0031965;GO:0016607;GO:0071011;GO:0000974;GO:0000398;GO:1900087;GO:0034504
isogroup59837	GO:0005737;GO:0000139;GO:0016021;GO:0030496;GO:0005886;GO:0050673;GO:0045787;GO:1901727;GO:0042060
isogroup81917
isogroup80598
isogroup69393	GO:0005829;GO:0005886;GO:0005968;GO:0046982;GO:0004663;GO:0017137;GO:0008270;GO:0006464;GO:0006461;GO:0018344;GO:0042981;GO:0007601
isogroup32164	GO:0003873;GO:0005524;GO:0004331;GO:0006003;GO:0006000
isogroup95272	GO:0030054;GO:0060170;GO:0005829;GO:0043197;GO:0043005;GO:0044309;GO:0005886;GO:0014069;GO:0045211;GO:0003779;GO:0030160;GO:0035255;GO:0008022;GO:0043621;GO:0097110;GO:0017124;GO:0008270;GO:0030534;GO:0097113;GO:0007411;GO:0048854;GO:0060997;GO:0097117;GO:0007612;GO:0000165;GO:0007613;GO:0032232;GO:0045794;GO:0097114;GO:2000969;GO:0060999;GO:2000463;GO:1900451;GO:0048170;GO:1900273;GO:0051835;GO:…
isogroup399	GO:0072562;GO:0005737;GO:0070062;GO:0005615;GO:0031701;GO:0005179;GO:0048018;GO:0004867;GO:0031702;GO:0031703;GO:0007202;GO:0007568;GO:0038166;GO:0003051;GO:0014824;GO:0035411;GO:0061049;GO:0007166;GO:0071260;GO:0006883;GO:0050663;GO:0070371;GO:0007565;GO:0048144;GO:0007186;GO:0001822;GO:0016525;GO:0030308;GO:0051387;GO:0034104;GO:0010535;GO:0045777;GO:0097755;GO:0090190;GO:0010666;GO:0010613;GO:…
isogroup82726
isogroup75273	GO:0005634;GO:0000978;GO:0003714;GO:0003700;GO:0001078;GO:0097028;GO:0043011;GO:0000122;GO:0009615;GO:0006366
isogroup57761	GO:0005576
isogroup1955	GO:0005829;GO:0005967;GO:0005739;GO:0005654;GO:0005524;GO:0042803;GO:0004740;GO:0031670;GO:0034614;GO:0042593;GO:0006006;GO:0008286;GO:0072332;GO:0010510;GO:0010565;GO:0006111;GO:0010906;GO:0006885
isogroup1520	GO:0005577;GO:0046872;GO:0030674;GO:0005102;GO:0030168;GO:0051258;GO:0007165
isogroup66479	GO:0005737;GO:0008203;GO:0006897
isogroup41166	GO:0046872;GO:0004809;GO:0000049;GO:0007610
isogroup106747	GO:0005903;GO:0043292;GO:0005829;GO:0070062;GO:0031012;GO:0005925;GO:0030056;GO:0045111;GO:0042383;GO:0003779;GO:0030506;GO:0045296;GO:0003723;GO:0008307;GO:0031581
isogroup50497	GO:0005737;GO:0016607;GO:0003723;GO:0006397;GO:0008380
isogroup1176	GO:1904115;GO:0032154;GO:0098559;GO:0009898;GO:0030659;GO:0005769;GO:0005789;GO:0005768;GO:0070062;GO:0005925;GO:0032580;GO:0043005;GO:0005802;GO:0012506;GO:0019003;GO:0005525;GO:0003924;GO:0008089;GO:0050775;GO:2000643;GO:0048260;GO:0015031;GO:0030516;GO:0030100;GO:0017157
isogroup69099	GO:0005789;GO:0031090;GO:0070330;GO:0008144;GO:0018585;GO:0020037;GO:0005506;GO:0015643;GO:0018879;GO:0042738;GO:0018917
isogroup63431	GO:0005829;GO:0000178;GO:0016020;GO:0000176;GO:0005730;GO:0005654;GO:0005634;GO:0000175;GO:0004519;GO:0005085;GO:0003723;GO:0071034;GO:0006401;GO:0016075;GO:0006364
isogroup26288	GO:0045335;GO:0030670;GO:0005886;GO:0019003;GO:0005525;GO:0003924;GO:0015031
isogroup8949	GO:0005737;GO:0070062;GO:0042802;GO:0008934;GO:0052832;GO:0052833;GO:0052834;GO:0031403;GO:0000287;GO:0030145;GO:0042803;GO:0006021;GO:0006020;GO:0046855;GO:0006796;GO:0006661;GO:0046854;GO:0007165
isogroup101318	GO:0006400
isogroup1238	GO:0005737;GO:0005829;GO:0005815;GO:0005634;GO:0005886;GO:0043234;GO:0003779;GO:0035091;GO:0008022;GO:0006954;GO:0050804;GO:0032780;GO:0043271
isogroup91649	GO:0005737;GO:0005815;GO:0005819;GO:0051301;GO:0007067
isogroup60563	GO:0016021
isogroup62487	GO:0005829;GO:0005654;GO:0030688;GO:0005524;GO:0016787;GO:0046872;GO:0004674;GO:0030490;GO:2000234;GO:0042274;GO:0006364
isogroup38490	GO:0046872;GO:0006915
isogroup41859	GO:0034451;GO:0046872;GO:0036159;GO:0044458;GO:0036158
isogroup108317	GO:0005759;GO:0050660;GO:0008470;GO:0009083;GO:0006552
isogroup4337	GO:0005829;GO:0000123;GO:0071339;GO:0031965;GO:0005654;GO:0046972;GO:0043995;GO:0043996;GO:0000977;GO:0001228;GO:0008270;GO:0043984;GO:0043981;GO:0043982;GO:0045944
isogroup25463	GO:0005737;GO:0005524;GO:0004674;GO:0007049;GO:0051301;GO:0006974;GO:0006281;GO:0097194;GO:0031572;GO:0046330;GO:0032874;GO:0051493
isogroup103611	GO:0090544;GO:0005813;GO:0005737;GO:0005829;GO:0043231;GO:0000790;GO:0005654;GO:0005634;GO:0000978;GO:0008270;GO:0006915;GO:0006355;GO:0006351
isogroup7432	GO:0016021;GO:0005743;GO:0015217;GO:0005347;GO:0005509;GO:0006839
isogroup70254	GO:0070847;GO:0016592;GO:0001104;GO:0006357;GO:0006351
isogroup98042	GO:0000790;GO:0005654;GO:0001047;GO:0051525;GO:0003723;GO:0000978;GO:0000979;GO:0000980;GO:0000981;GO:0001085;GO:0003705;GO:0003700;GO:0001077;GO:0001205;GO:0001078;GO:0060033;GO:1902262;GO:0071361;GO:0030218;GO:0030851;GO:0043966;GO:0044027;GO:0030098;GO:0002320;GO:0030225;GO:0043011;GO:0045814;GO:0090241;GO:0045347;GO:0000122;GO:0045892;GO:1902895;GO:0045944;GO:0045893;GO:0045646;GO:0006357;GO:…
isogroup6777	GO:0016021;GO:0032964;GO:0045048;GO:0015031
isogroup100230	GO:0005829;GO:0032009;GO:0031234;GO:0005524;GO:0004715;GO:0004713;GO:0005102;GO:0002250;GO:0050853;GO:0048514;GO:0030154;GO:0016477;GO:0070301;GO:0071226;GO:0042742;GO:0006954;GO:0045087;GO:0007229;GO:0035556;GO:0002366;GO:0007159;GO:0001945;GO:0002281;GO:0002283;GO:0030593;GO:0038083;GO:0018108;GO:0046641;GO:0045579;GO:0045780;GO:0033630;GO:0043306;GO:0006468;GO:0090237;GO:0070372;GO:0043313;GO:…
isogroup38097	GO:0005737;GO:0005829;GO:0015630;GO:0005815;GO:0005654;GO:0005886;GO:0035257;GO:0008283;GO:0021987;GO:0000226
isogroup2487	GO:0005887;GO:0005524;GO:0005030;GO:0004714;GO:0030154;GO:0007507;GO:0007399;GO:0007169
isogroup60793	GO:0031965;GO:0044613;GO:0005487;GO:0017056;GO:0051028;GO:0006607;GO:0006999;GO:0051290;GO:0070208;GO:0051260;GO:0036228;GO:0042306
isogroup54246	GO:0030659;GO:0005887;GO:0004930;GO:0002300;GO:0002305;GO:0002689;GO:0032720;GO:0051482;GO:0035025;GO:0030217
isogroup1038	GO:0016021;GO:0005886;GO:0007050
isogroup4017	GO:0016805;GO:0006887
isogroup1616	GO:0030154
isogroup38036	GO:0000785;GO:0005737;GO:0001650;GO:0005634;GO:0051607;GO:0006260;GO:0045071
isogroup20881	GO:0005737;GO:0004038;GO:0050897;GO:0016888;GO:0008270;GO:0000256;GO:0006145
isogroup8321	GO:1990316;GO:0005829;GO:0000407;GO:0019901;GO:0000045
isogroup6404	GO:0005887;GO:0015129;GO:0050833;GO:0015293;GO:0035873;GO:1901475
isogroup86731	GO:0035097;GO:0005654;GO:0005634;GO:0046872;GO:0000979;GO:0044212;GO:0007420;GO:0048854;GO:0021895;GO:0080182;GO:0001701;GO:0048812;GO:0050671;GO:0002052;GO:0050769;GO:0040029;GO:0051569;GO:0006355;GO:0006351
isogroup4737	GO:0005901;GO:0016021;GO:0005622;GO:0046872;GO:0004767;GO:0046513;GO:0035556;GO:0043065;GO:0009612
isogroup50900	GO:0016604;GO:0005654;GO:0034098;GO:0008134;GO:0043130;GO:0031625
isogroup78187	GO:0005737;GO:0005856;GO:0005829;GO:0019898;GO:0008092;GO:0030676;GO:0005089;GO:0031532;GO:0007155;GO:0022405;GO:0016322;GO:0030316;GO:0071800;GO:0016601;GO:0033623;GO:0035023;GO:0071526
isogroup8827	GO:0005829;GO:0005615;GO:0060417;GO:0005319;GO:0045735;GO:0005102;GO:0034605;GO:0032355;GO:0032868;GO:1903165
isogroup13662	GO:0016604;GO:0005654;GO:0003677;GO:0003714;GO:0030183;GO:0045892;GO:0006351
isogroup32499	GO:0030424;GO:0030054;GO:0009986;GO:0005911;GO:0030425;GO:0016021;GO:0043231;GO:0031256;GO:0043025;GO:0001750;GO:0005886;GO:0008013;GO:0045295;GO:0019901;GO:0004725;GO:0007155;GO:0016477;GO:0034614;GO:0034644;GO:0048041;GO:0045786;GO:0030336;GO:0008285;GO:0010839;GO:0045892;GO:0031175;GO:0006470;GO:0034394;GO:0007165;GO:0007179
isogroup8930	GO:0005789;GO:0033116;GO:0000139;GO:0016021;GO:0042470;GO:0031201;GO:0005484;GO:0019905;GO:0006888;GO:1902902;GO:0045732;GO:0015031;GO:0048280
isogroup18954	GO:0070062;GO:0005759;GO:0005654;GO:0045254;GO:0004739;GO:0034604;GO:0004738;GO:0006086;GO:0006006;GO:0006099
isogroup66879	GO:0005737;GO:1902605;GO:0008616;GO:0050896;GO:0007601
isogroup14363	GO:0032154;GO:0000777;GO:0030496;GO:0005739;GO:0016607;GO:0005730;GO:0046872;GO:0004722;GO:0051301;GO:0005977;GO:0007067;GO:0007084;GO:0006470
isogroup80235	GO:0005737;GO:0045930
isogroup55009	GO:0005623;GO:0005737;GO:0000791;GO:0016363;GO:0005634;GO:0001046;GO:0003886;GO:0003677;GO:0046872;GO:0016569;GO:0006306;GO:0006355;GO:0071774;GO:0009408;GO:0006351
isogroup10541	GO:0047837;GO:0047115;GO:0042843
isogroup57515	GO:0045177;GO:0016324;GO:0016323;GO:0072562;GO:0071944;GO:0009986;GO:0005737;GO:0005856;GO:0005829;GO:0070062;GO:0005615;GO:0019898;GO:0030175;GO:0005925;GO:0005902;GO:0031528;GO:0043209;GO:0005634;GO:0048471;GO:0005886;GO:0031143;GO:0001931;GO:0031982;GO:0003779;GO:0050839;GO:0003725;GO:0019899;GO:0019901;GO:0005102;GO:0005200;GO:0071394;GO:0061028;GO:0045198;GO:0022612;GO:0001771;GO:0007159;GO:…
isogroup63587	GO:0005887;GO:0016020;GO:0005886;GO:0005319;GO:0015132;GO:0006869;GO:0043252
isogroup111700	GO:0005737;GO:0005829;GO:0030529;GO:0005634;GO:0000932;GO:0071889;GO:0003677;GO:0046872;GO:0035925;GO:0003729;GO:0003723;GO:0061158;GO:0006915;GO:0008283;GO:0071320;GO:0071364;GO:0044344;GO:0071385;GO:0071456;GO:0032869;GO:0071375;GO:1904628;GO:0097403;GO:0071472;GO:0071560;GO:0071356;GO:0060710;GO:0048568;GO:0070371;GO:0007507;GO:0000165;GO:0048382;GO:0006402;GO:0006397;GO:0051028;GO:0035264;GO:…
isogroup55287	GO:0005769;GO:0016021;GO:0005886;GO:0004940;GO:0005088;GO:0005057;GO:0071880;GO:0030819;GO:0043950;GO:0043547;GO:0045823
isogroup33758	GO:0016021;GO:0031966;GO:0005741;GO:0005739;GO:0005778;GO:0050700;GO:0019901;GO:0004871;GO:0002218;GO:0071360;GO:0042742;GO:0051607;GO:0045087;GO:0032480;GO:0045071;GO:0071651;GO:0002230;GO:0043123;GO:0032727;GO:0032728;GO:0032757;GO:0071660;GO:0033160;GO:0001934;GO:0051091;GO:0042993;GO:0045944;GO:0032760;GO:0060340;GO:0016579;GO:1900063;GO:0039529;GO:0007165
isogroup71102	GO:0030054;GO:0005922;GO:0016021;GO:0005730;GO:0005634;GO:0007154;GO:0042048;GO:0007608
isogroup14136	GO:0022626;GO:0031415;GO:0005634;GO:0004596;GO:1990190;GO:1990189;GO:0006475;GO:0018002;GO:0017198;GO:0006474
isogroup46962	GO:0005829;GO:0000015;GO:0000287;GO:0004634;GO:0006094;GO:0006096
isogroup84743	GO:0005737;GO:0010494;GO:0005829;GO:0005783;GO:0005768;GO:0005794;GO:0016021;GO:0016020;GO:0043204;GO:1990635;GO:0031982;GO:0045296;GO:0070064;GO:0003723;GO:0008344;GO:0044267;GO:0007631;GO:0048873;GO:0048009;GO:0031571;GO:0061157;GO:0035264;GO:0050881;GO:0017148;GO:0050885;GO:0009791;GO:0016441;GO:0021522
isogroup89726	GO:0005890;GO:0006813;GO:0006814
isogroup52957	GO:0005905;GO:0005886;GO:0035091;GO:0005546;GO:0001786;GO:0043009;GO:0048268;GO:0072583;GO:0010324;GO:0072659
isogroup70938	GO:0005681;GO:0006397;GO:0008380
isogroup92005	GO:0005829;GO:0005615;GO:0060417;GO:0005319;GO:0045735;GO:0005102;GO:0034605;GO:0032355;GO:0032868;GO:1903165
isogroup272	GO:0005829;GO:0005777;GO:0047617;GO:0052689;GO:0102991;GO:0016290;GO:0006637;GO:0001676;GO:0032788;GO:0032789;GO:0000038
isogroup80644	GO:0005856;GO:0030057;GO:0070062;GO:0019897;GO:0005739;GO:0005634;GO:0045296;GO:0031424
isogroup75511	GO:0005737;GO:0005764;GO:0004557;GO:0008456;GO:0005975;GO:0016139
isogroup55756	GO:0000785;GO:0005634;GO:0019005;GO:0043138;GO:0005524;GO:0004003;GO:0003678;GO:0015616;GO:0003690;GO:0003697;GO:0008219;GO:0006974;GO:0000737;GO:0000724;GO:0035562;GO:2000042;GO:1902231;GO:0001934;GO:0016567;GO:0031297;GO:0048478;GO:0072429
isogroup81880	GO:0051213;GO:0046872;GO:1900602
isogroup6055	GO:0005813;GO:0000228;GO:0031965;GO:0005654;GO:0042802;GO:0046872;GO:0046983;GO:0000977;GO:0003700;GO:0004803;GO:0006357
isogroup1437	GO:0000139;GO:0016021;GO:0008532;GO:0008499;GO:0018146;GO:0016266
isogroup24140	GO:0016021;GO:0005765;GO:0005537;GO:0015578
isogroup74868	GO:0005768;GO:0010008;GO:0016021;GO:0005765;GO:0005764;GO:0022841;GO:0090385;GO:0071805;GO:0035751
isogroup70344	GO:0005737;GO:0014069;GO:0005524;GO:0005509;GO:0005516;GO:0004686;GO:0008135;GO:0071454;GO:1990416;GO:0071277;GO:0071320;GO:0032869;GO:0043066;GO:0061003;GO:0045807;GO:0051965;GO:0046777;GO:0031952;GO:0002931;GO:1990637;GO:0006414
isogroup16891	GO:0005739;GO:0005730;GO:0005524;GO:0051082;GO:0030218;GO:0045647;GO:1902037;GO:1903707;GO:0006457
isogroup20206	GO:0030136;GO:0005829;GO:0016607;GO:0017137;GO:0017112;GO:0032456;GO:0043547;GO:0015031;GO:0050776;GO:0050852;GO:0035745
isogroup20359	GO:0005794;GO:0000139;GO:0016021;GO:0008476;GO:0006478
isogroup41311	GO:0005737;GO:0005829;GO:0070062;GO:0005730;GO:0005654;GO:0005634;GO:0001671;GO:0051117;GO:0045296;GO:0051087;GO:0030544;GO:0001106;GO:0051082;GO:0070389;GO:0051085;GO:0090084;GO:0097201;GO:0032781;GO:1900034;GO:0006986
isogroup74163	GO:0042627;GO:0005737;GO:0005829;GO:0005783;GO:0070971;GO:0070062;GO:0005576;GO:0034363;GO:0043231;GO:0034362;GO:0034359;GO:0043025;GO:0034361;GO:0031983;GO:0012506;GO:0017127;GO:0008201;GO:0035473;GO:0050750;GO:0005543;GO:0048844;GO:0071379;GO:0071356;GO:0033344;GO:0042632;GO:0008203;GO:0030301;GO:0009566;GO:0030317;GO:0001701;GO:0016042;GO:0006629;GO:0042158;GO:0042159;GO:0042157;GO:0042953;GO:…
isogroup85481	GO:0030126;GO:0000139;GO:0005198;GO:0006888;GO:0006891;GO:0006886;GO:0030903;GO:0006890;GO:0061053
isogroup66705	GO:0005922;GO:0016021;GO:0086077;GO:0005216;GO:0048738;GO:0048468;GO:0007268;GO:0016264;GO:0001570;GO:0007601
isogroup23976	GO:0005737;GO:0005634;GO:0000975;GO:0043565;GO:0003700;GO:0019221;GO:0051607;GO:0045087;GO:0043065;GO:0045944;GO:0032495;GO:0032494;GO:0006351
isogroup37676	GO:0016021;GO:0005886;GO:0043652;GO:0070782
isogroup25244	GO:0005743;GO:0005763;GO:0003735;GO:0032543;GO:0070125;GO:0070124
isogroup106667	GO:0030425;GO:0016021;GO:0005770;GO:0031902;GO:0005765;GO:0005764;GO:0080025;GO:0097352;GO:0006914;GO:0021680;GO:0030902
isogroup49030	GO:0005737;GO:0005634;GO:0016567;GO:0014894
isogroup57387	GO:0005622;GO:0003677;GO:0005085;GO:0046982;GO:0005088;GO:0005089;GO:0001782;GO:0002260;GO:2000973;GO:0035023;GO:0033081;GO:0042129;GO:0007264
isogroup51683	GO:0005737;GO:0070062;GO:0005615;GO:0005634;GO:0005516;GO:0004180;GO:0004181;GO:0000977;GO:0003714;GO:0003700;GO:0001227;GO:0008270;GO:0007517;GO:0000122;GO:0006518;GO:0016485;GO:0001501;GO:0006351
isogroup639	GO:0005852;GO:0003743;GO:0006413
isogroup31647	GO:0005887;GO:0030171;GO:0071467;GO:0071294;GO:0015992
isogroup17216	GO:0031430;GO:0005524;GO:0016301;GO:0046872;GO:0019901;GO:0005089;GO:0005523;GO:0007527;GO:0007275;GO:0036309;GO:0035023;GO:0045214
isogroup22628	GO:0016021
isogroup93955	GO:0015629;GO:0005884;GO:0032432;GO:0005737;GO:0005829;GO:0070062;GO:0005615;GO:0030175;GO:0005925;GO:0001891;GO:0005886;GO:0002102;GO:0001726;GO:0032587;GO:0001725;GO:0051015;GO:0005509;GO:0051020;GO:0042802;GO:0051764;GO:0051017;GO:0051639;GO:0031100;GO:0016477;GO:0022617;GO:0071803;GO:0010737;GO:0033157;GO:0009611;GO:0002286
isogroup57219	GO:0016591;GO:0070940
isogroup26556	GO:0005634;GO:0003677;GO:0046872;GO:0030097;GO:0006355;GO:0006351
isogroup9805	GO:0005737;GO:0016020;GO:0015630;GO:0005815;GO:0030496;GO:0005634;GO:0007049;GO:0051301;GO:0008283;GO:0021987;GO:0000226
isogroup35387	GO:0005829;GO:0000139;GO:0005795;GO:0017119;GO:0032588;GO:0032403;GO:0008565;GO:0006888;GO:0007030;GO:0006891
isogroup81271	GO:0005737;GO:0005868;GO:0031901;GO:0005768;GO:0019898;GO:0016020;GO:0005886;GO:0043234;GO:0031201;GO:0005154;GO:0005158;GO:1990460;GO:0035091;GO:1990459;GO:0032456;GO:0006897;GO:1903595;GO:0015031;GO:0016050
isogroup44720	GO:0005829;GO:0070062;GO:0005794;GO:0005654
isogroup69248	GO:0016787
isogroup79934	GO:0005737;GO:0030496;GO:0005634
isogroup80667	GO:0005783;GO:0016021;GO:0042612;GO:0005886;GO:0003823;GO:0019882;GO:0002474;GO:0045087
isogroup52665	GO:0005634;GO:0003677;GO:0046872;GO:0030097;GO:0006355;GO:0006351
isogroup12057	GO:0005672;GO:0006355;GO:0006367
isogroup22741	GO:0005737;GO:0005634;GO:0005524;GO:0004674
isogroup64559	GO:0070062;GO:0016021;GO:0005412
isogroup43299	GO:0031463;GO:0005737;GO:0005634;GO:0008134;GO:0010499;GO:0016567;GO:0006355;GO:0006351
isogroup39760	GO:0032580;GO:0000139;GO:0016021;GO:0046920;GO:0008417;GO:0007399;GO:0006486
isogroup44380	GO:0005654;GO:0005634;GO:0008013;GO:0003682;GO:0051213;GO:0032452;GO:0071558;GO:0046872;GO:0043565;GO:0055007;GO:0045165;GO:0070301;GO:0045446;GO:0021766;GO:0002437;GO:0048333;GO:0045944;GO:0014823;GO:0060992
isogroup64243	GO:0000139;GO:0005795;GO:0016021;GO:0008455;GO:0030246;GO:0009312;GO:0006487;GO:0018279
isogroup82043	GO:0005576;GO:0032580;GO:0030173;GO:0003836;GO:0006054;GO:0009311;GO:0006487;GO:0018279;GO:0097503
isogroup2347	GO:0030659;GO:0005887;GO:0010181;GO:0016491;GO:0055114;GO:0042403;GO:0006570
isogroup24067	GO:0005829;GO:0032039;GO:0005654;GO:0016180
isogroup9254	GO:0005788;GO:0050660;GO:0016491;GO:0030433
isogroup17089	GO:0005783;GO:0005576;GO:0005509
isogroup111150	GO:0005737;GO:0008270;GO:0030154;GO:0007275
isogroup80670	GO:0016021;GO:0005886;GO:0005524;GO:0042626
isogroup26224	GO:0007368;GO:0070121
isogroup41730	GO:0005739;GO:0008168;GO:0003723;GO:0006364
isogroup45445	GO:0005829;GO:0047389;GO:0008889;GO:2001070;GO:0030643;GO:0046475;GO:0007519
isogroup28150	GO:0010008;GO:0043231;GO:0035091;GO:0034713;GO:0060394;GO:0030512;GO:0015031;GO:0032801
isogroup37458	GO:0005768;GO:0060076;GO:0030426;GO:0016021;GO:0043231;GO:0016020;GO:0043005;GO:0043025;GO:0005886;GO:0008201;GO:0005158;GO:0042301;GO:0004725;GO:0030971;GO:0005001;GO:0016477;GO:0007156;GO:0031345;GO:0008285;GO:0001960;GO:0042059;GO:0046627;GO:0051387;GO:1900121;GO:0007399;GO:0043065;GO:0050775;GO:0043525;GO:0006470;GO:0050803
isogroup34075	GO:0005615;GO:0005887;GO:0005886;GO:0004872
isogroup74819	GO:0005737;GO:0005829;GO:0043231;GO:0005730;GO:0005634;GO:0070530;GO:0003950;GO:0034356;GO:0048147;GO:0010629;GO:0032088;GO:0033159;GO:1900045;GO:0045071;GO:0006471;GO:0070213;GO:0070212;GO:0010847
isogroup38215	GO:0005737;GO:0005829;GO:0070062;GO:0005794;GO:0000139;GO:0043231;GO:0005802;GO:0051020;GO:0043001;GO:0045773;GO:0000042;GO:0016192
isogroup34892	GO:0016021;GO:0005886;GO:0004930;GO:0007166;GO:0042462
isogroup7973	GO:0099053;GO:0005737;GO:0005829;GO:0005815;GO:0031594;GO:0016604;GO:0005654;GO:0005634;GO:0030331;GO:0035035;GO:0016922;GO:0002020;GO:0003713;GO:0044389;GO:0008270;GO:0030520;GO:0045893;GO:0045661;GO:0006355;GO:1901998;GO:0006351
isogroup11941	GO:0005938;GO:0005829;GO:0005789;GO:0016020;GO:0005635;GO:0005654;GO:0047499;GO:0004622;GO:0008970;GO:0004623;GO:0005543;GO:0019369;GO:0046475;GO:0006954;GO:0035556;GO:0007567;GO:0036151;GO:0036152;GO:0036149;GO:0006644
isogroup104918	GO:0070062;GO:0005743;GO:0005739
isogroup93840	GO:0005768;GO:0009897;GO:0016021;GO:0031226;GO:0045121;GO:0005654;GO:0001664;GO:0038036;GO:0031532;GO:0007193;GO:0001525;GO:0001955;GO:0007420;GO:0003245;GO:0016477;GO:0006935;GO:0061384;GO:0030032;GO:0030595;GO:0008284;GO:0030500;GO:0045124;GO:0030155;GO:0003376;GO:0072678
isogroup9050	GO:0030014;GO:0030015;GO:0005634;GO:0000932;GO:0031047;GO:0006402;GO:0033147;GO:0017148;GO:2000327;GO:0006355;GO:0006351
isogroup9026	GO:0005576;GO:0005887;GO:0005886;GO:0004896;GO:0051916;GO:0004872;GO:0097186;GO:0007155;GO:0006952;GO:0030593;GO:0045637;GO:0007165
isogroup52172	GO:0005923;GO:0005911;GO:0001508;GO:0006915;GO:0051402;GO:0010996;GO:0007605
isogroup2882	GO:0070062;GO:0016021;GO:0005886;GO:0005774;GO:0015171;GO:0015187;GO:0015078;GO:0005280;GO:0015180;GO:0015193;GO:0006865;GO:0006811;GO:0035524
isogroup105084	GO:0090544;GO:0005654;GO:0005886;GO:0003677;GO:0046872;GO:0060038;GO:0060982;GO:0016569;GO:0048568;GO:0003007;GO:0042592;GO:0030336;GO:0008285;GO:0006337;GO:0006355;GO:0006351
isogroup107564	GO:0005634;GO:0032798;GO:0000724;GO:0006355;GO:0006351
isogroup96532	GO:0005634;GO:0005524;GO:0006397;GO:0006355;GO:0048511;GO:0008380;GO:0006351
isogroup48156	GO:0016021;GO:0005886;GO:0004935
isogroup46147	GO:0005634;GO:0046872;GO:0000981;GO:0043565;GO:0003705;GO:0003700;GO:0007411;GO:0006342;GO:0048749;GO:0007402;GO:0061332;GO:0007443;GO:0007517;GO:0010629;GO:0000122;GO:0045892;GO:0007400;GO:0040034;GO:0010906;GO:0035206;GO:0035290;GO:0007419;GO:0035220;GO:0007354
isogroup28853	GO:0004519;GO:0046872;GO:0003964;GO:0006310
isogroup42089	GO:0005829;GO:0005783;GO:0030176;GO:0030173;GO:0016021;GO:0005887;GO:0047493;GO:0002950;GO:0033188;GO:0046513;GO:1905373;GO:2000303;GO:0006686
isogroup73743	GO:0010008;GO:0016021;GO:0005886;GO:0004930;GO:0045545;GO:0042813;GO:0017147;GO:0060027;GO:0009950;GO:0001707;GO:0008104;GO:0048729;GO:0016055
isogroup19268	GO:0005576;GO:1904813;GO:0043312
isogroup51971	GO:0000775;GO:0005634;GO:0051301;GO:0007059;GO:0007067
isogroup70290	GO:0016021;GO:0031307;GO:0031306;GO:0005743;GO:0005741;GO:0098799;GO:0005525;GO:0003924;GO:0090650;GO:0046039;GO:0048312;GO:0008053;GO:1990613;GO:0051646;GO:0070584;GO:0090258;GO:0061003;GO:1905395;GO:1990910;GO:0014850
isogroup8168	GO:0005829;GO:0005886;GO:0005096;GO:0005089;GO:0003723;GO:0035023
isogroup39424	GO:0017124
isogroup4107	GO:0010008;GO:0070062;GO:0005886;GO:0005524;GO:0061631;GO:0004842;GO:0006915;GO:0006281;GO:1903955;GO:0043161;GO:0051865;GO:0070979;GO:0070936;GO:0006513;GO:0000209;GO:0006511
isogroup105076
isogroup51852	GO:0005759;GO:0003870;GO:0030170;GO:0006782
isogroup60624	GO:0005654;GO:0005634;GO:0004649;GO:0030576;GO:0005975;GO:0006342;GO:0036099;GO:0051457;GO:0006909;GO:0035065;GO:0043484;GO:0009408
isogroup84194	GO:0005829;GO:0005634;GO:0030735;GO:0035498
isogroup24281	GO:0005737;GO:0016607;GO:0005634;GO:0000380;GO:0000398;GO:0006913;GO:0006468;GO:0046677;GO:0008380
isogroup49037	GO:0005737;GO:0005829;GO:0000813;GO:0005794;GO:0005886;GO:0043130;GO:0015031;GO:0043162
isogroup22791	GO:0005840;GO:0003735;GO:0006412
isogroup27638	GO:0005524;GO:0003883;GO:0044210;GO:0006241;GO:0006541
isogroup64258	GO:0035577;GO:0005783;GO:0070062;GO:0005925;GO:0070765;GO:0005794;GO:0016021;GO:0005887;GO:0005765;GO:0042470;GO:0016020;GO:0005886;GO:0004175;GO:0042987;GO:0042982;GO:0034205;GO:0048013;GO:0050673;GO:0006509;GO:0031293;GO:0002262;GO:0043312;GO:0007220;GO:0007219;GO:0043065;GO:0043085;GO:0016485;GO:0006508;GO:0042098
isogroup12096	GO:0016324;GO:0016021;GO:0031966;GO:0043235;GO:0005524;GO:0042626;GO:0033344;GO:0006855
isogroup54390	GO:0030424;GO:0030054;GO:0005737;GO:0030425;GO:0043197;GO:0005783;GO:0030426;GO:1990124;GO:0043005;GO:0005634;GO:0048471;GO:0014069;GO:0045211;GO:0045202;GO:0003730;GO:0043022;GO:0008135;GO:0000900;GO:0071230;GO:0036294;GO:0042149;GO:0035235;GO:2000766;GO:0043524;GO:0002931
isogroup72519	GO:0005634;GO:0003677;GO:0008270;GO:0007275;GO:0006355;GO:0006351
isogroup66069	GO:0030054;GO:0009986;GO:0005911;GO:0009897;GO:0070062;GO:0016021;GO:0005886;GO:0003779;GO:0031005;GO:0019900;GO:0042803;GO:0019903;GO:1990782;GO:0070348;GO:2000252;GO:2000505;GO:0016032
isogroup17267	GO:0005759;GO:0005739;GO:0003723;GO:0070039;GO:0000453;GO:0000451
isogroup23518	GO:0005829;GO:0005736;GO:0005666;GO:0005654;GO:0005634;GO:0003677;GO:0003899;GO:0046983;GO:0045815;GO:0032481;GO:0006363;GO:0006362;GO:0006360;GO:0006383;GO:0006361
isogroup19851	GO:0005829;GO:0005789;GO:0012507;GO:0005794;GO:0000139;GO:0016021;GO:0031902;GO:0016020;GO:0031201;GO:0005484;GO:0000149;GO:0006888;GO:0006896;GO:0006891;GO:0006623;GO:0042147;GO:0048280;GO:0016192
isogroup62992	GO:0005905;GO:0030136;GO:0005829;GO:0005794;GO:0043231;GO:0016020;GO:0097418;GO:0043025;GO:0005634;GO:0048471;GO:0045211;GO:0042734;GO:0031982;GO:0005545;GO:0045296;GO:0035615;GO:0030276;GO:0032050;GO:0007409;GO:0035459;GO:0008283;GO:0048268;GO:0072583;GO:0048813;GO:0016197;GO:0030097;GO:0055072;GO:0097459;GO:0061024;GO:0010629;GO:1902963;GO:0048261;GO:1902961;GO:1902004;GO:1901216;GO:0045893;GO:…
isogroup28554	GO:0005829;GO:0051537;GO:0004031;GO:0009055;GO:0050660;GO:0005506;GO:0030151;GO:0051287;GO:0016614;GO:0016903;GO:0004854;GO:0009115
isogroup27500	GO:0016021;GO:0005524;GO:0004714;GO:0050918;GO:2001028;GO:0071526;GO:0007169
isogroup2819	GO:0005615;GO:0005764;GO:0008061;GO:0008843;GO:0006032;GO:0000272
isogroup55381	GO:0005634
isogroup6154	GO:0005829;GO:0016021;GO:0016020;GO:0005741;GO:0005654;GO:0005634;GO:0031072;GO:0006626
isogroup102850	GO:0005829;GO:0005615;GO:0005654;GO:0005509;GO:0048306;GO:0042803;GO:0004252;GO:0001867
isogroup434	GO:0016604;GO:0016607;GO:0005654;GO:0005634;GO:0031519;GO:0035102;GO:0003682;GO:0019899;GO:0016874;GO:0035064;GO:0051219;GO:0003727;GO:0032183;GO:0019789;GO:0044212;GO:0016569;GO:0000122;GO:0045892;GO:0016925;GO:0006351
isogroup19393	GO:0000785;GO:0010369;GO:0000775;GO:0001939;GO:0001940;GO:0000784;GO:0005634;GO:0005721;GO:0005819;GO:0019899;GO:1990226;GO:0042802;GO:0042803;GO:0045892
isogroup90807	GO:0043296;GO:0032154;GO:0005737;GO:0005856;GO:0030027;GO:0016020;GO:0030496;GO:0005634;GO:0048471;GO:0043234;GO:0005524;GO:0045296;GO:0042826;GO:0016301;GO:0004697;GO:0004674;GO:0003723;GO:0070063;GO:0043297;GO:0006915;GO:0007155;GO:0007049;GO:0051301;GO:0010631;GO:0035556;GO:0018105;GO:0032467;GO:0045931;GO:0045070;GO:0006468;GO:2000145;GO:0006355;GO:0006351
isogroup77478	GO:0015030;GO:0005783;GO:0005525;GO:0016787;GO:0051168;GO:0015031
isogroup41421	GO:0030424;GO:0005930;GO:0005737;GO:0005829;GO:0005576;GO:1904813;GO:0000407;GO:0034774;GO:0019778;GO:0042803;GO:0008134;GO:0004839;GO:0007568;GO:0006914;GO:0006464;GO:0071455;GO:0071315;GO:0009267;GO:0051607;GO:0016236;GO:0061025;GO:0000422;GO:0090298;GO:1903204;GO:0043312;GO:0043065;GO:0010508;GO:0045732;GO:0031401;GO:0006497;GO:0015031;GO:1902617;GO:0009749;GO:0039521
isogroup42246	GO:0016324;GO:0030054;GO:0030425;GO:0016021;GO:0005887;GO:0043204;GO:0034705;GO:0055037;GO:0045202;GO:0005267;GO:0022841;GO:0005272;GO:0071805;GO:0060075;GO:0035725
isogroup21465	GO:0005634;GO:0003677;GO:0015074;GO:0006313
isogroup94433	GO:0050660;GO:0046872;GO:0017150
isogroup7541	GO:0005829;GO:0016021;GO:0031306;GO:0015630;GO:0005741;GO:0005739;GO:0005525;GO:0003924;GO:0031625;GO:0006915;GO:0001825;GO:0007596;GO:0048593;GO:0016236;GO:0008053;GO:0007006;GO:0051646;GO:0046580;GO:0048662;GO:0061734;GO:0034497;GO:0006626;GO:0006986
isogroup1544	GO:0030054;GO:0045335;GO:0030670;GO:0055038;GO:0008021;GO:0030672;GO:0019003;GO:0005525;GO:0003924;GO:0071468;GO:0045054;GO:0035773;GO:0032402;GO:0001881;GO:0045055;GO:0044070;GO:2001135;GO:2000008;GO:1990126;GO:0033572
isogroup101992	GO:0016604;GO:0005654;GO:0004527;GO:0003676
isogroup70877	GO:0031410;GO:0043202;GO:0005765;GO:0005764;GO:0016020;GO:0005886;GO:0052794;GO:0052795;GO:0052796;GO:0004308;GO:0006689;GO:0009313
isogroup4581	GO:0010008;GO:0043231;GO:0035091;GO:0034713;GO:0060394;GO:0030512;GO:0015031;GO:0032801
isogroup58168	GO:0005737;GO:0005829;GO:0005654;GO:0030688;GO:0005524;GO:0046872;GO:0004674;GO:0030490;GO:2000208;GO:2000234;GO:0042274;GO:0006364
isogroup18021	GO:0005739;GO:0055114
isogroup101155	GO:0030054;GO:0005769;GO:0005783;GO:0016021;GO:0005634;GO:0005886;GO:0005524;GO:0019838;GO:0005021;GO:0001525;GO:0001568;GO:0030154;GO:0035924;GO:0048010
isogroup65620	GO:0005737;GO:0005634;GO:0005839;GO:0004298;GO:0051603
isogroup3145	GO:0005887;GO:0015173;GO:0015349
isogroup9809	GO:0005737;GO:0005634;GO:0016272;GO:0051087;GO:0051082;GO:0051131;GO:0006457
isogroup46803	GO:0010008;GO:0016021;GO:0005765;GO:0015232;GO:0048821
isogroup76988	GO:0016021;GO:0005743;GO:0005471;GO:0009060;GO:0006783;GO:0015886;GO:1990544
isogroup33431	GO:0005829;GO:0031902;GO:0015031;GO:0007034
isogroup96024	GO:0031902;GO:0005635;GO:0010458;GO:0031468;GO:0015031;GO:0007034
isogroup98355	GO:0016021;GO:0005886;GO:0017046;GO:0016500;GO:0007189;GO:0007193;GO:0008584;GO:0043066;GO:0008285;GO:0001556;GO:0030819
isogroup18922	GO:0005576;GO:0004867
isogroup76308	GO:0016604;GO:0005730;GO:0005634;GO:0046872;GO:0008168;GO:0070491;GO:0000978;GO:0043565;GO:0044212;GO:0001078;GO:0016575;GO:0051567;GO:0000278;GO:0000122;GO:0045892;GO:0006351
isogroup32239	GO:0016021;GO:0031966;GO:0006915
isogroup5823	GO:0030673;GO:0005737;GO:0031410;GO:0030425;GO:0000139;GO:0030426;GO:0005886;GO:0005790;GO:0008432;GO:0019894;GO:0005078;GO:0031434;GO:0031435;GO:0030159;GO:0007257;GO:0007411;GO:0030900;GO:0001701;GO:0007254;GO:0048286;GO:0060425;GO:0043507;GO:0045666;GO:0009791;GO:0008104;GO:0010468;GO:0046328;GO:0007585;GO:0016192
isogroup20864	GO:0016021;GO:0005743;GO:0005739;GO:0015137;GO:0055072
isogroup19236	GO:0000788;GO:0003677;GO:0042393;GO:0046982;GO:0006352;GO:0006334
isogroup78002	GO:0016021;GO:0005765;GO:0005764;GO:0005886;GO:0072345;GO:0005245;GO:0086010;GO:0006939
isogroup43511	GO:0005743;GO:0005739;GO:0048039;GO:0045333;GO:0006744
isogroup27877	GO:0031410;GO:0005829;GO:0005794;GO:0000139;GO:0005802;GO:0003779;GO:0030041;GO:0006895;GO:0015031
isogroup81313	GO:0016021;GO:0005886;GO:0015098
isogroup27059	GO:0005829;GO:0030425;GO:0005634;GO:0014069;GO:0005790;GO:0005509;GO:0004435;GO:0004629;GO:0004871;GO:0043647;GO:0035556;GO:0016042
isogroup13192	GO:0030424;GO:0070852;GO:0005737;GO:0030425;GO:0005739;GO:0005634;GO:0051087;GO:0030544;GO:0070628;GO:0090084;GO:0006457
isogroup8829	GO:0005576;GO:0005509;GO:0004252;GO:0007596
isogroup51507	GO:0005829;GO:0005666;GO:0005654;GO:0003899;GO:0051607;GO:0045087;GO:0045089;GO:0032728;GO:0032481;GO:0006359;GO:0006383
isogroup88186	GO:0016021
isogroup110291	GO:0005829;GO:0052666;GO:0009020;GO:0006400
isogroup58440	GO:0005887;GO:0042577;GO:0008195;GO:0046839;GO:0006644;GO:0007165
isogroup1121	GO:0034707;GO:0005737;GO:0005622;GO:0005634;GO:0005254;GO:0004602;GO:0005244;GO:0060315;GO:0051099;GO:0010881;GO:0010880;GO:0007165;GO:0006810
isogroup25641	GO:0005737;GO:0016021;GO:0005765;GO:0032588;GO:0042802;GO:0070268;GO:0042335;GO:0002070;GO:0061436;GO:0031069;GO:0045684;GO:0045055
isogroup17435	GO:0005737;GO:0070062;GO:0016021;GO:0005578;GO:0005509;GO:0030246;GO:0050840;GO:0060033;GO:0016477;GO:0048535;GO:0008284;GO:2000353
isogroup18785	GO:0005737;GO:0005795;GO:0005634;GO:0005524;GO:0004674;GO:0051301;GO:0090166;GO:0007067;GO:0018105;GO:0008360
isogroup85132	GO:0005681;GO:0003723;GO:0006397;GO:0008380
isogroup100754
isogroup66351	GO:0005737;GO:0005789;GO:0016021;GO:0070006;GO:0042277;GO:0008270;GO:0002250;GO:0019885;GO:0007267;GO:0043171;GO:0006508;GO:0008217;GO:0007165
isogroup62974	GO:0009986;GO:0034707;GO:0005829;GO:0070062;GO:0005622;GO:0016020;GO:0005886;GO:0035579;GO:0070821;GO:0005227;GO:0005229;GO:0017128;GO:0042803;GO:0005247;GO:0005244;GO:0002543;GO:0032060;GO:0007596;GO:0035630;GO:0061591;GO:0061590;GO:0061589;GO:0070588;GO:0006812;GO:1902476;GO:0006821;GO:0002407;GO:0034220;GO:0045794;GO:0043312;GO:0097045;GO:0017121;GO:0046931;GO:0043065;GO:0030501;GO:2000353;GO:…
isogroup106191	GO:0005737;GO:0016021;GO:0005634;GO:0008565;GO:0006606
isogroup32196	GO:0005737;GO:0005622;GO:0005634;GO:0005886;GO:0016339;GO:0007155;GO:0007275;GO:0016337
isogroup236	GO:0005737;GO:0005634;GO:0005886;GO:0003677;GO:0046983;GO:0019901;GO:0043565;GO:0004871;GO:0003700;GO:0042755;GO:0001754;GO:0042593;GO:0060397;GO:0001707;GO:0014033;GO:0045893;GO:0006357;GO:0019953;GO:0001659;GO:0006351
isogroup91102	GO:0005829;GO:0016021;GO:0005778;GO:0005777;GO:0005524;GO:0042626;GO:0005324;GO:0042803;GO:0006635;GO:0032000;GO:0055085;GO:0042760;GO:0000038
isogroup24500	GO:0031462;GO:0005730;GO:0005654;GO:0030891;GO:0032403;GO:0031625;GO:0030163;GO:0042787
isogroup40973	GO:0016021;GO:0005886;GO:0030247;GO:0001618;GO:0002710;GO:0042130
isogroup11521	GO:0005783;GO:0004105;GO:0001541;GO:0007283
isogroup81555	GO:0005737;GO:0005525;GO:0003924
isogroup43553	GO:0015629;GO:0005737;GO:0030027;GO:0014069;GO:0001725;GO:0003779;GO:0008270;GO:0007411;GO:0060271;GO:0007010;GO:0030032;GO:0045944
isogroup9504	GO:0003723
isogroup69119	GO:0005737;GO:0005524;GO:0071345;GO:0036336;GO:0050710;GO:0070373;GO:0043124;GO:0050728;GO:0050711;GO:0045409;GO:0032088;GO:1901223;GO:0031953;GO:0009968;GO:0045751;GO:0045345;GO:0043281;GO:0043122;GO:0008588
isogroup58761	GO:0031597;GO:0016020;GO:0031595;GO:0005654;GO:0005634;GO:0022624;GO:0008540;GO:0005524;GO:0016887;GO:0036402;GO:0003723;GO:0017025;GO:1901215;GO:0045899;GO:0030433
isogroup73245	GO:0015629;GO:0030424;GO:1904115;GO:0009925;GO:0005604;GO:0005938;GO:0031252;GO:0005737;GO:0031410;GO:0005829;GO:0005789;GO:0070062;GO:0005925;GO:0031673;GO:0030056;GO:0016021;GO:0005882;GO:0045111;GO:0015630;GO:0035371;GO:0005635;GO:0005634;GO:0030018;GO:0003779;GO:0005509;GO:0005178;GO:0051010;GO:0008022;GO:0042803;GO:0007155;GO:0048870;GO:0007010;GO:0031581;GO:0007229;GO:0045104;GO:0030011;GO:…
isogroup11287	GO:0005739
isogroup8631	GO:0005829;GO:0005794;GO:0005654;GO:0005634;GO:0003677;GO:0000978;GO:0003713;GO:0003700;GO:0001077;GO:0009653;GO:0001824;GO:0030154;GO:0030855;GO:0030198;GO:0006954;GO:0060056;GO:0045892;GO:0045944;GO:0045893;GO:0006355
isogroup111196	GO:0005737;GO:0005815;GO:0005634;GO:0030289;GO:0019888;GO:0006397;GO:0010569;GO:0008380
isogroup42957	GO:0005737;GO:0005634;GO:0070728;GO:0051920;GO:0098869;GO:0071230;GO:1904262;GO:0072593;GO:1901031
isogroup18503	GO:0005829;GO:0005654;GO:0005968;GO:0005092;GO:0005096;GO:0016491;GO:0017137;GO:0006886;GO:0018344;GO:0007264
isogroup74669	GO:0008270
isogroup38767	GO:0005634
isogroup3964	GO:0005739;GO:0005524;GO:0016874;GO:0006631
isogroup51159	GO:0005813;GO:0005737;GO:0016604;GO:0005654;GO:0005634;GO:0016605;GO:0043234;GO:0005667;GO:0017053;GO:0046811;GO:0019904;GO:0019901;GO:0070491;GO:0046332;GO:0003714;GO:0031625;GO:0008270;GO:0009948;GO:0030509;GO:0060349;GO:0043010;GO:0048593;GO:0048870;GO:0008283;GO:0030326;GO:0060325;GO:0002089;GO:0022011;GO:0014902;GO:0032926;GO:0030514;GO:0008285;GO:0048147;GO:0045668;GO:0010626;GO:0000122;GO:…
isogroup71012	GO:0016021;GO:0005886;GO:0006865;GO:0009093
isogroup31587	GO:0000439;GO:0000438;GO:0005675;GO:0016607;GO:0005634;GO:0005669;GO:0004003;GO:0003690;GO:0008353;GO:0003700;GO:0006289;GO:0070816;GO:0006366
isogroup19124	GO:0016021;GO:0005765;GO:0005764
isogroup103528	GO:0005737;GO:0005654;GO:0003677;GO:0000981
isogroup45117	GO:0005615;GO:0005887;GO:0005886;GO:0047391;GO:0005509;GO:0016787;GO:0004622;GO:0003676;GO:0004551;GO:0004528;GO:0030247;GO:0005044;GO:0008134;GO:0008270;GO:0048870;GO:0006935;GO:0007186;GO:0006955;GO:0006796;GO:0034638;GO:0009395;GO:0010634;GO:2000394;GO:0050731;GO:0045765;GO:0030334
isogroup106102	GO:0005829;GO:0005783;GO:0005794;GO:0032045;GO:0016021;GO:0016020;GO:0004115;GO:0047555;GO:0004114;GO:0004119;GO:0046872;GO:0043422;GO:0001525;GO:0006198;GO:0032869;GO:0016525;GO:0043951;GO:0007162;GO:0033629;GO:0050995;GO:0007165
isogroup53389	GO:0016021;GO:0005886;GO:0043652;GO:0070782
isogroup70942	GO:0005737;GO:0005886;GO:0005509;GO:0004198;GO:0006508
isogroup71316
isogroup9161	GO:0070062;GO:0005887;GO:0005886;GO:0007166
isogroup28838	GO:0016235;GO:0005737;GO:0005829;GO:0043231;GO:0005654;GO:0005634;GO:0005087;GO:0050709
isogroup71287	GO:0005615;GO:0001872;GO:0003823;GO:0001848;GO:0004866;GO:0006957;GO:0006958;GO:0042742;GO:0006954
isogroup36684	GO:0035145;GO:0003676
isogroup39454	GO:0000775;GO:0000793;GO:0005737;GO:0016020;GO:0016604;GO:0005730;GO:0005634;GO:0005524;GO:0003677;GO:0008022;GO:0003723;GO:0031100;GO:0008283;GO:0034605;GO:0006259;GO:0030212;GO:0007126;GO:1902275;GO:0051983;GO:0007088;GO:0014070
isogroup99473	GO:0044194;GO:0005829;GO:0031904;GO:0005576;GO:0016021;GO:0016020;GO:0005886;GO:0005509;GO:0022829;GO:0006915;GO:0006968;GO:0019835;GO:0002357;GO:0051607;GO:0002418;GO:0001771;GO:0051260
isogroup50940	GO:0000777;GO:0031080;GO:0051315;GO:0051301;GO:0007080;GO:0051028;GO:0006999;GO:0015031
isogroup51791	GO:0005622;GO:0005088;GO:0007264
isogroup80083	GO:0005634;GO:0003824;GO:0042978;GO:0042177;GO:0006596
isogroup111614	GO:0005783;GO:0005794;GO:0005525;GO:0006886;GO:0016192
isogroup102571	GO:0005737;GO:0070382;GO:0019897;GO:0042470;GO:0016020;GO:0005886;GO:0005509;GO:0005544;GO:0030276;GO:0042043;GO:0019902;GO:0005546;GO:0001786;GO:0017137;GO:0019905;GO:0006887;GO:0006886;GO:0010923;GO:0070257;GO:0072659;GO:0006904;GO:0006906;GO:0016192
isogroup18768	GO:0005829;GO:0005634;GO:0004427;GO:0000287;GO:0016791;GO:0008969;GO:0016311;GO:0006796;GO:0006470
isogroup73115	GO:0016021;GO:0015293;GO:0006813
isogroup2505	GO:0005886;GO:0003779;GO:0030036
isogroup98256	GO:0016021;GO:0004888;GO:0007166
isogroup63003	GO:0005829;GO:0018423;GO:0006481
isogroup44472	GO:0005829;GO:0070062;GO:0005765;GO:0005886;GO:0000221;GO:0030234;GO:0046961;GO:0015991;GO:0006897;GO:0008286;GO:0034220;GO:0090383;GO:0050690;GO:0016241;GO:0033572;GO:0007035;GO:0016032
isogroup32116	GO:0000408;GO:0005739;GO:0046872;GO:0004222;GO:0061711;GO:0002949
isogroup8870	GO:0005737;GO:0005525;GO:0003924
isogroup95734	GO:0005737;GO:0005634
isogroup32256	GO:0031429;GO:0005654;GO:0009982;GO:0003723;GO:0000495;GO:1990481;GO:0031118;GO:0031120;GO:0007004
isogroup69070	GO:0030686;GO:0016020;GO:0005739;GO:0030692;GO:0005730;GO:0005654;GO:0005634;GO:0032040;GO:0019899;GO:0003723;GO:0030515;GO:0000480;GO:0000447;GO:0000472;GO:0030490;GO:0000462;GO:0042274;GO:0006364
isogroup15020	GO:0030133;GO:0004222;GO:0008270
isogroup103940	GO:0005829;GO:0005783;GO:0005794;GO:0000139;GO:0030008;GO:0017112;GO:0048208;GO:0061024
isogroup53291	GO:0005737;GO:0005886;GO:0030276;GO:0005096;GO:0046872;GO:0045648;GO:2000369
isogroup12524	GO:0016021;GO:0005765;GO:0030658;GO:0000293;GO:0046872;GO:0016491;GO:0022865;GO:0022900;GO:0055114
isogroup73910	GO:0042074;GO:0060026;GO:0060027
isogroup30816	GO:0005764;GO:0046872;GO:0043890;GO:0008152
isogroup100576	GO:0005929;GO:0005789;GO:0071782;GO:0005768;GO:0005794;GO:0032593;GO:0030670;GO:0055037;GO:0055038;GO:0005802;GO:0019003;GO:0005525;GO:0003924;GO:0007409;GO:0061467;GO:0032869;GO:0071786;GO:0016197;GO:0045200;GO:0097051;GO:0043001;GO:0006893;GO:0030859;GO:0072659;GO:0009306;GO:0006904;GO:0016192
isogroup104015	GO:0009986;GO:0016021;GO:0005886;GO:0001725;GO:0005773;GO:0005524;GO:0019899;GO:0004714;GO:0045087;GO:0043406;GO:0051897;GO:0009615
isogroup25736	GO:0005737;GO:0005622;GO:0005634;GO:0005886;GO:0016339;GO:0007155;GO:0007275;GO:0016337
isogroup11391	GO:0005829;GO:0070062;GO:0004033;GO:0047787;GO:0005496;GO:0008209;GO:0006699;GO:0030573;GO:0008207;GO:0006707;GO:0007586;GO:0055114
isogroup25800	GO:0005634;GO:0003677;GO:0046872;GO:0006355;GO:0006351
isogroup23359	GO:0005913;GO:0005737;GO:0016021;GO:0005886;GO:0005509;GO:0060070;GO:0022405;GO:0007156;GO:0031424;GO:0051796;GO:0032912;GO:0010628;GO:0043568;GO:0010838;GO:0048023;GO:1902910;GO:0032773;GO:0060901;GO:0042493;GO:0001895;GO:0016337;GO:0042060
isogroup19731	GO:0005737;GO:0005634;GO:0043874;GO:0000287;GO:0019509
isogroup87155	GO:0030424;GO:0005737;GO:0030425;GO:0000123;GO:0016020;GO:0071339;GO:0043025;GO:0005654;GO:0005634;GO:0048188;GO:0033613;GO:0045296;GO:0003682;GO:0042802;GO:0003713;GO:0003700;GO:0001205;GO:0007049;GO:0071407;GO:0043984;GO:0043981;GO:0043982;GO:0007005;GO:0000122;GO:0045787;GO:0010628;GO:0016579;GO:0050821;GO:0043254;GO:0006355;GO:0019046;GO:0006366
isogroup110239	GO:0009986;GO:0070062;GO:0005615;GO:0044228;GO:0016021;GO:0005622;GO:0005886;GO:0005524;GO:0032036;GO:0043548;GO:0001786;GO:0046982;GO:0004713;GO:0004714;GO:0031100;GO:0043277;GO:0001974;GO:0048469;GO:0031668;GO:0070301;GO:0035457;GO:0071222;GO:0097028;GO:0007167;GO:0034101;GO:0021885;GO:0006954;GO:0045087;GO:0001779;GO:0043066;GO:0001818;GO:2000669;GO:0032689;GO:0051250;GO:0043524;GO:0032720;GO:…
isogroup104537	GO:0000785;GO:0043231;GO:0005634;GO:0003682;GO:0004649;GO:1990966;GO:0005975;GO:0045739
isogroup41693	GO:0070062;GO:0004177;GO:0030145;GO:0004181;GO:0102009;GO:0006520;GO:0030574;GO:0006508
isogroup27499	GO:0005769;GO:0071203;GO:0007409;GO:0060047;GO:0048666;GO:0015031
isogroup15102	GO:0005737;GO:0002161;GO:0005524;GO:0004823;GO:0006429
isogroup10856	GO:0097169;GO:0072557;GO:0072558;GO:0072559;GO:0097200;GO:0097194;GO:0042981;GO:0050727
isogroup8765	GO:0030054;GO:0005737;GO:0005874;GO:0005886;GO:0001525;GO:0009948;GO:0001568;GO:0072554;GO:0048514;GO:0001886;GO:0060047;GO:0007507;GO:0003007;GO:0045602;GO:0007033;GO:0001570
isogroup91829	GO:0005737;GO:0005829;GO:0043231;GO:0005654;GO:0003987;GO:0016208;GO:0005524;GO:0019413;GO:0006085;GO:0019427;GO:0008610;GO:0019542
isogroup36456	GO:0005615;GO:0001872;GO:0003823;GO:0001848;GO:0004866;GO:0006957;GO:0006958;GO:0042742;GO:0006954
isogroup28248	GO:0030122;GO:0005886;GO:0035091;GO:0032403;GO:0008565;GO:0006897;GO:0006886
isogroup7593	GO:0071565;GO:0071564;GO:0000790;GO:0005654;GO:0043234;GO:0016514;GO:0001741;GO:0003682;GO:0003677;GO:0047485;GO:0003713;GO:0009887;GO:0043044;GO:0006338;GO:0016569;GO:0008286;GO:0032435;GO:0007399;GO:0006337;GO:0045944;GO:0045893;GO:0030850;GO:0006357;GO:0006351
isogroup5162	GO:0016021;GO:0007155;GO:0030198;GO:0042633
isogroup65277	GO:0005681;GO:0046872;GO:0006397;GO:0000375
isogroup25114	GO:0016324;GO:0009897;GO:0005887;GO:0005900;GO:0019955;GO:0019838;GO:0004924;GO:0007166;GO:0038165;GO:0008284;GO:0034097
isogroup31257	GO:0009986;GO:0005793;GO:0070062;GO:0005615;GO:0005794;GO:0000139;GO:0005887;GO:0030246;GO:0001948;GO:0031072;GO:0005537;GO:0046872;GO:0050766;GO:0015031;GO:0006890
isogroup18197	GO:0005577;GO:0001948;GO:0030674;GO:0005102;GO:0002250;GO:0045087;GO:0030168;GO:0051258;GO:0007165
isogroup110729	GO:0005739;GO:0005634;GO:0017053;GO:0003677;GO:0070888;GO:0042826;GO:0042803;GO:0000978;GO:0043565;GO:0003705;GO:0044212;GO:0001077;GO:0071549;GO:0006978;GO:0043922;GO:0071157;GO:0008285;GO:0045736;GO:0043392;GO:0045892;GO:0043923;GO:0043065;GO:2001269;GO:0045893;GO:0006461;GO:1901990
isogroup10583	GO:0005634;GO:0000977;GO:0043565;GO:0001077;GO:0001228;GO:0045944;GO:0048511;GO:0035914
isogroup3136	GO:0030687;GO:0000460;GO:0000470
isogroup27774	GO:0005789;GO:0005793;GO:0030134;GO:0030173;GO:0006888;GO:0015031
isogroup4212	GO:0031672;GO:0005623;GO:0031430;GO:0005859;GO:0032982;GO:0030018;GO:0051015;GO:0051371;GO:0008307;GO:0097493;GO:0007015;GO:0007155;GO:0045214;GO:0006941;GO:0071688
isogroup30503	GO:0061630;GO:0008270;GO:0051865
isogroup25391	GO:0005779;GO:0016020;GO:0005743;GO:0005739;GO:0005778;GO:0005777;GO:0015217;GO:0080122;GO:0005347;GO:0051087;GO:0015228;GO:0015230;GO:0044610;GO:0051724;GO:0015866;GO:0080121;GO:0015867;GO:0035349;GO:0035350;GO:0006635;GO:0015908;GO:0006839;GO:0043132;GO:0015858
isogroup83016	GO:0015629;GO:0005829;GO:0005925;GO:0003779;GO:0045296
isogroup10993	GO:0031011;GO:0005730;GO:0006310;GO:0006281;GO:0006260;GO:0006355;GO:0006351
isogroup1980	GO:0000793;GO:0005737;GO:0005615;GO:0005634;GO:0048471;GO:0008301;GO:0008144;GO:0000400;GO:0050829;GO:0050830;GO:0032392;GO:0006310;GO:0002437;GO:0045087;GO:0006357;GO:0042493;GO:0032496;GO:0006351
isogroup36442	GO:0005739;GO:0005524;GO:0016874;GO:0006631
isogroup89047	GO:0005829;GO:0012505;GO:0070062;GO:0005622;GO:0005902;GO:0005886;GO:0045296;GO:0005096;GO:0005085;GO:0030165;GO:0017137;GO:0097202;GO:0090630;GO:0006886;GO:0061024;GO:0045862;GO:0031338;GO:0042147
isogroup91622	GO:0005829;GO:0001650;GO:0005634;GO:0005721;GO:0032452;GO:0051864;GO:0035064;GO:0031625;GO:0008270;GO:0014898;GO:0016577;GO:0048712;GO:0010507;GO:0060548;GO:0010629;GO:1900113;GO:0045892;GO:0010628;GO:0045666;GO:0031667;GO:0006351
isogroup35936	GO:0005737;GO:0005634;GO:0004197;GO:0004843;GO:0030509;GO:0035616;GO:0035520;GO:0060389;GO:0016579;GO:0007179;GO:0006511
isogroup93221	GO:0035578;GO:0005783;GO:0005788;GO:0070062;GO:0005576;GO:0043202;GO:0003756;GO:0043277;GO:0045454;GO:0043066;GO:0043312;GO:0006457;GO:0034976
isogroup71642	GO:0016021;GO:0016020;GO:0005739;GO:0005524;GO:0042626;GO:0055085
isogroup462	GO:0005737;GO:0031415;GO:0005634;GO:0010485;GO:0008080;GO:0004596;GO:0052858;GO:0016573;GO:0007064;GO:0071962;GO:0006474;GO:0001756
isogroup46140	GO:0005887;GO:0005509;GO:0007420;GO:0007155;GO:0007267;GO:0007156;GO:0007399
isogroup3847	GO:0071564;GO:0035267;GO:0043044;GO:0006310;GO:0006281;GO:0043968;GO:0043967;GO:0007399;GO:0040008;GO:0006355;GO:0006351
isogroup36045	GO:0015629;GO:0005911;GO:0005737;GO:0030139;GO:0070062;GO:0031941;GO:0048471;GO:0005886;GO:0001726;GO:0008013;GO:0045296;GO:0008022;GO:0032403;GO:0017124;GO:0005200;GO:0005172;GO:0051301;GO:0007067;GO:0032911;GO:1900182;GO:0043161;GO:0006461;GO:2000249;GO:0048259;GO:0007165;GO:0016337;GO:0006930;GO:0016050
isogroup18647	GO:0005730;GO:0006355;GO:0006351
isogroup18045	GO:0005743;GO:0005759;GO:0043022;GO:0007007;GO:0051560;GO:0036444;GO:0097033;GO:0097034;GO:0051204;GO:0032979
isogroup75452	GO:0005903;GO:0005622;GO:0030017;GO:0005865;GO:0030018;GO:0051015;GO:0005509;GO:0030674;GO:0042803;GO:0060349;GO:0006936;GO:0070885;GO:0045820;GO:0090324;GO:1901078;GO:1900159;GO:0031448;GO:1904025;GO:0048743;GO:0048633;GO:1903715;GO:0090257;GO:0014728;GO:0014894;GO:0014732;GO:0014883
isogroup55061	GO:0005829;GO:0070695;GO:0005886;GO:0006915;GO:0045022;GO:0007032;GO:0008333;GO:0007040;GO:0015031
isogroup25117	GO:0005887;GO:0005328;GO:0005298;GO:0015820;GO:0015804;GO:0015824
isogroup91989	GO:0005829;GO:0005654;GO:0003677;GO:0046872;GO:0003700;GO:0006351
isogroup13429	GO:0070062;GO:0016021;GO:0005886;GO:0030247;GO:0005044;GO:0006955;GO:1902807;GO:0051782
isogroup109998	GO:0005783;GO:0005793;GO:0016021;GO:0031730;GO:0006888;GO:0015031
isogroup45205	GO:0005783;GO:0005789;GO:0016021;GO:0031965;GO:0003677;GO:0050291;GO:0046513;GO:0030148
isogroup12575
isogroup3008	GO:0005777;GO:0005524;GO:0004631;GO:0006695;GO:0019287
isogroup18376	GO:0005794
isogroup72035	GO:0030665;GO:0070062;GO:0005925;GO:0016021;GO:0031902;GO:0043202;GO:0005765;GO:0016020;GO:0005886;GO:0019899;GO:0001618;GO:0061024;GO:0010976;GO:0006622;GO:1904978;GO:1905123;GO:1905671
isogroup103949	GO:0009897;GO:0016021;GO:0005102;GO:0002250;GO:0072643;GO:0072602;GO:0050868;GO:1900042;GO:0042102;GO:0001562
isogroup30966	GO:0016021;GO:0005743;GO:0005524;GO:0042626;GO:0015232;GO:0006879;GO:0055085;GO:0006810
isogroup16624	GO:0005829;GO:0032021;GO:0016604;GO:0005654;GO:0005634;GO:0003682;GO:0034244;GO:0051571;GO:0045944;GO:0006351
isogroup24145	GO:0006915
isogroup57220	GO:0005769;GO:0005768;GO:0005764;GO:0005886;GO:0031699;GO:0060613;GO:0031651;GO:0090327;GO:0044252;GO:0071879;GO:0051443;GO:0043588;GO:0001659
isogroup6132	GO:0005737;GO:0005829;GO:0032045;GO:0016020;GO:0005096;GO:0005089;GO:0017124;GO:0006915;GO:0007596;GO:0016477;GO:0007010;GO:0038096;GO:0007229;GO:0006911;GO:0010634;GO:1900026;GO:0007165;GO:0007264;GO:0048010
isogroup39	GO:0005737;GO:0030529;GO:0005634;GO:0005681;GO:0003723;GO:1903936;GO:0006397;GO:0051028;GO:0008380
isogroup3163	GO:0005743;GO:0005739;GO:0004408;GO:0046872;GO:0018063
isogroup79985	GO:0005829;GO:0000145;GO:0047485;GO:0017160;GO:0006887;GO:0006893;GO:0015031;GO:0048278
isogroup91601	GO:0005829;GO:0070062;GO:0016597;GO:0004157;GO:0051219;GO:0002059;GO:0002058;GO:0008270;GO:0019482;GO:0051260;GO:0051289;GO:0006210;GO:0006212;GO:0019860
isogroup773	GO:0030127;GO:0005525;GO:0003924;GO:0008270;GO:0006888;GO:0006886;GO:0007165
isogroup81044	GO:0005737;GO:0031965;GO:0008270;GO:0060071
isogroup3114	GO:0035577;GO:0070062;GO:0005576;GO:0005615;GO:0016021;GO:0043231;GO:0043202;GO:0005765;GO:0005764;GO:0005739;GO:0005886;GO:0004565;GO:0008047;GO:0001664;GO:1905573;GO:1905574;GO:1905575;GO:1905577;GO:1905576;GO:0008289;GO:0005543;GO:0042803;GO:0007193;GO:0071310;GO:0060742;GO:1905572;GO:0006687;GO:0006869;GO:1903206;GO:0043312;GO:0002576;GO:0043410;GO:0060736;GO:0010506;GO:0019216
isogroup1492	GO:0005789;GO:0016021;GO:0003841;GO:0004366;GO:0016024;GO:0019432
isogroup1083	GO:0005576;GO:0005104;GO:0008083;GO:0008543
isogroup66457	GO:0005737;GO:0005829;GO:0005886;GO:0016605;GO:0003677;GO:0019966;GO:0032089;GO:0008270;GO:0043966;GO:0043967;GO:0050718;GO:0045618;GO:0048386;GO:0045893;GO:0060416
isogroup46630	GO:0005737;GO:0005829;GO:0005783;GO:0005789;GO:0030176;GO:0016021;GO:0016020;GO:0005784;GO:0042802;GO:0006915;GO:0006613;GO:0071787;GO:1990809;GO:0043066;GO:0043154;GO:0002038
isogroup82585	GO:0043231;GO:0031965;GO:0005643;GO:0005654;GO:0008536;GO:0031047;GO:0075733;GO:0007077;GO:0006406;GO:0006606;GO:0016925;GO:1900034;GO:0010827;GO:0006409;GO:0016032;GO:0019083
isogroup5195	GO:0005634
isogroup57178	GO:0005737;GO:0005851;GO:0005085;GO:0003743;GO:0031369;GO:0051716;GO:0021766;GO:0042552;GO:1905098;GO:0014003;GO:0001541;GO:0009749;GO:0009408;GO:0043434;GO:0006413
isogroup40854	GO:0005911;GO:0005737;GO:0005829;GO:0070062;GO:0005886;GO:0005524;GO:0004699;GO:0019899;GO:0046872;GO:0004697;GO:0017160;GO:0035556;GO:0034351;GO:0018105;GO:0030168;GO:0050861;GO:0060252;GO:0045618;GO:0010744;GO:0051092;GO:1903078;GO:0070528;GO:0006468;GO:2000810;GO:0007165
isogroup870	GO:0072562;GO:0070062;GO:0005576;GO:0004866;GO:0004867;GO:0030212
isogroup18137	GO:0005783;GO:0043231;GO:0004303;GO:0047045;GO:0047035;GO:0018879;GO:0071236;GO:0071371;GO:0032870;GO:0021766;GO:0017143;GO:0033327;GO:0030539;GO:0006082;GO:0018958;GO:0014823;GO:0046685;GO:0046686;GO:0051412;GO:0043627;GO:0045471;GO:0070542;GO:0060992;GO:0009635;GO:0017085;GO:0033591;GO:0010288;GO:0010038;GO:0031667;GO:0014070;GO:0048545;GO:0033197;GO:0006694;GO:0061370
isogroup106765	GO:0005737;GO:0005829;GO:0016604;GO:0005654;GO:0045296;GO:0016874;GO:0003723;GO:1904264;GO:0004842;GO:0008270;GO:0051607;GO:0036503;GO:0045087;GO:0046597;GO:1902187;GO:0043123;GO:0051092;GO:0051091;GO:0006513;GO:0042787;GO:0046596;GO:1902186;GO:0043627;GO:0033280
isogroup16136	GO:0005737;GO:0051861;GO:0017089
isogroup37650	GO:0005737;GO:0005829;GO:0070062;GO:0005730;GO:0005654;GO:0005634;GO:0008285;GO:0043065;GO:2000774;GO:0043517;GO:0006418
isogroup21248	GO:0005829;GO:0004842;GO:0000209
isogroup11226	GO:0030127;GO:0000139;GO:0030868;GO:0008270;GO:0051216;GO:0048702;GO:0006888;GO:0006886;GO:0035138
isogroup29882	GO:0005737;GO:0005634;GO:0016491;GO:0006915;GO:0006874;GO:0016055
isogroup3186
isogroup90009
isogroup10631	GO:0005881;GO:0042802
isogroup50755	GO:0030136;GO:0005829;GO:0016607;GO:0017137;GO:0017112;GO:0032456;GO:0043547;GO:0015031;GO:0050776;GO:0050852;GO:0035745
isogroup26714	GO:0005829;GO:0005783;GO:0005794;GO:0043231;GO:0005811;GO:0005525;GO:0003924;GO:0042803
isogroup43088	GO:0005694;GO:0005634;GO:0003723;GO:0008270;GO:0007275
isogroup7760	GO:0005769;GO:0005768;GO:0016021;GO:0005764;GO:0005886;GO:0002376;GO:0031398;GO:0034165
isogroup12326	GO:0030529;GO:0005739;GO:0005634;GO:0005525;GO:0003924;GO:0043021;GO:0035368;GO:0003746;GO:0000049;GO:0001514
isogroup17510	GO:0005911;GO:0005737;GO:0005856;GO:0019898;GO:0044224;GO:0033270;GO:0005886;GO:0014069;GO:0003779;GO:0005200;GO:0031032;GO:0006915;GO:0030866;GO:0030865;GO:0007016;GO:0043217;GO:0048812;GO:0030913;GO:0071205;GO:0002175;GO:0072659;GO:0001558;GO:0008360
isogroup23433	GO:0005739;GO:0051990;GO:0004458;GO:0071949;GO:0019516;GO:0022904
isogroup109851	GO:0008305;GO:0004872;GO:0007160;GO:0007229
isogroup78474	GO:0005829;GO:0005925;GO:0043010;GO:0060070;GO:0030900;GO:0030177
isogroup47401	GO:0009507;GO:0009941;GO:0009534;GO:0009535;GO:0016021;GO:0016020;GO:0009522;GO:0010287;GO:0009579;GO:0016168;GO:0046872;GO:0031409;GO:0019904;GO:0009768;GO:0018298;GO:0009409;GO:0009644;GO:0009645
isogroup30102	GO:0005737;GO:0005829;GO:0005634;GO:0008234;GO:0003677;GO:0070530;GO:1990380;GO:0004843;GO:0008270;GO:0002250;GO:0006955;GO:0002385;GO:0043124;GO:0032717;GO:1900181;GO:0000122;GO:0016579;GO:0071947;GO:0035871;GO:0071108;GO:0070536
isogroup56036	GO:0070062;GO:0016020;GO:0005634;GO:0060840;GO:0021503;GO:0003281
isogroup26463	GO:0009986;GO:0070062;GO:0005887;GO:0017154;GO:0007420;GO:0007156;GO:0007162;GO:0001843;GO:0007405;GO:0050772;GO:0010976;GO:0008360;GO:0043087;GO:2001222;GO:0001932;GO:0071526
isogroup99821	GO:0005634;GO:0070888;GO:0046982;GO:0045666;GO:0006355;GO:0006351
isogroup72849	GO:0005829;GO:0016020;GO:0005634;GO:0005524;GO:0005516;GO:0008440;GO:0007166;GO:0071277;GO:0035726;GO:0032957;GO:0000165;GO:0002262;GO:0045638;GO:0033030;GO:0046638;GO:0046579;GO:0045059;GO:0001932
isogroup36058	GO:0005737;GO:0005829;GO:0005815;GO:0048471;GO:0005524;GO:0036312;GO:0007249;GO:1900016;GO:0050680;GO:0048147;GO:0043124;GO:0050728;GO:0045824;GO:0032687;GO:0032688;GO:0032691;GO:0032695;GO:0032715;GO:0032088;GO:1901223;GO:1900226;GO:0014067;GO:0032720;GO:0031396;GO:0032496;GO:0042110
isogroup41845	GO:0016021
isogroup17009	GO:0005886;GO:0007165
isogroup104584	GO:0009897;GO:0016021;GO:0005102;GO:0050728;GO:0045077;GO:0045085;GO:0042130;GO:0030501;GO:1900042;GO:0045669;GO:0042102;GO:0050776
isogroup31905	GO:0016021;GO:0016020;GO:0005886;GO:0004175;GO:0046872;GO:0004222;GO:0008237;GO:0006874;GO:0010961;GO:0042552;GO:1901380;GO:0031133;GO:0008361;GO:0048741
isogroup7506	GO:0016607
isogroup95634	GO:0005739;GO:0046872;GO:0004721
isogroup50823	GO:0005764;GO:0003993;GO:0008199;GO:0008198;GO:0060349;GO:0045453;GO:0050830;GO:0016311;GO:0050728;GO:0032691;GO:0032695;GO:0045019;GO:0032929;GO:0032720;GO:0034097;GO:0032496
isogroup5165	GO:0005829;GO:0005622;GO:0005654;GO:0005524;GO:0005246;GO:0017081;GO:0015459;GO:0004674;GO:0017080;GO:0035556;GO:0034220;GO:0018105;GO:0032411;GO:0006468;GO:0042981;GO:0001558;GO:0042127;GO:0006979
isogroup6492	GO:0005737;GO:0005829;GO:0030175;GO:0030027;GO:0005654;GO:0032587;GO:0005085;GO:0030676;GO:0016477;GO:0046847;GO:0035556;GO:0030032;GO:0030334;GO:0035023
isogroup66019	GO:0005737;GO:0005524;GO:0045087
isogroup29147	GO:0005737;GO:0005874;GO:0005815;GO:0030154;GO:0051301;GO:0007067;GO:0007399;GO:0006810
isogroup5625	GO:0004345;GO:0050661;GO:0051156;GO:0006006;GO:0006739;GO:0006098
isogroup1748	GO:0030529;GO:0016020;GO:0005730;GO:0005654;GO:0005634;GO:0000127;GO:0001002;GO:0001003;GO:0001007;GO:0042791;GO:0009303;GO:0006383;GO:0006384;GO:0006351;GO:0009304;GO:0042797
isogroup85066	GO:0005737;GO:0005829;GO:0070062;GO:0016020;GO:0003847;GO:0042802;GO:0047179;GO:0046982;GO:0007420;GO:0016042;GO:0007283
isogroup15969	GO:0016021;GO:0005524;GO:0042626;GO:0015721
isogroup89281	GO:0005768;GO:0005887;GO:0004993;GO:0007268;GO:0032098
isogroup57351	GO:0005829;GO:0005634;GO:0005886;GO:0008409;GO:0000287;GO:0003729;GO:0000166;GO:0034353;GO:0008152;GO:0006402;GO:0071028;GO:0090305;GO:0050779
isogroup16904	GO:0001669;GO:0005789;GO:0016021;GO:0016529;GO:0004169;GO:0071712;GO:0030198;GO:1904100
isogroup55483	GO:0005739;GO:0016604;GO:0005654;GO:0005634;GO:0003677;GO:0071837;GO:0003676;GO:0008270;GO:0007275;GO:0000122;GO:0045892;GO:0007165;GO:0006351
isogroup42406	GO:0005737;GO:0070062;GO:0043005;GO:0043025;GO:0005886;GO:0014069;GO:0045211;GO:0042802;GO:0019901;GO:0035556;GO:0009966
isogroup33418	GO:0005634;GO:0061676
isogroup67432	GO:0005813;GO:0005737;GO:0010494;GO:0005829;GO:0005654;GO:0005634;GO:0003725;GO:0046872;GO:0001069;GO:0003723;GO:0030326;GO:0001701;GO:0006397;GO:0045445;GO:0007399;GO:0043484;GO:0008380
isogroup106141	GO:0030126;GO:0005829;GO:0005783;GO:0005793;GO:0005794;GO:0000139;GO:0005798;GO:0005886;GO:0005198;GO:0006888;GO:0006891;GO:0006886;GO:0006890
isogroup4253	GO:0005576;GO:0005509
isogroup48342	GO:0005634;GO:0003677;GO:0008270;GO:0007275;GO:0006355;GO:0006351
isogroup51814	GO:0005739;GO:0005525;GO:0003924;GO:0032543;GO:0032790
isogroup83328	GO:0097361;GO:0051539;GO:0046872;GO:0016226
isogroup4387	GO:0030121;GO:0030122;GO:0005794;GO:0005886;GO:0008565;GO:0006897;GO:0006886
isogroup57923	GO:0030430;GO:0042025;GO:0019012;GO:0004190;GO:0003887;GO:0046872;GO:0003723;GO:0003964;GO:0004523;GO:0015074;GO:0006310;GO:0075713;GO:0046718;GO:0044826
isogroup8198	GO:0005783;GO:0004013;GO:0006730
isogroup83214	GO:0031410;GO:0031234;GO:0005794;GO:0043231;GO:0005770;GO:0005654;GO:0005886;GO:0004715;GO:0047485;GO:0005102;GO:0005070;GO:0002250;GO:0030154;GO:0016477;GO:0045087;GO:0050849;GO:0000122;GO:0038083;GO:0042127;GO:0042110;GO:0007169
isogroup28792	GO:0005654;GO:0046872;GO:0043565;GO:0007049;GO:0006355;GO:0006351
isogroup17582	GO:0005634;GO:0005524;GO:0004674;GO:0007507
isogroup8428	GO:0016323;GO:0005887;GO:0016020;GO:0005886;GO:0031088;GO:0016404;GO:0005524;GO:0015662;GO:0042626;GO:0043225;GO:0060271;GO:0002576;GO:0048661;GO:0032310;GO:0042493;GO:0014070;GO:0010243;GO:0055085
isogroup15363	GO:0005737;GO:0005871;GO:0005874;GO:0005815;GO:0000922;GO:0005524;GO:0016887;GO:0008017;GO:0003777;GO:0030154;GO:0051301;GO:0007018;GO:0007052;GO:0007399
isogroup107158	GO:0005887;GO:0016020;GO:0015279;GO:0002250;GO:0051928;GO:0045214;GO:0002115
isogroup44166	GO:0005759;GO:0005739;GO:0045254;GO:0004739;GO:0004738;GO:0006086;GO:0006006;GO:0006099
isogroup45846	GO:0016021;GO:0005747;GO:0005739;GO:0055114
isogroup11443	GO:0004489;GO:0006555;GO:0035999
isogroup16407	GO:0005783;GO:0005788;GO:0042470;GO:0003756;GO:0045454;GO:0006457;GO:0034976
isogroup101609	GO:0005829;GO:0005769;GO:0030904;GO:0008565;GO:0042147
isogroup7163	GO:0035098;GO:0016569;GO:0006260;GO:0031101;GO:0002244;GO:0006355;GO:0006351
isogroup53212	GO:0005765
isogroup20330	GO:0005783;GO:0005789;GO:0016021;GO:0005525;GO:0003924;GO:0042802;GO:0007029;GO:0007030;GO:0051260
isogroup20212	GO:0016323;GO:0016021;GO:0005622;GO:0048471;GO:0005886;GO:0005507;GO:0008198;GO:0004322;GO:0006879;GO:0006825;GO:0006826
isogroup23281	GO:0005737;GO:0047992
isogroup66205	GO:0071953;GO:0070062;GO:0031012;GO:0005615;GO:0001527;GO:0005578;GO:0007155;GO:0071493;GO:0048251;GO:0010712;GO:0097435;GO:0009650
isogroup56464	GO:0005829;GO:0070062;GO:0042802;GO:0042803;GO:0003978;GO:0003974;GO:0019388
isogroup307	GO:0005829;GO:0010008;GO:0005794;GO:0005640;GO:0005886;GO:1902387;GO:1902388;GO:0051861;GO:0017089;GO:0005543;GO:0005548;GO:1902389
isogroup80272	GO:0003823
isogroup103609	GO:0005913;GO:0005737;GO:0098641;GO:0042802;GO:0002039;GO:0008270;GO:1900181;GO:0000122
isogroup90286	GO:0005737;GO:0005829;GO:0000145;GO:0032584;GO:0016020;GO:0005902;GO:0035748;GO:0005886;GO:0045202;GO:0030165;GO:0047485;GO:0017160;GO:0007268;GO:0006887;GO:0006893;GO:0048341;GO:0006612;GO:0016241;GO:0006904;GO:0006903
isogroup40179	GO:0005789;GO:0005793;GO:0030134;GO:0030173;GO:0006888
isogroup19793	GO:0005737;GO:0004067;GO:0008798;GO:0033345
isogroup57959	GO:0005737;GO:0005829;GO:0070062;GO:0005576;GO:1904813;GO:0016020;GO:0005654;GO:0005634;GO:0034774;GO:0003677;GO:0003723;GO:0004842;GO:0006284;GO:0030154;GO:0016574;GO:0043312;GO:1903955;GO:0006513;GO:0000209
isogroup5078	GO:0005577;GO:0046872;GO:0030674;GO:0005102;GO:0030168;GO:0051258;GO:0007165
isogroup10824	GO:0005829;GO:0005783;GO:0005794;GO:0043204;GO:0048471;GO:0032587;GO:0042383;GO:0047555;GO:0004114;GO:0046872;GO:0046069;GO:0046068;GO:0019934;GO:0010613;GO:0007165
isogroup4628	GO:0016324;GO:0044297;GO:0005737;GO:0070062;GO:0005615;GO:0030175;GO:0005887;GO:0043231;GO:0030027;GO:0045121;GO:0005815;GO:0031528;GO:0005730;GO:0005886;GO:0001726;GO:0036057;GO:0007155;GO:0016477;GO:0072175;GO:0072015;GO:0050900;GO:0007162;GO:0022408;GO:0030335;GO:0033634;GO:0032534
isogroup72102	GO:0005829;GO:0034045;GO:0043234;GO:0080025;GO:0032266;GO:0000045
isogroup57937	GO:0005829;GO:0001650;GO:0005654;GO:0005634;GO:0008023;GO:0003677;GO:0006469;GO:0006355;GO:0006368;GO:0006366
isogroup23756	GO:0005829;GO:0000287;GO:0004610;GO:0004614;GO:0005975;GO:0019255;GO:0030097;GO:0006487;GO:0006493;GO:0007283;GO:0006048
isogroup14084	GO:0005737;GO:0045095;GO:0016363;GO:0005654;GO:0005198
isogroup60219	GO:0005913;GO:0005737;GO:0098641;GO:0042802;GO:0002039;GO:0003700;GO:0008270;GO:1900181;GO:0000122;GO:0006366
isogroup59252	GO:0005769;GO:0005764;GO:0005886;GO:0031699;GO:0060613;GO:0031651;GO:0090327;GO:0044252;GO:0071879;GO:0051443;GO:0043588;GO:0001659
isogroup88656	GO:0005829;GO:0005654;GO:0016918;GO:0005501;GO:0019841;GO:0005215;GO:0002138;GO:0001523;GO:0006776
isogroup38152	GO:0005615;GO:0004867
isogroup76521	GO:0005741;GO:0005739;GO:0016491;GO:0008270;GO:0050773
isogroup24732	GO:0005829;GO:0030425;GO:0016020;GO:0043025;GO:0005634;GO:0000932;GO:0005886;GO:0045202;GO:0004534;GO:0051880;GO:0002151;GO:0003723;GO:0071409;GO:1905795;GO:0071044;GO:0017148;GO:0071028;GO:0000956;GO:0043488;GO:0033574;GO:0090503;GO:0016075
isogroup83311	GO:0010008;GO:0016021;GO:0005886;GO:0004800;GO:0042446
isogroup45637	GO:0005758;GO:0005739;GO:0005654;GO:0043234;GO:1990050;GO:0006915;GO:0043066;GO:0010917;GO:0090201;GO:1901857;GO:0010950;GO:2001140;GO:0070234;GO:0097035;GO:0051881;GO:0045580
isogroup7672	GO:0070062;GO:0043202;GO:0005764;GO:0046872;GO:0016250;GO:0008484;GO:0006027;GO:0030200
isogroup2720	GO:0005737;GO:0005634
isogroup48430	GO:0006914
isogroup70611	GO:0016021;GO:0005743;GO:0005314;GO:0005280;GO:0005313;GO:0006811;GO:0015813;GO:0006839
isogroup46035	GO:0005737
isogroup13354	GO:0016021;GO:0005743;GO:0005739;GO:0016530;GO:0022857;GO:0006783;GO:0006828;GO:0006839
isogroup18213	GO:0005829;GO:0005525
isogroup36870	GO:0005911;GO:0005737;GO:0005829;GO:0031234;GO:0001772;GO:0016020;GO:0045121;GO:0005886;GO:0042101;GO:0005524;GO:0004715;GO:0004672;GO:0004713;GO:0005102;GO:0002250;GO:0043366;GO:0016477;GO:0006955;GO:0045087;GO:0035556;GO:0045060;GO:0038083;GO:0018108;GO:0046638;GO:0046641;GO:0050850;GO:0045582;GO:0045059;GO:0046777;GO:0006468;GO:0050852;GO:0045061;GO:0007169
isogroup73443	GO:0005737;GO:0005874;GO:0005634;GO:0005819;GO:0003677;GO:0040001;GO:0000281;GO:0007067;GO:0001755
isogroup83545	GO:0070557;GO:0003677;GO:0030337;GO:0006260;GO:0006275;GO:0019985
isogroup43169	GO:0005615;GO:0016021;GO:0005764;GO:0005886;GO:0005509;GO:0004098;GO:0007339;GO:0008152
isogroup103099	GO:0005737;GO:0005524;GO:0051082;GO:0006457
isogroup34424	GO:0005938;GO:0005905;GO:0031410;GO:0005856;GO:0005764;GO:0005886;GO:0008289;GO:0030154;GO:0006897;GO:0007399
isogroup59309
isogroup12449	GO:0046872
isogroup94854	GO:0044297;GO:0036464;GO:0022625;GO:0030425;GO:0070062;GO:0016020;GO:0003723;GO:0003735;GO:1903955;GO:1903146;GO:0006412
isogroup49676	GO:0005654;GO:0005634;GO:0005681;GO:0003729;GO:0003723;GO:0008270;GO:0006915;GO:0043065;GO:0000381;GO:0000245
isogroup71033	GO:0005769;GO:0035726;GO:0034058;GO:0002244;GO:0042176;GO:0048536;GO:0017145
isogroup424	GO:0005737;GO:0005829;GO:0070062;GO:0005741;GO:0006895;GO:0007005;GO:1905090
isogroup27224	GO:0016323;GO:0005887;GO:0043231;GO:0005886;GO:0015297;GO:0015179
isogroup8999	GO:0005615;GO:0005509;GO:0008233;GO:0004252;GO:0006956;GO:0006958;GO:0001867
isogroup11084	GO:0060170;GO:0035869;GO:0016021;GO:0036038;GO:0060271;GO:0007224
isogroup25607
isogroup48186	GO:0005737;GO:0005634;GO:0017061;GO:0019509;GO:0006166
isogroup16007	GO:0016021;GO:0005886;GO:0017046;GO:0016500;GO:0007189;GO:0007193;GO:0008584;GO:0043066;GO:0008285;GO:0001556;GO:0030819
isogroup23792	GO:0005737;GO:0005856;GO:0005634;GO:0003779;GO:0046872;GO:0033743;GO:0030041;GO:0045087;GO:0030091;GO:0006979
isogroup94926	GO:0005654;GO:0005634;GO:0051575;GO:0003677;GO:0003887;GO:0046872;GO:0006287;GO:0071897;GO:0006260;GO:0000724;GO:0006303;GO:0006289;GO:0016446
isogroup45308	GO:0005615;GO:0003823;GO:0006955;GO:0002377
isogroup13607	GO:0005929;GO:0005886;GO:0003779;GO:0005525;GO:0005096;GO:0004550;GO:0006241;GO:0007010;GO:0061371;GO:0006183;GO:0001947;GO:0042461;GO:0035845;GO:0048793;GO:0015031;GO:0060041;GO:0010842;GO:0006228
isogroup47548	GO:0031234;GO:0005524;GO:0046872;GO:0004715;GO:0005102;GO:0030154;GO:0016477;GO:0045087;GO:0038083;GO:0060465;GO:0042127;GO:0007169
isogroup20707	GO:0031410;GO:0005769;GO:0055037;GO:0005524;GO:0005246;GO:0017081;GO:0035091;GO:0015459;GO:0004674;GO:0017080;GO:0035556;GO:2001240;GO:0018105;GO:0032411;GO:0001558;GO:0042127
isogroup1928	GO:0070577;GO:0016569;GO:0006355;GO:0006351
isogroup7640	GO:0005581;GO:0005576
isogroup50775	GO:0005737;GO:0005634;GO:0003682;GO:0001046;GO:0003677;GO:0030374;GO:0004879;GO:0003707;GO:0003700;GO:0044212;GO:0008270;GO:0010742;GO:0045600;GO:0045944;GO:0045893;GO:0042752;GO:0060850;GO:0006355;GO:0032526;GO:0048511;GO:0006351;GO:0050872
isogroup20777	GO:0005737;GO:0005829;GO:0005794;GO:0016020;GO:0031965;GO:0005730;GO:0005634;GO:0048471;GO:0005525;GO:0003924;GO:0003723;GO:0000463;GO:0030336;GO:0008285;GO:0022408;GO:0033342;GO:0008156;GO:0031397;GO:0001649;GO:0050821;GO:0000079
isogroup25979	GO:0005737;GO:0005829;GO:0005730;GO:0005524;GO:0030145;GO:0004674;GO:0043024;GO:0008134;GO:0006915;GO:0007049;GO:0008283;GO:0043066;GO:0043433;GO:0060045;GO:1905062;GO:0046777;GO:0007346;GO:0070561
isogroup15376	GO:0005737;GO:0005634;GO:0003723;GO:0006397
isogroup59703	GO:0000139;GO:0016021;GO:0005385;GO:0006882;GO:0071577;GO:0006829
isogroup49436	GO:0000777;GO:0005829;GO:0005635;GO:0031080;GO:0005654;GO:0005634;GO:0051301;GO:0031047;GO:0075733;GO:0007067;GO:0007077;GO:0006406;GO:0016925;GO:1900034;GO:0010827;GO:0007062;GO:0006409;GO:0016032;GO:0019083
isogroup7040	GO:0005730;GO:0051301;GO:0007067
isogroup36494	GO:0071013;GO:0000781;GO:0030529;GO:0071011;GO:0005697;GO:0005682;GO:0005524;GO:0003723;GO:0008380;GO:0006278
isogroup81562
isogroup23124	GO:0051260
isogroup27258	GO:0070062;GO:0005811;GO:0016020;GO:0005743;GO:0005758;GO:0005759;GO:0005739;GO:0005654;GO:0005524;GO:0019901;GO:0003723;GO:0051082;GO:1901856;GO:1903751;GO:0006457;GO:0006950;GO:0009386
isogroup8043	GO:0005737;GO:0070062;GO:0016021;GO:0016020;GO:0005654;GO:0005634;GO:0005886;GO:0002039;GO:0043518;GO:1902254;GO:1903364;GO:0031398;GO:0006606
isogroup79572	GO:0005739;GO:0047536;GO:0016212;GO:0030170;GO:0006103;GO:0009058;GO:0006536;GO:0070189;GO:0033512
isogroup107183	GO:0005829;GO:0005739;GO:0042802;GO:0016740;GO:0008270;GO:0006915;GO:2000059;GO:2001235;GO:0016567
isogroup33473	GO:0004021;GO:0030170;GO:0006103;GO:0009058;GO:0042853;GO:0042851
isogroup93288	GO:0005576;GO:0044179
isogroup94750	GO:0000139;GO:0016021;GO:0004559;GO:0030246;GO:0016799;GO:0015923;GO:0004572;GO:0008270;GO:0006013;GO:0006491;GO:0006517;GO:0006486
isogroup17369	GO:0071013;GO:0070062;GO:0005719;GO:0005634;GO:0044530;GO:0003682;GO:0001047;GO:0003729;GO:0003723;GO:0071347;GO:0006509;GO:0006397;GO:0007275;GO:0048025;GO:0048026;GO:0045944;GO:0051260;GO:0000381;GO:0008380;GO:0006366
isogroup7193	GO:0031225;GO:0046875;GO:0048013;GO:0061002;GO:0050730
isogroup2914	GO:0005737;GO:0005635;GO:0005634;GO:0005525;GO:0003924;GO:0006606;GO:0007165
isogroup42177	GO:0005829;GO:0022625;GO:0005634;GO:0003723;GO:0003735;GO:0000184;GO:0006364;GO:0006614;GO:0006412;GO:0006413;GO:0019083
isogroup109389	GO:0005506;GO:0016706;GO:0042803;GO:0000049;GO:0031591
isogroup75422	GO:0005634;GO:0003677;GO:0046983;GO:0006355;GO:0006351
isogroup15122	GO:0005783;GO:0005789;GO:0016021;GO:0000225;GO:0006506
isogroup5169	GO:0015629;GO:0005826;GO:0031252;GO:0032154;GO:0005737;GO:0005829;GO:0016459;GO:0005634;GO:0005886;GO:0043234;GO:0001726;GO:0001725;GO:0051015;GO:0005524;GO:0016887;GO:0005516;GO:0000146;GO:0043495;GO:0042803;GO:0043621;GO:0031532;GO:0030048;GO:0001525;GO:0043534;GO:0032506;GO:0006509;GO:0030224;GO:0031034;GO:0030220;GO:0015031;GO:0008360
isogroup72475	GO:0005829;GO:0016020;GO:0005654;GO:0005634;GO:0048471;GO:0043234;GO:0003723;GO:0043130;GO:0004842;GO:0034450;GO:0008270;GO:0008283;GO:0006974;GO:0006281;GO:2000780;GO:1901315;GO:0090263;GO:0035413;GO:0010628;GO:0033160;GO:0050847;GO:0000209;GO:0006511
isogroup93810	GO:0005737;GO:0008253;GO:0046872;GO:0000166;GO:0046085;GO:0046040
isogroup73388	GO:0005737;GO:0005622;GO:0005524;GO:0000287;GO:0004674;GO:0035556;GO:0018105
isogroup1997	GO:0005737;GO:0005524;GO:0004713;GO:0004702
isogroup83588	GO:0005634;GO:0046983;GO:0043565;GO:0008270;GO:0006355;GO:0006351
isogroup46365	GO:0005737;GO:0005783;GO:0005524;GO:0004004;GO:1990247;GO:0003723;GO:0070063;GO:0008186;GO:0044829;GO:0070555;GO:0034612;GO:0006396
isogroup84780	GO:0005737;GO:0008199;GO:0050113;GO:0019310
isogroup26904	GO:0080008;GO:0005634;GO:0003684;GO:0006281;GO:0016567
isogroup12027	GO:0045025;GO:0005759;GO:0042645;GO:0005739;GO:0005634;GO:0034458;GO:0005524;GO:0004004;GO:0003677;GO:0003678;GO:0003725;GO:0070827;GO:0032508;GO:0006310;GO:0001889;GO:0000958;GO:0035946;GO:0035945;GO:0000965;GO:2000827;GO:0070584;GO:0043066;GO:0030307;GO:0000962;GO:0006401
isogroup102129	GO:0070062;GO:0016592;GO:0016607;GO:0005654;GO:0005634;GO:0005524;GO:0001046;GO:0030374;GO:0051219;GO:0004872;GO:0003723;GO:0001104;GO:0046966;GO:0003713;GO:0003712;GO:0042809;GO:0030521;GO:0007623;GO:0030518;GO:0006397;GO:0048255;GO:0000956;GO:0042753;GO:0048026;GO:0045944;GO:0045893;GO:0000381;GO:0008380;GO:0006367
isogroup23405	GO:0005737;GO:0005815
isogroup65255	GO:0005912;GO:0016324;GO:0009925;GO:0030054;GO:0009986;GO:0005911;GO:0070062;GO:0016021;GO:0005887;GO:0016328;GO:0016020;GO:0031528;GO:0005886;GO:0035579;GO:0070821;GO:0030658;GO:0003779;GO:0015125;GO:0031005;GO:0019900;GO:0046983;GO:0042803;GO:0019903;GO:1990782;GO:0001525;GO:0015721;GO:0001568;GO:0007155;GO:0016477;GO:0098742;GO:0032869;GO:0035726;GO:0038158;GO:0007156;GO:1901143;GO:0038016;GO:…
isogroup43656	GO:0017076
isogroup32697	GO:0005737;GO:0031410;GO:0005829;GO:0005634;GO:0005886;GO:0005524;GO:0019992;GO:0004143;GO:0046872;GO:0003951;GO:0046982;GO:0042803;GO:0016049;GO:0046339;GO:0006897;GO:0007173;GO:0046834;GO:0007275;GO:0030168;GO:0051260;GO:0007205;GO:0015031;GO:0010033;GO:0019932;GO:0007165
isogroup20220	GO:0034751;GO:0005737;GO:0005634;GO:0004874;GO:0070888;GO:0046983;GO:0003700;GO:0007049;GO:0032922;GO:0045892;GO:0045893;GO:0009410;GO:0006351
isogroup26761	GO:0070062;GO:0016020;GO:0005634;GO:0022624;GO:0000502;GO:0005838;GO:0008541;GO:0030234;GO:0042176;GO:0006511
isogroup43768	GO:0045111;GO:0005654;GO:0005634;GO:0003677;GO:0046872;GO:0000981;GO:0006351
isogroup41327	GO:0005789;GO:0005794;GO:0016021;GO:0005886;GO:0005524;GO:0000287;GO:0004012;GO:0007030
isogroup79420	GO:0005829;GO:0005789;GO:0005634;GO:0008195;GO:0003713;GO:0009062;GO:0006629;GO:0006656;GO:0006646;GO:0045944;GO:0006351;GO:0019432
isogroup604	GO:0070062;GO:0005615;GO:0008201;GO:0004867;GO:0007596
isogroup40007	GO:0031464;GO:0005737;GO:0005634;GO:0046872;GO:0043161;GO:0016567
isogroup5903	GO:0016021;GO:0016020
isogroup71330	GO:0031410;GO:0030659;GO:0005829;GO:0005769;GO:0035091;GO:0006886;GO:1990126;GO:0007165
isogroup29155	GO:0005576;GO:0006957
isogroup11797	GO:0005829;GO:0005769;GO:0031901;GO:0001772;GO:0032266;GO:0016197;GO:0006886;GO:0007399;GO:0042493;GO:1990126;GO:0007165
isogroup9273	GO:0005737;GO:0005829;GO:0005768;GO:0010008;GO:0005794;GO:0005811;GO:0016020;GO:0030133;GO:0045296;GO:0016192
isogroup8663	GO:0005829;GO:0070062;GO:0031235;GO:0006915;GO:0043066;GO:0030335;GO:0051491
isogroup110556	GO:0005622;GO:0004842;GO:0008270;GO:0006914
isogroup106159	GO:0005654;GO:0005634;GO:0003729;GO:0003723;GO:0031124;GO:0006379;GO:0006378;GO:0000398;GO:0006369
isogroup72686	GO:0005737;GO:0005783;GO:0005788;GO:0005789;GO:0070062;GO:0005730;GO:0051787;GO:0036498;GO:0030433
isogroup55835	GO:0005783;GO:0000139;GO:0016021;GO:0016020;GO:0004871;GO:0043123;GO:0015031;GO:0016192
isogroup18128	GO:0017112
isogroup76035	GO:0005737;GO:0005829;GO:0005783;GO:0016020;GO:0005739;GO:0005634;GO:0048471;GO:0005886;GO:0005524;GO:0004699;GO:0046872;GO:0019901;GO:0004697;GO:0070976;GO:0007568;GO:0006915;GO:0015810;GO:0007049;GO:1904385;GO:0042149;GO:0032869;GO:0034599;GO:0032963;GO:0042742;GO:0035556;GO:0030837;GO:0051490;GO:0034351;GO:0090331;GO:0018105;GO:0043065;GO:0046326;GO:0043406;GO:0043410;GO:0032930;GO:0046777;GO:…
isogroup21573	GO:0005829;GO:0000145;GO:0030667;GO:0045296;GO:0000149;GO:0051601;GO:0006887;GO:0015031
isogroup78980	GO:0016021
isogroup26070	GO:0015629;GO:0042641;GO:0005826;GO:0005903;GO:0005938;GO:0031252;GO:0005913;GO:0032154;GO:0008180;GO:0030863;GO:0005737;GO:0005829;GO:0070062;GO:0031012;GO:0001772;GO:0008305;GO:0016020;GO:0016459;GO:0016460;GO:0097513;GO:0005634;GO:0005886;GO:0043234;GO:0001726;GO:0001725;GO:0001931;GO:0003779;GO:0051015;GO:0030898;GO:0043531;GO:0005524;GO:0016887;GO:0045296;GO:0005516;GO:0000146;GO:0043495;GO:…
isogroup30178	GO:0005938;GO:0005829;GO:0005925;GO:0030027;GO:0005886;GO:0001725;GO:0008013;GO:0005178;GO:0032403;GO:0019901;GO:0031625;GO:0017166;GO:0008270;GO:0007160;GO:0034614;GO:0060396;GO:1901652;GO:0007179
isogroup50417	GO:0009986;GO:0005794;GO:0016021;GO:0031201;GO:0005484;GO:0000149;GO:0006887;GO:0090161;GO:0000226;GO:0035493;GO:0006906
isogroup18339	GO:0016021;GO:0005741;GO:0004721;GO:0012501
isogroup73231	GO:0005856;GO:0005829;GO:0070062;GO:0005576;GO:0016020;GO:0035580;GO:0005096;GO:0030676;GO:0042608;GO:0030036;GO:0046633;GO:0006935;GO:0001768;GO:0001771;GO:0044351;GO:0001766;GO:0002277;GO:0045060;GO:0043312;GO:0050766;GO:0045059;GO:0050690;GO:0007264
isogroup85335	GO:0005829;GO:0070062;GO:0005622;GO:0005770;GO:0015485;GO:0005543;GO:0015248;GO:0019886;GO:0006699;GO:0008203;GO:0016192
isogroup110920	GO:0005737;GO:0005524;GO:0008033
isogroup59678
isogroup111142	GO:0005737;GO:0005856;GO:0005829;GO:0030425;GO:0030426;GO:0016020;GO:0043025;GO:0005635;GO:0005634;GO:0042788;GO:0017091;GO:0003730;GO:0003729;GO:0007568;GO:0008306;GO:1990090;GO:0007399;GO:0030182;GO:1900006;GO:0031099;GO:0043488;GO:0042220;GO:0034976
isogroup59109	GO:0005789;GO:0016021;GO:0102339;GO:0102340;GO:0102342;GO:0102341;GO:0004303;GO:0006703;GO:0006633
isogroup95486	GO:0005737;GO:0005829;GO:0005815;GO:0048471;GO:0005524;GO:0036312;GO:0007249;GO:1900016;GO:0050680;GO:0048147;GO:0043124;GO:0050728;GO:0045824;GO:0032687;GO:0032688;GO:0032715;GO:0032088;GO:1901223;GO:1900226;GO:0014067;GO:0032720;GO:0042110
isogroup43579	GO:0072669;GO:0003723
isogroup27454	GO:0005789;GO:0016021;GO:0005886;GO:0019838;GO:0050709;GO:0015031;GO:0006508;GO:0042058;GO:0050708
isogroup4087	GO:0015629;GO:0005930;GO:0005737;GO:0005874;GO:0097730;GO:0048471;GO:0031105;GO:0001725;GO:0045296;GO:0005525;GO:0003924;GO:0007049;GO:0051301;GO:1902857;GO:0051291
isogroup11495	GO:0031463;GO:0005737;GO:0005634;GO:0019005;GO:0031625;GO:0031397;GO:0043161;GO:0042787;GO:0030162
isogroup109872	GO:0005789;GO:0016021
isogroup9923	GO:0005737;GO:0005634;GO:0016480;GO:0006351
isogroup39497	GO:0005737;GO:0005634;GO:0005524;GO:0000287;GO:0004707;GO:0042169;GO:0008134;GO:0031625;GO:0035556;GO:0030178;GO:0018107;GO:0046777;GO:0050821;GO:0010468;GO:0006355;GO:0033136;GO:0006351;GO:0007179;GO:0016055
isogroup61677	GO:0005783;GO:0005788;GO:0005793;GO:0070062;GO:0045121;GO:0005518;GO:0003723;GO:0004867;GO:0051082;GO:0003433;GO:0032964;GO:0030199;GO:0051604
isogroup50178	GO:0005962;GO:0004449;GO:0000287;GO:0051287;GO:0006103;GO:0006102;GO:0006734;GO:0006099
isogroup5017	GO:0005912;GO:0005911;GO:0005814;GO:0005813;GO:0036064;GO:0005929;GO:0005829;GO:0036038;GO:0097730;GO:0042802;GO:0034613;GO:0007417;GO:0097711;GO:0060271;GO:0035844;GO:0001947;GO:0030902;GO:0070121;GO:0070986;GO:0001738;GO:0043066;GO:0071599;GO:0035845;GO:0030862;GO:0002092;GO:0045944;GO:0039023;GO:0039008;GO:0050795;GO:0010842;GO:0065001;GO:0007169;GO:0016192
isogroup7455	GO:0005829;GO:0005886;GO:0060113;GO:0008285;GO:2001244;GO:0012501;GO:0007605
isogroup58646	GO:0005737;GO:0005871;GO:0005874;GO:0005634;GO:0005524;GO:0016887;GO:0003677;GO:0008017;GO:0003777;GO:0007409;GO:0007420;GO:0021952;GO:0048592;GO:0007018;GO:0001756;GO:0001966
isogroup30490	GO:0005739;GO:0043023;GO:0032790;GO:0006412
isogroup106223	GO:0005634;GO:0008144;GO:0008289;GO:0004879;GO:0043565;GO:0003707;GO:0008270;GO:0032922;GO:0032099;GO:0045893;GO:0042752;GO:0006351
isogroup18288	GO:0031410;GO:0005815;GO:0030496;GO:0005635;GO:0007049;GO:0051301;GO:0015031
isogroup6219	GO:0005737;GO:0005634;GO:0005524;GO:0061630;GO:0031625;GO:0004842;GO:0071218;GO:0006281;GO:0006515;GO:0043161;GO:0006513;GO:0000209
isogroup19049	GO:0070062;GO:0031902;GO:0005765;GO:0005764;GO:0045121;GO:0005886;GO:0071986;GO:0051020;GO:0005085;GO:0032947;GO:0016049;GO:0034613;GO:0071230;GO:0042632;GO:0032439;GO:0007032;GO:0032418;GO:0007040;GO:0043410;GO:0032008;GO:0010874;GO:0010872;GO:0060620;GO:0001919
isogroup55023	GO:0005813;GO:0000228;GO:0031965;GO:0005654;GO:0042802;GO:0046872;GO:0046983;GO:0000977;GO:0003700;GO:0004803;GO:0006357
isogroup2925	GO:0005737;GO:0005829;GO:0031235;GO:0001726;GO:0001948;GO:0005096;GO:0051020;GO:0001784;GO:0019870;GO:0005102;GO:0048514;GO:0009790;GO:0048013;GO:0035556;GO:0000165;GO:0000281;GO:0043066;GO:0007162;GO:0001953;GO:0043524;GO:0046580;GO:0030833;GO:0008360;GO:0051252;GO:0007165;GO:0001570
isogroup5739	GO:0016021
isogroup4125	GO:0030424;GO:0070852;GO:0005737;GO:0030425;GO:0005739;GO:0005634;GO:0051087;GO:0030544;GO:0070628;GO:0090084;GO:0006457
isogroup9055	GO:0005677;GO:0000793;GO:0001650;GO:0005654;GO:0005634;GO:0016589;GO:0031213;GO:0005524;GO:0016887;GO:0003677;GO:0004386;GO:0031491;GO:0043044;GO:0034080;GO:0006338;GO:0000183;GO:0016569;GO:0006352;GO:0006302;GO:0006334;GO:0016584;GO:0045815;GO:0045893;GO:0006357
isogroup92979	GO:0005737;GO:0005829;GO:0005524;GO:0004817;GO:0046872;GO:0042803;GO:0000049;GO:0006423
isogroup41741	GO:0000781;GO:0000790;GO:0005730;GO:0005654;GO:0031389;GO:0005524;GO:0003682;GO:0003689;GO:0006974;GO:0000077;GO:0006281;GO:0007093;GO:0033314;GO:0007275;GO:0008156;GO:0042325
isogroup66807	GO:0005737;GO:0008914;GO:0030163
isogroup106822	GO:0035097;GO:0000790;GO:0016607;GO:0005654;GO:0005634;GO:0048188;GO:0008013;GO:0042800;GO:0018024;GO:0003723;GO:0008134;GO:1902275;GO:1902036;GO:0006355;GO:0006351
isogroup613	GO:0005737;GO:0016020;GO:0015630;GO:0005815;GO:0030496;GO:0005634;GO:0007049;GO:0051301;GO:0008283;GO:0021987;GO:0000226
isogroup42423	GO:0031672;GO:0022625;GO:0005634;GO:0005844;GO:0070180;GO:0003735;GO:0034198;GO:1900087;GO:1990928;GO:0006412
isogroup38972	GO:0071013;GO:0005737;GO:0070062;GO:0016020;GO:0005635;GO:0031965;GO:0005643;GO:0005524;GO:0004004;GO:0004386;GO:0003723;GO:0006406;GO:0010468;GO:0010501;GO:0008380
isogroup103565	GO:0005783;GO:0005794;GO:0097001;GO:0035620;GO:0035621;GO:0007517
isogroup81580	GO:0015629;GO:0030424;GO:1904115;GO:0009925;GO:0005604;GO:0005938;GO:0031252;GO:0005737;GO:0031410;GO:0005829;GO:0005789;GO:0070062;GO:0005925;GO:0031673;GO:0030056;GO:0016021;GO:0005882;GO:0045111;GO:0015630;GO:0035371;GO:0005635;GO:0005634;GO:0030018;GO:0003779;GO:0005509;GO:0005178;GO:0051010;GO:0008022;GO:0042803;GO:0007155;GO:0048870;GO:0007010;GO:0031581;GO:0007229;GO:0045104;GO:0030011;GO:…
isogroup8065	GO:0016021;GO:0042470;GO:0005886;GO:0055037;GO:0004998;GO:0033570;GO:0006879;GO:0030890;GO:0045830;GO:0042102;GO:0031623;GO:0033572
isogroup56755	GO:0031410;GO:0043202;GO:0005765;GO:0005764;GO:0016020;GO:0005886;GO:0052794;GO:0052795;GO:0052796;GO:0004308;GO:0006689;GO:0009313
isogroup14664	GO:0042643;GO:0030864;GO:0051015;GO:0030042;GO:0040011;GO:0030836;GO:0045214
isogroup103024	GO:0005576;GO:0005634;GO:0003723;GO:0030182
isogroup16507	GO:0032154;GO:0005737;GO:0005856;GO:0030027;GO:0003779;GO:0005524;GO:0005516;GO:0046872;GO:0004687
isogroup109962	GO:0046872
isogroup37228	GO:0000777;GO:0005881;GO:0005794;GO:0005828;GO:0005815;GO:0043515;GO:0051010;GO:0051301;GO:0034453;GO:0007020;GO:0031023;GO:0007067
isogroup110268	GO:0005634;GO:0008270;GO:0007155;GO:1900189;GO:0010811;GO:0006357;GO:0044011;GO:0006351
isogroup2598	GO:0005634;GO:0006355;GO:0006351
isogroup85182	GO:0071013;GO:0016020;GO:0016607;GO:0005634;GO:0046540;GO:0005682;GO:0050681;GO:0043021;GO:0003723;GO:0003713;GO:0045944;GO:0006403;GO:0000244
isogroup24029	GO:0004842;GO:0006508
isogroup6691	GO:0005634;GO:0008409;GO:0017108;GO:0070336;GO:0046872;GO:0004528;GO:0043130;GO:0006281;GO:0000724;GO:0036297;GO:0006289;GO:0033683
isogroup28207	GO:0030054;GO:0005737;GO:0005856;GO:0030175;GO:0030426;GO:0030027;GO:0005634;GO:0014069;GO:0045211;GO:0030296;GO:0008134;GO:0008154
isogroup93140	GO:0042995;GO:0031410;GO:0043025;GO:0005634;GO:0003677;GO:0005096;GO:0046872;GO:0001675;GO:0045109;GO:0007275;GO:0007289;GO:0006810
isogroup69185	GO:0005762;GO:0005739;GO:0003735;GO:0006412
isogroup47514
isogroup79531	GO:0070062;GO:0005615;GO:0005764;GO:0016020;GO:0005739;GO:0005654;GO:0047499;GO:0008374;GO:0006672;GO:0006631;GO:0006650;GO:0034638;GO:0046470;GO:0046338
isogroup257	GO:0070062;GO:0005654;GO:0005634;GO:0008420;GO:0046872;GO:2000134;GO:0045665;GO:0001933;GO:0006470;GO:0006357
isogroup103310	GO:1990130;GO:0005765;GO:0005773;GO:0005096;GO:0004672;GO:0034198;GO:0006995;GO:0033673;GO:0032007;GO:0010508;GO:2000785
isogroup49642	GO:0009986;GO:0005829;GO:0005576;GO:0005615;GO:0019898;GO:0070195;GO:0016021;GO:0005887;GO:0005634;GO:0000932;GO:0005886;GO:0043235;GO:0019838;GO:0004903;GO:0017046;GO:0042803;GO:0006103;GO:0000255;GO:0032870;GO:0006101;GO:0006600;GO:0046449;GO:0006897;GO:0006631;GO:0060396;GO:0048009;GO:0006549;GO:0060397;GO:0044236;GO:0006107;GO:0040018;GO:0050731;GO:0040014;GO:0032355;GO:0006105;GO:0019530;GO:…
isogroup32041	GO:0005737;GO:0005829;GO:0004842;GO:0008270;GO:0007369;GO:0030178;GO:0042787
isogroup49725	GO:0005737;GO:0005789;GO:0016021;GO:0071595;GO:0005635;GO:0031965;GO:0048471;GO:0004721;GO:0004722;GO:0030154;GO:0007399;GO:0006998;GO:0010867;GO:0006470
isogroup97286	GO:0005829;GO:0005634;GO:0005525
isogroup13254	GO:0005737;GO:0005874;GO:0005525;GO:0005200;GO:0007017
isogroup15690	GO:0005615;GO:0005794;GO:0005578;GO:0005509;GO:0005125;GO:0008083;GO:0004222;GO:0008270;GO:0051216;GO:0030154;GO:0001503
isogroup14000	GO:0005654;GO:0005634;GO:0000159;GO:0005509;GO:0004721;GO:0019888;GO:0004722;GO:0007050;GO:0006470
isogroup55043	GO:0005829;GO:0005576;GO:0016740
isogroup87294	GO:0005789;GO:0016021;GO:0016020;GO:0047184;GO:0008654;GO:0097006
isogroup10241	GO:0005739
isogroup78427	GO:0031045;GO:0006914;GO:0007626;GO:0007399;GO:0015031;GO:0035176
isogroup107959	GO:0016021;GO:0005355;GO:0005351;GO:0046323;GO:0035428
isogroup91275	GO:0005759;GO:0045254;GO:0016746;GO:0046487;GO:0061732;GO:0006090;GO:0010510
isogroup109497	GO:0005829;GO:0031234;GO:0005886;GO:0005516;GO:0001965;GO:0005096;GO:0007193;GO:0007186;GO:0006955;GO:0061737;GO:0009968;GO:0043547;GO:0008277;GO:0007165
isogroup68457	GO:0005737;GO:0004864;GO:0035690;GO:0042325
isogroup80566	GO:0005905;GO:0005829;GO:0005634;GO:0005886;GO:0008289;GO:0048568;GO:0006897;GO:0007565;GO:0001701;GO:0061024;GO:0042059;GO:0007219
isogroup41778	GO:0005737;GO:0030426;GO:0016810;GO:0051017;GO:0048936;GO:0051491;GO:0030334;GO:0010975;GO:0048678
isogroup882	GO:0005737;GO:0005783;GO:0050777
isogroup77345	GO:0015629;GO:0005913;GO:0005829;GO:0005925;GO:0003779;GO:0098641;GO:0005516;GO:0008017;GO:0031032;GO:0030855
isogroup108447	GO:0005634;GO:0004197;GO:0042393;GO:0004843;GO:0036459;GO:0003713;GO:0043130;GO:0008270;GO:0051301;GO:0006974;GO:0016578;GO:0070537;GO:0007067;GO:0045893;GO:0045901;GO:0051289;GO:0051726;GO:0006351;GO:0006511
isogroup14234	GO:0016021;GO:0005886
isogroup76671	GO:0005737;GO:0004089;GO:0008270;GO:0006730
isogroup1352	GO:0005737;GO:0005856;GO:0005925;GO:0005886;GO:0003779;GO:0031532;GO:0007160
isogroup75684	GO:0005759;GO:0005739;GO:0048037;GO:0004471;GO:0004473;GO:0004470;GO:0046872;GO:0051287;GO:0008948;GO:0009060;GO:0006108;GO:0055114;GO:0072592;GO:0006090
isogroup14536	GO:0030054;GO:0005887;GO:0005886;GO:0045202;GO:0008028;GO:0035879
isogroup33526	GO:0005622;GO:0004842;GO:0008270;GO:0006914
isogroup44675	GO:0005737;GO:0005829;GO:0005730;GO:0005886;GO:0019005;GO:0003746;GO:0031625;GO:0043161;GO:0042787;GO:0030162
isogroup4183	GO:0005737;GO:0070062;GO:0000139;GO:0005524;GO:0046872;GO:0042803;GO:0004672;GO:0004702;GO:0051683;GO:0007163;GO:0051645;GO:0090168;GO:0036481;GO:0050772;GO:0032874;GO:0046777;GO:0006468;GO:0045595;GO:0042542;GO:0006979;GO:0007165
isogroup92589	GO:0005829;GO:0005525
isogroup67533	GO:0016021;GO:0031966;GO:0070469;GO:0008137
isogroup42206	GO:0000781;GO:0000777;GO:0000776;GO:0000228;GO:0000784;GO:0005730;GO:0005819;GO:0010521;GO:0070034;GO:0007080;GO:0031397;GO:0051974;GO:0032211;GO:1904751;GO:1904744;GO:0070198;GO:1902570;GO:0031647;GO:0007004
isogroup67360	GO:0031463;GO:0031461;GO:0000139;GO:0005634;GO:0031208;GO:0031625;GO:0030030;GO:0048208;GO:0040016;GO:0006888;GO:0007229;GO:0032467;GO:0043161;GO:0006513;GO:0000209;GO:0042787;GO:0017145;GO:0071630
isogroup44716	GO:0016021;GO:0005764;GO:0005741;GO:0005525
isogroup1467	GO:0005737;GO:0070062;GO:0032433;GO:0005634;GO:0005524;GO:0061631;GO:0061630;GO:0031625;GO:0004842;GO:0034450;GO:0035458;GO:0010994;GO:0070059;GO:0010800;GO:0060340;GO:0070936;GO:0000209;GO:0032434
isogroup41293	GO:0005829;GO:0031965;GO:0005654;GO:0010997;GO:0097027;GO:0031145;GO:0051301;GO:0006281;GO:0031572;GO:0070306;GO:0007067;GO:0090344;GO:0051436;GO:0008284;GO:0045732;GO:1904668;GO:0051437;GO:0070979;GO:0042787;GO:0040020;GO:0051439
isogroup83117	GO:0071944;GO:0005737;GO:0012505;GO:0030175;GO:0005902;GO:0031528;GO:0001726;GO:0017081;GO:0032947;GO:0032782;GO:0034635;GO:2000146;GO:0014067;GO:0010642;GO:0051898;GO:0045859;GO:0070293;GO:0016055
isogroup74678	GO:0005856;GO:0005829;GO:0016020;GO:0003779;GO:0016477;GO:0007010
isogroup51433	GO:0005783;GO:0005789;GO:0016021;GO:0016020;GO:0031965;GO:0030544;GO:0043623;GO:0070389;GO:0051085
isogroup92943	GO:0016021;GO:0005739;GO:0043531;GO:0005524;GO:0016301;GO:0016310;GO:0006744
isogroup24995	GO:0043020;GO:0046872;GO:0016491;GO:0005244;GO:0006954;GO:0006801
isogroup65387	GO:0030123;GO:0030897;GO:0031902;GO:0005765;GO:0006914;GO:0034058;GO:0008333;GO:0006886;GO:1902774;GO:1990126;GO:0097576
isogroup26862	GO:0005743;GO:0005739;GO:0004040
isogroup51638	GO:0016021
isogroup4402	GO:0008290;GO:0005634;GO:0071203;GO:0003779;GO:0051016
isogroup5547	GO:0005622;GO:0035556;GO:0016567
isogroup13603	GO:0005938;GO:0016021;GO:0005886;GO:0004930;GO:0019236
isogroup88008	GO:0005737;GO:0005654;GO:0005634;GO:0046872;GO:0003714;GO:0000122;GO:0006351
isogroup31826	GO:0005737;GO:0030027;GO:0016607;GO:0005634;GO:0005886;GO:0005524;GO:0004143;GO:0016301;GO:0001727;GO:0046872;GO:0003951;GO:0008022;GO:0016477;GO:0046339;GO:0046486;GO:0035556;GO:0046834;GO:0031571;GO:0045930;GO:0030168;GO:0007205
isogroup2582	GO:0043231;GO:0016020;GO:0005739;GO:0005654;GO:0005782;GO:0005777;GO:0004165;GO:0000062;GO:0005102;GO:0044255;GO:0006635;GO:0009062
isogroup28393	GO:0005737;GO:0005794;GO:0016020;GO:0007030;GO:0050774;GO:0006487;GO:0015031
isogroup109483	GO:0000786;GO:0005634;GO:0003677;GO:0046982;GO:0006352;GO:0006334
isogroup4516
isogroup29495	GO:0005769;GO:0045335;GO:0030670;GO:0032588;GO:0019003;GO:0005525;GO:0003924;GO:0032869;GO:0043001;GO:0090382;GO:0031623;GO:0045055
isogroup233	GO:0005737;GO:0005634;GO:0046872;GO:0006397;GO:0007275;GO:0008380
isogroup45375	GO:0070062;GO:0000139;GO:0016021;GO:0003827;GO:0046872;GO:0001701;GO:0006486;GO:0006049
isogroup33411	GO:0005829;GO:0005634;GO:0016272;GO:0006457
isogroup36379	GO:0005759;GO:0042645;GO:0003690;GO:0003676;GO:0042803;GO:0044212;GO:0006355;GO:0006393;GO:0006351
isogroup1241	GO:0070062;GO:0042645;GO:0005739;GO:0003677;GO:0003887;GO:0004820;GO:0042802;GO:0006281;GO:0006260;GO:0006426;GO:0001701;GO:0032042;GO:0070584;GO:0022904
isogroup77558	GO:0016021;GO:0005811;GO:0031966;GO:0005739;GO:0005778;GO:0005777;GO:0007031;GO:0090140;GO:0009409;GO:0032094
isogroup61416	GO:0005634;GO:0003677;GO:0008270;GO:0007275;GO:0006355;GO:0006351
isogroup73719	GO:0003677;GO:0004803;GO:0006313
isogroup29918
isogroup111465	GO:0005524;GO:0003883;GO:0044210;GO:0006241;GO:0006541
isogroup98092	GO:0070062;GO:0016021;GO:0043231;GO:0005765;GO:0005815;GO:0005886;GO:0035579;GO:0070821;GO:0003676;GO:0006811;GO:0043312
isogroup74043	GO:0070062;GO:0016021;GO:0005886;GO:0030246;GO:0007155
isogroup48039	GO:0042583;GO:0005829;GO:0005783;GO:0005576;GO:0031966;GO:0005634
isogroup72984	GO:0000145;GO:0030667;GO:0045296;GO:0000149;GO:0051601;GO:0006887;GO:0061024;GO:0015031
isogroup18738	GO:0005737;GO:0005768;GO:0005794;GO:0043231;GO:0016020;GO:0005815;GO:0030496;GO:0000922;GO:0005802;GO:0004869;GO:0061631;GO:0004842;GO:0006915;GO:0051301;GO:0060711;GO:0007067;GO:0043066;GO:2001237;GO:0001890;GO:0008284;GO:0016567;GO:0042127;GO:0032465;GO:0009966;GO:0060712
isogroup90532	GO:0005829;GO:0016740;GO:0000049;GO:0034227;GO:0002098
isogroup44724	GO:0005737;GO:0005829;GO:0005622;GO:0030016;GO:0005634;GO:0005886;GO:0043234;GO:0030315;GO:0030018;GO:0005509;GO:0004198;GO:0003824;GO:0008234;GO:0055103;GO:0008233;GO:0032947;GO:0004871;GO:0031402;GO:0008307;GO:0031432;GO:0006915;GO:0071277;GO:0071472;GO:0070315;GO:0046716;GO:0007517;GO:0061061;GO:0030239;GO:0043066;GO:0033234;GO:2001015;GO:0045892;GO:0051092;GO:0045862;GO:0051281;GO:0014718;GO:…
isogroup53746	GO:0016021;GO:0005765;GO:0006810
isogroup35426	GO:0072562;GO:0009897;GO:0042571;GO:0003823;GO:0034987;GO:0050853;GO:0006958;GO:0042742;GO:0045087;GO:0006911;GO:0006910;GO:0050871
isogroup60941	GO:0005622;GO:0000042
isogroup34928	GO:0000139;GO:0016021;GO:0005244;GO:0015031
isogroup67551	GO:0005737;GO:0005654;GO:0003677;GO:0008283;GO:0097150;GO:0031053;GO:0006355;GO:0006351
isogroup79735	GO:0005615;GO:0001872;GO:0003823;GO:0001848;GO:0004866;GO:0006957;GO:0006958;GO:0042742;GO:0006954
isogroup4903	GO:0005856;GO:0005654;GO:0005634;GO:0042802;GO:0003714;GO:0035987;GO:0006936;GO:0000122;GO:1900034
isogroup38189	GO:0005829;GO:0070062;GO:0016021;GO:0043231;GO:0005765;GO:0005764;GO:0005739;GO:0005654;GO:1901029;GO:0008284
isogroup78889	GO:0005905;GO:0030136;GO:0005829;GO:0030425;GO:0030666;GO:0005768;GO:0005925;GO:0005887;GO:0005765;GO:0016020;GO:0043025;GO:0005730;GO:0005886;GO:0043235;GO:0016964;GO:0034185;GO:0005509;GO:0070325;GO:0042954;GO:0005041;GO:0002020;GO:0032403;GO:0004872;GO:0003723;GO:0007568;GO:0035909;GO:0043277;GO:0097242;GO:0008283;GO:0021987;GO:0042157;GO:0042953;GO:0043524;GO:0010977;GO:2000587;GO:0014912;GO:…
isogroup298	GO:0005829;GO:0005615;GO:0001772;GO:0016020;GO:0005634;GO:0005504;GO:0005096;GO:0051879;GO:0019901;GO:0005094;GO:0017048;GO:0071260;GO:0071407;GO:0071461;GO:0030336;GO:0008360;GO:0032880;GO:0007266;GO:0071526
isogroup94815	GO:0005737;GO:0005868;GO:0005874;GO:0031982;GO:0003774;GO:0007018;GO:0006810
isogroup66283	GO:0070062;GO:0005834;GO:0030165;GO:0004871;GO:0007186
isogroup11802	GO:0005622;GO:0005085;GO:0017048;GO:0005089;GO:0001782;GO:0002315;GO:0051491;GO:0043547;GO:0007264
isogroup59153	GO:0005737;GO:0004842;GO:0008270;GO:0043523
isogroup53679	GO:0005789;GO:0016021;GO:0031625;GO:0006986;GO:0030433
isogroup31232	GO:0005615;GO:0005578;GO:0004222;GO:0008270;GO:0030574;GO:0050900;GO:0001503;GO:0006508
isogroup68657	GO:0035869;GO:0016021;GO:0060271;GO:0060027;GO:0030111
isogroup14996	GO:0005737;GO:0005634;GO:0003700;GO:0007589;GO:0070236
isogroup24972	GO:0005737;GO:0005829;GO:0016020;GO:0005643;GO:0005654;GO:0042826;GO:0008139;GO:0008565;GO:0003723;GO:0006259;GO:0075733;GO:0019054;GO:0006607;GO:0000018
isogroup49411	GO:0005794;GO:0005798;GO:0005886;GO:0006893
isogroup99756	GO:0033644;GO:0016021;GO:0055036;GO:0039573
isogroup26005	GO:0005829;GO:0030425;GO:0005789;GO:0000139;GO:0005765;GO:0005764;GO:0032991;GO:0005741;GO:0005634;GO:0016605;GO:0031931;GO:0031932;GO:0005524;GO:0051219;GO:0019904;GO:0019901;GO:0004674;GO:0043022;GO:0001030;GO:0001031;GO:0001032;GO:0001156;GO:0006207;GO:0007420;GO:0055013;GO:0060048;GO:0007569;GO:0016049;GO:0030030;GO:0071456;GO:0071233;GO:1990253;GO:0031669;GO:0006112;GO:0007281;GO:0003007;GO:…
isogroup93501	GO:0016020;GO:0005847;GO:0003723;GO:0006398;GO:0006379;GO:0006378
isogroup44187	GO:0016021;GO:0030246;GO:0004888;GO:0007155;GO:0007165
isogroup83894	GO:0005737;GO:0016363;GO:0005643;GO:0015932;GO:0008536;GO:0000049;GO:0071528
isogroup21950	GO:0016020;GO:0005739;GO:0005778;GO:0005777;GO:0044594;GO:0003857;GO:0033989;GO:0016853;GO:0016508;GO:0042803;GO:0005102;GO:0008209;GO:0008210;GO:0006635;GO:0036112;GO:0001649;GO:0060009;GO:0000038;GO:0036111
isogroup65097	GO:0005634;GO:0004649;GO:1990966;GO:0005975
isogroup15745	GO:0005737;GO:0043198;GO:0043197;GO:0005634;GO:0003682;GO:0070577;GO:0035064;GO:0047485;GO:0070491;GO:0000977;GO:0001106;GO:0003712;GO:0008270;GO:0098815;GO:0030336;GO:1903758;GO:0060999;GO:1902952;GO:0051491;GO:1902897;GO:0006351
isogroup11345	GO:0005737;GO:0005634;GO:0003677;GO:0003910;GO:0051287;GO:0003950;GO:1990404;GO:0008270;GO:1990966;GO:0051103;GO:0006273;GO:0018312;GO:0070212
isogroup49890
isogroup21816	GO:0005829;GO:0005654;GO:0045296;GO:0042802
isogroup28161	GO:0005634;GO:0000159;GO:0019888;GO:0007165
isogroup93294	GO:0005737;GO:0005159;GO:0019904;GO:0045664;GO:0048167
isogroup84813	GO:0099053;GO:0005634;GO:0006355;GO:0006351
isogroup84574	GO:0005524;GO:0003677;GO:0009378;GO:0006310;GO:0006281;GO:0009432
isogroup48609	GO:0005634;GO:0042803;GO:0001972;GO:0004879;GO:0043565;GO:0003707;GO:0008270;GO:0009952;GO:0048514;GO:0009566;GO:0030900;GO:0060173;GO:0001893;GO:0045736;GO:0010596;GO:0001937;GO:0000122;GO:0001764;GO:0060674;GO:0045893;GO:0009956;GO:0060849;GO:0007519;GO:0006351;GO:0060707
isogroup9908	GO:0016021;GO:0005743;GO:0005739;GO:0097250;GO:0043066;GO:0055114
isogroup8748	GO:0005829;GO:0016020;GO:0005634;GO:0005524;GO:0001671;GO:0001948;GO:0031072;GO:0046872;GO:0051082;GO:0018885;GO:0006457;GO:0009408
isogroup373	GO:0005737;GO:0005829;GO:0016020;GO:0005634;GO:0048471;GO:0005840;GO:0005524;GO:0003725;GO:0004694;GO:0004715;GO:0004672;GO:0019888;GO:0004674;GO:0003723;GO:0000186;GO:0034198;GO:0051607;GO:0030968;GO:0030683;GO:0045087;GO:0043066;GO:0008285;GO:0033689;GO:0017148;GO:0045071;GO:0032722;GO:0001819;GO:0051092;GO:1901224;GO:0032874;GO:0046777;GO:0006468;GO:1901532;GO:1902036;GO:1902033;GO:1900225;GO:…
isogroup40655	GO:0005813;GO:0032154;GO:0005737;GO:0005634;GO:0005524;GO:0051721;GO:0004674;GO:0051301;GO:0006974;GO:0000086;GO:0035556;GO:0007067;GO:0032515;GO:0018105;GO:0002574
isogroup108734	GO:0005829;GO:0005769;GO:0005768;GO:0010008;GO:0030904;GO:0031982;GO:0008565;GO:0006886;GO:0042147
isogroup10969	GO:0016602;GO:0005654;GO:0005634;GO:0032993;GO:0001046;GO:0003677;GO:0003700;GO:0045893;GO:0006355;GO:0048511;GO:0006351
isogroup54683	GO:0005737;GO:0032021;GO:0005654;GO:0003723;GO:0034244;GO:0050434;GO:0006368;GO:0006366
isogroup26032	GO:0022627;GO:0005634;GO:0003735;GO:0042593;GO:0006412
isogroup25368	GO:0031307;GO:0005777;GO:0042802;GO:0004871;GO:0004842;GO:0008270;GO:0006919;GO:0007257;GO:0071360;GO:0000266;GO:0051646;GO:0030308;GO:0071650;GO:0050689;GO:0045824;GO:0051898;GO:0060339;GO:0043123;GO:0016925;GO:0016567;GO:1901028
isogroup90563	GO:0015629;GO:0036064;GO:0005737;GO:0005829;GO:0016020;GO:0032391;GO:0001917;GO:0005886;GO:0042803;GO:0030507;GO:0050957;GO:0042472;GO:0060113;GO:0060122;GO:0045494;GO:0050953;GO:0007605
isogroup83304	GO:0005694;GO:0005634;GO:0007049;GO:0071479;GO:0034644;GO:0000077;GO:0070318;GO:0000725
isogroup18097	GO:0071953;GO:0070062;GO:0031012;GO:0005615;GO:0001527;GO:0005578;GO:0007155;GO:0071493;GO:0048251;GO:0010712;GO:0097435;GO:0009650
isogroup106608	GO:0005654;GO:0005634;GO:0003677;GO:0008144;GO:0008289;GO:0097371;GO:0051525;GO:0019902;GO:0032403;GO:0019904;GO:0000978;GO:0001103;GO:0004879;GO:0043565;GO:0003707;GO:0001223;GO:0003700;GO:0008134;GO:0001077;GO:0001190;GO:0001078;GO:0031624;GO:0008270;GO:0035095;GO:0044255;GO:0032922;GO:0070166;GO:0008544;GO:0006631;GO:0015908;GO:0007507;GO:0006629;GO:0042157;GO:0032099;GO:0045776;GO:0010887;GO:…
isogroup26481	GO:0005737;GO:0005622;GO:0008168
isogroup52311	GO:0001669;GO:0044297;GO:0005813;GO:0005832;GO:0005829;GO:0070062;GO:0005794;GO:0005874;GO:0043209;GO:0005720;GO:0000242;GO:0002199;GO:0005524;GO:0044183;GO:0003723;GO:0031625;GO:0051082;GO:0006458;GO:0007339;GO:0061077;GO:1904851;GO:1904871;GO:0051973;GO:1904874;GO:0032212;GO:0006457;GO:0050821;GO:2000109;GO:0090666;GO:1901998;GO:0044053;GO:0007021
isogroup87816	GO:0008168
isogroup59094	GO:0016021;GO:0005886
isogroup44130	GO:0005829;GO:0016607;GO:0005634;GO:0005839;GO:1990111;GO:0070577;GO:0016504;GO:0070628;GO:0006974;GO:0006281;GO:0010499;GO:0035093
isogroup108830	GO:0005634;GO:0030291
isogroup96377	GO:0005737;GO:0017022;GO:0061630;GO:0004842;GO:0008270;GO:0043523
isogroup27618	GO:0016607;GO:0005654;GO:0005634;GO:0003723;GO:0031124;GO:0006406;GO:0006397;GO:0000398;GO:0006405;GO:0008380;GO:0006369
isogroup39137	GO:0005901;GO:0031410;GO:0030659;GO:0070062;GO:0016021;GO:0043231;GO:0005635;GO:0031965;GO:0005886;GO:0005543;GO:0008015;GO:0034605;GO:0006936;GO:0007520;GO:0001778;GO:0030947
isogroup3894	GO:0005737;GO:0005654;GO:0003677;GO:0000981;GO:0007010;GO:0007275;GO:0022604
isogroup44052	GO:0005634;GO:0003677;GO:0046983;GO:0006355;GO:0006351
isogroup2546	GO:0005737;GO:0005856;GO:0005634;GO:0004871;GO:0006915;GO:0043123
isogroup25104	GO:0005737;GO:0005829;GO:0070062;GO:0005925;GO:0030529;GO:0016020;GO:0005654;GO:0005634;GO:1990829;GO:0003677;GO:0019899;GO:0003723;GO:0031625;GO:0051607;GO:0045087;GO:0075522;GO:0050687;GO:0043161;GO:0039694
isogroup11760	GO:0005737;GO:0005634;GO:0008270
isogroup53921	GO:0005615;GO:0008083;GO:0005179;GO:0005159;GO:0042538;GO:0043066;GO:0090201;GO:0061036;GO:0060416
isogroup3777	GO:0015934;GO:0003735;GO:0006412
isogroup40388	GO:0005615;GO:0016020;GO:0042056;GO:0008083;GO:0004252;GO:0000187;GO:0060326;GO:0000902;GO:0035729;GO:0048012;GO:0001889;GO:0061138;GO:0051450;GO:0043154;GO:1902042;GO:1901299;GO:0050728;GO:0032715;GO:0033137;GO:0090201;GO:0030335;GO:0008284;GO:2000573;GO:0032733;GO:0050731;GO:0014068;GO:0060665;GO:1900744;GO:1902947
isogroup70795	GO:0005913;GO:0005887;GO:0050839;GO:0042803;GO:0004872;GO:0005102;GO:0008037;GO:0007157;GO:0007156;GO:0043031;GO:0050776
isogroup21695	GO:0005737;GO:0005829;GO:0070062;GO:0016787;GO:0046872;GO:0016791;GO:1990738;GO:0009117;GO:0043097
isogroup101284	GO:0072562;GO:0070062;GO:0048306;GO:0019899;GO:0019838;GO:0019966;GO:0019959;GO:0030414;GO:0002020;GO:0005102;GO:0004867;GO:0043120;GO:0007565;GO:0001869;GO:0048863
isogroup91018	GO:0032154;GO:0005886;GO:0031105;GO:0001725;GO:0008021;GO:0043195;GO:0019003;GO:0005525;GO:0035091;GO:0042803;GO:0019905;GO:0007049;GO:0051301;GO:0045921;GO:0017157
isogroup57788	GO:0005813;GO:0005929;GO:0005737;GO:0030992;GO:0060349;GO:0002062;GO:0060271;GO:0050680;GO:2000051;GO:1905515;GO:0001649;GO:0045880;GO:0007224
isogroup46637	GO:0005783;GO:0005887;GO:0005886;GO:0045028;GO:0071407;GO:0007194
isogroup22274	GO:0016021;GO:0005509
isogroup61422	GO:0000932;GO:0005524;GO:0004386;GO:0003723;GO:0035279
isogroup100094	GO:0005576;GO:0032580;GO:0030173;GO:0008118;GO:0009311;GO:0018279
isogroup42732	GO:0005737;GO:0004421;GO:0006695;GO:0008299
isogroup62581	GO:0005789;GO:0042765;GO:0030176;GO:0016020;GO:0008234;GO:0003923;GO:0003756;GO:0016255;GO:0034394
isogroup41763	GO:0005829;GO:0031965;GO:0005654;GO:0010997;GO:0097027;GO:0031145;GO:0051301;GO:0006281;GO:0031572;GO:0070306;GO:0007067;GO:0090344;GO:0051436;GO:0008284;GO:0045732;GO:1904668;GO:0051437;GO:0070979;GO:0042787;GO:0040020;GO:0051439
isogroup3263	GO:0042105;GO:0005911;GO:0005737;GO:0005829;GO:0070062;GO:0005576;GO:0016020;GO:0005730;GO:0005634;GO:0035580;GO:1904724;GO:0050839;GO:0001784;GO:0019901;GO:0004725;GO:0042169;GO:0017124;GO:0005001;GO:0033277;GO:0006915;GO:0050853;GO:0030154;GO:0008283;GO:0007186;GO:0002244;GO:0035556;GO:0050900;GO:0035855;GO:0042267;GO:0050859;GO:0008285;GO:0002924;GO:0043407;GO:0050732;GO:0042130;GO:0050860;GO:…
isogroup43787	GO:0009986;GO:0070062;GO:0005887;GO:0017154;GO:0007420;GO:0007156;GO:0007162;GO:0001843;GO:0007405;GO:0050772;GO:0010976;GO:0008360;GO:0043087;GO:2001222;GO:0001932;GO:0071526
isogroup4645	GO:0005654;GO:0005634;GO:0003682;GO:0001047;GO:0003690;GO:0003723;GO:0043565;GO:0040007;GO:0042445;GO:0030520;GO:0045944;GO:0050684;GO:0006351
isogroup88137	GO:0045177;GO:0005903;GO:0005737;GO:0005783;GO:0005789;GO:0005887;GO:0016020;GO:0043209;GO:0043025;GO:0005640;GO:0005730;GO:0005654;GO:0005886;GO:0031095;GO:0043235;GO:0005509;GO:0015278;GO:0043533;GO:0070679;GO:0005220;GO:0000822;GO:0035091;GO:0060402;GO:0007186;GO:0060291;GO:0007613;GO:0030168;GO:0007204;GO:0051291;GO:0051260;GO:1903779;GO:0050796;GO:0051592;GO:0050913;GO:0050916;GO:0050917
isogroup52853	GO:0005737;GO:0001650;GO:0005634;GO:0070728;GO:0051920;GO:0098869;GO:0071230;GO:0030308;GO:1904262;GO:0072593;GO:0051896;GO:1901031
isogroup69468	GO:0016021;GO:0005886;GO:0005524;GO:0046872;GO:0005391
isogroup88503	GO:0005783;GO:0005789;GO:0000139;GO:0016021;GO:0005509;GO:0004571;GO:0006491;GO:0006486
isogroup93116	GO:0030127;GO:0000139;GO:0030868;GO:0008270;GO:0006888;GO:0006886
isogroup12652	GO:0005905;GO:0030136;GO:0005737;GO:0005634;GO:0005092;GO:0071230;GO:0006897;GO:0030308;GO:0008285;GO:0034260;GO:0032007;GO:0010508;GO:0061462;GO:0050790
isogroup10313	GO:0005813;GO:0032154;GO:0000777;GO:0005829;GO:0000776;GO:0016020;GO:0005874;GO:0031616;GO:0045202;GO:0042802;GO:0008017;GO:0019904;GO:0051301;GO:0051298;GO:0021987;GO:0097711;GO:0051303;GO:0000132;GO:0000086;GO:0007020;GO:0007067;GO:0007405;GO:0001764;GO:2000574;GO:0007062;GO:0047496
isogroup74435	GO:0005737;GO:0005829;GO:0070062;GO:0005634;GO:0043234;GO:0005524;GO:0019210;GO:0019904;GO:0042803;GO:0019901;GO:0004830;GO:0001525;GO:0006469;GO:0010628;GO:0031334;GO:0045765;GO:0010835;GO:0006436
isogroup10314	GO:0016021;GO:0005743;GO:0005310;GO:0006835;GO:0006839
isogroup89539	GO:0016021;GO:0005743;GO:0005739;GO:0015075;GO:0045333;GO:0030218;GO:0055072
isogroup28958	GO:0004373;GO:0005978
isogroup68141	GO:0005737;GO:0005829;GO:0005654;GO:0030688;GO:0005524;GO:0046872;GO:0004674;GO:0030490;GO:2000208;GO:2000234;GO:0042274;GO:0006364
isogroup36396	GO:0005737;GO:0005788;GO:0005509;GO:0005528;GO:0003755;GO:0061077
isogroup1012	GO:0005776;GO:0005794;GO:0016021;GO:0043231;GO:0005770;GO:0005764;GO:0016020;GO:0046872;GO:0044183;GO:0051082;GO:0006458;GO:0061077;GO:0072383;GO:1901098
isogroup48847	GO:0005884;GO:0005903;GO:0005862;GO:0051015;GO:0008307;GO:0007015;GO:0007420;GO:0006936
isogroup88304	GO:0097058;GO:0005576;GO:0005615;GO:0019955;GO:0046982;GO:0004872;GO:2000672;GO:0043524;GO:0008284;GO:0042517;GO:0001657
isogroup94263	GO:0005737;GO:0005525;GO:0003924
isogroup99621	GO:0030424;GO:0005829;GO:0030426;GO:0005634;GO:0016605;GO:0019899;GO:0046872;GO:0070403;GO:0017136;GO:0043422;GO:0006915;GO:0007569;GO:0071236;GO:1904646;GO:1904644;GO:0070301;GO:0071407;GO:1904648;GO:0071303;GO:0070932;GO:0007517;GO:0010667;GO:0060548;GO:0043392;GO:2000270;GO:0060125;GO:0043524;GO:1901984;GO:1900181;GO:1903427;GO:0032720;GO:0097755;GO:0045722;GO:0010460;GO:0035774;GO:0010976;GO:…
isogroup59469	GO:0005737;GO:0008203;GO:0006897
isogroup86316	GO:0005829;GO:0031597;GO:0016020;GO:0031595;GO:0005634;GO:0000932;GO:0022624;GO:0000502;GO:0008540;GO:0005524;GO:0016887;GO:0036402;GO:0017025;GO:0001649;GO:0045899;GO:0030433;GO:0006511
isogroup38537	GO:0000790;GO:0005654;GO:0005667;GO:0003677;GO:1990841;GO:0046983;GO:0019904;GO:0000978;GO:0003700;GO:0008134;GO:0001077;GO:0009887;GO:0008015;GO:0006884;GO:0098534;GO:0006977;GO:0002064;GO:0044458;GO:1903251;GO:0045944;GO:0042127;GO:0000083
isogroup53600	GO:0005886;GO:0007165
isogroup33989	GO:0005739;GO:0004300;GO:0006635
isogroup34756	GO:0016021;GO:0005741;GO:0005777;GO:0042803;GO:0000266;GO:0090141;GO:0090314
isogroup40926	GO:0005737;GO:0043197;GO:0016020;GO:0043025;GO:0014069;GO:0045211;GO:0043234;GO:0048306;GO:0005516;GO:0032403;GO:0019904;GO:0016358;GO:0007626
isogroup16813	GO:0005829;GO:0070626;GO:0004018;GO:0044208;GO:0006189
isogroup4033	GO:0005952;GO:0005813;GO:0097546;GO:0005737;GO:0005829;GO:0070062;GO:0045171;GO:0005634;GO:0048471;GO:0005886;GO:0005524;GO:0004691;GO:0000287;GO:0034237;GO:0004674;GO:0031625;GO:0051447;GO:1901621;GO:0001843;GO:0006468;GO:0070613;GO:0097338;GO:0019433
isogroup63165	GO:0043202;GO:0004423;GO:0046872;GO:0030207;GO:0006027
isogroup78076	GO:0005654;GO:0046982;GO:0004872;GO:0000978;GO:0000977;GO:0043565;GO:0003707;GO:0003713;GO:0003700;GO:0001077;GO:0001228;GO:0008270;GO:0030154;GO:0021549;GO:0051321;GO:0007399;GO:0038066;GO:0048520;GO:0040019;GO:0045663;GO:0045944;GO:0006355;GO:0007283;GO:0006367
isogroup8514	GO:0005737;GO:0005783;GO:0003723;GO:0006915;GO:0035457;GO:0051607;GO:0045087;GO:0043065;GO:0009615
isogroup64764	GO:0004190;GO:0005524;GO:0003676;GO:0008270;GO:0015074
isogroup23228	GO:0005737;GO:0043231;GO:0005764;GO:0005634;GO:0019003;GO:0005525;GO:0003924;GO:0051020;GO:0046982;GO:0034198;GO:0032008;GO:0032006;GO:1903432;GO:0043200
isogroup10276	GO:0005789;GO:0016021;GO:0031090;GO:0052650;GO:0002138
isogroup91251	GO:0005737;GO:0022625;GO:0022626;GO:0000228;GO:0005730;GO:0005840;GO:0019843;GO:0003735;GO:0051298;GO:0048749;GO:0002181;GO:0008286;GO:0008361
isogroup80323	GO:0016021;GO:0016020;GO:0005739;GO:0005524;GO:0042626;GO:0055085
isogroup66407	GO:0005829;GO:0004853;GO:0006783;GO:0006778;GO:0006782
isogroup50502	GO:0070062;GO:0005654;GO:0005634;GO:0005886
isogroup18591	GO:0005737;GO:0005829;GO:0016021;GO:0005622;GO:0005637;GO:0005654;GO:0005634;GO:0043234;GO:0071141;GO:0005667;GO:0070410;GO:0017151;GO:0070411;GO:0042802;GO:0046872;GO:0070878;GO:0046982;GO:0042803;GO:0019901;GO:0000978;GO:0000979;GO:0005057;GO:0003700;GO:0001077;GO:0030618;GO:0030509;GO:0060348;GO:0060038;GO:0051216;GO:0009880;GO:0007276;GO:0030902;GO:0042592;GO:0006954;GO:0000165;GO:0001710;GO:…
isogroup9428	GO:0005634;GO:0016605;GO:0031386;GO:0046965;GO:0031625;GO:0034613;GO:0045892;GO:0033235;GO:0016925
isogroup41439	GO:0031225;GO:0009986;GO:0005829;GO:0070062;GO:0016020;GO:0005886;GO:0008253;GO:0046872;GO:0000166;GO:0046086;GO:0006196;GO:0006259;GO:0007159;GO:0019674;GO:0050728;GO:0006195;GO:0046135
isogroup45074	GO:0016021
isogroup7331	GO:0016324;GO:0016323;GO:0005829;GO:0070062;GO:0005886;GO:0031091;GO:0042581;GO:0070820;GO:0019905;GO:0017075;GO:0007420;GO:0006887;GO:0015758;GO:0030073;GO:0061024;GO:0045955;GO:0043312;GO:0070527;GO:0051291;GO:0022615;GO:0032868;GO:0006904
isogroup22004	GO:0016021;GO:0043231;GO:0015020;GO:0047263;GO:0008489;GO:0007010;GO:0006682;GO:0006688;GO:0042552;GO:0048812;GO:0030913;GO:0002175
isogroup57661	GO:0005737;GO:0005829;GO:0070062;GO:0005622;GO:0042470;GO:0016020;GO:0043209;GO:0005634;GO:0032587;GO:0005524;GO:0016887;GO:0097718;GO:0070182;GO:0051020;GO:0042826;GO:0042802;GO:0023026;GO:0030235;GO:0042803;GO:0004713;GO:1990782;GO:0003723;GO:0030911;GO:0051082;GO:0051131;GO:0006809;GO:0045585;GO:0045429;GO:0051973;GO:0045040;GO:0042026;GO:0050821;GO:0031396;GO:0046677;GO:0009409;GO:0009408;GO:…
isogroup78706	GO:0005615;GO:0016021;GO:0070373;GO:0051090
isogroup87418	GO:0005856;GO:0005829;GO:0012505;GO:0031234;GO:0005524;GO:0004715;GO:0019903;GO:0004713;GO:0005088;GO:0005102;GO:0002250;GO:0030183;GO:0016477;GO:0007167;GO:0030218;GO:0006954;GO:0045087;GO:0035771;GO:0035556;GO:0060397;GO:0000165;GO:0002731;GO:0045221;GO:0032693;GO:0032695;GO:0050868;GO:0045626;GO:0070244;GO:0038083;GO:0018108;GO:0042102;GO:0006468;GO:0042981;GO:0070232;GO:0070672;GO:0070669;GO:…
isogroup31098	GO:0015629;GO:0005829;GO:0070062;GO:0016020;GO:0005739;GO:0005654;GO:0008113;GO:0006464;GO:0006555;GO:0030091;GO:0006979
isogroup10936	GO:0030054;GO:0071944;GO:0042995;GO:0005737;GO:0005829;GO:0005654;GO:0005634;GO:0005886;GO:0002102;GO:0005085;GO:0008289;GO:0005089;GO:0030036;GO:0035556;GO:0002408;GO:0043547;GO:0043507;GO:0071803;GO:1904591;GO:0051091;GO:0051496;GO:0032956;GO:0051493;GO:0043087;GO:0035023
isogroup2089	GO:0005730;GO:0005634;GO:0030687;GO:0003723;GO:0019843;GO:0001560;GO:0000027
isogroup88791	GO:0070062;GO:0030426;GO:0005578;GO:0005509;GO:0007413;GO:1900121;GO:0021772
isogroup27865
isogroup4271	GO:0005777;GO:0003857;GO:0004165;GO:0004300;GO:0006635
isogroup39534	GO:0006915
isogroup27577	GO:0016021;GO:0005886;GO:0005509;GO:0007156
isogroup725	GO:0016020;GO:0005654;GO:0005524;GO:0003677;GO:0004386;GO:0030374;GO:0046872;GO:0003723;GO:0044255;GO:0045944;GO:0006351
isogroup106785	GO:0005737;GO:0005635;GO:0005634;GO:0005525;GO:0003924;GO:0001654;GO:0006606;GO:0000055;GO:0000056;GO:0007165
isogroup782
isogroup3017	GO:0005739;GO:0051536;GO:0046872;GO:0005198;GO:0097428
isogroup54095	GO:0003964
isogroup83752	GO:0005739;GO:0005654;GO:0005886;GO:0030342;GO:0008403;GO:0020037;GO:0005506;GO:0001649;GO:0033280;GO:0042369;GO:0042359
isogroup35454	GO:0005737;GO:0005634;GO:0005667;GO:0017162;GO:0003677;GO:0046982;GO:0003714;GO:0003700;GO:0009968;GO:0045892;GO:0009967;GO:0045893;GO:0006355;GO:0006351
isogroup13537	GO:0005730;GO:0005634;GO:0005525;GO:0000467;GO:0003407;GO:0042127;GO:0007096;GO:0045664
isogroup32747	GO:0005737;GO:0005829;GO:0016604;GO:0005654;GO:0045296;GO:0016874;GO:0003723;GO:1904264;GO:0004842;GO:0008270;GO:0051607;GO:0036503;GO:0045087;GO:0046597;GO:1902187;GO:0043123;GO:0051092;GO:0051091;GO:0006513;GO:0042787;GO:0046596;GO:1902186;GO:0043627;GO:0033280
isogroup27916	GO:0005737;GO:0005829;GO:0005815;GO:0048471;GO:0005524;GO:0036312;GO:0007249;GO:1900016;GO:0050680;GO:0048147;GO:0043124;GO:0050728;GO:0045824;GO:0032687;GO:0032688;GO:0032691;GO:0032695;GO:0032715;GO:0032088;GO:1901223;GO:1900226;GO:0014067;GO:0032720;GO:0031396;GO:0032496;GO:0042110
isogroup78462	GO:0008413;GO:0046872;GO:0006281;GO:0006260
isogroup16968	GO:0030673;GO:0030863;GO:0032437;GO:0005737;GO:0012505;GO:0070062;GO:0031430;GO:0016020;GO:0005730;GO:0005634;GO:0005886;GO:0014069;GO:0043234;GO:0008091;GO:0003779;GO:0030506;GO:0045296;GO:0005516;GO:0051020;GO:0005543;GO:0032403;GO:0003723;GO:0005200;GO:0051693;GO:0007182;GO:0043001;GO:0071709;GO:0000281;GO:0007009;GO:1900042;GO:1903078;GO:0072661;GO:1903076;GO:0007184
isogroup72369	GO:0005737;GO:0007165
isogroup11377	GO:0005578;GO:0005201;GO:0005540;GO:0007155;GO:0007417;GO:0001501
isogroup17115	GO:0005840;GO:0003735;GO:0006412
isogroup98303	GO:0043296;GO:0005938;GO:0032154;GO:0005856;GO:0005829;GO:0031234;GO:0030027;GO:0030496;GO:0005525;GO:0003924;GO:0031532;GO:0043297;GO:0016477;GO:0036089;GO:1903673;GO:0032467;GO:0071902;GO:0030334;GO:0007266;GO:0035385;GO:1902766;GO:0043149;GO:0044319
isogroup80439	GO:0031463;GO:0005737;GO:0005768;GO:0005730;GO:0017049;GO:0004842;GO:0016477;GO:0006260;GO:0009790;GO:0006955;GO:0035024;GO:0043161;GO:0051260;GO:0016567;GO:0043149
isogroup57608	GO:0071013;GO:0005654;GO:0071011;GO:0005681;GO:0005689;GO:0005686;GO:0005684;GO:0003723;GO:0006397;GO:0000398;GO:0008380;GO:0016032
isogroup53003	GO:0005576;GO:0044179
isogroup110226	GO:0031225;GO:0005886;GO:0004872
isogroup3662	GO:0005737;GO:0005730;GO:0005840;GO:0008097;GO:0003735;GO:0006412
isogroup107192	GO:0016607;GO:0005634;GO:0003677;GO:0003713;GO:0045893
isogroup34803	GO:0009986;GO:0005911;GO:0005856;GO:0005829;GO:0070062;GO:0005576;GO:0005925;GO:0001726;GO:0032587;GO:0051015;GO:0045296;GO:0005178;GO:0030274;GO:0035091;GO:0001786;GO:0005200;GO:0017166;GO:0007043;GO:0007044;GO:0030866;GO:0007016;GO:0033622;GO:0007229;GO:0036498;GO:0006928;GO:0006936;GO:0070527;GO:0002576;GO:0016032
isogroup107332	GO:0005737;GO:0005524;GO:0051082;GO:0006457;GO:0006950
isogroup35422	GO:0035578;GO:0070062;GO:0005576;GO:0005615;GO:0005667;GO:0010181;GO:0016491;GO:0003714;GO:0008134;GO:0008283;GO:0007275;GO:0043312;GO:0040008;GO:0006357
isogroup19805	GO:0005829;GO:0005524;GO:0004849;GO:0006238;GO:0044211;GO:0006206;GO:0043097;GO:0044206
isogroup100710	GO:0005694;GO:0005737;GO:0005829;GO:0005730;GO:0005634;GO:0000151;GO:0016274;GO:0004842;GO:0008270;GO:0006464;GO:0007605
isogroup14376	GO:1904115;GO:0005737;GO:0032839;GO:0043025;GO:0005634;GO:0004865;GO:0035556;GO:0007621;GO:0032515;GO:0006469;GO:0001975;GO:0006351;GO:0008542
isogroup81770	GO:0048471;GO:0005509;GO:0005525;GO:0003924
isogroup111675	GO:0005737;GO:0005829;GO:0000790;GO:0003682;GO:0036498;GO:0007131
isogroup558	GO:0070062;GO:0005576;GO:0005615;GO:1904813;GO:0043231;GO:0016020;GO:0035580;GO:1904724;GO:0005160;GO:0050873;GO:0043312;GO:0045766;GO:0001938;GO:0030511
isogroup63943	GO:0005737;GO:0008253;GO:0046872;GO:0000166;GO:0046085;GO:0046040
isogroup20495	GO:0030136;GO:0005829;GO:0005794;GO:0043231;GO:0016020;GO:0005654;GO:0048471;GO:0045296;GO:0030276;GO:0008289;GO:0048268;GO:0006897
isogroup79757	GO:0016787
isogroup56485	GO:0005829;GO:0005634;GO:0005524;GO:0004849;GO:0006206;GO:0043097;GO:0044206
isogroup12910	GO:0005789;GO:0033116;GO:0005794;GO:0016021;GO:0005886;GO:0015031
isogroup12886	GO:0005758;GO:0005739;GO:0006915;GO:0006869
isogroup16807	GO:0016021;GO:0016787
isogroup38989	GO:0016021;GO:0043231;GO:0015020;GO:0008152;GO:0009636;GO:0007608
isogroup102259	GO:0005911;GO:0005737;GO:0070062;GO:0031234;GO:0045121;GO:0005524;GO:0042802;GO:0046872;GO:0004715;GO:0070064;GO:0034236;GO:0019903;GO:0004713;GO:0005102;GO:0002250;GO:0034332;GO:0007420;GO:0071375;GO:0045087;GO:0045779;GO:0008285;GO:0070373;GO:0042997;GO:0032715;GO:0033673;GO:0010989;GO:0050765;GO:0048709;GO:0038083;GO:0043406;GO:0046777;GO:0006468;GO:0060368;GO:0007169
isogroup58537	GO:0005737;GO:0030027;GO:0016607;GO:0005634;GO:0005886;GO:0005524;GO:0004143;GO:0004857;GO:0016301;GO:0001727;GO:0046872;GO:0003951;GO:0008022;GO:0046339;GO:0046486;GO:0035556;GO:0046834;GO:0031571;GO:0045930;GO:0046580;GO:0007205
isogroup59860	GO:0016021;GO:0005509;GO:0004872;GO:0030229;GO:0006898
isogroup213	GO:0005783;GO:0005789;GO:0070062;GO:0031090;GO:0008405;GO:0008404;GO:0008392;GO:0070330;GO:0020037;GO:0005506;GO:0071614;GO:0003958;GO:0019373;GO:0007565;GO:0043651;GO:0014070;GO:0001523
isogroup36857	GO:0005634;GO:0000981;GO:0043565;GO:0030154;GO:0006357;GO:0006351
isogroup68824	GO:0005654;GO:0005634;GO:0005681;GO:0003729;GO:0003723;GO:0008270;GO:0006915;GO:0043065;GO:0000381;GO:0000245
isogroup49027	GO:0005576;GO:0032580;GO:0030173;GO:0008118;GO:0009311;GO:0018279
isogroup83323	GO:0005737;GO:0005524;GO:0004111;GO:0004674;GO:0004702;GO:0035556;GO:0043066;GO:0006468;GO:0046328
isogroup92228	GO:0005814;GO:0098536;GO:0005730;GO:0005524;GO:0004674;GO:0007099;GO:0098535;GO:0046601
isogroup14197	GO:0005737;GO:0005829;GO:0016208;GO:0042132;GO:0046872;GO:0048029;GO:0035690;GO:0071286;GO:0016311;GO:0030388;GO:0006002;GO:0006000;GO:0006094;GO:0030308;GO:0045820;GO:0046580;GO:0051289;GO:0006111;GO:0005986
isogroup7679	GO:0036459;GO:0016579;GO:0006511
isogroup81715	GO:0005634;GO:0003677;GO:0008270;GO:0006355;GO:0006351
isogroup84408	GO:0005788;GO:0005789;GO:0070062;GO:0030176;GO:0005779;GO:0005739;GO:0005778;GO:0005886;GO:0035579;GO:0005524;GO:0102391;GO:0019899;GO:0015245;GO:0004467;GO:0050197;GO:0070251;GO:0005102;GO:0031957;GO:0006699;GO:0001561;GO:0006635;GO:0044539;GO:0001676;GO:0097089;GO:0043312;GO:0042760
isogroup87225	GO:0005743;GO:0005739;GO:0005634;GO:0003682;GO:0046872;GO:0004497;GO:0001306;GO:0034599;GO:0008340;GO:0001701;GO:0042775;GO:0070584;GO:0000122;GO:0001841;GO:0022008;GO:0045944;GO:2000377;GO:0022904;GO:0006979;GO:0006744
isogroup6584	GO:0005739;GO:0000062;GO:0018478;GO:0004491;GO:0019859;GO:0006573
isogroup27113	GO:0005796;GO:0005509
isogroup65576	GO:0005737;GO:0070062;GO:0005634;GO:0035327;GO:0005509;GO:0030331;GO:0004668;GO:0048096;GO:0036414;GO:0036413;GO:0030520;GO:0070100;GO:1901624;GO:0018101;GO:0010848;GO:0021762
isogroup21106	GO:0016021;GO:0005524;GO:0004714;GO:0050918;GO:2001028;GO:0071526;GO:0007169
isogroup9541	GO:0005829;GO:0005759;GO:0005739;GO:0004359;GO:0006537;GO:0006543;GO:0051289
isogroup100999	GO:0005763;GO:0003735
isogroup3391	GO:0005737;GO:0006915;GO:0043065
isogroup23630	GO:0005829;GO:0005783;GO:0005793;GO:0005654;GO:0005634;GO:0005886;GO:0005178;GO:0004726;GO:0019901;GO:0004725;GO:0030971;GO:0097677;GO:0019905;GO:0030183;GO:0030218;GO:0042593;GO:0008286;GO:0008285;GO:0050922;GO:0042059;GO:0070373;GO:0050728;GO:0046627;GO:0060336;GO:1902206;GO:1902215;GO:0070104;GO:0010888;GO:1902227;GO:0045650;GO:2000587;GO:1902233;GO:1902212;GO:0061099;GO:0050860;GO:0000122;GO:…
isogroup99710	GO:0030123;GO:0071439;GO:0030136;GO:0033263;GO:0005829;GO:0005769;GO:0010008;GO:0005798;GO:0030897;GO:0005770;GO:0031902;GO:0005765;GO:0016020;GO:0015630;GO:0051020;GO:0042802;GO:0008017;GO:0043621;GO:0008270;GO:0006914;GO:0034058;GO:0008333;GO:0048193;GO:1902774;GO:0006623;GO:0045055;GO:0035542;GO:0042144
isogroup24614	GO:0072562;GO:0005737;GO:0005856;GO:0005829;GO:0005783;GO:0070062;GO:0005615;GO:0005887;GO:0042470;GO:0016020;GO:0045121;GO:0005739;GO:0048471;GO:0031982;GO:0042802;GO:0042803;GO:0070063;GO:0044829;GO:0090314;GO:0048524;GO:0051260;GO:1901585;GO:0034765
isogroup27358	GO:0005829;GO:0016020;GO:0016607;GO:0005730;GO:0005634;GO:0005524;GO:0004004;GO:0030331;GO:0003723;GO:0003713;GO:0000380;GO:0030521;GO:0051607;GO:0001837;GO:0031047;GO:0030520;GO:0010586;GO:0045445;GO:0033148;GO:0045944;GO:0045893;GO:0061614;GO:0000381;GO:2001014;GO:0006357;GO:0010501;GO:0006364
isogroup3484	GO:0005634;GO:0030017;GO:0016491
isogroup34151
isogroup14587	GO:0000243;GO:0005685;GO:0071004;GO:0000395
isogroup103959	GO:0005737;GO:0070062;GO:0005874;GO:0015630;GO:0003824;GO:0008017
isogroup88741	GO:0005737;GO:0005856;GO:0005794;GO:0030027;GO:0001726;GO:0005085;GO:0046872;GO:0005089;GO:0031267;GO:0030036;GO:0007010;GO:0046847;GO:0008360;GO:0043087;GO:0035023
isogroup2684	GO:0005737;GO:0035145;GO:0005730;GO:0005654;GO:0043022;GO:0000184;GO:0045727
isogroup50209	GO:0005913;GO:0043034;GO:0009898;GO:0016010;GO:0005925;GO:0014704;GO:0042383;GO:0005914;GO:0001725;GO:0030018;GO:0016868;GO:0000287;GO:0005198;GO:0005975;GO:0007155
isogroup54758	GO:0048471;GO:0005509;GO:0005525;GO:0003924
isogroup2249	GO:0009925;GO:0016021;GO:0008514;GO:0015347;GO:0015711
isogroup95190	GO:0097149;GO:0005813;GO:0005829;GO:0005925;GO:0045171;GO:0005871;GO:0005874;GO:0030496;GO:0072686;GO:0005654;GO:0005634;GO:0005819;GO:0005524;GO:0016887;GO:0008017;GO:0003777;GO:0000915;GO:0019886;GO:0000910;GO:0007018;GO:0000281;GO:0000022;GO:0051256;GO:0072383;GO:0032467;GO:0006890
isogroup77846	GO:0030659;GO:0005829;GO:0031905;GO:0005576;GO:0005887;GO:0005622;GO:0005765;GO:0016020;GO:0048471;GO:0005886;GO:0004177;GO:0070006;GO:0008237;GO:0042277;GO:0008270;GO:0002480;GO:0007267;GO:0007565;GO:0061024;GO:0043171;GO:0030163;GO:0000209;GO:0006508;GO:0008217;GO:0007165;GO:0060395
isogroup24339	GO:0005615;GO:0005507;GO:0016491;GO:0006953;GO:0030168
isogroup65880	GO:0000790;GO:0005634;GO:0046982;GO:0042803;GO:0001658;GO:0048754;GO:0044770;GO:0051301;GO:1904976;GO:0072719;GO:0006974;GO:0072711;GO:0007623;GO:0030324;GO:0007067;GO:0002009;GO:0000122;GO:0045892;GO:2000781;GO:0042752;GO:0006351
isogroup80847	GO:0016607;GO:0005654;GO:0003729;GO:0006406
isogroup75001	GO:0005813;GO:0005829;GO:0005794;GO:0005634;GO:0005819;GO:0046872;GO:0032147;GO:0001782;GO:0030865;GO:0000226;GO:0045579;GO:0002759;GO:0051900;GO:0048536;GO:0043029
isogroup23048	GO:0005763;GO:0005739;GO:0048027;GO:0003723;GO:0070181;GO:0003735;GO:0000462;GO:0032543;GO:0000028;GO:0006412
isogroup49772	GO:0070062;GO:0016021;GO:0048471;GO:0046872;GO:0035529;GO:0003676;GO:0047429;GO:0004528;GO:0030247;GO:0005044;GO:0006955;GO:0009143;GO:0006796
isogroup45092	GO:0030014;GO:0005737;GO:0016020;GO:0016604;GO:0005634;GO:0000932;GO:0000175;GO:0004532;GO:0046872;GO:0004535;GO:0003723;GO:0033962;GO:0000290;GO:0043928;GO:0031047;GO:0008285;GO:0010629;GO:0000289;GO:0008284;GO:0061014;GO:1900153;GO:0060213;GO:0045944;GO:0006417;GO:0006351
isogroup4790	GO:0005737;GO:0005635;GO:0051287;GO:0016620;GO:0001525;GO:0006915;GO:0030154
isogroup101873	GO:0005789;GO:0016021
isogroup50195	GO:0005911;GO:0005737;GO:0005829;GO:0031234;GO:0001772;GO:0005886;GO:0042101;GO:0005524;GO:0004715;GO:0004713;GO:0005102;GO:0002250;GO:0042113;GO:0043366;GO:0006955;GO:0045087;GO:0035556;GO:0045060;GO:0038083;GO:0018108;GO:0046638;GO:0046641;GO:0050850;GO:0045582;GO:0045059;GO:0006468;GO:0042127;GO:0042110;GO:0070489;GO:0030217;GO:0072678;GO:0050852;GO:0007169
isogroup10738	GO:0005887;GO:0032217
isogroup58714	GO:0005615;GO:0016020;GO:0043025;GO:0008201;GO:0004867;GO:0061110;GO:0007566;GO:0030195;GO:0045861;GO:0010976;GO:0009314;GO:0033363
isogroup402	GO:0005737;GO:0004067;GO:0008798;GO:0033345
isogroup11259	GO:0005737;GO:0005829;GO:0030425;GO:0043025;GO:0016604;GO:0005654;GO:0005634;GO:0005886;GO:0045202;GO:0008140;GO:0097009;GO:0043153;GO:0007613;GO:1902631;GO:0032793;GO:1900006;GO:1900273;GO:0045944;GO:0051289;GO:0048511;GO:0006351
isogroup73647
isogroup46113	GO:0046820;GO:0000287;GO:0046656;GO:0046654
isogroup50626	GO:0070938;GO:0005829;GO:0015630;GO:0030496;GO:0005654;GO:0005634;GO:0005886;GO:0005819;GO:0005876;GO:0000922;GO:0042802;GO:0019894;GO:0008017;GO:0019901;GO:0000910;GO:0001578;GO:0000022;GO:0008284
isogroup37345	GO:0005901;GO:0031410;GO:0030659;GO:0070062;GO:0016021;GO:0043231;GO:0005635;GO:0031965;GO:0005886;GO:0005543;GO:0008015;GO:0034605;GO:0006936;GO:0007520;GO:0001778;GO:0030947
isogroup848	GO:0005694;GO:0005634;GO:0006281;GO:0006260;GO:0006355;GO:0006351
isogroup21968	GO:0005783;GO:0016021;GO:0042612;GO:0002474;GO:0002367;GO:0050829;GO:0045087;GO:0032611;GO:0032620
isogroup46582	GO:0005622;GO:0003779;GO:0071933;GO:0008083;GO:0071846;GO:0034316;GO:2000249
isogroup97176	GO:0005737;GO:0005615;GO:0004867
isogroup10006	GO:0005777;GO:0016787;GO:0004452;GO:0046872;GO:0006695;GO:0050992;GO:0008299
isogroup9437	GO:0016021;GO:0016020;GO:0015031;GO:0016192
isogroup57031	GO:0005524;GO:0051082;GO:0006457
isogroup68398	GO:0080008;GO:0005829;GO:0016604;GO:0016363;GO:0005654;GO:0005634;GO:0043234;GO:0007275;GO:0016567
isogroup110008	GO:0016021;GO:0015379;GO:0006813
isogroup86397	GO:0005634;GO:0008081;GO:0004871;GO:0016042
isogroup91781	GO:0016021
isogroup108251	GO:0005737;GO:0005829;GO:0005769;GO:0005768;GO:0001650;GO:0005887;GO:0016020;GO:0031965;GO:0005730;GO:0005654;GO:0005634;GO:0016605;GO:0003677;GO:0042802;GO:0046872;GO:0003676;GO:0004714;GO:0004842;GO:0008270;GO:0034314;GO:0008283;GO:0045087;GO:0072643;GO:0002820;GO:0090281;GO:0045814;GO:1900041;GO:0006469;GO:0000122;GO:0032720;GO:1902187;GO:0032897;GO:0051127;GO:0051091;GO:0070534;GO:0070206;GO:…
isogroup109223	GO:0016021;GO:0016607;GO:0005886;GO:0004961;GO:0004960;GO:0006954;GO:0045777;GO:0045987;GO:0045907;GO:0019229;GO:0032496;GO:0019932
isogroup18084	GO:0000139;GO:0016021;GO:0004559;GO:0030246;GO:0016799;GO:0015923;GO:0004572;GO:0008270;GO:0006013;GO:0006491;GO:0006517;GO:0006486
isogroup101475	GO:0005768;GO:0000139;GO:0031226;GO:0005886;GO:0030667;GO:0008021;GO:0030658;GO:0019002;GO:0005525;GO:0003924;GO:0035272;GO:0043001;GO:0009306;GO:0045055;GO:0017157;GO:0006904
isogroup88588	GO:0036064;GO:0097546;GO:0097542;GO:0005929;GO:0005737;GO:0005829;GO:0005634;GO:0005524;GO:0000287;GO:0004674;GO:0060271;GO:0035556;GO:0035720;GO:0035721;GO:0042073;GO:0007275;GO:0006468;GO:0010468;GO:0007165
isogroup58228	GO:0031462;GO:0031463;GO:0031464;GO:0031461;GO:0005737;GO:0005171;GO:0005102;GO:0031625;GO:0055105;GO:0007166;GO:0072359;GO:0042692;GO:0008285;GO:0042130;GO:0001843;GO:0050715;GO:0045086;GO:0042327;GO:0040029;GO:0032434;GO:0001570
isogroup6314	GO:0005654;GO:0003676;GO:0008270
isogroup25915	GO:0071013;GO:0005783;GO:0016020;GO:0005634;GO:0005524;GO:0004004;GO:0003677;GO:0046872;GO:0003723;GO:0030154;GO:0008283;GO:0035458;GO:0051607;GO:0000398;GO:0045944;GO:0010501
isogroup26118	GO:0005737;GO:0005856;GO:0070062;GO:0031234;GO:0005634;GO:0005524;GO:0005131;GO:0004715;GO:0004713;GO:0005102;GO:0030154;GO:0016477;GO:0045087;GO:0035556;GO:0038083;GO:0042127;GO:0007169
isogroup78615	GO:0016607;GO:0005634;GO:0005681;GO:0046540;GO:0000398;GO:0000244
isogroup42458	GO:0016021;GO:0016020;GO:0005637;GO:0045444
isogroup105609	GO:0005615;GO:0008234;GO:0030247;GO:0005044;GO:0007155;GO:0006955
isogroup17979	GO:0005737;GO:0005829;GO:0005739;GO:0005524;GO:0046872;GO:0008531;GO:0006915;GO:0009398;GO:0033864;GO:0072593;GO:0009231;GO:0006771
isogroup1831	GO:0005856;GO:0016021;GO:0009653;GO:0007156;GO:0016337
isogroup3764	GO:0015629;GO:0005885;GO:0005829;GO:0070062;GO:0003779;GO:0051015;GO:0030036;GO:0034314;GO:0048013;GO:0038096;GO:0061024
isogroup50337	GO:0016021;GO:0006810
isogroup33932	GO:0005751;GO:1902600
isogroup5049	GO:0005747;GO:0005739;GO:0005654;GO:0051539;GO:0046872;GO:0051287;GO:0008137;GO:0048038;GO:0031625;GO:0042775;GO:0006979
isogroup13313	GO:0005901;GO:0005856;GO:0005829;GO:0005769;GO:0070062;GO:0005925;GO:0005794;GO:0005770;GO:0005739;GO:0005635;GO:0005654;GO:0005634;GO:0043234;GO:0031143;GO:0005524;GO:0016301;GO:0004707;GO:0019902;GO:0001784;GO:0004674;GO:0097110;GO:0000187;GO:0006915;GO:0019369;GO:0007411;GO:0060020;GO:0030509;GO:0061308;GO:0051216;GO:0072584;GO:0007049;GO:0034198;GO:0071276;GO:1903351;GO:0071260;GO:0034614;GO:…
isogroup85160	GO:0043679;GO:0031410;GO:0005769;GO:0031901;GO:0005768;GO:0009897;GO:0005794;GO:0060077;GO:0005887;GO:0005770;GO:0031902;GO:0016020;GO:0045335;GO:0005886;GO:0030141;GO:0042581;GO:0008021;GO:0030658;GO:0012506;GO:0015297;GO:0005524;GO:0005254;GO:0030165;GO:0046982;GO:0005247;GO:0008344;GO:1902476;GO:0034220;GO:0045794;GO:0070050;GO:0006911;GO:0045494;GO:1903428;GO:0051932;GO:0035249;GO:0097401
isogroup69708	GO:0005634;GO:0003677
isogroup58530	GO:0005634;GO:0007049;GO:0007276
isogroup17473	GO:0005829;GO:0070062;GO:0003839;GO:0042803;GO:0001836
isogroup25367	GO:0016021;GO:0005886;GO:0045211;GO:0043196;GO:0047372;GO:0046872;GO:0019369;GO:0046340;GO:0071926;GO:0007216;GO:0007405;GO:0042136;GO:0098921
isogroup86401	GO:0005576;GO:0044179
isogroup41263	GO:0015030;GO:0005783;GO:0005525;GO:0016787;GO:0051168;GO:0015031
isogroup16353	GO:0009986;GO:0016021;GO:0005622;GO:0031849;GO:0001580;GO:0051205;GO:0006612
isogroup102206	GO:0005634;GO:0008270;GO:0016569;GO:0006355;GO:0006351
isogroup10178	GO:0005737;GO:0030425;GO:0005769;GO:0005794;GO:0008022;GO:0061630;GO:0008270;GO:0007399;GO:0015031
isogroup30829	GO:0016021;GO:0005743;GO:0015187;GO:0030218;GO:0036233;GO:0042541;GO:0020027;GO:0006839
isogroup745	GO:0005743;GO:0046872;GO:0015031
isogroup23455	GO:0005578;GO:0008201;GO:0005520;GO:0007155;GO:0006935;GO:0045766;GO:0030335;GO:0001558
isogroup99700
isogroup29979	GO:0016020;GO:0005730;GO:0005525;GO:0003723;GO:0042254
isogroup2155	GO:0005789;GO:0031090;GO:0070330;GO:0020037;GO:0005506;GO:0001998;GO:2000863;GO:0001990;GO:0097254
isogroup36477	GO:0005829;GO:0005622;GO:0043025;GO:0072558;GO:0005654;GO:0005634;GO:0005524;GO:0008656;GO:0019899;GO:0019904;GO:0097110;GO:0006919;GO:0006915;GO:0042742;GO:0006954;GO:0045087;GO:0051402;GO:0050718;GO:0050727;GO:0032495;GO:0016032
isogroup15235	GO:0005737;GO:0005634;GO:0003677;GO:0000978;GO:0043565;GO:0003700;GO:0001077;GO:0048856;GO:0048701;GO:0048704;GO:0061197;GO:0048699;GO:0042472;GO:0008584;GO:0030238;GO:0046661;GO:0072075;GO:0051451;GO:0061055;GO:0043066;GO:0043524;GO:1902725;GO:0045892;GO:0030910;GO:0060037;GO:0090190;GO:0045944;GO:0045893;GO:0072107;GO:0034504;GO:0072095;GO:0050678;GO:0010468;GO:0032880;GO:0008582;GO:0045214;GO:…
isogroup81668	GO:0005737;GO:0009380;GO:0005524;GO:0016887;GO:0003677;GO:0009381;GO:0046872;GO:0006289;GO:0009432
isogroup55516	GO:0005737;GO:0005634;GO:0072669;GO:0005524;GO:0046872;GO:0003972;GO:0006388
isogroup98644	GO:0031410;GO:0030659;GO:0005829;GO:0005769;GO:0035091;GO:0006886;GO:1990126;GO:0007165
isogroup17426	GO:0005737;GO:0005829;GO:0070062;GO:0030529;GO:0016020;GO:0005634;GO:0005876;GO:0003677;GO:0019899;GO:0003950;GO:0008219;GO:0006464;GO:0006974;GO:0006281;GO:0006954;GO:0006471;GO:0042493;GO:0006810
isogroup21139	GO:0016021;GO:0016020;GO:0015031;GO:0016192
isogroup3443	GO:0005576;GO:0042612;GO:0002474;GO:0006955
isogroup100341	GO:0005765
isogroup2037	GO:0031410;GO:0005829;GO:0043231;GO:0005096;GO:0051056;GO:0007264
isogroup65148	GO:0016021;GO:0050839;GO:0004725;GO:0005102;GO:0007157;GO:0046426;GO:0030182;GO:0050775;GO:0097105;GO:0050776
isogroup65726	GO:0005581;GO:0005737;GO:0005615;GO:0005578;GO:0005109;GO:0017147;GO:0016477;GO:0090103;GO:0090177;GO:0060122;GO:0090090;GO:0043932;GO:0045669;GO:0033690;GO:0032092;GO:0060071
isogroup93172	GO:0030126;GO:0005829;GO:0005794;GO:0000139;GO:0005080;GO:0005198;GO:0006888;GO:0006891;GO:0006886;GO:0006890
isogroup102055	GO:0005737;GO:0005829;GO:0005654;GO:0005634;GO:0003677;GO:0042802;GO:0019904;GO:0042803;GO:0000978;GO:0003712;GO:0001078;GO:0006915;GO:0006974;GO:0071359;GO:0051607;GO:0060333;GO:0031663;GO:0071888;GO:0039530;GO:0032480;GO:0050715;GO:0043123;GO:0032727;GO:0032728;GO:0032481;GO:0060340;GO:0097300;GO:0032479;GO:0043330;GO:0006366;GO:0035666;GO:0045351;GO:0060337
isogroup54736	GO:0070062;GO:0005615;GO:0016021;GO:0005886;GO:0043235;GO:0005127;GO:0019838;GO:0004923;GO:0004924;GO:0008284
isogroup36331	GO:0016580;GO:0003677;GO:0016922;GO:0046966;GO:0003714;GO:0016569;GO:0000122;GO:0006351
isogroup31414	GO:0005829;GO:0016020;GO:0005654;GO:0005886;GO:0005524;GO:0004305;GO:0006646
isogroup11960	GO:0031902;GO:0005765;GO:0035622;GO:0015031;GO:0006904
isogroup3667	GO:0005737;GO:0005634;GO:0008540;GO:0043425;GO:0008022;GO:0003713;GO:0046676;GO:0032024;GO:0045944;GO:0045893;GO:0070682;GO:0097050
isogroup39278	GO:0005829;GO:0005789;GO:0032433;GO:0016020;GO:0031965;GO:0097038;GO:0005886;GO:0015485;GO:0006869
isogroup16569	GO:0005671;GO:0008385;GO:0005622;GO:0005886;GO:0005524;GO:0042802;GO:0000287;GO:0004709;GO:0097110;GO:0000187;GO:0000186;GO:0007250;GO:0006915;GO:0043966;GO:0007252;GO:0007254;GO:0043123;GO:0032743;GO:0043507;GO:0002726;GO:0006355;GO:0006351
isogroup51535	GO:0005884;GO:0030863;GO:0070062;GO:0031941;GO:0005925;GO:0016020;GO:0005862;GO:0002102;GO:0001725;GO:0051015;GO:0046872;GO:0008307;GO:0007015;GO:0006936;GO:0001649
isogroup91228	GO:0005634;GO:0003723;GO:0070039;GO:0016423;GO:0000453;GO:0006357;GO:0030488
isogroup76560	GO:0016020;GO:0005739;GO:0004416;GO:0046872;GO:0019243;GO:0046929;GO:0050884;GO:0042053;GO:0032225
isogroup19279	GO:0031252;GO:0005737;GO:0070062;GO:0005886;GO:0001726;GO:0045296;GO:0005096;GO:0017124;GO:0043087;GO:0007264
isogroup77699	GO:0005634;GO:0003677;GO:0007275;GO:0006355;GO:0006351
isogroup43665	GO:0016323;GO:0005887;GO:0005886;GO:0015171;GO:0015297;GO:0015180;GO:0015182;GO:0015186;GO:0005290;GO:0015293;GO:0006865;GO:0006867;GO:0007420;GO:0051365;GO:0007565;GO:0006868;GO:0015817;GO:0015808;GO:2000487;GO:0061402;GO:0006814
isogroup42791	GO:0005654;GO:0005634;GO:0017053;GO:0019899;GO:0009790;GO:0045087;GO:0000122;GO:0008284;GO:0010950;GO:0032755;GO:0045944;GO:0032496;GO:0006351
isogroup7440	GO:0034704;GO:0031305;GO:0005743;GO:0005739;GO:1990246;GO:0005262;GO:0042802;GO:0015292;GO:0019722;GO:0042593;GO:0006851;GO:0036444;GO:0032024;GO:0051561;GO:0035786
isogroup23456	GO:0005794;GO:0000139;GO:0017119;GO:0006891;GO:0015031
isogroup37188
isogroup50040	GO:0005737;GO:0016021;GO:0005770;GO:0031902;GO:0005765;GO:0016020;GO:0005385;GO:0061088;GO:0009636;GO:0010043;GO:0055069
isogroup54971	GO:0016021
isogroup91482	GO:0005794;GO:0000139;GO:0007030;GO:0050774;GO:0015031
isogroup56552	GO:0005634;GO:0048471;GO:0046872;GO:0036140;GO:0036139;GO:1901343;GO:0055114;GO:0042265;GO:0042264;GO:0036138;GO:0006355;GO:0030947;GO:0006351
isogroup4863	GO:0005829;GO:0016887;GO:0004842;GO:0008270
isogroup19373	GO:0005829;GO:0016604;GO:0005634;GO:0003677
isogroup97935	GO:0016021;GO:0016020;GO:0005886;GO:0002456
isogroup22463	GO:0044297;GO:0005832;GO:0005829;GO:0070062;GO:0031012;GO:0005874;GO:0043209;GO:0002199;GO:0005524;GO:0044183;GO:0031625;GO:0051082;GO:0006458;GO:0007339;GO:0051086;GO:0051131;GO:0061077;GO:1904851;GO:1904871;GO:0051973;GO:1904874;GO:0032212;GO:0050821;GO:0090666;GO:1901998
isogroup42513	GO:0005737;GO:0005524;GO:0045087
isogroup66250	GO:0005783;GO:0005576;GO:0004096;GO:0004602;GO:0006979
isogroup102774	GO:0005829;GO:0005634;GO:0030735;GO:0035498
isogroup6987	GO:0005759;GO:0050660;GO:0004466;GO:0042758
isogroup31015	GO:0003873;GO:0005524;GO:0004331;GO:0006003;GO:0006000
isogroup88591	GO:0016021;GO:0033017;GO:0005524;GO:0005388;GO:0046872
isogroup2454	GO:0008168
isogroup85852	GO:0005783;GO:0005789;GO:0016021;GO:0031965;GO:0003677;GO:0050291;GO:0046513
isogroup89040	GO:0005829;GO:0000139;GO:0005886;GO:0019899;GO:0005085;GO:0046872;GO:0004435;GO:0004629;GO:0004871;GO:0000187;GO:0032835;GO:0016042;GO:0007200;GO:0008277;GO:0045859;GO:0046578;GO:0007264
isogroup355	GO:0009986;GO:0005887;GO:0005886;GO:0097197;GO:0019899;GO:0007166;GO:0090002;GO:0045747;GO:0051604
isogroup66130	GO:0005737;GO:0030016;GO:0030017;GO:0005865;GO:0005861;GO:0003779;GO:0005200;GO:0005523;GO:0030172;GO:0031013;GO:0055009;GO:0007507;GO:0006936;GO:0030049;GO:0032780;GO:0032781;GO:0008016;GO:0006937;GO:0051592;GO:0045214;GO:0055010
isogroup11306	GO:0005789;GO:0005794;GO:0016021;GO:0005886;GO:0005524;GO:0000287;GO:0004012;GO:0007030;GO:0034220
isogroup1638	GO:0005743;GO:0031966;GO:0005749;GO:0051537;GO:0051538;GO:0051539;GO:0009055;GO:0046872;GO:0008177;GO:0048039;GO:0009060;GO:0022904;GO:0006099
isogroup47263	GO:0070062;GO:0060612;GO:0008203;GO:0010906;GO:0035634
isogroup45195	GO:0005903;GO:0005938;GO:0005911;GO:0000794;GO:0005737;GO:0005856;GO:0016020;GO:0005654;GO:0005886;GO:0014069;GO:0003779;GO:0005516;GO:0005198
isogroup40221	GO:1990597;GO:0030424;GO:0044300;GO:0044301;GO:0005737;GO:0005829;GO:0030425;GO:0030139;GO:0070062;GO:0031235;GO:0043025;GO:0032809;GO:1990032;GO:0005886;GO:0071889;GO:0045296;GO:0005123;GO:0005096;GO:0042802;GO:0019900;GO:0031434;GO:0031435;GO:0043548;GO:0036312;GO:0032266;GO:0070273;GO:0032403;GO:0042803;GO:0019901;GO:0051721;GO:0017124;GO:0035591;GO:0043184;GO:0007257;GO:0000185;GO:0006987;GO:…
isogroup50864	GO:0005737;GO:0004177;GO:0046872;GO:0008235
isogroup39983	GO:0005737;GO:0070062;GO:0016020;GO:0005634;GO:0001085;GO:0008134;GO:0001190;GO:0061630;GO:0004842;GO:0010629;GO:0051224;GO:0043433;GO:0000122;GO:0045892;GO:0032410;GO:0045944;GO:0043161;GO:0051865;GO:0070534;GO:0016567;GO:0034765;GO:0042391;GO:1901016
isogroup4486	GO:0005623;GO:0005694;GO:0005829;GO:0005524;GO:0004618;GO:0006094;GO:0006096;GO:0016310
isogroup40471	GO:0005856;GO:0005789;GO:0070062;GO:0016021;GO:0005886;GO:0008631;GO:0015813;GO:0002037;GO:0010917;GO:0043280;GO:0032874
isogroup60054	GO:0047402;GO:0005975
isogroup18519	GO:0005737;GO:0005783;GO:0050777
isogroup72769	GO:0005829;GO:0005730;GO:0005634;GO:0005886;GO:0016874;GO:0003723;GO:0000977;GO:0001078;GO:0008270;GO:0045347;GO:0000122;GO:0006351
isogroup80423	GO:0005737;GO:0005856;GO:0005829;GO:0070062;GO:0031234;GO:0005634;GO:0005524;GO:0005131;GO:0004715;GO:0004713;GO:0031702;GO:0030154;GO:0016477;GO:0045087;GO:0035556;GO:0038083;GO:0006468;GO:0042127;GO:0060338;GO:0007169;GO:0060337
isogroup20654	GO:0005737;GO:0005634;GO:0005524;GO:0003677;GO:0003725;GO:0004386;GO:0042802;GO:0043021;GO:0003727;GO:0008270;GO:0045087;GO:0039530;GO:0032727;GO:0032728;GO:0016925;GO:0009615
isogroup15512	GO:0005901;GO:0009986;GO:0030666;GO:0070062;GO:0005887;GO:0043231;GO:0005765;GO:0031528;GO:0005886;GO:0005545;GO:0034186;GO:0034185;GO:0008035;GO:0070506;GO:0001530;GO:0001875;GO:0030169;GO:0001786;GO:0042803;GO:0005215;GO:0001618;GO:0044406;GO:0006702;GO:0043534;GO:0006707;GO:0033344;GO:0042632;GO:0070508;GO:0032497;GO:0001935;GO:0034384;GO:0034375;GO:0050892;GO:0015920;GO:0042157;GO:0034383;GO:…
isogroup23157	GO:0044194;GO:0005737;GO:0005829;GO:0004252;GO:0008236;GO:0019835;GO:0008626;GO:0007219;GO:0016485;GO:0001913
isogroup75710	GO:0005737;GO:0003730;GO:0045727
isogroup37037	GO:0016021;GO:0005778;GO:0007031
isogroup27470	GO:0005829;GO:0005769;GO:0012505;GO:0016021;GO:0005654;GO:0048471;GO:0045335;GO:0031201;GO:0032588;GO:0005484;GO:0000149;GO:0019905;GO:0032456;GO:0007032;GO:0090161;GO:0048193;GO:0006886;GO:1903827;GO:0042147;GO:0048278;GO:0006906
isogroup2966	GO:0005737;GO:0004850;GO:0042149;GO:0009166;GO:0006220;GO:0044206;GO:0006218;GO:0046108
isogroup46771	GO:0005524;GO:0004842;GO:0070936;GO:0006513
isogroup18773	GO:0005788;GO:0016671;GO:0015035;GO:0045454;GO:0034975;GO:0030433
isogroup85866	GO:0000139;GO:0016021;GO:0008378;GO:0047256;GO:0006486
isogroup36278	GO:0005737;GO:0005789;GO:0016021;GO:0070006;GO:0042277;GO:0008270;GO:0002250;GO:0019885;GO:0007267;GO:0043171;GO:0006508;GO:0008217;GO:0007165
isogroup24867	GO:0005737;GO:0051861;GO:0017089
isogroup74643	GO:1990393;GO:0005856;GO:0005829;GO:0016020;GO:0005634;GO:0042826;GO:0050750;GO:0003712;GO:0031625;GO:0043254;GO:0006357
isogroup58084
isogroup13133	GO:0005789;GO:0016021;GO:0031966
isogroup48241	GO:0016491
isogroup95148	GO:0016021;GO:0005764;GO:0005741;GO:0005525
isogroup52003	GO:0005634;GO:0003677;GO:0015074;GO:0006313
isogroup26311	GO:0005634;GO:0003677;GO:0043565;GO:0003700;GO:0030509;GO:0030154;GO:0008283;GO:0048566;GO:0045893;GO:0006355;GO:0048745;GO:0006351
isogroup440	GO:0031225;GO:0036513;GO:0005789;GO:0070062;GO:0000139;GO:0005886;GO:0030868;GO:0051117;GO:0043621;GO:1903070;GO:0031333;GO:1904153;GO:1904240;GO:0010508;GO:1903061
isogroup98847	GO:0005737;GO:0005874;GO:0008017;GO:0051301;GO:0007067
isogroup55916	GO:0047804;GO:0047315;GO:0016212;GO:0030170;GO:0009058;GO:0006520;GO:0070189
isogroup48231	GO:0005737;GO:0005634;GO:0005667;GO:0046872;GO:0000981;GO:0043565;GO:0003700;GO:0009880;GO:0035556;GO:0000122;GO:0060282;GO:0006357;GO:0006355;GO:0006351;GO:0007179
isogroup91901	GO:0005929;GO:0005886;GO:0003779;GO:0005525;GO:0005096;GO:0004550;GO:0006241;GO:0007010;GO:0061371;GO:0006183;GO:0001947;GO:0042461;GO:0035845;GO:0048793;GO:0015031;GO:0060041;GO:0010842;GO:0006228
isogroup14311	GO:0080008;GO:0005829;GO:0016604;GO:0016363;GO:0005654;GO:0005634;GO:0043234;GO:0007275;GO:0016567
isogroup78437	GO:0000139;GO:0016021;GO:0030246;GO:0046872;GO:0004653;GO:0006486
isogroup57619	GO:0016209;GO:0055114
isogroup59630	GO:0016281;GO:0008135;GO:0003743;GO:0006446
isogroup14164	GO:0005743;GO:0005525;GO:0003924;GO:0006412
isogroup53067	GO:0005524;GO:0004715
isogroup8312	GO:0016021;GO:0005743;GO:0015227;GO:0015171;GO:0006865;GO:0006839
isogroup76140	GO:0016021;GO:0031301;GO:0043231;GO:0005765;GO:0015181;GO:0015174;GO:0015189;GO:0080144;GO:0015809;GO:0015819
isogroup96996	GO:0016604;GO:0005654;GO:0000166;GO:0006260;GO:0000731;GO:0042593;GO:0035264;GO:0002023;GO:1901796;GO:0009749;GO:0000732
isogroup51611	GO:0017053;GO:0007049
isogroup95332	GO:0005737;GO:0030425;GO:0005783;GO:0000123;GO:0031011;GO:0071339;GO:0005730;GO:0005654;GO:0005634;GO:0043204;GO:0005844;GO:0002151;GO:0034046;GO:0008266;GO:0010521;GO:0006464;GO:0006310;GO:0006281;GO:0043984;GO:0043981;GO:0043982;GO:0051974;GO:1904357;GO:1904751;GO:0016579;GO:0006355;GO:0006351
isogroup47815	GO:0005789;GO:0016765;GO:0006489;GO:0016094;GO:0006486
isogroup30738	GO:0016021;GO:0005886;GO:0004945;GO:0006954;GO:0042981;GO:0097746
isogroup1149	GO:0070062;GO:0005759;GO:0005739;GO:0009055;GO:0050660;GO:0016491;GO:0033539;GO:0022904
isogroup37949	GO:0005737;GO:0005524;GO:0004359;GO:0003952;GO:0009435
isogroup76593	GO:0005737;GO:0005829;GO:0005783;GO:0016363;GO:0005634;GO:0005886;GO:0005524;GO:0000287;GO:0004672;GO:0004674;GO:0003723;GO:0007059;GO:0045087;GO:0035556;GO:0045071;GO:0045070;GO:0006468;GO:0050684;GO:0048024;GO:0008380;GO:0035092;GO:0000245;GO:0016032
isogroup26986	GO:0005737;GO:0005525;GO:0003924
isogroup110978	GO:0005737;GO:0005829;GO:0070062;GO:0005739;GO:0004816;GO:0005524;GO:0003676;GO:0006421;GO:0006418
isogroup93869	GO:0016021;GO:0031902;GO:0005765;GO:0046872;GO:0016491;GO:0055114
isogroup33724	GO:0000801;GO:0010369;GO:0000775;GO:0000777;GO:0005829;GO:0000776;GO:0000800;GO:0005874;GO:0030496;GO:0016604;GO:0005654;GO:0005634;GO:0005721;GO:0043234;GO:0005819;GO:0007059;GO:0000910;GO:0007067;GO:0016925;GO:0007062
isogroup1311	GO:0005759;GO:0005739;GO:0005777;GO:0008453;GO:0042803;GO:0043621;GO:0004760;GO:0019265
isogroup87337	GO:0005737;GO:0016021;GO:0043234;GO:0019966;GO:0004908;GO:0005149;GO:0030674
isogroup46875	GO:0015629;GO:0030424;GO:1904115;GO:0005938;GO:0005737;GO:0009898;GO:0031410;GO:0005789;GO:0005925;GO:0031673;GO:0030056;GO:0016021;GO:0014704;GO:0005882;GO:0016020;GO:0015630;GO:0035371;GO:0005635;GO:0005634;GO:0097038;GO:0048471;GO:0014069;GO:0042383;GO:0001725;GO:0030018;GO:0003779;GO:0005509;GO:0051010;GO:0042803;GO:0007409;GO:0007155;GO:0045104;GO:0046907;GO:0008090
isogroup99825	GO:0000781;GO:0016605;GO:0030915;GO:0005524;GO:0090398;GO:0000724;GO:0000722
isogroup8704	GO:0005794;GO:0031985;GO:0000139;GO:0016021;GO:0042803;GO:0007030;GO:0048193;GO:0000301
isogroup35448	GO:0016021;GO:0005886;GO:0007166
isogroup43635	GO:0034451;GO:0005813;GO:0005829;GO:0005615;GO:0005815;GO:0005654;GO:0005634;GO:0005136;GO:0010531;GO:0002376;GO:0007080;GO:0090307;GO:0032695;GO:0032815;GO:0031393;GO:0042521;GO:1905515;GO:0032733;GO:0042526;GO:0071539
isogroup79165
isogroup47068	GO:0003978;GO:0003974;GO:0006012
isogroup80978	GO:0005759;GO:0005739;GO:0005730;GO:0005524;GO:0004672;GO:0004674;GO:0004740;GO:0071398;GO:0071333;GO:0006006;GO:0097411;GO:0018105;GO:0035357;GO:0010510;GO:0010906;GO:2000377
isogroup95773	GO:0016021;GO:0005886;GO:0004957;GO:0007188;GO:0015701;GO:0001660;GO:0014827;GO:0060455;GO:0007200;GO:0007204;GO:0031622;GO:0035810;GO:0032496
isogroup64881	GO:0016021;GO:0005743;GO:0005739;GO:0005524;GO:0042626;GO:0006879
isogroup25698	GO:0005794;GO:0000139;GO:0043231;GO:0005886;GO:0019003;GO:0005525;GO:0003924;GO:0008022;GO:0006915;GO:0007050;GO:0008283;GO:0071480;GO:0090398;GO:0042832;GO:0006897;GO:0008286;GO:0097193;GO:0007093;GO:0008285;GO:0010629;GO:0034260;GO:0043524;GO:2000251;GO:0030335;GO:0045740;GO:0050679;GO:0070374;GO:0043547;GO:0032729;GO:0046330;GO:0043406;GO:2000630;GO:0046579;GO:1900029;GO:0045944;GO:0090303;GO:…
isogroup38360	GO:0097602;GO:2000060;GO:0015031
isogroup73965	GO:0005737;GO:0070062;GO:0016021;GO:0045121;GO:0005634;GO:0005886;GO:0046875;GO:0007411;GO:0009880;GO:0048013;GO:0001755;GO:0042102;GO:0031295
isogroup12509	GO:0005622;GO:0005634;GO:0030374;GO:0035257;GO:0045944;GO:0006351
isogroup44337	GO:0005789;GO:0005887;GO:0042577;GO:0008195;GO:0042392;GO:0060070;GO:0046839;GO:0006644;GO:0030111
isogroup103386	GO:0030126;GO:0005829;GO:0000139;GO:0005198;GO:0006886;GO:0016192
isogroup10082	GO:0005762;GO:0005739;GO:0003735;GO:0006412
isogroup29218	GO:0005634;GO:0046872;GO:0004518
isogroup2120	GO:0005737;GO:0005829;GO:0005758;GO:0005634;GO:0004857;GO:0031625;GO:0007049;GO:0071228;GO:0030216;GO:0051782;GO:0000122;GO:0048008;GO:0043065;GO:0006606;GO:0042127;GO:0051592;GO:0042493;GO:0032355;GO:0009749;GO:0042542;GO:0009612;GO:0032570;GO:0006351
isogroup68681	GO:0071339;GO:0005634;GO:0000812;GO:0005524;GO:0043141;GO:0016887;GO:0003678;GO:0070286;GO:0048565;GO:0006310;GO:0006281;GO:0003351;GO:0007507;GO:0044458;GO:0045892;GO:0060420;GO:0006351
isogroup88838	GO:0005789;GO:0031090;GO:0070330;GO:0020037;GO:0005506;GO:0043390;GO:0048252;GO:0002933
isogroup73439	GO:0009986;GO:0070062;GO:0016021;GO:0046007;GO:0031324;GO:0050710;GO:0070373;GO:2000134;GO:0014067;GO:0051898;GO:0050860;GO:0045591
isogroup36177	GO:0000151;GO:0097602;GO:0031624;GO:0032182;GO:0051443;GO:0045116
isogroup42847	GO:0032580;GO:0005886;GO:0005096;GO:0046872
isogroup19865	GO:0005634;GO:0003723;GO:0043249;GO:0006397;GO:0048025;GO:0033119;GO:0045595;GO:0008380
isogroup643	GO:0005576;GO:0016021;GO:0005886;GO:0030246;GO:0007160;GO:0006897;GO:0006954;GO:0016337
isogroup14635	GO:0016020;GO:0005634;GO:0003677;GO:0003713;GO:0003700;GO:0048469;GO:0060216;GO:0030098;GO:0030099;GO:0001649;GO:0045944;GO:0000209;GO:0006366
isogroup11640	GO:0005789;GO:0043231;GO:0005739;GO:0031090;GO:0070330;GO:0020037;GO:0005506;GO:0004497;GO:0016712;GO:0019825;GO:0001525;GO:0019369;GO:0048514;GO:0007155;GO:0006725;GO:0070301;GO:0071407;GO:0030199;GO:0043542;GO:0071603;GO:0019373;GO:0008210;GO:0008631;GO:0046466;GO:0033629;GO:0030336;GO:0008285;GO:0032088;GO:0006809;GO:0097267;GO:0055114;GO:0045766;GO:0043065;GO:0046427;GO:0010575;GO:2000377;GO:…
isogroup101232	GO:0016324;GO:0031526;GO:0005887;GO:0005886;GO:0015297;GO:0015184;GO:0015175;GO:0042605;GO:0015811;GO:0015804
isogroup57596	GO:0005829;GO:0012505;GO:0016021;GO:0005509;GO:0008289;GO:0008526;GO:0030971;GO:0006661;GO:0046488
isogroup74607	GO:0005741;GO:0005777;GO:0030151;GO:0016491;GO:0030170
isogroup26203	GO:0016021
isogroup103137	GO:0005737;GO:0002161;GO:0005524;GO:0004832;GO:0006438
isogroup35561	GO:0005789;GO:0016021;GO:0031201;GO:0005484;GO:0000149;GO:0005215;GO:0006888;GO:0015031;GO:0048280
isogroup22612	GO:0046872;GO:0003676
isogroup103000	GO:0005760;GO:0042645;GO:0003682;GO:0003677;GO:0003887;GO:0006260
isogroup13290	GO:0005737;GO:0005634;GO:0070694;GO:0050144;GO:0009159;GO:0009117;GO:0030307
isogroup29771	GO:0035578;GO:0005788;GO:0070062;GO:0005576;GO:0005615;GO:0043202;GO:0005764;GO:0004540;GO:0033897;GO:0003723;GO:0043312;GO:0006401
isogroup57309	GO:0044194;GO:0031410;GO:0031904;GO:0005615;GO:0016021;GO:0005886;GO:0005509;GO:0022829;GO:0006915;GO:0007623;GO:0019835;GO:0002357;GO:0051607;GO:0002418;GO:0051260;GO:0045471
isogroup58600	GO:0030127;GO:0005829;GO:0005789;GO:0012507;GO:0000139;GO:0048471;GO:0008270;GO:0019886;GO:0002474;GO:0048208;GO:0006888;GO:0006886;GO:2000189;GO:0050714;GO:0045714
isogroup86046	GO:0005634;GO:0003677;GO:0046872;GO:0006355;GO:0006351
isogroup94646	GO:0005813;GO:0031410;GO:0005769;GO:0030139;GO:0005783;GO:0005793;GO:0030134;GO:0005770;GO:0016020;GO:0005771;GO:0005634;GO:0000502;GO:0032947;GO:0043248;GO:0030433
isogroup38485	GO:0005856;GO:0005925;GO:0003779;GO:0005516;GO:0031032;GO:1904706
isogroup576	GO:0005829;GO:0005634;GO:0000932;GO:1990247;GO:0003723;GO:0048598;GO:1903679;GO:0043488
isogroup66229	GO:0016853;GO:0016874;GO:0031177;GO:0017000
isogroup30796	GO:0005737;GO:0005622;GO:0005089;GO:0035556;GO:0035023
isogroup77910	GO:0000177;GO:0005829;GO:0016020;GO:0005525;GO:0003924;GO:0003723;GO:0061014
isogroup1091	GO:0016021;GO:0005886
isogroup77636	GO:0005634;GO:0046872;GO:0000978;GO:0000981;GO:0001077;GO:0008285;GO:0045647;GO:0006357;GO:0006366
isogroup840	GO:0016021;GO:0016020;GO:0005524;GO:0016887
isogroup95492	GO:0016323;GO:0016021;GO:0005887;GO:0005886;GO:0022820;GO:0015079;GO:0015379;GO:0019901;GO:0035827;GO:0001525;GO:0071476;GO:0071477;GO:0007268;GO:0006811;GO:0010107;GO:0035826
isogroup49248
isogroup13690	GO:0016021;GO:0015293;GO:0006813
isogroup50987	GO:0005829;GO:0070062;GO:0005643;GO:0005654;GO:0005634;GO:0008139;GO:0008565;GO:0006607;GO:0006606;GO:0042542
isogroup14117	GO:0005829;GO:0005654;GO:0005634;GO:0048471;GO:0070182;GO:0007049;GO:0006261;GO:0001934
isogroup110299	GO:0005737;GO:0005829;GO:0016281;GO:0016020;GO:0005634;GO:0005844;GO:0005524;GO:0045296;GO:0008190;GO:0003729;GO:0032947;GO:0003723;GO:0008135;GO:0003743;GO:0031369;GO:0001662;GO:0002191;GO:0034645;GO:0032502;GO:0007005;GO:0010507;GO:1901215;GO:0010801;GO:0000184;GO:0000289;GO:0030307;GO:0008284;GO:0032270;GO:2000507;GO:1905537;GO:1900087;GO:1905618;GO:1905612;GO:0045666;GO:0033138;GO:0080135;GO:…
isogroup4159	GO:0005737;GO:0051861;GO:0017089
isogroup12966	GO:0005730;GO:0005634;GO:0032040;GO:0003723;GO:0007420;GO:0016569;GO:0000462
isogroup16316	GO:0005737;GO:0005829;GO:0005886;GO:0016605;GO:0003677;GO:0019966;GO:0032089;GO:0008270;GO:0043966;GO:0043967;GO:0050718;GO:0045618;GO:0048386;GO:0045893;GO:0060416;GO:0046683;GO:0032526
isogroup25218	GO:0005634;GO:0003677;GO:0004519;GO:0032502;GO:0015074;GO:0006313
isogroup77452	GO:0005654;GO:0017017;GO:0016791;GO:0004725;GO:0008138;GO:0000187;GO:0016311;GO:0001706;GO:0000165;GO:0035970;GO:0035335;GO:0006470
isogroup28127	GO:0005634;GO:0046982;GO:0043565;GO:0008283;GO:0033504;GO:0002088;GO:0007517;GO:0043066;GO:0048642;GO:0000122;GO:0045892;GO:0014029;GO:0007219;GO:0021501;GO:0006351
isogroup25616	GO:0005769;GO:0005764;GO:0005886;GO:0031699;GO:0060613;GO:0031651;GO:0090327;GO:0044252;GO:0071879;GO:0051443;GO:0043588;GO:0001659
isogroup4529	GO:0005737;GO:0005829;GO:0005874;GO:0030154;GO:0007399;GO:0007023
isogroup12382	GO:0005737;GO:0005789;GO:0016021;GO:0070006;GO:0042277;GO:0008270;GO:0002250;GO:0019885;GO:0007267;GO:0043171;GO:0006508;GO:0008217;GO:0007165
isogroup104937	GO:0016324;GO:0043190;GO:0043235;GO:0005524;GO:0042626;GO:0017127;GO:0046982;GO:0015248;GO:0033344;GO:0042632;GO:0030301;GO:0007588;GO:0045796;GO:0010949;GO:0015914;GO:0030300;GO:0042493;GO:0007584;GO:0015918
isogroup52914	GO:0005739;GO:0045252;GO:0004149;GO:0033512;GO:0006099
isogroup436	GO:0005783;GO:0005789;GO:0000506;GO:0003824;GO:0017176;GO:0006464;GO:0006506;GO:0016254
isogroup81756	GO:0005737;GO:0008579;GO:0005078;GO:0031434;GO:0031435;GO:0030295;GO:0004860;GO:0004725;GO:0008138;GO:0008330;GO:0000188;GO:0007254;GO:0046329;GO:0043508;GO:0006469;GO:0046330;GO:0043507;GO:0043410;GO:0045860;GO:0006470
isogroup27080	GO:0005783;GO:0016021;GO:0003723;GO:0016477;GO:0045668;GO:0045600;GO:0048146;GO:0034446;GO:0060510
isogroup46735	GO:0015629;GO:0003779;GO:0030042
isogroup1160	GO:0005905;GO:0030136;GO:0030665;GO:0005829;GO:0070062;GO:0001650;GO:0005925;GO:0043231;GO:0005765;GO:0005730;GO:0005886;GO:0038024;GO:0035615;GO:0008022;GO:0046332;GO:0006915;GO:0008283;GO:0035026;GO:0061024;GO:0007275;GO:0060766;GO:0043066;GO:0090090;GO:0032091;GO:1903077;GO:0045892;GO:0030335;GO:2000370;GO:2000643;GO:0045807;GO:0010718;GO:0010862;GO:0032436;GO:0001934;GO:0060391;GO:0045893;GO:…
isogroup59008	GO:0005759;GO:0005761;GO:0005634;GO:0070125;GO:0070124;GO:0071850;GO:0008284;GO:1903862
isogroup86110	GO:0005634;GO:0004842;GO:0000209
isogroup61410	GO:0005737;GO:0005634;GO:0043234;GO:0034618;GO:0016990;GO:0005509;GO:0042803;GO:0004668;GO:0019546;GO:0006325;GO:0006338;GO:0036414;GO:0036413;GO:0045087;GO:0006334;GO:0018101;GO:0006355;GO:0019827;GO:0006351
isogroup106610	GO:0030119;GO:1904115;GO:0030131;GO:0030659;GO:0005794;GO:0008089;GO:0048490;GO:0006886
isogroup5680	GO:0005694;GO:0016020;GO:0005730;GO:0005524;GO:0004004;GO:0003723;GO:0071392;GO:0010501
isogroup99076	GO:0005615;GO:0005509;GO:0030246;GO:0042806;GO:0010185;GO:0001868;GO:0045088
isogroup10102	GO:0016607;GO:0005634;GO:0003677;GO:0003713;GO:0045893
isogroup68268	GO:0005737;GO:0005829;GO:0005789;GO:0016021;GO:0005811;GO:0016020;GO:0005654;GO:0005886;GO:0016411;GO:0004465;GO:0004806;GO:0036155;GO:0055088;GO:0034389;GO:0019915;GO:0010891;GO:0010898;GO:0019433
isogroup45984	GO:0005737;GO:0072686;GO:0004842;GO:0030071
isogroup78177	GO:0016324;GO:0016323;GO:0005887;GO:0016020;GO:0005886;GO:0098794;GO:0005337;GO:0071333;GO:0071456;GO:0060079;GO:0007595;GO:0006139;GO:0015858;GO:0030431;GO:0015862
isogroup20382	GO:0015629;GO:0005884;GO:0045177;GO:0016324;GO:0097449;GO:0016323;GO:0005903;GO:0044297;GO:0071944;GO:0042995;GO:0051286;GO:0036064;GO:0030863;GO:0005737;GO:0098592;GO:0005829;GO:0005768;GO:0070062;GO:0005615;GO:0019898;GO:0001650;GO:0030175;GO:0005925;GO:0001772;GO:0016020;GO:0044393;GO:0005902;GO:0031528;GO:0043209;GO:0048471;GO:0005886;GO:0044853;GO:0001726;GO:0032587;GO:0097454;GO:0030315;GO:…
isogroup11858	GO:0005070;GO:0007165
isogroup101651	GO:0031429;GO:0005654;GO:0009982;GO:0003723;GO:0000495;GO:1990481;GO:0031118;GO:0031120;GO:0007004
isogroup64025	GO:0005737;GO:0005829;GO:0005783;GO:0030176;GO:0016020;GO:0031966;GO:0005739;GO:0043234;GO:0097718;GO:0005528;GO:0042802;GO:0046872;GO:0003755;GO:0006915;GO:0043010;GO:0001708;GO:0061077;GO:0021904;GO:0035556;GO:0035264;GO:0043066;GO:0001933;GO:0030513;GO:0007224;GO:0016032
isogroup39689	GO:0005801;GO:0005829;GO:0005789;GO:0032580;GO:0017119;GO:0005798;GO:0005886;GO:0047485;GO:0019905;GO:0000902;GO:0048208;GO:1902902;GO:0006909;GO:0006892;GO:0015031;GO:0060628;GO:0051223;GO:0001666;GO:0009636;GO:0006890;GO:1901998;GO:0006904
isogroup12765	GO:0071013;GO:0005737;GO:0016020;GO:0005654;GO:0005634;GO:0005524;GO:0004004;GO:0003723;GO:0031124;GO:0006406;GO:0000398;GO:0006405;GO:0006369
isogroup69594	GO:0006915
isogroup70609	GO:0005634;GO:0003677;GO:0046872;GO:0006355;GO:0006351
isogroup13599	GO:0005604;GO:0016323;GO:0005913;GO:0070938;GO:0043034;GO:0005737;GO:0005856;GO:0005829;GO:0016011;GO:0016010;GO:0005788;GO:0009897;GO:0070062;GO:0005576;GO:0005615;GO:0030175;GO:0005925;GO:0005796;GO:0016021;GO:0030027;GO:0033268;GO:0005654;GO:0005886;GO:0044853;GO:0045211;GO:0042383;GO:0003779;GO:0051393;GO:0005509;GO:0002162;GO:0043237;GO:0042169;GO:0008307;GO:0015631;GO:0017166;GO:0001618;GO:…
isogroup11428	GO:0071013;GO:0016020;GO:0005654;GO:0005634;GO:0005681;GO:0046540;GO:0005682;GO:0005524;GO:0008026;GO:0004004;GO:0042802;GO:0003723;GO:0000354;GO:0000398;GO:0001649
isogroup57286
isogroup106264	GO:0016021;GO:0005887;GO:0019899;GO:0007155;GO:0008283;GO:0007166;GO:0090002;GO:0045747;GO:0051604
isogroup16013	GO:0005622;GO:0005847;GO:0005654;GO:0003729;GO:0003723;GO:0031124;GO:0000398;GO:0098789;GO:0006369
isogroup69862	GO:0005829;GO:0005654;GO:0031588;GO:0004679;GO:0004672;GO:0019901;GO:0007050;GO:0006633;GO:0016236;GO:0035878;GO:0010628;GO:0051291;GO:0006468;GO:0045859;GO:1901796;GO:0007165
isogroup30770	GO:0031410;GO:0010008;GO:0016021;GO:0005886;GO:0005385;GO:0061088;GO:0010043;GO:0006829
isogroup92776	GO:0005794;GO:0000139;GO:0017119;GO:0006891;GO:0015031
isogroup26056	GO:0031463;GO:0016567;GO:0042787;GO:0006446
isogroup25752	GO:0016021;GO:0008201;GO:0004867;GO:0046914;GO:0007399
isogroup88243	GO:0000785;GO:0005694;GO:0000775;GO:0005829;GO:0016020;GO:0005654;GO:0005634;GO:0051301;GO:0051321;GO:0007067;GO:0032876;GO:0007062
isogroup10610	GO:0005829;GO:0016887;GO:0004842;GO:0008270;GO:0002040
isogroup54893	GO:0005743;GO:0005763;GO:0048027;GO:0070181;GO:0003735;GO:0000462;GO:0032543;GO:0070125;GO:0070124;GO:0043043;GO:0000028
isogroup3720	GO:0009925;GO:0005901;GO:0009986;GO:0009897;GO:0005887;GO:0031224;GO:0005739;GO:0005886;GO:0001621;GO:0001609;GO:0005085;GO:0007193;GO:0070588;GO:0071318;GO:0007186;GO:0008347;GO:0007599;GO:0045596;GO:0010700;GO:0070527;GO:0043270;GO:0071805;GO:0043491;GO:0051924;GO:1904139;GO:0006930
isogroup70682	GO:0015030;GO:0005829;GO:0016607;GO:0005654;GO:0005634;GO:0043234;GO:0005681;GO:0046540;GO:0042802;GO:0003723;GO:0000398;GO:0000244
isogroup2494	GO:0016593;GO:0005829;GO:0000784;GO:0005634;GO:0000993;GO:0001076;GO:0007049;GO:0071222;GO:0001711;GO:0033523;GO:0016570;GO:0010390;GO:0006378;GO:0043066;GO:0008285;GO:0050680;GO:0048147;GO:2000134;GO:0045638;GO:0000122;GO:0031442;GO:0032968;GO:0045944;GO:0030177;GO:0031648;GO:0034402;GO:0001558;GO:0019827;GO:0006368
isogroup30764	GO:0005737;GO:0005829;GO:0005783;GO:0005811;GO:0005654;GO:0005634;GO:0048471;GO:0043234;GO:0003677;GO:0042393;GO:0004864;GO:0019888;GO:0006260;GO:0035067;GO:0043524;GO:0045892;GO:0006913;GO:0006334;GO:0006337;GO:0043488;GO:0016032
isogroup41951	GO:0005654;GO:0005634;GO:0031519;GO:0035102;GO:0003677;GO:0008270;GO:0016574;GO:0007275
isogroup27027	GO:0005737;GO:0005634;GO:0005839;GO:0004298;GO:0051603
isogroup54792	GO:0005829;GO:0101003;GO:0005815;GO:0072686;GO:0005886;GO:0032587;GO:0030667;GO:0003779;GO:0044325;GO:0005102;GO:0017048;GO:0003723;GO:0030041;GO:0071420;GO:0007010;GO:0043312;GO:0030335;GO:0035372;GO:2000145;GO:0008360;GO:0032886;GO:0051279;GO:0007605
isogroup111135	GO:0005829;GO:0000790;GO:0005654;GO:0005634;GO:0005667;GO:0033613;GO:0003682;GO:0035035;GO:0042826;GO:0046982;GO:0019901;GO:0000978;GO:0000977;GO:0001105;GO:0000981;GO:0001085;GO:0046332;GO:0003705;GO:0001077;GO:0006915;GO:0061337;GO:0071277;GO:0048813;GO:0070375;GO:0000165;GO:0000002;GO:0048311;GO:0000122;GO:0010613;GO:0045944;GO:0055005
isogroup15868	GO:0005576;GO:0005811;GO:0016020;GO:0030496;GO:0005739;GO:0005634;GO:0031093;GO:0016491;GO:0002576
isogroup82656	GO:0005737;GO:0005769;GO:0005634;GO:0004197;GO:0044325;GO:0002039;GO:0004843;GO:0006914;GO:0006974;GO:0071347;GO:0030330;GO:0006281;GO:0043124;GO:0016579;GO:0010506;GO:0006511
isogroup48863	GO:0045111;GO:0005654;GO:0005634;GO:0005524;GO:0052836;GO:0052839;GO:0000829;GO:0052723;GO:0052724;GO:0000832;GO:0000828;GO:0000827;GO:0008440;GO:0043647;GO:0030308;GO:0006817;GO:0046854;GO:0043065;GO:0060337
isogroup91762	GO:0016324;GO:0070062;GO:0005887;GO:0005886;GO:0005452;GO:0090416;GO:0015101;GO:0015347;GO:0034356;GO:2001142;GO:0015695;GO:0043252;GO:0015747
isogroup111236	GO:0005737;GO:0005829;GO:0030529;GO:0000790;GO:0044798;GO:0005654;GO:0005634;GO:0005667;GO:0003682;GO:0000978;GO:0000981;GO:0043565;GO:0003700;GO:0008134;GO:0044212;GO:0000976;GO:0001077;GO:0001078;GO:0050853;GO:0033173;GO:0016477;GO:0006974;GO:0001816;GO:0014904;GO:0000122;GO:0030890;GO:0010628;GO:1901741;GO:0045944;GO:0045893;GO:0042493
isogroup16468	GO:0016209;GO:0055114
isogroup38163	GO:0016021
isogroup1354	GO:0000777;GO:0005737;GO:0005815;GO:0051301;GO:0007067
isogroup14396	GO:0005737;GO:0005874;GO:0005525;GO:0005200;GO:0007017
isogroup2573	GO:0005623;GO:0008199;GO:0004322;GO:0006879;GO:0006826
isogroup50684	GO:0005737;GO:0005829;GO:0042629;GO:0016020;GO:0005944;GO:0005886;GO:0016303;GO:0035005;GO:0005524;GO:0046875;GO:0016301;GO:0035004;GO:0046934;GO:0004672;GO:0004674;GO:0002250;GO:0001525;GO:0071320;GO:0001816;GO:0002407;GO:0006897;GO:0007186;GO:0097284;GO:0006954;GO:0045087;GO:0043303;GO:0035747;GO:0055118;GO:2000270;GO:0010897;GO:0030593;GO:0072672;GO:0014065;GO:0006661;GO:0016310;GO:0030168;GO:…
isogroup71861	GO:0016021;GO:0005886;GO:0004930;GO:0042813;GO:0007275
isogroup4713	GO:0005788;GO:0033116;GO:0030134;GO:0005576;GO:0005615;GO:0000139;GO:0005886;GO:0031093;GO:0005507;GO:0016491;GO:0004252;GO:0006953;GO:0007596;GO:0007597;GO:0048208;GO:0006888;GO:0030168;GO:0002576
isogroup41705	GO:0005737;GO:0005783;GO:0005524;GO:0004004;GO:1990247;GO:0003723;GO:0070063;GO:0008186;GO:0044829;GO:0070555;GO:0034612;GO:0006396
isogroup23530	GO:0034751;GO:0005737;GO:0005634;GO:0004874;GO:0070888;GO:0046983;GO:0003700;GO:0007049;GO:0032922;GO:0045892;GO:0045893;GO:0009410;GO:0006351
isogroup14001	GO:0031965;GO:0005643;GO:0003677;GO:0008270;GO:0051028;GO:0015031
isogroup58852	GO:0016021;GO:0031965;GO:0004553;GO:0005975;GO:0043568;GO:0051897;GO:0048741
isogroup26359	GO:0030659;GO:0035091;GO:0015031
isogroup30923	GO:0005634;GO:0043565;GO:0003700;GO:0006351
isogroup52423	GO:0005813;GO:0005737;GO:0005634;GO:0000242;GO:0005524;GO:0016301;GO:0046872;GO:0004672;GO:0004713;GO:0004702;GO:0051301;GO:0060271;GO:0007067;GO:0006468
isogroup23314	GO:0005829;GO:0005634;GO:0005524;GO:0046872;GO:0019901;GO:0004674;GO:0051301;GO:0007067;GO:0007077
isogroup32469	GO:0005905;GO:0005886;GO:0035091;GO:0005546;GO:0001786;GO:0043009;GO:0048268;GO:0072583;GO:0010324;GO:0072659
isogroup15497	GO:0036064;GO:0005737;GO:0005739;GO:0032391;GO:0005886;GO:0060271;GO:0007010;GO:0008360;GO:0007224
isogroup100903	GO:0005829;GO:0032580;GO:0000139;GO:0016021;GO:0005759;GO:0047238;GO:0046872;GO:0050510;GO:0030206
isogroup24664	GO:0005739;GO:0003995;GO:0050660;GO:0006629;GO:0006574
isogroup30535	GO:0016021;GO:0005886;GO:0047710;GO:0046872;GO:0007596;GO:0008152;GO:0030194
isogroup7245	GO:0005925;GO:0005654;GO:0005096;GO:0046872;GO:0032403;GO:0048266;GO:0008277
isogroup3311	GO:0005623;GO:0008199;GO:0006879;GO:0006826
isogroup19479	GO:0005829;GO:0000118;GO:0005730;GO:0005654;GO:0005634;GO:0005667;GO:0046872;GO:0003700;GO:0008134;GO:0044212;GO:0045893;GO:0006357;GO:0006351
isogroup9628
isogroup22342	GO:0005737;GO:0005829;GO:0070062;GO:0005634;GO:0043234;GO:0005524;GO:0019210;GO:0019904;GO:0042803;GO:0019901;GO:0004830;GO:0001525;GO:0006469;GO:0010628;GO:0031334;GO:0045765;GO:0010835;GO:0006436
isogroup17861	GO:0005737;GO:0045121;GO:0005739;GO:0005634;GO:0005886;GO:0003729;GO:0008233;GO:0042803;GO:0006914;GO:0070301;GO:0034599;GO:0006954;GO:0060548;GO:2000277;GO:0006517;GO:0050821;GO:0043523;GO:0006979;GO:0007338
isogroup15160	GO:0005905;GO:0016021;GO:0016964;GO:0005509
isogroup28641	GO:0016021;GO:0005753
isogroup10425	GO:0005634;GO:0019784;GO:0004843;GO:0043130;GO:0016579;GO:0035871;GO:0071108;GO:0070536
isogroup64134	GO:0005739;GO:0005634;GO:0003677;GO:0003906;GO:0008311;GO:0008270;GO:0006284;GO:0007049;GO:0006310
isogroup51640	GO:0010008;GO:0070062;GO:0016021
isogroup20549	GO:0015629;GO:0005769;GO:0010008;GO:0070062;GO:0005770;GO:0045335;GO:0030670;GO:0005886;GO:0001726;GO:0019003;GO:0005525;GO:0003924;GO:0006897;GO:0007032;GO:0015031;GO:0097494
isogroup106851	GO:0005737;GO:0005795;GO:0005634;GO:0005524;GO:0004674;GO:0051301;GO:0090166;GO:0007067;GO:0018105;GO:0008360
isogroup84832	GO:0009986;GO:0005783;GO:0031012;GO:0005576;GO:0005615;GO:0005796;GO:0005886;GO:0004175;GO:0008201;GO:0048406;GO:0004252;GO:0070268;GO:0007368;GO:0009100;GO:0042157;GO:0032455;GO:0032902;GO:0016486;GO:0016485;GO:0030510;GO:0032940;GO:0007354
isogroup96472	GO:0005829;GO:0005654;GO:0045296;GO:0042802
isogroup9707	GO:0005634;GO:0003677;GO:0046983;GO:0000977;GO:0003700;GO:0009952;GO:0034672;GO:0048546;GO:0048566;GO:0031018;GO:0001706;GO:0042593;GO:0061008;GO:0030902;GO:0021575;GO:0035622;GO:0001889;GO:0072576;GO:0043049;GO:0030916;GO:0048840;GO:0032474;GO:0031016;GO:1990798;GO:0045893;GO:0006357;GO:0021571;GO:0021664;GO:0021572;GO:0021667;GO:0048752;GO:0006351;GO:0035148;GO:0003323
isogroup13095	GO:0015629;GO:0005884;GO:0005911;GO:0005829;GO:0070062;GO:0012506;GO:0003779;GO:0030695;GO:0042802;GO:0043274;GO:0019901;GO:0048365;GO:0017124;GO:0031267;GO:0030041;GO:0030048;GO:0008154;GO:0007596;GO:0032488;GO:0006952;GO:0016197;GO:0008544;GO:0038096;GO:0006955;GO:2000146;GO:0051497;GO:2000601;GO:0006461;GO:0008064;GO:0010591;GO:0051492;GO:0002625;GO:0042110;GO:0050852
isogroup56525	GO:0005737;GO:0005635;GO:0015269;GO:0052866;GO:0004725;GO:0046856
isogroup34514	GO:0071013;GO:0016020;GO:0005654;GO:0003723;GO:0000398
isogroup1596	GO:0005737;GO:0005730;GO:0002437
isogroup59718	GO:0005829;GO:0005759;GO:0005739;GO:0004359;GO:0008652;GO:0007268;GO:0006537;GO:0014047;GO:0006543;GO:0051289;GO:0002087;GO:0001967
isogroup5571	GO:0005739;GO:0005634
isogroup52798	GO:0005509;GO:0030154;GO:0007275
isogroup29077	GO:0031526;GO:0005737;GO:0005778;GO:0005777;GO:0007031
isogroup1595	GO:0005615;GO:0001872;GO:0003823;GO:0001848;GO:0004866;GO:0006957;GO:0006958;GO:0042742;GO:0006954
isogroup6801	GO:0005737;GO:0042470;GO:0005634;GO:0005886;GO:0005524;GO:0016887;GO:0051219;GO:0051082;GO:0006457;GO:0046677;GO:0009409;GO:0009408
isogroup91238	GO:0005829;GO:0005654;GO:0005634;GO:0005886;GO:0017053;GO:0003677;GO:0004407;GO:0003700;GO:0044212;GO:0048821;GO:0097368;GO:0080182;GO:0036124;GO:0034773;GO:0045892;GO:0045944;GO:0006349;GO:0006357;GO:0007283;GO:0006366
isogroup50218	GO:0005615;GO:0016021;GO:0070373;GO:0051090
isogroup20942	GO:0005634;GO:0003723;GO:0000380;GO:0000395;GO:0048025;GO:0006355;GO:0006351
isogroup65238	GO:0005856;GO:0005829;GO:0005886;GO:0051015;GO:0045296;GO:0007155;GO:0007266
isogroup25374	GO:0005654;GO:0005634;GO:0003677;GO:0046872;GO:0042975;GO:0007512;GO:0048704;GO:0007507;GO:0003007;GO:0000122;GO:1900159;GO:0045600;GO:1902466;GO:0045672;GO:0035360;GO:0045944;GO:0006351
isogroup88	GO:0005789;GO:0031090;GO:0020037;GO:0005506;GO:0004497;GO:0016705
isogroup2310	GO:0030127;GO:0005829;GO:0005789;GO:0012507;GO:0000139;GO:0048471;GO:0008270;GO:0019886;GO:0002474;GO:0048208;GO:0006888;GO:0006886;GO:2000189;GO:0050714;GO:0045714
isogroup99830	GO:0005737;GO:0005829;GO:0005743;GO:0005758;GO:0005739;GO:0005634;GO:0048471;GO:0003677;GO:0071949;GO:0016174;GO:0046983;GO:0006919;GO:1904045;GO:0071392;GO:0070301;GO:0071732;GO:0090650;GO:0070059;GO:0051402;GO:0043525;GO:1902510;GO:0002931;GO:1902065;GO:0009636
isogroup19004	GO:0000139;GO:0016021;GO:0001665;GO:0008373;GO:0009311;GO:0006486;GO:0018279
isogroup7407	GO:0005737;GO:0005654;GO:0005681;GO:0003677;GO:0003723;GO:0006397;GO:0006357;GO:0008380;GO:0006351
isogroup30729	GO:0005737;GO:0005634;GO:0000151;GO:0070728;GO:0061630;GO:0004842;GO:0008270;GO:0071233;GO:0006342;GO:0033522;GO:0007141;GO:0032007;GO:0007283;GO:0006511;GO:0071596
isogroup30220	GO:0005604;GO:0005509;GO:0030154;GO:0001654;GO:0060173;GO:0045667;GO:0007165
isogroup27127	GO:0000139;GO:0016021;GO:0015385;GO:0006885
isogroup38636	GO:0030864;GO:0031941;GO:0016459;GO:0003779;GO:0005524;GO:0005516;GO:0003774;GO:0050830;GO:0007162;GO:0043312;GO:0002446;GO:0030335;GO:0032956;GO:0045088
isogroup90186	GO:0005576;GO:0001568;GO:0048264;GO:0035162;GO:0030513;GO:0045765;GO:0030510
isogroup55590
isogroup41092	GO:0005737;GO:0043231;GO:0016020;GO:0005886;GO:0052794;GO:0052795;GO:0052796;GO:0004308;GO:0006689;GO:0009313
isogroup49659	GO:0005634;GO:1900052;GO:0006355
isogroup92050	GO:0005581;GO:0016021;GO:0030246;GO:0046872
isogroup704	GO:0016021;GO:0005739;GO:0047372;GO:0046464
isogroup63534	GO:0051998;GO:0008757;GO:0032259;GO:2001020
isogroup100828	GO:0010008;GO:0005794;GO:0000139;GO:0016021;GO:0015031;GO:0006904
isogroup64278	GO:0032133;GO:0000780;GO:0030496;GO:0005634;GO:0005876;GO:0051233;GO:0031616;GO:0005524;GO:0035174;GO:0046872;GO:0004674;GO:0004712;GO:0009838;GO:0034644;GO:0007059;GO:0036089;GO:0043988;GO:0000226;GO:0000281;GO:0051256;GO:0007052;GO:0002903;GO:0032466;GO:0000122;GO:0032467;GO:0034501;GO:0006468;GO:0032465;GO:0031577
isogroup78219	GO:0030054;GO:0045335;GO:0030670;GO:0055038;GO:0008021;GO:0030672;GO:0019003;GO:0005525;GO:0003924;GO:0071468;GO:0045054;GO:0035773;GO:0032402;GO:0001881;GO:0045055;GO:0044070;GO:2001135;GO:2000008;GO:1990126;GO:0033572
isogroup67	GO:0005576;GO:0004867;GO:0030212
isogroup50398	GO:0016021;GO:0005886;GO:0043235;GO:0050859;GO:0051280
isogroup10182	GO:0005634;GO:0003677;GO:0046872;GO:0071908;GO:0003140;GO:0007368;GO:0035469;GO:0006355;GO:0006351
isogroup20665	GO:0071013;GO:0005911;GO:0030057;GO:0005882;GO:0016020;GO:0016607;GO:0005886;GO:0003677;GO:0003723;GO:0005198;GO:0007155;GO:0000398;GO:0006355;GO:0006351
isogroup39624	GO:0005604;GO:0005581;GO:0005201
isogroup68345	GO:0005634;GO:0003677;GO:0006355;GO:0006351
isogroup29442	GO:0005680;GO:0005829;GO:0005654;GO:0031145;GO:0051301;GO:0007067;GO:0051436;GO:0051437;GO:0043161;GO:0070979;GO:0042787;GO:0051439
isogroup5330	GO:0005524;GO:0031435;GO:0043130;GO:0004842;GO:0039020;GO:0016567
isogroup30928	GO:0005938;GO:0043034;GO:0005856;GO:0003779;GO:0005509;GO:0005516;GO:0051693
isogroup27580	GO:0005737;GO:0005874;GO:0005815;GO:0030154;GO:0051301;GO:0007067;GO:0007399;GO:0006810
isogroup22505	GO:0031526;GO:0005737;GO:0016021;GO:0030529;GO:0005886;GO:0015254;GO:0015265;GO:0015250;GO:0015793;GO:0070295;GO:0042493;GO:0007283;GO:0015840;GO:0006833
isogroup23042	GO:0005576;GO:0016787
isogroup859	GO:0030877;GO:0005829;GO:0070062;GO:0005641;GO:0005654;GO:0019005;GO:0019904;GO:0042803;GO:0031625
isogroup1836	GO:0005730;GO:0046872;GO:0003676
isogroup12014	GO:0005615;GO:0005125;GO:0008083;GO:0005160;GO:0001525;GO:0030509;GO:0048468;GO:0010862;GO:0042981;GO:0043408;GO:0060395
isogroup16662	GO:0005737;GO:0008146;GO:0006584;GO:0008202;GO:0006805
isogroup38928	GO:0005829;GO:0031234;GO:0005524;GO:0004715;GO:0004713;GO:0005102;GO:0050853;GO:0030154;GO:0016477;GO:0045087;GO:0038083;GO:0032024;GO:0042127;GO:0007169
isogroup54762	GO:0005737;GO:0005730;GO:0005654;GO:0005634;GO:0005524;GO:0003682;GO:0061631;GO:0061630;GO:0031625;GO:0004842;GO:0006974;GO:0006281;GO:0036297;GO:0051865;GO:0070979;GO:0044314;GO:0035519;GO:0070936;GO:0085020;GO:0070534;GO:0006513;GO:0016567
isogroup6279	GO:0031466;GO:0005737;GO:0005829;GO:0005654;GO:0005634;GO:0097602;GO:0019788;GO:0008270;GO:0006919;GO:0008637;GO:0021799;GO:0008631;GO:0043066;GO:0045116;GO:0016567;GO:0021942
isogroup14545	GO:0031462;GO:0031463;GO:0031464;GO:0031461;GO:0005737;GO:0005171;GO:0005102;GO:0031625;GO:0055105;GO:0007166;GO:0072359;GO:0042692;GO:0008285;GO:0042130;GO:0001843;GO:0050715;GO:0045086;GO:0042327;GO:0040029;GO:0032434;GO:0001570
isogroup94710	GO:0031429;GO:0005654;GO:0009982;GO:0003723;GO:0000495;GO:1990481;GO:0031118;GO:0031120;GO:0007004
isogroup56081	GO:0005576;GO:0004519;GO:0004540;GO:0003723;GO:0001525;GO:0030154;GO:0050829;GO:0050830;GO:0002376
isogroup76685	GO:0046872;GO:0008237;GO:0016795;GO:0102009
isogroup75901	GO:0005524;GO:0004356;GO:0034024;GO:0006542;GO:0009447
isogroup6962	GO:0005634;GO:0006355;GO:0006351
isogroup197	GO:0016021;GO:0042612;GO:0002474
isogroup14740	GO:0005737;GO:0030425;GO:0005783;GO:0031307;GO:0031966;GO:0005741;GO:0005739;GO:0005635;GO:0005654;GO:0005634;GO:0014069;GO:0051020;GO:0042802;GO:0046982;GO:0042803;GO:0006915;GO:0048102;GO:0050873;GO:0010659;GO:0008219;GO:0071279;GO:0070301;GO:0071456;GO:0071260;GO:0021987;GO:0051607;GO:0008626;GO:0097193;GO:1990144;GO:0043653;GO:0097345;GO:0035694;GO:0043066;GO:0060548;GO:0045837;GO:0010637;GO:…
isogroup41668	GO:0033557;GO:0017108;GO:0046872;GO:0006310;GO:0006281
isogroup45643	GO:0005789;GO:0033116;GO:0005794;GO:0016021;GO:0016192
isogroup11234	GO:0009897;GO:0070062;GO:0005887;GO:0030246;GO:0015026;GO:0007155;GO:0007166
isogroup32870	GO:0032154;GO:0005829;GO:0005769;GO:0070062;GO:0005654;GO:0005634;GO:0005886;GO:0046872;GO:0008237;GO:0019904;GO:0004843;GO:0007259;GO:0000281;GO:0043524;GO:0014067;GO:0046580;GO:0008284;GO:0016579
isogroup83020	GO:0000785;GO:0070062;GO:0005634;GO:0032116;GO:0003682;GO:0070087;GO:0042826;GO:0036033;GO:0008022;GO:0047485;GO:0007420;GO:0034613;GO:0006974;GO:0071481;GO:0050890;GO:0048589;GO:0042471;GO:0048701;GO:0048557;GO:0035115;GO:0048703;GO:0035261;GO:0048592;GO:0060325;GO:0045444;GO:0035136;GO:0061010;GO:0007507;GO:0003007;GO:0034088;GO:0007064;GO:0000122;GO:0045892;GO:0003151;GO:0031065;GO:0040018;GO:…
isogroup96631	GO:0005739;GO:0097193;GO:0043280;GO:0090200
isogroup59569	GO:0005634;GO:0004197;GO:0042393;GO:0004843;GO:0036459;GO:0003713;GO:0043130;GO:0008270;GO:0051301;GO:0006974;GO:0016578;GO:0070537;GO:0007067;GO:0045893;GO:0045901;GO:0051289;GO:0051726;GO:0006351;GO:0006511
isogroup23688	GO:0005737;GO:0005868;GO:0030286;GO:0005874;GO:0045505;GO:0003774;GO:0007018;GO:0006810
isogroup5251	GO:0005789;GO:0016021;GO:0016020;GO:0004581;GO:0004576;GO:0007368;GO:0006486;GO:0006487;GO:0018279
isogroup31188	GO:0005783;GO:0005789;GO:0016021;GO:0016020;GO:0031965;GO:0003677;GO:0050291;GO:0046513;GO:0030148
isogroup2331	GO:0005634;GO:0005524;GO:0004674;GO:0055013;GO:0007507
isogroup82080	GO:0005737;GO:0005829;GO:0043231;GO:0005730;GO:0005634;GO:0070530;GO:0003950;GO:0034356;GO:0048147;GO:0010629;GO:0032088;GO:0033159;GO:1900045;GO:0045071;GO:0006471;GO:0070213;GO:0070212;GO:0010847
isogroup82989	GO:0000932;GO:0005524;GO:0004386;GO:0003723;GO:0035279
isogroup63598	GO:0005777;GO:0008453;GO:0042803;GO:0043621;GO:0004760
isogroup104911	GO:0005634;GO:0003677;GO:0046872;GO:0003700;GO:0007275;GO:0006355;GO:0006351
isogroup28523	GO:0005829;GO:0016607;GO:0005654;GO:0005634;GO:0003723;GO:0001078;GO:0000122;GO:0032204;GO:0006351
isogroup21521	GO:0016942;GO:0042567;GO:0005622;GO:0001968;GO:0031994;GO:0031995;GO:0007568;GO:0071320;GO:0071407;GO:0007565;GO:0042593;GO:0006006;GO:0031069;GO:0035556;GO:0048286;GO:0060056;GO:0030336;GO:0045926;GO:0043569;GO:1901862;GO:0045668;GO:1904205;GO:0014912;GO:0048662;GO:0017148;GO:0001649;GO:0043568;GO:0051897;GO:0001558;GO:0010906;GO:0040008;GO:0043567;GO:0060416;GO:0051146;GO:0044342
isogroup89573	GO:0005768;GO:0006886;GO:1990126
isogroup12046	GO:0043209
isogroup73904	GO:0016324;GO:0016021;GO:0004180;GO:0016805;GO:0046872;GO:0008237
isogroup108258	GO:0005783;GO:0005789;GO:0070062;GO:0016021;GO:0043231;GO:0005743;GO:0005739;GO:0005777;GO:0004029;GO:0004030;GO:0046577;GO:0050061;GO:0052814;GO:0006081;GO:0007417;GO:0008544;GO:0055114;GO:0007422;GO:0033306;GO:0006714
isogroup25723	GO:0071944;GO:0005913;GO:0034451;GO:0005737;GO:0005829;GO:0070062;GO:0005882;GO:0045095;GO:0005815;GO:0005730;GO:0048471;GO:0098641;GO:0003723;GO:0097110;GO:0005198;GO:0009653;GO:0007049;GO:0070268;GO:0097191;GO:0043000;GO:0097284;GO:0045104;GO:0031424;GO:0043066;GO:0033209;GO:0016032
isogroup32726	GO:0016021
isogroup33348	GO:0005739
isogroup85545	GO:0005737;GO:0005856;GO:0005925;GO:0007155
isogroup40542	GO:0005605;GO:0005604;GO:0070062;GO:0005576;GO:0005615;GO:0043256;GO:0005608;GO:0045202;GO:0043083;GO:0005178;GO:0014002;GO:0048677;GO:0007411;GO:0007155;GO:0000904;GO:0030198;GO:0072274;GO:0072249;GO:0007528;GO:0031175;GO:0060041;GO:0014044;GO:0050808;GO:0007601
isogroup45550	GO:0005737;GO:0020037;GO:0005506;GO:0019825;GO:0005344
isogroup107105	GO:0005829;GO:0016020;GO:0016604;GO:0005654;GO:0005634;GO:0005524;GO:0046872;GO:0004652;GO:0003723;GO:0006378;GO:0043631
isogroup16858	GO:0000777;GO:0005829;GO:0000776;GO:0015630;GO:0005654;GO:0005634;GO:0051233;GO:0016846;GO:0001667;GO:0051301;GO:0034508;GO:0008152;GO:0007067;GO:0031508;GO:0032467;GO:0033044
isogroup36062	GO:0005829;GO:0048471;GO:0005886;GO:0005096;GO:0007010;GO:0043066;GO:0007165
isogroup62977	GO:0070062;GO:0005794;GO:0030867;GO:0005506;GO:0031418;GO:0033823;GO:0008475;GO:0070831;GO:0032870;GO:0030199;GO:0001886;GO:0048730;GO:0046947;GO:0001701;GO:0060425;GO:0021915;GO:0017185;GO:0008104;GO:0006493;GO:0042311
isogroup47976	GO:0009986;GO:0005737;GO:0070062;GO:0031941;GO:0030175;GO:0030027;GO:0005874;GO:0005902;GO:0051015;GO:0071933;GO:0005516;GO:0005547;GO:0048365;GO:0017048;GO:0034314;GO:0043087;GO:0070493
isogroup108162	GO:0005634;GO:0003677;GO:0016569;GO:0043486;GO:0006355;GO:0006351
isogroup28327	GO:0005737;GO:0005856;GO:0012505;GO:0016020;GO:0005634;GO:0005524;GO:0020037;GO:0042393;GO:0035401;GO:0046872;GO:0004713;GO:0042977;GO:0002250;GO:0019221;GO:0030218;GO:0035409;GO:0045087;GO:0060397;GO:0042517;GO:0046777;GO:0007165
isogroup47757	GO:0005737;GO:0004177;GO:0046872;GO:0008235
isogroup30302	GO:0000438;GO:0005675;GO:0005634;GO:0003676;GO:0008270;GO:0006289;GO:0006468;GO:0006357;GO:0006366
isogroup975	GO:0008106
isogroup29209	GO:0005737;GO:0000812;GO:0042393;GO:0016569;GO:0043486
isogroup51819	GO:0030119;GO:0030131;GO:0030669;GO:0030136;GO:0030665;GO:0005737;GO:0030659;GO:0005829;GO:0005794;GO:0000139;GO:0043231;GO:0005765;GO:0016020;GO:0055037;GO:0032588;GO:0030742;GO:0019894;GO:0008565;GO:0017137;GO:0005215;GO:0019886;GO:0035646;GO:0090160;GO:0006886;GO:0032438;GO:0043323;GO:0045954;GO:0050690
isogroup22674	GO:0005887;GO:0004938;GO:0071880;GO:0007267;GO:0007194;GO:0030168;GO:0006940;GO:0019229
isogroup79066	GO:0005737;GO:0005925;GO:0001725;GO:0008134;GO:0008270;GO:0007155;GO:0006357;GO:0006351
isogroup7750	GO:0008446;GO:0070401;GO:0042351;GO:0019673;GO:0007219
isogroup38915	GO:0005901;GO:0031410;GO:0030659;GO:0070062;GO:0016021;GO:0043231;GO:0005635;GO:0031965;GO:0005886;GO:0005543;GO:0008015;GO:0034605;GO:0006936;GO:0007520;GO:0001778;GO:0030947
isogroup62610	GO:0070062;GO:0005524;GO:0045127;GO:0009384;GO:0006044;GO:0019262
isogroup33784	GO:0072562;GO:0009897;GO:0042571;GO:0003823;GO:0034987;GO:0050853;GO:0006958;GO:0042742;GO:0045087;GO:0006911;GO:0006910;GO:0050871
isogroup33033	GO:0032541;GO:0005829;GO:0005783;GO:0005789;GO:0016021;GO:0016020;GO:0031965;GO:0015485;GO:0070273;GO:0001786;GO:0005548;GO:0032148;GO:0045444;GO:0030336;GO:0010891;GO:0036150;GO:0015914;GO:2001275;GO:0046628;GO:0051897;GO:0090204
isogroup72924	GO:0012505;GO:0016021;GO:0005578;GO:0051216;GO:0030154
isogroup44700	GO:0005634;GO:0003677;GO:0046872;GO:0003700;GO:0006355;GO:0006351
isogroup6886	GO:0009986;GO:0070062;GO:0005615;GO:0044228;GO:0016021;GO:0005622;GO:0005886;GO:0005524;GO:0032036;GO:0043548;GO:0001786;GO:0046982;GO:0004713;GO:0004714;GO:0031100;GO:0043277;GO:0001974;GO:0048469;GO:0031668;GO:0070301;GO:0035457;GO:0071222;GO:0097028;GO:0007167;GO:0034101;GO:0021885;GO:0006954;GO:0045087;GO:0001779;GO:0043066;GO:0001818;GO:2000669;GO:0032689;GO:0051250;GO:0043524;GO:0032720;GO:…
isogroup56025	GO:0005739;GO:0005840
isogroup9901	GO:0072562;GO:0070062;GO:0005615;GO:0001851;GO:0043395;GO:0008201;GO:0006956;GO:0006957;GO:0030449
isogroup98211	GO:0005737;GO:0016604;GO:0005730;GO:0042802;GO:0016740;GO:0008270;GO:0016567
isogroup53227	GO:0005938;GO:0005815;GO:0030427;GO:0000922;GO:0004857;GO:0090527;GO:0000902;GO:1904428;GO:0031175
isogroup21963	GO:0016021;GO:0005739;GO:0017059;GO:0030170;GO:0004758;GO:0046513;GO:1904504;GO:0046511;GO:0030148;GO:0006686;GO:0046512
isogroup76866	GO:0046872
isogroup102439	GO:0005813;GO:0031410;GO:0005829;GO:0005793;GO:0070062;GO:0090543;GO:0043231;GO:0030496;GO:0005635;GO:0045296;GO:0090541;GO:0032403;GO:0019904;GO:0009838;GO:0051301;GO:0000910;GO:0045184;GO:0048672;GO:0045862;GO:0008104;GO:0015031;GO:0046745;GO:0019076
isogroup27587	GO:0042583;GO:0005829;GO:0005783;GO:0005576;GO:0031966;GO:0005634
isogroup5755	GO:0005829;GO:0005654;GO:0003755;GO:0003723;GO:0006457
isogroup21854	GO:0015629;GO:0005737;GO:0030139;GO:0001726;GO:0003785;GO:0042802;GO:0005102;GO:0030036;GO:0007155;GO:0071498;GO:2001013;GO:0072102;GO:0030035;GO:0006928;GO:0050680;GO:0072160;GO:0007009;GO:0061333;GO:0007169
isogroup5388	GO:0005737;GO:0030529;GO:0005654;GO:0005634;GO:0090575;GO:0003677;GO:0003723;GO:0001837;GO:0000122;GO:0045893;GO:0006351
isogroup6863
isogroup78908	GO:0005768;GO:0016021;GO:0005887;GO:0005886;GO:0004967;GO:0017046;GO:0007189;GO:0007188;GO:0007166;GO:0006887;GO:0007186;GO:0042593;GO:0009755;GO:0070873;GO:0042594
isogroup89570	GO:0030863;GO:0032437;GO:0070062;GO:1903561;GO:0005916;GO:0043231;GO:0016328;GO:0016020;GO:0015630;GO:0043209;GO:0033270;GO:0030018;GO:0003779;GO:0045296;GO:0005509;GO:0005516;GO:0046982;GO:0030507;GO:0051693
isogroup14782	GO:0005856;GO:0005829;GO:0070062;GO:0019898;GO:0005622;GO:0016020;GO:0005634;GO:0005886;GO:0050473;GO:0036403;GO:0005509;GO:0005506;GO:0016165;GO:0008289;GO:0006915;GO:0019369;GO:0051122;GO:0043651;GO:0006629;GO:0019372;GO:0045786;GO:0030336;GO:0008285;GO:0045926;GO:0090197;GO:0045618;GO:0010744;GO:0035360;GO:0030850;GO:0030856
isogroup28754	GO:0005737;GO:0017022;GO:0061630;GO:0004842;GO:0008270;GO:0043523
isogroup66522	GO:0031307;GO:0016020;GO:0005743;GO:0005741;GO:0005739;GO:0004095;GO:0042802;GO:1990698;GO:0009437;GO:0006853;GO:0071398;GO:0007623;GO:0042755;GO:0030855;GO:0006635;GO:0006006;GO:0001676;GO:0032000;GO:0051260;GO:0050796;GO:0042493;GO:0014070;GO:0006641
isogroup48148	GO:0005737;GO:0005634;GO:0007601
isogroup82761	GO:0042583;GO:0005829;GO:0005783;GO:0005576;GO:0031966;GO:0005634
isogroup3580	GO:0005576;GO:0005887;GO:0005886;GO:0004252
isogroup7757	GO:0020002;GO:0016020;GO:0005524;GO:0004714
isogroup38949	GO:0005737
isogroup39958	GO:0005741;GO:0005524;GO:0004370;GO:0019563;GO:0006072
isogroup111262	GO:0005654;GO:0003723;GO:0031124;GO:0000398;GO:0006369
isogroup13859	GO:0015629;GO:0044291;GO:0043034;GO:0005737;GO:0005829;GO:0070062;GO:0005925;GO:0005765;GO:0016020;GO:0005634;GO:0005886;GO:0042383;GO:0030315;GO:0031982;GO:0045296;GO:0003723;GO:0044548;GO:0097493;GO:0051259;GO:0043484;GO:1901385
isogroup3150	GO:0044194;GO:0031410;GO:0005829;GO:0031904;GO:0005576;GO:0016021;GO:0016020;GO:0005886;GO:0005509;GO:0022829;GO:0019835;GO:0002357;GO:0051607;GO:0002418;GO:0001771;GO:0051260
isogroup16309	GO:0005737;GO:0005634;GO:0017061;GO:0019509;GO:0006166
isogroup75257	GO:0030127;GO:0000139;GO:0030868;GO:0008270;GO:0006888;GO:0006886
isogroup86275	GO:0005737;GO:0005829;GO:0043231;GO:0005739;GO:0005730;GO:0005634;GO:0004181;GO:0008233;GO:0015631;GO:0008270;GO:0007628;GO:0035609;GO:0021702;GO:0021680;GO:0021549;GO:0001754;GO:0007005;GO:0050905;GO:0042133;GO:0021772;GO:0035610;GO:0060041
isogroup190	GO:0000139;GO:0016021;GO:0030001;GO:0007034
isogroup69046	GO:0005783;GO:0043009;GO:2000623;GO:0000956;GO:0000184;GO:0015031;GO:0006890
isogroup27204	GO:0005789;GO:0016021;GO:0005622;GO:0005886;GO:0031982;GO:0005229;GO:0046983;GO:0006821;GO:0034220
isogroup25307	GO:0005912;GO:0005923;GO:0005911;GO:0005929;GO:0005737;GO:0005856;GO:0030154;GO:0030030;GO:0007283
isogroup58528	GO:0042645;GO:0005739;GO:0005634;GO:0003677;GO:0030674;GO:0070584;GO:0016242;GO:0045931
isogroup23015	GO:0016592;GO:0008013;GO:0001105;GO:0003700;GO:0021954;GO:0043583;GO:0048702;GO:0035118;GO:0048703;GO:0007492;GO:0030900;GO:0021986;GO:0007507;GO:0050935;GO:0001822;GO:0030901;GO:0014032;GO:0030182;GO:0021982;GO:0045893;GO:0002761;GO:0021654;GO:0071733;GO:0021591
isogroup44500	GO:0005737;GO:0005634;GO:0005524;GO:0005516;GO:0004683;GO:0006954;GO:0035556;GO:0043066;GO:0018105;GO:0018107;GO:0043065;GO:0032793;GO:0010976;GO:0090023;GO:0050766;GO:0060267;GO:0050773;GO:0071622
isogroup57812	GO:0005737;GO:0047150;GO:0008270;GO:0006579;GO:0055123;GO:0009086;GO:0003323
isogroup82460	GO:0042074;GO:0060026;GO:0060027
isogroup42293	GO:0005737;GO:0070062;GO:0061617;GO:0005743;GO:0005739;GO:0005634;GO:0019902;GO:0032947;GO:0001227;GO:0042407;GO:0007007;GO:0008053;GO:0000122;GO:0006351
isogroup3876	GO:0005739;GO:0004045;GO:0003723;GO:0032543
isogroup54574	GO:0005576;GO:0005794;GO:0005797;GO:0016021;GO:0043204;GO:0005886;GO:1990635;GO:0005802;GO:0004252;GO:0036120;GO:0007565;GO:0033625;GO:2001046;GO:1905609;GO:1904754;GO:0034698;GO:0034699;GO:1990874
isogroup48096	GO:0005634;GO:0033613;GO:0000987;GO:0046872;GO:0003700;GO:0060612;GO:0050873;GO:0045893;GO:0009409;GO:0007165;GO:0006366
isogroup86483	GO:0005829;GO:0000790;GO:0005654;GO:0005634;GO:0005886;GO:0060703;GO:0044183;GO:0019904;GO:0006309;GO:0061077;GO:1902511;GO:0032076;GO:1900118;GO:0043065;GO:0070242
isogroup5140	GO:0005829;GO:0005739;GO:0004022;GO:0047988;GO:0046872;GO:0015993
isogroup6661	GO:0005829;GO:0005634;GO:0000932;GO:1990247;GO:0048598;GO:1903679;GO:0043488
isogroup89216	GO:0005788;GO:0005615;GO:0005614;GO:0004222;GO:0002020;GO:0006915;GO:0002064;GO:0030198;GO:0043065;GO:0036066
isogroup659	GO:0016020;GO:0005634;GO:0005578;GO:0004222;GO:0008270;GO:0001525;GO:0030574
isogroup25321	GO:0070062;GO:0016021;GO:0005886;GO:0030246;GO:0007155
isogroup1818	GO:0016021;GO:0015198;GO:0015293;GO:0015031
isogroup86573	GO:0005887;GO:0007049;GO:0051301;GO:0030435
isogroup7693	GO:0042627;GO:0034360;GO:0030669;GO:0005737;GO:0005829;GO:0005769;GO:0071682;GO:0070971;GO:0005788;GO:0005789;GO:0031904;GO:0010008;GO:0070062;GO:0005576;GO:0005615;GO:0034363;GO:0043231;GO:0034362;GO:0043202;GO:0034359;GO:0043025;GO:0005886;GO:0005790;GO:0034361;GO:0017127;GO:0008201;GO:0035473;GO:0050750;GO:0005543;GO:0048844;GO:0044257;GO:0071379;GO:0071356;GO:0033344;GO:0042632;GO:0008203;GO:…
isogroup29157	GO:0005524;GO:0004004;GO:0003723;GO:0007275;GO:0010501
isogroup8207	GO:0005737;GO:0005829;GO:0000502;GO:0000151;GO:0070728;GO:0061630;GO:0004842;GO:0008270;GO:0071233;GO:0032007;GO:0006511;GO:0071596
isogroup29536	GO:0001650;GO:0043231;GO:0005743;GO:0005739;GO:0005634;GO:0003677;GO:0003906;GO:0008311;GO:0008270;GO:0006284;GO:0007049;GO:0006310
isogroup74297	GO:0005829;GO:0005743;GO:0005758;GO:0005739;GO:0005634;GO:0048471;GO:0003677;GO:0071949;GO:0016174;GO:0016651;GO:0046983;GO:0006919;GO:0006915;GO:1904045;GO:0071392;GO:0070301;GO:0071732;GO:0090650;GO:0030261;GO:0070059;GO:0032981;GO:0051402;GO:0030182;GO:0043065;GO:0043525;GO:1902510;GO:0002931;GO:1902065;GO:0009636
isogroup2007	GO:0016021
isogroup101485	GO:0005832;GO:0005524;GO:0044183;GO:0051082;GO:0006458;GO:0061077;GO:1901998
isogroup39690	GO:0005813;GO:0005829;GO:0070652;GO:0005874;GO:0005819;GO:0031996;GO:0051301;GO:0051297;GO:0097711;GO:0000086;GO:0007067;GO:0051225
isogroup98975	GO:0005789;GO:0016021;GO:0016020;GO:0008963;GO:0016757;GO:0003975;GO:0003976;GO:0019408;GO:0006489;GO:0006487;GO:0051259
isogroup46673	GO:0005923;GO:0031410;GO:0016021;GO:0031435;GO:0070830;GO:0045216;GO:0010633;GO:0050680;GO:0046329;GO:1902414;GO:0006970
isogroup56909	GO:0005634;GO:0003677;GO:0018024;GO:0046872;GO:0006355;GO:0032355;GO:0006351
isogroup9770	GO:0005829;GO:0016020;GO:0005634;GO:0005524;GO:0001671;GO:0001948;GO:0031072;GO:0046872;GO:0051082;GO:0018885;GO:0006457;GO:0009408
isogroup86354	GO:0005829;GO:0005524;GO:0004825;GO:0000049;GO:0006431;GO:0006418
isogroup1477	GO:0005905;GO:0030136;GO:0005768;GO:0005794;GO:0097418;GO:0043025;GO:0005634;GO:0005886;GO:0014069;GO:0045211;GO:0042734;GO:0045202;GO:0008021;GO:0031982;GO:0005545;GO:0035615;GO:0030276;GO:0042802;GO:0017124;GO:0007409;GO:0035459;GO:0008283;GO:0048268;GO:0072583;GO:0048813;GO:0055072;GO:0097459;GO:0010629;GO:1902963;GO:1902961;GO:1902004;GO:1901216;GO:0006898;GO:1902959;GO:0030100;GO:0051223;GO:…
isogroup20898	GO:0016021;GO:0005765;GO:0015019;GO:0016746;GO:0007041;GO:0051259
isogroup1841	GO:0016787
isogroup64858	GO:0003676;GO:0008270;GO:0015074
isogroup79968	GO:0016021;GO:0005886;GO:0016810;GO:0016410;GO:0042158;GO:0006807
isogroup16348	GO:0061630;GO:0008270
isogroup43748	GO:0005829;GO:0005759;GO:0004197;GO:0006915;GO:0000045;GO:0006501;GO:0000422;GO:0044804;GO:0051697;GO:0006612
isogroup2824	GO:0005737;GO:0016021;GO:0005811;GO:0005525
isogroup73430	GO:0016021;GO:0005886;GO:0030198;GO:0007156
isogroup49445	GO:0005737;GO:0031965;GO:0005654;GO:0051539;GO:0005524;GO:0004003;GO:0003677;GO:0003678;GO:0046872;GO:0051026;GO:0006281;GO:1990918;GO:0010705;GO:0006357;GO:0072520;GO:0007286;GO:0007284
isogroup42220	GO:0005634;GO:0016922;GO:0030374;GO:0046983;GO:0046966;GO:0030375;GO:0032870;GO:0043009;GO:0030851;GO:0030522;GO:0030099;GO:0045944;GO:0060215;GO:0006355;GO:0048511;GO:0006351
isogroup14459	GO:0016020;GO:0005739;GO:0005782;GO:0005778;GO:0005777;GO:0016287;GO:0016290;GO:0005102;GO:0021587;GO:0008611;GO:0061024;GO:0030913;GO:0006654;GO:0042493;GO:0070542;GO:0007584;GO:0042594;GO:0007416
isogroup45154	GO:0005694;GO:0001650;GO:0005730;GO:0034455;GO:0003723;GO:0030490;GO:0006355;GO:0006351
isogroup55530	GO:0031225;GO:0005886;GO:0004872
isogroup27221	GO:1990597;GO:0005737;GO:0005783;GO:0005789;GO:0030176;GO:1990332;GO:1990630;GO:1990604;GO:0005739;GO:0005637;GO:0043531;GO:0005524;GO:0004521;GO:0019899;GO:0030544;GO:0051879;GO:0042802;GO:0000287;GO:0005161;GO:0042803;GO:0004674;GO:0007257;GO:0006987;GO:0007050;GO:0071333;GO:0035924;GO:0001935;GO:1901142;GO:0070059;GO:0036498;GO:0006402;GO:0006379;GO:0070055;GO:0070054;GO:0036289;GO:1990579;GO:…
isogroup109785	GO:0030054;GO:0005634;GO:0005777;GO:0045211;GO:0005524;GO:0016887
isogroup31470	GO:0005737;GO:0016021;GO:0005886;GO:0070006;GO:0042277;GO:0008270;GO:0007267;GO:0043171;GO:0006508;GO:0008217;GO:0007165
isogroup48948	GO:0016324;GO:0005923;GO:0005737;GO:0005856;GO:0005874;GO:0005886;GO:0003779;GO:0051015;GO:0016477;GO:0032438;GO:0007275
isogroup15781	GO:0005737;GO:0005634;GO:0000977;GO:0004871;GO:0003700;GO:0019221;GO:0007259;GO:0045944;GO:0006351
isogroup45834	GO:0005814;GO:0005813;GO:0000785;GO:0005737;GO:0005829;GO:0030425;GO:0005622;GO:0005524;GO:0043008;GO:0032403;GO:0004674;GO:0004871;GO:0006977;GO:0000082;GO:0060292;GO:0060291;GO:0007613;GO:0007093;GO:0007052;GO:0043066;GO:0061000;GO:0018105;GO:0010508;GO:0043123;GO:0032436;GO:0032092;GO:0045732;GO:0006468;GO:0032486;GO:0007265;GO:0046599;GO:0048167
isogroup38024	GO:0016021;GO:0032039;GO:0016020;GO:0031965;GO:0005654;GO:0016180;GO:0042795;GO:0034474
isogroup17167	GO:0070062;GO:0005615;GO:0005622;GO:0005578;GO:0008201;GO:0005178;GO:0030036;GO:0007155;GO:0030199;GO:0032963;GO:0048251
isogroup60473	GO:0080008;GO:0005829;GO:0016604;GO:0016363;GO:0005654;GO:0005634;GO:0043234;GO:0007275;GO:0016567
isogroup88706	GO:0005929;GO:0070062;GO:0016020;GO:0023030;GO:0032729;GO:2000568;GO:0050870;GO:0001916
isogroup904	GO:0005737;GO:0005829;GO:0070062;GO:0005794;GO:0000139;GO:0005886;GO:0042803;GO:0019901;GO:0047485;GO:0001525;GO:0051683;GO:0090168;GO:0036481;GO:0043066;GO:1903588;GO:0090051;GO:0010629;GO:0030335;GO:0008284;GO:0010628;GO:0043406;GO:0045747;GO:0033138;GO:0071902;GO:0032874;GO:0050821;GO:0042542;GO:0044319
isogroup75334	GO:0009898;GO:0031410;GO:0005829;GO:0016021;GO:0043025;GO:0005886;GO:0005525;GO:0003924;GO:0006915;GO:0048846;GO:0031103;GO:0010171;GO:0016477;GO:0097628;GO:0033563;GO:0010172;GO:0048598;GO:0043652;GO:0000132;GO:0007369;GO:0070986;GO:0008045;GO:0002119;GO:0045138;GO:0001764;GO:0048812;GO:1903356;GO:1901076;GO:0030334;GO:0050764;GO:0032228;GO:0007264
isogroup28909	GO:0005634;GO:0003677;GO:0034648;GO:0034647;GO:0016706;GO:0008270;GO:0034720;GO:0006355;GO:0006351
isogroup21693	GO:0016021;GO:0006986
isogroup3529	GO:0005634;GO:0008595;GO:0001654;GO:0045087;GO:0007399;GO:0040019
isogroup10839	GO:0005737;GO:0005525;GO:0003924
isogroup52079	GO:0022625;GO:0097452;GO:0003729;GO:0003735;GO:1901194;GO:0017148;GO:0006412
isogroup83050	GO:0005737;GO:0005829;GO:0016604;GO:0005654;GO:0045296;GO:0016874;GO:0003723;GO:1904264;GO:0004842;GO:0008270;GO:0051607;GO:0036503;GO:0045087;GO:0046597;GO:1902187;GO:0043123;GO:0051092;GO:0051091;GO:0006513;GO:0042787;GO:0046596;GO:1902186;GO:0043627;GO:0033280
isogroup43128	GO:0015629;GO:0030424;GO:1904115;GO:0005938;GO:0005737;GO:0009898;GO:0031410;GO:0005789;GO:0005925;GO:0031673;GO:0030056;GO:0016021;GO:0014704;GO:0005882;GO:0016020;GO:0015630;GO:0035371;GO:0005635;GO:0005634;GO:0097038;GO:0048471;GO:0014069;GO:0042383;GO:0001725;GO:0030018;GO:0003779;GO:0005509;GO:0051010;GO:0042803;GO:0007409;GO:0007155;GO:0045104;GO:0046907;GO:0008090
isogroup2433	GO:0005737;GO:0005768;GO:0005794;GO:0031982;GO:0005096;GO:0017137;GO:0090630;GO:0007298;GO:0006886;GO:0030334;GO:0043087;GO:0032880;GO:0031338
isogroup6894	GO:0016021
isogroup21830	GO:0005737;GO:0005829;GO:0005769;GO:0005768;GO:0010008;GO:0000813;GO:0070062;GO:0005770;GO:0031902;GO:0005771;GO:0005730;GO:0005886;GO:0048306;GO:0003677;GO:0030374;GO:0042803;GO:0003714;GO:0043130;GO:0031625;GO:0046790;GO:0097352;GO:0007050;GO:0051301;GO:0016197;GO:0008333;GO:1990182;GO:0075733;GO:0030216;GO:0016236;GO:0036258;GO:0008285;GO:0042059;GO:0045892;GO:1903543;GO:2000397;GO:1903774;GO:…
isogroup2956	GO:0046930;GO:0048030;GO:0005537;GO:0042803;GO:0051260
isogroup51489	GO:0010008;GO:0016021;GO:0005765;GO:0005764;GO:0005886;GO:0042802;GO:0072345;GO:0019901;GO:0005245;GO:0019722;GO:0006874;GO:0007040;GO:0086010;GO:0010506;GO:0051209;GO:0033280;GO:0006939
isogroup55711	GO:0016021;GO:0005743;GO:0005739;GO:0015075;GO:0030218;GO:0055072;GO:0006826
isogroup35801	GO:0050124;GO:0005975;GO:0006045;GO:0046380
isogroup25280	GO:0005578;GO:0008201;GO:0005520;GO:0007155;GO:0006935;GO:0045766;GO:0030335;GO:0001558
isogroup96346	GO:0000932;GO:0005524;GO:0004386;GO:0003723;GO:0035279
isogroup64441	GO:0005829;GO:0005634;GO:0003677;GO:0046872;GO:0001077;GO:0002244;GO:0030097;GO:0060712
isogroup39787	GO:0071818;GO:0005829;GO:0071816;GO:0006810
isogroup54482	GO:0016020;GO:0043234;GO:0031435;GO:0008022;GO:0032947;GO:0019901;GO:0045766;GO:0010595;GO:0043507;GO:0031666;GO:1901224;GO:1900745;GO:0000209;GO:1902498;GO:1900044
isogroup81426	GO:0005737;GO:0005829;GO:0004842;GO:0000209;GO:0042787
isogroup9719	GO:0005829;GO:0005634;GO:0005525;GO:0007049
isogroup76435	GO:0005576;GO:0044179
isogroup89410	GO:0015629;GO:0044291;GO:0043034;GO:0005737;GO:0005829;GO:0070062;GO:0005925;GO:0005765;GO:0016020;GO:0005634;GO:0005886;GO:0042383;GO:0030315;GO:0031982;GO:0045296;GO:0003723;GO:0044548;GO:0097493;GO:0051259;GO:0043484;GO:1901385
isogroup4009
isogroup44353	GO:0005737;GO:0000123;GO:0016604;GO:0005634;GO:0043234;GO:0005667;GO:0016407;GO:0033613;GO:0003682;GO:0003684;GO:0004402;GO:0043426;GO:0042975;GO:0046332;GO:0003713;GO:0008270;GO:0008283;GO:0034644;GO:0016573;GO:0060355;GO:1900087;GO:1901224;GO:0045944;GO:0045893;GO:0006355;GO:0070555;GO:0048511;GO:0006351
isogroup11835	GO:0072669;GO:0046872;GO:0006388
isogroup28896	GO:0000784;GO:0005637;GO:0070197;GO:0045141;GO:0007129
isogroup34128	GO:0005887;GO:0015295;GO:0006810
isogroup104275	GO:0005856;GO:0031430;GO:0005859;GO:0032982;GO:0030018;GO:0051015;GO:0051371;GO:0005200;GO:0008307;GO:0097493;GO:0007015;GO:0007155;GO:0006936;GO:0045214;GO:0006941;GO:0071688
isogroup108378	GO:0005737;GO:0005856;GO:0005634
isogroup58019	GO:0005737;GO:0005829;GO:0005815;GO:0048471;GO:0005524;GO:0036312;GO:0007249;GO:1900016;GO:0050680;GO:0048147;GO:0043124;GO:0050728;GO:0045824;GO:0032687;GO:0032688;GO:0032691;GO:0032695;GO:0032715;GO:0032088;GO:1901223;GO:1900226;GO:0014067;GO:0032720;GO:0031396;GO:0032496;GO:0042110
isogroup77082	GO:0005737;GO:0016020;GO:0006897;GO:0030100
isogroup40589	GO:0031588;GO:0043531;GO:0016208;GO:0005524;GO:0006633;GO:0006468
isogroup37321	GO:0005634;GO:0003677;GO:0046872;GO:0003700;GO:0006355;GO:0006351
isogroup49936	GO:0030225
isogroup36007	GO:0016604;GO:0005654;GO:0003684;GO:0003887;GO:0046872;GO:0006281;GO:0006260;GO:0042276;GO:0006297;GO:0033683;GO:0006296;GO:0006283;GO:0019985
isogroup92057	GO:0042641;GO:0009986;GO:0005793;GO:0000139;GO:0016020;GO:0016459;GO:0005802;GO:0051015;GO:0043531;GO:0005524;GO:0003677;GO:0003723;GO:0031032;GO:0090164;GO:0016477;GO:0006259;GO:0007030;GO:0090161;GO:0048194;GO:0043066;GO:1903028;GO:0050714;GO:0043030
isogroup85767	GO:0005911;GO:0005925;GO:0048471;GO:0005886;GO:0019901;GO:0008270;GO:0045216;GO:0007160;GO:0043009;GO:0045184;GO:0007163;GO:0043066;GO:0050680;GO:2000346;GO:2000178;GO:0045892;GO:0010811;GO:0051894;GO:0010628;GO:0043547;GO:2001046;GO:1900026;GO:0016337
isogroup18401	GO:0005832;GO:0005815;GO:0005524;GO:0044183;GO:0051082;GO:0006458;GO:0061077
isogroup1037	GO:0005739;GO:0045252;GO:0004149;GO:0033512;GO:0006099
isogroup68906	GO:0045177;GO:0031252;GO:0005814;GO:0005813;GO:0036064;GO:0000794;GO:0005737;GO:0005881;GO:0000930;GO:0005815;GO:0097730;GO:0000242;GO:0005827;GO:0055037;GO:0005525;GO:0003924;GO:0031122;GO:0000212;GO:0007020
isogroup8848
isogroup3618	GO:0005829;GO:0070062;GO:0043231;GO:0005654;GO:0005634;GO:0000932;GO:0000502;GO:0005839;GO:0019773;GO:0004298;GO:0031145;GO:0002479;GO:0038095;GO:0000165;GO:0090090;GO:0010972;GO:0051436;GO:0038061;GO:0090263;GO:0051437;GO:0043161;GO:0016579;GO:0000209;GO:0006521;GO:0043488;GO:0061418;GO:0031146;GO:0002223;GO:0050852;GO:0055085;GO:0033209;GO:0016032;GO:0060071
isogroup12088	GO:0005829;GO:0031901;GO:0005793;GO:0005794;GO:0016021;GO:0016020;GO:0030670;GO:0005886;GO:0005096;GO:0052659;GO:0052658;GO:0046872;GO:0004439;GO:0030317;GO:0001701;GO:0043647;GO:0046856;GO:0070613;GO:0051056;GO:0007165;GO:0007283
isogroup3185	GO:0030054;GO:0005769;GO:0005783;GO:0016021;GO:0005634;GO:0005886;GO:0005524;GO:0019838;GO:0005021;GO:0001525;GO:0001568;GO:0030154;GO:0035924;GO:0048010
isogroup91705	GO:0005737;GO:0005525;GO:0003924
isogroup1381	GO:0005789;GO:0033116;GO:0005794;GO:0016021;GO:0005886;GO:0015031
isogroup44473	GO:0005829;GO:0005743;GO:0005739;GO:0005524;GO:0017084;GO:0004349;GO:0004350;GO:0042802;GO:0003723;GO:0008652;GO:0019240;GO:0006536;GO:0055129;GO:0006592;GO:0006561
isogroup64810	GO:0030054;GO:0045335;GO:0030670;GO:0055038;GO:0008021;GO:0030672;GO:0019003;GO:0005525;GO:0003924;GO:0071468;GO:0045054;GO:0035773;GO:0032402;GO:0001881;GO:0045055;GO:0044070;GO:2001135;GO:2000008;GO:1990126;GO:0033572
isogroup104085	GO:0005912;GO:0045177;GO:0016323;GO:0030877;GO:1990907;GO:0070369;GO:0005923;GO:0016342;GO:0005938;GO:0030054;GO:0071944;GO:0005913;GO:0005911;GO:0005813;GO:0005737;GO:0005829;GO:0070062;GO:0005916;GO:0016600;GO:0005925;GO:0005622;GO:0030027;GO:0016328;GO:0016020;GO:0031528;GO:0005719;GO:0005654;GO:0005634;GO:0048471;GO:0005886;GO:0043234;GO:0032993;GO:0034750;GO:0000922;GO:0045202;GO:0005667;GO:…
isogroup49065	GO:0000785;GO:0005677;GO:0005737;GO:0005829;GO:0035098;GO:0005739;GO:0000790;GO:0005635;GO:0005719;GO:0005720;GO:0005637;GO:0005730;GO:0005654;GO:0005634;GO:0016605;GO:0033553;GO:0043425;GO:0001046;GO:0019213;GO:0019899;GO:0042393;GO:0004407;GO:0043398;GO:0042802;GO:1990254;GO:0046872;GO:0051019;GO:0070403;GO:0017136;GO:0046969;GO:0034979;GO:0035257;GO:0002039;GO:0008022;GO:0033558;GO:0019904;GO:…
isogroup8568	GO:0005737;GO:0005829;GO:0005654;GO:0005634;GO:0005886;GO:0000122
isogroup87011	GO:0005739;GO:0005525;GO:0003924;GO:0032543;GO:0032790
isogroup72240	GO:0005856;GO:0043005;GO:0043025;GO:0048471;GO:0014069;GO:0005524;GO:0019899;GO:0005085;GO:0046872;GO:0004674;GO:0005089;GO:0007409;GO:0035556;GO:0098885;GO:0007399;GO:0099645;GO:0098989;GO:0050773;GO:0035023
isogroup99331	GO:0005789;GO:0016021;GO:0043231;GO:0031090;GO:0015020;GO:0008152
isogroup27347	GO:0000308;GO:0070062;GO:0005634;GO:0005886;GO:0016538;GO:0019901;GO:0051301;GO:0000086;GO:0045737;GO:0060828;GO:0016055
isogroup104080	GO:0015629;GO:0005829;GO:0017112;GO:0061024;GO:0015031;GO:0042147
isogroup61131	GO:0005768;GO:0005794;GO:0016021;GO:0005654;GO:0001750;GO:0005886;GO:0005524;GO:0000287;GO:0004012;GO:0007568;GO:0007409;GO:0050908;GO:0042755;GO:0042472;GO:0003011;GO:0008285;GO:0060052;GO:0050884;GO:0048666;GO:0040018;GO:0010976;GO:0061092;GO:0010996;GO:0010842;GO:0043588
isogroup11464	GO:0005758;GO:0005759;GO:0034553;GO:0006111;GO:0006979;GO:0006105
isogroup33687	GO:0070062;GO:0005743;GO:0042645;GO:0005741;GO:0005739;GO:0043209;GO:0005634;GO:0046930;GO:0008021;GO:0000166;GO:0015288;GO:0008308;GO:2001243;GO:0032272
isogroup392	GO:0005576;GO:0016021;GO:0005509
isogroup96822	GO:0005911;GO:0005737;GO:0005829;GO:0070062;GO:0005886;GO:0005524;GO:0004699;GO:0019899;GO:0046872;GO:0004697;GO:0017160;GO:0035556;GO:0034351;GO:0018105;GO:0030168;GO:0050861;GO:0060252;GO:0045618;GO:0010744;GO:0051092;GO:1903078;GO:0070528;GO:0006468;GO:2000810;GO:0007165
isogroup37017	GO:0016529;GO:0033018;GO:0005509;GO:0030246;GO:0051082;GO:0006457;GO:0050821
isogroup46269	GO:0005829;GO:0005634;GO:0032797;GO:0034719;GO:0005524;GO:0004004;GO:0003677;GO:0010501;GO:0000387
isogroup94182	GO:0016021;GO:0031307;GO:0031306;GO:0005743;GO:0005741;GO:0098799;GO:0005525;GO:0003924;GO:0090650;GO:0046039;GO:0048312;GO:0008053;GO:1990613;GO:0051646;GO:0070584;GO:0090258;GO:0061003;GO:1905395;GO:1990910;GO:0014850
isogroup54615	GO:0005737;GO:0005654;GO:0005634;GO:0018024;GO:0046872;GO:0000993;GO:0000979;GO:0001162;GO:0071549;GO:0045184;GO:0014904;GO:0006469;GO:0006334;GO:0033138;GO:0045944
isogroup31803	GO:0014704;GO:0033268;GO:0030315;GO:0001518;GO:0019871;GO:0086062;GO:0086002;GO:0021966;GO:0019227;GO:0010976;GO:0010765;GO:0060371;GO:0086091;GO:2000649;GO:0060307
isogroup52524	GO:0030054;GO:0005856;GO:0044306;GO:0008021;GO:0030672
isogroup93136	GO:0005737;GO:0005524;GO:0046872;GO:0004652;GO:0006397;GO:0043631
isogroup30123	GO:0070062;GO:0016021;GO:0005743;GO:0005753;GO:0000276;GO:0005739;GO:0005654;GO:0005634;GO:0022857;GO:0006754;GO:0042776;GO:0015992
isogroup42143	GO:0016740;GO:0008270;GO:0016567
isogroup69496	GO:0035097;GO:0044666;GO:0005654;GO:0005634;GO:0003677;GO:0042800;GO:0018024;GO:0003723;GO:0016746;GO:0008270;GO:0006355;GO:0006351
isogroup1858	GO:0005885;GO:0042995;GO:0005737;GO:0070062;GO:0051015;GO:0019899;GO:0030674;GO:0005200;GO:0030041;GO:0034314
isogroup101817	GO:0005737;GO:0005874;GO:0007275
isogroup53254	GO:0005737;GO:0005856;GO:0005634;GO:0031434;GO:0004860;GO:0008134;GO:0031625;GO:0055106;GO:0045599;GO:0045081;GO:0006469;GO:0032436;GO:0043405
isogroup90871	GO:0005730;GO:0003723;GO:0008270;GO:0010923;GO:0006351
isogroup9301	GO:0005737;GO:0005524;GO:0004111
isogroup19635	GO:0005796;GO:0008467
isogroup42043	GO:0016324;GO:0070382;GO:0019898;GO:0098793;GO:0030667;GO:0030658;GO:0005509;GO:0005544;GO:0030276;GO:0042043;GO:0005543;GO:0017137;GO:0019905;GO:0048791;GO:0006887;GO:0006886;GO:0017158;GO:0006906
isogroup7998	GO:0005524;GO:0030154;GO:0007275;GO:0007283
isogroup63289	GO:0005753;GO:0000276;GO:0016887;GO:0015078;GO:0046034;GO:0015986;GO:0021762
isogroup14924	GO:0005739;GO:0033617
isogroup8079	GO:0070062;GO:0016020;GO:0005739;GO:0005777;GO:0016853;GO:0005102;GO:0006635
isogroup52212	GO:0001650;GO:0005730;GO:0005654;GO:0003723;GO:2000234;GO:0045943;GO:0006364
isogroup32372	GO:0005634;GO:0003677;GO:0016740;GO:0008270;GO:0048066;GO:0035162;GO:0030218;GO:0033333;GO:0035166;GO:0060215;GO:0016567;GO:0034243;GO:0006351
isogroup45784	GO:0016021;GO:0005743;GO:0005524;GO:0042626
isogroup88537
isogroup21000	GO:0000139;GO:0016021;GO:0005886;GO:0015194;GO:0051607;GO:0009597;GO:0045087;GO:0006658;GO:1902237;GO:0006665
isogroup39994
isogroup18715	GO:0000781;GO:0016605;GO:0030915;GO:0005524;GO:0090398;GO:0000724;GO:0000722
isogroup10569	GO:0000139;GO:0016021;GO:0008467;GO:0033872;GO:0008146;GO:0006024
isogroup3364	GO:0030127;GO:0005737;GO:0005829;GO:0005783;GO:0070971;GO:0005789;GO:0030134;GO:0043231;GO:0048471;GO:0030120;GO:0048306;GO:0015031;GO:0051592;GO:0016192
isogroup98449	GO:0000781;GO:0005829;GO:0005654;GO:0003691;GO:0042802;GO:0046872;GO:0006355;GO:0010833;GO:0006351
isogroup6305	GO:0005783;GO:0005634;GO:0003677;GO:0006355;GO:0006351
isogroup81975	GO:0043198;GO:0016021;GO:0005887;GO:0043025;GO:0005886;GO:0015108;GO:0022820;GO:0015379;GO:0019901;GO:0030644;GO:0006873;GO:0007268;GO:0060996;GO:0006811;GO:0007612;GO:0035264;GO:0042493;GO:0040040;GO:0006810
isogroup299	GO:0070062;GO:0005615;GO:0005578;GO:0005134;GO:0043236;GO:0002020;GO:0008022;GO:0004871;GO:0001525;GO:0031214;GO:0006954;GO:0030502;GO:0001960;GO:0010466;GO:0001503;GO:0045766;GO:0001938;GO:0043123;GO:2000404;GO:0006357;GO:0002828
isogroup75493	GO:0005737;GO:0050811;GO:0004435;GO:0004871;GO:0002322;GO:0002337;GO:0007214;GO:0035556;GO:0006629;GO:0050859;GO:1900122;GO:0033135;GO:0032228
isogroup14661	GO:0010008;GO:0070062;GO:0016021
isogroup7098	GO:0005737;GO:0005829;GO:0070062;GO:0005634;GO:0005524;GO:0003723;GO:0003713;GO:0061631;GO:0031625;GO:0097027;GO:0004842;GO:0044770;GO:0008283;GO:0071385;GO:0071383;GO:1903955;GO:0031398;GO:0051443;GO:0070979;GO:0000209;GO:0016567;GO:0042787;GO:0006355;GO:0006351
isogroup11975	GO:0016021;GO:0005886;GO:0031698;GO:0004947;GO:0002438;GO:0071456;GO:0035633;GO:0045776;GO:0008285;GO:0007204;GO:0042493;GO:0019233;GO:0006939;GO:0042310
isogroup2466	GO:0005829;GO:0005783;GO:0005794;GO:0043231;GO:0005811;GO:0005525;GO:0003924;GO:0042803
isogroup43628	GO:0005737;GO:0005829;GO:0005622;GO:0005886;GO:0005070;GO:0005068;GO:0030183;GO:0006959;GO:0006954;GO:0035556
isogroup79202	GO:0031410;GO:0016021;GO:0043202;GO:0005886;GO:0005524;GO:0005019;GO:0006935;GO:0007275
isogroup43928	GO:0005737;GO:0005874;GO:0042802;GO:0008017;GO:0051301;GO:0007067
isogroup39473	GO:0005634;GO:0046982;GO:0043565;GO:0008283;GO:0033504;GO:0002088;GO:0007517;GO:0043066;GO:0048642;GO:0000122;GO:0045892;GO:0014029;GO:0007219;GO:0021501;GO:0006351
isogroup96582	GO:0009986;GO:0016021;GO:0045121;GO:0043209;GO:0007568;GO:0007155;GO:0051593;GO:0033993
isogroup22981	GO:0015934;GO:0003735;GO:0006412
isogroup63051	GO:0071013;GO:0070062;GO:0031012;GO:0030529;GO:0016020;GO:0005730;GO:0005654;GO:0005634;GO:0050681;GO:0005524;GO:0004004;GO:0048306;GO:0005516;GO:0019899;GO:0030331;GO:0035500;GO:0003730;GO:0036002;GO:0070878;GO:1990841;GO:0070412;GO:0043021;GO:0003723;GO:0003724;GO:0046332;GO:0003713;GO:0000380;GO:0030521;GO:0030509;GO:0016049;GO:0001837;GO:0030520;GO:0072332;GO:0000398;GO:0009299;GO:0045445;GO:…
isogroup65950	GO:0005829;GO:0000139;GO:0032588;GO:0045296;GO:0070273;GO:0019904;GO:0006886;GO:0034315;GO:0050708
isogroup78333	GO:0005737;GO:0005829;GO:0016020;GO:0009328;GO:0005524;GO:0000287;GO:0004826;GO:0003723;GO:0006432;GO:0051290;GO:0006412;GO:0006418
isogroup105582	GO:0005886;GO:0003779;GO:0030036
isogroup60973	GO:0005737;GO:0005741;GO:0005634;GO:0003677;GO:0046983;GO:0003700;GO:0000989;GO:0006913;GO:1900402;GO:0006357;GO:0006351
isogroup69607	GO:0005737;GO:0035371;GO:0042802;GO:0008017;GO:0051301;GO:0007067
isogroup72559	GO:0016363;GO:0005654;GO:0005634;GO:0016605;GO:0003723;GO:0008270;GO:0007569;GO:0051457;GO:0048147;GO:0018105;GO:0009791;GO:0006468;GO:0050821
isogroup44254	GO:0070062;GO:0016021;GO:0043235;GO:0004725;GO:0008286;GO:0006468
isogroup27964	GO:0005737;GO:0005886;GO:0005096;GO:0030676;GO:0008344;GO:0048813;GO:0007186;GO:0006469;GO:0032007;GO:0014065;GO:0035023
isogroup110499	GO:0005525;GO:0003924
isogroup52700	GO:0005634;GO:0008081;GO:0004871;GO:0016042
isogroup33544	GO:0005829;GO:0005730;GO:0030687;GO:0043023;GO:0043022;GO:0003743;GO:1902626;GO:0000460;GO:0000470;GO:0042256;GO:0000054
isogroup1875	GO:0005737;GO:0005829;GO:0005739;GO:0009235;GO:0009108
isogroup64572	GO:0005576;GO:0044179
isogroup70271	GO:0005737;GO:0070062;GO:0005576;GO:0005615;GO:0005794;GO:0005764;GO:0004557;GO:0003824;GO:0016787;GO:0042803;GO:0052692;GO:0005102;GO:0016139;GO:0046477;GO:0045019;GO:0051001;GO:0009311
isogroup97111	GO:0005737;GO:0000287;GO:0050333;GO:0016311;GO:0042357;GO:0006772
isogroup13812	GO:0005903;GO:0030054;GO:0042995;GO:0005737;GO:0070062;GO:0002102;GO:0051015;GO:0005509;GO:0051693;GO:0051014;GO:0008285;GO:0051127;GO:0043065;GO:0045654;GO:0032330;GO:0042989
isogroup31401	GO:0005829;GO:0005783;GO:0012507;GO:0001650;GO:0005794;GO:0000139;GO:0005795;GO:0016020;GO:0048471;GO:0045296;GO:0008565;GO:0003723;GO:0006888;GO:0007030;GO:0048211;GO:0006886;GO:0061025;GO:0045056;GO:0048280
isogroup16304	GO:0015031
isogroup85981	GO:0005813;GO:0005801;GO:0005856;GO:0005829;GO:0044307;GO:0005794;GO:0005795;GO:0043231;GO:0043025;GO:0097060;GO:0008076;GO:0003677;GO:0044325;GO:0015459;GO:0032947;GO:0034237;GO:0005088;GO:0005102;GO:0061337;GO:0071320;GO:0007268;GO:0097711;GO:0000086;GO:0051661;GO:0000165;GO:0007020;GO:0007194;GO:0033138;GO:1901018;GO:0098909;GO:0086091;GO:0060306;GO:0060307;GO:0051602;GO:0007165;GO:0006810
isogroup15559	GO:0005737;GO:0016020;GO:0005096;GO:0008360;GO:0007165
isogroup108632	GO:0005887;GO:0005886;GO:0035727;GO:0070915;GO:0051482;GO:0035025
isogroup33489	GO:0005737;GO:0008253;GO:0046872;GO:0000166;GO:0046085;GO:0046040
isogroup5595	GO:0005737;GO:0005739;GO:0003677;GO:0003723;GO:0000179;GO:0006355;GO:0006351
isogroup11013	GO:0005739;GO:0004081;GO:0005525;GO:0006915
isogroup6557	GO:0005730;GO:0003723;GO:1902570;GO:0006364
isogroup21612	GO:0015629;GO:0005829;GO:0005925;GO:0003779;GO:0045296
isogroup12213	GO:0005769;GO:0055037;GO:0005524;GO:0035091;GO:0004674
isogroup4602	GO:0016021;GO:0006915
isogroup88519	GO:0005769;GO:0031901;GO:0016021;GO:0048471;GO:0005886;GO:0055037;GO:0005802;GO:0005524;GO:0000287;GO:0004012;GO:0006897;GO:0045332;GO:0006890
isogroup39092	GO:0030054;GO:0005737;GO:0030027;GO:0043005;GO:0048471;GO:0001726;GO:0045202;GO:0051015;GO:0048675;GO:0030032;GO:0008360;GO:0031529
isogroup50402	GO:0016323;GO:0031410;GO:0005783;GO:0005794;GO:0016021;GO:0005770;GO:0016020;GO:0043005;GO:0043025;GO:0048471;GO:0005886;GO:0005802;GO:0030140;GO:0005524;GO:0005507;GO:0005375;GO:0032767;GO:0004008;GO:0016532;GO:0046034;GO:0001568;GO:0001974;GO:0051216;GO:0006584;GO:0006878;GO:0021954;GO:0021702;GO:0030199;GO:0060003;GO:0015677;GO:0006825;GO:0048813;GO:0010273;GO:0042417;GO:0048251;GO:0051542;GO:…
isogroup71091	GO:0090544;GO:0005813;GO:0005737;GO:0005829;GO:0043231;GO:0000790;GO:0005654;GO:0005634;GO:0000978;GO:0008270;GO:0006915;GO:0006355;GO:0006351
isogroup51889	GO:0005576;GO:0005509;GO:0007160
isogroup19932	GO:0080008;GO:0031464;GO:0031465;GO:0005737;GO:0070062;GO:0005615;GO:0000784;GO:0005654;GO:0005634;GO:0003684;GO:0003677;GO:0032403;GO:0042769;GO:0006281;GO:0070911;GO:0035518;GO:0051702;GO:0043066;GO:0006289;GO:0000715;GO:0000717;GO:0033683;GO:0006295;GO:0006296;GO:0006294;GO:0006293;GO:0046726;GO:0045070;GO:1902188;GO:0043161;GO:0042787;GO:1901990;GO:0006283;GO:0070914;GO:0016032;GO:0016055
isogroup4070	GO:0045111;GO:0005654;GO:0005634;GO:0005524;GO:0052836;GO:0052839;GO:0000829;GO:0052723;GO:0052724;GO:0000832;GO:0000828;GO:0000827;GO:0008440;GO:0043647;GO:0030308;GO:0006817;GO:0046854;GO:0043065;GO:0060337
isogroup17782	GO:0005694;GO:0005634;GO:0006281;GO:0006260;GO:0006355;GO:0006351
isogroup102282	GO:0005576;GO:0044179
isogroup110713	GO:0005736;GO:0005666;GO:0005654;GO:0005634;GO:0003677;GO:0003899;GO:0046983;GO:0000183;GO:0034587;GO:0006383;GO:0006361
isogroup92415	GO:0005737;GO:0005874;GO:0005516;GO:0008017;GO:0030507;GO:0007010;GO:0031175;GO:0022604
isogroup62621	GO:0005576
isogroup86267	GO:0005634;GO:0000932;GO:0031251;GO:0000175;GO:0003676;GO:0004535;GO:0006397;GO:0000289
isogroup96717	GO:0004332;GO:0006096
isogroup19343	GO:0005887
isogroup12251	GO:0005764;GO:0004180;GO:0008236
isogroup32319	GO:0016235;GO:0044753;GO:0044754;GO:0005776;GO:0005829;GO:0005783;GO:0070062;GO:0005770;GO:0000932;GO:0016605;GO:0000407;GO:0097225;GO:0042802;GO:0070530;GO:0042803;GO:0005080;GO:0042169;GO:0043130;GO:0031625;GO:0008270;GO:0006915;GO:0006914;GO:0030154;GO:0002376;GO:0016236;GO:0000423;GO:0044130;GO:0000122;GO:0016239;GO:0001934;GO:0051291;GO:0043122;GO:0061635;GO:0098780;GO:0006511
isogroup25691	GO:0070062;GO:0005739;GO:0005654;GO:0018478;GO:0004491;GO:0003723;GO:0050873;GO:0006210;GO:0006574
isogroup99923	GO:0015030;GO:0016020;GO:0016607;GO:0005524;GO:0004386;GO:0003723;GO:0006397;GO:0008380
isogroup71701	GO:0009986;GO:0031012;GO:0005576;GO:0005615;GO:0043231;GO:0043025;GO:0005634;GO:0005886;GO:0031093;GO:0030315;GO:0005125;GO:0008083;GO:0042802;GO:0046982;GO:0050431;GO:0034713;GO:0005114;GO:0034714;GO:0000187;GO:0007568;GO:0030509;GO:0048468;GO:0016049;GO:0045216;GO:0070483;GO:0048565;GO:0048702;GO:0060325;GO:0007565;GO:0060364;GO:0001701;GO:0048839;GO:0048286;GO:0030879;GO:0008285;GO:0008156;GO:…
isogroup80650	GO:0009897;GO:0016021;GO:0005764;GO:0016020;GO:0042613;GO:0005886;GO:0042605;GO:0019882;GO:0019886;GO:0048002;GO:0006955;GO:0045582
isogroup103291	GO:0008013;GO:0010212
isogroup7742	GO:0005829;GO:0005634;GO:0000151;GO:0097602;GO:0031624;GO:0032182;GO:0051443;GO:0045116
isogroup68403	GO:0005829;GO:0005634;GO:0000502;GO:0046872;GO:0003713;GO:0061630;GO:0004842;GO:0030521;GO:0007420;GO:0001541;GO:0014068;GO:0031398;GO:0045944;GO:0060736;GO:0051865;GO:0070936;GO:0006508;GO:0042752;GO:2000058;GO:0035037;GO:0006511;GO:0016032
isogroup68646	GO:0005881;GO:0005789;GO:0016021;GO:0006915
isogroup25235	GO:0016021;GO:0005886
isogroup46664	GO:0030424;GO:0005737;GO:0005829;GO:0032839;GO:0005634;GO:0043204;GO:0005524;GO:0008545;GO:0031435;GO:0004713;GO:0004702;GO:0007257;GO:0006915;GO:0061049;GO:0071260;GO:0072709;GO:0007254;GO:0000165;GO:2000672;GO:0045740;GO:0043525;GO:0051770;GO:0034393;GO:0009611
isogroup53570	GO:0005737;GO:0005829;GO:0070062;GO:0047617;GO:0052689;GO:0008289;GO:0006631;GO:0035556;GO:0035338;GO:0009409;GO:0009266
isogroup36781	GO:0016787
isogroup48137	GO:0016529;GO:0033018;GO:0005509;GO:0030246;GO:0051082;GO:0006457;GO:0050821
isogroup82230	GO:0005913;GO:0005737;GO:0098641;GO:0042802;GO:0002039;GO:0003700;GO:0008270;GO:1900181;GO:0000122;GO:0006366
isogroup36862	GO:0005796;GO:0008467
isogroup47848	GO:0070064;GO:0071364;GO:0007173;GO:0051781;GO:0008284;GO:0070374
isogroup6189	GO:0005783;GO:0016021;GO:0031090;GO:0005787;GO:0008233;GO:0006508;GO:0006465
isogroup27861	GO:0070971;GO:0005789;GO:0016021;GO:0042954;GO:0035459;GO:0042632;GO:0006888;GO:0042953;GO:0070328
isogroup51628	GO:0005814;GO:0098536;GO:0000242;GO:0030030;GO:0007099;GO:0098535
isogroup82785	GO:0016787;GO:0008152
isogroup81820	GO:0070776;GO:0005634;GO:0003682;GO:0035064;GO:0008270;GO:0006260;GO:0043966;GO:0008285;GO:0045926;GO:0043065;GO:2001235;GO:0045893;GO:0006473;GO:0006351
isogroup99243	GO:0016020;GO:0005730;GO:0005524;GO:0004386;GO:0003723
isogroup47878	GO:0005634;GO:0009982;GO:0003723;GO:0001522;GO:0008033
isogroup62137	GO:0005730;GO:0005654;GO:0034388;GO:0032040;GO:0030515;GO:0000462;GO:0006364
isogroup103198	GO:0005829;GO:0004397;GO:0019556;GO:0019557;GO:0006547
isogroup60224	GO:0005675;GO:0043138;GO:0005524;GO:0004003;GO:0003677;GO:0006915;GO:0006265;GO:0006468;GO:0006355;GO:0006366;GO:0006367;GO:0006283
isogroup12577	GO:0005743;GO:0005763;GO:0005739;GO:0005654;GO:0003723;GO:0003735;GO:0006915;GO:0032543;GO:0070125;GO:0070124
isogroup106476	GO:0016607;GO:0005634;GO:0042802;GO:0032403;GO:0003723;GO:0008270;GO:0006397;GO:0000381;GO:0042981;GO:0008380
isogroup94479	GO:0005829;GO:0005743;GO:0005758;GO:0005739;GO:0005634;GO:0048471;GO:0003677;GO:0071949;GO:0016174;GO:0016651;GO:0046983;GO:0006919;GO:0006915;GO:1904045;GO:0071392;GO:0070301;GO:0071732;GO:0090650;GO:0030261;GO:0070059;GO:0032981;GO:0051402;GO:0030182;GO:0043065;GO:0043525;GO:1902510;GO:0002931;GO:1902065;GO:0009636
isogroup7317	GO:1990597;GO:0005737;GO:0005783;GO:0005789;GO:0030176;GO:1990332;GO:1990630;GO:1990604;GO:0005739;GO:0005637;GO:0043531;GO:0005524;GO:0004521;GO:0019899;GO:0030544;GO:0051879;GO:0042802;GO:0000287;GO:0005161;GO:0042803;GO:0004674;GO:0007257;GO:0006987;GO:0007050;GO:0071333;GO:0035924;GO:0001935;GO:1901142;GO:0070059;GO:0036498;GO:0006402;GO:0006379;GO:0070055;GO:0070054;GO:0036289;GO:1990579;GO:…
isogroup29683	GO:0005720;GO:0005654;GO:0005634;GO:0003677;GO:0042393;GO:0061630;GO:0004842;GO:0008270;GO:0007049;GO:0030154;GO:0008283;GO:0010216;GO:0071158;GO:0051865;GO:0016567;GO:0090308
isogroup86824	GO:0005829;GO:0005769;GO:0005783;GO:0071203;GO:0016197;GO:0001556;GO:0040038;GO:0015031;GO:0090306
isogroup62907	GO:0005759;GO:0005739;GO:0043209;GO:0005730;GO:0005634;GO:0045254;GO:0004739;GO:0034604;GO:0004738;GO:0006086;GO:0006006;GO:0046487;GO:0061732;GO:0006090;GO:0010510;GO:0006099
isogroup37802	GO:0016324;GO:0005829;GO:0031965;GO:0005524;GO:0030553;GO:0004692;GO:0042803;GO:0004672;GO:2001226;GO:0036289;GO:0006468;GO:0072661;GO:0050999;GO:0007165
isogroup73737	GO:0005829;GO:0009368;GO:0009841;GO:0005743;GO:0005759;GO:0042645;GO:0005739;GO:0005654;GO:0005524;GO:0016887;GO:0046872;GO:0016504;GO:0051082;GO:0006457;GO:0051603
isogroup48755	GO:0016323;GO:0005911;GO:0001533;GO:0005737;GO:0005856;GO:0030057;GO:0070062;GO:0031012;GO:0005916;GO:0014704;GO:0016020;GO:0005634;GO:0005886;GO:0050839;GO:0030674;GO:0005080;GO:0003723;GO:0097110;GO:0005198;GO:0034332;GO:0086073;GO:0002934;GO:0045104;GO:0045109;GO:0030216;GO:0018149;GO:0071896;GO:0086091;GO:0098911;GO:0016337;GO:0043588;GO:0003223;GO:0042060
isogroup106740	GO:0005737;GO:0031410;GO:0005829;GO:0005654;GO:0005634;GO:0017017;GO:0016791;GO:0004721;GO:0004725;GO:0016311;GO:0000188;GO:0045204;GO:0045209
isogroup63207	GO:0070062;GO:0016021;GO:0005886;GO:0030246;GO:0007155
isogroup44389
isogroup59405	GO:0005737;GO:0044322;GO:0019005;GO:0030246;GO:0001948;GO:0061630;GO:0006281;GO:0006516;GO:0006986;GO:0031146;GO:0030433
isogroup19777	GO:0005783;GO:0005788;GO:0005793;GO:0070062;GO:0003980;GO:0051082;GO:0006486
isogroup52931
isogroup26010	GO:0005737;GO:0005829;GO:0043231;GO:0005730;GO:0005634;GO:0070530;GO:0003950;GO:0034356;GO:0048147;GO:0010629;GO:0032088;GO:0033159;GO:1900045;GO:0045071;GO:0006471;GO:0070213;GO:0070212;GO:0010847
isogroup1440	GO:0070062;GO:0016604;GO:0016788;GO:0008270
isogroup51022	GO:0015629;GO:0044291;GO:0043034;GO:0005737;GO:0005829;GO:0070062;GO:0005925;GO:0005765;GO:0016020;GO:0005634;GO:0005886;GO:0042383;GO:0030315;GO:0031982;GO:0045296;GO:0003723;GO:0044548;GO:0097493;GO:0051259;GO:0043484;GO:1901385
isogroup104296	GO:0008305;GO:0046872;GO:0007155;GO:0007229
isogroup49345	GO:0005737;GO:0005829;GO:0005815;GO:0048471;GO:0005524;GO:0036312;GO:0007249;GO:1900016;GO:0050680;GO:0048147;GO:0043124;GO:0050728;GO:0045824;GO:0032687;GO:0032688;GO:0032691;GO:0032695;GO:0032715;GO:0032088;GO:1901223;GO:1900226;GO:0014067;GO:0032720;GO:0031396;GO:0032496;GO:0042110
isogroup15331	GO:0005622;GO:0005886;GO:0005525;GO:0003924;GO:1902766;GO:0007264;GO:0044319
isogroup14358	GO:0009986;GO:0070062;GO:0005615;GO:0008305;GO:0005886;GO:0035579;GO:0070821;GO:0001948;GO:0031072;GO:0046872;GO:0046982;GO:0007155;GO:0010668;GO:0030198;GO:0007229;GO:0050900;GO:0043312;GO:0034142
isogroup63749	GO:0005829;GO:0005665;GO:0015630;GO:0005634;GO:0003677;GO:0003899;GO:0046983;GO:0006366
isogroup7948	GO:0005737;GO:0043231;GO:0031965;GO:0005654;GO:0005634;GO:0052895;GO:0052894;GO:0046592;GO:0052901;GO:0006598;GO:0046208
isogroup7260	GO:0005737;GO:0005634;GO:0003938;GO:0046872;GO:0006177;GO:0006183
isogroup24195	GO:0005739;GO:0005634;GO:0046872;GO:0004222;GO:0006364
isogroup4494	GO:0005789;GO:0016021;GO:0005622;GO:0006614
isogroup15617	GO:0005783;GO:0005788;GO:0070062;GO:0005635;GO:0031965;GO:0005524;GO:0016887;GO:0051085;GO:0007029;GO:0071763;GO:0051260;GO:0006986
isogroup1375	GO:0005829;GO:0005783;GO:0005794;GO:0005739;GO:0005525;GO:0070232
isogroup26696	GO:0005829;GO:0005654;GO:0005886;GO:0070064;GO:0007010;GO:0051044;GO:0022604
isogroup18934	GO:0000932;GO:0003729;GO:1990174;GO:0033962;GO:0031087
isogroup52264	GO:0005737;GO:0005524;GO:0004674;GO:0004702;GO:0016740;GO:0006974;GO:0006281;GO:0000165;GO:0007095;GO:0046329;GO:0046330;GO:0043507;GO:0032874;GO:0046777;GO:0006468
isogroup60578	GO:0009986;GO:0016363;GO:0005681;GO:0048306;GO:1990405;GO:0003723;GO:1990831;GO:0071222;GO:0000398;GO:1904591;GO:1900182
isogroup28500	GO:0009986;GO:0009897;GO:0008305;GO:0016020;GO:0046872;GO:0051607;GO:0034113;GO:0007229;GO:1903955
isogroup104425	GO:0005634;GO:0003684;GO:0000012
isogroup16280	GO:0005737;GO:0005789;GO:0043005;GO:0005634;GO:0031090;GO:0051213;GO:0019899;GO:0020037;GO:0046872;GO:0004601;GO:0004666;GO:0042803;GO:0050873;GO:0071498;GO:0071456;GO:0071471;GO:0019371;GO:0046697;GO:0007566;GO:0006954;GO:0043154;GO:1902219;GO:0090336;GO:0031622;GO:0033138;GO:0031394;GO:0001516;GO:0008217;GO:0042127;GO:0006979
isogroup17122	GO:0005739;GO:0016597;GO:0080130;GO:0004838;GO:0030170;GO:0006103;GO:0009058;GO:0006536;GO:0006559;GO:0051384;GO:0046689;GO:0006979;GO:0006572
isogroup25409	GO:0005911;GO:0005829;GO:0031234;GO:0005524;GO:0046872;GO:0004715;GO:0007202;GO:0002250;GO:0006968;GO:0001816;GO:0038095;GO:0045087;GO:0032609;GO:0032633;GO:0035556;GO:0001865;GO:0038083;GO:0042127;GO:0007165;GO:0042110;GO:0050852;GO:0007169
isogroup89516	GO:0016021;GO:0005886;GO:0005524;GO:0004713;GO:0004714;GO:0001525;GO:0048844;GO:0001568;GO:0030154;GO:0035050;GO:0018108;GO:0002040;GO:0030878;GO:0007169
isogroup25300	GO:0005832;GO:0005524;GO:0044183;GO:0051082;GO:0006458;GO:0061077;GO:0001666
isogroup30041	GO:0005739;GO:0043457
isogroup98177	GO:0005737;GO:0005829;GO:0005886;GO:0045296;GO:0071074;GO:0005525;GO:0003924;GO:0003723;GO:0008135;GO:0003743;GO:0090630;GO:0001731;GO:0006446;GO:0006413
isogroup39088	GO:0005813;GO:0005737;GO:0005829;GO:0060091;GO:0072686;GO:0016604;GO:0005654;GO:0005634;GO:0000922;GO:0004721;GO:0004722;GO:0004725;GO:0008138;GO:0051301;GO:0008283;GO:0060271;GO:0071850;GO:0051256;GO:0007096
isogroup4116	GO:0072562;GO:0070062
isogroup84681	GO:0005737;GO:0005622;GO:0016020;GO:0005634;GO:0050681;GO:0005524;GO:0003682;GO:0042393;GO:0035403;GO:0030374;GO:0004697;GO:0004674;GO:0008270;GO:0002250;GO:0006915;GO:0042113;GO:0050853;GO:0007596;GO:0035162;GO:0035408;GO:0035556;GO:0018105;GO:0043123;GO:0006357;GO:0006351
isogroup9596	GO:0046872;GO:0003964;GO:0009036;GO:0006310;GO:0090305;GO:0032199;GO:0032197
isogroup8020	GO:0016021;GO:0045121;GO:0005886;GO:0005524;GO:0046872;GO:0004702;GO:0005026;GO:0006915;GO:0030154;GO:0040008
isogroup24509	GO:0005737;GO:0042030;GO:0051087;GO:0005085;GO:0009267;GO:0002327;GO:0043154;GO:0032007;GO:0000122;GO:0002904;GO:0033138;GO:0031334;GO:0001934;GO:2000973;GO:0001932;GO:0031929
isogroup32129	GO:0046872;GO:0003964;GO:0009036;GO:0006310;GO:0090305;GO:0032199;GO:0032197
isogroup14282	GO:0005769;GO:0071203;GO:0007409;GO:0060047;GO:0048666;GO:0015031
isogroup25739	GO:0099078;GO:0005765
isogroup60214	GO:0005856;GO:0005829;GO:0045121;GO:0005886;GO:0004445;GO:0034594;GO:0051425;GO:0017124;GO:0006915;GO:0008340;GO:0016064;GO:0035556;GO:0050869;GO:0030889;GO:0045779;GO:0008285;GO:0030853;GO:0050777;GO:0045409;GO:0045656;GO:0045659;GO:0045671;GO:0009968;GO:0046856;GO:0043065;GO:0045579;GO:0045648;GO:0045621
isogroup43999	GO:0001957;GO:0007275;GO:0006355;GO:0006351
isogroup44758	GO:0016607;GO:0005685;GO:0071004;GO:0019899;GO:0003729;GO:0003723;GO:0006376
isogroup68499	GO:0005634;GO:0043565;GO:0003700;GO:0008270;GO:0072013;GO:0030182;GO:0039020;GO:0006351
isogroup11368	GO:0044194;GO:0031410;GO:0031904;GO:0005615;GO:0016021;GO:0005886;GO:0005509;GO:0022829;GO:0006915;GO:0007623;GO:0019835;GO:0002357;GO:0051607;GO:0002418;GO:0051260;GO:0045471
isogroup22525	GO:0051213;GO:0005506;GO:0031418;GO:0016705
isogroup20559	GO:0031902;GO:0005765;GO:0035622;GO:0015031;GO:0006904
isogroup15799	GO:0005737;GO:0046872;GO:0004525;GO:0019843;GO:0006397;GO:0016075;GO:0006364;GO:0008033
isogroup24273	GO:0043218;GO:0005737;GO:0005887;GO:0045121;GO:0097453;GO:0043209;GO:0035749;GO:0033270;GO:0005886;GO:0043220;GO:0030246;GO:1905576;GO:0042803;GO:0019901;GO:0005102;GO:0033691;GO:0007155;GO:0098742;GO:0071260;GO:0022010;GO:0050900;GO:0030517;GO:0050771;GO:0043524;GO:0010977;GO:0048711;GO:0031643;GO:0021762
isogroup66914	GO:0005737;GO:0070062;GO:0005634;GO:0005886;GO:0071277
isogroup104214	GO:0005743;GO:0005886;GO:0045261;GO:0005524;GO:0046933;GO:0015986
isogroup34088	GO:0016021;GO:0031966;GO:0006915
isogroup16536	GO:0005581;GO:0005615;GO:0042802;GO:0070373;GO:0045599;GO:0048147
isogroup24709	GO:0005524
isogroup25865	GO:0005605;GO:0005604;GO:0070062;GO:0005576;GO:0005201;GO:0005102;GO:0007155;GO:0030198;GO:0030155;GO:0030334;GO:0045995
isogroup45470	GO:0016021;GO:0005886;GO:0043553
isogroup22381
isogroup105163	GO:0005737;GO:0005634
isogroup63035	GO:0004066;GO:0042803;GO:0006529;GO:0006541
isogroup14118	GO:0036459;GO:0016579;GO:0006511
isogroup18036	GO:0005680;GO:0005634;GO:0019903;GO:0051301;GO:0007067;GO:0070979
isogroup106229	GO:0005759;GO:0031966;GO:0005739;GO:0045252;GO:0051087;GO:0031072;GO:0046872;GO:0034602;GO:0004591;GO:0030976;GO:0006103;GO:0021695;GO:0006091;GO:0006096;GO:0021766;GO:0006734;GO:0061034;GO:0021860;GO:0021756;GO:0006104;GO:0022028;GO:0021794;GO:0006099
isogroup101857	GO:0016021;GO:0031902;GO:0005765;GO:0034597;GO:0046856
isogroup60206	GO:0016021;GO:0005886;GO:0004930;GO:0042813;GO:0007275
isogroup34177	GO:0005887;GO:0016020;GO:0005886;GO:0004888;GO:0006955;GO:0006954;GO:0045087;GO:0002755;GO:0050729;GO:0050707;GO:0034166;GO:0002224
isogroup28590	GO:0016021;GO:0015297;GO:0015238
isogroup66654	GO:0008180;GO:0005737;GO:0030027;GO:0005886;GO:0001726;GO:0005509;GO:0005158;GO:0004435;GO:0051219;GO:0004871;GO:0007202;GO:0006816;GO:0071364;GO:0038096;GO:0032959;GO:0035556;GO:0009395;GO:0010634;GO:0009306;GO:1901339;GO:0009629;GO:0042542;GO:0043278;GO:0010243;GO:0007165
isogroup69269	GO:0005737;GO:0005829;GO:0005622;GO:0005634;GO:0005524;GO:0045296;GO:0000287;GO:0031435;GO:0004674;GO:0006464;GO:0035556;GO:0043407;GO:0018105;GO:0006468
isogroup33101	GO:0005737;GO:0005829;GO:0005886;GO:0005085;GO:1904694;GO:0010634;GO:1900026;GO:1904754;GO:0007264
isogroup18317	GO:1904115;GO:0030131;GO:0030659;GO:0005794;GO:0005765;GO:0017137;GO:0008089;GO:0048490;GO:0006886
isogroup22187	GO:0036064;GO:0031410;GO:0005795;GO:0005634;GO:0005802;GO:0048487;GO:0043015;GO:0019894;GO:0019901;GO:0017137;GO:0030030;GO:0033674;GO:0031344
isogroup10363	GO:0005737;GO:0005739;GO:0005634;GO:0005524;GO:0008641;GO:0016567
isogroup107559	GO:0016021;GO:0005886;GO:0004930
isogroup48738	GO:0016021;GO:0031965;GO:0004553;GO:0005975;GO:0043568;GO:0051897;GO:0048741
isogroup48122	GO:0005737;GO:0043231;GO:0016363;GO:0005634;GO:0003690;GO:0046872;GO:0003723;GO:0006974;GO:0006310;GO:0006281;GO:0006260;GO:0006397
isogroup7987	GO:1990590;GO:0005654;GO:0005634;GO:0032403;GO:0046982;GO:0000977;GO:0003705;GO:0003700;GO:0001228;GO:0043623;GO:0045740;GO:0010976;GO:0045944;GO:0032025;GO:0014070
isogroup16843	GO:0005739;GO:0005654;GO:0005886;GO:0030342;GO:0008403;GO:0020037;GO:0005506;GO:0001649;GO:0033280;GO:0042369;GO:0042359
isogroup48425	GO:0005737;GO:0005634;GO:0003677;GO:0007275;GO:0006355;GO:0006351
isogroup80756	GO:0005634;GO:0003677;GO:0008270;GO:0007275;GO:0006355;GO:0006351
isogroup66763	GO:0005737;GO:0051539;GO:0046872;GO:0016740;GO:0006400
isogroup332	GO:0005887;GO:0004991;GO:0017046;GO:0043621;GO:0007188;GO:0007166
isogroup90789
isogroup62450	GO:0005634;GO:0005667;GO:0042826;GO:0046983;GO:0000978;GO:0003700;GO:0001077;GO:0000165;GO:0007517;GO:0045944
isogroup15898	GO:0031463;GO:0005829;GO:0005730;GO:0005654;GO:0005634;GO:0048471;GO:0005886;GO:0042802;GO:0042803;GO:0016567
isogroup86481	GO:0005737;GO:0004114;GO:0004112;GO:0046872;GO:0007165
isogroup44776	GO:0005905;GO:0030136;GO:0005737;GO:0005634;GO:0005092;GO:0071230;GO:0006897;GO:0030308;GO:0008285;GO:0034260;GO:0032007;GO:0010508;GO:0061462;GO:0050790
isogroup55770	GO:0005576;GO:0004519;GO:0004540;GO:0003723;GO:0001525;GO:0030154;GO:0050829;GO:0050830;GO:0002376
isogroup11355	GO:0035631;GO:0009898;GO:0005829;GO:0008385;GO:0045121;GO:0005634;GO:0005524;GO:0008384;GO:0046982;GO:0042803;GO:0004672;GO:0019901;GO:0004674;GO:0097110;GO:0009653;GO:0002479;GO:0071356;GO:0030866;GO:0090002;GO:0038095;GO:0007249;GO:0006954;GO:0045087;GO:0070498;GO:0043066;GO:1903347;GO:0035509;GO:0070423;GO:0043123;GO:0051092;GO:0045944;GO:0045893;GO:0006468;GO:1903140;GO:0042325;GO:0010803;GO:…
isogroup2328	GO:0005615;GO:0016020;GO:0005634;GO:0046872;GO:0005044;GO:0004252;GO:0071354;GO:0006958;GO:0045087
isogroup91089
isogroup56237	GO:0005930;GO:0005929;GO:0005737;GO:0005874;GO:0005524;GO:0008574;GO:0008017;GO:0060404;GO:0007018;GO:0070462
isogroup27907	GO:0005768;GO:0070062;GO:0005794;GO:0000139;GO:0005887;GO:0005886;GO:0008823;GO:0052851;GO:0046872;GO:0015677;GO:0045444;GO:0097461;GO:0055072
isogroup50556	GO:0005789;GO:0005887;GO:0043231;GO:0016020;GO:0005524;GO:0005388;GO:0046872;GO:0006874
isogroup21407	GO:0016363;GO:0005654;GO:0016605;GO:0003723;GO:0008270;GO:0007569;GO:0051457;GO:0048147;GO:0018105;GO:0009791;GO:0006468;GO:0050821;GO:0016032
isogroup71414	GO:0015935;GO:0019843;GO:0003735;GO:0000049;GO:0006412
isogroup63484	GO:0005737;GO:0003872;GO:0005524;GO:0046872;GO:0030388;GO:0006002;GO:0006096;GO:0009749
isogroup54774	GO:0005829;GO:0005967;GO:0005739;GO:0005654;GO:0005524;GO:0042803;GO:0004740;GO:0031670;GO:0034614;GO:0042593;GO:0006006;GO:0008286;GO:0072332;GO:0010510;GO:0010565;GO:0006111;GO:0010906;GO:0006885
isogroup106659	GO:0005829;GO:0016021;GO:0005743;GO:0005739;GO:0015227;GO:0015226;GO:0005476;GO:0015879;GO:0006839
isogroup103152	GO:0005938;GO:0005905;GO:0031410;GO:0005856;GO:0005764;GO:0005886;GO:0008289;GO:0006897
isogroup16883	GO:0005737;GO:0005730;GO:0005634;GO:0005886;GO:0005096;GO:0007049;GO:0009968;GO:0008277;GO:0006417
isogroup63348	GO:0005737;GO:0005615;GO:0005730;GO:0005654;GO:0032040;GO:0003723;GO:0007399;GO:0043065;GO:0042274;GO:0006364
isogroup73307	GO:0016235;GO:0005829;GO:0001772;GO:0005622;GO:0005815;GO:0005886;GO:0005524;GO:0046872;GO:0004672;GO:0004697;GO:0004674;GO:0007411;GO:0060326;GO:0097194;GO:0038095;GO:0006954;GO:0035556;GO:0006509;GO:0046627;GO:0070233;GO:0018105;GO:0030168;GO:0032740;GO:0045086;GO:0032753;GO:0051092;GO:0050870;GO:0042102;GO:2000318;GO:2000570;GO:0051973;GO:1904355;GO:0032212;GO:0001558;GO:0090330;GO:0006355;GO:…
isogroup38967	GO:0005737;GO:0005783;GO:0005634;GO:0048471;GO:0006913
isogroup35649	GO:0005829;GO:0016639;GO:0047127;GO:0070324;GO:0006839;GO:0009725;GO:0033280;GO:0042403
isogroup24158	GO:0005737;GO:0005856;GO:0005634;GO:0006338
isogroup9950	GO:0005782;GO:0005777;GO:0003986;GO:0016289;GO:0016818;GO:0000287;GO:0030145;GO:0005102;GO:0030515;GO:0046356;GO:0050873;GO:0044255;GO:0015938;GO:0009132
isogroup25986	GO:0030139;GO:0005768;GO:0016020;GO:0007155
isogroup103445	GO:0050660;GO:0046872;GO:0017150
isogroup20193	GO:0005737;GO:0005869;GO:0005815
isogroup48192	GO:0032281;GO:0005783;GO:0005789;GO:0030176;GO:1990698;GO:0017147;GO:0060070;GO:0009100;GO:0006497;GO:0045234;GO:0016055
isogroup81236	GO:0003677
isogroup961	GO:0005737;GO:0005829;GO:0005886;GO:0030165;GO:0005547;GO:0043325;GO:0005543;GO:0006470;GO:0007165
isogroup55358	GO:0016538;GO:0051726
isogroup8005	GO:0005887;GO:0004991;GO:0017046;GO:0043621;GO:0007188;GO:0007166
isogroup49504	GO:0005737;GO:0005634;GO:0003682;GO:0035064;GO:0003723;GO:0003713;GO:0016569;GO:0006397
isogroup28464	GO:0005634;GO:0003682;GO:0051301;GO:0006261;GO:0007067;GO:0007062
isogroup105887
isogroup49268	GO:0005887;GO:0090002;GO:0046854
isogroup15770	GO:0005737;GO:0005634;GO:0005839;GO:0019773;GO:0004298;GO:0006511
isogroup53907	GO:0005737;GO:0030529;GO:0000784;GO:0008266;GO:1990825;GO:0000049;GO:0075522;GO:0071045;GO:1903608;GO:0042780;GO:0001682;GO:0006409
isogroup81375	GO:0070062;GO:0016021;GO:0005886;GO:0030247;GO:0005044;GO:0006955;GO:1902807;GO:0051782
isogroup106080	GO:0035061;GO:0016607;GO:0005634;GO:0005681;GO:0003729;GO:0006397;GO:0008380
isogroup59953	GO:0046872;GO:0045824
isogroup38727	GO:0005634;GO:0030099;GO:0006355
isogroup23995	GO:0005737;GO:0005654;GO:0003677
isogroup59379	GO:0005829;GO:0005769;GO:0043231;GO:0005770;GO:0005764;GO:0005654;GO:0006914;GO:0006897;GO:0002376;GO:1901097;GO:0010507;GO:0045806;GO:0043553
isogroup17302	GO:0005737;GO:0005829;GO:0005524;GO:0003676;GO:0051219;GO:0004674;GO:0002218;GO:0050830;GO:0051607;GO:0044565;GO:0045087;GO:0010629;GO:0018105;GO:0018107;GO:0043123;GO:0032727;GO:0045359;GO:0032728;GO:0045944;GO:1904417
isogroup39758
isogroup48361	GO:0005737;GO:0005634;GO:0000978;GO:0043565;GO:0000982;GO:0007275;GO:0061419;GO:0007221;GO:0006351
isogroup15449	GO:0003937;GO:0004643;GO:0042803;GO:0006189
isogroup52603	GO:0070062;GO:0001650;GO:0043231;GO:0005764;GO:0016298;GO:0004771;GO:0000902;GO:0008283;GO:0001816;GO:0048873;GO:0006954;GO:0016042;GO:0030324;GO:0048771
isogroup34050	GO:0005737;GO:0005829;GO:0005794;GO:0005764;GO:0016020;GO:0005634;GO:0048471;GO:0033596;GO:0005096;GO:0019902;GO:0042803;GO:0031267;GO:0043276;GO:0007050;GO:0006897;GO:0007507;GO:0048009;GO:0061024;GO:0008285;GO:0046627;GO:1901525;GO:0014067;GO:0006469;GO:0051898;GO:0032007;GO:0030178;GO:0001843;GO:0050918;GO:0016239;GO:0006606;GO:0043491;GO:0008104;GO:0051726;GO:0030100;GO:0046626;GO:0051056;GO:…
isogroup38240	GO:0035097;GO:0044666;GO:0005654;GO:0005634;GO:0003677;GO:0042800;GO:0018024;GO:0003723;GO:0016746;GO:0008270;GO:0006355;GO:0006351
isogroup67094	GO:0030673;GO:0005911;GO:0005856;GO:0005829;GO:0019898;GO:0044224;GO:0033270;GO:0005886;GO:0014069;GO:0003779;GO:0005200;GO:0031032;GO:0006915;GO:0030866;GO:0030865;GO:0007016;GO:0043217;GO:0048812;GO:0030913;GO:0071205;GO:0002175;GO:0072659;GO:0001558;GO:0008360
isogroup92732	GO:0070062;GO:0005764;GO:0046872;GO:0008449;GO:0008484;GO:0030203
isogroup875	GO:0005737;GO:0005829;GO:0070062;GO:0030016;GO:0016363;GO:0005654;GO:0005634;GO:0000932;GO:0005844;GO:0000502;GO:0005839;GO:0019773;GO:0030017;GO:0051059;GO:0003723;GO:0004298;GO:0051092;GO:0051603;GO:0007519;GO:0006511
isogroup40278	GO:0005776;GO:0030136;GO:0005769;GO:0005768;GO:0030897;GO:0031902;GO:0005765;GO:0003779;GO:0016197;GO:0006886;GO:0035542;GO:0032889;GO:0007033
isogroup104723	GO:0005576
isogroup60175	GO:0005615;GO:0005578;GO:0005109;GO:0060219;GO:0060070;GO:0045165;GO:0008283;GO:0061303;GO:0060900;GO:0035115;GO:0061072;GO:0002088;GO:0060173;GO:0002011;GO:0045686;GO:0045665;GO:0003407;GO:0030182;GO:0090271;GO:0045743;GO:0060828;GO:0090270;GO:0010842;GO:0016055
isogroup26857	GO:0000775;GO:0005737;GO:0005829;GO:0031430;GO:0016020;GO:0005634;GO:0000159;GO:0030018;GO:0019900;GO:0019888;GO:1904886;GO:0090005;GO:0090219;GO:0035307
isogroup18090	GO:0005813;GO:0000785;GO:0005737;GO:0016604;GO:0042405;GO:0005654;GO:0005634;GO:0097505;GO:0005657;GO:0035861;GO:0001741;GO:0042802;GO:0031593;GO:0032403;GO:0043142;GO:0061630;GO:0031625;GO:0000403;GO:0008270;GO:0006974;GO:0060548;GO:0045910;GO:0051984;GO:0006301;GO:0051865;GO:0006513;GO:0009411;GO:0007283
isogroup88378	GO:0016021;GO:0055085
isogroup56766	GO:0005654;GO:0003682;GO:0007049;GO:0006270
isogroup27270	GO:0005739;GO:0008442;GO:0051287;GO:0004616;GO:0006574
isogroup68022	GO:0046872
isogroup47143	GO:0031462;GO:0031463;GO:0031464;GO:0031461;GO:0005737;GO:0005622;GO:0005171;GO:0031625;GO:0055105;GO:0042692;GO:0042130;GO:0001843;GO:0050715;GO:0045086;GO:0042327;GO:0040029;GO:0032434;GO:0001570
isogroup36238
isogroup16366	GO:0005509
isogroup20851	GO:0031410;GO:0005794;GO:0005634;GO:0070530;GO:0046872;GO:0006914;GO:0007409;GO:0090161;GO:0000042;GO:0043122;GO:0051648
isogroup14803	GO:0016592;GO:0005739;GO:0005654;GO:0005634;GO:0050682;GO:0030331;GO:0030374;GO:0030546;GO:0003723;GO:0001104;GO:0008134;GO:0007015;GO:0060346;GO:0034614;GO:0030520;GO:0007005;GO:0045892;GO:0001503;GO:0010694;GO:0045780;GO:0045672;GO:0042327;GO:0051091;GO:0045944;GO:0045893;GO:0006355;GO:0051591;GO:0051384;GO:0006390
isogroup8161	GO:0005789;GO:0016021;GO:0016758;GO:0006506
isogroup88803	GO:0045296;GO:0051722;GO:0051723;GO:0051721;GO:0019888;GO:0006482
isogroup99561	GO:0005634;GO:0051539;GO:0005524;GO:0004003;GO:0003677;GO:0046872;GO:0006310;GO:0006281;GO:0006260;GO:0000723
isogroup10173	GO:0005737;GO:0005829;GO:0022625;GO:0070062;GO:0005925;GO:0005730;GO:0005634;GO:0008097;GO:0003723;GO:0003735;GO:0071353;GO:0000184;GO:0006364;GO:0006614;GO:0006412;GO:0006413;GO:0019083
isogroup71871	GO:0000777;GO:0000776;GO:0005654;GO:0008608;GO:0051301;GO:0007059;GO:0051321;GO:0000070;GO:0051983;GO:0071173
isogroup101674	GO:0005829;GO:0000792;GO:0016020;GO:0016607;GO:0005654;GO:0005634;GO:0016581;GO:0005524;GO:0008026;GO:0003677;GO:0061628;GO:0008270;GO:0021895;GO:0098532;GO:0043967;GO:0008285;GO:1901798;GO:0060850;GO:0035093;GO:0006351
isogroup30577	GO:0005737;GO:0009328;GO:0005524;GO:0004826;GO:0000049;GO:0006432;GO:0051290
isogroup31621	GO:0005737;GO:0005829;GO:0010008;GO:0005524;GO:0003676;GO:0051219;GO:0004672;GO:0004674;GO:0050830;GO:0051607;GO:0044565;GO:0007249;GO:0006954;GO:0045087;GO:0010629;GO:0032480;GO:0018105;GO:0018107;GO:0043123;GO:0032727;GO:0045359;GO:0032728;GO:0016239;GO:0033138;GO:0045944;GO:0032481;GO:1904417;GO:1901214;GO:0032479;GO:0009615;GO:0035666;GO:0032606
isogroup46924	GO:0005730;GO:0005654;GO:0034388;GO:0032040;GO:0030515;GO:0000462;GO:0006364
isogroup75071	GO:0031390;GO:0005663;GO:0005634;GO:0005524;GO:0003689;GO:0019899;GO:0043142;GO:0006261;GO:1900264
isogroup13583	GO:0005581;GO:0016021;GO:0005044;GO:0045087
isogroup97406	GO:0016020;GO:0005634;GO:0002039;GO:0006915;GO:1990001;GO:2000773;GO:1902166;GO:0045944
isogroup70984	GO:0019781;GO:0045116
isogroup27389	GO:0005654;GO:0017053;GO:0043425;GO:0070888;GO:0042826;GO:0043426;GO:0046982;GO:0042803;GO:0001102;GO:0000978;GO:0000981;GO:0003714;GO:0003705;GO:0001078;GO:0001191;GO:0032922;GO:0007623;GO:0010832;GO:0010944;GO:0000122;GO:0045892;GO:0006351
isogroup2933	GO:0005789;GO:0016765;GO:0006489;GO:0016094;GO:0006486
isogroup25500	GO:0016604;GO:0005730;GO:0005654;GO:0005634;GO:0003677;GO:0006355;GO:0006351
isogroup35212	GO:0005634;GO:0003682;GO:0046872;GO:0043565;GO:0030036;GO:0030183;GO:0000902;GO:0006974;GO:0048821;GO:0002467;GO:0006954;GO:0043066;GO:0030308;GO:0008285;GO:0001953;GO:0048294;GO:0032764;GO:0035024;GO:0000122;GO:0045892;GO:0002829;GO:0043065;GO:0030890;GO:0051272;GO:0000060;GO:0008104;GO:0042127;GO:0043087;GO:0050727;GO:0043380;GO:0007266;GO:0007283;GO:0006351;GO:0042092
isogroup24130	GO:0005737;GO:0005829;GO:0005815;GO:0048471;GO:0005524;GO:0036312;GO:0007249;GO:1900016;GO:0050680;GO:0048147;GO:0043124;GO:0050728;GO:0045824;GO:0032687;GO:0032688;GO:0032715;GO:0032088;GO:1901223;GO:1900226;GO:0014067;GO:0032720;GO:0042110
isogroup23632	GO:0005737;GO:0016785;GO:0000049;GO:0097056;GO:0006412
isogroup66294	GO:0005777;GO:0031418;GO:0046872;GO:0048244;GO:0001561
isogroup76225	GO:0005737;GO:0005730;GO:0005654;GO:0005524;GO:0004004;GO:0003676;GO:0006396;GO:0006364
isogroup12979	GO:0016021;GO:0005743;GO:0015187;GO:0030218;GO:0036233;GO:0042541;GO:0020027;GO:0006839
isogroup104182	GO:0005886;GO:0007165
isogroup4593	GO:0016592;GO:0001104;GO:0008134;GO:0045944;GO:0006351
isogroup56704	GO:0005887;GO:0005622;GO:0043005;GO:0004930;GO:0042923;GO:0004956;GO:0004958;GO:0001785;GO:0007193;GO:0019722;GO:0007268;GO:0006935;GO:0007186;GO:0007187;GO:2000255;GO:0007218;GO:0045745
isogroup60326	GO:0097208;GO:0044754;GO:0035577;GO:0044194;GO:0005737;GO:0005829;GO:0030425;GO:0010008;GO:0009897;GO:0070062;GO:0101003;GO:0005887;GO:0005770;GO:0005765;GO:0005764;GO:0042470;GO:0016020;GO:0005771;GO:0043025;GO:0048471;GO:0061474;GO:0005886;GO:0042383;GO:0008021;GO:0019899;GO:0019904;GO:0001618;GO:0048102;GO:0072594;GO:0090160;GO:0008626;GO:0043312;GO:0043323;GO:0045954;GO:0050821;GO:1902513
isogroup82504	GO:0005776;GO:1905103;GO:0005887;GO:0043231;GO:0005770;GO:0005765;GO:0005764;GO:0005771;GO:0043005;GO:0043025;GO:0030133;GO:0031982;GO:0012506;GO:0005524;GO:0005388;GO:0046872;GO:0070300;GO:0080025;GO:1905037;GO:0006874;GO:0006879;GO:0071287;GO:0034599;GO:0006882;GO:1990938;GO:1905122;GO:1903543;GO:0050714;GO:0016243;GO:0052548;GO:1905123;GO:0033157;GO:1905165;GO:0016241;GO:0010821;GO:0055069
isogroup44931	GO:0005829;GO:0005634;GO:0035861;GO:0005524;GO:0016887;GO:0008289;GO:0097352;GO:0006914;GO:0007049;GO:0006974;GO:0043009;GO:0006302;GO:0036503;GO:0007626;GO:0043161;GO:0018279;GO:0016567;GO:2000058;GO:0019985;GO:0006810;GO:0030433
isogroup70200	GO:0005739;GO:0005730;GO:0008650;GO:0031167;GO:0006364
isogroup49449	GO:0005770;GO:0015485;GO:0017127;GO:0006694
isogroup31651	GO:0005737;GO:0042470;GO:0005634;GO:0019904;GO:0034605;GO:0000165;GO:0046827
isogroup25564
isogroup10790	GO:0005615;GO:0005764;GO:0004197;GO:0051603
isogroup5542	GO:0005938;GO:0005829;GO:0012505;GO:0030027;GO:0016020;GO:0048471;GO:0042802;GO:0042803;GO:0004674;GO:0006888;GO:0035556;GO:0006468
isogroup39633	GO:0005730;GO:0005654;GO:0005634;GO:0003677;GO:0032452;GO:0051864;GO:0000979;GO:0019843;GO:0008270;GO:0048596;GO:0030900;GO:0021592;GO:0030902;GO:0035518;GO:0021993;GO:0021670;GO:0030901;GO:0021555;GO:2000178;GO:0043524;GO:0000122;GO:0030307;GO:1902459;GO:0007283;GO:0021678;GO:0006351
isogroup110700	GO:0015629;GO:0005737;GO:0005925;GO:0005815;GO:0030496;GO:0005634;GO:0051015;GO:0031625;GO:0051301;GO:0007067;GO:1900026;GO:0032956
isogroup64749	GO:0016021;GO:0005886;GO:0016493;GO:0006935;GO:0006955;GO:0006954
isogroup345	GO:0005829;GO:0005654;GO:0005886;GO:0005096;GO:0000188;GO:0008277
isogroup106162	GO:0006355
isogroup72513	GO:0005829;GO:0005524;GO:0047940;GO:0046872;GO:0005975;GO:0042546
isogroup2798	GO:0005604;GO:0070062;GO:0045296;GO:0005198
isogroup14163	GO:0005829;GO:0030425;GO:0005789;GO:0000139;GO:0005765;GO:0005764;GO:0032991;GO:0005741;GO:0005634;GO:0016605;GO:0031931;GO:0031932;GO:0005524;GO:0051219;GO:0019904;GO:0019901;GO:0004674;GO:0043022;GO:0001030;GO:0001031;GO:0001032;GO:0001156;GO:0006207;GO:0007420;GO:0055013;GO:0060048;GO:0007569;GO:0016049;GO:0030030;GO:0071456;GO:0071233;GO:1990253;GO:0031669;GO:0006112;GO:0007281;GO:0003007;GO:…
isogroup36273	GO:0005737;GO:0005730;GO:0005654;GO:0016740;GO:0008270;GO:0043066;GO:0071157;GO:1904036;GO:1902254;GO:0000122;GO:0035775;GO:0016567;GO:0031647;GO:0010165
isogroup110456	GO:0005634;GO:0003779;GO:0071949;GO:0043914;GO:0016709;GO:0008270;GO:0030042;GO:0007010;GO:0007507;GO:0001947;GO:0055114;GO:0010735;GO:0019417
isogroup73712	GO:0005739;GO:0051539;GO:0046872;GO:0035597;GO:0032403;GO:0019901;GO:0007420;GO:0070900;GO:0045736;GO:0070131;GO:0045903;GO:0045664
isogroup93715	GO:0005737;GO:0005829;GO:0017161;GO:0052828;GO:0016316;GO:0034597;GO:0043647;GO:0006661;GO:0007165
isogroup86249	GO:0005783;GO:0070062;GO:0005576;GO:0005794;GO:0016021;GO:0005887;GO:0031902;GO:0005765;GO:0005764;GO:0016020;GO:0045121;GO:0005635;GO:0048471;GO:0015485;GO:0004872;GO:0015248;GO:0004888;GO:0001618;GO:0007628;GO:0006914;GO:0008206;GO:0071404;GO:0071383;GO:0033344;GO:0042632;GO:0008203;GO:0030301;GO:0090150;GO:0007041;GO:0031579;GO:0060548;GO:0016242;GO:2000189;GO:0006486;GO:0006898;GO:0046686;GO:…
isogroup59600	GO:0030659;GO:0016021;GO:0042470;GO:0000220;GO:0015078;GO:0015991
isogroup14744	GO:0005794;GO:0000139;GO:0016021;GO:0031982;GO:0047277;GO:0046872;GO:0005975;GO:0009247;GO:0030259;GO:0006486
isogroup55275	GO:0005829;GO:0070062;GO:0004115;GO:0004114;GO:0019900;GO:0046872;GO:0006198;GO:0071364;GO:0009187;GO:0060548;GO:1903206;GO:0070374;GO:0001934;GO:0006355;GO:0007165
isogroup47578	GO:0005783;GO:0005576;GO:0005509
isogroup91584	GO:0016021
isogroup32011	GO:0005743;GO:0005525;GO:0003924;GO:0006412
isogroup30069	GO:0042582;GO:0070062;GO:0043202;GO:0016020;GO:0008375;GO:0004563;GO:0046982;GO:0005975;GO:0030207;GO:0006024;GO:0006687;GO:0030214;GO:0042340
isogroup27727	GO:0005737;GO:0005622;GO:0016020;GO:0005096;GO:0017124;GO:0043547;GO:0006898;GO:0007165
isogroup29019	GO:0003676;GO:0015074
isogroup104479	GO:0000151;GO:0097602;GO:0031624;GO:0032182;GO:0051443;GO:0045116
isogroup5536	GO:0030054;GO:0005763;GO:0005654;GO:0003735;GO:0006412
isogroup49425	GO:0005622;GO:0035556;GO:0016567
isogroup36487	GO:0005694;GO:0070461;GO:0003682;GO:0003677;GO:0003713;GO:0003700;GO:0006338;GO:0016573;GO:0035066;GO:0006357;GO:0006351
isogroup45673	GO:0005783;GO:0016021;GO:0005886;GO:0000253;GO:0004303;GO:0006695;GO:0006703
isogroup50242	GO:0031465;GO:0005829;GO:0070062;GO:0005654;GO:0031625;GO:0007049;GO:0042769;GO:0070911;GO:0035518;GO:0031175;GO:0000715;GO:0000717;GO:0033683;GO:0006295;GO:0006296;GO:0006294;GO:0006293;GO:1900087;GO:0045732;GO:0042787;GO:0006283;GO:0070914
isogroup62922	GO:0016021;GO:0005886;GO:0045087;GO:0050776
isogroup65870	GO:0030877;GO:0005813;GO:0005737;GO:0000776;GO:0005634;GO:0008013;GO:0008017;GO:0019887;GO:0007050;GO:0016477;GO:0006974;GO:0000281;GO:0008285;GO:0045736;GO:0007026;GO:0030178;GO:0043065;GO:0006461;GO:0016055
isogroup10710	GO:0005634;GO:0003677;GO:0042393;GO:0046872;GO:0008237;GO:0004843;GO:0036459;GO:0003713;GO:0006338;GO:0035522;GO:0045944;GO:0006351
isogroup101507	GO:0005737;GO:0005829;GO:0016020;GO:0005634;GO:0048471;GO:0005524;GO:0003725;GO:0004694;GO:0004715;GO:0004672;GO:0003723;GO:0000186;GO:0034198;GO:0051607;GO:0030968;GO:0045087;GO:0043066;GO:0033689;GO:0017148;GO:0045071;GO:0032722;GO:0001819;GO:0051092;GO:1901224;GO:0032874;GO:0046777;GO:0006468;GO:1901532;GO:1902036;GO:1902033;GO:1900225;GO:0035455;GO:0009636;GO:0009615;GO:0006351;GO:0006412
isogroup8834
isogroup6921	GO:0005654;GO:0005634;GO:0030374;GO:0003723;GO:0001104;GO:0008134;GO:0051091;GO:0045944;GO:0006351
isogroup58899	GO:0005737;GO:0005634;GO:0000978;GO:0043565;GO:0000982;GO:0008134;GO:0061419;GO:0007221;GO:0006351
isogroup53538	GO:0005776;GO:0031410;GO:0012505;GO:0005096;GO:0017137;GO:0090630;GO:0006914;GO:0006886;GO:1901096;GO:0031338
isogroup19652	GO:0005829;GO:0005654
isogroup92507	GO:0005789;GO:0016021;GO:0070290;GO:0004435;GO:0004630;GO:0043647;GO:0016042
isogroup107509	GO:0005737;GO:0005759;GO:0005524;GO:0004817;GO:0046872;GO:0006423
isogroup19407	GO:0005829;GO:0005634;GO:0005524;GO:0003677;GO:0003725;GO:0004386;GO:0042802;GO:0043021;GO:0003727;GO:0008270;GO:0039528;GO:0009597;GO:0045087;GO:0039530;GO:0032480;GO:0032727;GO:0032728;GO:0016579;GO:0016925;GO:0034344;GO:0009615
isogroup15003	GO:0016604;GO:0016607;GO:0005654;GO:0005634;GO:0005524;GO:0042802;GO:0004674;GO:0004712;GO:0004713;GO:0045721;GO:0018108;GO:0046777;GO:0006468;GO:0043484;GO:0010212;GO:0010033;GO:0032526
isogroup82936	GO:0005829;GO:0001650;GO:0005654;GO:0005634;GO:0008023;GO:0003677;GO:0006469;GO:0006355;GO:0006368;GO:0006366
isogroup62391	GO:0005623;GO:0005634;GO:0090633;GO:0008781;GO:0090632;GO:0006054
isogroup77521	GO:0005737;GO:0005525;GO:0003924
isogroup20327	GO:0010008;GO:0070772;GO:0043550
isogroup19183	GO:0005615;GO:0004867
isogroup49852	GO:0005938;GO:0031410;GO:0005829;GO:0070062;GO:0016020;GO:0005654;GO:0005886;GO:0045236;GO:0016874;GO:0043021;GO:0061630;GO:0019787;GO:0004842;GO:0006915;GO:0051607;GO:0006954;GO:0045087;GO:0046642;GO:0043066;GO:0050687;GO:0046329;GO:0032088;GO:0032480;GO:0007219;GO:0070423;GO:0045732;GO:0002669;GO:0035519;GO:0070936;GO:0070534;GO:0016567;GO:0042787;GO:0001558;GO:0090085;GO:0006511;GO:0046718
isogroup17381	GO:0016021;GO:0019838;GO:0030154;GO:0035988;GO:0003419;GO:1900026
isogroup51689	GO:0016607;GO:0005730;GO:0003723;GO:0004843;GO:1903955;GO:0016579;GO:1903146;GO:0006511
isogroup83101	GO:0005743;GO:0005759;GO:0005761;GO:0005525;GO:0003924;GO:0000287;GO:0070129;GO:0044065;GO:0042254
isogroup6781	GO:0030054;GO:0005829;GO:0005886;GO:0005525;GO:0003924;GO:0007165
isogroup105138	GO:0005737;GO:0005874;GO:0005815;GO:0030496;GO:0005819;GO:0000922;GO:0005524;GO:0008017;GO:0008568;GO:0051301;GO:0051013;GO:0007067
isogroup51335	GO:0005737;GO:0005634;GO:0090575;GO:0033613;GO:0051393;GO:0003682;GO:0001046;GO:0050692;GO:0003677;GO:0008144;GO:0019899;GO:0042802;GO:0050693;GO:0030374;GO:0042277;GO:0008022;GO:0046982;GO:0043621;GO:0046965;GO:0004879;GO:0003707;GO:0003700;GO:0044212;GO:0008270;GO:0006919;GO:0048469;GO:0032869;GO:0042593;GO:0042953;GO:0045713;GO:0010742;GO:0030224;GO:0010887;GO:0010629;GO:0060336;GO:0010745;GO:…
isogroup50134	GO:0005509
isogroup77132	GO:0005829;GO:0016021;GO:0031902;GO:0005765;GO:0005654;GO:0061630;GO:0004842;GO:0008270;GO:0051865
isogroup15029	GO:0016020;GO:0005730;GO:0005525;GO:0003723;GO:0042254
isogroup31176	GO:0005730;GO:0003677;GO:0042393;GO:0001042;GO:0043486;GO:0006334;GO:0010847;GO:0006355;GO:0006351
isogroup9715	GO:0000785;GO:0000776;GO:0007050;GO:0008285;GO:0045839;GO:0034501;GO:0007089
isogroup19118	GO:0005829;GO:0005783;GO:0005730;GO:0005786;GO:0008312;GO:0030942;GO:0005047;GO:0045047;GO:0006614
isogroup77262	GO:0005829;GO:0005739;GO:0042802;GO:0016740;GO:0008270;GO:0006915;GO:2000059;GO:2001235;GO:0016567
isogroup74122	GO:0016021
isogroup66659	GO:0000781;GO:0005634;GO:0016605;GO:0030915;GO:0005524;GO:0051301;GO:0090398;GO:0000724;GO:0007067;GO:0034184;GO:0007062;GO:0000722
isogroup68622	GO:0005829;GO:0016607;GO:0005634;GO:0005839;GO:1990111;GO:0070577;GO:0016504;GO:0070628;GO:0006974;GO:0006281;GO:0010499;GO:0035093
isogroup86026	GO:0030123;GO:0071439;GO:0030136;GO:0033263;GO:0005829;GO:0005769;GO:0010008;GO:0005798;GO:0030897;GO:0005770;GO:0031902;GO:0005765;GO:0016020;GO:0015630;GO:0051020;GO:0042802;GO:0008017;GO:0043621;GO:0008270;GO:0006914;GO:0034058;GO:0008333;GO:0048193;GO:1902774;GO:0006623;GO:0045055;GO:0035542;GO:0042144
isogroup22068	GO:0005730;GO:0003677;GO:0035064;GO:0016569;GO:0007276;GO:0051321;GO:0007275;GO:0030177;GO:0009303;GO:0016055
isogroup33592
isogroup70860	GO:0005884;GO:0032432;GO:0005737;GO:0032420;GO:0051015;GO:0005509;GO:0051764;GO:0051017;GO:0051639;GO:0042491
isogroup51403	GO:0005768;GO:0000814;GO:0031902;GO:0032266;GO:0043130;GO:0043328
isogroup31181	GO:0005737;GO:0035098;GO:0000118;GO:0005634;GO:0004407;GO:0032041;GO:0008134;GO:0006325;GO:0006355;GO:0006351
isogroup1620	GO:0005737;GO:0005524;GO:0004329;GO:0004477;GO:0004488;GO:0004486;GO:0009257;GO:0000105;GO:0009086;GO:0009117;GO:0006730;GO:0009113;GO:0006164;GO:0035999;GO:0046653
isogroup7810	GO:0005829;GO:0043231;GO:0005654;GO:0005634;GO:0043204;GO:0005886;GO:0043234;GO:1990635;GO:0043531;GO:0005524;GO:0001965;GO:0051879;GO:0042802;GO:0008289;GO:0046872;GO:0008017;GO:0004721;GO:0004722;GO:0003723;GO:0004871;GO:0071276;GO:0070301;GO:0006281;GO:0016576;GO:0000165;GO:0007067;GO:1901215;GO:0001933;GO:2000324;GO:0043123;GO:0006470;GO:0051291;GO:0010288;GO:0043278;GO:0006351
isogroup79040	GO:0005829;GO:0000123;GO:0005654;GO:0005634;GO:0005667;GO:0016407;GO:0033613;GO:0050681;GO:0008013;GO:0003682;GO:0031490;GO:0001047;GO:0003684;GO:0003677;GO:0004402;GO:0004468;GO:0035257;GO:0002039;GO:0034212;GO:0061733;GO:0097157;GO:0008022;GO:0001102;GO:0000979;GO:0003713;GO:0008134;GO:0001228;GO:0016746;GO:0008270;GO:0009887;GO:0006915;GO:0030183;GO:1904837;GO:0034644;GO:0007623;GO:0006977;GO:…
isogroup34751	GO:0043231;GO:0005739;GO:0005524;GO:0042802;GO:0000287;GO:0030145;GO:0004652;GO:0042803;GO:0003723;GO:0002134;GO:0071044;GO:0006378;GO:0006351
isogroup63580	GO:0046872;GO:0043565;GO:0016740;GO:0004803;GO:0015074;GO:0006310;GO:0006313
isogroup55252	GO:0005737;GO:0043198;GO:0043197;GO:0005634;GO:0003682;GO:0070577;GO:0035064;GO:0047485;GO:0070491;GO:0000977;GO:0001106;GO:0003712;GO:0008270;GO:0098815;GO:0030336;GO:1903758;GO:0060999;GO:1902952;GO:0051491;GO:1902897;GO:0006351
isogroup14651	GO:0005737;GO:0005829;GO:0005634;GO:0072669;GO:0003723;GO:0000993;GO:0045944;GO:0006351;GO:0006388
isogroup85643	GO:0005737;GO:0005829;GO:0005634;GO:0008073;GO:0006596;GO:0006595;GO:0090316;GO:0045732
isogroup68482	GO:0005737;GO:0005634;GO:0005524;GO:0046872;GO:0008641;GO:0040011;GO:0007626
isogroup99506	GO:0072546;GO:0016021;GO:0034975
isogroup44999	GO:0030054;GO:0005769;GO:0005783;GO:0016021;GO:0005634;GO:0005886;GO:0005524;GO:0019838;GO:0005021;GO:0001525;GO:0001568;GO:0030154;GO:0035924;GO:0048010
isogroup39755	GO:0005789;GO:0031234;GO:0005887;GO:0031227;GO:0016020;GO:0044232;GO:0045296;GO:0005509;GO:0005544;GO:0042802;GO:0031210;GO:0008429;GO:0035091;GO:0006897;GO:0006687;GO:0006869
isogroup2810	GO:0031305;GO:0005739;GO:0005634;GO:0050833;GO:0061732;GO:1902361;GO:0035774
isogroup74859	GO:0005665;GO:0016020;GO:0005654;GO:0005634;GO:0003682;GO:0003677;GO:0003899;GO:0046872;GO:0032549;GO:0003723;GO:0006370;GO:0008543;GO:0010467;GO:0031047;GO:0000398;GO:0050434;GO:0042795;GO:0035019;GO:0006368;GO:0006366;GO:0006367;GO:0006283
isogroup100200	GO:0048179;GO:0045177;GO:0005887;GO:0005622;GO:0016020;GO:0048185;GO:0016361;GO:0005524;GO:0019838;GO:0046872;GO:0042803;GO:0004672;GO:0004674;GO:0005057;GO:0004702;GO:0046332;GO:0050431;GO:0005025;GO:0032924;GO:0002526;GO:0003289;GO:0030509;GO:0001569;GO:0060317;GO:0060923;GO:0016477;GO:0071773;GO:0007368;GO:0003143;GO:0061445;GO:0042118;GO:0000082;GO:0007369;GO:0001702;GO:0007281;GO:0007507;GO:…
isogroup106587	GO:0005905;GO:0016021;GO:0016964;GO:0005509
isogroup7967	GO:0005789;GO:0016021;GO:0008565;GO:0006620
isogroup55216
isogroup62673	GO:0003723;GO:0008270
isogroup54525	GO:0031672;GO:0042641;GO:0005737;GO:0005829;GO:0000118;GO:0031594;GO:0005654;GO:0005634;GO:0043234;GO:0017053;GO:0030018;GO:0033613;GO:0003682;GO:0001047;GO:0004407;GO:0042826;GO:0032041;GO:0030955;GO:0033558;GO:0019901;GO:0070491;GO:0001025;GO:0003714;GO:0008134;GO:0008270;GO:0042113;GO:0030183;GO:0014898;GO:0071260;GO:0071374;GO:0071356;GO:0006338;GO:0016575;GO:0070932;GO:0070933;GO:0006954;GO:…
[truncated: 26,568 more rows]
