# Supplementary material for: Comparative transcriptomics of sympatric species of coral reef fishes (genus: Haemulon)
Source: PeerJ. 2019 Mar 1;7:e6541. doi: 10.7717/peerj.6541 (PMC6398375; doi:10.7717/peerj.6541)
Supplement: Supplemental Information 6 [file peerj-07-6541-s006.zip]

Archive with 18 entries (15 files):
- Hmacrostomum-assembly&annotation/
- Hmacrostomum-assembly&annotation/.DS_Store
- __MACOSX/
- __MACOSX/Hmacrostomum-assembly&annotation/
- __MACOSX/Hmacrostomum-assembly&annotation/._.DS_Store
- Hmacrostomum-assembly&annotation/hmacro_iso2gene.tab
- __MACOSX/Hmacrostomum-assembly&annotation/._hmacro_iso2gene.tab
- Hmacrostomum-assembly&annotation/hmcaro-seq2iso.tab
- __MACOSX/Hmacrostomum-assembly&annotation/._hmcaro-seq2iso.tab
- Hmacrostomum-assembly&annotation/hmacro-iso2GO-trembl-2017_iso2go.tab
- Hmacrostomum-assembly&annotation/hmacro-kog.tab
- __MACOSX/Hmacrostomum-assembly&annotation/._hmacro-kog.tab
- Hmacrostomum-assembly&annotation/hmacro-trembl_iso2gene.tab
- __MACOSX/Hmacrostomum-assembly&annotation/._hmacro-trembl_iso2gene.tab
- Hmacrostomum-assembly&annotation/hmacro-iso2GO-2017_iso2go.tab
- __MACOSX/Hmacrostomum-assembly&annotation/._hmacro-iso2GO-2017_iso2go.tab
- Hmacrostomum-assembly&annotation/hmacro-transcriptome.fsa
- __MACOSX/Hmacrostomum-assembly&annotation/._hmacro-transcriptome.fsa
