# Supplementary material for: Comparative transcriptomics of sympatric species of coral reef fishes (genus: Haemulon)
Source: PeerJ. 2019 Mar 1;7:e6541. doi: 10.7717/peerj.6541 (PMC6398375; doi:10.7717/peerj.6541)
Supplement: Supplemental Information 6 [file peerj-07-6541-s006.zip › Hmacrostomum-assembly&annotation/hmacro_iso2gene.tab]

isogroup1422	Ceramide synthase 2 OS=Bos taurus GN=CERS2 PE=2 SV=1 E(blastx)=3e-131
isogroup77898	Nucleolar transcription factor 1 OS=Homo sapiens GN=UBTF PE=1 SV=1 E(blastx)=7e-37
isogroup8957	Polyamine-modulated factor 1 OS=Mus musculus GN=Pmf1 PE=1 SV=1 E(blastx)=3e-33
isogroup1535	Complement C3 (Fragment) OS=Oncorhynchus mykiss GN=c3 PE=1 SV=1 E(blastx)=3e-112
isogroup5511	EF-hand calcium-binding domain-containing protein 14 OS=Mus musculus GN=Efcab14 PE=2 SV=1 E(blastx)=2e-23
isogroup35073	Protein CNPPD1 OS=Gallus gallus GN=CNPPD1 PE=2 SV=1 E(blastx)=2e-29
isogroup51248	Protein DGCR14 OS=Homo sapiens GN=DGCR14 PE=1 SV=1 E(blastx)=4e-14
isogroup20045	Histone H3.3 OS=Xenopus tropicalis GN=TGas113e22.1 PE=1 SV=3 E(blastx)=4e-87
isogroup74716	T-complex protein 1 subunit gamma OS=Xenopus laevis GN=cct3 PE=2 SV=2 E(blastx)=5e-25
isogroup57644	Zinc finger protein 706 OS=Gallus gallus GN=ZNF706 PE=3 SV=1 E(blastx)=3e-35
isogroup10368	ATP synthase subunit d, mitochondrial OS=Bos taurus GN=ATP5H PE=1 SV=2 E(blastx)=6e-64
isogroup1861	Annexin A4 OS=Mus musculus GN=Anxa4 PE=1 SV=4 E(blastx)=3e-141
isogroup40877	NADP-dependent malic enzyme, mitochondrial OS=Homo sapiens GN=ME3 PE=2 SV=2 E(blastx)=2e-27
isogroup15722	Short transient receptor potential channel 4-associated protein OS=Mus musculus GN=Trpc4ap PE=1 SV=2 E(blastx)=1e-44
isogroup19906	Melanoma-derived growth regulatory protein OS=Bos taurus GN=MIA PE=2 SV=1 E(blastx)=1e-20
isogroup17080	Mitochondrial enolase superfamily member 1 OS=Bos taurus GN=ENOSF1 PE=2 SV=1 E(blastx)=3e-102
isogroup21741	NAD-dependent protein deacetylase sirtuin-1 OS=Mus musculus GN=Sirt1 PE=1 SV=2 E(blastx)=5e-11
isogroup54788	Interferon-induced, double-stranded RNA-activated protein kinase OS=Rattus norvegicus GN=Eif2ak2 PE=1 SV=1 E(blastx)=3e-07
isogroup34042	CSC1-like protein 2 OS=Mus musculus GN=Tmem63b PE=1 SV=1 E(blastx)=1e-45
isogroup31050	Histone-lysine N-methyltransferase 2C OS=Homo sapiens GN=KMT2C PE=1 SV=3 E(blastx)=8e-28
isogroup16073	Ubiquitin-like protein ATG12 OS=Bos taurus GN=ATG12 PE=2 SV=1 E(blastx)=2e-55
isogroup72756	Cell cycle checkpoint protein RAD17 OS=Pongo abelii GN=RAD17 PE=2 SV=1 E(blastx)=7e-18
isogroup34949	Retrovirus-related Pol polyprotein from type-2 retrotransposable element R2DM OS=Drosophila melanogaster GN=pol PE=3 SV=1 E(blastx)=5e-10
isogroup7328	Ribonuclease H1 OS=Mus musculus GN=Rnaseh1 PE=2 SV=1 E(blastx)=3e-76
isogroup80301	Myelin-oligodendrocyte glycoprotein OS=Mus musculus GN=Mog PE=1 SV=1 E(blastx)=4e-07
isogroup12191	Protein transport protein Sec23A OS=Danio rerio GN=sec23a PE=2 SV=1 E(blastx)=7e-132
isogroup4221	Cdc42 effector protein 2 OS=Bos taurus GN=CDC42EP2 PE=2 SV=1 E(blastx)=6e-08
isogroup51257	PAX-interacting protein 1 OS=Homo sapiens GN=PAXIP1 PE=1 SV=2 E(blastx)=4e-42
isogroup56123	Kinesin-1 heavy chain OS=Homo sapiens GN=KIF5B PE=1 SV=1 E(blastx)=2e-56
isogroup54561	CTD small phosphatase-like protein 2-A OS=Danio rerio GN=ctdspl2a PE=2 SV=1 E(blastx)=4e-49
isogroup78751	Zinc finger and BTB domain-containing protein 49 OS=Homo sapiens GN=ZBTB49 PE=1 SV=3 E(blastx)=2e-13
isogroup13448	Methionyl-tRNA formyltransferase, mitochondrial OS=Homo sapiens GN=MTFMT PE=1 SV=2 E(blastx)=2e-76
isogroup2520	Probable 2-oxoglutarate dehydrogenase E1 component DHKTD1, mitochondrial OS=Xenopus laevis GN=dhtkd1 PE=2 SV=1 E(blastx)=4e-175
isogroup9661	Pre-mRNA-splicing factor CWC25 homolog OS=Mus musculus GN=Cwc25 PE=2 SV=2 E(blastx)=4e-69
isogroup3752	Nuclear factor 1 C-type OS=Gallus gallus GN=NFIC PE=1 SV=1 E(blastx)=3e-170
isogroup15451	Sorting nexin-4 OS=Bos taurus GN=SNX4 PE=2 SV=1 E(blastx)=8e-83
isogroup3583	Signal peptidase complex catalytic subunit SEC11A OS=Pongo abelii GN=SEC11A PE=2 SV=1 E(blastx)=1e-123
isogroup75124	Magnesium transporter NIPA2 OS=Mus musculus GN=Nipa2 PE=1 SV=1 E(blastx)=3e-09
isogroup72147	Stonustoxin subunit alpha OS=Synanceia horrida PE=1 SV=3 E(blastx)=6e-07
isogroup12694	Zinc finger protein 292 OS=Mus musculus GN=Zfp292 PE=1 SV=2 E(blastx)=1e-22
isogroup21638	Protein kinase C delta type OS=Canis lupus familiaris GN=PRKCD PE=2 SV=1 E(blastx)=2e-65
isogroup8782	Complement C3 (Fragment) OS=Oncorhynchus mykiss GN=c3 PE=1 SV=1 E(blastx)=1e-78
isogroup7635	Putative COBW domain-containing protein 7 OS=Homo sapiens GN=CBWD7 PE=5 SV=3 E(blastx)=2e-21
isogroup73480	Lysosomal Pro-X carboxypeptidase OS=Mus musculus GN=Prcp PE=1 SV=2 E(blastx)=1e-29
isogroup19027	Heat shock 70 kDa protein 4 OS=Mus musculus GN=Hspa4 PE=1 SV=1 E(blastx)=1e-83
isogroup30817	Serine/threonine-protein kinase NLK OS=Bos taurus GN=NLK PE=3 SV=2 E(blastx)=8e-40
isogroup3032	Protein RRP5 homolog OS=Homo sapiens GN=PDCD11 PE=1 SV=3 E(blastx)=1e-55
isogroup70496	Eukaryotic translation initiation factor 3 subunit A OS=Xenopus laevis GN=eif3a PE=2 SV=1 E(blastx)=5e-45
isogroup59549	3-hydroxyisobutyrate dehydrogenase, mitochondrial OS=Homo sapiens GN=HIBADH PE=1 SV=2 E(blastx)=4e-40
isogroup935	Ferritin, heavy subunit OS=Salmo salar PE=2 SV=1 E(blastx)=5e-107
isogroup62266	CCR4-NOT transcription complex subunit 2 OS=Mus musculus GN=Cnot2 PE=1 SV=2 E(blastx)=6e-21
isogroup40872	Mitochondrial import inner membrane translocase subunit TIM44 OS=Homo sapiens GN=TIMM44 PE=1 SV=2 E(blastx)=2e-46
isogroup52065	Cleavage stimulation factor subunit 2 OS=Pongo abelii GN=CSTF2 PE=2 SV=1 E(blastx)=6e-06
isogroup59535	Oxidoreductase UcpA OS=Escherichia coli O157:H7 GN=ucpA PE=3 SV=2 E(blastx)=2e-09
isogroup52109	Guanine deaminase OS=Rattus norvegicus GN=Gda PE=1 SV=1 E(blastx)=2e-17
isogroup57540	DmX-like protein 1 OS=Homo sapiens GN=DMXL1 PE=1 SV=3 E(blastx)=3e-20
isogroup42708	Platelet-derived growth factor receptor beta OS=Takifugu rubripes GN=pdgfrb PE=3 SV=1 E(blastx)=3e-73
isogroup5423	G protein-coupled receptor kinase 4 OS=Homo sapiens GN=GRK4 PE=1 SV=3 E(blastx)=5e-96
isogroup7102	Deoxyribonuclease gamma OS=Homo sapiens GN=DNASE1L3 PE=1 SV=1 E(blastx)=2e-61
isogroup71568	Exportin-7 OS=Homo sapiens GN=XPO7 PE=1 SV=3 E(blastx)=4e-37
isogroup21091	Serpin H1 OS=Gallus gallus GN=SERPINH1 PE=1 SV=2 E(blastx)=7e-10
isogroup50600	Short transient receptor potential channel 4-associated protein OS=Mus musculus GN=Trpc4ap PE=1 SV=2 E(blastx)=2e-12
isogroup68318	Serpin H1 OS=Pongo abelii GN=SERPINH1 PE=2 SV=1 E(blastx)=2e-36
isogroup34361	Nucleoporin GLE1 OS=Bos taurus GN=GLE1 PE=2 SV=1 E(blastx)=1e-12
isogroup42287	Zinc finger protein 816 OS=Homo sapiens GN=ZNF816 PE=2 SV=2 E(blastx)=1e-26
isogroup31490	Abnormal spindle-like microcephaly-associated protein homolog OS=Canis lupus familiaris GN=ASPM PE=2 SV=2 E(blastx)=9e-23
isogroup35007	SET and MYND domain-containing protein 5 OS=Xenopus laevis GN=smyd5 PE=2 SV=1 E(blastx)=3e-46
isogroup71552	Fructose-bisphosphate aldolase B OS=Sparus aurata GN=aldob PE=2 SV=2 E(blastx)=2e-29
isogroup9821	Golgin subfamily B member 1 OS=Homo sapiens GN=GOLGB1 PE=1 SV=2 E(blastx)=7e-07
isogroup3986	RNA polymerase II elongation factor ELL3 OS=Rattus norvegicus GN=Ell3 PE=1 SV=1 E(blastx)=6e-37
isogroup107	Secernin-2 OS=Danio rerio GN=scrn2 PE=2 SV=1 E(blastx)=8e-154
isogroup34551	Activating transcription factor 7-interacting protein 2 OS=Homo sapiens GN=ATF7IP2 PE=1 SV=2 E(blastx)=2e-06
isogroup67012	V-type proton ATPase subunit d 1 OS=Danio rerio GN=atp6v0d1 PE=1 SV=1 E(blastx)=2e-44
isogroup24259	Coiled-coil-helix-coiled-coil-helix domain-containing protein 10, mitochondrial OS=Homo sapiens GN=CHCHD10 PE=1 SV=1 E(blastx)=6e-20
isogroup77937	Myeloid protein 1 OS=Gallus gallus GN=MIM1 PE=1 SV=2 E(blastx)=5e-07
isogroup60634	Cysteine-rich with EGF-like domain protein 2 OS=Danio rerio GN=creld2 PE=2 SV=2 E(blastx)=2e-28
isogroup43989	Fibronectin OS=Homo sapiens GN=FN1 PE=1 SV=4 E(blastx)=4e-49
isogroup18786	Apoptosis-resistant E3 ubiquitin protein ligase 1 OS=Mus musculus GN=Arel1 PE=2 SV=2 E(blastx)=6e-46
isogroup13680	Periplakin OS=Homo sapiens GN=PPL PE=1 SV=4 E(blastx)=2e-13
isogroup41353	Leucine-rich repeat-containing protein C10orf11 homolog OS=Mus musculus PE=1 SV=1 E(blastx)=1e-38
isogroup19072	Proteasome subunit beta type-7 OS=Rattus norvegicus GN=Psmb7 PE=1 SV=1 E(blastx)=3e-91
isogroup13546	Protein FAM171B OS=Homo sapiens GN=FAM171B PE=2 SV=3 E(blastx)=4e-57
isogroup10168	Solute carrier family 35 member F5 OS=Bos taurus GN=SLC35F5 PE=2 SV=1 E(blastx)=2e-33
isogroup68631	Exportin-1 OS=Homo sapiens GN=XPO1 PE=1 SV=1 E(blastx)=1e-42
isogroup59877	Stonustoxin subunit alpha OS=Synanceia horrida PE=1 SV=3 E(blastx)=1e-13
isogroup13413	Transmembrane protein 87A OS=Xenopus tropicalis GN=tmem87a PE=2 SV=1 E(blastx)=1e-44
isogroup14952	Transcription factor E2F4 OS=Homo sapiens GN=E2F4 PE=1 SV=2 E(blastx)=8e-20
isogroup25769	Lanosterol 14-alpha demethylase OS=Mus musculus GN=Cyp51a1 PE=1 SV=1 E(blastx)=7e-76
isogroup49841	Phosphoethanolamine N-methyltransferase OS=Spinacia oleracea GN=PEAMT PE=1 SV=1 E(blastx)=7e-07
isogroup399	Acyl-CoA dehydrogenase family member 11 OS=Caenorhabditis elegans GN=acdh-11 PE=1 SV=1 E(blastx)=2e-142
isogroup1955	Mitochondrial import inner membrane translocase subunit Tim21 OS=Xenopus laevis GN=timm21 PE=2 SV=1 E(blastx)=4e-64
isogroup66479	Folylpolyglutamate synthase, mitochondrial OS=Homo sapiens GN=FPGS PE=1 SV=3 E(blastx)=3e-29
isogroup25041	Cadherin-17 OS=Homo sapiens GN=CDH17 PE=2 SV=3 E(blastx)=5e-30
isogroup27375	tRNA-dihydrouridine(47) synthase [NAD(P)(+)]-like OS=Xenopus tropicalis GN=dus3l PE=2 SV=2 E(blastx)=2e-45
isogroup12363	Ubiquitin carboxyl-terminal hydrolase 2 OS=Gallus gallus GN=USP2 PE=2 SV=1 E(blastx)=3e-91
isogroup23395	Serpin H1 OS=Homo sapiens GN=SERPINH1 PE=1 SV=2 E(blastx)=8e-76
isogroup1176	Isoleucine--tRNA ligase, cytoplasmic OS=Homo sapiens GN=IARS PE=1 SV=2 E(blastx)=4e-121
isogroup36662	Glutathione S-transferase kappa 1 OS=Homo sapiens GN=GSTK1 PE=1 SV=3 E(blastx)=1e-07
isogroup26288	Ubiquinone biosynthesis protein COQ4 homolog, mitochondrial OS=Danio rerio GN=coq4 PE=2 SV=1 E(blastx)=7e-67
isogroup66338	Eukaryotic translation initiation factor 2-alpha kinase 3 OS=Homo sapiens GN=EIF2AK3 PE=1 SV=3 E(blastx)=2e-09
isogroup41349	Nuclear RNA export factor 1 OS=Coturnix coturnix japonica GN=NXF1 PE=1 SV=1 E(blastx)=9e-33
isogroup44682	Perforin-1 OS=Rattus norvegicus GN=Prf1 PE=2 SV=1 E(blastx)=4e-18
isogroup69051	Cleavage and polyadenylation specificity factor subunit 1 OS=Homo sapiens GN=CPSF1 PE=1 SV=2 E(blastx)=5e-25
isogroup39267	NACHT, LRR and PYD domains-containing protein 1 OS=Homo sapiens GN=NLRP1 PE=1 SV=1 E(blastx)=1e-07
isogroup67272	Nuclear prelamin A recognition factor OS=Danio rerio GN=narf PE=2 SV=1 E(blastx)=3e-39
isogroup4337	cAMP-dependent protein kinase type I-alpha regulatory subunit OS=Sus scrofa GN=PRKAR1A PE=1 SV=2 E(blastx)=9e-31
isogroup70254	LINE-1 retrotransposable element ORF2 protein OS=Homo sapiens PE=1 SV=1 E(blastx)=2e-23
isogroup27340	E3 ubiquitin-protein ligase TRIM39 OS=Rattus norvegicus GN=Trim39 PE=3 SV=1 E(blastx)=3e-12
isogroup47491	Serine/threonine-protein kinase TAO1 OS=Rattus norvegicus GN=Taok1 PE=1 SV=1 E(blastx)=1e-17
isogroup56376	EH domain-containing protein 2 OS=Mus musculus GN=Ehd2 PE=1 SV=1 E(blastx)=4e-36
isogroup38097	DnaJ homolog subfamily A member 2 OS=Homo sapiens GN=DNAJA2 PE=1 SV=1 E(blastx)=1e-61
isogroup17515	MORC family CW-type zinc finger protein 4 OS=Homo sapiens GN=MORC4 PE=1 SV=2 E(blastx)=3e-47
isogroup40921	ATP-binding cassette sub-family B member 7, mitochondrial OS=Rattus norvegicus GN=Abcb7 PE=1 SV=1 E(blastx)=8e-50
isogroup60793	N6-adenosine-methyltransferase subunit METTL14 OS=Danio rerio GN=mettl14 PE=2 SV=1 E(blastx)=2e-45
isogroup54246	Choline transporter-like protein 2 OS=Salmo salar GN=slc44a2 PE=2 SV=1 E(blastx)=4e-43
isogroup4017	Small acidic protein OS=Danio rerio GN=smap PE=1 SV=1 E(blastx)=3e-55
isogroup1038	Mitochondrial import inner membrane translocase subunit Tim8 A OS=Xenopus laevis GN=timm8a PE=3 SV=1 E(blastx)=4e-38
isogroup20881	Valine--tRNA ligase OS=Takifugu rubripes GN=vars PE=3 SV=1 E(blastx)=6e-64
isogroup38036	Ankyrin repeat and IBR domain-containing protein 1 OS=Danio rerio GN=ankib1 PE=3 SV=1 E(blastx)=9e-12
isogroup52138	FGGY carbohydrate kinase domain-containing protein OS=Danio rerio GN=fggy PE=2 SV=2 E(blastx)=4e-14
isogroup57107	Vascular endothelial growth factor receptor 2 OS=Danio rerio GN=kdr PE=1 SV=2 E(blastx)=4e-26
isogroup8321	Elongin-C OS=Rattus norvegicus GN=Eloc PE=1 SV=1 E(blastx)=6e-78
isogroup24519	NF-kappa-B inhibitor-like protein 1 OS=Sus scrofa GN=NFKBIL1 PE=3 SV=1 E(blastx)=6e-15
isogroup57102	30S ribosomal protein S4 OS=Acinetobacter baylyi (strain ATCC 33305 / BD413 / ADP1) GN=rpsD PE=3 SV=1 E(blastx)=1e-50
isogroup15320	Serine-threonine kinase receptor-associated protein OS=Homo sapiens GN=STRAP PE=1 SV=1 E(blastx)=1e-80
isogroup8827	Coiled-coil domain-containing protein 25 OS=Danio rerio GN=ccdc25 PE=1 SV=1 E(blastx)=3e-06
isogroup13662	Bone morphogenetic protein 4 OS=Suncus murinus GN=BMP4 PE=2 SV=1 E(blastx)=4e-46
isogroup8930	Calcitonin gene-related peptide type 1 receptor OS=Paralichthys olivaceus GN=calcrl PE=2 SV=1 E(blastx)=4e-58
isogroup78570	Inactive rhomboid protein 1 OS=Danio rerio GN=rhbdf1 PE=2 SV=1 E(blastx)=3e-09
isogroup66158	Endoplasmic reticulum aminopeptidase 1 OS=Rattus norvegicus GN=Erap1 PE=2 SV=2 E(blastx)=7e-13
isogroup45744	Xin actin-binding repeat-containing protein 2 OS=Homo sapiens GN=XIRP2 PE=1 SV=2 E(blastx)=3e-30
isogroup55009	HLA class II histocompatibility antigen gamma chain OS=Homo sapiens GN=CD74 PE=1 SV=3 E(blastx)=7e-20
isogroup10541	Nuclear protein 1 OS=Rattus norvegicus GN=Nupr1 PE=2 SV=1 E(blastx)=9e-12
isogroup33663	Eukaryotic translation initiation factor 6 OS=Danio rerio GN=eif6 PE=2 SV=1 E(blastx)=7e-39
isogroup66310	6-aminohexanoate-cyclic-dimer hydrolase OS=Pseudomonas sp. (strain NK87) GN=nylA PE=3 SV=2 E(blastx)=8e-15
isogroup654	Voltage-dependent anion-selective channel protein 2 OS=Meleagris gallopavo GN=VDAC2 PE=1 SV=1 E(blastx)=5e-144
isogroup60269	Protocadherin Fat 1 OS=Homo sapiens GN=FAT1 PE=1 SV=2 E(blastx)=5e-36
isogroup11994	Interferon-induced transmembrane protein 3 OS=Homo sapiens GN=IFITM3 PE=1 SV=2 E(blastx)=1e-22
isogroup14136	Microsomal triglyceride transfer protein OS=Megalobrama amblycephala GN=MTTP PE=2 SV=1 E(blastx)=1e-104
isogroup38820	Choline transporter-like protein 2 OS=Salmo salar GN=slc44a2 PE=2 SV=1 E(blastx)=1e-74
isogroup7415	von Willebrand factor A domain-containing protein 5A OS=Homo sapiens GN=VWA5A PE=2 SV=2 E(blastx)=2e-59
isogroup14560	Vacuolar protein sorting-associated protein 35 OS=Homo sapiens GN=VPS35 PE=1 SV=2 E(blastx)=2e-113
isogroup41122	UDP-glucuronosyltransferase 1-1 OS=Homo sapiens GN=UGT1A1 PE=1 SV=1 E(blastx)=9e-11
isogroup46962	Symplekin OS=Homo sapiens GN=SYMPK PE=1 SV=2 E(blastx)=6e-32
isogroup67702	von Willebrand factor A domain-containing protein 5A OS=Homo sapiens GN=VWA5A PE=2 SV=2 E(blastx)=1e-11
isogroup80644	UPF0061 protein YdiU OS=Escherichia coli (strain SMS-3-5 / SECEC) GN=ydiU PE=3 SV=1 E(blastx)=2e-21
isogroup46480	NADP-dependent malic enzyme OS=Escherichia coli (strain K12) GN=maeB PE=1 SV=1 E(blastx)=1e-52
isogroup32679	Alpha-1,6-mannosyl-glycoprotein 2-beta-N-acetylglucosaminyltransferase OS=Rattus norvegicus GN=Mgat2 PE=1 SV=1 E(blastx)=1e-09
isogroup66903	Patatin-like phospholipase domain-containing protein 4 OS=Homo sapiens GN=PNPLA4 PE=2 SV=3 E(blastx)=3e-11
isogroup77656	Zinc finger protein 135 OS=Bos taurus GN=ZNF135 PE=2 SV=1 E(blastx)=7e-20
isogroup1437	Interferon-induced, double-stranded RNA-activated protein kinase OS=Homo sapiens GN=EIF2AK2 PE=1 SV=2 E(blastx)=1e-31
isogroup6055	DnaJ homolog subfamily C member 24 OS=Bos taurus GN=DNAJC24 PE=2 SV=2 E(blastx)=1e-31
isogroup20206	DNA-3-methyladenine glycosylase OS=Mus musculus GN=Mpg PE=2 SV=3 E(blastx)=6e-20
isogroup16891	Vacuolar protein sorting-associated protein 11 homolog OS=Homo sapiens GN=VPS11 PE=1 SV=1 E(blastx)=7e-75
isogroup42453	LINE-1 retrotransposable element ORF2 protein OS=Homo sapiens PE=1 SV=1 E(blastx)=8e-13
isogroup539	Nucleophosmin OS=Xenopus laevis GN=npm1 PE=1 SV=1 E(blastx)=8e-34
isogroup70702	RING finger protein 212B OS=Homo sapiens GN=RNF212B PE=2 SV=1 E(blastx)=1e-15
isogroup16638	Myosin-9 OS=Mus musculus GN=Myh9 PE=1 SV=4 E(blastx)=4e-95
isogroup29407	E3 ubiquitin-protein ligase UBR1 OS=Homo sapiens GN=UBR1 PE=1 SV=1 E(blastx)=4e-08
isogroup73300	MARVEL domain-containing protein 3 OS=Homo sapiens GN=MARVELD3 PE=2 SV=3 E(blastx)=6e-09
isogroup51697	Cytochrome P450 2K1 OS=Oncorhynchus mykiss GN=cyp2k1 PE=2 SV=1 E(blastx)=3e-41
isogroup639	Transmembrane protein 205 OS=Danio rerio GN=tmem205 PE=2 SV=1 E(blastx)=4e-102
isogroup22628	Pentatricopeptide repeat domain-containing protein 3, mitochondrial OS=Danio rerio GN=ptcd3 PE=2 SV=1 E(blastx)=8e-60
isogroup42930	Phosphorylase b kinase gamma catalytic chain, skeletal muscle/heart isoform OS=Rattus norvegicus GN=Phkg1 PE=2 SV=2 E(blastx)=1e-58
isogroup18453	Polyubiquitin-B OS=Pongo pygmaeus GN=UBB PE=3 SV=1 E(blastx)=9e-99
isogroup79934	MDS1 and EVI1 complex locus protein EVI1 OS=Homo sapiens GN=MECOM PE=1 SV=2 E(blastx)=1e-07
isogroup44970	DnaJ homolog subfamily A member 3, mitochondrial OS=Mus musculus GN=Dnaja3 PE=1 SV=1 E(blastx)=1e-21
isogroup23613	Protein prune homolog 2 OS=Xenopus tropicalis GN=Prune2 PE=2 SV=1 E(blastx)=4e-08
isogroup12057	Ganglioside-induced differentiation-associated protein 2 OS=Danio rerio GN=gdap2 PE=2 SV=1 E(blastx)=3e-40
isogroup40289	Probable arginine--tRNA ligase, mitochondrial OS=Homo sapiens GN=RARS2 PE=1 SV=1 E(blastx)=2e-28
isogroup43299	Nuclear receptor-binding protein OS=Mus musculus GN=Nrbp1 PE=1 SV=1 E(blastx)=5e-40
isogroup39760	Formin-binding protein 1-like OS=Xenopus tropicalis GN=fnbp1l PE=1 SV=1 E(blastx)=1e-30
isogroup5531	Glucocorticoid receptor OS=Paralichthys olivaceus GN=nr3c1 PE=2 SV=1 E(blastx)=2e-12
isogroup7376	Type II inositol 1,4,5-trisphosphate 5-phosphatase OS=Homo sapiens GN=INPP5B PE=1 SV=4 E(blastx)=2e-105
isogroup5574	Nuclear receptor corepressor 1 OS=Mus musculus GN=Ncor1 PE=1 SV=1 E(blastx)=4e-150
isogroup47211	ATP-binding cassette sub-family D member 1 OS=Homo sapiens GN=ABCD1 PE=1 SV=2 E(blastx)=2e-50
isogroup8190	Calpain-1 catalytic subunit (Fragment) OS=Oryctolagus cuniculus GN=CAPN1 PE=1 SV=1 E(blastx)=1e-65
isogroup37458	Solute carrier family 52, riboflavin transporter, member 3 OS=Osmerus mordax GN=slc52a3 PE=2 SV=1 E(blastx)=3e-46
isogroup71620	Glycylpeptide N-tetradecanoyltransferase 2 OS=Bos taurus GN=NMT2 PE=2 SV=1 E(blastx)=4e-32
isogroup24770	Zinc finger protein 140 OS=Homo sapiens GN=ZNF140 PE=2 SV=2 E(blastx)=1e-21
isogroup25298	Cholesterol 24-hydroxylase OS=Mus musculus GN=Cyp46a1 PE=1 SV=1 E(blastx)=2e-61
isogroup46147	Sperm-associated antigen 17 OS=Homo sapiens GN=SPAG17 PE=2 SV=1 E(blastx)=4e-07
isogroup19268	Motile sperm domain-containing protein 2 OS=Mus musculus GN=Mospd2 PE=1 SV=2 E(blastx)=1e-23
isogroup71658	E3 ubiquitin/ISG15 ligase TRIM25 OS=Homo sapiens GN=TRIM25 PE=1 SV=2 E(blastx)=1e-19
isogroup70290	CCR4-NOT transcription complex subunit 10 OS=Danio rerio GN=cnot10 PE=2 SV=1 E(blastx)=3e-40
isogroup15993	Uridine 5'-monophosphate synthase OS=Bos taurus GN=UMPS PE=2 SV=1 E(blastx)=8e-61
isogroup38734	Histone-lysine N-methyltransferase setd3 OS=Danio rerio GN=setd3 PE=1 SV=1 E(blastx)=9e-32
isogroup20970	Fibroblast growth factor receptor 4 OS=Danio rerio GN=fgfr4 PE=1 SV=1 E(blastx)=1e-56
isogroup10350	Zinc finger protein RFP OS=Homo sapiens GN=TRIM27 PE=1 SV=1 E(blastx)=6e-38
isogroup35770	Geranylgeranyl transferase type-2 subunit beta OS=Rattus norvegicus GN=Rabggtb PE=1 SV=1 E(blastx)=1e-66
isogroup42727	Ankyrin repeat domain-containing protein 45 OS=Homo sapiens GN=ANKRD45 PE=1 SV=1 E(blastx)=4e-08
isogroup37438	NF-kappa-B inhibitor zeta OS=Mus musculus GN=Nfkbiz PE=1 SV=1 E(blastx)=2e-16
isogroup27638	Neuropilin-2 OS=Homo sapiens GN=NRP2 PE=1 SV=2 E(blastx)=5e-25
isogroup5364	C-C motif chemokine 20 OS=Mus musculus GN=Ccl20 PE=1 SV=1 E(blastx)=8e-13
isogroup64395	Spermidine/putrescine import ATP-binding protein PotA OS=Oenococcus oeni (strain ATCC BAA-331 / PSU-1) GN=potA PE=3 SV=2 E(blastx)=3e-11
isogroup23518	Pleckstrin homology-like domain family B member 2 OS=Mus musculus GN=Phldb2 PE=1 SV=2 E(blastx)=1e-13
isogroup28072	Inhibitor of nuclear factor kappa-B kinase subunit beta OS=Rattus norvegicus GN=Ikbkb PE=1 SV=1 E(blastx)=2e-14
isogroup38458	Phospholipase B1, membrane-associated OS=Mus musculus GN=Plb1 PE=1 SV=2 E(blastx)=2e-23
isogroup2819	RUN domain-containing protein 3B OS=Mus musculus GN=Rundc3b PE=1 SV=1 E(blastx)=1e-167
isogroup6154	TATA box-binding protein-associated factor RNA polymerase I subunit A OS=Homo sapiens GN=TAF1A PE=1 SV=1 E(blastx)=4e-20
isogroup45568	Phosphatidate cytidylyltransferase, mitochondrial OS=Danio rerio GN=tamm41 PE=2 SV=1 E(blastx)=9e-07
isogroup4607	Cytochrome b-c1 complex subunit 6, mitochondrial OS=Homo sapiens GN=UQCRH PE=1 SV=2 E(blastx)=2e-26
isogroup41421	PRELI domain-containing protein 1, mitochondrial OS=Gallus gallus GN=PRELID1 PE=2 SV=1 E(blastx)=2e-53
isogroup16387	C-C chemokine receptor type 6 OS=Homo sapiens GN=CCR6 PE=1 SV=2 E(blastx)=2e-15
isogroup1102	Oocyte zinc finger protein XlCOF6 (Fragment) OS=Xenopus laevis PE=3 SV=1 E(blastx)=2e-29
isogroup22724	Dr1-associated corepressor OS=Rattus norvegicus GN=Drap1 PE=2 SV=1 E(blastx)=6e-43
isogroup53861	C-C chemokine receptor type 3 OS=Cavia porcellus GN=CCR3 PE=3 SV=1 E(blastx)=4e-10
isogroup1544	Vesicle-associated membrane protein 8 OS=Mus musculus GN=Vamp8 PE=1 SV=1 E(blastx)=8e-15
isogroup49552	Desmoplakin OS=Mus musculus GN=Dsp PE=1 SV=1 E(blastx)=1e-18
isogroup15581	Coiled-coil domain-containing protein 25 OS=Danio rerio GN=ccdc25 PE=1 SV=1 E(blastx)=1e-76
isogroup7954	Sodium-dependent neutral amino acid transporter B(0)AT3 OS=Mus musculus GN=Slc6a18 PE=1 SV=1 E(blastx)=4e-103
isogroup4581	Histone acetyltransferase type B catalytic subunit OS=Mus musculus GN=Hat1 PE=1 SV=1 E(blastx)=1e-168
isogroup9809	Poly(A) RNA polymerase, mitochondrial OS=Mus musculus GN=Mtpap PE=1 SV=1 E(blastx)=3e-53
isogroup74709	Mitogen-activated protein kinase kinase kinase 7 OS=Mus musculus GN=Map3k7 PE=1 SV=1 E(blastx)=7e-36
isogroup48294	Ras-responsive element-binding protein 1 OS=Homo sapiens GN=RREB1 PE=1 SV=3 E(blastx)=1e-09
isogroup33431	La-related protein 7 OS=Danio rerio GN=larp7 PE=2 SV=1 E(blastx)=3e-29
isogroup6231	Histone-binding protein RBBP4 OS=Gallus gallus GN=RBBP4 PE=1 SV=3 E(blastx)=1e-162
isogroup18922	MOB kinase activator 1B OS=Mus musculus GN=Mob1b PE=1 SV=3 E(blastx)=1e-92
isogroup51714	Trafficking protein particle complex subunit 8 OS=Homo sapiens GN=TRAPPC8 PE=1 SV=2 E(blastx)=6e-15
isogroup32239	Coiled-coil domain-containing protein 80 OS=Homo sapiens GN=CCDC80 PE=1 SV=1 E(blastx)=1e-08
isogroup23187	Peripheral myelin protein 22 OS=Mus musculus GN=Pmp22 PE=1 SV=2 E(blastx)=2e-09
isogroup2983	Ribose-phosphate pyrophosphokinase 1 OS=Rattus norvegicus GN=Prps1 PE=1 SV=2 E(blastx)=1e-129
isogroup3903	Probable ATP-dependent RNA helicase DDX5 OS=Homo sapiens GN=DDX5 PE=1 SV=1 E(blastx)=3e-151
isogroup42163	Ubiquitin-associated domain-containing protein 2 OS=Gallus gallus GN=UBAC2 PE=2 SV=1 E(blastx)=1e-28
isogroup13192	Mothers against decapentaplegic homolog 4 OS=Mus musculus GN=Smad4 PE=1 SV=2 E(blastx)=4e-38
isogroup67036	Probable ATP-dependent RNA helicase DDX17 OS=Mus musculus GN=Ddx17 PE=1 SV=1 E(blastx)=1e-23
isogroup1121	Opioid-binding protein/cell adhesion molecule homolog OS=Gallus gallus GN=OPCML PE=1 SV=2 E(blastx)=2e-92
isogroup15359	Kinetochore protein Spc24 OS=Danio rerio GN=spc24 PE=2 SV=2 E(blastx)=4e-54
isogroup2700	39S ribosomal protein L14, mitochondrial OS=Danio rerio GN=mrpl14 PE=2 SV=1 E(blastx)=8e-72
isogroup12189	Pantothenate kinase 2, mitochondrial OS=Homo sapiens GN=PANK2 PE=1 SV=3 E(blastx)=1e-91
isogroup17435	ADP-ribosylation factor-like protein 16 OS=Homo sapiens GN=ARL16 PE=1 SV=1 E(blastx)=6e-30
isogroup77586	Chloride intracellular channel protein 1 (Fragment) OS=Sus scrofa GN=CLIC1 PE=2 SV=2 E(blastx)=1e-07
isogroup60809	Sodium- and chloride-dependent GABA transporter 3 OS=Homo sapiens GN=SLC6A11 PE=2 SV=1 E(blastx)=2e-28
isogroup54641	Peroxisomal N(1)-acetyl-spermine/spermidine oxidase OS=Mus musculus GN=Paox PE=1 SV=3 E(blastx)=4e-25
isogroup236	Probable lysosomal cobalamin transporter OS=Danio rerio GN=lmbrd1 PE=2 SV=1 E(blastx)=7e-129
isogroup43792	PTB domain-containing engulfment adapter protein 1 OS=Homo sapiens GN=GULP1 PE=1 SV=1 E(blastx)=9e-61
isogroup40973	Arf-GAP with Rho-GAP domain, ANK repeat and PH domain-containing protein 2 OS=Mus musculus GN=Arap2 PE=1 SV=2 E(blastx)=3e-16
isogroup78145	Copine-3 OS=Pongo abelii GN=CPNE3 PE=2 SV=1 E(blastx)=8e-25
isogroup33860	Apoptosis-inducing factor 1, mitochondrial OS=Mus musculus GN=Aifm1 PE=1 SV=1 E(blastx)=1e-56
isogroup9504	UPF0696 protein C11orf68 homolog OS=Danio rerio GN=P5436 PE=2 SV=1 E(blastx)=1e-51
isogroup22183	NACHT, LRR and PYD domains-containing protein 3 OS=Bos taurus GN=NLRP3 PE=2 SV=1 E(blastx)=1e-15
isogroup35632	Microfibril-associated glycoprotein 4 OS=Bos taurus GN=MFAP4 PE=1 SV=2 E(blastx)=2e-44
isogroup58761	Major histocompatibility complex class I-related gene protein OS=Bos taurus GN=MR1 PE=1 SV=1 E(blastx)=7e-13
isogroup20684	DnaJ homolog subfamily B member 11 OS=Pongo abelii GN=DNAJB11 PE=2 SV=1 E(blastx)=2e-46
isogroup11287	ER membrane protein complex subunit 8 OS=Mus musculus GN=Emc8 PE=1 SV=1 E(blastx)=2e-33
isogroup8631	Gamma-parvin OS=Homo sapiens GN=PARVG PE=1 SV=1 E(blastx)=2e-50
isogroup69600	Pre-mRNA-splicing factor CWC22 homolog OS=Danio rerio GN=cwc22 PE=2 SV=1 E(blastx)=2e-33
isogroup44195	Complement C3 (Fragment) OS=Oncorhynchus mykiss GN=c3 PE=1 SV=1 E(blastx)=3e-07
isogroup18461	Death-associated protein-like 1-A OS=Xenopus laevis GN=dapl1-a PE=4 SV=1 E(blastx)=3e-11
isogroup25854	Importin subunit alpha-1 OS=Mus musculus GN=Kpna2 PE=1 SV=2 E(blastx)=2e-41
isogroup18503	V-type proton ATPase catalytic subunit A OS=Mus musculus GN=Atp6v1a PE=1 SV=2 E(blastx)=3e-65
isogroup50445	b(0,+)-type amino acid transporter 1 OS=Oryctolagus cuniculus GN=SLC7A9 PE=1 SV=1 E(blastx)=8e-27
isogroup81035	UDP-glucose:glycoprotein glucosyltransferase 1 OS=Mus musculus GN=Uggt1 PE=1 SV=4 E(blastx)=1e-17
isogroup9739	Replication protein A 32 kDa subunit OS=Homo sapiens GN=RPA2 PE=1 SV=1 E(blastx)=2e-26
isogroup30783	Abnormal spindle-like microcephaly-associated protein homolog OS=Canis lupus familiaris GN=ASPM PE=2 SV=2 E(blastx)=3e-09
isogroup31587	Eukaryotic translation initiation factor 2 subunit 1 OS=Gallus gallus GN=EIF2S1 PE=2 SV=2 E(blastx)=4e-79
isogroup58590	Neoverrucotoxin subunit alpha OS=Synanceia verrucosa PE=1 SV=1 E(blastx)=7e-12
isogroup22021	C-Myc-binding protein OS=Bos taurus GN=MYCBP PE=3 SV=3 E(blastx)=3e-30
isogroup34020	Guanine nucleotide-binding protein G(i) subunit alpha-1 OS=Pongo abelii GN=GNAI1 PE=2 SV=3 E(blastx)=3e-44
isogroup12409	C-C motif chemokine 13 OS=Homo sapiens GN=CCL13 PE=1 SV=1 E(blastx)=3e-10
isogroup9240	Conserved oligomeric Golgi complex subunit 1 OS=Mus musculus GN=Cog1 PE=1 SV=3 E(blastx)=2e-52
isogroup35401	Tubulin alpha chain OS=Xenopus tropicalis GN=tuba PE=2 SV=1 E(blastx)=8e-11
isogroup42962	Stomatin-like protein 1 OS=Homo sapiens GN=STOML1 PE=1 SV=1 E(blastx)=1e-22
isogroup68563	Chemokine XC receptor 1 OS=Homo sapiens GN=XCR1 PE=1 SV=1 E(blastx)=9e-13
isogroup18768	HAUS augmin-like complex subunit 4 OS=Homo sapiens GN=HAUS4 PE=1 SV=1 E(blastx)=5e-22
isogroup5832	Ubiquitin-conjugating enzyme E2 G1 OS=Rattus norvegicus GN=Ube2g1 PE=2 SV=3 E(blastx)=5e-108
isogroup53945	Inner membrane ABC transporter permease protein YejE OS=Escherichia coli (strain K12) GN=yejE PE=1 SV=1 E(blastx)=6e-28
isogroup2505	Protein O-mannose kinase OS=Danio rerio GN=pomk PE=1 SV=1 E(blastx)=8e-135
isogroup70723	Basic leucine zipper and W2 domain-containing protein 2 OS=Gallus gallus GN=BZW2 PE=2 SV=1 E(blastx)=3e-08
isogroup77030	Eukaryotic translation initiation factor 3 subunit C OS=Danio rerio GN=eif3c PE=1 SV=1 E(blastx)=2e-42
isogroup53291	Klotho OS=Rattus norvegicus GN=Kl PE=1 SV=1 E(blastx)=1e-32
isogroup60363	Apolipoprotein Eb OS=Danio rerio GN=apoeb PE=2 SV=1 E(blastx)=4e-09
isogroup12524	Tyrosine-protein kinase ABL1 OS=Mus musculus GN=Abl1 PE=1 SV=3 E(blastx)=8e-95
isogroup21011	Rho GTPase-activating protein 21 OS=Homo sapiens GN=ARHGAP21 PE=1 SV=1 E(blastx)=8e-48
isogroup514	Agmatinase, mitochondrial OS=Gallus gallus GN=AGMAT PE=2 SV=1 E(blastx)=2e-162
isogroup25736	F-box only protein 6 OS=Rattus norvegicus GN=Fbxo6 PE=1 SV=1 E(blastx)=4e-15
isogroup17966	RNA polymerase II elongation factor ELL2 OS=Mus musculus GN=Ell2 PE=1 SV=2 E(blastx)=2e-19
isogroup5073	Solute carrier family 23 member 2 OS=Mus musculus GN=Slc23a2 PE=1 SV=2 E(blastx)=2e-19
isogroup7143	TRAF family member-associated NF-kappa-B activator OS=Homo sapiens GN=TANK PE=1 SV=2 E(blastx)=7e-07
isogroup54885	Filamin A-interacting protein 1-like OS=Danio rerio GN=filip1l PE=2 SV=1 E(blastx)=5e-38
isogroup10856	NADH dehydrogenase [ubiquinone] 1 beta subcomplex subunit 10 OS=Bos taurus GN=NDUFB10 PE=1 SV=2 E(blastx)=6e-73
isogroup18291	Importin-11 OS=Homo sapiens GN=IPO11 PE=1 SV=1 E(blastx)=1e-68
isogroup16678	Neuronal-specific septin-3 OS=Danio rerio GN=sept3 PE=2 SV=1 E(blastx)=2e-93
isogroup28248	Actin-related protein 2-A OS=Danio rerio GN=actr2a PE=2 SV=1 E(blastx)=9e-87
isogroup7593	RUN and FYVE domain-containing protein 1 OS=Homo sapiens GN=RUFY1 PE=1 SV=2 E(blastx)=6e-93
isogroup5162	Heat shock cognate 70 kDa protein OS=Oncorhynchus mykiss GN=hsc71 PE=2 SV=2 E(blastx)=4e-179
isogroup31257	Peroxisome proliferator-activated receptor alpha OS=Cavia porcellus GN=PPARA PE=2 SV=1 E(blastx)=6e-07
isogroup18197	3-phosphoinositide-dependent protein kinase 1 OS=Homo sapiens GN=PDPK1 PE=1 SV=1 E(blastx)=3e-08
isogroup10583	Mediator of RNA polymerase II transcription subunit 28 OS=Danio rerio GN=med28 PE=2 SV=1 E(blastx)=2e-49
isogroup31454	Protein GPR108 OS=Rattus norvegicus GN=Gpr108 PE=2 SV=1 E(blastx)=2e-69
isogroup4212	Rab11 family-interacting protein 1 OS=Homo sapiens GN=RAB11FIP1 PE=1 SV=3 E(blastx)=2e-26
isogroup1488	Signal recognition particle 14 kDa protein OS=Macaca fascicularis GN=SRP14 PE=2 SV=1 E(blastx)=7e-50
isogroup8438	Prefoldin subunit 6 OS=Mus musculus GN=Pfdn6 PE=1 SV=1 E(blastx)=9e-55
isogroup10993	Frataxin, mitochondrial OS=Mus musculus GN=Fxn PE=1 SV=1 E(blastx)=3e-55
isogroup53174	Probable ATP-dependent RNA helicase DDX23 OS=Pongo abelii GN=DDX23 PE=2 SV=1 E(blastx)=2e-49
isogroup1297	Vinculin (Fragment) OS=Xenopus laevis GN=vcl PE=2 SV=1 E(blastx)=7e-111
isogroup29083	ATP-dependent RNA helicase SUPV3L1, mitochondrial OS=Danio rerio GN=supv3l1 PE=2 SV=1 E(blastx)=3e-21
isogroup5031	Thioredoxin-like protein 4A OS=Mus musculus GN=Txnl4a PE=1 SV=1 E(blastx)=9e-101
isogroup2569	Barrier-to-autointegration factor OS=Danio rerio GN=banf1 PE=1 SV=1 E(blastx)=2e-50
isogroup5392	ATP synthase subunit O, mitochondrial OS=Sus scrofa GN=ATP5O PE=1 SV=1 E(blastx)=3e-88
isogroup1509	Methionine-R-sulfoxide reductase B2, mitochondrial OS=Danio rerio GN=msrb2 PE=2 SV=1 E(blastx)=4e-100
isogroup79865	MARVEL domain-containing protein 3 OS=Homo sapiens GN=MARVELD3 PE=2 SV=3 E(blastx)=1e-09
isogroup3847	Rho GTPase-activating protein 22 OS=Mus musculus GN=Arhgap22 PE=1 SV=2 E(blastx)=8e-09
isogroup3846	E3 ubiquitin-protein ligase rnf213-alpha OS=Danio rerio GN=rnf213a PE=3 SV=1 E(blastx)=6e-08
isogroup2754	Lysosomal-associated transmembrane protein 4A OS=Gallus gallus GN=LAPTM4A PE=2 SV=1 E(blastx)=1e-113
isogroup31697	Calcium release-activated calcium channel protein 1 OS=Gallus gallus GN=ORAI1 PE=2 SV=1 E(blastx)=1e-70
isogroup79089	Nischarin OS=Rattus norvegicus GN=Nisch PE=2 SV=2 E(blastx)=7e-09
isogroup3085	Solute carrier family 12 member 7 OS=Mus musculus GN=Slc12a7 PE=1 SV=1 E(blastx)=2e-23
isogroup642	Transferrin receptor protein 1 OS=Cricetulus griseus GN=TFRC PE=2 SV=1 E(blastx)=2e-34
isogroup15429	Heme transporter hrg1-B OS=Danio rerio GN=slc48a1a PE=2 SV=2 E(blastx)=7e-40
isogroup67655	F-actin-capping protein subunit alpha-2 OS=Ornithorhynchus anatinus GN=CAPZA2 PE=3 SV=3 E(blastx)=1e-36
isogroup70042	Tafazzin OS=Saimiri sciureus GN=TAZ PE=3 SV=1 E(blastx)=8e-40
isogroup57220	WD repeat domain phosphoinositide-interacting protein 2 OS=Gallus gallus GN=WIPI2 PE=2 SV=1 E(blastx)=1e-38
isogroup6132	Protein phosphatase 1 regulatory subunit 11 OS=Danio rerio GN=ppp1r11 PE=1 SV=1 E(blastx)=4e-37
isogroup65699	Cytoplasmic tRNA 2-thiolation protein 1 OS=Danio rerio GN=ctu1 PE=2 SV=1 E(blastx)=7e-41
isogroup9957	Eukaryotic translation initiation factor 2D OS=Bos taurus GN=EIF2D PE=2 SV=1 E(blastx)=5e-81
isogroup19620	Melanoma receptor tyrosine-protein kinase OS=Xiphophorus maculatus GN=xmrk PE=2 SV=2 E(blastx)=5e-18
isogroup16226	Potassium voltage-gated channel subfamily C member 4 OS=Homo sapiens GN=KCNC4 PE=1 SV=2 E(blastx)=5e-24
isogroup3163	Protein archease OS=Danio rerio GN=zbtb8os PE=2 SV=2 E(blastx)=5e-102
isogroup2834	Zinc finger BED domain-containing protein 1 OS=Homo sapiens GN=ZBED1 PE=1 SV=1 E(blastx)=1e-27
isogroup78839	Cytoplasmic dynein 1 light intermediate chain 2 OS=Macaca fascicularis GN=DYNC1LI2 PE=2 SV=1 E(blastx)=2e-37
isogroup773	Multiple inositol polyphosphate phosphatase 1 OS=Rattus norvegicus GN=Minpp1 PE=1 SV=3 E(blastx)=3e-130
isogroup1492	Probable flavin-containing monoamine oxidase A OS=Dictyostelium discoideum GN=maoA PE=3 SV=1 E(blastx)=7e-74
isogroup1083	Mitochondrial import inner membrane translocase subunit Tim23 OS=Danio rerio GN=timm23 PE=2 SV=1 E(blastx)=2e-96
isogroup5195	Calcium/calmodulin-dependent protein kinase type II subunit delta OS=Bos taurus GN=CAMK2D PE=2 SV=1 E(blastx)=3e-86
isogroup37650	Putative helicase mov-10-B.1 OS=Danio rerio GN=mov10b.1 PE=2 SV=2 E(blastx)=6e-43
isogroup69972	Tetratricopeptide repeat protein 38 OS=Xenopus laevis GN=ttc38 PE=2 SV=1 E(blastx)=5e-28
isogroup21248	Adiponectin receptor protein 2 OS=Homo sapiens GN=ADIPOR2 PE=1 SV=1 E(blastx)=3e-35
isogroup29882	SURP and G-patch domain-containing protein 1 OS=Homo sapiens GN=SUGP1 PE=1 SV=2 E(blastx)=5e-14
isogroup71440	Tubulin-specific chaperone C OS=Bos taurus GN=TBCC PE=2 SV=1 E(blastx)=1e-14
isogroup43837	S-adenosylmethionine synthase isoform type-1 OS=Mus musculus GN=Mat1a PE=1 SV=1 E(blastx)=5e-10
isogroup66393	1-phosphatidylinositol 4,5-bisphosphate phosphodiesterase gamma-2 OS=Homo sapiens GN=PLCG2 PE=1 SV=4 E(blastx)=2e-22
isogroup50755	Protein FAM162B OS=Danio rerio GN=fam162b PE=2 SV=1 E(blastx)=1e-06
isogroup9753	Lysophosphatidic acid receptor 4 OS=Mus musculus GN=Lpar4 PE=2 SV=2 E(blastx)=2e-07
isogroup68629	CCR4-NOT transcription complex subunit 6 OS=Rattus norvegicus GN=Cnot6 PE=2 SV=1 E(blastx)=4e-06
isogroup17510	Cytohesin-4 OS=Homo sapiens GN=CYTH4 PE=2 SV=1 E(blastx)=2e-94
isogroup32810	Pantothenate kinase 4 OS=Pongo abelii GN=PANK4 PE=2 SV=1 E(blastx)=2e-57
isogroup37079	Ladderlectin OS=Oncorhynchus mykiss PE=1 SV=2 E(blastx)=1e-25
isogroup47401	Phosphoenolpyruvate carboxykinase [GTP], mitochondrial OS=Mus musculus GN=Pck2 PE=1 SV=1 E(blastx)=3e-28
isogroup63603	Chromodomain-helicase-DNA-binding protein 7 OS=Mus musculus GN=Chd7 PE=1 SV=1 E(blastx)=1e-35
isogroup30053	Mitochondrial sodium/hydrogen exchanger 9B2 OS=Homo sapiens GN=SLC9B2 PE=1 SV=2 E(blastx)=1e-20
isogroup1202	E3 ubiquitin-protein ligase arih1 OS=Danio rerio GN=arih1 PE=2 SV=1 E(blastx)=1e-128
isogroup2266	Bile acid receptor OS=Homo sapiens GN=NR1H4 PE=1 SV=2 E(blastx)=4e-32
isogroup16717	SET domain-containing protein 4 OS=Mus musculus GN=Setd4 PE=2 SV=1 E(blastx)=3e-34
isogroup36058	Protein diaphanous homolog 1 OS=Homo sapiens GN=DIAPH1 PE=1 SV=2 E(blastx)=7e-32
isogroup35150	Protein transport protein Sec24C OS=Homo sapiens GN=SEC24C PE=1 SV=3 E(blastx)=5e-09
isogroup11340	CD59 glycoprotein OS=Rattus norvegicus GN=Cd59 PE=1 SV=2 E(blastx)=5e-09
isogroup11723	Acyl-coenzyme A thioesterase 8 OS=Mus musculus GN=Acot8 PE=1 SV=1 E(blastx)=5e-59
isogroup41845	Tripartite motif-containing protein 29 OS=Mus musculus GN=Trim29 PE=1 SV=1 E(blastx)=2e-19
isogroup65403	Segment polarity protein dishevelled homolog DVL-2 OS=Homo sapiens GN=DVL2 PE=1 SV=1 E(blastx)=3e-10
isogroup77634	Mast cell protease 2 OS=Mus musculus GN=Mcpt2 PE=2 SV=2 E(blastx)=3e-15
isogroup26650	Aladin OS=Mus musculus GN=Aaas PE=1 SV=1 E(blastx)=2e-33
isogroup5625	DNA polymerase lambda OS=Macaca fascicularis GN=POLL PE=2 SV=1 E(blastx)=1e-113
isogroup1748	Ras association domain-containing protein 6 OS=Homo sapiens GN=RASSF6 PE=1 SV=1 E(blastx)=2e-87
isogroup34950	Retrovirus-related Pol polyprotein from type-2 retrotransposable element R2DM OS=Drosophila melanogaster GN=pol PE=3 SV=1 E(blastx)=2e-09
isogroup48600	Putative pyrimidine permease RutG OS=Escherichia coli (strain K12) GN=rutG PE=1 SV=2 E(blastx)=8e-34
isogroup47448	Ubiquitin-fold modifier-conjugating enzyme 1 OS=Osmerus mordax GN=ufc1 PE=2 SV=1 E(blastx)=6e-14
isogroup19767	Storkhead-box protein 1 OS=Homo sapiens GN=STOX1 PE=1 SV=2 E(blastx)=4e-22
isogroup33908	Glycerol-3-phosphate acyltransferase 1, mitochondrial OS=Mus musculus GN=Gpam PE=1 SV=2 E(blastx)=2e-11
isogroup3248	Tumor necrosis factor receptor superfamily member 14 OS=Homo sapiens GN=TNFRSF14 PE=1 SV=3 E(blastx)=1e-21
isogroup2603	Lysosomal alpha-mannosidase OS=Felis catus GN=MAN2B1 PE=2 SV=1 E(blastx)=3e-16
isogroup46988	Nodulation protein NolG OS=Rhizobium meliloti (strain 1021) GN=nolG PE=3 SV=2 E(blastx)=4e-09
isogroup31316	Cleavage and polyadenylation specificity factor subunit 3 OS=Mus musculus GN=Cpsf3 PE=1 SV=2 E(blastx)=4e-35
isogroup8652	Phospholipase A1 member A OS=Danio rerio GN=pla1a PE=2 SV=1 E(blastx)=2e-27
isogroup33418	Pirin OS=Rattus norvegicus GN=Pir PE=1 SV=1 E(blastx)=6e-28
isogroup67432	Serine/threonine-protein kinase 10-A OS=Xenopus laevis GN=stk10-a PE=1 SV=1 E(blastx)=2e-23
isogroup78816	Desmocollin-2 (Fragment) OS=Bos taurus GN=DSC2 PE=2 SV=1 E(blastx)=2e-16
isogroup4253	ADP-ribosylation factor-like protein 4A OS=Rattus norvegicus GN=Arl4a PE=2 SV=1 E(blastx)=1e-12
isogroup68851	DnaJ homolog subfamily C member 7 OS=Pongo abelii GN=DNAJC7 PE=2 SV=1 E(blastx)=1e-37
isogroup15179	Cysteine-rich protein 2 OS=Mus musculus GN=Crip2 PE=1 SV=1 E(blastx)=3e-55
isogroup18813	Diacylglycerol O-acyltransferase 1 OS=Homo sapiens GN=DGAT1 PE=1 SV=2 E(blastx)=2e-63
isogroup46549	Folylpolyglutamate synthase, mitochondrial OS=Cricetulus griseus GN=FPGS PE=2 SV=1 E(blastx)=4e-29
isogroup5441	Eukaryotic translation initiation factor 4E-binding protein 1 OS=Rattus norvegicus GN=Eif4ebp1 PE=1 SV=3 E(blastx)=5e-25
isogroup8198	Aminopeptidase N OS=Mus musculus GN=Anpep PE=1 SV=4 E(blastx)=8e-99
isogroup73756	LIM domain-binding protein 3 OS=Mus musculus GN=Ldb3 PE=1 SV=1 E(blastx)=3e-49
isogroup9009	Adenosine receptor A2a OS=Homo sapiens GN=ADORA2A PE=1 SV=2 E(blastx)=1e-43
isogroup44166	SPRY domain-containing SOCS box protein 1 OS=Homo sapiens GN=SPSB1 PE=1 SV=1 E(blastx)=7e-37
isogroup1136	Fibroblast growth factor 23 OS=Tetraodon nigroviridis GN=fgf23 PE=2 SV=1 E(blastx)=2e-18
isogroup30130	FERM domain-containing protein 4B OS=Homo sapiens GN=FRMD4B PE=1 SV=4 E(blastx)=2e-32
isogroup55544	Rab5 GDP/GTP exchange factor OS=Mus musculus GN=Rabgef1 PE=1 SV=1 E(blastx)=5e-17
isogroup11443	Tight junction protein ZO-2 OS=Homo sapiens GN=TJP2 PE=1 SV=2 E(blastx)=1e-47
isogroup26488	CD166 antigen homolog A OS=Danio rerio GN=alcama PE=1 SV=1 E(blastx)=5e-45
isogroup32419	Rho GTPase-activating protein 5 OS=Homo sapiens GN=ARHGAP5 PE=1 SV=2 E(blastx)=1e-62
isogroup7163	Cytohesin-1 OS=Homo sapiens GN=CYTH1 PE=1 SV=1 E(blastx)=3e-137
isogroup78044	Beta-1,4-galactosyltransferase 5 OS=Mus musculus GN=B4galt5 PE=2 SV=2 E(blastx)=6e-19
isogroup20212	Solute carrier family 2, facilitated glucose transporter member 9 OS=Pongo abelii GN=SLC2A9 PE=2 SV=1 E(blastx)=3e-44
isogroup75726	KAT8 regulatory NSL complex subunit 3 OS=Danio rerio GN=kansl3 PE=2 SV=1 E(blastx)=5e-18
isogroup24622	High mobility group-T protein OS=Oncorhynchus mykiss PE=2 SV=2 E(blastx)=2e-10
isogroup23281	Tyrosine--tRNA ligase, cytoplasmic OS=Danio rerio GN=yars PE=2 SV=2 E(blastx)=1e-69
isogroup20758	Microtubule-associated protein RP/EB family member 2 OS=Xenopus laevis GN=mapre2 PE=2 SV=1 E(blastx)=3e-95
isogroup47353	GH3 domain-containing protein OS=Mus musculus GN=Ghdc PE=2 SV=2 E(blastx)=1e-15
isogroup44952	U11/U12 small nuclear ribonucleoprotein 25 kDa protein OS=Homo sapiens GN=SNRNP25 PE=1 SV=1 E(blastx)=5e-09
isogroup77671	Nucleolar protein 7 OS=Homo sapiens GN=NOL7 PE=1 SV=2 E(blastx)=2e-07
isogroup44463	GPI-anchor transamidase OS=Homo sapiens GN=PIGK PE=1 SV=2 E(blastx)=2e-66
isogroup4983	2-oxoglutarate dehydrogenase, mitochondrial OS=Bos taurus GN=OGDH PE=2 SV=1 E(blastx)=2e-07
isogroup10824	Solute carrier family 22 member 16 OS=Xenopus laevis GN=slc22a16 PE=2 SV=2 E(blastx)=3e-92
isogroup47947	UPF0668 protein C10orf76 homolog OS=Mus musculus PE=1 SV=2 E(blastx)=2e-58
isogroup25952	Serine/threonine-protein kinase 38 OS=Pongo abelii GN=STK38 PE=2 SV=1 E(blastx)=7e-16
isogroup18009	Membrane protein FAM174B OS=Danio rerio GN=Fam174b PE=2 SV=2 E(blastx)=4e-19
isogroup59259	Peptidyl-prolyl cis-trans isomerase FKBP4 OS=Bos taurus GN=FKBP4 PE=1 SV=4 E(blastx)=6e-25
isogroup14084	Choline-phosphate cytidylyltransferase B OS=Rattus norvegicus GN=Pcyt1b PE=1 SV=1 E(blastx)=6e-20
isogroup60219	Probable tRNA pseudouridine synthase 1 OS=Homo sapiens GN=TRUB1 PE=1 SV=1 E(blastx)=3e-15
isogroup38152	Zinc-binding protein A33 OS=Pleurodeles waltl PE=1 SV=2 E(blastx)=7e-23
isogroup24732	Serine/threonine-protein kinase mTOR OS=Mus musculus GN=Mtor PE=1 SV=2 E(blastx)=2e-09
isogroup76521	Golgin subfamily A member 5 OS=Danio rerio GN=golga5 PE=2 SV=1 E(blastx)=5e-11
isogroup45637	Glycogenin-1 OS=Homo sapiens GN=GYG1 PE=1 SV=4 E(blastx)=7e-51
isogroup2720	Cadherin-1 OS=Rattus norvegicus GN=Cdh1 PE=1 SV=1 E(blastx)=3e-107
isogroup10512	Cyclin-dependent kinase 2-interacting protein OS=Bos taurus GN=CINP PE=2 SV=1 E(blastx)=6e-26
isogroup70611	Extended synaptotagmin-2-A OS=Xenopus laevis GN=esyt2-a PE=2 SV=1 E(blastx)=2e-18
isogroup43346	Insulin-induced gene 1 protein OS=Danio rerio GN=insig1 PE=2 SV=1 E(blastx)=4e-26
isogroup16285	YLP motif-containing protein 1 OS=Homo sapiens GN=YLPM1 PE=1 SV=3 E(blastx)=7e-09
isogroup63853	Cyclin-dependent kinase-like 1 OS=Danio rerio GN=cdkl1 PE=2 SV=1 E(blastx)=5e-18
isogroup9934	SH3 domain-binding glutamic acid-rich-like protein OS=Pongo abelii GN=SH3BGRL PE=3 SV=1 E(blastx)=7e-52
isogroup5245	Translocon-associated protein subunit gamma OS=Homo sapiens GN=SSR3 PE=1 SV=1 E(blastx)=4e-114
isogroup70520	Septin-2 OS=Gallus gallus GN=SEPT2 PE=2 SV=1 E(blastx)=7e-49
isogroup49676	Putative adenosylhomocysteinase 3 OS=Pongo abelii GN=AHCYL2 PE=2 SV=1 E(blastx)=3e-57
isogroup17862	Protein strawberry notch homolog 1 OS=Gallus gallus GN=SBNO1 PE=2 SV=1 E(blastx)=7e-100
isogroup20598	Vacuolar protein sorting-associated protein 72 homolog OS=Xenopus laevis GN=vps72 PE=2 SV=1 E(blastx)=4e-44
isogroup58278	Guanine nucleotide-binding protein G(I)/G(S)/G(O) subunit gamma-13 OS=Homo sapiens GN=GNG13 PE=3 SV=1 E(blastx)=1e-28
isogroup35570	Protein cornichon homolog 1 OS=Pongo abelii GN=CNIH1 PE=2 SV=1 E(blastx)=3e-41
isogroup424	Hepcidin OS=Morone chrysops x Morone saxatilis GN=hamp PE=1 SV=1 E(blastx)=1e-23
isogroup32875	Protein disulfide-isomerase A5 OS=Bos taurus GN=PDIA5 PE=2 SV=1 E(blastx)=2e-07
isogroup6596	Pleckstrin homology-like domain family B member 2 OS=Mus musculus GN=Phldb2 PE=1 SV=2 E(blastx)=8e-30
isogroup16007	tRNA (guanine-N(7)-)-methyltransferase OS=Danio rerio GN=mettl1 PE=2 SV=2 E(blastx)=6e-103
isogroup5038	Cyclin-G1 OS=Sus scrofa GN=CCNG1 PE=2 SV=1 E(blastx)=1e-80
isogroup58941	Nuclear cap-binding protein subunit 1 OS=Salmo salar GN=ncbp1 PE=2 SV=1 E(blastx)=1e-15
isogroup37070	Interferon-induced protein 44-like OS=Mus musculus GN=Ifi44l PE=2 SV=2 E(blastx)=3e-22
isogroup20707	Sarcosine dehydrogenase, mitochondrial OS=Mus musculus GN=Sardh PE=1 SV=1 E(blastx)=1e-13
isogroup13607	Proteasome-associated protein ECM29 homolog OS=Homo sapiens GN=ECM29 PE=1 SV=2 E(blastx)=1e-28
isogroup1928	Glycine N-acyltransferase-like protein 3 OS=Homo sapiens GN=GLYATL3 PE=2 SV=3 E(blastx)=3e-41
isogroup49366	Transposase for insertion sequence element IS3411 OS=Escherichia coli PE=4 SV=1 E(blastx)=9e-08
isogroup32433	Transmembrane anterior posterior transformation protein 1 homolog OS=Danio rerio GN=tapt1 PE=2 SV=1 E(blastx)=3e-58
isogroup3925	Ubiquitin thioesterase OTUB1 OS=Rattus norvegicus GN=Otub1 PE=1 SV=1 E(blastx)=2e-154
isogroup20777	Zinc finger protein 233 OS=Homo sapiens GN=ZNF233 PE=2 SV=3 E(blastx)=1e-27
isogroup17936	BEN domain-containing protein 3 OS=Homo sapiens GN=BEND3 PE=1 SV=1 E(blastx)=5e-25
isogroup1254	UMP-CMP kinase OS=Danio rerio GN=cmpk PE=2 SV=2 E(blastx)=3e-121
isogroup15376	Latexin OS=Homo sapiens GN=LXN PE=1 SV=2 E(blastx)=2e-14
isogroup54832	Xylose isomerase OS=Xanthomonas campestris pv. vesicatoria (strain 85-10) GN=xylA1 PE=3 SV=1 E(blastx)=7e-34
isogroup23124	Transmembrane protein 107 OS=Danio rerio GN=tmem107 PE=2 SV=1 E(blastx)=4e-20
isogroup15984	Cytosolic beta-glucosidase OS=Pongo abelii GN=GBA3 PE=2 SV=1 E(blastx)=7e-51
isogroup14598	Sodium channel modifier 1 OS=Danio rerio GN=scnm1 PE=2 SV=1 E(blastx)=2e-80
isogroup53305	General transcription factor 3C polypeptide 1 OS=Rattus norvegicus GN=Gtf3c1 PE=1 SV=1 E(blastx)=2e-10
isogroup17369	Autophagy-related protein 2 homolog B OS=Homo sapiens GN=ATG2B PE=1 SV=5 E(blastx)=1e-92
isogroup80396	Sec1 family domain-containing protein 1 OS=Mus musculus GN=Scfd1 PE=1 SV=1 E(blastx)=3e-28
isogroup2524	PAK4-inhibitor inka2 OS=Danio rerio GN=fam212ab PE=2 SV=1 E(blastx)=3e-139
isogroup2914	Tripartite motif-containing protein 35 OS=Homo sapiens GN=TRIM35 PE=1 SV=2 E(blastx)=1e-38
isogroup15122	Secernin-2 OS=Danio rerio GN=scrn2 PE=2 SV=1 E(blastx)=1e-22
isogroup48520	Coatomer subunit beta OS=Danio rerio GN=copb1 PE=2 SV=1 E(blastx)=2e-64
isogroup5169	SUN domain-containing protein 3 OS=Mus musculus GN=Sun3 PE=1 SV=1 E(blastx)=2e-35
isogroup16155	Complement factor H OS=Homo sapiens GN=CFH PE=1 SV=4 E(blastx)=2e-15
isogroup56539	Kelch-like protein 25 OS=Homo sapiens GN=KLHL25 PE=1 SV=1 E(blastx)=7e-33
isogroup48162	Actin-related protein 2/3 complex subunit 1A OS=Homo sapiens GN=ARPC1A PE=1 SV=2 E(blastx)=2e-68
isogroup29640	Regulatory-associated protein of mTOR OS=Mus musculus GN=Rptor PE=1 SV=1 E(blastx)=3e-15
isogroup61852	Integrin beta-2 OS=Sus scrofa GN=ITGB2 PE=2 SV=1 E(blastx)=1e-33
isogroup41327	Probable E3 ubiquitin-protein ligase HERC6 OS=Homo sapiens GN=HERC6 PE=2 SV=2 E(blastx)=3e-29
isogroup604	UPF0545 protein C22orf39 homolog OS=Danio rerio PE=3 SV=2 E(blastx)=4e-42
isogroup2350	Protein jagunal homolog 1-B OS=Danio rerio GN=jagn1b PE=3 SV=1 E(blastx)=3e-115
isogroup35529	Non-structural maintenance of chromosomes element 3 homolog OS=Homo sapiens GN=NSMCE3 PE=1 SV=1 E(blastx)=2e-37
isogroup47614	AMP deaminase 3 OS=Mus musculus GN=Ampd3 PE=1 SV=2 E(blastx)=5e-53
isogroup43394	Translation initiation factor eIF-2B subunit gamma OS=Macaca fascicularis GN=EIF2B3 PE=2 SV=1 E(blastx)=7e-31
isogroup9273	Integrin alpha-5 (Fragment) OS=Bos taurus GN=ITGA5 PE=2 SV=1 E(blastx)=6e-66
isogroup18330	Zinc finger protein Eos OS=Mus musculus GN=Ikzf4 PE=1 SV=2 E(blastx)=2e-53
isogroup27667	Thimet oligopeptidase OS=Homo sapiens GN=THOP1 PE=1 SV=2 E(blastx)=2e-51
isogroup55835	Presenilins-associated rhomboid-like protein, mitochondrial OS=Danio rerio GN=parl PE=2 SV=1 E(blastx)=3e-29
isogroup72686	ATP-binding cassette sub-family F member 3 OS=Rattus norvegicus GN=Abcf3 PE=2 SV=1 E(blastx)=2e-37
isogroup9656	Complement C1q-like protein 4 OS=Mus musculus GN=C1ql4 PE=1 SV=1 E(blastx)=5e-13
isogroup65594	Keratin, type II cytoskeletal 5 OS=Bos taurus GN=KRT5 PE=1 SV=1 E(blastx)=5e-23
isogroup76042	Immunoglobulin kappa variable 3-15 OS=Homo sapiens GN=IGKV3-15 PE=1 SV=2 E(blastx)=2e-06
isogroup39104	DnaJ homolog subfamily A member 2 OS=Bos taurus GN=DNAJA2 PE=2 SV=1 E(blastx)=1e-09
isogroup38801	Glutamate synthase [NADPH] large chain OS=Escherichia coli (strain K12) GN=gltB PE=1 SV=3 E(blastx)=2e-41
isogroup56694	Mitogen-activated protein kinase kinase kinase 4 OS=Homo sapiens GN=MAP3K4 PE=1 SV=2 E(blastx)=1e-25
isogroup34982	Transcriptional regulator Kaiso OS=Homo sapiens GN=ZBTB33 PE=1 SV=2 E(blastx)=5e-59
isogroup5477	S-methyl-5'-thioadenosine phosphorylase OS=Danio rerio GN=mtap PE=2 SV=2 E(blastx)=2e-106
isogroup2854	Probable dimethyladenosine transferase OS=Homo sapiens GN=DIMT1 PE=1 SV=1 E(blastx)=6e-178
isogroup2236	Ribosomal RNA small subunit methyltransferase NEP1 OS=Mus musculus GN=Emg1 PE=1 SV=1 E(blastx)=1e-115
isogroup4087	Guanine nucleotide exchange factor DBS OS=Mus musculus GN=Mcf2l PE=1 SV=2 E(blastx)=1e-82
isogroup25163	Tyrosine-protein kinase receptor UFO OS=Homo sapiens GN=AXL PE=1 SV=3 E(blastx)=6e-73
isogroup11495	Nucleolar protein 14 OS=Mus musculus GN=Nop14 PE=1 SV=2 E(blastx)=2e-22
isogroup26153	Polyribonucleotide 5'-hydroxyl-kinase Clp1 OS=Danio rerio GN=clp1 PE=1 SV=1 E(blastx)=3e-87
isogroup65314	Tyrosine-protein kinase JAK2 OS=Gallus gallus GN=JAK2 PE=2 SV=1 E(blastx)=8e-19
isogroup12466	Histidine--tRNA ligase, cytoplasmic OS=Takifugu rubripes GN=hars PE=3 SV=1 E(blastx)=1e-86
isogroup2732	RUN and FYVE domain-containing protein 1 OS=Homo sapiens GN=RUFY1 PE=1 SV=2 E(blastx)=4e-30
isogroup7455	Small conductance calcium-activated potassium channel protein 2 OS=Homo sapiens GN=KCNN2 PE=1 SV=2 E(blastx)=1e-20
isogroup42925	Vascular endothelial growth factor receptor kdr-like OS=Danio rerio GN=kdrl PE=1 SV=1 E(blastx)=1e-28
isogroup677	Ras-like protein family member 11A-like OS=Danio rerio GN=zgc:110179 PE=2 SV=1 E(blastx)=3e-146
isogroup18288	Ubiquitin carboxyl-terminal hydrolase 47 OS=Xenopus tropicalis GN=usp47 PE=2 SV=1 E(blastx)=1e-105
isogroup19049	Ubiquitin carboxyl-terminal hydrolase CYLD OS=Mus musculus GN=Cyld PE=1 SV=2 E(blastx)=2e-10
isogroup60129	A-kinase anchor protein 13 OS=Homo sapiens GN=AKAP13 PE=1 SV=2 E(blastx)=9e-29
isogroup2925	Double-stranded RNA-binding protein Staufen homolog 2 OS=Homo sapiens GN=STAU2 PE=1 SV=1 E(blastx)=5e-66
isogroup10556	Mitoferrin-2 OS=Danio rerio GN=slc25a28 PE=2 SV=1 E(blastx)=2e-21
isogroup14330	Antizyme inhibitor 1 OS=Pongo abelii GN=AZIN1 PE=2 SV=1 E(blastx)=8e-06
isogroup4125	Collagen alpha-1(XXV) chain OS=Mus musculus GN=Col25a1 PE=2 SV=2 E(blastx)=9e-06
isogroup63725	UPF0183 protein C16orf70 homolog OS=Mus musculus PE=1 SV=2 E(blastx)=4e-38
isogroup22960	Protein arginine N-methyltransferase 2 OS=Xenopus tropicalis GN=prmt2 PE=2 SV=1 E(blastx)=2e-35
isogroup24562	Interferon regulatory factor 5 OS=Bos taurus GN=IRF5 PE=2 SV=1 E(blastx)=1e-56
isogroup10685	Cysteine-rich DPF motif domain-containing protein 1 OS=Gallus gallus GN=CDPF1 PE=2 SV=1 E(blastx)=4e-43
isogroup21151	Transmembrane protein 131 OS=Mus musculus GN=Tmem131 PE=2 SV=2 E(blastx)=6e-29
isogroup41502	Ras GTPase-activating-like protein IQGAP1 OS=Mus musculus GN=Iqgap1 PE=1 SV=2 E(blastx)=1e-56
isogroup14664	Cell division cycle-associated 7-like protein OS=Mus musculus GN=Cdca7l PE=1 SV=1 E(blastx)=7e-15
isogroup19527	Histone-lysine N-methyltransferase SETD1B-A OS=Danio rerio GN=setd1ba PE=1 SV=2 E(blastx)=9e-106
isogroup7794	SRR1-like protein OS=Homo sapiens GN=SRRD PE=2 SV=1 E(blastx)=4e-48
isogroup1996	Caveolin-2 OS=Takifugu rubripes GN=cav2 PE=3 SV=1 E(blastx)=7e-91
isogroup2598	Peroxisomal 2,4-dienoyl-CoA reductase OS=Danio rerio GN=decr2 PE=2 SV=1 E(blastx)=1e-175
isogroup72834	Target of rapamycin complex subunit lst8 OS=Danio rerio GN=mlst8 PE=2 SV=1 E(blastx)=6e-40
isogroup56532	Cysteine sulfinic acid decarboxylase OS=Homo sapiens GN=CSAD PE=1 SV=2 E(blastx)=1e-28
isogroup7490	Peptidyl-tRNA hydrolase ICT1, mitochondrial OS=Salmo salar GN=mrpl58 PE=2 SV=1 E(blastx)=3e-83
isogroup6691	Hydroxyacylglutathione hydrolase-like protein OS=Gallus gallus GN=HAGHL PE=2 SV=1 E(blastx)=4e-112
isogroup43931	Mothers against decapentaplegic homolog 5 OS=Danio rerio GN=smad5 PE=2 SV=1 E(blastx)=3e-25
isogroup7474	Probable low-specificity L-threonine aldolase 2 OS=Arabidopsis thaliana GN=THA2 PE=1 SV=1 E(blastx)=2e-08
isogroup69185	Xylulose kinase OS=Rattus norvegicus GN=Xylb PE=2 SV=1 E(blastx)=1e-22
isogroup16918	Fc receptor-like protein 5 OS=Mus musculus GN=Fcrl5 PE=1 SV=3 E(blastx)=2e-07
isogroup257	G-rich sequence factor 1 OS=Mus musculus GN=Grsf1 PE=1 SV=2 E(blastx)=2e-92
isogroup54859	Matrilin-3 OS=Gallus gallus GN=MATN3 PE=2 SV=1 E(blastx)=1e-17
isogroup27313	WD repeat-containing protein 41 OS=Mus musculus GN=Wdr41 PE=1 SV=1 E(blastx)=7e-16
isogroup71464	Mitochondrial Rho GTPase 2 OS=Gallus gallus GN=RHOT2 PE=2 SV=1 E(blastx)=1e-25
isogroup13254	Threonylcarbamoyladenosine tRNA methylthiotransferase OS=Xenopus laevis GN=cdkal1 PE=2 SV=1 E(blastx)=2e-51
isogroup14000	Zinc finger protein 672 OS=Mus musculus GN=Znf672 PE=2 SV=1 E(blastx)=5e-39
isogroup55043	Protein YIF1B OS=Danio rerio GN=yif1b PE=2 SV=2 E(blastx)=5e-39
isogroup78427	Transforming acidic coiled-coil-containing protein 1 OS=Mus musculus GN=Tacc1 PE=1 SV=1 E(blastx)=7e-07
isogroup17622	Alpha-soluble NSF attachment protein OS=Rattus norvegicus GN=Napa PE=1 SV=2 E(blastx)=4e-34
isogroup15393	DNA-directed RNA polymerase III subunit RPC2 OS=Homo sapiens GN=POLR3B PE=1 SV=2 E(blastx)=7e-124
isogroup11853	Serine/threonine-protein phosphatase 2A activator OS=Bos taurus GN=PPP2R4 PE=2 SV=1 E(blastx)=3e-52
isogroup41670	Ubiquitin-conjugating enzyme E2 G2 OS=Pongo abelii GN=UBE2G2 PE=2 SV=1 E(blastx)=1e-74
isogroup2030	Transmembrane protein 50A OS=Mus musculus GN=Tmem50a PE=1 SV=1 E(blastx)=6e-78
isogroup61604	Plectin OS=Mus musculus GN=Plec PE=1 SV=3 E(blastx)=3e-31
isogroup1352	Type III endosome membrane protein TEMP OS=Homo sapiens GN=C1orf210 PE=3 SV=1 E(blastx)=2e-11
isogroup14871	HLA class II histocompatibility antigen, DP beta 1 chain OS=Homo sapiens GN=HLA-DPB1 PE=1 SV=1 E(blastx)=8e-09
isogroup36175	6-phosphofructo-2-kinase/fructose-2,6-bisphosphatase 4 OS=Rattus norvegicus GN=Pfkfb4 PE=1 SV=3 E(blastx)=1e-55
isogroup25181	SET and MYND domain-containing protein 4 OS=Pongo abelii GN=SMYD4 PE=2 SV=1 E(blastx)=1e-09
isogroup28031	Tripartite motif-containing protein 35 OS=Homo sapiens GN=TRIM35 PE=1 SV=2 E(blastx)=6e-20
isogroup4183	Integral membrane protein 2C OS=Rattus norvegicus GN=Itm2c PE=1 SV=1 E(blastx)=4e-83
isogroup42206	Pol polyprotein OS=Baboon endogenous virus (strain M7) GN=pol PE=3 SV=1 E(blastx)=7e-07
isogroup24899	U3 small nucleolar RNA-associated protein 18 homolog OS=Mus musculus GN=Utp18 PE=1 SV=1 E(blastx)=1e-55
isogroup8253	Peptidyl-prolyl cis-trans isomerase FKBP2 OS=Mus musculus GN=Fkbp2 PE=1 SV=1 E(blastx)=5e-42
isogroup75161	Solute carrier family 35 member E3 OS=Danio rerio GN=slc35e3 PE=2 SV=1 E(blastx)=1e-16
isogroup67360	Set1/Ash2 histone methyltransferase complex subunit ASH2 OS=Mus musculus GN=Ash2l PE=1 SV=1 E(blastx)=5e-53
isogroup1467	Immunoglobulin superfamily member 5 OS=Rattus norvegicus GN=Igsf5 PE=1 SV=1 E(blastx)=7e-18
isogroup26079	NEDD8-activating enzyme E1 catalytic subunit OS=Pongo abelii GN=UBA3 PE=2 SV=2 E(blastx)=1e-16
isogroup2058	Eukaryotic translation initiation factor 4 gamma 1 OS=Homo sapiens GN=EIF4G1 PE=1 SV=4 E(blastx)=1e-114
isogroup34742	General transcription factor 3C polypeptide 1 OS=Homo sapiens GN=GTF3C1 PE=1 SV=4 E(blastx)=6e-27
isogroup55126	Phosphatidylinositol 5-phosphate 4-kinase type-2 alpha OS=Gallus gallus GN=PIP4K2A PE=2 SV=1 E(blastx)=2e-47
isogroup10642	Solute carrier family 26 member 6 OS=Mus musculus GN=Slc26a6 PE=1 SV=2 E(blastx)=6e-88
isogroup33308	Endoplasmic reticulum aminopeptidase 2 OS=Bos taurus GN=ERAP2 PE=2 SV=1 E(blastx)=1e-38
isogroup4402	Plasma alpha-L-fucosidase OS=Homo sapiens GN=FUCA2 PE=1 SV=2 E(blastx)=1e-180
isogroup2582	Zinc finger protein 593 OS=Xenopus tropicalis GN=znf593 PE=2 SV=1 E(blastx)=9e-58
isogroup16777	PAXIP1-associated glutamate-rich protein 1A OS=Mus musculus GN=Pagr1a PE=1 SV=1 E(blastx)=6e-27
isogroup4516	Sorting nexin-17 OS=Danio rerio GN=snx17 PE=2 SV=1 E(blastx)=3e-22
isogroup233	C-type lectin domain family 4 member E OS=Homo sapiens GN=CLEC4E PE=1 SV=1 E(blastx)=2e-22
isogroup43225	Synaptic vesicle glycoprotein 2B OS=Rattus norvegicus GN=Sv2b PE=1 SV=1 E(blastx)=4e-55
isogroup73719	Cytochrome P450 1B1 OS=Homo sapiens GN=CYP1B1 PE=1 SV=2 E(blastx)=1e-19
isogroup66872	Nipped-B-like protein B OS=Danio rerio GN=nipblb PE=2 SV=1 E(blastx)=4e-28
isogroup36728	Ubiquitin-conjugating enzyme E2 2 OS=Caenorhabditis elegans GN=let-70 PE=1 SV=1 E(blastx)=2e-10
isogroup8475	Cytochrome c oxidase subunit 7A-related protein, mitochondrial OS=Homo sapiens GN=COX7A2L PE=1 SV=2 E(blastx)=8e-50
isogroup29066	snRNA-activating protein complex subunit 2 OS=Homo sapiens GN=SNAPC2 PE=1 SV=1 E(blastx)=4e-08
isogroup34928	Probable ATP-dependent RNA helicase DHX40 OS=Mus musculus GN=Dhx40 PE=1 SV=1 E(blastx)=4e-49
isogroup6251	Sorting nexin-17 OS=Danio rerio GN=snx17 PE=2 SV=1 E(blastx)=2e-22
isogroup24250	39S ribosomal protein L19, mitochondrial OS=Bos taurus GN=MRPL19 PE=1 SV=1 E(blastx)=2e-65
isogroup6020	Large subunit GTPase 1 homolog OS=Danio rerio GN=lsg1 PE=2 SV=1 E(blastx)=2e-140
isogroup78889	Arfaptin-1 OS=Rattus norvegicus GN=Arfip1 PE=1 SV=1 E(blastx)=7e-21
isogroup298	Transcription initiation factor TFIID subunit 3 OS=Gallus gallus GN=TAF3 PE=2 SV=1 E(blastx)=3e-119
isogroup54352	Cellular tumor antigen p53 OS=Tetraodon miurus GN=tp53 PE=2 SV=1 E(blastx)=1e-41
isogroup81118	DNA damage-regulated autophagy modulator protein 1 OS=Homo sapiens GN=DRAM1 PE=1 SV=1 E(blastx)=3e-08
isogroup11001	Gamma-tubulin complex component 2 OS=Mus musculus GN=Tubgcp2 PE=1 SV=2 E(blastx)=4e-65
isogroup24972	Importin subunit alpha-6 OS=Homo sapiens GN=KPNA5 PE=1 SV=2 E(blastx)=3e-86
isogroup4651	U3 small nucleolar RNA-associated protein 14 homolog A OS=Bos taurus GN=UTP14A PE=2 SV=1 E(blastx)=8e-57
isogroup15801	Receptor-type tyrosine-protein phosphatase delta OS=Mus musculus GN=Ptprd PE=1 SV=3 E(blastx)=6e-22
isogroup21950	WD repeat-containing protein 1 OS=Gallus gallus GN=WDR1 PE=2 SV=1 E(blastx)=4e-75
isogroup11345	Late secretory pathway protein AVL9 homolog OS=Mus musculus GN=Avl9 PE=1 SV=2 E(blastx)=5e-47
isogroup28514	Alpha-N-acetylgalactosaminide alpha-2,6-sialyltransferase 1 OS=Gallus gallus GN=ST6GALNAC1 PE=2 SV=1 E(blastx)=3e-27
isogroup28161	Protein ABHD16A OS=Macaca fascicularis GN=ABHD16A PE=2 SV=1 E(blastx)=2e-67
isogroup44408	Tripartite motif-containing protein 2 OS=Homo sapiens GN=TRIM2 PE=1 SV=1 E(blastx)=1e-36
isogroup10799	Krev interaction trapped protein 1 OS=Danio rerio GN=krit1 PE=1 SV=1 E(blastx)=9e-88
isogroup7028	LIM domain kinase 2 OS=Homo sapiens GN=LIMK2 PE=1 SV=1 E(blastx)=6e-71
isogroup373	Death-associated protein kinase 3 OS=Homo sapiens GN=DAPK3 PE=1 SV=1 E(blastx)=3e-152
isogroup62172	Probable alpha-glucosidase OS=Rhizobium meliloti (strain 1021) GN=aglA PE=3 SV=2 E(blastx)=5e-33
isogroup9071	Nuclear pore complex protein Nup153 OS=Xenopus laevis GN=nup153 PE=1 SV=1 E(blastx)=1e-32
isogroup33839	Catenin alpha-2 OS=Danio rerio GN=Ctnna2 PE=3 SV=1 E(blastx)=4e-68
isogroup57319	Polyprenol monophosphomannose synthase OS=Mycobacterium smegmatis (strain ATCC 700084 / mc(2)155) GN=ppm1 PE=1 SV=1 E(blastx)=8e-12
isogroup26588	E3 ubiquitin-protein ligase pellino homolog 2 OS=Homo sapiens GN=PELI2 PE=1 SV=1 E(blastx)=3e-77
isogroup45043	DnaJ homolog subfamily B member 9 OS=Rattus norvegicus GN=Dnajb9 PE=2 SV=2 E(blastx)=3e-19
isogroup24015	Solute carrier family 25 member 36-A OS=Danio rerio GN=slc25a36a PE=2 SV=1 E(blastx)=6e-56
isogroup25555	Liprin-beta-1 OS=Homo sapiens GN=PPFIBP1 PE=1 SV=2 E(blastx)=8e-72
isogroup18097	Aromatic-L-amino-acid decarboxylase OS=Rattus norvegicus GN=Ddc PE=1 SV=1 E(blastx)=6e-61
isogroup52311	Transcription factor ETV7 OS=Homo sapiens GN=ETV7 PE=1 SV=1 E(blastx)=5e-29
isogroup32089	Protein zyg-11 homolog OS=Danio rerio GN=zyg11 PE=2 SV=1 E(blastx)=7e-24
isogroup59094	Maestro heat-like repeat-containing protein family member 2B OS=Homo sapiens GN=MROH2B PE=2 SV=3 E(blastx)=6e-25
isogroup48794	Toll-like receptor 2 OS=Cricetulus griseus GN=TLR2 PE=2 SV=2 E(blastx)=4e-16
isogroup39347	SET and MYND domain-containing protein 4 OS=Mus musculus GN=Smyd4 PE=2 SV=2 E(blastx)=9e-23
isogroup2546	Palmitoyltransferase ZDHHC6 OS=Pongo abelii GN=ZDHHC6 PE=3 SV=1 E(blastx)=3e-165
isogroup11760	Ornithine carbamoyltransferase, mitochondrial OS=Ovis aries GN=OTC PE=1 SV=1 E(blastx)=1e-10
isogroup15338	Transportin-2 OS=Homo sapiens GN=TNPO2 PE=1 SV=3 E(blastx)=4e-49
isogroup18520	Retinal dehydrogenase 2 OS=Taeniopygia guttata GN=ALDH1A2 PE=2 SV=1 E(blastx)=8e-09
isogroup4084	Endophilin-A2 OS=Gallus gallus GN=SH3GL1 PE=1 SV=1 E(blastx)=3e-129
isogroup33803	snRNA-activating protein complex subunit 4 OS=Mus musculus GN=Snapc4 PE=1 SV=2 E(blastx)=1e-06
isogroup64931	tRNA (cytidine(34)-2'-O)-methyltransferase OS=Acidovorax sp. (strain JS42) GN=trmL PE=3 SV=2 E(blastx)=3e-17
isogroup68884	Plexin-B2 OS=Homo sapiens GN=PLXNB2 PE=1 SV=3 E(blastx)=9e-25
isogroup13441	DnaJ homolog subfamily C member 18 OS=Bos taurus GN=DNAJC18 PE=2 SV=1 E(blastx)=2e-67
isogroup70795	Phospholipid phosphatase 3 OS=Mus musculus GN=Plpp3 PE=1 SV=1 E(blastx)=3e-26
isogroup43809	E3 ubiquitin/ISG15 ligase TRIM25 OS=Homo sapiens GN=TRIM25 PE=1 SV=2 E(blastx)=1e-16
isogroup70170	Protein kinase C epsilon type OS=Rattus norvegicus GN=Prkce PE=1 SV=1 E(blastx)=2e-18
isogroup22274	Sulfatase-modifying factor 1 OS=Bos taurus GN=SUMF1 PE=2 SV=1 E(blastx)=7e-24
isogroup25406	Mastermind-like protein 2 OS=Homo sapiens GN=MAML2 PE=1 SV=2 E(blastx)=1e-16
isogroup4481	Pericentrin OS=Homo sapiens GN=PCNT PE=1 SV=4 E(blastx)=1e-07
isogroup11617	Cell division cycle-associated 7-like protein OS=Mus musculus GN=Cdca7l PE=1 SV=1 E(blastx)=1e-61
isogroup18640	Dihydrolipoyl dehydrogenase, mitochondrial OS=Sus scrofa GN=DLD PE=1 SV=1 E(blastx)=4e-68
isogroup21846	Hepatoma-derived growth factor-related protein 2 OS=Danio rerio GN=hdgfrp2 PE=2 SV=2 E(blastx)=2e-45
isogroup51510	Cleavage stimulation factor subunit 3 OS=Mus musculus GN=Cstf3 PE=1 SV=1 E(blastx)=8e-53
isogroup31856	CTP synthase 1 OS=Danio rerio GN=ctps1 PE=1 SV=1 E(blastx)=6e-70
isogroup56583	Adaptin ear-binding coat-associated protein 2 OS=Bos taurus GN=NECAP2 PE=2 SV=1 E(blastx)=3e-07
isogroup5782	ATP synthase F(0) complex subunit C3, mitochondrial OS=Pongo abelii GN=ATP5G3 PE=2 SV=1 E(blastx)=9e-47
isogroup20390	Guanine nucleotide-binding protein G(I)/G(S)/G(T) subunit beta-1 OS=Danio rerio GN=gnb1 PE=2 SV=1 E(blastx)=5e-108
isogroup66013	Inositol oxygenase 1 OS=Arabidopsis thaliana GN=MIOX1 PE=2 SV=1 E(blastx)=4e-07
isogroup6409	Protein FAM151B OS=Homo sapiens GN=FAM151B PE=1 SV=2 E(blastx)=5e-48
isogroup65225	Glutamyl-tRNA(Gln) amidotransferase subunit A OS=Pseudomonas mendocina (strain ymp) GN=gatA PE=3 SV=1 E(blastx)=5e-25
isogroup10313	Somatostatin receptor type 2 OS=Homo sapiens GN=SSTR2 PE=1 SV=1 E(blastx)=1e-39
isogroup12652	MORC family CW-type zinc finger protein 2 OS=Homo sapiens GN=MORC2 PE=1 SV=2 E(blastx)=3e-54
isogroup65517	Hyaluronidase OS=Crotalus adamanteus PE=1 SV=1 E(blastx)=5e-17
isogroup79002	Calmodulin OS=Blastocladiella emersonii GN=CMD1 PE=3 SV=3 E(blastx)=3e-18
isogroup987	Cell differentiation protein RCD1 homolog OS=Rattus norvegicus GN=Rqcd1 PE=1 SV=1 E(blastx)=1e-141
isogroup10314	Conserved oligomeric Golgi complex subunit 2 OS=Mus musculus GN=Cog2 PE=1 SV=2 E(blastx)=8e-48
isogroup68141	Ras-associating and dilute domain-containing protein OS=Danio rerio GN=radil PE=2 SV=1 E(blastx)=3e-12
isogroup7267	Small integral membrane protein 12 OS=Danio rerio GN=smim12 PE=3 SV=1 E(blastx)=7e-37
isogroup1012	Ras GTPase-activating-like protein IQGAP2 OS=Mus musculus GN=Iqgap2 PE=1 SV=2 E(blastx)=2e-150
isogroup38159	Anthrax toxin receptor 1 OS=Mus musculus GN=Antxr1 PE=1 SV=2 E(blastx)=1e-21
isogroup25261	YLP motif-containing protein 1 OS=Rattus norvegicus GN=Ylpm1 PE=1 SV=1 E(blastx)=1e-55
isogroup15635	Probable ATP-dependent RNA helicase DDX27 OS=Homo sapiens GN=DDX27 PE=1 SV=2 E(blastx)=4e-115
isogroup80092	Serine/arginine-rich splicing factor 3 OS=Mus musculus GN=Srsf3 PE=1 SV=1 E(blastx)=1e-35
isogroup24447	E3 ubiquitin-protein ligase TRIM69 OS=Homo sapiens GN=TRIM69 PE=1 SV=2 E(blastx)=1e-09
isogroup49292	Methyl-CpG-binding domain protein 3 OS=Mus musculus GN=Mbd3 PE=1 SV=1 E(blastx)=1e-34
isogroup16714	Guanine nucleotide-binding protein G(I)/G(S)/G(T) subunit beta-1 OS=Xenopus laevis GN=gnb1 PE=2 SV=1 E(blastx)=1e-74
isogroup4033	Carbohydrate sulfotransferase 11 OS=Homo sapiens GN=CHST11 PE=1 SV=1 E(blastx)=2e-40
isogroup16813	RNA demethylase ALKBH5 OS=Xenopus laevis GN=alkbh5 PE=2 SV=1 E(blastx)=1e-64
isogroup57866	Zinc finger protein 18 OS=Rattus norvegicus GN=Znf18 PE=2 SV=1 E(blastx)=5e-11
isogroup51155	GTP-binding protein 10 OS=Mus musculus GN=Gtpbp10 PE=2 SV=1 E(blastx)=5e-33
isogroup4522	AP-1 complex subunit beta-1 OS=Bos taurus GN=AP2B1 PE=2 SV=1 E(blastx)=1e-17
isogroup10276	26S protease regulatory subunit 6B OS=Macaca fascicularis GN=PSMC4 PE=2 SV=1 E(blastx)=5e-137
isogroup66407	Trafficking protein particle complex subunit 11 OS=Danio rerio GN=trappc11 PE=2 SV=1 E(blastx)=8e-36
isogroup13176	Osteopetrosis-associated transmembrane protein 1 OS=Homo sapiens GN=OSTM1 PE=1 SV=1 E(blastx)=1e-50
isogroup285	UDP-glucuronosyltransferase 2B31 OS=Canis lupus familiaris GN=UGT2B31 PE=1 SV=1 E(blastx)=2e-112
isogroup7331	Neutral alpha-glucosidase AB OS=Homo sapiens GN=GANAB PE=1 SV=3 E(blastx)=3e-50
isogroup6437	Actin-related protein 2/3 complex subunit 4 OS=Mus musculus GN=Arpc4 PE=1 SV=3 E(blastx)=7e-50
isogroup2228	Eukaryotic translation initiation factor 3 subunit H OS=Mus musculus GN=Eif3h PE=1 SV=1 E(blastx)=9e-176
isogroup4988	Retinoic acid receptor responder protein 3 OS=Homo sapiens GN=RARRES3 PE=1 SV=1 E(blastx)=1e-33
isogroup57661	UDP-GlcNAc:betaGal beta-1,3-N-acetylglucosaminyltransferase-like protein 1 OS=Rattus norvegicus GN=B3gntl1 PE=2 SV=1 E(blastx)=1e-33
isogroup6884	C-reactive protein OS=Sus scrofa GN=CRP PE=2 SV=1 E(blastx)=2e-47
isogroup4440	Butyrophilin subfamily 1 member A1 OS=Homo sapiens GN=BTN1A1 PE=1 SV=3 E(blastx)=3e-18
isogroup76416	Tripartite motif-containing protein 29 OS=Homo sapiens GN=TRIM29 PE=1 SV=2 E(blastx)=2e-10
isogroup2089	Glycerol-3-phosphate acyltransferase 1, mitochondrial OS=Mus musculus GN=Gpam PE=1 SV=2 E(blastx)=2e-09
isogroup597	Hepatocyte nuclear factor 4-beta OS=Xenopus laevis GN=hnf4b PE=2 SV=1 E(blastx)=2e-139
isogroup66108	Transcription factor HES-4-B OS=Xenopus laevis GN=hes4-b PE=1 SV=1 E(blastx)=4e-15
isogroup725	Sin3 histone deacetylase corepressor complex component SDS3 OS=Pongo abelii GN=SUDS3 PE=2 SV=1 E(blastx)=2e-155
isogroup782	Vasorin OS=Xenopus tropicalis GN=vasn PE=2 SV=1 E(blastx)=1e-33
isogroup3017	Glomulin OS=Mus musculus GN=Glmn PE=1 SV=1 E(blastx)=2e-106
isogroup10133	Alpha-parvin OS=Homo sapiens GN=PARVA PE=1 SV=1 E(blastx)=2e-108
isogroup10899	G-protein coupled receptor family C group 5 member C OS=Mus musculus GN=Gprc5c PE=1 SV=2 E(blastx)=8e-83
isogroup4095	Tsukushin OS=Danio rerio GN=tsku PE=2 SV=2 E(blastx)=8e-16
isogroup39710	Wiskott-Aldrich syndrome protein family member 2 OS=Homo sapiens GN=WASF2 PE=1 SV=3 E(blastx)=3e-56
isogroup64647	E3 ubiquitin-protein ligase TRIM58 OS=Homo sapiens GN=TRIM58 PE=2 SV=2 E(blastx)=1e-18
isogroup62946	Protein kinase C epsilon type OS=Mus musculus GN=Prkce PE=1 SV=1 E(blastx)=9e-12
isogroup75590	52 kDa repressor of the inhibitor of the protein kinase OS=Mus musculus GN=Thap12 PE=2 SV=2 E(blastx)=8e-16
isogroup32747	Nuclear ubiquitous casein and cyclin-dependent kinase substrate 1 OS=Mus musculus GN=Nucks1 PE=1 SV=1 E(blastx)=5e-14
isogroup4356	Phospholipid phosphatase 1 OS=Homo sapiens GN=PLPP1 PE=1 SV=1 E(blastx)=3e-95
isogroup43603	Dispanin subfamily A member 2b OS=Torpedo marmorata PE=2 SV=1 E(blastx)=7e-17
isogroup75100	Acyl-CoA dehydrogenase family member 9, mitochondrial OS=Homo sapiens GN=ACAD9 PE=1 SV=1 E(blastx)=3e-23
isogroup16968	Activating signal cointegrator 1 OS=Mus musculus GN=Trip4 PE=1 SV=2 E(blastx)=6e-30
isogroup25826	Regulatory-associated protein of mTOR OS=Homo sapiens GN=RPTOR PE=1 SV=1 E(blastx)=2e-16
isogroup69131	Ubiquitin carboxyl-terminal hydrolase 14 OS=Oryctolagus cuniculus GN=USP14 PE=1 SV=3 E(blastx)=5e-27
isogroup11575	JmjC domain-containing protein 7 OS=Mus musculus GN=Jmjd7 PE=1 SV=1 E(blastx)=4e-66
isogroup17338	Transmembrane protein 238 OS=Mus musculus GN=Tmem238 PE=2 SV=1 E(blastx)=4e-14
isogroup35422	Peroxisome proliferator-activated receptor delta OS=Canis lupus familiaris GN=PPARD PE=2 SV=1 E(blastx)=5e-17
isogroup17217	Inositol 1,4,5-trisphosphate receptor type 3 OS=Mus musculus GN=Itpr3 PE=1 SV=3 E(blastx)=5e-47
isogroup14376	Leucine-rich PPR motif-containing protein, mitochondrial OS=Xenopus tropicalis GN=lrpprc PE=2 SV=1 E(blastx)=2e-12
isogroup36535	Zinc finger C2HC domain-containing protein 1A OS=Danio rerio GN=zc2hc1a PE=2 SV=1 E(blastx)=6e-22
isogroup37427	Signal transducer and activator of transcription 5A OS=Sus scrofa GN=STAT5A PE=2 SV=1 E(blastx)=5e-17
isogroup69403	Protein SEC13 homolog OS=Rattus norvegicus GN=Sec13 PE=1 SV=1 E(blastx)=3e-12
isogroup558	PRA1 family protein 3 OS=Pongo abelii GN=ARL6IP5 PE=2 SV=1 E(blastx)=7e-75
isogroup43445	Regulator of chromosome condensation OS=Homo sapiens GN=RCC1 PE=1 SV=1 E(blastx)=1e-36
isogroup17726	FAST kinase domain-containing protein 3, mitochondrial OS=Bos taurus GN=FASTKD3 PE=2 SV=2 E(blastx)=3e-31
isogroup5040	Leucine-rich PPR motif-containing protein, mitochondrial OS=Xenopus tropicalis GN=lrpprc PE=2 SV=1 E(blastx)=7e-11
isogroup59860	Probable ATP-dependent RNA helicase DHX40 OS=Homo sapiens GN=DHX40 PE=1 SV=2 E(blastx)=3e-32
isogroup36857	Collagen and calcium-binding EGF domain-containing protein 1 OS=Homo sapiens GN=CCBE1 PE=1 SV=1 E(blastx)=5e-08
isogroup213	A-kinase anchor protein 2 OS=Rattus norvegicus GN=Akap2 PE=1 SV=1 E(blastx)=1e-25
isogroup49027	Synaptotagmin-9 OS=Homo sapiens GN=SYT9 PE=2 SV=1 E(blastx)=1e-49
isogroup68824	Neurofibromin OS=Homo sapiens GN=NF1 PE=1 SV=2 E(blastx)=4e-44
isogroup53374	Trigger factor OS=Acidovorax sp. (strain JS42) GN=tig PE=3 SV=1 E(blastx)=1e-44
isogroup65099	snRNA-activating protein complex subunit 1 OS=Macaca fascicularis GN=SNAPC1 PE=2 SV=1 E(blastx)=2e-07
isogroup8153	Dynamin-2 OS=Homo sapiens GN=DNM2 PE=1 SV=2 E(blastx)=2e-146
isogroup15528	Pleckstrin homology domain-containing family A member 5 OS=Homo sapiens GN=PLEKHA5 PE=1 SV=1 E(blastx)=2e-32
isogroup14197	Exosome complex component RRP43 OS=Homo sapiens GN=EXOSC8 PE=1 SV=1 E(blastx)=2e-81
isogroup75928	Sodium channel protein type 4 subunit alpha B OS=Tetraodon nigroviridis GN=scn4ab PE=3 SV=1 E(blastx)=6e-20
isogroup35348	Nucleolar complex protein 4 homolog OS=Danio rerio GN=noc4l PE=2 SV=1 E(blastx)=4e-48
isogroup54715	Liprin-alpha-3 OS=Mus musculus GN=Ppfia3 PE=1 SV=2 E(blastx)=3e-50
isogroup6584	Serine/threonine-protein phosphatase 2A 56 kDa regulatory subunit alpha isoform OS=Mus musculus GN=Ppp2r5a PE=1 SV=1 E(blastx)=3e-166
isogroup3391	Calcium-binding mitochondrial carrier protein SCaMC-2-B OS=Danio rerio GN=slc25a25b PE=3 SV=2 E(blastx)=3e-34
isogroup24614	Oxidation resistance protein 1 OS=Xenopus laevis GN=oxr1 PE=2 SV=2 E(blastx)=4e-11
isogroup39274	Zinc finger homeobox protein 4 OS=Gallus gallus GN=ZFHX4 PE=2 SV=2 E(blastx)=3e-40
isogroup5116	Alpha-methylacyl-CoA racemase OS=Rattus norvegicus GN=Amacr PE=1 SV=3 E(blastx)=3e-148
isogroup27358	BUD13 homolog OS=Gallus gallus GN=BUD13 PE=2 SV=1 E(blastx)=4e-21
isogroup3484	Cold-inducible RNA-binding protein A OS=Xenopus laevis GN=cirbp-a PE=1 SV=2 E(blastx)=1e-32
isogroup34151	Zinc finger BED domain-containing protein 1 OS=Homo sapiens GN=ZBED1 PE=1 SV=1 E(blastx)=2e-07
isogroup16272	Cysteine/serine-rich nuclear protein 1 OS=Homo sapiens GN=CSRNP1 PE=1 SV=2 E(blastx)=3e-08
isogroup8772	Nipped-B-like protein B OS=Danio rerio GN=nipblb PE=2 SV=1 E(blastx)=4e-69
isogroup2249	Neugrin OS=Homo sapiens GN=NGRN PE=1 SV=2 E(blastx)=2e-32
isogroup34616	Interferon-induced transmembrane protein 5 OS=Homo sapiens GN=IFITM5 PE=1 SV=1 E(blastx)=2e-09
isogroup23320	Vacuolar fusion protein MON1 homolog A OS=Gallus gallus GN=MON1A PE=2 SV=1 E(blastx)=1e-43
isogroup47487	Podocan OS=Homo sapiens GN=PODN PE=1 SV=2 E(blastx)=9e-26
isogroup13917	Transmembrane protein 120A OS=Danio rerio GN=tmem120a PE=2 SV=1 E(blastx)=2e-41
isogroup13471	60S ribosomal protein L37 OS=Rattus norvegicus GN=Rpl37 PE=1 SV=2 E(blastx)=4e-53
isogroup50195	Ribonuclease inhibitor OS=Mus musculus GN=Rnh1 PE=1 SV=1 E(blastx)=4e-08
isogroup31717	Protocadherin-1 OS=Homo sapiens GN=PCDH1 PE=1 SV=2 E(blastx)=3e-42
isogroup533	Fumarylacetoacetase OS=Dictyostelium discoideum GN=fah PE=3 SV=1 E(blastx)=1e-179
isogroup32776	Verrucotoxin subunit beta OS=Synanceia verrucosa PE=1 SV=3 E(blastx)=3e-11
isogroup37345	DNA gyrase subunit A OS=Nocardioides sp. (strain ATCC BAA-499 / JS614) GN=gyrA PE=3 SV=1 E(blastx)=7e-48
isogroup848	Cytochrome P450 2J5 OS=Mus musculus GN=Cyp2j5 PE=1 SV=1 E(blastx)=7e-88
isogroup67603	OTU domain-containing protein 6B OS=Danio rerio GN=otud6b PE=2 SV=1 E(blastx)=4e-35
isogroup10006	Amidophosphoribosyltransferase OS=Gallus gallus GN=PPAT PE=2 SV=1 E(blastx)=2e-128
isogroup54156	Transcription factor IIIB 90 kDa subunit OS=Mus musculus GN=Brf1 PE=1 SV=1 E(blastx)=4e-23
isogroup9437	NADH dehydrogenase [ubiquinone] 1 beta subcomplex subunit 8, mitochondrial OS=Bos taurus GN=NDUFB8 PE=1 SV=1 E(blastx)=8e-91
isogroup60797	Serine--pyruvate aminotransferase, mitochondrial OS=Felis catus GN=AGXT PE=2 SV=1 E(blastx)=1e-13
isogroup68241	Lipopolysaccharide-induced tumor necrosis factor-alpha factor homolog OS=Gallus gallus GN=LITAF PE=2 SV=1 E(blastx)=2e-08
isogroup67160	Dolichol kinase OS=Homo sapiens GN=DOLK PE=1 SV=1 E(blastx)=2e-30
isogroup31085	Splicing factor, proline- and glutamine-rich OS=Mus musculus GN=Sfpq PE=1 SV=1 E(blastx)=5e-76
isogroup13478	E3 ubiquitin-protein ligase Midline-1 OS=Mus spretus GN=Mid1 PE=2 SV=1 E(blastx)=1e-114
isogroup18084	Prostaglandin reductase 2 OS=Bos taurus GN=PTGR2 PE=2 SV=1 E(blastx)=1e-34
isogroup60733	Phosphatidylserine synthase 1 OS=Xenopus tropicalis GN=ptdss1 PE=2 SV=1 E(blastx)=1e-42
isogroup6314	Cytochrome b-c1 complex subunit 2, mitochondrial OS=Homo sapiens GN=UQCRC2 PE=1 SV=3 E(blastx)=2e-60
isogroup25915	Trifunctional enzyme subunit alpha, mitochondrial OS=Mus musculus GN=Hadha PE=1 SV=1 E(blastx)=7e-71
isogroup26118	Probable phospholipid-transporting ATPase IF (Fragment) OS=Oryctolagus cuniculus GN=ATP11B PE=1 SV=2 E(blastx)=3e-16
isogroup1831	Four and a half LIM domains protein 3 OS=Bos taurus GN=FHL3 PE=2 SV=1 E(blastx)=3e-96
isogroup33932	Disheveled-associated activator of morphogenesis 1 OS=Mus musculus GN=Daam1 PE=1 SV=4 E(blastx)=1e-48
isogroup63501	Probable E3 ubiquitin-protein ligase HECTD4 OS=Homo sapiens GN=HECTD4 PE=1 SV=5 E(blastx)=1e-28
isogroup12311	Protein FAM193B OS=Mus musculus GN=Fam193b PE=1 SV=2 E(blastx)=6e-23
isogroup77283	Cyclin-G-associated kinase OS=Mus musculus GN=Gak PE=1 SV=2 E(blastx)=2e-21
isogroup31536	Protein DPCD OS=Danio rerio GN=dpcd PE=2 SV=1 E(blastx)=2e-32
isogroup16353	Biorientation of chromosomes in cell division protein 1 OS=Mus musculus GN=Bod1 PE=3 SV=1 E(blastx)=2e-61
isogroup51015	Phosphoenolpyruvate-protein phosphotransferase OS=Cupriavidus necator (strain ATCC 17699 / H16 / DSM 428 / Stanier 337) GN=phbI PE=3 SV=2 E(blastx)=1e-34
isogroup36880	COP9 signalosome complex subunit 7a OS=Mus musculus GN=Cops7a PE=1 SV=2 E(blastx)=1e-36
isogroup40271	Spermine oxidase OS=Homo sapiens GN=SMOX PE=1 SV=1 E(blastx)=3e-30
isogroup6199	Proteinase-activated receptor 3 OS=Homo sapiens GN=F2RL2 PE=1 SV=1 E(blastx)=1e-45
isogroup45173	Transcriptional repressor NF-X1 OS=Mus musculus GN=Nfx1 PE=1 SV=1 E(blastx)=8e-37
isogroup745	Gamma-glutamyl hydrolase OS=Bos taurus GN=GGH PE=2 SV=1 E(blastx)=2e-115
isogroup29979	39S ribosomal protein L19, mitochondrial OS=Bos taurus GN=MRPL19 PE=1 SV=1 E(blastx)=1e-19
isogroup2155	Protein AMBP (Fragment) OS=Pleuronectes platessa PE=2 SV=1 E(blastx)=4e-57
isogroup15235	Mitochondrial calcium uniporter regulator 1 OS=Mus musculus GN=Mcur1 PE=1 SV=1 E(blastx)=9e-20
isogroup76600	Zinc finger protein 233 OS=Homo sapiens GN=ZNF233 PE=2 SV=3 E(blastx)=8e-13
isogroup12563	Synapse-associated protein 1 OS=Homo sapiens GN=SYAP1 PE=1 SV=1 E(blastx)=6e-55
isogroup15972	EH domain-containing protein 4 OS=Mus musculus GN=Ehd4 PE=1 SV=1 E(blastx)=3e-120
isogroup78819	WW domain-containing adapter protein with coiled-coil OS=Danio rerio GN=waca PE=2 SV=1 E(blastx)=2e-33
isogroup11074	Cytosolic beta-glucosidase OS=Pongo abelii GN=GBA3 PE=2 SV=1 E(blastx)=1e-38
isogroup65726	Dedicator of cytokinesis protein 11 OS=Mus musculus GN=Dock11 PE=1 SV=1 E(blastx)=2e-11
isogroup12471	Glucosidase 2 subunit beta OS=Homo sapiens GN=PRKCSH PE=1 SV=2 E(blastx)=9e-40
isogroup4306	Protein OSCP1 OS=Rattus norvegicus GN=Oscp1 PE=2 SV=1 E(blastx)=9e-169
isogroup46815	Stress-associated endoplasmic reticulum protein 1 OS=Rattus norvegicus GN=Serp1 PE=1 SV=2 E(blastx)=5e-22
isogroup36616	Calcineurin B homologous protein 2 OS=Homo sapiens GN=CHP2 PE=1 SV=3 E(blastx)=1e-15
isogroup4137	Mitochondrial fission factor homolog A OS=Danio rerio GN=zgc:110130 PE=2 SV=1 E(blastx)=7e-66
isogroup17141	N-acetylgalactosamine-6-sulfatase OS=Canis lupus familiaris GN=GALNS PE=2 SV=1 E(blastx)=1e-44
isogroup26791	Zinc finger protein 771 OS=Mus musculus GN=Znf771 PE=2 SV=1 E(blastx)=4e-55
isogroup6151	Mitotic checkpoint serine/threonine-protein kinase BUB1 beta OS=Mus musculus GN=Bub1b PE=1 SV=2 E(blastx)=2e-60
isogroup15697	Serine/threonine-protein phosphatase 2A 56 kDa regulatory subunit delta isoform OS=Oryctolagus cuniculus GN=PPP2R5D PE=2 SV=1 E(blastx)=8e-80
isogroup77699	Sulfatase-modifying factor 1 OS=Homo sapiens GN=SUMF1 PE=1 SV=3 E(blastx)=2e-11
isogroup8843	Fibrinogen alpha chain OS=Homo sapiens GN=FGA PE=1 SV=2 E(blastx)=2e-16
isogroup53122	DNA-directed RNA polymerase II subunit RPB2 OS=Homo sapiens GN=POLR2B PE=1 SV=1 E(blastx)=1e-40
isogroup43238	S-adenosylmethionine synthase isoform type-1 OS=Mus musculus GN=Mat1a PE=1 SV=1 E(blastx)=6e-10
isogroup51734	P2X purinoceptor 7 OS=Homo sapiens GN=P2RX7 PE=1 SV=4 E(blastx)=8e-09
isogroup27670	Rho-associated protein kinase 1 (Fragment) OS=Bos taurus GN=ROCK1 PE=1 SV=1 E(blastx)=2e-45
isogroup5998	39S ribosomal protein L30, mitochondrial OS=Bos taurus GN=MRPL30 PE=1 SV=1 E(blastx)=4e-51
isogroup4863	Ran guanine nucleotide release factor OS=Homo sapiens GN=RANGRF PE=1 SV=1 E(blastx)=5e-53
isogroup56552	C3a anaphylatoxin chemotactic receptor OS=Oncorhynchus mykiss GN=c3ar1 PE=2 SV=1 E(blastx)=6e-14
isogroup52808	Methyltransferase-like protein 25 OS=Homo sapiens GN=METTL25 PE=2 SV=2 E(blastx)=6e-09
isogroup68048	Protein wntless homolog OS=Pongo abelii GN=WLS PE=2 SV=1 E(blastx)=7e-38
isogroup45926	Gamma-soluble NSF attachment protein OS=Bos taurus GN=NAPG PE=1 SV=3 E(blastx)=7e-35
isogroup62441	Retrovirus-related Pol polyprotein from transposon TNT 1-94 OS=Nicotiana tabacum PE=2 SV=1 E(blastx)=4e-06
isogroup70378	Ubiquitin-protein ligase E3A OS=Mus musculus GN=Ube3a PE=1 SV=2 E(blastx)=4e-14
isogroup71697	28S ribosomal protein S34, mitochondrial OS=Homo sapiens GN=MRPS34 PE=1 SV=2 E(blastx)=8e-28
isogroup19151	Tumor necrosis factor ligand superfamily member 6 OS=Mus musculus GN=Faslg PE=1 SV=1 E(blastx)=8e-07
isogroup72330	Oxysterol-binding protein-related protein 9 OS=Xenopus tropicalis GN=osbpl9 PE=2 SV=1 E(blastx)=2e-21
isogroup355	Signal recognition particle receptor subunit beta OS=Rattus norvegicus GN=Srprb PE=2 SV=1 E(blastx)=1e-104
isogroup1638	Nicotinamide phosphoribosyltransferase OS=Rattus norvegicus GN=Nampt PE=1 SV=1 E(blastx)=3e-148
isogroup11306	Lysosomal Pro-X carboxypeptidase OS=Pongo abelii GN=PRCP PE=2 SV=1 E(blastx)=2e-95
isogroup47263	Mitochondrial Rho GTPase 2 OS=Danio rerio GN=rhot2 PE=2 SV=1 E(blastx)=2e-61
isogroup30860	RNA-binding motif, single-stranded-interacting protein 1 OS=Bos taurus GN=RBMS1 PE=2 SV=1 E(blastx)=7e-30
isogroup68250	Ig lambda-6 chain C region OS=Homo sapiens GN=IGLC6 PE=4 SV=1 E(blastx)=4e-08
isogroup40471	Alpha-tubulin N-acetyltransferase 1 OS=Danio rerio GN=atat1 PE=1 SV=1 E(blastx)=1e-28
isogroup60054	Isoleucine--tRNA ligase OS=Bacteroides thetaiotaomicron (strain ATCC 29148 / DSM 2079 / NCTC 10582 / E50 / VPI-5482) GN=ileS PE=3 SV=1 E(blastx)=1e-19
isogroup53694	Collagen alpha-1(IV) chain (Fragment) OS=Bos taurus GN=COL4A1 PE=1 SV=1 E(blastx)=5e-52
isogroup23157	Splicing factor, arginine/serine-rich 15 OS=Homo sapiens GN=SCAF4 PE=1 SV=3 E(blastx)=3e-19
isogroup799	Calreticulin OS=Oryctolagus cuniculus GN=CALR PE=1 SV=1 E(blastx)=4e-176
isogroup2966	Eukaryotic translation initiation factor 4E type 2 OS=Homo sapiens GN=EIF4E2 PE=1 SV=1 E(blastx)=5e-130
isogroup46771	Transposase for insertion sequence element IS4351 OS=Bacteroides fragilis PE=3 SV=1 E(blastx)=3e-26
isogroup55924	L-serine dehydratase/L-threonine deaminase OS=Mus musculus GN=Sds PE=1 SV=3 E(blastx)=3e-33
isogroup18773	WW domain-binding protein 2 OS=Homo sapiens GN=WBP2 PE=1 SV=1 E(blastx)=7e-55
isogroup6092	Monoacylglycerol lipase ABHD12 OS=Xenopus tropicalis GN=abhd12 PE=2 SV=1 E(blastx)=2e-70
isogroup24867	snRNA-activating protein complex subunit 3 OS=Bos taurus GN=SNAPC3 PE=2 SV=1 E(blastx)=2e-40
isogroup70426	Canalicular multispecific organic anion transporter 2 OS=Mus musculus GN=Abcc3 PE=1 SV=1 E(blastx)=7e-31
isogroup38453	DNA repair protein RAD50 OS=Mus musculus GN=Rad50 PE=1 SV=1 E(blastx)=2e-26
isogroup74877	Collagen alpha-1(XXI) chain OS=Homo sapiens GN=COL21A1 PE=2 SV=1 E(blastx)=2e-16
isogroup55988	Tumor necrosis factor receptor superfamily member 9 OS=Homo sapiens GN=TNFRSF9 PE=1 SV=1 E(blastx)=5e-09
isogroup440	Coiled-coil-helix-coiled-coil-helix domain-containing protein 1 OS=Mus musculus GN=Chchd1 PE=1 SV=1 E(blastx)=1e-25
isogroup53668	30S ribosomal protein S13 OS=Desulfovibrio magneticus (strain ATCC 700980 / DSM 13731 / RS-1) GN=rpsM PE=3 SV=1 E(blastx)=3e-23
isogroup28800	Anoctamin-4 OS=Bos taurus GN=ANO4 PE=2 SV=1 E(blastx)=3e-72
isogroup49748	Niemann-Pick C1-like protein 1 OS=Rattus norvegicus GN=Npc1l1 PE=1 SV=1 E(blastx)=3e-12
isogroup26336	Peroxisomal acyl-coenzyme A oxidase 3 OS=Homo sapiens GN=ACOX3 PE=1 SV=2 E(blastx)=6e-11
isogroup43435	Fibroblast growth factor 2 OS=Monodelphis domestica GN=FGF2 PE=2 SV=1 E(blastx)=4e-44
isogroup37204	Zinc finger protein ZFMSA12A OS=Micropterus salmoides PE=2 SV=1 E(blastx)=7e-19
isogroup44096	WD repeat domain phosphoinositide-interacting protein 2 OS=Rattus norvegicus GN=Wipi2 PE=1 SV=1 E(blastx)=4e-10
isogroup17370	Protein S100-A11 OS=Gallus gallus GN=S100A11 PE=1 SV=2 E(blastx)=7e-11
isogroup1149	Lambda-crystallin homolog OS=Homo sapiens GN=CRYL1 PE=1 SV=3 E(blastx)=3e-124
isogroup37949	Biotin--protein ligase OS=Mus musculus GN=Hlcs PE=1 SV=1 E(blastx)=1e-12
isogroup26629	Kalirin OS=Rattus norvegicus GN=Kalrn PE=1 SV=3 E(blastx)=4e-44
isogroup45799	5'-nucleotidase domain-containing protein 2 OS=Homo sapiens GN=NT5DC2 PE=1 SV=1 E(blastx)=1e-43
isogroup27249	Kinesin-like protein KIF21A OS=Homo sapiens GN=KIF21A PE=1 SV=2 E(blastx)=3e-19
isogroup46875	HAUS augmin-like complex subunit 4 OS=Homo sapiens GN=HAUS4 PE=1 SV=1 E(blastx)=3e-07
isogroup43373	C-myc promoter-binding protein OS=Homo sapiens GN=DENND4A PE=1 SV=2 E(blastx)=1e-26
isogroup64437	5-methyltetrahydropteroyltriglutamate--homocysteine methyltransferase OS=Cytophaga hutchinsonii (strain ATCC 33406 / NCIMB 9469) GN=metE PE=3 SV=1 E(blastx)=3e-32
isogroup14090	ER degradation-enhancing alpha-mannosidase-like protein 1 OS=Mus musculus GN=Edem1 PE=1 SV=1 E(blastx)=2e-67
isogroup10073	HAUS augmin-like complex subunit 2 OS=Pongo abelii GN=HAUS2 PE=2 SV=1 E(blastx)=2e-21
isogroup31992	Histone acetyltransferase KAT7 OS=Rattus norvegicus GN=Kat7 PE=1 SV=1 E(blastx)=4e-06
isogroup79622	Methionine aminopeptidase 1D, mitochondrial OS=Danio rerio GN=metap1d PE=2 SV=1 E(blastx)=1e-27
isogroup6562	NTF2-related export protein 2 OS=Homo sapiens GN=NXT2 PE=1 SV=1 E(blastx)=1e-68
isogroup55160	Myelin-oligodendrocyte glycoprotein OS=Mus musculus GN=Mog PE=1 SV=1 E(blastx)=2e-06
isogroup63887	Retrovirus-related Pol polyprotein from transposon TNT 1-94 OS=Nicotiana tabacum PE=2 SV=1 E(blastx)=5e-13
isogroup13216	Nectin-1 OS=Sus scrofa GN=NECTIN1 PE=1 SV=1 E(blastx)=2e-07
isogroup61042	Protein Ycf2 OS=Cycas taitungensis GN=ycf2-A PE=3 SV=1 E(blastx)=2e-06
isogroup4589	Protein transport protein Sec61 subunit beta OS=Pongo abelii GN=SEC61B PE=3 SV=3 E(blastx)=3e-27
isogroup36177	Zinc finger MYM-type protein 4 OS=Mus musculus GN=Zmym4 PE=1 SV=1 E(blastx)=3e-27
isogroup73152	Dual serine/threonine and tyrosine protein kinase OS=Tetraodon nigroviridis GN=dstyk PE=2 SV=1 E(blastx)=5e-06
isogroup75205	Cytochrome c oxidase subunit 6B1 OS=Bos taurus GN=COX6B1 PE=1 SV=2 E(blastx)=5e-15
isogroup75765	DNA polymerase zeta catalytic subunit OS=Mus musculus GN=Rev3l PE=1 SV=3 E(blastx)=9e-10
isogroup15657	TRAF family member-associated NF-kappa-B activator OS=Homo sapiens GN=TANK PE=1 SV=2 E(blastx)=9e-08
isogroup19865	Proteasome assembly chaperone 2 OS=Danio rerio GN=psmg2 PE=2 SV=1 E(blastx)=1e-70
isogroup14635	F-BAR and double SH3 domains protein 1 OS=Homo sapiens GN=FCHSD1 PE=1 SV=1 E(blastx)=1e-15
isogroup78895	Pre-mRNA-splicing factor ATP-dependent RNA helicase PRP16 OS=Homo sapiens GN=DHX38 PE=1 SV=2 E(blastx)=1e-42
isogroup47390	Dual specificity mitogen-activated protein kinase kinase 2 (Fragment) OS=Xenopus laevis GN=map2k2 PE=1 SV=1 E(blastx)=2e-53
isogroup17765	Matrix metalloproteinase-23 OS=Bos taurus GN=MMP23 PE=2 SV=1 E(blastx)=6e-16
isogroup31814	Transmembrane and coiled-coil domain-containing protein 6 OS=Mus musculus GN=Tmco6 PE=1 SV=2 E(blastx)=2e-21
isogroup11792	Dedicator of cytokinesis protein 1 OS=Homo sapiens GN=DOCK1 PE=1 SV=2 E(blastx)=8e-75
isogroup44641	Cullin-3 OS=Rattus norvegicus GN=Cul3 PE=1 SV=2 E(blastx)=4e-61
isogroup19400	AFG3-like protein 2 OS=Bos taurus GN=AFG3L2 PE=2 SV=1 E(blastx)=2e-71
isogroup38485	Protein unc-45 homolog A OS=Pongo abelii GN=UNC45A PE=2 SV=1 E(blastx)=1e-37
isogroup6239	HemK methyltransferase family member 1 OS=Mus musculus GN=Hemk1 PE=2 SV=2 E(blastx)=1e-34
isogroup576	Complement C5 OS=Mus musculus GN=C5 PE=1 SV=2 E(blastx)=2e-103
isogroup77910	PiggyBac transposable element-derived protein 4 OS=Homo sapiens GN=PGBD4 PE=2 SV=3 E(blastx)=2e-07
isogroup1091	Complement factor B OS=Bos taurus GN=CFB PE=1 SV=2 E(blastx)=1e-27
isogroup59102	Actin-related protein 2/3 complex subunit 2 OS=Rattus norvegicus GN=Arpc2 PE=1 SV=1 E(blastx)=2e-21
isogroup63017	Transposase OS=Aminobacter aminovorans GN=nmoT PE=3 SV=1 E(blastx)=1e-22
isogroup13690	Nicastrin OS=Homo sapiens GN=NCSTN PE=1 SV=2 E(blastx)=1e-09
isogroup10041	Transforming growth factor beta-3 OS=Homo sapiens GN=TGFB3 PE=1 SV=1 E(blastx)=5e-30
isogroup8355	Ras-related protein Rab-5C OS=Mus musculus GN=Rab5c PE=1 SV=2 E(blastx)=2e-60
isogroup48489	Peptide deformylase, mitochondrial OS=Homo sapiens GN=PDF PE=1 SV=1 E(blastx)=4e-23
isogroup39163	Multidrug and toxin extrusion protein 1 OS=Danio rerio GN=slc47a1 PE=2 SV=1 E(blastx)=5e-21
isogroup4529	Polyadenylate-binding protein 1-B OS=Xenopus laevis GN=pabpc1-b PE=2 SV=1 E(blastx)=6e-93
isogroup23237	Wee1-like protein kinase 2 OS=Danio rerio GN=wee2 PE=2 SV=2 E(blastx)=1e-48
isogroup27080	Zinc finger CCHC domain-containing protein 24 OS=Homo sapiens GN=ZCCHC24 PE=1 SV=1 E(blastx)=3e-47
isogroup7619	Glyceraldehyde-3-phosphate dehydrogenase OS=Danio rerio GN=gapdh PE=2 SV=2 E(blastx)=2e-82
isogroup69417	Exostosin-like 2 OS=Mus musculus GN=Extl2 PE=1 SV=1 E(blastx)=4e-10
isogroup5680	Protein canopy 4 OS=Danio rerio GN=cnpy4 PE=2 SV=1 E(blastx)=2e-111
isogroup56877	Coenzyme Q-binding protein COQ10 homolog A, mitochondrial OS=Homo sapiens GN=COQ10A PE=2 SV=2 E(blastx)=8e-56
isogroup12816	Protein kinase C-binding protein 1 OS=Homo sapiens GN=ZMYND8 PE=1 SV=2 E(blastx)=4e-71
isogroup79511	RAF proto-oncogene serine/threonine-protein kinase OS=Bos taurus GN=RAF1 PE=2 SV=1 E(blastx)=9e-30
isogroup15598	Protein prune homolog OS=Homo sapiens GN=PRUNE PE=1 SV=2 E(blastx)=3e-14
isogroup72194	Cellular tumor antigen p53 OS=Tetraodon miurus GN=tp53 PE=2 SV=1 E(blastx)=5e-37
isogroup20382	Unconventional myosin-Ih OS=Mus musculus GN=Myo1h PE=2 SV=2 E(blastx)=1e-79
isogroup4853	Pre-mRNA-splicing factor 38A OS=Danio rerio GN=prpf38a PE=2 SV=1 E(blastx)=2e-40
isogroup11925	WD repeat-containing protein 46 OS=Canis lupus familiaris GN=WDR46 PE=3 SV=1 E(blastx)=4e-86
isogroup1557	Conserved oligomeric Golgi complex subunit 4 OS=Homo sapiens GN=COG4 PE=1 SV=3 E(blastx)=2e-141
isogroup13599	TATA-binding protein-associated factor 2N OS=Homo sapiens GN=TAF15 PE=1 SV=1 E(blastx)=2e-07
isogroup11428	Charged multivesicular body protein 2b OS=Pongo abelii GN=CHMP2B PE=2 SV=1 E(blastx)=2e-51
isogroup22923	O-acyltransferase like protein OS=Mus musculus GN=Oacyl PE=2 SV=1 E(blastx)=2e-20
isogroup16082	Retinal rod rhodopsin-sensitive cGMP 3',5'-cyclic phosphodiesterase subunit gamma OS=Cavia porcellus GN=PDE6G PE=3 SV=1 E(blastx)=2e-17
isogroup35832	Serrate RNA effector molecule homolog OS=Danio rerio GN=srrt PE=2 SV=1 E(blastx)=5e-54
isogroup12539	Cyclin-D1-binding protein 1 homolog OS=Xenopus laevis GN=ccndbp1 PE=2 SV=2 E(blastx)=3e-49
isogroup49156	Probable RNA-directed DNA polymerase from transposon X-element OS=Drosophila melanogaster GN=X-element\ORF2 PE=3 SV=1 E(blastx)=1e-05
isogroup45994	Traf2 and NCK-interacting protein kinase OS=Mus musculus GN=Tnik PE=1 SV=2 E(blastx)=5e-15
isogroup10610	Complement C3 (Fragment) OS=Oncorhynchus mykiss GN=c3 PE=1 SV=1 E(blastx)=2e-26
isogroup70013	Protein Hook homolog 2 OS=Mus musculus GN=Hook2 PE=1 SV=3 E(blastx)=2e-21
isogroup3720	Acyl-protein thioesterase 1 OS=Oryctolagus cuniculus GN=LYPLA1 PE=1 SV=1 E(blastx)=3e-137
isogroup6607	DNA-directed RNA polymerase I subunit RPA1 OS=Mus musculus GN=Polr1a PE=1 SV=2 E(blastx)=3e-69
isogroup42017	Sorting and assembly machinery component 50 homolog A OS=Danio rerio GN=samm50a PE=2 SV=1 E(blastx)=1e-51
isogroup52678	Glomulin OS=Mus musculus GN=Glmn PE=1 SV=1 E(blastx)=2e-07
isogroup44611	Transmembrane protein 87B OS=Mus musculus GN=Tmem87b PE=2 SV=1 E(blastx)=3e-42
isogroup29790	Anaerobic ribonucleoside-triphosphate reductase-activating protein OS=Vibrio cholerae serotype O1 (strain ATCC 39315 / El Tor Inaba N16961) GN=nrdG PE=3 SV=1 E(blastx)=6e-12
isogroup53232	PR domain zinc finger protein 5 OS=Homo sapiens GN=PRDM5 PE=1 SV=2 E(blastx)=5e-25
isogroup14396	Coiled-coil domain-containing protein 47 OS=Danio rerio GN=ccdc47 PE=2 SV=1 E(blastx)=2e-124
isogroup1354	CD209 antigen-like protein E OS=Mus musculus GN=Cd209e PE=2 SV=1 E(blastx)=1e-18
isogroup3474	Citrate synthase, mitochondrial OS=Xiphias gladius GN=cs PE=2 SV=1 E(blastx)=2e-179
isogroup43147	Folylpolyglutamate synthase, mitochondrial OS=Mus musculus GN=Fpgs PE=1 SV=3 E(blastx)=6e-24
isogroup2573	Proteasome activator complex subunit 2 OS=Bos taurus GN=PSME2 PE=1 SV=3 E(blastx)=3e-93
isogroup23400	Vacuolar protein sorting-associated protein 33A OS=Homo sapiens GN=VPS33A PE=1 SV=1 E(blastx)=9e-80
isogroup7897	Protein-glutamine gamma-glutamyltransferase 2 OS=Gallus gallus GN=TGL2 PE=1 SV=3 E(blastx)=3e-22
isogroup32469	Transmembrane protein 200A OS=Mus musculus GN=Tmem200a PE=1 SV=1 E(blastx)=8e-12
isogroup12458	Protein C12orf4 homolog OS=Rattus norvegicus PE=1 SV=1 E(blastx)=4e-09
isogroup13035	Disabled homolog 2-interacting protein OS=Homo sapiens GN=DAB2IP PE=1 SV=2 E(blastx)=2e-68
isogroup19479	S-formylglutathione hydrolase OS=Sus scrofa GN=ESD PE=2 SV=1 E(blastx)=1e-79
isogroup15160	Overexpressed in colon carcinoma 1 protein homolog OS=Mus musculus PE=3 SV=1 E(blastx)=2e-07
isogroup28641	Hyaluronan mediated motility receptor OS=Homo sapiens GN=HMMR PE=1 SV=2 E(blastx)=3e-10
isogroup51640	Biopolymer transport protein ExbB OS=Neisseria meningitidis serogroup B (strain MC58) GN=exbB PE=3 SV=1 E(blastx)=2e-12
isogroup13095	BTB/POZ domain-containing protein KCTD9 OS=Homo sapiens GN=KCTD9 PE=1 SV=1 E(blastx)=1e-114
isogroup1596	Oxysterol-binding protein-related protein 2 OS=Mus musculus GN=Osbpl2 PE=1 SV=1 E(blastx)=3e-179
isogroup72869	Wings apart-like protein homolog OS=Homo sapiens GN=WAPL PE=1 SV=1 E(blastx)=1e-07
isogroup74830	Apolipoprotein A-I OS=Danio rerio GN=apoa1 PE=2 SV=1 E(blastx)=4e-07
isogroup29077	Progestin and adipoQ receptor family member 3 OS=Homo sapiens GN=PAQR3 PE=1 SV=2 E(blastx)=2e-77
isogroup72525	GTPase IMAP family member 5 OS=Homo sapiens GN=GIMAP5 PE=1 SV=1 E(blastx)=1e-12
isogroup6801	CTP synthase 1 OS=Danio rerio GN=ctps1 PE=1 SV=1 E(blastx)=3e-93
isogroup2310	CDK5 regulatory subunit-associated protein 3 OS=Mus musculus GN=Cdk5rap3 PE=1 SV=1 E(blastx)=1e-155
isogroup88	Cyclin-G1 OS=Homo sapiens GN=CCNG1 PE=1 SV=2 E(blastx)=2e-123
isogroup7407	Replication factor C subunit 3 OS=Bos taurus GN=RFC3 PE=2 SV=1 E(blastx)=1e-143
isogroup19726	TBC domain-containing protein kinase-like protein OS=Gallus gallus GN=TBCK PE=2 SV=2 E(blastx)=4e-64
isogroup17458	Phosphatidylinositol 3-kinase regulatory subunit beta OS=Rattus norvegicus GN=Pik3r2 PE=2 SV=1 E(blastx)=3e-84
isogroup41241	Ectonucleoside triphosphate diphosphohydrolase 1 OS=Bos taurus GN=ENTPD1 PE=1 SV=1 E(blastx)=5e-34
isogroup38636	Charged multivesicular body protein 2a OS=Xenopus laevis GN=chmp2a PE=2 SV=1 E(blastx)=7e-48
isogroup74309	Rho GTPase-activating protein 44 OS=Rattus norvegicus GN=Arhgap44 PE=1 SV=2 E(blastx)=7e-09
isogroup71942	CUE domain-containing protein 1 OS=Mus musculus GN=Cuedc1 PE=2 SV=2 E(blastx)=1e-19
isogroup3223	N-acetylserotonin O-methyltransferase-like protein OS=Homo sapiens GN=ASMTL PE=1 SV=3 E(blastx)=2e-23
isogroup704	Fibroblast growth factor receptor 1-A OS=Danio rerio GN=fgfr1a PE=1 SV=2 E(blastx)=4e-61
isogroup46792	Serine/threonine-protein kinase TAO2 OS=Mus musculus GN=Taok2 PE=1 SV=3 E(blastx)=7e-56
isogroup29112	Transmembrane protein 131 OS=Homo sapiens GN=TMEM131 PE=1 SV=3 E(blastx)=7e-27
isogroup59945	Beta-crystallin A4 OS=Canis lupus familiaris GN=CRYBA4 PE=2 SV=1 E(blastx)=7e-14
isogroup1343	Cell division control protein 42 homolog OS=Rattus norvegicus GN=Cdc42 PE=1 SV=2 E(blastx)=9e-07
isogroup67	Clathrin light chain A OS=Mus musculus GN=Clta PE=1 SV=2 E(blastx)=3e-60
isogroup10182	V-type proton ATPase 21 kDa proteolipid subunit OS=Bos taurus GN=ATP6V0B PE=2 SV=1 E(blastx)=9e-84
isogroup68345	Reelin OS=Mus musculus GN=Reln PE=1 SV=3 E(blastx)=6e-32
isogroup5330	Regulator of microtubule dynamics protein 1 OS=Rattus norvegicus GN=Rmdn1 PE=2 SV=1 E(blastx)=2e-96
isogroup29442	Proteasome subunit alpha type-5 OS=Mus musculus GN=Psma5 PE=1 SV=1 E(blastx)=4e-42
isogroup50142	PCI domain-containing protein 2 OS=Danio rerio GN=pcid2 PE=2 SV=1 E(blastx)=2e-57
isogroup859	Cathepsin Z OS=Bos taurus GN=CTSZ PE=2 SV=2 E(blastx)=3e-158
isogroup32843	Selenoprotein N OS=Danio rerio GN=selenon PE=1 SV=3 E(blastx)=2e-25
isogroup12014	MAU2 chromatid cohesion factor homolog OS=Xenopus laevis GN=mau2 PE=1 SV=1 E(blastx)=5e-134
isogroup67549	tRNA (guanine(10)-N2)-methyltransferase homolog OS=Xenopus laevis GN=trmt11 PE=2 SV=1 E(blastx)=2e-33
isogroup14545	Transcription factor CP2-like protein 1 OS=Homo sapiens GN=TFCP2L1 PE=2 SV=1 E(blastx)=1e-47
isogroup6279	GTPase IMAP family member 7 OS=Homo sapiens GN=GIMAP7 PE=1 SV=1 E(blastx)=1e-11
isogroup56081	Phosphatidylinositol 3-kinase catalytic subunit type 3 OS=Xenopus laevis GN=pik3c3 PE=2 SV=1 E(blastx)=2e-47
isogroup52373	Threonylcarbamoyladenosine tRNA methylthiotransferase OS=Mus musculus GN=Cdkal1 PE=2 SV=1 E(blastx)=5e-41
isogroup48065	Protein arginine N-methyltransferase 1 OS=Xenopus tropicalis GN=prmt1 PE=2 SV=1 E(blastx)=1e-47
isogroup41668	Rho GTPase-activating protein 12 OS=Homo sapiens GN=ARHGAP12 PE=1 SV=1 E(blastx)=6e-19
isogroup11234	Pleckstrin homology domain-containing family J member 1 OS=Danio rerio GN=plekhj1 PE=2 SV=1 E(blastx)=2e-68
isogroup23688	Transmembrane protein 184C OS=Gallus gallus GN=TMEM184C PE=2 SV=1 E(blastx)=3e-33
isogroup16445	Proton-coupled folate transporter OS=Danio rerio GN=slc46a1 PE=2 SV=1 E(blastx)=8e-11
isogroup63598	Rod cGMP-specific 3',5'-cyclic phosphodiesterase subunit alpha OS=Bos taurus GN=PDE6A PE=1 SV=3 E(blastx)=2e-37
isogroup54319	Oocyte zinc finger protein XlCOF19 (Fragment) OS=Xenopus laevis PE=3 SV=1 E(blastx)=6e-25
isogroup21559	Forkhead box protein K2 OS=Mus musculus GN=Foxk2 PE=1 SV=3 E(blastx)=3e-25
isogroup21521	Serine/threonine-protein kinase TBK1 OS=Homo sapiens GN=TBK1 PE=1 SV=1 E(blastx)=9e-11
isogroup62299	C-Maf-inducing protein OS=Xenopus laevis GN=cmip PE=2 SV=2 E(blastx)=2e-06
isogroup13091	Costars family protein ABRACL OS=Salmo salar PE=3 SV=1 E(blastx)=3e-43
isogroup37953	Myb-binding protein 1A-like protein OS=Danio rerio GN=mybbp1a PE=1 SV=1 E(blastx)=5e-34
isogroup25723	Little elongation complex subunit 1 OS=Homo sapiens GN=ICE1 PE=1 SV=5 E(blastx)=1e-09
isogroup3853	39S ribosomal protein L15, mitochondrial OS=Danio rerio GN=mrpl15 PE=2 SV=1 E(blastx)=3e-167
isogroup70606	Arf-GAP with SH3 domain, ANK repeat and PH domain-containing protein 2 OS=Mus musculus GN=Asap2 PE=1 SV=3 E(blastx)=1e-13
isogroup70929	Glutathione S-transferase omega-1 OS=Homo sapiens GN=GSTO1 PE=1 SV=2 E(blastx)=1e-08
isogroup79154	40S ribosomal protein S17 OS=Coturnix coturnix japonica GN=RPS17 PE=2 SV=3 E(blastx)=3e-42
isogroup24231	Platelet-activating factor acetylhydrolase IB subunit gamma OS=Mus musculus GN=Pafah1b3 PE=1 SV=1 E(blastx)=2e-38
isogroup16858	Phosphatidylinositol N-acetylglucosaminyltransferase subunit P OS=Pongo abelii GN=PIGP PE=2 SV=1 E(blastx)=5e-42
isogroup34987	Centromere protein X OS=Pongo abelii GN=STRA13 PE=3 SV=1 E(blastx)=1e-24
isogroup45108	Complement factor H OS=Homo sapiens GN=CFH PE=1 SV=4 E(blastx)=4e-12
isogroup47976	DNA topoisomerase 3 OS=Bacillus clausii (strain KSM-K16) GN=topB PE=3 SV=1 E(blastx)=7e-14
isogroup30302	Prostaglandin E synthase 2 OS=Danio rerio GN=ptges2 PE=2 SV=1 E(blastx)=3e-28
isogroup74479	Alpha-1,2-mannosyltransferase ALG9 OS=Mus musculus GN=Alg9 PE=2 SV=1 E(blastx)=2e-14
isogroup3388	28S ribosomal protein S15, mitochondrial OS=Danio rerio GN=mrps15 PE=2 SV=1 E(blastx)=1e-84
isogroup34766	Vitamin K-dependent protein Z OS=Mus musculus GN=Proz PE=1 SV=1 E(blastx)=9e-18
isogroup53659	Alcohol dehydrogenase OS=Cupriavidus necator GN=adh PE=3 SV=1 E(blastx)=1e-20
isogroup78822	Transferrin receptor protein 2 OS=Mus musculus GN=Tfr2 PE=1 SV=2 E(blastx)=7e-09
isogroup30799	Protein arginine N-methyltransferase 3 OS=Homo sapiens GN=PRMT3 PE=1 SV=3 E(blastx)=3e-46
isogroup45931	CREB-binding protein OS=Homo sapiens GN=CREBBP PE=1 SV=3 E(blastx)=4e-60
isogroup7750	PHD finger protein 10 OS=Danio rerio GN=phf10 PE=2 SV=2 E(blastx)=2e-55
isogroup33033	Allantoicase OS=Danio rerio GN=allc PE=2 SV=1 E(blastx)=1e-17
isogroup63847	LINE-1 retrotransposable element ORF2 protein OS=Mus musculus GN=Pol PE=1 SV=2 E(blastx)=4e-16
isogroup27587	Poly(A)-specific ribonuclease PARN OS=Xenopus laevis GN=parn PE=1 SV=1 E(blastx)=1e-42
isogroup58381	Cytosolic sulfotransferase 3 OS=Danio rerio GN=sult1st3 PE=1 SV=1 E(blastx)=7e-14
isogroup61098	Apolipoprotein B-100 OS=Homo sapiens GN=APOB PE=1 SV=2 E(blastx)=4e-14
isogroup62698	DNA polymerase subunit gamma-1 OS=Rattus norvegicus GN=Polg PE=2 SV=1 E(blastx)=5e-31
isogroup77052	Hypoxanthine-guanine phosphoribosyltransferase OS=Gallus gallus GN=HPRT1 PE=2 SV=1 E(blastx)=1e-29
isogroup5388	Target of rapamycin complex subunit lst8 OS=Danio rerio GN=mlst8 PE=2 SV=1 E(blastx)=2e-45
isogroup6863	Oxysterol-binding protein-related protein 6 OS=Mus musculus GN=Osbpl6 PE=1 SV=1 E(blastx)=1e-07
isogroup28493	Poly [ADP-ribose] polymerase 10 OS=Homo sapiens GN=PARP10 PE=1 SV=2 E(blastx)=6e-17
isogroup53262	A disintegrin and metalloproteinase with thrombospondin motifs 14 OS=Homo sapiens GN=ADAMTS14 PE=2 SV=2 E(blastx)=3e-09
isogroup14782	BAG family molecular chaperone regulator 3 OS=Homo sapiens GN=BAG3 PE=1 SV=3 E(blastx)=2e-10
isogroup25590	Serum response factor-binding protein 1 OS=Xenopus tropicalis GN=srfbp1 PE=2 SV=1 E(blastx)=3e-08
isogroup4759	Ras-related protein Rap-1b OS=Xenopus tropicalis GN=rap1b PE=2 SV=1 E(blastx)=4e-108
isogroup63175	cGMP-dependent protein kinase 1 OS=Oryctolagus cuniculus GN=PRKG1 PE=1 SV=3 E(blastx)=1e-20
isogroup7757	Low-density lipoprotein receptor OS=Mus musculus GN=Ldlr PE=1 SV=2 E(blastx)=1e-09
isogroup71808	Importin subunit alpha-4 OS=Mus musculus GN=Kpna3 PE=1 SV=1 E(blastx)=9e-16
isogroup28962	Hematopoietic lineage cell-specific protein OS=Homo sapiens GN=HCLS1 PE=1 SV=3 E(blastx)=3e-36
isogroup38949	Transmembrane protein 186 OS=Danio rerio GN=tmem186 PE=2 SV=1 E(blastx)=4e-15
isogroup51936	Klotho OS=Homo sapiens GN=KL PE=1 SV=2 E(blastx)=2e-32
isogroup39958	DnaJ homolog subfamily B member 12 OS=Bos taurus GN=DNAJB12 PE=2 SV=1 E(blastx)=3e-45
isogroup80137	Dual specificity mitogen-activated protein kinase kinase 4 OS=Mus musculus GN=Map2k4 PE=1 SV=2 E(blastx)=6e-30
isogroup24244	CAP-Gly domain-containing linker protein 1 OS=Homo sapiens GN=CLIP1 PE=1 SV=2 E(blastx)=1e-20
isogroup24093	Mannose-binding protein C OS=Sus scrofa GN=MBL2 PE=1 SV=1 E(blastx)=5e-08
isogroup13859	Polyubiquitin-B OS=Pongo pygmaeus GN=UBB PE=3 SV=1 E(blastx)=2e-125
isogroup3150	Serine/threonine-protein kinase WNK1 OS=Homo sapiens GN=WNK1 PE=1 SV=2 E(blastx)=6e-116
isogroup27187	Ras-GEF domain-containing family member 1C OS=Homo sapiens GN=RASGEF1C PE=2 SV=2 E(blastx)=1e-90
isogroup79389	Protein N-terminal asparagine amidohydrolase OS=Mus musculus GN=Ntan1 PE=1 SV=3 E(blastx)=1e-13
isogroup27204	Tensin-3 OS=Homo sapiens GN=TNS3 PE=1 SV=2 E(blastx)=7e-25
isogroup25978	Sodium-dependent multivitamin transporter OS=Rattus norvegicus GN=Slc5a6 PE=2 SV=1 E(blastx)=3e-34
isogroup852	Steryl-sulfatase OS=Homo sapiens GN=STS PE=1 SV=2 E(blastx)=2e-137
isogroup16544	HLA class I histocompatibility antigen, B-51 alpha chain OS=Homo sapiens GN=HLA-B PE=1 SV=1 E(blastx)=1e-19
isogroup11938	Kinetochore protein Spc25 OS=Mus musculus GN=Spc25 PE=2 SV=1 E(blastx)=3e-16
isogroup24444	DNA topoisomerase 1 OS=Chlorocebus aethiops GN=TOP1 PE=2 SV=1 E(blastx)=1e-47
isogroup26410	Aminoacylase-1A OS=Rattus norvegicus GN=Acy1a PE=1 SV=1 E(blastx)=4e-64
isogroup21173	E3 ubiquitin-protein ligase CBL-B OS=Homo sapiens GN=CBLB PE=1 SV=2 E(blastx)=8e-20
isogroup73982	Lysozyme g OS=Epinephelus coioides PE=1 SV=1 E(blastx)=3e-14
isogroup43084	PWWP domain-containing protein MUM1 OS=Homo sapiens GN=MUM1 PE=1 SV=3 E(blastx)=5e-11
isogroup659	Solute carrier family 22 member 5 OS=Homo sapiens GN=SLC22A5 PE=1 SV=1 E(blastx)=7e-148
isogroup45357	Chaperone protein LpfB OS=Salmonella typhimurium (strain LT2 / SGSC1412 / ATCC 700720) GN=lpfB PE=3 SV=2 E(blastx)=7e-24
isogroup41021	Mothers against decapentaplegic homolog 1 OS=Bos taurus GN=SMAD1 PE=2 SV=1 E(blastx)=4e-64
isogroup55026	Alpha-2-macroglobulin OS=Homo sapiens GN=A2M PE=1 SV=3 E(blastx)=1e-34
isogroup29536	T-complex protein 1 subunit beta OS=Rattus norvegicus GN=Cct2 PE=1 SV=3 E(blastx)=2e-60
isogroup9531	Nucleosome assembly protein 1-like 1-A OS=Xenopus laevis GN=nap1l1-a PE=1 SV=1 E(blastx)=4e-22
isogroup74297	E3 ubiquitin-protein ligase NHLRC1 OS=Homo sapiens GN=NHLRC1 PE=1 SV=2 E(blastx)=3e-13
isogroup20898	E3 ubiquitin-protein ligase RNF170 OS=Xenopus tropicalis GN=rnf170 PE=2 SV=1 E(blastx)=3e-10
isogroup1477	Hemopexin OS=Danio rerio GN=hpx PE=2 SV=2 E(blastx)=3e-144
isogroup25	Pigment epithelium-derived factor OS=Bos taurus GN=SERPINF1 PE=1 SV=1 E(blastx)=2e-76
isogroup64858	Epimerase family protein SDR39U1 OS=Bos taurus GN=SDR39U1 PE=2 SV=1 E(blastx)=7e-25
isogroup7291	Thyroid hormone receptor-associated protein 3 OS=Homo sapiens GN=THRAP3 PE=1 SV=2 E(blastx)=3e-10
isogroup43748	Sideroflexin-2 OS=Bos taurus GN=SFXN2 PE=2 SV=2 E(blastx)=7e-11
isogroup20135	HIV Tat-specific factor 1 homolog OS=Mus musculus GN=Htatsf1 PE=1 SV=1 E(blastx)=3e-19
isogroup29659	Zinc transporter ZIP13 OS=Danio rerio GN=slc39a13 PE=2 SV=1 E(blastx)=5e-59
isogroup49728	Protein phosphatase 1 regulatory subunit 14C OS=Mus musculus GN=Ppp1r14c PE=1 SV=1 E(blastx)=2e-24
isogroup14459	Actin-related protein 3 OS=Takifugu rubripes GN=actr3 PE=3 SV=1 E(blastx)=8e-122
isogroup78225	Epoxide hydrolase 1 OS=Rattus norvegicus GN=Ephx1 PE=1 SV=1 E(blastx)=2e-27
isogroup71812	Apoptosis-associated speck-like protein containing a CARD OS=Danio rerio GN=pycard PE=1 SV=1 E(blastx)=4e-13
isogroup48948	Poly(A)-specific ribonuclease PARN OS=Danio rerio GN=parn PE=1 SV=2 E(blastx)=6e-14
isogroup15781	Sphingosine-1-phosphate phosphatase 1 OS=Homo sapiens GN=SGPP1 PE=1 SV=2 E(blastx)=5e-16
isogroup39648	Vacuolar protein sorting-associated protein 33B OS=Danio rerio GN=vps33b PE=2 SV=1 E(blastx)=4e-70
isogroup31191	28S ribosomal protein S9, mitochondrial OS=Bos taurus GN=MRPS9 PE=1 SV=3 E(blastx)=1e-47
isogroup65021	Protocadherin gamma-C3 OS=Pan troglodytes GN=PCDHGC3 PE=3 SV=1 E(blastx)=4e-16
isogroup1715	H-2 class II histocompatibility antigen gamma chain OS=Rattus norvegicus GN=Cd74 PE=1 SV=2 E(blastx)=4e-09
isogroup49756	Splicing factor 3B subunit 6 OS=Mus musculus GN=Sf3b6 PE=1 SV=1 E(blastx)=1e-08
isogroup16621	Syndetin OS=Gallus gallus GN=VPS50 PE=2 SV=1 E(blastx)=2e-10
isogroup73874	Phosphatidylinositide phosphatase SAC1-A OS=Danio rerio GN=sacm1la PE=2 SV=1 E(blastx)=2e-32
isogroup904	Gap junction Cx32.2 protein OS=Micropogonias undulatus PE=2 SV=2 E(blastx)=3e-113
isogroup28909	Sterile alpha motif domain-containing protein 9 OS=Homo sapiens GN=SAMD9 PE=1 SV=1 E(blastx)=5e-06
isogroup29987	LIM domain-binding protein 1-A OS=Danio rerio GN=ldb1a PE=2 SV=1 E(blastx)=3e-96
isogroup33957	Procollagen-lysine,2-oxoglutarate 5-dioxygenase 1 OS=Gallus gallus GN=PLOD1 PE=1 SV=1 E(blastx)=3e-45
isogroup5728	Cephalotoxin-like protein (Fragment) OS=Acropora millepora PE=1 SV=1 E(blastx)=8e-06
isogroup2433	Zinc finger protein 502 OS=Homo sapiens GN=ZNF502 PE=1 SV=1 E(blastx)=3e-80
isogroup51489	Catenin alpha-2 OS=Danio rerio GN=Ctnna2 PE=3 SV=1 E(blastx)=7e-62
isogroup48460	Serine/threonine-protein phosphatase PP1-gamma catalytic subunit OS=Canis lupus familiaris GN=PPP1CC PE=2 SV=1 E(blastx)=1e-66
isogroup40589	F-box only protein 6 OS=Rattus norvegicus GN=Fbxo6 PE=1 SV=1 E(blastx)=2e-06
isogroup32384	Zinc finger protein 33B OS=Homo sapiens GN=ZNF33B PE=1 SV=2 E(blastx)=1e-15
isogroup37321	Neoverrucotoxin subunit beta OS=Synanceia verrucosa PE=1 SV=1 E(blastx)=6e-18
isogroup43961	Mitogen-activated protein kinase kinase kinase 14 OS=Mus musculus GN=Map3k14 PE=1 SV=1 E(blastx)=1e-10
isogroup17168	Serine--tRNA ligase, cytoplasmic OS=Rattus norvegicus GN=Sars PE=1 SV=3 E(blastx)=1e-101
isogroup76787	Tripartite motif-containing protein 29 OS=Homo sapiens GN=TRIM29 PE=1 SV=2 E(blastx)=2e-09
isogroup57073	UV radiation resistance-associated gene protein OS=Homo sapiens GN=UVRAG PE=1 SV=1 E(blastx)=9e-20
isogroup8848	MICOS complex subunit MIC60 OS=Homo sapiens GN=IMMT PE=1 SV=1 E(blastx)=4e-08
isogroup1381	Annexin A11 OS=Oryctolagus cuniculus GN=ANXA11 PE=1 SV=1 E(blastx)=1e-19
isogroup44473	Probable ribosome biogenesis protein RLP24 OS=Danio rerio GN=rsl24d1 PE=2 SV=1 E(blastx)=8e-09
isogroup49065	Transcription factor CP2 OS=Gallus gallus GN=TFCP2 PE=2 SV=1 E(blastx)=1e-56
isogroup8568	2',5'-phosphodiesterase 12 OS=Homo sapiens GN=PDE12 PE=1 SV=2 E(blastx)=1e-30
isogroup71564	Tryptophan--tRNA ligase, cytoplasmic OS=Homo sapiens GN=WARS PE=1 SV=2 E(blastx)=4e-40
isogroup35362	Methylosome protein 50 OS=Xenopus laevis GN=wdr77 PE=1 SV=1 E(blastx)=6e-41
isogroup392	N-acetylmuramoyl-L-alanine amidase OS=Mus musculus GN=Pglyrp2 PE=1 SV=1 E(blastx)=2e-86
isogroup37017	Methionine--tRNA ligase, mitochondrial OS=Takifugu rubripes GN=mars2 PE=3 SV=1 E(blastx)=4e-47
isogroup52524	Zinc finger protein ZFPM1 (Fragment) OS=Xenopus laevis GN=zfpm1 PE=1 SV=1 E(blastx)=8e-29
isogroup8208	CMRF35-like molecule 3 OS=Mus musculus GN=Cd300ld3 PE=1 SV=1 E(blastx)=6e-17
isogroup30876	Transmembrane protein 211 OS=Xenopus tropicalis GN=tmem211 PE=2 SV=1 E(blastx)=1e-21
isogroup41032	General transcription factor IIH subunit 1 OS=Mus musculus GN=Gtf2h1 PE=1 SV=2 E(blastx)=2e-50
isogroup1858	Serine incorporator 5 OS=Homo sapiens GN=SERINC5 PE=2 SV=1 E(blastx)=2e-168
isogroup1	Cytochrome P450 2J6 OS=Mus musculus GN=Cyp2j6 PE=2 SV=2 E(blastx)=2e-119
isogroup8079	Transcription elongation factor SPT4 OS=Danio rerio GN=supt4h1 PE=3 SV=1 E(blastx)=3e-81
isogroup106	1,4-alpha-glucan-branching enzyme OS=Homo sapiens GN=GBE1 PE=1 SV=3 E(blastx)=1e-09
isogroup11264	Transitional endoplasmic reticulum ATPase OS=Danio rerio GN=vcp PE=1 SV=1 E(blastx)=2e-13
isogroup32372	RNA cytidine acetyltransferase OS=Homo sapiens GN=NAT10 PE=1 SV=2 E(blastx)=8e-56
isogroup59876	Lysine-rich nucleolar protein 1 OS=Homo sapiens GN=KNOP1 PE=1 SV=1 E(blastx)=2e-07
isogroup57379	Putative oxidoreductase GLYR1 OS=Danio rerio GN=glyr1 PE=2 SV=1 E(blastx)=3e-31
isogroup7663	Egl nine homolog 1 OS=Mus musculus GN=Egln1 PE=1 SV=2 E(blastx)=2e-54
isogroup7865	Serine/threonine-protein kinase RIO1 OS=Homo sapiens GN=RIOK1 PE=1 SV=2 E(blastx)=1e-61
isogroup65569	RAC-gamma serine/threonine-protein kinase OS=Homo sapiens GN=AKT3 PE=1 SV=1 E(blastx)=5e-45
isogroup299	Protein Tob1 OS=Homo sapiens GN=TOB1 PE=1 SV=1 E(blastx)=1e-153
isogroup7098	SET domain-containing protein 9 OS=Homo sapiens GN=SETD9 PE=2 SV=2 E(blastx)=3e-90
isogroup11975	Complement component 1 Q subcomponent-binding protein, mitochondrial OS=Bos taurus GN=C1QBP PE=2 SV=1 E(blastx)=3e-37
isogroup50430	Nuclear factor 1 (Fragment) OS=Sus scrofa GN=NFI PE=1 SV=1 E(blastx)=2e-19
isogroup53916	Major facilitator superfamily domain-containing protein 4A OS=Danio rerio GN=mfsd4a PE=2 SV=1 E(blastx)=4e-17
isogroup67684	Zinc finger protein Xfin OS=Xenopus laevis PE=1 SV=1 E(blastx)=7e-18
isogroup43628	Arfaptin-1 OS=Homo sapiens GN=ARFIP1 PE=1 SV=2 E(blastx)=2e-53
isogroup58678	Talin-1 OS=Gallus gallus GN=TLN1 PE=1 SV=2 E(blastx)=3e-21
isogroup43928	Schwannomin-interacting protein 1 OS=Mus musculus GN=Schip1 PE=1 SV=2 E(blastx)=8e-20
isogroup1448	DNA transposase THAP9 OS=Homo sapiens GN=THAP9 PE=1 SV=2 E(blastx)=3e-26
isogroup63051	50S ribosomal protein L24 OS=Polaromonas sp. (strain JS666 / ATCC BAA-500) GN=rplX PE=3 SV=1 E(blastx)=9e-36
isogroup70097	Transcription factor CP2 OS=Xenopus tropicalis GN=tfcp2 PE=2 SV=1 E(blastx)=8e-30
isogroup14173	DNA-binding protein SMUBP-2 OS=Rattus norvegicus GN=Ighmbp2 PE=1 SV=1 E(blastx)=1e-38
isogroup76556	Zinc finger protein Helios OS=Mus musculus GN=Ikzf2 PE=1 SV=2 E(blastx)=1e-26
isogroup60973	Cadherin-1 OS=Mus musculus GN=Cdh1 PE=1 SV=1 E(blastx)=5e-17
isogroup72559	Beta-sarcoglycan OS=Bos taurus GN=SGCB PE=2 SV=1 E(blastx)=2e-14
isogroup39432	Retrovirus-related Pol polyprotein from transposon TNT 1-94 OS=Nicotiana tabacum PE=2 SV=1 E(blastx)=1e-17
isogroup1875	EMILIN-1 OS=Mus musculus GN=Emilin1 PE=1 SV=1 E(blastx)=1e-12
isogroup70271	CMP-N-acetylneuraminate-beta-galactosamide-alpha-2,3-sialyltransferase 2 OS=Rattus norvegicus GN=St3gal2 PE=2 SV=1 E(blastx)=1e-33
isogroup38806	Transmembrane protein 135 OS=Rattus norvegicus GN=Tmem135 PE=2 SV=1 E(blastx)=9e-45
isogroup67980	Transmembrane protein 199 OS=Pongo abelii GN=TMEM199 PE=2 SV=1 E(blastx)=2e-10
isogroup23727	Pleckstrin homology domain-containing family A member 6 OS=Homo sapiens GN=PLEKHA6 PE=1 SV=4 E(blastx)=2e-08
isogroup459	ERBB-3 BINDING PROTEIN 1 OS=Solanum tuberosum GN=EBP1 PE=2 SV=1 E(blastx)=9e-110
isogroup15559	Xanthine dehydrogenase/oxidase OS=Gallus gallus GN=XDH PE=1 SV=1 E(blastx)=6e-09
isogroup24720	Transmembrane channel-like protein 2 OS=Homo sapiens GN=TMC2 PE=2 SV=3 E(blastx)=4e-12
isogroup6161	Nuclear valosin-containing protein-like OS=Homo sapiens GN=NVL PE=1 SV=1 E(blastx)=2e-97
isogroup11013	Multidrug resistance-associated protein 9 OS=Mus musculus GN=Abcc12 PE=2 SV=1 E(blastx)=4e-33
isogroup5595	39S ribosomal protein L54, mitochondrial OS=Danio rerio GN=mrpl54 PE=3 SV=2 E(blastx)=5e-38
isogroup58996	Transmembrane protein 56-B OS=Xenopus laevis GN=tmem56-b PE=2 SV=1 E(blastx)=1e-37
isogroup77646	Akirin-2 OS=Homo sapiens GN=AKIRIN2 PE=1 SV=2 E(blastx)=1e-13
isogroup64798	BTB/POZ domain-containing protein 1 OS=Homo sapiens GN=BTBD1 PE=1 SV=1 E(blastx)=9e-43
isogroup19932	Nucleolar protein 11-like OS=Danio rerio GN=nol11 PE=2 SV=1 E(blastx)=3e-39
isogroup4070	Proteasome subunit alpha type-4 OS=Mus musculus GN=Psma4 PE=1 SV=1 E(blastx)=4e-166
isogroup41994	Ubiquitin-associated domain-containing protein 2 OS=Gallus gallus GN=UBAC2 PE=2 SV=1 E(blastx)=7e-07
isogroup13728	Ethanolamine-phosphate phospho-lyase OS=Danio rerio GN=etnppl PE=2 SV=1 E(blastx)=1e-08
isogroup24604	Sodium/potassium/calcium exchanger 3 OS=Homo sapiens GN=SLC24A3 PE=2 SV=4 E(blastx)=7e-30
isogroup7742	CUGBP Elav-like family member 1 OS=Danio rerio GN=celf1 PE=1 SV=1 E(blastx)=5e-15
isogroup21425	Dual specificity protein phosphatase 5 OS=Homo sapiens GN=DUSP5 PE=1 SV=2 E(blastx)=1e-64
isogroup58643	Ependymin OS=Danio rerio GN=epd PE=2 SV=2 E(blastx)=9e-08
isogroup7463	E3 ubiquitin-protein ligase TRIP12 OS=Danio rerio GN=trip12 PE=3 SV=1 E(blastx)=5e-171
isogroup68646	Methionine synthase OS=Bos taurus GN=MTR PE=2 SV=1 E(blastx)=1e-29
isogroup50797	Endosomal/lysomomal potassium channel TMEM175 OS=Danio rerio GN=tmem175 PE=3 SV=1 E(blastx)=7e-15
isogroup73160	Kelch-like protein 7 OS=Rattus norvegicus GN=Klhl7 PE=2 SV=1 E(blastx)=3e-28
isogroup36781	Sodium-dependent phosphate transporter 1-A OS=Danio rerio GN=slc20a1a PE=2 SV=1 E(blastx)=5e-26
isogroup24961	E3 ubiquitin-protein ligase TRIM33 OS=Homo sapiens GN=TRIM33 PE=1 SV=3 E(blastx)=4e-45
isogroup10742	L-lactate dehydrogenase A chain OS=Sphyraena argentea GN=ldha PE=2 SV=3 E(blastx)=5e-103
isogroup56855	Hemin import ATP-binding protein HmuV OS=Pseudomonas aeruginosa (strain ATCC 15692 / DSM 22644 / CIP 104116 / JCM 14847 / LMG 12228 / 1C / PRS 101 / PAO1) GN=hmuV PE=3 SV=1 E(blastx)=1e-55
isogroup23527	Phosphorylase b kinase regulatory subunit alpha, skeletal muscle isoform OS=Rattus norvegicus GN=Phka1 PE=1 SV=2 E(blastx)=8e-70
isogroup56433	Copper-transporting ATPase 1 OS=Rhizobium meliloti (strain 1021) GN=actP1 PE=3 SV=1 E(blastx)=2e-28
isogroup23522	Actin-related protein 6 OS=Gallus gallus GN=ACTR6 PE=1 SV=1 E(blastx)=1e-53
isogroup58472	Tripartite motif-containing protein 29 OS=Homo sapiens GN=TRIM29 PE=1 SV=2 E(blastx)=1e-15
isogroup34090	Matrix metalloproteinase-16 OS=Homo sapiens GN=MMP16 PE=1 SV=2 E(blastx)=2e-25
isogroup53147	Interleukin-10 receptor subunit beta OS=Homo sapiens GN=IL10RB PE=1 SV=2 E(blastx)=6e-07
isogroup17000	Histone-binding protein RBBP4 OS=Danio rerio GN=rbbp4 PE=2 SV=3 E(blastx)=8e-39
isogroup42252	Carnitine O-palmitoyltransferase 2, mitochondrial OS=Danio rerio GN=cpt2 PE=2 SV=2 E(blastx)=1e-43
isogroup58280	NADH-quinone oxidoreductase subunit C OS=Acidovorax sp. (strain JS42) GN=nuoC PE=3 SV=1 E(blastx)=2e-58
isogroup47671	Sideroflexin-4 OS=Danio rerio GN=sfxn4 PE=2 SV=1 E(blastx)=3e-22
isogroup51628	COUP transcription factor 2 OS=Gallus gallus GN=NR2F2 PE=2 SV=1 E(blastx)=1e-55
isogroup67792	Procollagen-lysine,2-oxoglutarate 5-dioxygenase 1 OS=Gallus gallus GN=PLOD1 PE=1 SV=1 E(blastx)=1e-32
isogroup65399	Nitric oxide-associated protein 1 OS=Bos taurus GN=NOA1 PE=2 SV=1 E(blastx)=1e-19
isogroup3057	CD9 antigen OS=Rattus norvegicus GN=Cd9 PE=1 SV=2 E(blastx)=3e-75
isogroup12577	THO complex subunit 5 homolog OS=Danio rerio GN=thoc5 PE=2 SV=1 E(blastx)=1e-102
isogroup40065	LINE-1 reverse transcriptase homolog OS=Nycticebus coucang PE=3 SV=1 E(blastx)=2e-13
isogroup20003	C5a anaphylatoxin chemotactic receptor 1 OS=Oncorhynchus mykiss GN=c5ar1 PE=2 SV=1 E(blastx)=1e-47
isogroup7317	Cytokine-inducible SH2-containing protein OS=Homo sapiens GN=CISH PE=1 SV=1 E(blastx)=7e-38
isogroup42744	Cullin-2 OS=Mus musculus GN=Cul2 PE=1 SV=2 E(blastx)=7e-17
isogroup37802	Muscleblind-like protein 1 OS=Mus musculus GN=Mbnl1 PE=1 SV=1 E(blastx)=2e-06
isogroup19280	Proliferating cell nuclear antigen OS=Haplochromis burtoni GN=pcna PE=2 SV=1 E(blastx)=5e-84
isogroup23136	Serine/threonine-protein phosphatase 2B catalytic subunit OS=Caenorhabditis elegans GN=tax-6 PE=1 SV=2 E(blastx)=3e-97
isogroup41547	Transmembrane channel-like protein 7 OS=Macaca fascicularis GN=TMC7 PE=2 SV=1 E(blastx)=7e-15
isogroup44389	Nucleolar protein 6 OS=Xenopus laevis GN=nol6 PE=2 SV=2 E(blastx)=1e-12
isogroup28617	Ubiquitin carboxyl-terminal hydrolase 64E OS=Drosophila melanogaster GN=Ubp64E PE=1 SV=2 E(blastx)=3e-08
isogroup70404	Inhibitor of nuclear factor kappa-B kinase subunit alpha OS=Danio rerio GN=chuk PE=1 SV=1 E(blastx)=6e-32
isogroup26010	Zinc finger protein 577 OS=Homo sapiens GN=ZNF577 PE=2 SV=3 E(blastx)=8e-39
isogroup1440	HIV Tat-specific factor 1 OS=Homo sapiens GN=HTATSF1 PE=1 SV=1 E(blastx)=5e-124
isogroup31888	Protein OS-9 OS=Homo sapiens GN=OS9 PE=1 SV=1 E(blastx)=3e-58
isogroup7515	Adult enhancer factor 1 OS=Drosophila melanogaster GN=Aef1 PE=2 SV=1 E(blastx)=2e-24
isogroup17299	UPF0184 protein C9orf16 homolog OS=Takifugu rubripes GN=EST00098 PE=3 SV=1 E(blastx)=5e-27
isogroup80958	Dehydrogenase/reductase SDR family member 13 OS=Bos taurus GN=DHRS13 PE=2 SV=1 E(blastx)=2e-07
isogroup7948	Calmodulin-regulated spectrin-associated protein 3 OS=Mus musculus GN=Camsap3 PE=1 SV=1 E(blastx)=3e-37
isogroup7260	Staphylococcal nuclease domain-containing protein 1 OS=Danio rerio GN=snd1 PE=2 SV=1 E(blastx)=1e-170
isogroup1375	Fibroblast growth factor receptor 1-A OS=Danio rerio GN=fgfr1a PE=1 SV=2 E(blastx)=9e-38
isogroup70755	Hemicentin-1 OS=Homo sapiens GN=HMCN1 PE=1 SV=2 E(blastx)=1e-06
isogroup10029	Integrin beta-1-binding protein 1 OS=Mus musculus GN=Itgb1bp1 PE=1 SV=1 E(blastx)=3e-66
isogroup19921	Cyclin-dependent kinase 11B OS=Homo sapiens GN=CDK11B PE=1 SV=3 E(blastx)=1e-106
isogroup47205	Nuclear cap-binding protein subunit 1 OS=Salmo salar GN=ncbp1 PE=2 SV=1 E(blastx)=8e-17
isogroup32765	Tigger transposable element-derived protein 1 OS=Homo sapiens GN=TIGD1 PE=1 SV=1 E(blastx)=1e-25
isogroup72317	A disintegrin and metalloproteinase with thrombospondin motifs 13 OS=Homo sapiens GN=ADAMTS13 PE=1 SV=1 E(blastx)=6e-25
isogroup8417	cAMP-dependent protein kinase catalytic subunit alpha OS=Mus musculus GN=Prkaca PE=1 SV=3 E(blastx)=1e-29
isogroup48698	Lysine-specific demethylase 4A OS=Mus musculus GN=Kdm4a PE=1 SV=3 E(blastx)=5e-23
isogroup34331	UDP-N-acetylglucosamine--peptide N-acetylglucosaminyltransferase 110 kDa subunit OS=Oryctolagus cuniculus GN=OGT PE=1 SV=2 E(blastx)=5e-61
isogroup48693	Transforming growth factor-beta receptor-associated protein 1 OS=Bos taurus GN=TGFBRAP1 PE=2 SV=1 E(blastx)=2e-09
isogroup75932	Class I histocompatibility antigen, F10 alpha chain OS=Gallus gallus PE=2 SV=1 E(blastx)=3e-08
isogroup22603	Serine/threonine-protein kinase RIO2 OS=Mus musculus GN=Riok2 PE=1 SV=1 E(blastx)=6e-61
isogroup23594	Anthrax toxin receptor 2 OS=Mus musculus GN=Antxr2 PE=1 SV=1 E(blastx)=7e-44
isogroup69710	4-hydroxybenzoate polyprenyltransferase, mitochondrial OS=Bos taurus GN=COQ2 PE=2 SV=1 E(blastx)=1e-38
isogroup70431	Serologically defined colon cancer antigen 3 homolog OS=Xenopus tropicalis GN=sdccag3 PE=2 SV=1 E(blastx)=2e-11
isogroup43025	Cytosolic sulfotransferase 3 OS=Danio rerio GN=sult1st3 PE=1 SV=1 E(blastx)=3e-20
isogroup28413	Adenylate kinase 7 OS=Homo sapiens GN=AK7 PE=1 SV=3 E(blastx)=6e-17
isogroup4116	General transcription factor IIH subunit 3 OS=Bos taurus GN=GTF2H3 PE=2 SV=1 E(blastx)=6e-69
isogroup52011	Complement C1q-like protein 4 OS=Mus musculus GN=C1ql4 PE=1 SV=1 E(blastx)=1e-06
isogroup54539	Complement C3 (Fragment) OS=Oncorhynchus mykiss GN=c3 PE=1 SV=1 E(blastx)=8e-25
isogroup8020	Chromodomain-helicase-DNA-binding protein 2 OS=Homo sapiens GN=CHD2 PE=1 SV=2 E(blastx)=3e-16
isogroup43277	Receptor-transporting protein 3 OS=Homo sapiens GN=RTP3 PE=1 SV=1 E(blastx)=5e-15
isogroup9596	Protein LYRIC OS=Rattus norvegicus GN=Mtdh PE=1 SV=2 E(blastx)=5e-13
isogroup33059	Archaemetzincin-2 OS=Homo sapiens GN=AMZ2 PE=1 SV=2 E(blastx)=2e-43
isogroup74528	Probable C-mannosyltransferase DPY19L4 OS=Mus musculus GN=Dpy19l4 PE=2 SV=1 E(blastx)=6e-32
isogroup54426	Protein RFT1 homolog OS=Xenopus tropicalis GN=rft1 PE=2 SV=1 E(blastx)=8e-24
isogroup74080	Major histocompatibility complex class I-related gene protein OS=Rattus norvegicus GN=Mr1 PE=2 SV=2 E(blastx)=4e-07
isogroup25865	Peptidyl-prolyl cis-trans isomerase FKBP10 OS=Homo sapiens GN=FKBP10 PE=1 SV=1 E(blastx)=8e-11
isogroup62929	Protein FAM83G OS=Mus musculus GN=Fam83g PE=1 SV=1 E(blastx)=6e-07
isogroup24152	DNA topoisomerase 1 OS=Homo sapiens GN=TOP1 PE=1 SV=2 E(blastx)=1e-42
isogroup36116	Retrovirus-related Pol polyprotein from transposon 412 OS=Drosophila melanogaster GN=POL PE=3 SV=1 E(blastx)=2e-06
isogroup3276	Nucleolar GTP-binding protein 2 OS=Mus musculus GN=Gnl2 PE=1 SV=2 E(blastx)=2e-27
isogroup25036	Serine/threonine-protein phosphatase 2A 56 kDa regulatory subunit gamma isoform OS=Oryctolagus cuniculus GN=PPP2R5C PE=2 SV=1 E(blastx)=6e-103
isogroup47082	Complement factor H OS=Mus musculus GN=Cfh PE=1 SV=2 E(blastx)=3e-06
isogroup76620	Tripartite motif-containing protein 35 OS=Mus musculus GN=Trim35 PE=1 SV=2 E(blastx)=7e-10
isogroup55982	Golgi-specific brefeldin A-resistance guanine nucleotide exchange factor 1 OS=Homo sapiens GN=GBF1 PE=1 SV=2 E(blastx)=1e-10
isogroup21345	Serine/threonine-protein phosphatase 1 regulatory subunit 10 OS=Rattus norvegicus GN=Ppp1r10 PE=1 SV=1 E(blastx)=5e-25
isogroup59646	Transmembrane 9 superfamily member 3 OS=Mus musculus GN=Tm9sf3 PE=1 SV=1 E(blastx)=2e-47
isogroup34663	Glutamate--cysteine ligase catalytic subunit OS=Mus musculus GN=Gclc PE=1 SV=4 E(blastx)=4e-57
isogroup2498	Probable proline--tRNA ligase, mitochondrial OS=Rattus norvegicus GN=Pars2 PE=2 SV=1 E(blastx)=4e-148
isogroup69269	Disintegrin and metalloproteinase domain-containing protein 10 OS=Homo sapiens GN=ADAM10 PE=1 SV=1 E(blastx)=2e-31
isogroup29872	Nuclear receptor subfamily 4 group A member 2 OS=Xenopus tropicalis GN=nr4a2 PE=2 SV=1 E(blastx)=1e-57
isogroup18317	Serine beta-lactamase-like protein LACTB, mitochondrial OS=Bos taurus GN=LACTB PE=1 SV=2 E(blastx)=5e-09
isogroup22187	[F-actin]-methionine sulfoxide oxidase MICAL2 OS=Rattus norvegicus GN=Mical2 PE=3 SV=1 E(blastx)=5e-09
isogroup46521	Transposon Ty3-I Gag-Pol polyprotein OS=Saccharomyces cerevisiae (strain ATCC 204508 / S288c) GN=TY3B-I PE=3 SV=2 E(blastx)=7e-06
isogroup45479	Lysine-specific demethylase 3B OS=Homo sapiens GN=KDM3B PE=1 SV=2 E(blastx)=2e-64
isogroup40248	Pseudokinase FAM20A OS=Mus musculus GN=Fam20a PE=1 SV=1 E(blastx)=1e-51
isogroup66763	Zinc finger protein 771 OS=Homo sapiens GN=ZNF771 PE=1 SV=1 E(blastx)=2e-19
isogroup80756	Catenin alpha-2 OS=Danio rerio GN=Ctnna2 PE=3 SV=1 E(blastx)=8e-11
isogroup30538	Inhibitor of nuclear factor kappa-B kinase-interacting protein OS=Bos taurus GN=IKBIP PE=2 SV=1 E(blastx)=5e-07
isogroup2577	C-factor OS=Myxococcus xanthus GN=csgA PE=1 SV=1 E(blastx)=2e-18
isogroup15898	MAP kinase-activated protein kinase 5 OS=Homo sapiens GN=MAPKAPK5 PE=1 SV=2 E(blastx)=2e-26
isogroup68993	SURP and G-patch domain-containing protein 1 OS=Rattus norvegicus GN=Sugp1 PE=1 SV=1 E(blastx)=6e-15
isogroup55770	Protocadherin beta-13 OS=Pan troglodytes GN=PCDHB13 PE=3 SV=1 E(blastx)=4e-26
isogroup53808	Transmembrane protein 198 OS=Xenopus tropicalis GN=tmem198 PE=1 SV=1 E(blastx)=6e-06
isogroup21407	tRNA (cytosine(38)-C(5))-methyltransferase OS=Homo sapiens GN=TRDMT1 PE=1 SV=1 E(blastx)=5e-35
isogroup36712	Anthrax toxin receptor 2 OS=Mus musculus GN=Antxr2 PE=1 SV=1 E(blastx)=1e-07
isogroup4391	Ethanolamine-phosphate cytidylyltransferase OS=Bos taurus GN=PCYT2 PE=2 SV=1 E(blastx)=1e-09
isogroup51239	Mannose-1-phosphate guanyltransferase beta-B OS=Xenopus laevis GN=gmppb-b PE=2 SV=1 E(blastx)=1e-28
isogroup62378	Atypical kinase COQ8A, mitochondrial OS=Danio rerio GN=coq8a PE=2 SV=2 E(blastx)=6e-40
isogroup24567	Transmembrane protein 204 OS=Rattus norvegicus GN=Tmem204 PE=2 SV=1 E(blastx)=1e-40
isogroup35593	Acyl-CoA-binding domain-containing protein 5 OS=Arabidopsis thaliana GN=ACBP5 PE=1 SV=1 E(blastx)=5e-12
isogroup32704	Tetratricopeptide repeat protein 27 OS=Mus musculus GN=Ttc27 PE=1 SV=2 E(blastx)=1e-31
isogroup961	Cysteine dioxygenase type 1 OS=Danio rerio GN=cdo1 PE=2 SV=1 E(blastx)=4e-120
isogroup55358	Probable ATP-dependent RNA helicase DDX5 OS=Pan troglodytes GN=DDX5 PE=2 SV=1 E(blastx)=3e-56
isogroup8005	WW domain-binding protein 4 OS=Gallus gallus GN=WBP4 PE=2 SV=1 E(blastx)=7e-49
isogroup28464	High mobility group nucleosome-binding domain-containing protein 3 OS=Gallus gallus GN=HMGN3 PE=3 SV=1 E(blastx)=3e-11
isogroup61324	Biotin synthase OS=Ralstonia solanacearum (strain GMI1000) GN=bioB PE=3 SV=1 E(blastx)=4e-13
isogroup865	Heat shock factor-binding protein 1 OS=Homo sapiens GN=HSBP1 PE=1 SV=1 E(blastx)=8e-30
isogroup41737	Origin recognition complex subunit 3 OS=Homo sapiens GN=ORC3 PE=1 SV=1 E(blastx)=2e-19
isogroup68513	Nucleolin OS=Xenopus laevis GN=ncl PE=2 SV=3 E(blastx)=3e-10
isogroup57057	Insulin-like growth factor 2 mRNA-binding protein 3-B OS=Xenopus laevis GN=igf2bp3-b PE=1 SV=1 E(blastx)=4e-15
isogroup23995	Hepatocyte nuclear factor 4-gamma OS=Homo sapiens GN=HNF4G PE=1 SV=3 E(blastx)=8e-65
isogroup17302	Isoaspartyl peptidase/L-asparaginase OS=Xenopus laevis GN=asrgl1 PE=2 SV=1 E(blastx)=8e-41
isogroup15449	E3 ubiquitin-protein ligase RAD18 OS=Mus musculus GN=Rad18 PE=1 SV=2 E(blastx)=2e-23
isogroup67094	Periplakin OS=Mus musculus GN=Ppl PE=1 SV=1 E(blastx)=1e-21
isogroup30685	Golgin subfamily A member 5 OS=Danio rerio GN=golga5 PE=2 SV=1 E(blastx)=1e-16
isogroup875	Transmembrane protein 42 OS=Pongo abelii GN=TMEM42 PE=2 SV=1 E(blastx)=1e-10
isogroup63058	Tripartite motif-containing protein 29 OS=Mus musculus GN=Trim29 PE=1 SV=1 E(blastx)=3e-23
isogroup36238	3-hydroxyisobutyrate dehydrogenase, mitochondrial OS=Homo sapiens GN=HIBADH PE=1 SV=2 E(blastx)=2e-64
isogroup22823	Ribosomal protein S6 kinase alpha-6 OS=Danio rerio GN=rps6ka6 PE=2 SV=1 E(blastx)=2e-85
isogroup77357	DNA replication complex GINS protein SLD5 OS=Bos taurus GN=GINS4 PE=2 SV=1 E(blastx)=2e-17
isogroup14803	Dystonin OS=Homo sapiens GN=DST PE=1 SV=4 E(blastx)=8e-15
isogroup76907	Transmembrane protease serine 13 OS=Mus musculus GN=Tmprss13 PE=2 SV=2 E(blastx)=2e-12
isogroup45767	Retrovirus-related Pol polyprotein from transposon 17.6 OS=Drosophila melanogaster GN=pol PE=3 SV=1 E(blastx)=5e-14
isogroup75891	Protein SSUH2 homolog OS=Homo sapiens GN=SSUH2 PE=1 SV=1 E(blastx)=8e-10
isogroup32963	Cancer-related nucleoside-triphosphatase homolog OS=Bos taurus GN=NTPCR PE=2 SV=1 E(blastx)=4e-42
isogroup61966	KDEL motif-containing protein 1 OS=Danio rerio GN=kdelc1 PE=2 SV=1 E(blastx)=5e-30
isogroup80585	von Willebrand factor A domain-containing protein 5A OS=Rattus norvegicus GN=Vwa5a PE=2 SV=1 E(blastx)=8e-19
isogroup10173	Acylglycerol kinase, mitochondrial OS=Danio rerio GN=agk PE=2 SV=2 E(blastx)=4e-22
isogroup46924	Exonuclease mut-7 homolog OS=Homo sapiens GN=EXD3 PE=2 SV=3 E(blastx)=1e-07
isogroup39114	UDP-glucuronic acid/UDP-N-acetylgalactosamine transporter OS=Homo sapiens GN=SLC35D1 PE=1 SV=1 E(blastx)=1e-41
isogroup2933	Myelin protein zero-like protein 1 OS=Bos taurus GN=MPZL1 PE=2 SV=1 E(blastx)=1e-40
isogroup30612	Receptor-type tyrosine-protein phosphatase C OS=Cyprinus carpio GN=ptprc PE=2 SV=1 E(blastx)=8e-73
isogroup68913	Microtubule-associated protein RP/EB family member 2 OS=Xenopus laevis GN=mapre2 PE=2 SV=1 E(blastx)=1e-16
isogroup68672	Transposable element Tcb1 transposase OS=Caenorhabditis briggsae PE=3 SV=1 E(blastx)=2e-06
isogroup30362	U4/U6 small nuclear ribonucleoprotein Prp3 OS=Pongo abelii GN=PRPF3 PE=2 SV=1 E(blastx)=3e-69
isogroup12979	Lysophosphatidic acid receptor 6 OS=Rattus norvegicus GN=Lpar6 PE=2 SV=1 E(blastx)=9e-14
isogroup4593	DNA-directed RNA polymerase II subunit RPB4 OS=Mus musculus GN=Polr2d PE=1 SV=2 E(blastx)=6e-87
isogroup56704	Merlin OS=Homo sapiens GN=NF2 PE=1 SV=1 E(blastx)=1e-09
isogroup58766	Thrombomodulin OS=Saimiri sciureus GN=THBD PE=3 SV=1 E(blastx)=7e-09
isogroup35484	Sodium/glucose cotransporter 1 OS=Mus musculus GN=Slc5a1 PE=1 SV=1 E(blastx)=8e-09
isogroup3809	Pantothenate kinase 3 OS=Bos taurus GN=PANK3 PE=2 SV=1 E(blastx)=1e-80
isogroup25564	Probable phospholipid-transporting ATPase IF OS=Homo sapiens GN=ATP11B PE=1 SV=2 E(blastx)=9e-11
isogroup62240	Adenylate cyclase type 2 OS=Homo sapiens GN=ADCY2 PE=1 SV=5 E(blastx)=8e-13
isogroup31287	Gastrula zinc finger protein XlCGF48.2 (Fragment) OS=Xenopus laevis PE=2 SV=1 E(blastx)=2e-18
isogroup5542	UNC93-like protein MFSD11 OS=Mus musculus GN=Mfsd11 PE=1 SV=1 E(blastx)=2e-87
isogroup39739	Neoverrucotoxin subunit alpha OS=Synanceia verrucosa PE=1 SV=1 E(blastx)=2e-09
isogroup4621	Density-regulated protein OS=Mus musculus GN=Denr PE=1 SV=1 E(blastx)=1e-88
isogroup12516	Bifunctional methylenetetrahydrofolate dehydrogenase/cyclohydrolase, mitochondrial OS=Homo sapiens GN=MTHFD2 PE=1 SV=2 E(blastx)=2e-91
isogroup1212	Electron transfer flavoprotein subunit alpha, mitochondrial OS=Homo sapiens GN=ETFA PE=1 SV=1 E(blastx)=9e-172
isogroup9064	Activity-dependent neuroprotector homeobox protein OS=Homo sapiens GN=ADNP PE=1 SV=1 E(blastx)=2e-45
isogroup14774	Glutathione S-transferase omega-1 OS=Homo sapiens GN=GSTO1 PE=1 SV=2 E(blastx)=5e-23
isogroup14163	Complement C3 (Fragment) OS=Oncorhynchus mykiss GN=c3 PE=1 SV=1 E(blastx)=9e-57
isogroup29753	Leucine zipper transcription factor-like protein 1 OS=Rattus norvegicus GN=Lztfl1 PE=2 SV=1 E(blastx)=6e-69
isogroup73712	BMP/retinoic acid-inducible neural-specific protein 3 OS=Homo sapiens GN=BRINP3 PE=1 SV=1 E(blastx)=6e-38
isogroup31027	C-X-C chemokine receptor type 1 OS=Oryctolagus cuniculus GN=CXCR1 PE=2 SV=2 E(blastx)=1e-11
isogroup29990	Interferon-inducible double-stranded RNA-dependent protein kinase activator A homolog A OS=Xenopus laevis GN=prkra-a PE=2 SV=1 E(blastx)=2e-22
isogroup52406	Mitochondrial import receptor subunit TOM40 homolog OS=Xenopus tropicalis GN=tomm40 PE=2 SV=1 E(blastx)=6e-35
isogroup43991	Protein Mdm4 OS=Danio rerio GN=mdm4 PE=1 SV=2 E(blastx)=2e-07
isogroup22307	Integrin alpha-4 OS=Mus musculus GN=Itga4 PE=1 SV=1 E(blastx)=7e-09
isogroup55275	Arabinose 5-phosphate isomerase KdsD OS=Shigella flexneri GN=kdsD PE=3 SV=2 E(blastx)=2e-20
isogroup64862	High affinity cGMP-specific 3',5'-cyclic phosphodiesterase 9A OS=Homo sapiens GN=PDE9A PE=1 SV=1 E(blastx)=3e-18
isogroup37911	Splicing factor 3A subunit 3 OS=Mus musculus GN=Sf3a3 PE=1 SV=2 E(blastx)=1e-29
isogroup55871	G-protein coupled receptor 39 OS=Mus musculus GN=Gpr39 PE=2 SV=1 E(blastx)=2e-24
isogroup49425	Eukaryotic translation initiation factor 2-alpha kinase 3 OS=Mus musculus GN=Eif2ak3 PE=1 SV=1 E(blastx)=5e-18
isogroup42024	Protocadherin Fat 1 OS=Homo sapiens GN=FAT1 PE=1 SV=2 E(blastx)=5e-07
isogroup65870	Lysine-specific demethylase 6B OS=Mus musculus GN=Kdm6b PE=1 SV=1 E(blastx)=7e-19
isogroup8834	Transmembrane emp24 domain-containing protein 6 OS=Homo sapiens GN=TMED6 PE=2 SV=2 E(blastx)=5e-72
isogroup53538	Jouberin OS=Mus musculus GN=Ahi1 PE=1 SV=2 E(blastx)=2e-35
isogroup41117	WASH complex subunit strumpellin OS=Danio rerio GN=zgc:55908 PE=2 SV=1 E(blastx)=6e-66
isogroup73187	Pre-mRNA-splicing factor CWC22 homolog OS=Danio rerio GN=cwc22 PE=2 SV=1 E(blastx)=2e-41
isogroup59315	Protein FAM177A1 OS=Homo sapiens GN=FAM177A1 PE=1 SV=1 E(blastx)=2e-08
isogroup70162	Protein kinase C delta type OS=Mus musculus GN=Prkcd PE=1 SV=3 E(blastx)=5e-45
isogroup49852	Coiled-coil domain-containing protein 167 OS=Danio rerio GN=ccdc167 PE=4 SV=1 E(blastx)=5e-25
isogroup6781	Transmembrane and immunoglobulin domain-containing protein 1 OS=Homo sapiens GN=TMIGD1 PE=2 SV=1 E(blastx)=5e-10
isogroup6291	Cullin-5 OS=Oryctolagus cuniculus GN=CUL5 PE=2 SV=3 E(blastx)=7e-44
isogroup61273	RNA-binding protein 33 OS=Homo sapiens GN=RBM33 PE=1 SV=3 E(blastx)=2e-09
isogroup2394	Inositol-trisphosphate 3-kinase C OS=Rattus norvegicus GN=Itpkc PE=1 SV=1 E(blastx)=2e-88
isogroup15029	E3 ubiquitin-protein ligase NEDD4 OS=Homo sapiens GN=NEDD4 PE=1 SV=4 E(blastx)=3e-113
isogroup9715	Ceroid-lipofuscinosis neuronal protein 6 homolog OS=Canis lupus familiaris GN=CLN6 PE=2 SV=1 E(blastx)=7e-102
isogroup19118	Phosphatidate phosphatase LPIN2 OS=Mus musculus GN=Lpin2 PE=1 SV=2 E(blastx)=5e-50
isogroup35653	Serine hydroxymethyltransferase, mitochondrial OS=Homo sapiens GN=SHMT2 PE=1 SV=3 E(blastx)=3e-52
isogroup4055	GPI mannosyltransferase 1 OS=Rattus norvegicus GN=Pigm PE=2 SV=1 E(blastx)=2e-94
isogroup12281	G-protein coupled receptor family C group 5 member C OS=Mus musculus GN=Gprc5c PE=1 SV=2 E(blastx)=1e-66
isogroup74122	Solute carrier family 12 member 6 OS=Mus musculus GN=Slc12a6 PE=1 SV=2 E(blastx)=3e-19
isogroup22068	tRNA (guanine(37)-N1)-methyltransferase OS=Danio rerio GN=trmt5 PE=3 SV=1 E(blastx)=1e-85
isogroup64037	Pyrroline-5-carboxylate reductase 3 OS=Danio rerio GN=pycrl PE=2 SV=1 E(blastx)=2e-23
isogroup33592	Putative helicase mov-10-B.1 OS=Danio rerio GN=mov10b.1 PE=2 SV=2 E(blastx)=3e-46
isogroup56983	Cytochrome P450 27C1 OS=Danio rerio GN=cyp27c1 PE=1 SV=2 E(blastx)=1e-19
isogroup9029	Pentraxin fusion protein OS=Xenopus laevis GN=pxn1 PE=2 SV=1 E(blastx)=1e-49
isogroup4635	Rab5 GDP/GTP exchange factor OS=Bos taurus GN=RABGEF1 PE=1 SV=1 E(blastx)=8e-21
isogroup1620	PDZ domain-containing protein GIPC2 OS=Rattus norvegicus GN=Gipc2 PE=2 SV=1 E(blastx)=3e-15
isogroup63761	Proteasome subunit beta type-1-B OS=Carassius auratus GN=psmb1-B PE=2 SV=1 E(blastx)=3e-17
isogroup16790	tRNA pseudouridine(38/39) synthase OS=Bos taurus GN=PUS3 PE=2 SV=1 E(blastx)=1e-11
isogroup47452	Metallophosphoesterase 1 OS=Danio rerio GN=mppe1 PE=2 SV=1 E(blastx)=5e-52
isogroup29055	Krev interaction trapped protein 1 OS=Mus musculus GN=Krit1 PE=1 SV=1 E(blastx)=3e-15
isogroup63580	Apolipoprotein B-100 OS=Homo sapiens GN=APOB PE=1 SV=2 E(blastx)=2e-07
isogroup14651	Translation initiation factor eIF-2B subunit epsilon OS=Oryctolagus cuniculus GN=EIF2B5 PE=1 SV=1 E(blastx)=4e-62
isogroup36769	NF-kappa-B inhibitor zeta OS=Bos taurus GN=NFKBIZ PE=2 SV=2 E(blastx)=9e-44
isogroup68482	Adenosine deaminase-like protein OS=Danio rerio GN=adal PE=2 SV=1 E(blastx)=4e-17
isogroup55196	ATP-dependent DNA helicase RecQ OS=Haemophilus influenzae (strain ATCC 51907 / DSM 11121 / KW20 / Rd) GN=recQ PE=3 SV=1 E(blastx)=2e-18
isogroup38759	55 kDa erythrocyte membrane protein OS=Takifugu rubripes GN=mpp1 PE=3 SV=1 E(blastx)=1e-66
isogroup2810	1-phosphatidylinositol 4,5-bisphosphate phosphodiesterase delta-3-A OS=Danio rerio GN=plcd3a PE=2 SV=1 E(blastx)=7e-174
isogroup6269	Zona pellucida sperm-binding protein 3 OS=Gallus gallus GN=ZP3 PE=1 SV=4 E(blastx)=1e-67
isogroup51120	Nucleolar complex protein 4 homolog OS=Danio rerio GN=noc4l PE=2 SV=1 E(blastx)=1e-40
isogroup8615	Translation initiation factor IF-3, mitochondrial OS=Mus musculus GN=Mtif3 PE=1 SV=1 E(blastx)=6e-39
isogroup48223	Guanosine-3',5'-bis(diphosphate) 3'-pyrophosphohydrolase MESH1 OS=Danio rerio GN=hddc3 PE=2 SV=1 E(blastx)=4e-37
isogroup62673	52 kDa repressor of the inhibitor of the protein kinase OS=Mus musculus GN=Thap12 PE=2 SV=2 E(blastx)=6e-09
isogroup54525	Casein kinase I isoform gamma-3 OS=Pongo abelii GN=CSNK1G3 PE=2 SV=1 E(blastx)=4e-52
isogroup2595	Proteasome subunit beta type-1-A OS=Carassius auratus GN=psmb1-A PE=2 SV=1 E(blastx)=6e-160
isogroup13615	Signal recognition particle subunit SRP68 OS=Canis lupus familiaris GN=SRP68 PE=1 SV=1 E(blastx)=3e-89
isogroup4377	H/ACA ribonucleoprotein complex subunit 4 OS=Gallus gallus GN=DKC1 PE=2 SV=1 E(blastx)=1e-157
isogroup2473	Adhesion G protein-coupled receptor L4 OS=Danio rerio GN=adgrl4 PE=2 SV=2 E(blastx)=5e-175
isogroup15555	DDB1- and CUL4-associated factor 4 OS=Homo sapiens GN=DCAF4 PE=1 SV=3 E(blastx)=8e-14
isogroup32105	E3 ubiquitin-protein ligase MARCH8 OS=Xenopus tropicalis GN=march8 PE=2 SV=1 E(blastx)=4e-79
isogroup61498	Inhibitor of nuclear factor kappa-B kinase subunit alpha OS=Danio rerio GN=chuk PE=1 SV=1 E(blastx)=3e-43
isogroup67575	Protein Jade-2 OS=Mus musculus GN=Jade2 PE=1 SV=2 E(blastx)=7e-15
isogroup55707	39S ribosomal protein L37, mitochondrial OS=Gallus gallus GN=MRPL37 PE=2 SV=2 E(blastx)=2e-15
isogroup70572	E3 ubiquitin-protein ligase UBR1 OS=Mus musculus GN=Ubr1 PE=1 SV=2 E(blastx)=6e-16
isogroup70915	Importin subunit alpha-5 OS=Gallus gallus GN=KPNA1 PE=2 SV=1 E(blastx)=3e-42
isogroup49069	Coagulation factor IX OS=Felis catus GN=F9 PE=3 SV=1 E(blastx)=2e-06
isogroup52419	Transmembrane 4 L6 family member 5 OS=Homo sapiens GN=TM4SF5 PE=2 SV=2 E(blastx)=3e-06
isogroup20689	Plectin OS=Mus musculus GN=Plec PE=1 SV=3 E(blastx)=1e-57
isogroup44985	Cell division topological specificity factor OS=Acidovorax sp. (strain JS42) GN=minE PE=3 SV=1 E(blastx)=8e-58
isogroup23380	Tectonin beta-propeller repeat-containing protein 2 OS=Homo sapiens GN=TECPR2 PE=1 SV=4 E(blastx)=5e-17
isogroup44905	Solute carrier family 25 member 33 OS=Danio rerio GN=slc25a33 PE=2 SV=1 E(blastx)=7e-68
isogroup44785	Nicalin-1 OS=Danio rerio GN=ncl1 PE=2 SV=1 E(blastx)=3e-54
isogroup15939	GTPase IMAP family member 4 OS=Homo sapiens GN=GIMAP4 PE=1 SV=1 E(blastx)=2e-29
isogroup18650	Ras-related protein Rab-21 OS=Mus musculus GN=Rab21 PE=1 SV=4 E(blastx)=3e-76
isogroup7941	Hydroxyacid-oxoacid transhydrogenase, mitochondrial OS=Rattus norvegicus GN=Adhfe1 PE=1 SV=1 E(blastx)=3e-97
isogroup15327	Importin subunit alpha-4 OS=Mus musculus GN=Kpna3 PE=1 SV=1 E(blastx)=2e-70
isogroup62748	Serine/threonine-protein kinase Nek4 OS=Homo sapiens GN=NEK4 PE=1 SV=2 E(blastx)=7e-20
isogroup68319	Protein phosphatase 1 regulatory subunit 26 OS=Mus musculus GN=Ppp1r26 PE=2 SV=2 E(blastx)=9e-06
isogroup21237	DNA methyltransferase 1-associated protein 1 OS=Mus musculus GN=Dmap1 PE=1 SV=1 E(blastx)=3e-69
isogroup64358	Cytochrome P450 2U1 OS=Bos taurus GN=CYP2U1 PE=2 SV=1 E(blastx)=7e-15
isogroup18510	Probable ATP-dependent RNA helicase DDX47 OS=Mus musculus GN=Ddx47 PE=2 SV=2 E(blastx)=1e-27
isogroup36025	Ubiquitin carboxyl-terminal hydrolase 40 OS=Homo sapiens GN=USP40 PE=1 SV=3 E(blastx)=3e-51
isogroup52885	Calcium load-activated calcium channel OS=Rattus norvegicus GN=Tmco1 PE=2 SV=1 E(blastx)=4e-06
isogroup70802	Elongation of very long chain fatty acids protein 5 OS=Xenopus tropicalis GN=elovl5 PE=2 SV=1 E(blastx)=1e-28
isogroup59864	Retrovirus-related Pol polyprotein from transposon TNT 1-94 OS=Nicotiana tabacum PE=2 SV=1 E(blastx)=6e-08
isogroup59431	Interferon regulatory factor 4 OS=Homo sapiens GN=IRF4 PE=1 SV=1 E(blastx)=2e-06
isogroup22211	Thioredoxin domain-containing protein 5 OS=Mus musculus GN=Txndc5 PE=1 SV=2 E(blastx)=3e-31
isogroup33822	Regulator of G-protein signaling 5 OS=Homo sapiens GN=RGS5 PE=1 SV=1 E(blastx)=6e-20
isogroup13998	Calmodulin OS=Stichopus japonicus PE=1 SV=2 E(blastx)=8e-69
isogroup23310	CD97 antigen OS=Homo sapiens GN=CD97 PE=1 SV=4 E(blastx)=2e-38
isogroup44371	E3 ubiquitin/ISG15 ligase TRIM25 OS=Mus musculus GN=Trim25 PE=1 SV=2 E(blastx)=2e-08
isogroup36183	NAD-dependent protein deacetylase sirtuin-7 OS=Rattus norvegicus GN=Sirt7 PE=2 SV=1 E(blastx)=5e-16
isogroup66985	Structural maintenance of chromosomes flexible hinge domain-containing protein 1 OS=Mus musculus GN=Smchd1 PE=1 SV=2 E(blastx)=2e-09
isogroup36762	RNA-binding motif, single-stranded-interacting protein 3 OS=Pongo abelii GN=RBMS3 PE=2 SV=1 E(blastx)=8e-09
isogroup29931	Xaa-Pro dipeptidase OS=Homo sapiens GN=PEPD PE=1 SV=3 E(blastx)=2e-82
isogroup2752	Tuftelin OS=Homo sapiens GN=TUFT1 PE=1 SV=1 E(blastx)=4e-17
isogroup38951	Spindle and kinetochore-associated protein 1 OS=Danio rerio GN=ska1 PE=2 SV=1 E(blastx)=1e-18
isogroup179	p53 apoptosis effector related to PMP-22 OS=Homo sapiens GN=PERP PE=2 SV=1 E(blastx)=5e-22
isogroup1643	Carboxypeptidase B OS=Homo sapiens GN=CPB1 PE=1 SV=4 E(blastx)=6e-178
isogroup46557	Angiopoietin-related protein 3 OS=Mus musculus GN=Angptl3 PE=1 SV=1 E(blastx)=2e-26
isogroup889	General transcription factor IIE subunit 2 OS=Bos taurus GN=GTF2E2 PE=2 SV=1 E(blastx)=1e-112
isogroup6428	AH receptor-interacting protein OS=Bos taurus GN=AIP PE=2 SV=1 E(blastx)=2e-123
isogroup30889	CUE domain-containing protein 2 OS=Danio rerio GN=cuedc2 PE=2 SV=1 E(blastx)=2e-61
isogroup30777	Nucleoporin Nup37 OS=Homo sapiens GN=NUP37 PE=1 SV=1 E(blastx)=7e-55
isogroup19789	Transmembrane emp24 domain-containing protein 11 OS=Canis lupus familiaris GN=TMED11 PE=1 SV=1 E(blastx)=7e-14
isogroup9538	Exostosin-2 OS=Mus musculus GN=Ext2 PE=1 SV=2 E(blastx)=2e-165
isogroup497	Bcl-2-related ovarian killer protein OS=Gallus gallus GN=BOK PE=2 SV=1 E(blastx)=7e-88
isogroup1166	Proteasome subunit alpha type-2 OS=Carassius auratus GN=psma2 PE=2 SV=3 E(blastx)=7e-158
isogroup14736	Adenylate kinase 4, mitochondrial OS=Pongo abelii GN=AK4 PE=2 SV=1 E(blastx)=2e-103
isogroup59982	E3 ubiquitin-protein ligase NEDD4 OS=Homo sapiens GN=NEDD4 PE=1 SV=4 E(blastx)=6e-42
isogroup1261	Calmin OS=Homo sapiens GN=CLMN PE=1 SV=1 E(blastx)=3e-14
isogroup30837	Adenosine monophosphate-protein transferase FICD OS=Danio rerio GN=ficd PE=2 SV=1 E(blastx)=4e-82
isogroup29320	Tumor susceptibility gene 101 protein OS=Homo sapiens GN=TSG101 PE=1 SV=2 E(blastx)=8e-43
isogroup2697	Mitochondrial folate transporter/carrier OS=Homo sapiens GN=SLC25A32 PE=1 SV=2 E(blastx)=2e-144
isogroup20839	Zinc transporter 9 OS=Danio rerio GN=slc30a9 PE=2 SV=1 E(blastx)=2e-60
isogroup28048	Negative elongation factor B OS=Homo sapiens GN=NELFB PE=1 SV=1 E(blastx)=3e-15
isogroup32639	E3 ubiquitin-protein ligase NEDD4 OS=Homo sapiens GN=NEDD4 PE=1 SV=4 E(blastx)=5e-27
isogroup76992	Erlin-2 OS=Danio rerio GN=erlin2 PE=2 SV=1 E(blastx)=6e-28
isogroup3430	Cytosolic sulfotransferase 3 OS=Danio rerio GN=sult1st3 PE=1 SV=1 E(blastx)=2e-34
isogroup12462	Chromodomain-helicase-DNA-binding protein 1-like OS=Danio rerio GN=chd1l PE=2 SV=1 E(blastx)=6e-95
isogroup42372	ER degradation-enhancing alpha-mannosidase-like protein 3 OS=Xenopus laevis GN=edem3 PE=2 SV=2 E(blastx)=4e-51
isogroup2191	Methionine-R-sulfoxide reductase B1-A OS=Danio rerio GN=msrb1 PE=2 SV=3 E(blastx)=5e-49
isogroup30977	Transmembrane protein 150A OS=Rattus norvegicus GN=Tmem150a PE=2 SV=1 E(blastx)=3e-38
isogroup24121	Baculoviral IAP repeat-containing protein 5.1-A OS=Xenopus laevis GN=birc5.1-a PE=1 SV=1 E(blastx)=2e-18
isogroup67725	P2Y purinoceptor 11 OS=Homo sapiens GN=P2RY11 PE=2 SV=2 E(blastx)=3e-11
isogroup19519	Retinal dehydrogenase 2 OS=Rattus norvegicus GN=Aldh1a2 PE=1 SV=2 E(blastx)=4e-66
isogroup73368	Putative protein arginine N-methyltransferase 9 OS=Homo sapiens GN=PRMT9 PE=2 SV=1 E(blastx)=4e-15
isogroup50817	26S proteasome non-ATPase regulatory subunit 2 OS=Homo sapiens GN=PSMD2 PE=1 SV=3 E(blastx)=1e-18
isogroup62866	Tyrosine-protein phosphatase non-receptor type 6 OS=Mus musculus GN=Ptpn6 PE=1 SV=2 E(blastx)=1e-25
isogroup51066	60S ribosomal protein L37a OS=Gallus gallus GN=RPL37A PE=3 SV=2 E(blastx)=2e-22
isogroup55374	28S ribosomal protein S34, mitochondrial OS=Bos taurus GN=MRPS34 PE=1 SV=2 E(blastx)=3e-28
isogroup61224	tRNA pseudouridine(38/39) synthase OS=Bos taurus GN=PUS3 PE=2 SV=1 E(blastx)=7e-07
isogroup27573	WASH complex subunit SWIP OS=Homo sapiens GN=KIAA1033 PE=1 SV=2 E(blastx)=6e-63
isogroup77188	Serine/threonine-protein phosphatase 2A activator OS=Bos taurus GN=PPP2R4 PE=2 SV=1 E(blastx)=3e-34
isogroup20311	Ankyrin repeat and zinc finger domain-containing protein 1 OS=Bos taurus GN=ANKZF1 PE=2 SV=2 E(blastx)=3e-13
isogroup68579	Tripartite motif-containing protein 16-like protein OS=Homo sapiens GN=TRIM16L PE=2 SV=3 E(blastx)=7e-09
isogroup41	Serine protease hepsin OS=Mus musculus GN=Hpn PE=1 SV=3 E(blastx)=5e-142
isogroup79706	Uridine phosphorylase 1 OS=Mus musculus GN=Upp1 PE=1 SV=2 E(blastx)=3e-26
isogroup56157	RNA-binding motif, single-stranded-interacting protein 3 OS=Pongo abelii GN=RBMS3 PE=2 SV=1 E(blastx)=2e-30
isogroup18062	Nucleoporin NUP53 OS=Danio rerio GN=nup35 PE=1 SV=1 E(blastx)=1e-67
isogroup12503	Hepcidin OS=Morone chrysops x Morone saxatilis GN=hamp PE=1 SV=1 E(blastx)=9e-19
isogroup41182	Probable phosphatidylethanolamine transferase Mcr-1 OS=Escherichia coli GN=mcr1 PE=1 SV=1 E(blastx)=3e-09
isogroup54499	Chromobox protein homolog 2 OS=Homo sapiens GN=CBX2 PE=1 SV=2 E(blastx)=4e-35
isogroup38999	Protein wntless homolog OS=Gallus gallus GN=WLS PE=2 SV=1 E(blastx)=8e-52
isogroup57009	Developmentally-regulated GTP-binding protein 1 OS=Mus musculus GN=Drg1 PE=1 SV=1 E(blastx)=3e-09
isogroup61686	LON peptidase N-terminal domain and RING finger protein 3 OS=Macaca fascicularis GN=LONRF3 PE=2 SV=1 E(blastx)=2e-28
isogroup19953	Kelch-like protein 4 OS=Homo sapiens GN=KLHL4 PE=1 SV=2 E(blastx)=3e-37
isogroup11905	Nicotinamide riboside kinase 2 OS=Homo sapiens GN=NMRK2 PE=1 SV=1 E(blastx)=1e-35
isogroup67303	E3 ubiquitin-protein ligase NEDD4-like OS=Mus musculus GN=Nedd4l PE=1 SV=2 E(blastx)=1e-46
isogroup14638	Kinetochore protein Spc25 OS=Mus musculus GN=Spc25 PE=2 SV=1 E(blastx)=1e-14
isogroup10707	Prestin OS=Rattus norvegicus GN=Slc26a5 PE=1 SV=1 E(blastx)=2e-06
isogroup1795	E3 ubiquitin-protein ligase RLIM OS=Mus musculus GN=Rlim PE=1 SV=2 E(blastx)=6e-57
isogroup62	Cytosolic sulfotransferase 3 OS=Danio rerio GN=sult1st3 PE=1 SV=1 E(blastx)=5e-151
isogroup26254	Origin recognition complex subunit 2 OS=Mus musculus GN=Orc2 PE=1 SV=1 E(blastx)=2e-39
isogroup44416	Butyrophilin subfamily 3 member A3 OS=Pongo abelii GN=BTN3A3 PE=2 SV=1 E(blastx)=5e-09
isogroup35182	DnaJ homolog subfamily C member 12 OS=Mus musculus GN=Dnajc12 PE=1 SV=1 E(blastx)=9e-11
isogroup43896	Interferon-related developmental regulator 1 OS=Homo sapiens GN=IFRD1 PE=1 SV=4 E(blastx)=6e-09
isogroup59158	F-box only protein 4 OS=Mus musculus GN=Fbxo4 PE=1 SV=2 E(blastx)=2e-08
isogroup1158	Arsenite methyltransferase OS=Mus musculus GN=As3mt PE=1 SV=2 E(blastx)=3e-115
isogroup3525	RWD domain-containing protein 1 OS=Mus musculus GN=Rwdd1 PE=1 SV=1 E(blastx)=6e-98
isogroup8894	Rab3 GTPase-activating protein catalytic subunit OS=Danio rerio GN=rab3gap1 PE=2 SV=2 E(blastx)=5e-100
isogroup79888	Sodium/hydrogen exchanger 6 OS=Homo sapiens GN=SLC9A6 PE=1 SV=2 E(blastx)=3e-13
isogroup45458	Toll-like receptor 3 OS=Boselaphus tragocamelus GN=TLR3 PE=2 SV=1 E(blastx)=2e-21
isogroup29670	LETM1 domain-containing protein 1 OS=Mus musculus GN=Letmd1 PE=1 SV=1 E(blastx)=2e-12
isogroup50041	Zinc finger MYM-type protein 4 OS=Homo sapiens GN=ZMYM4 PE=1 SV=1 E(blastx)=9e-18
isogroup4818	DEP domain-containing mTOR-interacting protein OS=Mus musculus GN=Deptor PE=1 SV=2 E(blastx)=1e-10
isogroup25044	Septin-7 OS=Pongo abelii GN=SEPT7 PE=2 SV=2 E(blastx)=4e-76
isogroup35416	Transcriptional enhancer factor TEF-5 OS=Mus musculus GN=Tead3 PE=2 SV=2 E(blastx)=1e-18
isogroup4908	C-factor OS=Myxococcus xanthus GN=csgA PE=1 SV=1 E(blastx)=2e-27
isogroup37448	Scavenger receptor cysteine-rich type 1 protein M130 OS=Canis lupus familiaris GN=CD163 PE=2 SV=1 E(blastx)=8e-33
isogroup44759	Poly [ADP-ribose] polymerase 2 OS=Homo sapiens GN=PARP2 PE=1 SV=2 E(blastx)=1e-57
isogroup50959	AP-2 complex subunit mu OS=Xenopus tropicalis GN=ap2m1 PE=2 SV=1 E(blastx)=4e-63
isogroup33336	RNA-binding protein 48 OS=Danio rerio GN=rbm48 PE=2 SV=1 E(blastx)=1e-09
isogroup509	High-affinity choline transporter 1 OS=Torpedo marmorata GN=CHT1 PE=2 SV=1 E(blastx)=1e-136
isogroup2876	Transcription termination factor 1 OS=Mus musculus GN=Ttf1 PE=1 SV=2 E(blastx)=6e-72
isogroup6262	Receptor activity-modifying protein 1 OS=Rattus norvegicus GN=Ramp1 PE=2 SV=1 E(blastx)=3e-09
isogroup127	Tropomyosin alpha-4 chain OS=Rattus norvegicus GN=Tpm4 PE=1 SV=3 E(blastx)=3e-79
isogroup61603	Merlin OS=Homo sapiens GN=NF2 PE=1 SV=1 E(blastx)=2e-09
isogroup67805	Heat shock cognate 70 kDa protein OS=Oncorhynchus mykiss GN=hsc71 PE=2 SV=2 E(blastx)=4e-41
isogroup20415	Protein RMD5 homolog A OS=Xenopus laevis GN=rmnd5a PE=2 SV=1 E(blastx)=3e-42
isogroup5918	28S ribosomal protein S29, mitochondrial OS=Homo sapiens GN=DAP3 PE=1 SV=1 E(blastx)=1e-107
isogroup12794	RNA-binding protein Musashi homolog 2 OS=Homo sapiens GN=MSI2 PE=1 SV=1 E(blastx)=2e-103
isogroup70551	Cingulin-like protein 1 OS=Homo sapiens GN=CGNL1 PE=1 SV=2 E(blastx)=9e-29
isogroup33867	NADPH--cytochrome P450 reductase (Fragments) OS=Salmo trutta GN=por PE=1 SV=1 E(blastx)=2e-18
isogroup15777	Cryptochrome DASH OS=Xenopus laevis GN=cry-dash PE=2 SV=1 E(blastx)=4e-32
isogroup13610	26S proteasome non-ATPase regulatory subunit 11 OS=Rattus norvegicus GN=Psmd11 PE=1 SV=2 E(blastx)=6e-76
isogroup63361	Mitogen-activated protein kinase 14B OS=Danio rerio GN=mapk14b PE=1 SV=1 E(blastx)=5e-36
isogroup31741	Activating signal cointegrator 1 complex subunit 1 OS=Mus musculus GN=Ascc1 PE=1 SV=1 E(blastx)=5e-44
isogroup62636	Peptidyl-glycine alpha-amidating monooxygenase OS=Rattus norvegicus GN=Pam PE=1 SV=1 E(blastx)=4e-29
isogroup41818	Annexin A11 OS=Homo sapiens GN=ANXA11 PE=1 SV=1 E(blastx)=7e-52
isogroup76112	Fatty acid synthase OS=Bos taurus GN=FASN PE=2 SV=1 E(blastx)=2e-13
isogroup35513	Sterol O-acyltransferase 1 OS=Homo sapiens GN=SOAT1 PE=1 SV=3 E(blastx)=3e-44
isogroup35251	Actin-related protein 2/3 complex subunit 1A OS=Homo sapiens GN=ARPC1A PE=1 SV=2 E(blastx)=6e-83
isogroup58978	Levodione reductase OS=Leifsonia aquatica GN=lvr PE=1 SV=1 E(blastx)=1e-13
isogroup37836	Transposable element Tcb1 transposase OS=Caenorhabditis briggsae PE=3 SV=1 E(blastx)=3e-25
isogroup8561	Immediate early response gene 2 protein OS=Danio rerio GN=ier2 PE=1 SV=1 E(blastx)=1e-07
isogroup25106	A disintegrin and metalloproteinase with thrombospondin motifs 13 OS=Homo sapiens GN=ADAMTS13 PE=1 SV=1 E(blastx)=4e-14
isogroup581	Tapasin-related protein OS=Homo sapiens GN=TAPBPL PE=1 SV=2 E(blastx)=2e-23
isogroup79185	Protein TASOR OS=Xenopus laevis GN=fam208a PE=2 SV=1 E(blastx)=8e-08
isogroup2270	High mobility group-T protein OS=Oncorhynchus mykiss PE=2 SV=2 E(blastx)=1e-85
isogroup1017	Cytochrome c OS=Katsuwonus pelamis GN=cyc PE=1 SV=2 E(blastx)=2e-63
isogroup54257	Sodium-coupled neutral amino acid transporter 2 OS=Rattus norvegicus GN=Slc38a2 PE=1 SV=1 E(blastx)=2e-17
isogroup26929	Zinc finger protein 771 OS=Mus musculus GN=Znf771 PE=2 SV=1 E(blastx)=9e-13
isogroup14755	General transcription factor IIH subunit 1 OS=Homo sapiens GN=GTF2H1 PE=1 SV=1 E(blastx)=7e-67
isogroup12270	Catechol O-methyltransferase domain-containing protein 1 OS=Homo sapiens GN=COMTD1 PE=1 SV=1 E(blastx)=2e-49
isogroup33161	Acyl-CoA ligase easD OS=Emericella nidulans (strain FGSC A4 / ATCC 38163 / CBS 112.46 / NRRL 194 / M139) GN=easD PE=3 SV=1 E(blastx)=2e-18
isogroup6844	E3 ubiquitin-protein ligase RNF31 OS=Homo sapiens GN=RNF31 PE=1 SV=1 E(blastx)=4e-23
isogroup17886	Golgin subfamily B member 1 OS=Homo sapiens GN=GOLGB1 PE=1 SV=2 E(blastx)=3e-35
isogroup48498	Heat shock 70 kDa protein 4 OS=Mus musculus GN=Hspa4 PE=1 SV=1 E(blastx)=7e-45
isogroup6695	Annexin A2 OS=Gallus gallus GN=ANXA2 PE=1 SV=2 E(blastx)=1e-133
isogroup5585	Glycine dehydrogenase (decarboxylating), mitochondrial OS=Gallus gallus GN=GLDC PE=1 SV=2 E(blastx)=7e-10
isogroup56863	Acyl-CoA-binding domain-containing protein 5A OS=Danio rerio GN=acbd5a PE=2 SV=1 E(blastx)=5e-26
isogroup11294	Galectin-related protein OS=Danio rerio GN=lgalsl PE=2 SV=1 E(blastx)=2e-58
isogroup52186	Phosphatidylserine synthase 1 OS=Gallus gallus GN=PTDSS1 PE=2 SV=2 E(blastx)=3e-57
isogroup14277	Apolipoprotein Eb OS=Danio rerio GN=apoeb PE=2 SV=1 E(blastx)=4e-71
isogroup60768	Replication protein A 70 kDa DNA-binding subunit OS=Danio rerio GN=rpa1 PE=1 SV=1 E(blastx)=1e-38
isogroup46025	Lipase maturation factor 1 OS=Mus musculus GN=Lmf1 PE=1 SV=1 E(blastx)=8e-40
isogroup13851	Calpain-1 catalytic subunit (Fragment) OS=Oryctolagus cuniculus GN=CAPN1 PE=1 SV=1 E(blastx)=6e-31
isogroup28648	C-factor OS=Myxococcus xanthus GN=csgA PE=1 SV=1 E(blastx)=2e-06
isogroup21360	Serine/threonine-protein kinase 32A OS=Mus musculus GN=Stk32a PE=2 SV=1 E(blastx)=4e-48
isogroup2308	Emopamil-binding protein-like OS=Mus musculus GN=Ebpl PE=2 SV=1 E(blastx)=4e-59
isogroup25719	Methyltransferase-like protein 24 OS=Homo sapiens GN=METTL24 PE=2 SV=1 E(blastx)=2e-27
isogroup33114	Asc-type amino acid transporter 1 OS=Rattus norvegicus GN=Slc7a10 PE=2 SV=1 E(blastx)=2e-54
isogroup16450	Epoxide hydrolase 1 OS=Mus musculus GN=Ephx1 PE=1 SV=2 E(blastx)=3e-56
isogroup76516	Mannose-binding protein C OS=Sus scrofa GN=MBL2 PE=1 SV=1 E(blastx)=1e-08
isogroup8687	Heparan-alpha-glucosaminide N-acetyltransferase OS=Homo sapiens GN=HGSNAT PE=1 SV=2 E(blastx)=1e-37
isogroup61029	Arachidonate 5-lipoxygenase OS=Homo sapiens GN=ALOX5 PE=1 SV=2 E(blastx)=5e-25
isogroup57036	Zinc finger MYND domain-containing protein 10 OS=Danio rerio GN=zmynd10 PE=2 SV=1 E(blastx)=1e-31
isogroup42326	DNA-directed RNA polymerase III subunit RPC2 OS=Mus musculus GN=Polr3b PE=1 SV=2 E(blastx)=3e-62
isogroup18099	60S ribosomal protein L30 OS=Ictalurus punctatus GN=rpl30 PE=3 SV=2 E(blastx)=3e-69
isogroup66898	RUS1 family protein C16orf58 homolog OS=Pongo abelii PE=2 SV=1 E(blastx)=1e-33
isogroup145	Vascular endothelial growth factor C OS=Mus musculus GN=Vegfc PE=1 SV=1 E(blastx)=2e-123
isogroup41208	Proteasome subunit beta type-9 OS=Oryzias latipes GN=psmb9 PE=3 SV=1 E(blastx)=9e-63
isogroup14303	RPE-retinal G protein-coupled receptor OS=Homo sapiens GN=RGR PE=1 SV=1 E(blastx)=8e-56
isogroup6359	Protein FAM214A OS=Danio rerio GN=fam214a PE=2 SV=2 E(blastx)=7e-102
isogroup53217	Cholesterol 24-hydroxylase OS=Homo sapiens GN=CYP46A1 PE=1 SV=1 E(blastx)=9e-24
isogroup29370	Protein Simiate OS=Danio rerio GN=fam206a PE=2 SV=1 E(blastx)=4e-11
isogroup49940	LETM1 and EF-hand domain-containing protein 1, mitochondrial OS=Danio rerio GN=letm1 PE=3 SV=2 E(blastx)=3e-28
isogroup4316	ER membrane protein complex subunit 10 OS=Danio rerio GN=emc10 PE=2 SV=1 E(blastx)=1e-134
isogroup34285	Dual specificity mitogen-activated protein kinase kinase 6 OS=Danio rerio GN=map2k6 PE=1 SV=2 E(blastx)=2e-82
isogroup73256	Zinc finger protein RFP OS=Mus musculus GN=Trim27 PE=1 SV=2 E(blastx)=1e-07
isogroup65897	Ran-binding protein 10 OS=Danio rerio GN=ranbp10 PE=3 SV=1 E(blastx)=8e-09
isogroup39057	Importin-9 OS=Homo sapiens GN=IPO9 PE=1 SV=3 E(blastx)=2e-27
isogroup10038	Transposable element Tcb1 transposase OS=Caenorhabditis briggsae PE=3 SV=1 E(blastx)=6e-21
isogroup31662	BTB/POZ domain-containing protein 2 OS=Homo sapiens GN=BTBD2 PE=1 SV=1 E(blastx)=3e-59
isogroup9320	Butyrophilin-like protein 10 OS=Mus musculus GN=Btnl10 PE=1 SV=2 E(blastx)=6e-25
isogroup39323	Neugrin OS=Pongo abelii GN=NGRN PE=2 SV=2 E(blastx)=2e-11
isogroup60508	Prospero homeobox protein 1 OS=Homo sapiens GN=PROX1 PE=1 SV=2 E(blastx)=2e-12
isogroup73833	Rab11 family-interacting protein 3 OS=Homo sapiens GN=RAB11FIP3 PE=1 SV=1 E(blastx)=1e-12
isogroup36297	Homeobox and leucine zipper protein Homez OS=Homo sapiens GN=HOMEZ PE=1 SV=2 E(blastx)=7e-08
isogroup20080	Breast cancer metastasis-suppressor 1-like protein-A OS=Danio rerio GN=brms1la PE=2 SV=1 E(blastx)=4e-78
isogroup74983	E3 ubiquitin-protein ligase CHIP OS=Homo sapiens GN=STUB1 PE=1 SV=2 E(blastx)=3e-41
isogroup42474	Bromodomain-containing protein 9 OS=Danio rerio GN=brd9 PE=2 SV=1 E(blastx)=1e-50
isogroup51300	Pyrophosphate--fructose 6-phosphate 1-phosphotransferase OS=Dictyoglomus thermophilum GN=pfp PE=1 SV=1 E(blastx)=1e-20
isogroup8295	Ribosome biogenesis protein wdr12 OS=Salmo salar GN=wdr12 PE=2 SV=1 E(blastx)=2e-145
isogroup1246	Peroxisomal membrane protein PMP34 OS=Homo sapiens GN=SLC25A17 PE=1 SV=1 E(blastx)=1e-83
isogroup16394	Negative regulator of reactive oxygen species OS=Danio rerio GN=nrros PE=2 SV=1 E(blastx)=1e-17
isogroup56839	Transmembrane 9 superfamily member 4 OS=Mus musculus GN=Tm9sf4 PE=1 SV=1 E(blastx)=7e-19
isogroup78655	Muskelin OS=Pongo abelii GN=MKLN1 PE=2 SV=1 E(blastx)=5e-27
isogroup47950	Regulatory-associated protein of mTOR OS=Homo sapiens GN=RPTOR PE=1 SV=1 E(blastx)=6e-15
isogroup24393	Suppressor of cytokine signaling 4 OS=Bos taurus GN=SOCS4 PE=2 SV=1 E(blastx)=8e-17
isogroup26770	Transmembrane protein 135 OS=Xenopus laevis GN=tmem135 PE=2 SV=1 E(blastx)=2e-52
isogroup51425	Arrestin domain-containing protein 3 OS=Mus musculus GN=Arrdc3 PE=2 SV=1 E(blastx)=2e-48
isogroup10359	Glucosamine-6-phosphate isomerase 2 OS=Bos taurus GN=GNPDA2 PE=2 SV=1 E(blastx)=2e-115
isogroup9243	Interleukin-10 receptor subunit beta OS=Homo sapiens GN=IL10RB PE=1 SV=2 E(blastx)=2e-17
isogroup20834	Methyltransferase-like protein 16 OS=Danio rerio GN=mettl16 PE=2 SV=1 E(blastx)=2e-11
isogroup4965	Regulator of G-protein signaling 3 OS=Mus musculus GN=Rgs3 PE=1 SV=2 E(blastx)=3e-49
isogroup4073	EMILIN-1 OS=Mus musculus GN=Emilin1 PE=1 SV=1 E(blastx)=7e-45
isogroup58133	Ankyrin repeat domain-containing protein 2 OS=Homo sapiens GN=ANKRD2 PE=1 SV=3 E(blastx)=2e-26
isogroup22250	Actin-related protein 2/3 complex subunit 1A OS=Mus musculus GN=Arpc1a PE=1 SV=1 E(blastx)=2e-62
isogroup23742	ATP-dependent RNA helicase DHX8 OS=Mus musculus GN=Dhx8 PE=2 SV=1 E(blastx)=3e-67
isogroup75717	Histone-binding protein RBBP4 OS=Xenopus tropicalis GN=rbbp4 PE=2 SV=3 E(blastx)=2e-35
isogroup60659	ADP-ribosylation factor GTPase-activating protein 1 OS=Mus musculus GN=Arfgap1 PE=1 SV=2 E(blastx)=3e-28
isogroup20175	Ribosomal protein S6 kinase beta-1 OS=Rattus norvegicus GN=Rps6kb1 PE=1 SV=1 E(blastx)=1e-93
isogroup8334	Cyclin-dependent kinase 11B OS=Homo sapiens GN=CDK11B PE=1 SV=3 E(blastx)=7e-35
isogroup8139	Periphilin-1 OS=Mus musculus GN=Pphln1 PE=1 SV=1 E(blastx)=3e-12
isogroup53075	Protein FAM172A OS=Danio rerio GN=fam172a PE=2 SV=2 E(blastx)=4e-48
isogroup15941	Monocyte chemotactic protein 1B (Fragment) OS=Bos taurus PE=1 SV=1 E(blastx)=8e-11
isogroup56038	Catenin alpha-1 OS=Bos taurus GN=CTNNA1 PE=2 SV=1 E(blastx)=3e-47
isogroup54977	Zinc finger protein Xfin OS=Xenopus laevis PE=1 SV=1 E(blastx)=1e-37
isogroup15573	Tetratricopeptide repeat protein 30A OS=Danio rerio GN=ttc30a PE=2 SV=2 E(blastx)=6e-97
isogroup43844	Exosome component 10 OS=Mus musculus GN=Exosc10 PE=1 SV=2 E(blastx)=6e-20
isogroup33454	Calmodulin-lysine N-methyltransferase OS=Rattus norvegicus GN=Camkmt PE=1 SV=1 E(blastx)=4e-39
isogroup369	Carboxypeptidase Q OS=Xenopus laevis GN=cpq PE=2 SV=1 E(blastx)=2e-133
isogroup4161	S-adenosylmethionine decarboxylase proenzyme OS=Xenopus laevis GN=amd1 PE=2 SV=1 E(blastx)=4e-119
isogroup21455	Ribonucleoside-diphosphate reductase subunit M2 OS=Mus musculus GN=Rrm2 PE=1 SV=1 E(blastx)=6e-44
isogroup3375	SH3 domain and tetratricopeptide repeat-containing protein 2 OS=Mus musculus GN=Sh3tc2 PE=1 SV=2 E(blastx)=2e-62
isogroup73078	Complex I intermediate-associated protein 30, mitochondrial OS=Mus musculus GN=Ndufaf1 PE=1 SV=2 E(blastx)=7e-22
isogroup25887	Coiled-coil domain-containing protein 149 OS=Homo sapiens GN=CCDC149 PE=2 SV=2 E(blastx)=4e-15
isogroup2188	Granulins OS=Homo sapiens GN=GRN PE=1 SV=2 E(blastx)=8e-33
isogroup56806	Excitatory amino acid transporter 3 OS=Oryctolagus cuniculus GN=SLC1A1 PE=2 SV=1 E(blastx)=6e-27
isogroup11854	Glucose-dependent insulinotropic receptor OS=Mus musculus GN=Gpr119 PE=1 SV=1 E(blastx)=1e-35
isogroup8467	Phospholipase D3 OS=Macaca fascicularis GN=PLD3 PE=2 SV=1 E(blastx)=6e-102
isogroup32217	Vacuolar protein sorting-associated protein 45 OS=Homo sapiens GN=VPS45 PE=1 SV=1 E(blastx)=6e-10
isogroup30287	BTB/POZ domain-containing protein KCTD6 OS=Danio rerio GN=kctd6 PE=2 SV=1 E(blastx)=2e-71
isogroup31101	Fibronectin OS=Rattus norvegicus GN=Fn1 PE=1 SV=2 E(blastx)=9e-37
isogroup24599	Very-long-chain (3R)-3-hydroxyacyl-CoA dehydratase OS=Danio rerio GN=hacd3 PE=2 SV=2 E(blastx)=2e-49
isogroup7069	Elastase-1 OS=Salmo salar PE=1 SV=1 E(blastx)=2e-96
isogroup24413	Structural maintenance of chromosomes flexible hinge domain-containing protein 1 OS=Mus musculus GN=Smchd1 PE=1 SV=2 E(blastx)=7e-46
isogroup29890	Acetyl-coenzyme A synthetase, cytoplasmic OS=Homo sapiens GN=ACSS2 PE=1 SV=1 E(blastx)=3e-61
isogroup76107	Lysine-specific demethylase 4C OS=Mus musculus GN=Kdm4c PE=1 SV=1 E(blastx)=5e-07
isogroup65654	Sulfate/thiosulfate import ATP-binding protein CysA 1 OS=Chromobacterium violaceum (strain ATCC 12472 / DSM 30191 / JCM 1249 / NBRC 12614 / NCIMB 9131 / NCTC 9757) GN=cysA1 PE=3 SV=1 E(blastx)=3e-36
isogroup12031	Integrator complex subunit 10 OS=Danio rerio GN=ints10 PE=2 SV=1 E(blastx)=2e-33
isogroup63298	Serine/threonine-protein kinase Nek1 OS=Mus musculus GN=Nek1 PE=1 SV=2 E(blastx)=1e-10
isogroup80934	Serine/threonine-protein kinase PAK 2 OS=Oryctolagus cuniculus GN=PAK2 PE=2 SV=1 E(blastx)=2e-32
isogroup66175	Serine protease HTRA3 OS=Homo sapiens GN=HTRA3 PE=1 SV=2 E(blastx)=4e-06
isogroup13100	Insulin-like growth factor II OS=Oncorhynchus mykiss GN=igf2 PE=2 SV=1 E(blastx)=5e-66
isogroup50347	Fibulin-2 OS=Mus musculus GN=Fbln2 PE=1 SV=2 E(blastx)=6e-35
isogroup11551	Dynamin-like 120 kDa protein, mitochondrial OS=Danio rerio GN=opa1 PE=2 SV=1 E(blastx)=4e-148
isogroup1725	Prefoldin subunit 4 OS=Bos taurus GN=PFDN4 PE=2 SV=1 E(blastx)=1e-53
isogroup35477	Proteasome activator complex subunit 3 OS=Gallus gallus GN=PSME3 PE=1 SV=1 E(blastx)=5e-08
isogroup11655	tRNA (guanine-N(7)-)-methyltransferase non-catalytic subunit wdr4 OS=Danio rerio GN=wdr4 PE=2 SV=2 E(blastx)=1e-62
isogroup77061	Serine/threonine-protein kinase tousled-like 1-B OS=Danio rerio GN=tlk1b PE=2 SV=1 E(blastx)=1e-38
isogroup46855	Serine incorporator 1 OS=Rattus norvegicus GN=Serinc1 PE=1 SV=1 E(blastx)=3e-51
isogroup15911	Ribosome biogenesis protein bop1 OS=Danio rerio GN=bop1 PE=2 SV=1 E(blastx)=2e-68
isogroup57657	Histone-binding protein RBBP4 OS=Xenopus tropicalis GN=rbbp4 PE=2 SV=3 E(blastx)=2e-46
isogroup40432	ATPase family AAA domain-containing protein 3-A OS=Xenopus laevis GN=atad3-a PE=2 SV=1 E(blastx)=3e-58
isogroup16091	Probable aminopeptidase NPEPL1 OS=Mus musculus GN=Npepl1 PE=1 SV=1 E(blastx)=6e-94
isogroup20432	Protein NLRC3 OS=Homo sapiens GN=NLRC3 PE=2 SV=2 E(blastx)=9e-19
isogroup24645	F-box only protein 22 OS=Pongo abelii GN=FBXO22 PE=2 SV=1 E(blastx)=1e-33
isogroup62812	Probable thiopurine S-methyltransferase OS=Danio rerio GN=tpmt PE=2 SV=1 E(blastx)=1e-10
isogroup12158	DNA-directed RNA polymerases I and III subunit RPAC1 OS=Homo sapiens GN=POLR1C PE=1 SV=1 E(blastx)=1e-108
isogroup20002	U5 small nuclear ribonucleoprotein 40 kDa protein OS=Bos taurus GN=SNRNP40 PE=2 SV=1 E(blastx)=6e-20
isogroup44556	Insulin-like growth factor 2 mRNA-binding protein 2 OS=Homo sapiens GN=IGF2BP2 PE=1 SV=2 E(blastx)=2e-24
isogroup16584	ADP-ribosylation factor GTPase-activating protein 1 OS=Mus musculus GN=Arfgap1 PE=1 SV=2 E(blastx)=1e-97
isogroup4572	Excitatory amino acid transporter 3 OS=Oryctolagus cuniculus GN=SLC1A1 PE=2 SV=1 E(blastx)=2e-57
isogroup46423	Stonustoxin subunit beta OS=Synanceia horrida PE=1 SV=3 E(blastx)=5e-10
isogroup80655	50S ribosomal protein L6 OS=Acinetobacter baumannii (strain AYE) GN=rplF PE=3 SV=1 E(blastx)=8e-40
isogroup3326	Group XV phospholipase A2 OS=Bos taurus GN=PLA2G15 PE=1 SV=1 E(blastx)=9e-13
isogroup45787	Complement factor B OS=Pongo pygmaeus GN=CFB PE=3 SV=1 E(blastx)=4e-23
isogroup41708	Kinesin light chain 2 OS=Homo sapiens GN=KLC2 PE=1 SV=1 E(blastx)=1e-07
isogroup62320	Transposase for insertion sequences IS1326/IS1353 OS=Shigella flexneri GN=istA PE=3 SV=1 E(blastx)=9e-08
isogroup7908	THO complex subunit 7 homolog OS=Danio rerio GN=thoc7 PE=2 SV=1 E(blastx)=8e-108
isogroup16344	Gastrula zinc finger protein XlCGF49.1 (Fragment) OS=Xenopus laevis PE=3 SV=1 E(blastx)=3e-16
isogroup12705	Renin receptor OS=Pongo abelii GN=ATP6AP2 PE=2 SV=1 E(blastx)=2e-07
isogroup42064	Phosphomannomutase 1 OS=Mus musculus GN=Pmm1 PE=1 SV=1 E(blastx)=4e-21
isogroup41572	Phosphatidylinositol transfer protein beta isoform OS=Homo sapiens GN=PITPNB PE=1 SV=2 E(blastx)=3e-26
isogroup6121	Protein sel-1 homolog 1 OS=Homo sapiens GN=SEL1L PE=1 SV=3 E(blastx)=1e-22
isogroup41914	Signal transducer and activator of transcription 3 OS=Sus scrofa GN=STAT3 PE=1 SV=1 E(blastx)=4e-28
isogroup59995	Apolipoprotein B-100 OS=Homo sapiens GN=APOB PE=1 SV=2 E(blastx)=4e-12
isogroup29611	Allantoicase OS=Danio rerio GN=allc PE=2 SV=1 E(blastx)=3e-56
isogroup23891	p55-v-Fos-transforming protein OS=Avian retrovirus NK24 GN=V-FOS PE=3 SV=1 E(blastx)=1e-25
isogroup66584	Glucose-6-phosphatase OS=Felis catus GN=G6PC PE=2 SV=1 E(blastx)=3e-16
isogroup51686	Long-chain-fatty-acid--CoA ligase 4 OS=Rattus norvegicus GN=Acsl4 PE=1 SV=1 E(blastx)=3e-26
isogroup3297	Transmembrane protein 69 OS=Xenopus tropicalis GN=tmem69 PE=2 SV=1 E(blastx)=4e-64
isogroup81119	Tudor domain-containing protein 3 OS=Danio rerio GN=tdrd3 PE=2 SV=1 E(blastx)=7e-28
isogroup7589	Murinoglobulin-2 OS=Mus musculus GN=Mug2 PE=1 SV=2 E(blastx)=7e-28
isogroup20118	T-cell immunomodulatory protein (Fragment) OS=Macaca fascicularis GN=ITFG1 PE=2 SV=2 E(blastx)=6e-88
isogroup79853	Protein O-mannosyl-transferase 1 OS=Rattus norvegicus GN=Pomt1 PE=2 SV=1 E(blastx)=1e-17
isogroup2140	Deoxyribonuclease gamma OS=Homo sapiens GN=DNASE1L3 PE=1 SV=1 E(blastx)=4e-70
isogroup50412	Short/branched chain specific acyl-CoA dehydrogenase, mitochondrial OS=Homo sapiens GN=ACADSB PE=1 SV=1 E(blastx)=1e-52
isogroup65962	Peptidase inhibitor 15-A OS=Danio rerio GN=pi15a PE=3 SV=2 E(blastx)=1e-16
isogroup71628	RNA-binding protein 5-B OS=Xenopus laevis GN=rbm5-b PE=2 SV=1 E(blastx)=4e-38
isogroup750	Complement C3 (Fragment) OS=Oncorhynchus mykiss GN=c3 PE=1 SV=1 E(blastx)=5e-147
isogroup10809	E-selectin OS=Bos taurus GN=SELE PE=2 SV=1 E(blastx)=2e-44
isogroup69233	Alcohol dehydrogenase [NADP(+)] B OS=Danio rerio GN=akr1a1b PE=2 SV=1 E(blastx)=2e-34
isogroup26475	Protein phosphatase 1 regulatory subunit 12C OS=Homo sapiens GN=PPP1R12C PE=1 SV=1 E(blastx)=4e-33
isogroup29246	Endonuclease 8-like 3 OS=Homo sapiens GN=NEIL3 PE=1 SV=3 E(blastx)=2e-48
isogroup6953	UPF0454 protein C12orf49 homolog OS=Danio rerio GN=zgc:110063 PE=2 SV=1 E(blastx)=9e-82
isogroup1301	Ubiquitin carboxyl-terminal hydrolase isozyme L1 OS=Homo sapiens GN=UCHL1 PE=1 SV=2 E(blastx)=2e-93
isogroup61880	Dyslexia susceptibility 1 candidate gene 1 protein homolog OS=Rattus norvegicus GN=Dyx1c1 PE=1 SV=1 E(blastx)=1e-21
isogroup72169	Sodium- and chloride-dependent taurine transporter OS=Canis lupus familiaris GN=SLC6A6 PE=1 SV=2 E(blastx)=4e-34
isogroup9853	Ubiquitin-conjugating enzyme E2 C OS=Xenopus laevis GN=ube2c PE=1 SV=1 E(blastx)=3e-86
isogroup37983	Bile salt export pump OS=Homo sapiens GN=ABCB11 PE=1 SV=2 E(blastx)=1e-20
isogroup6628	Putative ribonuclease OS=Homo sapiens GN=YBEY PE=1 SV=2 E(blastx)=2e-64
isogroup9545	GTPase IMAP family member 4 OS=Rattus norvegicus GN=Gimap4 PE=1 SV=1 E(blastx)=2e-31
isogroup9863	Delta-like protein 4 OS=Homo sapiens GN=DLL4 PE=1 SV=1 E(blastx)=3e-53
isogroup3316	Myosin light polypeptide 6 OS=Rattus norvegicus GN=Myl6 PE=1 SV=3 E(blastx)=6e-89
isogroup75986	ELKS/Rab6-interacting/CAST family member 1 OS=Homo sapiens GN=ERC1 PE=1 SV=1 E(blastx)=2e-18
isogroup52548	Dual specificity protein kinase CLK1 OS=Homo sapiens GN=CLK1 PE=1 SV=2 E(blastx)=8e-17
isogroup59403	Glutamate receptor ionotropic, kainate 4 OS=Pan troglodytes GN=GRIK4 PE=2 SV=1 E(blastx)=4e-16
isogroup35747	Bifunctional 3'-phosphoadenosine 5'-phosphosulfate synthase 1 OS=Homo sapiens GN=PAPSS1 PE=1 SV=2 E(blastx)=5e-53
isogroup51418	Galactose-specific lectin nattectin OS=Thalassophryne nattereri PE=1 SV=1 E(blastx)=1e-21
isogroup16325	Inactive serine protease PAMR1 OS=Bos taurus GN=PAMR1 PE=2 SV=1 E(blastx)=4e-76
isogroup49060	Acyl-CoA dehydrogenase family member 11 OS=Gallus gallus GN=ACAD11 PE=2 SV=1 E(blastx)=4e-27
isogroup25907	Amine oxidase [flavin-containing] B OS=Cavia porcellus GN=MAOB PE=2 SV=2 E(blastx)=8e-26
isogroup3049	Interferon-induced protein 44 OS=Mus musculus GN=Ifi44 PE=2 SV=1 E(blastx)=6e-06
isogroup78032	Complement C5 OS=Homo sapiens GN=C5 PE=1 SV=4 E(blastx)=4e-15
isogroup21189	Nuclear factor interleukin-3-regulated protein OS=Danio rerio GN=nfil3 PE=2 SV=1 E(blastx)=6e-60
isogroup1754	Sodium/potassium-transporting ATPase subunit beta-233 OS=Anguilla anguilla GN=atnb233 PE=1 SV=1 E(blastx)=7e-23
isogroup4569	Transcriptional coactivator YAP1 OS=Danio rerio GN=yap1 PE=2 SV=2 E(blastx)=2e-22
isogroup68116	3-oxo-5-beta-steroid 4-dehydrogenase OS=Homo sapiens GN=AKR1D1 PE=1 SV=1 E(blastx)=6e-18
isogroup1868	Retinol dehydrogenase 7 OS=Rattus norvegicus GN=Rdh7 PE=2 SV=1 E(blastx)=1e-123
isogroup4994	U2 small nuclear ribonucleoprotein A' OS=Mus musculus GN=Snrpa1 PE=1 SV=2 E(blastx)=2e-29
isogroup29549	Endoplasmic reticulum-Golgi intermediate compartment protein 3 OS=Danio rerio GN=ergic3 PE=2 SV=1 E(blastx)=5e-60
isogroup2121	ATP-binding cassette sub-family F member 2 OS=Homo sapiens GN=ABCF2 PE=1 SV=2 E(blastx)=3e-144
isogroup40138	Testis-expressed protein 10 homolog OS=Danio rerio GN=tex10 PE=2 SV=2 E(blastx)=7e-08
isogroup11786	NEDD8-activating enzyme E1 catalytic subunit OS=Homo sapiens GN=UBA3 PE=1 SV=2 E(blastx)=2e-42
isogroup45125	Mesencephalic astrocyte-derived neurotrophic factor OS=Bos taurus GN=MANF PE=1 SV=2 E(blastx)=3e-46
isogroup80373	Nuclear pore complex protein Nup98-Nup96 OS=Homo sapiens GN=NUP98 PE=1 SV=4 E(blastx)=8e-26
isogroup11070	TraB domain-containing protein OS=Homo sapiens GN=TRABD PE=1 SV=1 E(blastx)=4e-71
isogroup10017	Beta-galactosidase OS=Mus musculus GN=Glb1 PE=1 SV=1 E(blastx)=2e-110
isogroup195	Putative monooxygenase p33MONOX OS=Danio rerio GN=p33monox PE=1 SV=1 E(blastx)=2e-76
isogroup36370	Sorting nexin-7 OS=Mus musculus GN=Snx7 PE=1 SV=1 E(blastx)=6e-41
isogroup5091	Insulin-like growth factor II OS=Oncorhynchus mykiss GN=igf2 PE=2 SV=1 E(blastx)=2e-116
isogroup2380	Mediator of RNA polymerase II transcription subunit 7 OS=Danio rerio GN=med7 PE=2 SV=1 E(blastx)=6e-129
isogroup3574	Ras-related protein Rab-35 OS=Rattus norvegicus GN=Rab35 PE=1 SV=1 E(blastx)=7e-130
isogroup44625	Tsukushin OS=Gallus gallus GN=TSKU PE=1 SV=1 E(blastx)=3e-31
isogroup38923	Serpin B6 OS=Macaca fascicularis GN=SERPINB6 PE=2 SV=1 E(blastx)=2e-41
isogroup26805	PiggyBac transposable element-derived protein 4 OS=Homo sapiens GN=PGBD4 PE=2 SV=3 E(blastx)=2e-12
isogroup12065	Vesicle-trafficking protein SEC22a OS=Homo sapiens GN=SEC22A PE=1 SV=1 E(blastx)=5e-81
isogroup45086	30S ribosomal protein S11 OS=Propionibacterium acnes (strain KPA171202 / DSM 16379) GN=rpsK PE=3 SV=1 E(blastx)=2e-21
isogroup47325	ER degradation-enhancing alpha-mannosidase-like protein 1 OS=Mus musculus GN=Edem1 PE=1 SV=1 E(blastx)=3e-33
isogroup6767	Myelin expression factor 2 OS=Homo sapiens GN=MYEF2 PE=1 SV=3 E(blastx)=7e-18
isogroup1694	Apoptosis-associated speck-like protein containing a CARD OS=Danio rerio GN=pycard PE=1 SV=1 E(blastx)=2e-22
isogroup24249	DENN domain-containing protein 1A OS=Homo sapiens GN=DENND1A PE=1 SV=2 E(blastx)=9e-46
isogroup77313	Isoaspartyl peptidase/L-asparaginase OS=Xenopus laevis GN=asrgl1 PE=2 SV=1 E(blastx)=6e-10
isogroup23762	Adenylate kinase isoenzyme 6 OS=Oryctolagus cuniculus GN=AK6 PE=2 SV=1 E(blastx)=2e-08
isogroup31166	Poly(ADP-ribose) glycohydrolase OS=Homo sapiens GN=PARG PE=1 SV=1 E(blastx)=1e-48
isogroup69183	Diablo homolog, mitochondrial OS=Mus musculus GN=Diablo PE=1 SV=2 E(blastx)=3e-07
isogroup17835	Sodium- and chloride-dependent taurine transporter OS=Bos taurus GN=SLC6A6 PE=2 SV=1 E(blastx)=2e-23
isogroup28522	LETM1 domain-containing protein 1 OS=Xenopus tropicalis GN=letmd1 PE=2 SV=1 E(blastx)=1e-13
isogroup59417	RNA-binding protein 12 OS=Homo sapiens GN=RBM12 PE=1 SV=1 E(blastx)=7e-10
isogroup3154	Microfibril-associated glycoprotein 4 OS=Bos taurus GN=MFAP4 PE=1 SV=2 E(blastx)=3e-70
isogroup61432	THO complex subunit 5 homolog OS=Danio rerio GN=thoc5 PE=2 SV=1 E(blastx)=2e-26
isogroup80121	Nuclear export mediator factor Nemf OS=Mus musculus GN=Nemf PE=1 SV=2 E(blastx)=2e-40
isogroup62177	Syntaxin-12 OS=Mus musculus GN=Stx12 PE=1 SV=1 E(blastx)=2e-38
isogroup2413	Ubiquitin-conjugating enzyme E2 L3 OS=Mus musculus GN=Ube2l3 PE=1 SV=1 E(blastx)=3e-74
isogroup4320	GRB2-associated and regulator of MAPK protein 2 OS=Homo sapiens GN=GAREM2 PE=1 SV=3 E(blastx)=8e-12
isogroup25400	Lipolysis-stimulated lipoprotein receptor OS=Mus musculus GN=Lsr PE=1 SV=1 E(blastx)=2e-50
isogroup36800	Actin-fragmin kinase OS=Physarum polycephalum PE=1 SV=2 E(blastx)=3e-06
isogroup80365	Focal adhesion kinase 1 OS=Xenopus laevis GN=ptk2 PE=2 SV=2 E(blastx)=2e-35
isogroup44972	CDK2-associated and cullin domain-containing protein 1 OS=Rattus norvegicus GN=Cacul1 PE=2 SV=1 E(blastx)=6e-22
isogroup67664	Sphingomyelin phosphodiesterase 2 OS=Homo sapiens GN=SMPD2 PE=1 SV=2 E(blastx)=4e-12
isogroup80781	Hexosaminidase D OS=Mus musculus GN=Hexdc PE=1 SV=1 E(blastx)=2e-09
isogroup2739	Acyl-CoA-binding protein OS=Bos taurus GN=DBI PE=1 SV=2 E(blastx)=4e-12
isogroup217	RING finger protein 122 OS=Mus musculus GN=Rnf122 PE=2 SV=1 E(blastx)=4e-47
isogroup759	Dehydrogenase/reductase SDR family member 1 OS=Mus musculus GN=Dhrs1 PE=1 SV=1 E(blastx)=2e-137
isogroup34	SPRY domain-containing protein 4 OS=Rattus norvegicus GN=Spryd4 PE=2 SV=1 E(blastx)=9e-70
isogroup40205	Protein phosphatase 1 regulatory subunit 7 OS=Rattus norvegicus GN=Ppp1r7 PE=1 SV=1 E(blastx)=1e-47
isogroup685	Sex hormone-binding globulin OS=Rattus norvegicus GN=Shbg PE=1 SV=1 E(blastx)=3e-46
isogroup9741	DnaJ homolog subfamily B member 9 OS=Homo sapiens GN=DNAJB9 PE=1 SV=1 E(blastx)=1e-29
isogroup56676	NACHT, LRR and PYD domains-containing protein 12 OS=Mus musculus GN=Nlrp12 PE=2 SV=1 E(blastx)=2e-17
isogroup43702	Putative oxidoreductase GLYR1 OS=Danio rerio GN=glyr1 PE=2 SV=1 E(blastx)=1e-58
isogroup15130	Importin-7 OS=Homo sapiens GN=IPO7 PE=1 SV=1 E(blastx)=5e-99
isogroup71680	Nuclear pore complex protein Nup155 OS=Homo sapiens GN=NUP155 PE=1 SV=1 E(blastx)=5e-30
isogroup72066	Receptor-type tyrosine-protein phosphatase beta OS=Homo sapiens GN=PTPRB PE=1 SV=3 E(blastx)=3e-41
isogroup49160	Pol polyprotein (Fragment) OS=Feline endogenous virus ECE1 GN=pol PE=3 SV=1 E(blastx)=4e-16
isogroup17357	CAP-Gly domain-containing linker protein 1 OS=Gallus gallus GN=CLIP1 PE=2 SV=1 E(blastx)=1e-19
isogroup31736	GDP-fucose protein O-fucosyltransferase 2 OS=Pan troglodytes GN=POFUT2 PE=2 SV=1 E(blastx)=3e-54
isogroup10656	Formin-binding protein 4 OS=Mus musculus GN=Fnbp4 PE=1 SV=2 E(blastx)=1e-19
isogroup8220	Mitochondrial-processing peptidase subunit alpha OS=Homo sapiens GN=PMPCA PE=1 SV=2 E(blastx)=4e-135
isogroup23297	Peptide chain release factor 1 OS=Desulfitobacterium hafniense (strain Y51) GN=prfA PE=3 SV=2 E(blastx)=2e-69
isogroup75016	Prolyl 4-hydroxylase subunit alpha-3 OS=Homo sapiens GN=P4HA3 PE=1 SV=1 E(blastx)=1e-20
isogroup32007	Galectin-8 OS=Rattus norvegicus GN=Lgals8 PE=2 SV=1 E(blastx)=2e-17
isogroup61801	5-aminolevulinate synthase, mitochondrial OS=Emericella nidulans (strain FGSC A4 / ATCC 38163 / CBS 112.46 / NRRL 194 / M139) GN=hemA PE=3 SV=2 E(blastx)=2e-46
isogroup41559	Tyrosine-protein phosphatase non-receptor type 6 OS=Homo sapiens GN=PTPN6 PE=1 SV=1 E(blastx)=5e-29
isogroup57300	Coiled-coil domain-containing protein 186 OS=Homo sapiens GN=CCDC186 PE=1 SV=2 E(blastx)=1e-12
isogroup25669	Septin-6 OS=Homo sapiens GN=SEPT6 PE=1 SV=4 E(blastx)=9e-57
isogroup11964	Poly(A) polymerase gamma OS=Homo sapiens GN=PAPOLG PE=1 SV=2 E(blastx)=4e-107
isogroup73087	Ankyrin repeat domain-containing protein 13C-A OS=Xenopus laevis GN=ankrd13c-a PE=2 SV=1 E(blastx)=1e-08
isogroup35149	Probable inactive tRNA-specific adenosine deaminase-like protein 3 OS=Danio rerio GN=adat3 PE=2 SV=2 E(blastx)=2e-34
isogroup50329	Calcium uniporter protein, mitochondrial OS=Mus musculus GN=Mcu PE=1 SV=2 E(blastx)=5e-26
isogroup32228	Tyrosine-protein kinase JAK1 OS=Danio rerio GN=jak1 PE=1 SV=1 E(blastx)=2e-16
isogroup36315	Copia protein OS=Drosophila melanogaster GN=GIP PE=1 SV=3 E(blastx)=2e-13
isogroup7877	Leucine-rich PPR motif-containing protein, mitochondrial OS=Xenopus tropicalis GN=lrpprc PE=2 SV=1 E(blastx)=4e-54
isogroup28624	Sodium-dependent dopamine transporter OS=Rattus norvegicus GN=Slc6a3 PE=2 SV=1 E(blastx)=4e-30
isogroup29557	Rod cGMP-specific 3',5'-cyclic phosphodiesterase subunit alpha OS=Canis lupus familiaris GN=PDE6A PE=2 SV=2 E(blastx)=5e-24
isogroup6946	Cytidine deaminase OS=Homo sapiens GN=CDA PE=1 SV=2 E(blastx)=8e-66
isogroup52967	Hydroxyacylglutathione hydrolase GloC OS=Escherichia coli (strain K12) GN=gloC PE=1 SV=1 E(blastx)=2e-23
isogroup25843	Glycine dehydrogenase (decarboxylating), mitochondrial OS=Gallus gallus GN=GLDC PE=1 SV=2 E(blastx)=4e-71
isogroup80933	Lysine-specific histone demethylase 1B OS=Homo sapiens GN=KDM1B PE=1 SV=3 E(blastx)=4e-31
isogroup76698	RNA-binding protein 12 OS=Mus musculus GN=Rbm12 PE=1 SV=3 E(blastx)=4e-10
isogroup9845	Xin actin-binding repeat-containing protein 2 OS=Homo sapiens GN=XIRP2 PE=1 SV=2 E(blastx)=3e-94
isogroup71989	Protein fantom OS=Mus musculus GN=Rpgrip1l PE=1 SV=2 E(blastx)=1e-06
isogroup57548	Schwannomin-interacting protein 1 OS=Homo sapiens GN=SCHIP1 PE=1 SV=1 E(blastx)=2e-06
isogroup32276	Adhesion G protein-coupled receptor F5 OS=Homo sapiens GN=ADGRF5 PE=1 SV=3 E(blastx)=5e-10
isogroup9466	Signal transducer and activator of transcription 1-alpha/beta OS=Homo sapiens GN=STAT1 PE=1 SV=2 E(blastx)=9e-19
isogroup55744	Enhancer of mRNA-decapping protein 4 OS=Danio rerio GN=edc4 PE=3 SV=1 E(blastx)=4e-09
isogroup66325	50S ribosomal protein L3 OS=Bradyrhizobium sp. (strain ORS 278) GN=rplC PE=3 SV=1 E(blastx)=8e-36
isogroup6322	UPF0587 protein C1orf123 homolog OS=Xenopus laevis PE=2 SV=1 E(blastx)=7e-85
isogroup7813	Epidermal growth factor receptor kinase substrate 8 OS=Homo sapiens GN=EPS8 PE=1 SV=1 E(blastx)=6e-76
isogroup7342	Nitric oxide synthase-interacting protein OS=Danio rerio GN=nosip PE=2 SV=1 E(blastx)=1e-87
isogroup67694	Tripartite motif-containing protein 29 OS=Homo sapiens GN=TRIM29 PE=1 SV=2 E(blastx)=8e-14
isogroup42599	Syntaxin-binding protein 2 OS=Canis lupus familiaris GN=STXBP2 PE=2 SV=1 E(blastx)=3e-28
isogroup11796	Stonustoxin subunit alpha OS=Synanceia horrida PE=1 SV=3 E(blastx)=8e-08
isogroup55453	Kelch domain-containing protein 3 OS=Homo sapiens GN=KLHDC3 PE=2 SV=1 E(blastx)=3e-32
isogroup3842	Arf-GAP with dual PH domain-containing protein 2 OS=Homo sapiens GN=ADAP2 PE=1 SV=1 E(blastx)=3e-135
isogroup15219	Transcription termination factor 4, mitochondrial OS=Homo sapiens GN=MTERF4 PE=1 SV=3 E(blastx)=5e-33
isogroup10523	NADH dehydrogenase [ubiquinone] 1 beta subcomplex subunit 7 OS=Bos taurus GN=NDUFB7 PE=1 SV=2 E(blastx)=8e-48
isogroup24661	Butyrophilin subfamily 1 member A1 OS=Homo sapiens GN=BTN1A1 PE=1 SV=3 E(blastx)=7e-27
isogroup53205	Peroxisome proliferator-activated receptor delta OS=Homo sapiens GN=PPARD PE=1 SV=1 E(blastx)=4e-48
isogroup3232	Vesicle-trafficking protein SEC22b-B OS=Danio rerio GN=sec22bb PE=2 SV=1 E(blastx)=1e-07
isogroup2221	Endophilin-B2 OS=Homo sapiens GN=SH3GLB2 PE=1 SV=1 E(blastx)=4e-69
isogroup34989	Metallophosphoesterase MPPED2 OS=Pongo abelii GN=MPPED2 PE=2 SV=1 E(blastx)=2e-74
isogroup23915	Cytoplasmic dynein 1 heavy chain 1 OS=Mus musculus GN=Dync1h1 PE=1 SV=2 E(blastx)=4e-66
isogroup27209	Serine/threonine-protein kinase Sgk3 OS=Rattus norvegicus GN=Sgk3 PE=1 SV=2 E(blastx)=1e-12
isogroup61396	Transcription factor 12 (Fragment) OS=Gallus gallus GN=TCF12 PE=2 SV=2 E(blastx)=2e-07
isogroup18281	Zinc finger protein 618 OS=Mus musculus GN=Znf618 PE=2 SV=3 E(blastx)=3e-13
isogroup22809	Cysteine-rich with EGF-like domain protein 2 OS=Danio rerio GN=creld2 PE=2 SV=2 E(blastx)=8e-17
isogroup6463	E3 ubiquitin/ISG15 ligase TRIM25 OS=Mus musculus GN=Trim25 PE=1 SV=2 E(blastx)=7e-09
isogroup79388	[Pyruvate dehydrogenase (acetyl-transferring)] kinase isozyme 2, mitochondrial OS=Rattus norvegicus GN=Pdk2 PE=1 SV=1 E(blastx)=5e-21
isogroup12917	Mitotic spindle-associated MMXD complex subunit MIP18 OS=Homo sapiens GN=FAM96B PE=1 SV=1 E(blastx)=4e-74
isogroup62569	Protein SamB OS=Salmonella typhimurium GN=samB PE=3 SV=1 E(blastx)=9e-12
isogroup58619	Glycogen debranching enzyme OS=Homo sapiens GN=AGL PE=1 SV=3 E(blastx)=4e-09
isogroup21386	Transcription factor E2F6 OS=Homo sapiens GN=E2F6 PE=1 SV=1 E(blastx)=8e-47
isogroup49076	Angiomotin OS=Homo sapiens GN=AMOT PE=1 SV=1 E(blastx)=1e-17
isogroup63193	RNA-binding protein Nova-2 OS=Homo sapiens GN=NOVA2 PE=1 SV=1 E(blastx)=1e-25
isogroup13146	DnaJ homolog subfamily B member 6 OS=Macaca fascicularis GN=DNAJB6 PE=2 SV=1 E(blastx)=1e-13
isogroup18859	Alanyl-tRNA editing protein Aarsd1 OS=Danio rerio GN=aarsd1 PE=2 SV=1 E(blastx)=7e-83
isogroup12667	Vacuolar protein sorting-associated protein 33B OS=Danio rerio GN=vps33b PE=2 SV=1 E(blastx)=5e-85
isogroup37936	UDP-glucuronosyltransferase 2A1 OS=Homo sapiens GN=UGT2A1 PE=1 SV=2 E(blastx)=7e-50
isogroup63075	Protein TolB OS=Ruegeria pomeroyi (strain ATCC 700808 / DSM 15171 / DSS-3) GN=tolB PE=3 SV=1 E(blastx)=9e-28
isogroup17485	NADH dehydrogenase [ubiquinone] iron-sulfur protein 6, mitochondrial OS=Pongo pygmaeus GN=NDUFS6 PE=2 SV=1 E(blastx)=5e-52
isogroup5736	Carbohydrate sulfotransferase 15 OS=Mus musculus GN=Chst15 PE=2 SV=1 E(blastx)=4e-81
isogroup2425	Survival of motor neuron-related-splicing factor 30 OS=Danio rerio GN=smndc1 PE=2 SV=1 E(blastx)=3e-121
isogroup20050	Tetratricopeptide repeat protein 30A OS=Danio rerio GN=ttc30a PE=2 SV=2 E(blastx)=2e-53
isogroup7883	NADH dehydrogenase [ubiquinone] 1 beta subcomplex subunit 11, mitochondrial OS=Mus musculus GN=Ndufb11 PE=1 SV=2 E(blastx)=9e-33
isogroup16224	Venom phosphodiesterase 2 OS=Crotalus adamanteus PE=1 SV=1 E(blastx)=3e-24
isogroup6723	Acyl-coenzyme A thioesterase 13 OS=Mus musculus GN=Acot13 PE=1 SV=1 E(blastx)=9e-59
isogroup74272	Leukemia inhibitory factor receptor OS=Canis lupus familiaris GN=LIFR PE=2 SV=1 E(blastx)=9e-10
isogroup19298	Leukocyte elastase inhibitor OS=Homo sapiens GN=SERPINB1 PE=1 SV=1 E(blastx)=1e-23
isogroup62033	Inositol oxygenase OS=Danio rerio GN=miox PE=2 SV=1 E(blastx)=5e-09
isogroup3515	Splicing factor 3B subunit 1 OS=Homo sapiens GN=SF3B1 PE=1 SV=3 E(blastx)=7e-131
isogroup64691	Rho-related GTP-binding protein RhoQ OS=Homo sapiens GN=RHOQ PE=1 SV=2 E(blastx)=3e-16
isogroup4838	F-actin-capping protein subunit alpha-2 OS=Gallus gallus GN=CAPZA2 PE=1 SV=1 E(blastx)=2e-179
isogroup14481	CCR4-NOT transcription complex subunit 7 OS=Mus musculus GN=Cnot7 PE=1 SV=1 E(blastx)=7e-72
isogroup5630	Dynein light chain Tctex-type 3 OS=Canis lupus familiaris GN=DYNLT3 PE=3 SV=1 E(blastx)=2e-49
isogroup26318	Ubiquitin carboxyl-terminal hydrolase 7 OS=Homo sapiens GN=USP7 PE=1 SV=2 E(blastx)=5e-80
isogroup5501	Ribosome biogenesis regulatory protein homolog OS=Mus musculus GN=Rrs1 PE=1 SV=1 E(blastx)=2e-33
isogroup7215	NACHT, LRR and PYD domains-containing protein 12 OS=Homo sapiens GN=NLRP12 PE=1 SV=2 E(blastx)=4e-15
isogroup18821	Histidine triad nucleotide-binding protein 3 OS=Danio rerio GN=hint3 PE=2 SV=1 E(blastx)=5e-23
isogroup53647	Ras-responsive element-binding protein 1 OS=Mus musculus GN=Rreb1 PE=1 SV=2 E(blastx)=8e-06
isogroup79179	Dual specificity protein kinase Ttk OS=Danio rerio GN=ttk PE=1 SV=2 E(blastx)=7e-32
isogroup13057	Peroxisomal carnitine O-octanoyltransferase OS=Rattus norvegicus GN=Crot PE=1 SV=3 E(blastx)=1e-39
isogroup4778	NADH dehydrogenase [ubiquinone] flavoprotein 2, mitochondrial OS=Pongo pygmaeus GN=NDUFV2 PE=2 SV=1 E(blastx)=2e-133
isogroup46973	CSC1-like protein 1 OS=Pongo abelii GN=TMEM63A PE=2 SV=1 E(blastx)=2e-25
isogroup76707	Chromodomain-helicase-DNA-binding protein 9 OS=Homo sapiens GN=CHD9 PE=1 SV=2 E(blastx)=2e-09
isogroup33842	Myosin-11 OS=Gallus gallus GN=MYH11 PE=1 SV=4 E(blastx)=1e-35
isogroup8643	Leucine-rich repeat flightless-interacting protein 2 OS=Xenopus tropicalis GN=lrrfip2 PE=2 SV=1 E(blastx)=3e-127
isogroup8498	Fructose-bisphosphate aldolase B OS=Sparus aurata GN=aldob PE=2 SV=2 E(blastx)=2e-109
isogroup5263	Vasorin OS=Xenopus tropicalis GN=vasn PE=2 SV=1 E(blastx)=2e-42
isogroup9355	Diacylglycerol kinase alpha OS=Sus scrofa GN=DGKA PE=1 SV=1 E(blastx)=5e-89
isogroup804	Voltage-dependent anion-selective channel protein 2 OS=Meleagris gallopavo GN=VDAC2 PE=1 SV=1 E(blastx)=6e-166
isogroup1703	Beta-glucuronidase OS=Mus musculus GN=Gusb PE=1 SV=2 E(blastx)=3e-150
isogroup49307	EF-hand calcium-binding domain-containing protein 7 OS=Xenopus laevis GN=efcab7 PE=2 SV=1 E(blastx)=6e-12
isogroup24936	Unconventional myosin-Ib OS=Mus musculus GN=Myo1b PE=1 SV=3 E(blastx)=9e-74
isogroup29333	Protein SDE2 homolog OS=Danio rerio GN=sde2 PE=2 SV=2 E(blastx)=3e-20
isogroup51037	Peptidyl-prolyl cis-trans isomerase FKBP10 OS=Mus musculus GN=Fkbp10 PE=1 SV=2 E(blastx)=7e-16
isogroup16979	Replication protein A 70 kDa DNA-binding subunit OS=Danio rerio GN=rpa1 PE=1 SV=1 E(blastx)=9e-109
isogroup14470	Reactive oxygen species modulator 1 OS=Mus musculus GN=Romo1 PE=2 SV=1 E(blastx)=3e-25
isogroup1427	Macrophage-stimulating protein receptor OS=Mus musculus GN=Mst1r PE=1 SV=3 E(blastx)=3e-81
isogroup40027	SH3 domain-binding glutamic acid-rich-like protein OS=Pongo abelii GN=SH3BGRL PE=3 SV=1 E(blastx)=5e-37
isogroup661	Coatomer subunit zeta-1 OS=Bos taurus GN=COPZ1 PE=1 SV=2 E(blastx)=6e-90
isogroup35162	Cytochrome c oxidase subunit NDUFA4 OS=Danio rerio GN=ndufa4 PE=3 SV=1 E(blastx)=3e-06
isogroup9195	Periphilin-1 OS=Mus musculus GN=Pphln1 PE=1 SV=1 E(blastx)=8e-16
isogroup75659	C-C chemokine receptor type 2 OS=Homo sapiens GN=CCR2 PE=1 SV=1 E(blastx)=3e-12
isogroup57320	General transcription factor IIH subunit 2 OS=Homo sapiens GN=GTF2H2 PE=1 SV=1 E(blastx)=2e-29
isogroup46071	Carbohydrate sulfotransferase 12 OS=Xenopus laevis GN=chst12 PE=2 SV=2 E(blastx)=1e-33
isogroup2630	39S ribosomal protein L3, mitochondrial OS=Mus musculus GN=Mrpl3 PE=1 SV=1 E(blastx)=1e-133
isogroup64784	Inhibitor of nuclear factor kappa-B kinase subunit alpha OS=Danio rerio GN=chuk PE=1 SV=1 E(blastx)=4e-17
isogroup47710	Homocysteine S-methyltransferase 2 OS=Saccharomyces cerevisiae (strain ATCC 204508 / S288c) GN=SAM4 PE=1 SV=1 E(blastx)=4e-10
isogroup62762	Dihydrolipoyllysine-residue acetyltransferase component of pyruvate dehydrogenase complex OS=Haemophilus influenzae (strain ATCC 51907 / DSM 11121 / KW20 / Rd) GN=aceF PE=3 SV=1 E(blastx)=6e-24
isogroup27654	BLOC-1-related complex subunit 5 OS=Danio rerio GN=borcs5 PE=2 SV=1 E(blastx)=7e-80
isogroup46234	p53 and DNA damage-regulated protein 1 OS=Mus musculus GN=Pdrg1 PE=2 SV=1 E(blastx)=4e-25
isogroup24427	Exosome complex exonuclease RRP44 OS=Mus musculus GN=Dis3 PE=1 SV=4 E(blastx)=4e-83
isogroup2116	Probable signal peptidase complex subunit 2 OS=Danio rerio GN=spcs2 PE=2 SV=1 E(blastx)=6e-127
isogroup29446	Storkhead-box protein 2 OS=Homo sapiens GN=STOX2 PE=2 SV=2 E(blastx)=6e-19
isogroup2514	Eukaryotic translation initiation factor 4E-binding protein 3-like OS=Danio rerio GN=eif4ebp3l PE=1 SV=1 E(blastx)=5e-48
isogroup79552	Bromodomain-containing protein 2 OS=Canis lupus familiaris GN=BRD2 PE=3 SV=1 E(blastx)=1e-13
isogroup64424	ATPase family AAA domain-containing protein 2 OS=Homo sapiens GN=ATAD2 PE=1 SV=1 E(blastx)=4e-45
isogroup38245	Transmembrane protein 241 OS=Xenopus laevis GN=tmem241 PE=2 SV=1 E(blastx)=7e-29
isogroup12836	Tubulin alpha-1 chain (Fragment) OS=Gallus gallus PE=1 SV=1 E(blastx)=3e-121
isogroup38694	Histone-binding protein RBBP4 OS=Danio rerio GN=rbbp4 PE=2 SV=3 E(blastx)=3e-81
isogroup5290	Transmembrane protein 17B OS=Danio rerio GN=Tmem17b PE=2 SV=1 E(blastx)=2e-72
isogroup7850	Coiled-coil domain-containing protein 22 OS=Danio rerio GN=ccdc22 PE=2 SV=1 E(blastx)=3e-77
isogroup14619	DNA mismatch repair protein Mlh1 OS=Homo sapiens GN=MLH1 PE=1 SV=1 E(blastx)=8e-81
isogroup68334	DNA-directed RNA polymerase II subunit RPB3 OS=Mus musculus GN=Polr2c PE=1 SV=2 E(blastx)=1e-09
isogroup77237	Myosin regulatory light chain 2, ventricular/cardiac muscle isoform OS=Rattus norvegicus GN=Myl2 PE=1 SV=2 E(blastx)=2e-24
isogroup11303	Ubiquitin carboxyl-terminal hydrolase 16 OS=Danio rerio GN=usp16 PE=3 SV=1 E(blastx)=3e-19
isogroup54841	Alpha-1,2-mannosyltransferase ALG9 OS=Mus musculus GN=Alg9 PE=2 SV=1 E(blastx)=2e-41
isogroup66849	Zinc finger protein 541 (Fragment) OS=Macaca fascicularis GN=ZNF541 PE=2 SV=2 E(blastx)=3e-07
isogroup5119	Ribonuclease inhibitor OS=Sus scrofa GN=RNH1 PE=1 SV=1 E(blastx)=5e-07
isogroup9175	E3 ubiquitin/ISG15 ligase TRIM25 OS=Homo sapiens GN=TRIM25 PE=1 SV=2 E(blastx)=2e-21
isogroup22499	Mitogen-activated protein kinase kinase kinase kinase 3 OS=Homo sapiens GN=MAP4K3 PE=1 SV=1 E(blastx)=2e-25
isogroup359	N(G),N(G)-dimethylarginine dimethylaminohydrolase 1 OS=Homo sapiens GN=DDAH1 PE=1 SV=3 E(blastx)=1e-90
isogroup4534	Calpain-1 catalytic subunit OS=Macaca fascicularis GN=CAPN1 PE=2 SV=1 E(blastx)=1e-21
isogroup44196	Solute carrier family 25 member 43 OS=Danio rerio GN=slc25a43 PE=2 SV=1 E(blastx)=7e-17
isogroup74303	Transmembrane 4 L6 family member 1 OS=Mesocricetus auratus GN=TM4SF1 PE=2 SV=1 E(blastx)=8e-10
isogroup12454	Zinc finger and BTB domain-containing protein 14 OS=Gallus gallus GN=ZBTB14 PE=2 SV=1 E(blastx)=3e-79
isogroup26185	Mitochondrial fission regulator 1-like OS=Danio rerio GN=mtfr1l PE=1 SV=1 E(blastx)=1e-54
isogroup77413	Mothers against decapentaplegic homolog 4 OS=Mus musculus GN=Smad4 PE=1 SV=2 E(blastx)=3e-12
isogroup21073	Chloride intracellular channel protein 1 OS=Homo sapiens GN=CLIC1 PE=1 SV=4 E(blastx)=2e-37
isogroup4917	Solute carrier family 35 member E3 OS=Danio rerio GN=slc35e3 PE=2 SV=1 E(blastx)=1e-172
isogroup26948	Cyclin-dependent kinase 4 OS=Ovis aries PE=2 SV=1 E(blastx)=2e-28
isogroup39503	Nicotinamide riboside kinase 2 OS=Homo sapiens GN=NMRK2 PE=1 SV=1 E(blastx)=1e-25
isogroup42547	V-type proton ATPase subunit d 1 OS=Danio rerio GN=atp6v0d1 PE=1 SV=1 E(blastx)=6e-76
isogroup1076	Transmembrane emp24 domain-containing protein 3 OS=Rattus norvegicus GN=Tmed3 PE=1 SV=1 E(blastx)=3e-83
isogroup73403	Galactose-specific lectin nattectin OS=Thalassophryne nattereri PE=1 SV=1 E(blastx)=5e-13
isogroup38138	Target of rapamycin complex 2 subunit MAPKAP1 OS=Pongo abelii GN=MAPKAP1 PE=2 SV=1 E(blastx)=3e-28
isogroup6272	Chromatin assembly factor 1 subunit A OS=Danio rerio GN=chaf1a PE=1 SV=1 E(blastx)=3e-28
isogroup1662	Synaptophysin-like protein 1 OS=Mus musculus GN=Sypl1 PE=1 SV=2 E(blastx)=3e-65
isogroup37259	Probable arginine--tRNA ligase, mitochondrial OS=Homo sapiens GN=RARS2 PE=1 SV=1 E(blastx)=1e-43
isogroup30219	Cingulin OS=Danio rerio GN=cgn PE=2 SV=1 E(blastx)=6e-28
isogroup2530	Long-chain-fatty-acid--CoA ligase ACSBG2 OS=Xenopus laevis GN=acsbg2 PE=2 SV=1 E(blastx)=1e-91
isogroup7372	Sequestosome-1 OS=Rattus norvegicus GN=Sqstm1 PE=1 SV=1 E(blastx)=3e-31
isogroup29267	Immediate early response 3-interacting protein 1 OS=Xenopus laevis GN=ier3ip1 PE=3 SV=1 E(blastx)=7e-46
isogroup9005	Adherens junction-associated protein 1 OS=Xenopus tropicalis GN=ajap1 PE=2 SV=1 E(blastx)=9e-60
isogroup38522	Decapping and exoribonuclease protein OS=Bos taurus GN=DXO PE=2 SV=1 E(blastx)=2e-09
isogroup30309	Solute carrier organic anion transporter family member 2B1 OS=Rattus norvegicus GN=Slco2b1 PE=1 SV=1 E(blastx)=2e-26
isogroup12518	Vacuolar protein sorting-associated protein 4B OS=Bos taurus GN=VPS4B PE=2 SV=1 E(blastx)=5e-97
isogroup27625	Mothers against decapentaplegic homolog 7 OS=Mus musculus GN=Smad7 PE=1 SV=1 E(blastx)=8e-64
isogroup9315	E3 ubiquitin-protein ligase RNF165 OS=Homo sapiens GN=RNF165 PE=1 SV=1 E(blastx)=7e-06
isogroup1912	DNA-binding protein RFXANK OS=Homo sapiens GN=RFXANK PE=1 SV=2 E(blastx)=4e-91
isogroup74023	Presequence protease, mitochondrial OS=Danio rerio GN=pitrm1 PE=2 SV=1 E(blastx)=3e-34
isogroup70461	Sideroflexin-5 OS=Homo sapiens GN=SFXN5 PE=1 SV=1 E(blastx)=2e-20
isogroup45020	HBS1-like protein OS=Bos taurus GN=HBS1L PE=2 SV=1 E(blastx)=6e-22
isogroup8399	Ubiquitin-associated and SH3 domain-containing protein B OS=Homo sapiens GN=UBASH3B PE=1 SV=2 E(blastx)=4e-109
isogroup78991	Jun dimerization protein 2 OS=Rattus norvegicus GN=Jdp2 PE=1 SV=1 E(blastx)=9e-21
isogroup6223	Chymotrypsin-like elastase family member 3B OS=Mus musculus GN=Cela3b PE=1 SV=1 E(blastx)=8e-108
isogroup52326	La-related protein 4 OS=Mus musculus GN=Larp4 PE=1 SV=2 E(blastx)=3e-13
isogroup66238	DTW domain-containing protein 2 OS=Homo sapiens GN=DTWD2 PE=1 SV=1 E(blastx)=3e-25
isogroup8182	Granulocyte colony-stimulating factor receptor OS=Mus musculus GN=Csf3r PE=1 SV=2 E(blastx)=5e-06
isogroup18498	Phosphatidate phosphatase LPIN1 OS=Mus musculus GN=Lpin1 PE=1 SV=1 E(blastx)=5e-62
isogroup7284	Protein Churchill OS=Danio rerio GN=churc1 PE=2 SV=1 E(blastx)=2e-66
isogroup29381	Putative cellulose synthesis regulatory protein OS=Shigella flexneri GN=yedQ PE=5 SV=2 E(blastx)=1e-24
isogroup36656	Lactose-binding lectin l-2 OS=Anguilla japonica GN=l-2 PE=1 SV=2 E(blastx)=4e-17
isogroup43242	Selenocysteine lyase OS=Xenopus laevis GN=scly PE=2 SV=1 E(blastx)=2e-25
isogroup22604	Putative E3 ubiquitin-protein ligase UNKL OS=Mus musculus GN=Unkl PE=2 SV=2 E(blastx)=7e-07
isogroup50814	V-type proton ATPase subunit d 1 OS=Mus musculus GN=Atp6v0d1 PE=1 SV=2 E(blastx)=1e-43
isogroup13906	LINE-1 reverse transcriptase homolog OS=Nycticebus coucang PE=3 SV=1 E(blastx)=2e-19
isogroup46062	Nuclear factor 1 C-type OS=Gallus gallus GN=NFIC PE=1 SV=1 E(blastx)=3e-21
isogroup3380	Cytosol aminopeptidase OS=Xenopus tropicalis GN=lap3 PE=2 SV=1 E(blastx)=7e-136
isogroup11423	Chemokine XC receptor 1 OS=Homo sapiens GN=XCR1 PE=1 SV=1 E(blastx)=2e-23
isogroup15268	Protein NLRC3 OS=Homo sapiens GN=NLRC3 PE=2 SV=2 E(blastx)=3e-10
isogroup32174	Protein Tob1 OS=Homo sapiens GN=TOB1 PE=1 SV=1 E(blastx)=4e-26
isogroup55901	UPF0764 protein C16orf89 OS=Homo sapiens GN=C16orf89 PE=1 SV=2 E(blastx)=6e-19
isogroup470	Septin-6 OS=Homo sapiens GN=SEPT6 PE=1 SV=4 E(blastx)=4e-60
isogroup69374	Pentraxin fusion protein OS=Xenopus laevis GN=pxn1 PE=2 SV=1 E(blastx)=6e-16
isogroup24877	CKLF-like MARVEL transmembrane domain-containing protein 3 OS=Mus musculus GN=Cmtm3 PE=2 SV=1 E(blastx)=5e-30
isogroup80764	FGFR1 oncogene partner 2 homolog OS=Danio rerio GN=fgfr1op2 PE=2 SV=1 E(blastx)=7e-29
isogroup3252	tRNA wybutosine-synthesizing protein 5 OS=Gallus gallus GN=TYW5 PE=3 SV=1 E(blastx)=4e-161
isogroup51958	Prolactin regulatory element-binding protein OS=Homo sapiens GN=PREB PE=1 SV=2 E(blastx)=2e-17
isogroup3488	Cytochrome b5 OS=Rattus norvegicus GN=Cyb5a PE=1 SV=2 E(blastx)=3e-26
isogroup73521	CCR4-NOT transcription complex subunit 1 OS=Danio rerio GN=cnot1 PE=2 SV=1 E(blastx)=2e-41
isogroup826	Exosome complex component CSL4 OS=Homo sapiens GN=EXOSC1 PE=1 SV=1 E(blastx)=6e-110
isogroup8276	Histone chaperone asf1b-B OS=Danio rerio GN=asf1bb PE=2 SV=1 E(blastx)=2e-110
isogroup33233	E3 ubiquitin-protein ligase RLIM OS=Mus musculus GN=Rlim PE=1 SV=2 E(blastx)=4e-20
isogroup25495	Protein NipSnap homolog 3B OS=Homo sapiens GN=NIPSNAP3B PE=2 SV=1 E(blastx)=3e-06
isogroup63890	Ammonium transporter Rh type A OS=Canis lupus familiaris GN=RHAG PE=2 SV=1 E(blastx)=2e-21
isogroup11635	Zinc finger CCCH domain-containing protein 7A OS=Homo sapiens GN=ZC3H7A PE=1 SV=1 E(blastx)=1e-66
isogroup41330	Dystonin OS=Mus musculus GN=Dst PE=1 SV=2 E(blastx)=2e-08
isogroup9652	1-acylglycerol-3-phosphate O-acyltransferase ABHD5 OS=Sus scrofa GN=ABHD5 PE=2 SV=1 E(blastx)=2e-49
isogroup4942	Cytochrome P450 4V2 OS=Pongo abelii GN=CYP4V2 PE=2 SV=1 E(blastx)=2e-28
isogroup16383	Interferon-induced protein 44-like OS=Homo sapiens GN=IFI44L PE=2 SV=3 E(blastx)=9e-31
isogroup20729	UTP--glucose-1-phosphate uridylyltransferase OS=Homo sapiens GN=UGP2 PE=1 SV=5 E(blastx)=3e-53
isogroup15539	Intraflagellar transport protein 57 homolog OS=Mus musculus GN=Ift57 PE=1 SV=1 E(blastx)=7e-87
isogroup14079	Chitotriosidase-1 OS=Mus musculus GN=Chit1 PE=1 SV=2 E(blastx)=2e-06
isogroup58498	Elongation factor Ts OS=Acidovorax sp. (strain JS42) GN=tsf PE=3 SV=1 E(blastx)=2e-20
isogroup37147	STE20/SPS1-related proline-alanine-rich protein kinase OS=Homo sapiens GN=STK39 PE=1 SV=3 E(blastx)=2e-46
isogroup27089	E3 ubiquitin-protein ligase RNF167 OS=Mus musculus GN=Rnf167 PE=2 SV=1 E(blastx)=6e-33
isogroup524	Putative L-aspartate dehydrogenase OS=Danio rerio GN=aspdh PE=2 SV=1 E(blastx)=2e-136
isogroup80328	Protein preY, mitochondrial OS=Bos taurus GN=PREY PE=3 SV=1 E(blastx)=1e-25
isogroup50741	Transforming growth factor beta regulator 1 OS=Rattus norvegicus GN=Tbrg1 PE=2 SV=2 E(blastx)=5e-08
isogroup4327	Choline transporter-like protein 2 OS=Salmo salar GN=slc44a2 PE=2 SV=1 E(blastx)=3e-64
isogroup55280	tRNA (cytosine(34)-C(5))-methyltransferase OS=Xenopus tropicalis GN=nsun2 PE=2 SV=1 E(blastx)=2e-46
isogroup77378	NHL repeat-containing protein 3 OS=Pongo abelii GN=NHLRC3 PE=2 SV=1 E(blastx)=4e-22
isogroup484	SAP domain-containing ribonucleoprotein OS=Mus musculus GN=Sarnp PE=1 SV=3 E(blastx)=6e-46
isogroup44216	Chordin-like protein 2 OS=Homo sapiens GN=CHRDL2 PE=1 SV=1 E(blastx)=1e-18
isogroup30662	Chromodomain-helicase-DNA-binding protein 2 OS=Homo sapiens GN=CHD2 PE=1 SV=2 E(blastx)=9e-38
isogroup2027	UDP-N-acetylglucosamine/UDP-glucose/GDP-mannose transporter OS=Pongo abelii GN=SLC35D2 PE=2 SV=1 E(blastx)=1e-179
isogroup65717	Nuclear envelope integral membrane protein 1 OS=Mus musculus GN=Nemp1 PE=1 SV=2 E(blastx)=1e-24
isogroup65216	DNA polymerase eta OS=Mus musculus GN=Polh PE=1 SV=1 E(blastx)=1e-28
isogroup13249	TRMT1-like protein OS=Macaca fascicularis GN=TRMT1L PE=2 SV=1 E(blastx)=5e-51
isogroup11482	Alpha-ketoglutarate-dependent dioxygenase alkB homolog 6 OS=Danio rerio GN=alkbh6 PE=2 SV=1 E(blastx)=3e-13
isogroup22054	Mitogen-activated protein kinase kinase kinase 14 OS=Mus musculus GN=Map3k14 PE=1 SV=1 E(blastx)=1e-15
isogroup12379	LINE-1 retrotransposable element ORF2 protein OS=Mus musculus GN=Pol PE=1 SV=2 E(blastx)=2e-20
isogroup20825	60S acidic ribosomal protein P2 OS=Homo sapiens GN=RPLP2 PE=1 SV=1 E(blastx)=3e-25
isogroup9988	Mitochondrial import receptor subunit TOM20 homolog OS=Pongo abelii GN=TOMM20 PE=2 SV=1 E(blastx)=2e-60
isogroup1571	Pyridine nucleotide-disulfide oxidoreductase domain-containing protein 2 OS=Homo sapiens GN=PYROXD2 PE=1 SV=2 E(blastx)=2e-141
isogroup43670	Rho GTPase-activating protein 12 OS=Homo sapiens GN=ARHGAP12 PE=1 SV=1 E(blastx)=1e-10
isogroup8055	NFU1 iron-sulfur cluster scaffold homolog, mitochondrial OS=Homo sapiens GN=NFU1 PE=1 SV=2 E(blastx)=1e-82
isogroup6426	Putative methyltransferase DDB_G0268948 OS=Dictyostelium discoideum GN=DDB_G0268948 PE=1 SV=2 E(blastx)=2e-21
isogroup2408	GTPase IMAP family member 4 OS=Homo sapiens GN=GIMAP4 PE=1 SV=1 E(blastx)=2e-18
isogroup6555	Myocardial zonula adherens protein OS=Rattus norvegicus GN=Myzap PE=1 SV=1 E(blastx)=4e-37
isogroup49965	Poly [ADP-ribose] polymerase 15 OS=Homo sapiens GN=PARP15 PE=1 SV=2 E(blastx)=3e-26
isogroup29329	Transforming protein cbl OS=Cas-NS-1 murine leukemia virus GN=V-CBL PE=3 SV=1 E(blastx)=9e-62
isogroup51281	Cell division cycle protein 23 homolog OS=Homo sapiens GN=CDC23 PE=1 SV=3 E(blastx)=1e-52
isogroup31957	ATP-dependent RNA helicase SUPV3L1, mitochondrial OS=Danio rerio GN=supv3l1 PE=2 SV=1 E(blastx)=1e-84
isogroup1323	E3 ubiquitin-protein ligase UBR1 OS=Mus musculus GN=Ubr1 PE=1 SV=2 E(blastx)=4e-169
isogroup14936	Pleckstrin homology domain-containing family A member 6 OS=Mus musculus GN=Plekha6 PE=1 SV=1 E(blastx)=4e-54
isogroup21783	Receptor-transporting protein 3 OS=Mus musculus GN=Rtp3 PE=1 SV=2 E(blastx)=8e-18
isogroup53439	U4/U6.U5 tri-snRNP-associated protein 1 OS=Homo sapiens GN=SART1 PE=1 SV=1 E(blastx)=7e-10
isogroup40413	Tyrosine-protein kinase Mer OS=Mus musculus GN=Mertk PE=1 SV=1 E(blastx)=4e-12
isogroup2887	3-oxo-5-beta-steroid 4-dehydrogenase OS=Homo sapiens GN=AKR1D1 PE=1 SV=1 E(blastx)=2e-141
isogroup240	BCL2/adenovirus E1B 19 kDa protein-interacting protein 3-like OS=Bos taurus GN=BNIP3L PE=2 SV=1 E(blastx)=1e-67
isogroup20745	Heterogeneous nuclear ribonucleoprotein L OS=Homo sapiens GN=HNRNPL PE=1 SV=2 E(blastx)=2e-28
isogroup67298	Sushi, von Willebrand factor type A, EGF and pentraxin domain-containing protein 1 OS=Homo sapiens GN=SVEP1 PE=1 SV=3 E(blastx)=6e-06
isogroup5775	Coatomer subunit beta OS=Danio rerio GN=copb1 PE=2 SV=1 E(blastx)=5e-148
isogroup33748	Acetyl-coenzyme A synthetase, cytoplasmic OS=Homo sapiens GN=ACSS2 PE=1 SV=1 E(blastx)=1e-36
isogroup4103	WD repeat-containing protein 44 OS=Bos taurus GN=WDR44 PE=1 SV=1 E(blastx)=7e-171
isogroup45911	MARVEL domain-containing protein 2 OS=Homo sapiens GN=MARVELD2 PE=1 SV=2 E(blastx)=5e-43
isogroup1133	Small ubiquitin-related modifier 3 OS=Bos taurus GN=SUMO3 PE=3 SV=1 E(blastx)=2e-55
isogroup5691	ATP-binding cassette sub-family B member 6, mitochondrial OS=Xenopus tropicalis GN=abcb6 PE=2 SV=1 E(blastx)=3e-140
isogroup53129	PH domain leucine-rich repeat-containing protein phosphatase 1 OS=Mus musculus GN=Phlpp1 PE=1 SV=2 E(blastx)=3e-15
isogroup48803	ATP-dependent RNA helicase DDX55 OS=Danio rerio GN=ddx55 PE=2 SV=2 E(blastx)=9e-58
isogroup29465	Short coiled-coil protein OS=Rattus norvegicus GN=Scoc PE=2 SV=1 E(blastx)=9e-17
isogroup2539	Transcription factor 25 OS=Homo sapiens GN=TCF25 PE=1 SV=1 E(blastx)=1e-109
isogroup46900	Phospholipase B1, membrane-associated OS=Mus musculus GN=Plb1 PE=1 SV=2 E(blastx)=8e-14
isogroup44141	TBC domain-containing protein kinase-like protein OS=Mus musculus GN=Tbck PE=1 SV=1 E(blastx)=9e-51
isogroup3748	Peroxiredoxin-4 OS=Mus musculus GN=Prdx4 PE=1 SV=1 E(blastx)=3e-152
isogroup13895	Pre-mRNA-processing-splicing factor 8 OS=Homo sapiens GN=PRPF8 PE=1 SV=2 E(blastx)=1e-127
isogroup3743	Alanine--glyoxylate aminotransferase 2, mitochondrial OS=Bos taurus GN=AGXT2 PE=2 SV=1 E(blastx)=4e-15
isogroup8424	Acyl-CoA-binding protein OS=Bos taurus GN=DBI PE=1 SV=2 E(blastx)=2e-12
isogroup16915	Regulator of chromosome condensation OS=Homo sapiens GN=RCC1 PE=1 SV=1 E(blastx)=3e-62
isogroup41882	Palmitoyltransferase ZDHHC17 OS=Rattus norvegicus GN=Zdhhc17 PE=1 SV=1 E(blastx)=2e-42
isogroup2099	Coiled-coil domain-containing protein 115 OS=Danio rerio GN=ccdc115 PE=2 SV=1 E(blastx)=2e-57
isogroup24849	Protein FAM214A OS=Danio rerio GN=fam214a PE=2 SV=2 E(blastx)=3e-27
isogroup75933	Phosphatidylinositol 4-kinase alpha OS=Bos taurus GN=PI4KA PE=2 SV=2 E(blastx)=3e-43
isogroup8189	39S ribosomal protein L22, mitochondrial OS=Xenopus tropicalis GN=mrpl22 PE=2 SV=1 E(blastx)=5e-92
isogroup33462	DNA-directed RNA polymerase III subunit RPC7-like OS=Homo sapiens GN=POLR3GL PE=1 SV=1 E(blastx)=1e-18
isogroup26257	Zinc finger protein 235 OS=Mus musculus GN=Znf235 PE=2 SV=1 E(blastx)=9e-52
isogroup56561	Stonustoxin subunit alpha OS=Synanceia horrida PE=1 SV=3 E(blastx)=3e-11
isogroup10479	Glutathione S-transferase A OS=Pleuronectes platessa PE=2 SV=1 E(blastx)=7e-13
isogroup78584	USP6 N-terminal-like protein OS=Mus musculus GN=Usp6nl PE=1 SV=2 E(blastx)=4e-21
isogroup16781	Limb region 1 homolog-like protein OS=Danio rerio GN=lmbr1l PE=2 SV=1 E(blastx)=2e-81
isogroup11950	Mitochondrial peptide methionine sulfoxide reductase OS=Homo sapiens GN=MSRA PE=1 SV=1 E(blastx)=8e-70
isogroup486	Prostaglandin E synthase 3 OS=Oryctolagus cuniculus GN=PTGES3 PE=3 SV=1 E(blastx)=8e-47
isogroup318	Differentially expressed in FDCP 6 homolog OS=Danio rerio GN=def6 PE=2 SV=1 E(blastx)=2e-169
isogroup47000	Pyruvate dehydrogenase E1 component OS=Cupriavidus necator (strain ATCC 17699 / H16 / DSM 428 / Stanier 337) GN=pdhA PE=3 SV=1 E(blastx)=4e-30
isogroup31207	Serine/threonine-protein phosphatase 2A 55 kDa regulatory subunit B delta isoform OS=Danio rerio GN=ppp2r2d PE=2 SV=1 E(blastx)=1e-52
isogroup57235	Ubiquitin-conjugating enzyme E2 G2 OS=Bos taurus GN=UBE2G2 PE=2 SV=1 E(blastx)=8e-22
isogroup71079	E3 ubiquitin/ISG15 ligase TRIM25 OS=Mus musculus GN=Trim25 PE=1 SV=2 E(blastx)=3e-17
isogroup74280	Protein phosphatase 1B OS=Mus musculus GN=Ppm1b PE=1 SV=1 E(blastx)=1e-14
isogroup12684	G patch domain-containing protein 11 OS=Danio rerio GN=gpatch11 PE=2 SV=1 E(blastx)=2e-40
isogroup3037	PEST proteolytic signal-containing nuclear protein OS=Bos taurus GN=PCNP PE=2 SV=1 E(blastx)=9e-40
isogroup26204	SWI/SNF-related matrix-associated actin-dependent regulator of chromatin subfamily A member 5 OS=Homo sapiens GN=SMARCA5 PE=1 SV=1 E(blastx)=3e-76
isogroup13223	Meiosis-specific with OB domain-containing protein OS=Macaca fascicularis GN=MEIOB PE=2 SV=1 E(blastx)=4e-06
isogroup46841	Chloride intracellular channel protein 4 OS=Homo sapiens GN=CLIC4 PE=1 SV=4 E(blastx)=8e-31
isogroup65642	Putative interleukin-17 receptor E-like OS=Homo sapiens GN=IL17REL PE=2 SV=2 E(blastx)=7e-10
isogroup71386	Ras-related protein Rab-24 OS=Mus musculus GN=Rab24 PE=1 SV=2 E(blastx)=8e-25
isogroup39123	Poly [ADP-ribose] polymerase 15 OS=Homo sapiens GN=PARP15 PE=1 SV=2 E(blastx)=1e-35
isogroup19334	Transcriptional enhancer factor TEF-5 OS=Gallus gallus GN=TEAD3 PE=2 SV=2 E(blastx)=2e-86
isogroup55339	U3 small nucleolar RNA-associated protein 18 homolog OS=Homo sapiens GN=UTP18 PE=1 SV=3 E(blastx)=1e-31
[truncated: 17,718 more rows]
