# Supplementary material for: Comparative transcriptomics of sympatric species of coral reef fishes (genus: Haemulon)
Source: PeerJ. 2019 Mar 1;7:e6541. doi: 10.7717/peerj.6541 (PMC6398375; doi:10.7717/peerj.6541)
Supplement: Supplemental Information 6 [file peerj-07-6541-s006.zip › Hmacrostomum-assembly&annotation/hmcaro-seq2iso.tab]

TR1|c0_g1_i1	isogroup27438
TR1|c0_g1_i2	isogroup7474
TR1|c0_g2_i1	isogroup40675
TR2|c0_g1_i1	isogroup32708
TR3|c0_g1_i1	isogroup41984
TR3|c1_g1_i1	isogroup5002
TR3|c1_g1_i2	isogroup32175
TR3|c1_g1_i3	isogroup5002
TR3|c1_g2_i1	isogroup80012
TR3|c1_g3_i1	isogroup46151
TR4|c0_g1_i1	isogroup16681
TR4|c0_g1_i2	isogroup16681
TR5|c0_g1_i1	isogroup44637
TR6|c0_g1_i1	isogroup62020
TR7|c0_g1_i1	isogroup26631
TR7|c0_g1_i2	isogroup10334
TR7|c0_g2_i1	isogroup10334
TR8|c0_g1_i1	isogroup33410
TR9|c0_g1_i1	isogroup59207
TR10|c0_g1_i1	isogroup14259
TR10|c0_g2_i1	isogroup14259
TR11|c0_g1_i1	isogroup37670
TR12|c0_g1_i1	isogroup20534
TR13|c0_g3_i1	isogroup2853
TR13|c0_g3_i2	isogroup46716
TR13|c0_g3_i3	isogroup2853
TR13|c0_g5_i1	isogroup31166
TR13|c0_g6_i2	isogroup10578
TR13|c0_g7_i1	isogroup9135
TR13|c0_g8_i1	isogroup7349
TR13|c0_g8_i3	isogroup7349
TR13|c0_g9_i1	isogroup37098
TR13|c0_g11_i1	isogroup37098
TR14|c0_g1_i1	isogroup25978
TR15|c0_g1_i1	isogroup22043
TR16|c0_g1_i1	isogroup25070
TR17|c0_g1_i1	isogroup62021
TR18|c0_g1_i1	isogroup60614
TR19|c0_g1_i1	isogroup30665
TR19|c1_g1_i1	isogroup19053
TR19|c1_g2_i1	isogroup43361
TR19|c1_g3_i1	isogroup25564
TR19|c1_g4_i1	isogroup70533
TR19|c1_g5_i1	isogroup25071
TR19|c1_g6_i1	isogroup25564
TR19|c1_g7_i1	isogroup19053
TR19|c1_g8_i1	isogroup43361
TR19|c1_g9_i1	isogroup43361
TR19|c1_g10_i1	isogroup43361
TR20|c0_g1_i1	isogroup66570
TR21|c0_g1_i1	isogroup19417
TR22|c0_g1_i1	isogroup61609
TR23|c0_g1_i1	isogroup67506
TR23|c0_g2_i1	isogroup67506
TR25|c0_g1_i1	isogroup28467
TR25|c0_g2_i1	isogroup28467
TR26|c0_g1_i1	isogroup28175
TR26|c0_g2_i1	isogroup28175
TR27|c0_g1_i1	isogroup59509
TR28|c0_g1_i1	isogroup44479
TR29|c0_g1_i1	isogroup31829
TR29|c0_g2_i1	isogroup31829
TR30|c0_g1_i1	isogroup44998
TR31|c0_g1_i1	isogroup75249
TR32|c0_g1_i1	isogroup13852
TR32|c0_g1_i2	isogroup13852
TR33|c0_g1_i1	isogroup30666
TR35|c0_g1_i1	isogroup47810
TR36|c0_g1_i1	isogroup39526
TR36|c0_g2_i1	isogroup16626
TR36|c0_g3_i1	isogroup39526
TR36|c1_g1_i1	isogroup67775
TR36|c1_g1_i2	isogroup3865
TR36|c1_g2_i1	isogroup29598
TR36|c1_g3_i1	isogroup29598
TR36|c1_g3_i2	isogroup29598
TR36|c1_g4_i1	isogroup40676
TR37|c1_g1_i1	isogroup15832
TR37|c1_g2_i1	isogroup15832
TR38|c0_g1_i1	isogroup36520
TR39|c0_g1_i1	isogroup13328
TR39|c0_g2_i1	isogroup31492
TR39|c1_g1_i1	isogroup18422
TR39|c2_g1_i1	isogroup6375
TR39|c2_g2_i1	isogroup6375
TR39|c3_g1_i1	isogroup27730
TR39|c3_g2_i1	isogroup27730
TR39|c3_g3_i1	isogroup27730
TR39|c4_g1_i1	isogroup9173
TR39|c4_g2_i1	isogroup49359
TR39|c4_g3_i1	isogroup49360
TR39|c5_g1_i1	isogroup2035
TR39|c5_g1_i2	isogroup2035
TR39|c5_g1_i3	isogroup2035
TR39|c5_g2_i1	isogroup2035
TR39|c5_g3_i1	isogroup10237
TR39|c5_g3_i2	isogroup10237
TR40|c0_g1_i1	isogroup33758
TR41|c0_g1_i1	isogroup3912
TR41|c0_g1_i2	isogroup3912
TR42|c0_g1_i1	isogroup60048
TR43|c0_g1_i1	isogroup9584
TR44|c0_g1_i1	isogroup41695
TR44|c1_g1_i1	isogroup28468
TR44|c1_g1_i2	isogroup28468
TR45|c0_g1_i1	isogroup14872
TR45|c0_g2_i1	isogroup69627
TR45|c0_g3_i1	isogroup14872
TR45|c0_g4_i1	isogroup54722
TR45|c0_g5_i3	isogroup40320
TR45|c0_g6_i1	isogroup72903
TR45|c0_g7_i1	isogroup3530
TR45|c0_g8_i1	isogroup50169
TR45|c0_g9_i1	isogroup50169
TR46|c1_g1_i1	isogroup11426
TR46|c1_g2_i1	isogroup20137
TR46|c1_g3_i1	isogroup20137
TR46|c1_g3_i2	isogroup20137
TR46|c1_g4_i1	isogroup38808
TR46|c1_g5_i1	isogroup38808
TR46|c1_g6_i1	isogroup34140
TR46|c1_g7_i1	isogroup20137
TR47|c0_g1_i1	isogroup47451
TR47|c1_g1_i1	isogroup9858
TR47|c1_g2_i1	isogroup9858
TR48|c0_g1_i1	isogroup28792
TR48|c0_g2_i1	isogroup28792
TR49|c0_g1_i1	isogroup34852
TR49|c1_g1_i1	isogroup55192
TR49|c2_g1_i1	isogroup70210
TR49|c2_g2_i1	isogroup16399
TR49|c2_g2_i2	isogroup55952
TR49|c2_g3_i1	isogroup57260
TR49|c2_g4_i1	isogroup79723
TR49|c3_g1_i1	isogroup23611
TR49|c3_g2_i1	isogroup23611
TR49|c3_g2_i2	isogroup35802
TR49|c3_g2_i3	isogroup23611
TR49|c4_g1_i1	isogroup17008
TR49|c4_g1_i2	isogroup17008
TR49|c4_g2_i1	isogroup30329
TR49|c4_g2_i2	isogroup3207
TR49|c4_g2_i3	isogroup3207
TR49|c4_g2_i4	isogroup30329
TR49|c4_g3_i1	isogroup40004
TR49|c4_g4_i1	isogroup15718
TR49|c4_g5_i1	isogroup7214
TR49|c4_g5_i2	isogroup44804
TR49|c4_g5_i3	isogroup16341
TR49|c4_g5_i4	isogroup16177
TR49|c4_g6_i1	isogroup8245
TR49|c4_g6_i2	isogroup7237
TR49|c4_g7_i1	isogroup59208
TR50|c1_g1_i1	isogroup4408
TR50|c1_g1_i2	isogroup4408
TR51|c0_g1_i1	isogroup41190
TR51|c1_g1_i1	isogroup3949
TR52|c0_g1_i1	isogroup80654
TR52|c0_g2_i1	isogroup32366
TR52|c0_g3_i1	isogroup31649
TR52|c0_g4_i1	isogroup14677
TR52|c0_g5_i1	isogroup39677
TR52|c0_g5_i2	isogroup51464
TR52|c0_g5_i3	isogroup39677
TR52|c0_g6_i1	isogroup14456
TR52|c0_g7_i1	isogroup32366
TR52|c0_g8_i1	isogroup53741
TR52|c0_g9_i1	isogroup14677
TR52|c0_g10_i1	isogroup14456
TR52|c0_g11_i1	isogroup80988
TR53|c0_g1_i1	isogroup31167
TR53|c1_g1_i1	isogroup25072
TR55|c0_g1_i1	isogroup62022
TR56|c0_g1_i1	isogroup30830
TR56|c0_g2_i1	isogroup30830
TR57|c0_g1_i1	isogroup39351
TR57|c1_g1_i1	isogroup57558
TR58|c0_g1_i1	isogroup16682
TR59|c0_g1_i1	isogroup75568
TR60|c0_g1_i1	isogroup1230
TR60|c1_g1_i1	isogroup17136
TR60|c1_g2_i1	isogroup17136
TR60|c1_g3_i1	isogroup17136
TR60|c1_g4_i1	isogroup17136
TR60|c2_g1_i1	isogroup51242
TR61|c0_g1_i1	isogroup10610
TR61|c0_g2_i1	isogroup3681
TR61|c1_g1_i1	isogroup45807
TR61|c1_g2_i1	isogroup44638
TR61|c1_g3_i1	isogroup1402
TR61|c1_g3_i2	isogroup1402
TR61|c1_g3_i3	isogroup33218
TR61|c1_g3_i4	isogroup1402
TR61|c1_g3_i5	isogroup1402
TR61|c1_g3_i6	isogroup1402
TR61|c1_g3_i7	isogroup1402
TR61|c1_g3_i8	isogroup1402
TR61|c1_g4_i1	isogroup33218
TR61|c1_g5_i1	isogroup2725
TR61|c1_g5_i2	isogroup2725
TR61|c1_g5_i3	isogroup31650
TR61|c2_g1_i1	isogroup73748
TR62|c0_g1_i1	isogroup6413
TR62|c0_g1_i2	isogroup6413
TR62|c0_g2_i1	isogroup11925
TR63|c0_g1_i1	isogroup9835
TR63|c0_g1_i2	isogroup36521
TR65|c0_g1_i1	isogroup43490
TR66|c0_g1_i1	isogroup66571
TR67|c0_g1_i1	isogroup62023
TR68|c0_g1_i1	isogroup23844
TR69|c0_g1_i1	isogroup17861
TR70|c0_g1_i1	isogroup73455
TR70|c1_g1_i1	isogroup56448
TR70|c2_g1_i1	isogroup37486
TR70|c2_g1_i2	isogroup37486
TR70|c2_g2_i1	isogroup54935
TR70|c3_g1_i1	isogroup44480
TR70|c4_g1_i1	isogroup3957
TR70|c4_g1_i2	isogroup3957
TR70|c4_g2_i1	isogroup3957
TR70|c4_g3_i1	isogroup3957
TR70|c5_g1_i1	isogroup12975
TR70|c5_g1_i2	isogroup12975
TR70|c5_g1_i3	isogroup12975
TR70|c6_g1_i1	isogroup1702
TR70|c6_g2_i1	isogroup890
TR70|c6_g2_i2	isogroup890
TR70|c6_g3_i1	isogroup5449
TR70|c6_g4_i1	isogroup1702
TR70|c7_g1_i1	isogroup9773
TR70|c7_g1_i2	isogroup9773
TR70|c7_g2_i1	isogroup15589
TR70|c7_g2_i2	isogroup15589
TR70|c7_g2_i3	isogroup15589
TR71|c0_g1_i1	isogroup17662
TR71|c0_g2_i1	isogroup17662
TR71|c0_g3_i1	isogroup55454
TR71|c0_g4_i1	isogroup17662
TR72|c3_g1_i1	isogroup4881
TR73|c0_g1_i1	isogroup34493
TR74|c0_g1_i1	isogroup36325
TR75|c1_g1_i1	isogroup76788
TR76|c0_g1_i1	isogroup62024
TR77|c0_g1_i1	isogroup14025
TR77|c0_g2_i1	isogroup14025
TR77|c1_g1_i1	isogroup42309
TR78|c0_g1_i1	isogroup4766
TR78|c0_g1_i2	isogroup1690
TR78|c0_g1_i3	isogroup1690
TR79|c0_g1_i1	isogroup42755
TR79|c0_g2_i1	isogroup19485
TR79|c0_g3_i1	isogroup4583
TR79|c0_g4_i1	isogroup13017
TR79|c0_g4_i2	isogroup13017
TR79|c0_g5_i1	isogroup55455
TR80|c0_g1_i1	isogroup75569
TR80|c0_g2_i1	isogroup75250
TR80|c0_g3_i1	isogroup66787
TR81|c0_g1_i1	isogroup70211
TR81|c0_g2_i1	isogroup32367
TR82|c0_g1_i1	isogroup52784
TR82|c1_g1_i1	isogroup49765
TR83|c0_g1_i1	isogroup8995
TR84|c0_g1_i1	isogroup62025
TR85|c0_g1_i1	isogroup19202
TR86|c0_g1_i1	isogroup25853
TR87|c1_g1_i1	isogroup18554
TR87|c1_g1_i2	isogroup23969
TR87|c1_g1_i3	isogroup23969
TR87|c1_g2_i1	isogroup51002
TR87|c1_g3_i1	isogroup32368
TR87|c1_g3_i2	isogroup32368
TR87|c1_g4_i1	isogroup51002
TR87|c1_g4_i2	isogroup51002
TR88|c0_g1_i1	isogroup30187
TR88|c0_g1_i2	isogroup30187
TR89|c1_g1_i1	isogroup31007
TR89|c1_g2_i1	isogroup31007
TR90|c0_g1_i1	isogroup30667
TR90|c0_g2_i1	isogroup54226
TR90|c0_g3_i1	isogroup54226
TR91|c0_g1_i1	isogroup7475
TR91|c0_g2_i1	isogroup7475
TR91|c0_g3_i1	isogroup7475
TR92|c0_g1_i1	isogroup13667
TR93|c0_g1_i1	isogroup28176
TR93|c0_g2_i1	isogroup28176
TR93|c0_g3_i1	isogroup43790
TR94|c0_g1_i1	isogroup20294
TR94|c0_g2_i1	isogroup76491
TR94|c0_g3_i1	isogroup47272
TR94|c2_g1_i1	isogroup67040
TR95|c0_g1_i1	isogroup48551
TR95|c0_g2_i1	isogroup48551
TR96|c0_g1_i1	isogroup69357
TR97|c0_g1_i1	isogroup9751
TR98|c0_g1_i1	isogroup469
TR98|c0_g1_i2	isogroup469
TR98|c0_g2_i1	isogroup5800
TR98|c0_g3_i1	isogroup5800
TR98|c0_g4_i1	isogroup39527
TR99|c0_g1_i1	isogroup17313
TR99|c0_g2_i1	isogroup17313
TR100|c0_g1_i1	isogroup18166
TR100|c0_g2_i1	isogroup18166
TR100|c1_g1_i1	isogroup68039
TR101|c0_g1_i1	isogroup35262
TR101|c0_g2_i1	isogroup35262
TR102|c0_g1_i1	isogroup17314
TR102|c0_g2_i1	isogroup17314
TR103|c0_g1_i1	isogroup36902
TR104|c0_g1_i1	isogroup11145
TR104|c0_g1_i2	isogroup11145
TR104|c0_g2_i1	isogroup7507
TR104|c0_g2_i2	isogroup7507
TR104|c0_g2_i3	isogroup7507
TR104|c0_g2_i4	isogroup7507
TR105|c0_g1_i1	isogroup23970
TR106|c0_g1_i1	isogroup19957
TR106|c0_g2_i1	isogroup19957
TR107|c0_g1_i1	isogroup19281
TR108|c0_g1_i1	isogroup35982
TR109|c0_g1_i1	isogroup7791
TR109|c0_g1_i2	isogroup7791
TR109|c0_g2_i1	isogroup7791
TR109|c0_g3_i1	isogroup5592
TR110|c0_g1_i1	isogroup67507
TR111|c0_g1_i1	isogroup45971
TR111|c1_g1_i1	isogroup62026
TR112|c0_g1_i1	isogroup17862
TR113|c0_g1_i1	isogroup7110
TR113|c0_g3_i1	isogroup7110
TR113|c0_g4_i1	isogroup5450
TR113|c0_g5_i1	isogroup7110
TR114|c0_g1_i1	isogroup69628
TR114|c1_g1_i1	isogroup78561
TR114|c1_g2_i1	isogroup78561
TR114|c2_g1_i1	isogroup53979
TR114|c3_g1_i1	isogroup73456
TR116|c0_g1_i1	isogroup62027
TR117|c1_g1_i1	isogroup17725
TR118|c0_g1_i1	isogroup62028
TR120|c0_g1_i1	isogroup44481
TR120|c1_g1_i1	isogroup76789
TR121|c0_g1_i1	isogroup79130
TR122|c0_g1_i1	isogroup62029
TR123|c0_g1_i1	isogroup80655
TR124|c0_g1_i1	isogroup70852
TR125|c0_g1_i1	isogroup21372
TR125|c0_g2_i1	isogroup21372
TR125|c1_g1_i1	isogroup68299
TR126|c0_g1_i1	isogroup40849
TR127|c0_g1_i1	isogroup44639
TR128|c0_g1_i1	isogroup62030
TR128|c0_g2_i1	isogroup62030
TR129|c0_g1_i1	isogroup56449
TR130|c0_g1_i1	isogroup45972
TR130|c0_g1_i2	isogroup45972
TR131|c0_g1_i1	isogroup40321
TR132|c0_g1_i1	isogroup78273
TR132|c0_g2_i1	isogroup78273
TR133|c1_g1_i1	isogroup79724
TR134|c0_g1_i1	isogroup61610
TR134|c0_g2_i1	isogroup6460
TR134|c0_g2_i2	isogroup6460
TR134|c0_g2_i3	isogroup6460
TR134|c0_g2_i4	isogroup6460
TR135|c0_g1_i1	isogroup30493
TR136|c0_g1_i1	isogroup19282
TR137|c0_g1_i1	isogroup44133
TR138|c0_g1_i1	isogroup52785
TR139|c0_g1_i1	isogroup46328
TR139|c0_g2_i1	isogroup46328
TR140|c0_g1_i1	isogroup19283
TR140|c0_g1_i2	isogroup19283
TR141|c0_g1_i1	isogroup75884
TR142|c0_g1_i1	isogroup56205
TR143|c1_g1_i1	isogroup6868
TR143|c1_g1_i2	isogroup36170
TR143|c1_g1_i3	isogroup6868
TR143|c1_g2_i1	isogroup69358
TR143|c1_g3_i1	isogroup69358
TR143|c1_g4_i3	isogroup37879
TR143|c1_g4_i4	isogroup37879
TR143|c1_g5_i1	isogroup11588
TR144|c0_g1_i1	isogroup61611
TR145|c0_g1_i1	isogroup4150
TR146|c0_g1_i1	isogroup33759
TR146|c0_g2_i1	isogroup33759
TR147|c0_g1_i1	isogroup34141
TR148|c0_g1_i1	isogroup73182
TR148|c0_g2_i1	isogroup4237
TR148|c0_g3_i1	isogroup4237
TR148|c0_g4_i1	isogroup77647
TR148|c0_g5_i1	isogroup16575
TR148|c0_g7_i1	isogroup73182
TR148|c0_g8_i1	isogroup16575
TR148|c0_g13_i1	isogroup77647
TR148|c0_g14_i1	isogroup19811
TR149|c1_g1_i1	isogroup18040
TR150|c1_g1_i1	isogroup75570
TR151|c0_g1_i1	isogroup59510
TR151|c0_g2_i1	isogroup47273
TR151|c0_g3_i1	isogroup16803
TR151|c0_g4_i1	isogroup21279
TR152|c0_g1_i1	isogroup3076
TR152|c0_g2_i1	isogroup3076
TR153|c0_g1_i1	isogroup19054
TR153|c1_g1_i1	isogroup18232
TR153|c1_g1_i2	isogroup18232
TR153|c1_g2_i1	isogroup1010
TR154|c0_g1_i1	isogroup20903
TR155|c0_g1_i1	isogroup38622
TR155|c1_g1_i1	isogroup79421
TR156|c0_g1_i1	isogroup23381
TR157|c0_g1_i1	isogroup60615
TR158|c0_g1_i1	isogroup73457
TR159|c0_g1_i1	isogroup8451
TR159|c0_g2_i1	isogroup8451
TR159|c1_g1_i1	isogroup46717
TR160|c0_g1_i1	isogroup37099
TR161|c0_g1_i1	isogroup21766
TR161|c0_g2_i1	isogroup15989
TR162|c0_g1_i1	isogroup43197
TR163|c0_g1_i1	isogroup79725
TR163|c0_g3_i1	isogroup12003
TR163|c0_g3_i2	isogroup12003
TR163|c0_g3_i3	isogroup12003
TR163|c0_g4_i1	isogroup55456
TR163|c0_g5_i1	isogroup12003
TR164|c0_g1_i1	isogroup8954
TR165|c0_g1_i1	isogroup62031
TR166|c0_g1_i1	isogroup60949
TR166|c0_g2_i1	isogroup60049
TR166|c0_g3_i1	isogroup57261
TR167|c0_g1_i1	isogroup59209
TR168|c0_g1_i1	isogroup35803
TR169|c0_g1_i1	isogroup36522
TR170|c0_g1_i1	isogroup49147
TR170|c0_g2_i1	isogroup49147
TR170|c1_g1_i1	isogroup44134
TR170|c1_g2_i1	isogroup44134
TR170|c1_g3_i1	isogroup50594
TR170|c1_g4_i1	isogroup50594
TR170|c2_g1_i1	isogroup69916
TR171|c0_g1_i1	isogroup39183
TR172|c0_g1_i1	isogroup57262
TR173|c0_g1_i1	isogroup15899
TR173|c0_g2_i1	isogroup15899
TR174|c0_g1_i1	isogroup72614
TR175|c0_g1_i1	isogroup28322
TR176|c0_g1_i1	isogroup57559
TR177|c0_g1_i1	isogroup12416
TR178|c0_g1_i1	isogroup34142
TR179|c0_g1_i1	isogroup17063
TR179|c0_g2_i1	isogroup17063
TR180|c0_g1_i1	isogroup25854
TR180|c0_g2_i1	isogroup15943
TR180|c0_g3_i1	isogroup13853
TR180|c0_g4_i1	isogroup15943
TR180|c0_g5_i1	isogroup13853
TR180|c0_g6_i1	isogroup13853
TR181|c1_g1_i1	isogroup29422
TR181|c1_g2_i1	isogroup33945
TR182|c0_g2_i1	isogroup9752
TR183|c0_g1_i1	isogroup11744
TR184|c0_g1_i1	isogroup13281
TR184|c0_g1_i2	isogroup13281
TR184|c0_g2_i1	isogroup24204
TR185|c0_g1_i1	isogroup9317
TR185|c0_g2_i1	isogroup46879
TR185|c2_g1_i1	isogroup28029
TR185|c2_g2_i1	isogroup44302
TR185|c2_g3_i1	isogroup28029
TR186|c0_g1_i1	isogroup33219
TR186|c0_g2_i1	isogroup33219
TR187|c0_g1_i1	isogroup34672
TR187|c0_g2_i1	isogroup34672
TR188|c0_g1_i1	isogroup29750
TR188|c0_g1_i2	isogroup29750
TR188|c0_g2_i1	isogroup27168
TR189|c0_g1_i1	isogroup73183
TR189|c0_g2_i1	isogroup73183
TR189|c0_g3_i1	isogroup73183
TR190|c0_g1_i1	isogroup9136
TR191|c0_g1_i1	isogroup32176
TR192|c0_g1_i1	isogroup43943
TR193|c0_g1_i1	isogroup38623
TR194|c0_g1_i1	isogroup16050
TR195|c0_g1_i1	isogroup47983
TR196|c0_g1_i1	isogroup71141
TR196|c0_g2_i1	isogroup71142
TR197|c0_g1_i1	isogroup60315
TR197|c0_g2_i1	isogroup62032
TR197|c1_g1_i1	isogroup30494
TR197|c1_g1_i2	isogroup30494
TR197|c1_g2_i1	isogroup30494
TR198|c0_g1_i1	isogroup13806
TR199|c0_g1_i1	isogroup20138
TR199|c0_g2_i1	isogroup20138
TR199|c0_g3_i1	isogroup20138
TR199|c1_g1_i1	isogroup14989
TR200|c0_g1_i1	isogroup13282
TR201|c0_g1_i1	isogroup50809
TR201|c0_g2_i1	isogroup50809
TR202|c0_g1_i1	isogroup59511
TR202|c0_g2_i1	isogroup10206
TR203|c0_g1_i1	isogroup28323
TR204|c0_g1_i1	isogroup58385
TR205|c0_g1_i1	isogroup53515
TR205|c0_g2_i1	isogroup53515
TR205|c1_g1_i1	isogroup62033
TR205|c1_g2_i1	isogroup62033
TR206|c0_g1_i1	isogroup40677
TR206|c0_g2_i1	isogroup40677
TR207|c0_g1_i1	isogroup6772
TR208|c0_g1_i1	isogroup58089
TR209|c0_g1_i1	isogroup16864
TR209|c0_g1_i2	isogroup36326
TR210|c0_g1_i1	isogroup56450
TR210|c0_g2_i1	isogroup43791
TR210|c0_g3_i1	isogroup24675
TR210|c0_g3_i2	isogroup34494
TR210|c0_g4_i1	isogroup43791
TR210|c0_g5_i1	isogroup14678
TR210|c0_g6_i1	isogroup14678
TR210|c0_g6_i2	isogroup14678
TR210|c0_g6_i3	isogroup43056
TR210|c0_g7_i1	isogroup9615
TR210|c0_g7_i2	isogroup9615
TR210|c0_g8_i1	isogroup73184
TR211|c0_g1_i1	isogroup70853
TR212|c0_g1_i1	isogroup62034
TR214|c1_g1_i1	isogroup1642
TR215|c0_g1_i1	isogroup4491
TR216|c0_g1_i1	isogroup2504
TR216|c0_g2_i1	isogroup2504
TR216|c0_g2_i2	isogroup2504
TR216|c0_g3_i1	isogroup62035
TR216|c1_g1_i1	isogroup8865
TR216|c2_g1_i1	isogroup47452
TR216|c3_g1_i1	isogroup55193
TR217|c0_g1_i1	isogroup76186
TR218|c0_g1_i1	isogroup43491
TR219|c0_g1_i1	isogroup1276
TR220|c0_g1_i1	isogroup337
TR220|c1_g1_i1	isogroup50810
TR221|c0_g1_i1	isogroup80013
TR221|c0_g2_i2	isogroup11146
TR221|c0_g2_i3	isogroup11146
TR221|c0_g3_i1	isogroup6589
TR221|c1_g1_i1	isogroup51698
TR222|c0_g1_i1	isogroup21177
TR223|c0_g1_i1	isogroup35634
TR223|c0_g2_i1	isogroup35634
TR224|c0_g1_i1	isogroup75885
TR224|c1_g1_i1	isogroup58386
TR225|c0_g1_i1	isogroup29274
TR226|c0_g1_i1	isogroup25565
TR227|c0_g1_i1	isogroup62036
TR228|c0_g1_i1	isogroup77948
TR229|c0_g1_i1	isogroup32177
TR230|c0_g1_i1	isogroup62037
TR231|c0_g1_i1	isogroup3758
TR232|c0_g1_i1	isogroup43492
TR232|c0_g2_i1	isogroup43492
TR233|c0_g1_i1	isogroup62038
TR234|c0_g1_i1	isogroup62039
TR235|c0_g1_i1	isogroup51243
TR235|c1_g1_i1	isogroup7111
TR235|c1_g2_i1	isogroup7111
TR235|c2_g1_i1	isogroup11390
TR235|c2_g1_i2	isogroup19055
TR235|c3_g1_i1	isogroup77061
TR235|c3_g2_i1	isogroup43944
TR235|c3_g3_i1	isogroup538
TR235|c3_g3_i2	isogroup538
TR235|c4_g1_i1	isogroup35263
TR235|c4_g1_i2	isogroup35263
TR235|c4_g2_i1	isogroup2897
TR235|c4_g2_i2	isogroup2897
TR235|c4_g2_i3	isogroup2897
TR235|c4_g2_i4	isogroup2897
TR235|c4_g2_i5	isogroup2897
TR235|c4_g2_i6	isogroup2897
TR235|c5_g1_i1	isogroup7606
TR235|c5_g1_i2	isogroup7606
TR235|c5_g2_i1	isogroup2663
TR235|c5_g2_i2	isogroup2663
TR235|c6_g1_i1	isogroup68688
TR235|c7_g1_i1	isogroup75571
TR236|c0_g1_i1	isogroup20055
TR236|c0_g2_i1	isogroup20055
TR236|c1_g1_i1	isogroup21660
TR236|c1_g2_i1	isogroup21660
TR237|c0_g1_i1	isogroup23728
TR237|c0_g1_i2	isogroup38068
TR238|c0_g1_i1	isogroup41696
TR238|c0_g2_i1	isogroup41696
TR239|c0_g1_i1	isogroup21178
TR240|c1_g1_i1	isogroup21280
TR242|c0_g1_i1	isogroup52786
TR243|c0_g1_i1	isogroup56708
TR244|c0_g1_i1	isogroup5329
TR244|c0_g1_i2	isogroup5329
TR244|c0_g1_i3	isogroup5329
TR244|c0_g1_i4	isogroup5329
TR244|c0_g1_i5	isogroup55194
TR244|c0_g2_i1	isogroup15200
TR244|c0_g2_i2	isogroup15200
TR244|c0_g3_i1	isogroup53980
TR244|c0_g3_i2	isogroup53980
TR245|c0_g1_i1	isogroup70854
TR246|c0_g1_i1	isogroup72904
TR246|c1_g1_i1	isogroup73749
TR246|c1_g2_i1	isogroup74029
TR246|c1_g3_i1	isogroup36523
TR246|c1_g3_i2	isogroup36523
TR247|c0_g1_i1	isogroup20996
TR247|c0_g2_i1	isogroup20996
TR248|c0_g1_i1	isogroup77062
TR249|c0_g1_i1	isogroup54227
TR250|c0_g1_i1	isogroup9257
TR250|c0_g2_i1	isogroup9257
TR251|c0_g1_i1	isogroup3866
TR252|c0_g1_i1	isogroup14932
TR252|c0_g2_i1	isogroup14932
TR252|c1_g1_i1	isogroup11147
TR252|c2_g1_i1	isogroup3697
TR252|c2_g1_i2	isogroup3697
TR252|c2_g1_i3	isogroup3697
TR252|c2_g2_i1	isogroup16627
TR252|c2_g3_i1	isogroup16627
TR252|c3_g1_i1	isogroup48378
TR252|c3_g2_i1	isogroup18711
TR252|c3_g3_i1	isogroup9318
TR252|c3_g3_i2	isogroup9318
TR252|c3_g3_i3	isogroup9318
TR252|c3_g3_i4	isogroup9318
TR252|c3_g4_i1	isogroup18711
TR252|c3_g5_i1	isogroup18711
TR253|c0_g1_i1	isogroup53981
TR254|c0_g1_i1	isogroup80339
TR255|c0_g1_i1	isogroup39184
TR256|c0_g1_i1	isogroup77949
TR256|c0_g2_i1	isogroup71446
TR256|c0_g3_i1	isogroup52323
TR256|c0_g4_i1	isogroup19056
TR256|c0_g4_i2	isogroup19056
TR256|c0_g4_i3	isogroup19056
TR256|c0_g5_i1	isogroup72039
TR256|c0_g6_i1	isogroup52323
TR257|c0_g1_i1	isogroup22803
TR258|c0_g1_i1	isogroup9352
TR258|c1_g1_i1	isogroup12886
TR258|c2_g1_i1	isogroup29896
TR258|c3_g1_i1	isogroup27731
TR258|c4_g1_i1	isogroup72615
TR259|c0_g1_i1	isogroup22918
TR259|c0_g1_i2	isogroup22918
TR259|c0_g2_i1	isogroup18480
TR259|c0_g2_i2	isogroup18480
TR259|c1_g1_i1	isogroup29122
TR260|c0_g1_i1	isogroup62040
TR261|c0_g1_i1	isogroup54228
TR262|c0_g1_i1	isogroup55711
TR263|c0_g1_i1	isogroup50170
TR264|c0_g1_i1	isogroup55375
TR265|c0_g1_i1	isogroup3332
TR265|c0_g2_i1	isogroup3332
TR265|c0_g3_i1	isogroup3332
TR265|c0_g4_i1	isogroup3332
TR266|c0_g1_i1	isogroup34673
TR266|c0_g2_i1	isogroup34673
TR267|c0_g1_i1	isogroup42441
TR268|c0_g1_i1	isogroup67272
TR269|c0_g1_i1	isogroup62041
TR270|c0_g1_i1	isogroup42442
TR270|c0_g2_i1	isogroup77063
TR270|c0_g3_i1	isogroup34853
TR270|c0_g3_i2	isogroup31168
TR270|c0_g4_i1	isogroup58928
TR271|c0_g1_i1	isogroup36524
TR272|c0_g1_i1	isogroup62042
TR273|c0_g1_i1	isogroup52115
TR274|c0_g1_i1	isogroup76492
TR274|c0_g2_i1	isogroup73750
TR274|c0_g3_i1	isogroup73750
TR274|c0_g4_i1	isogroup58090
TR274|c0_g5_i1	isogroup58090
TR275|c0_g1_i1	isogroup54229
TR276|c0_g1_i1	isogroup33411
TR277|c0_g1_i1	isogroup55457
TR278|c0_g1_i1	isogroup11223
TR278|c0_g2_i1	isogroup11223
TR279|c0_g1_i1	isogroup72040
TR279|c1_g1_i1	isogroup38624
TR280|c0_g1_i1	isogroup47059
TR280|c0_g2_i1	isogroup47059
TR281|c0_g1_i1	isogroup26919
TR282|c0_g1_i1	isogroup33946
TR283|c0_g1_i1	isogroup76493
TR284|c0_g1_i1	isogroup55195
TR285|c0_g1_i1	isogroup68040
TR286|c0_g1_i1	isogroup60616
TR286|c0_g2_i1	isogroup60616
TR287|c1_g1_i1	isogroup11701
TR287|c1_g2_i1	isogroup11701
TR287|c2_g1_i1	isogroup62043
TR288|c0_g1_i1	isogroup50595
TR288|c1_g1_i1	isogroup41529
TR289|c0_g1_i1	isogroup26773
TR289|c0_g2_i1	isogroup26773
TR289|c0_g3_i1	isogroup69026
TR290|c0_g1_i1	isogroup66572
TR291|c0_g1_i1	isogroup69027
TR292|c0_g1_i1	isogroup55953
TR293|c0_g1_i1	isogroup35635
TR293|c0_g2_i1	isogroup35635
TR293|c0_g3_i1	isogroup46152
TR294|c0_g1_i1	isogroup34674
TR295|c0_g1_i1	isogroup26103
TR296|c0_g1_i1	isogroup40678
TR297|c0_g1_i1	isogroup16459
TR298|c0_g1_i1	isogroup50596
TR299|c0_g1_i1	isogroup72312
TR300|c0_g1_i1	isogroup41530
TR301|c1_g1_i1	isogroup2604
TR301|c1_g2_i1	isogroup2604
TR301|c1_g3_i1	isogroup2604
TR302|c0_g1_i1	isogroup45808
TR303|c0_g1_i1	isogroup33866
TR303|c0_g2_i1	isogroup33866
TR303|c1_g1_i1	isogroup74618
TR304|c0_g1_i1	isogroup79422
TR305|c0_g1_i1	isogroup34675
TR305|c0_g2_i1	isogroup34675
TR306|c0_g1_i1	isogroup72905
TR306|c0_g2_i1	isogroup6483
TR307|c0_g1_i1	isogroup23036
TR308|c0_g1_i1	isogroup62044
TR309|c0_g1_i1	isogroup38996
TR309|c0_g2_i1	isogroup38069
TR310|c0_g1_i1	isogroup46329
TR311|c0_g1_i1	isogroup56709
TR311|c0_g2_i1	isogroup56709
TR312|c0_g1_i1	isogroup23146
TR312|c1_g1_i1	isogroup39352
TR313|c0_g1_i1	isogroup19719
TR314|c0_g1_i1	isogroup80340
TR315|c0_g1_i1	isogroup79726
TR316|c0_g1_i1	isogroup47060
TR316|c1_g1_i1	isogroup38442
TR316|c1_g2_i1	isogroup38442
TR317|c0_g1_i1	isogroup28469
TR317|c0_g2_i1	isogroup28469
TR317|c0_g3_i1	isogroup79727
TR317|c1_g1_i1	isogroup56206
TR318|c1_g1_i1	isogroup483
TR319|c0_g1_i1	isogroup55196
TR320|c0_g1_i1	isogroup19547
TR320|c0_g2_i1	isogroup19547
TR320|c1_g1_i1	isogroup27169
TR321|c0_g1_i1	isogroup73458
TR322|c0_g1_i1	isogroup62045
TR323|c0_g1_i1	isogroup73459
TR324|c0_g1_i1	isogroup59210
TR324|c0_g2_i1	isogroup6722
TR325|c0_g1_i1	isogroup62046
TR326|c0_g1_i1	isogroup79131
TR326|c0_g2_i1	isogroup49563
TR326|c0_g3_i1	isogroup12634
TR326|c0_g3_i2	isogroup12634
TR326|c0_g3_i3	isogroup12634
TR326|c0_g3_i4	isogroup12634
TR326|c0_g4_i1	isogroup49563
TR327|c0_g1_i1	isogroup21373
TR327|c0_g2_i1	isogroup68041
TR327|c0_g3_i1	isogroup61272
TR327|c0_g4_i1	isogroup21373
TR328|c0_g1_i1	isogroup2004
TR329|c0_g1_i1	isogroup1654
TR329|c0_g2_i1	isogroup1654
TR330|c0_g1_i1	isogroup60617
TR331|c0_g1_i1	isogroup72313
TR332|c0_g1_i1	isogroup55954
TR333|c0_g1_i1	isogroup23487
TR333|c0_g2_i1	isogroup23487
TR333|c1_g1_i1	isogroup31998
TR334|c0_g1_i1	isogroup75886
TR335|c0_g1_i1	isogroup55458
TR335|c1_g1_i1	isogroup52324
TR336|c0_g1_i1	isogroup5381
TR336|c1_g1_i1	isogroup125
TR336|c2_g1_i1	isogroup9204
TR336|c3_g1_i1	isogroup46880
TR337|c0_g1_i1	isogroup21767
TR338|c0_g1_i1	isogroup28639
TR339|c0_g1_i1	isogroup34676
TR339|c0_g2_i1	isogroup34676
TR339|c0_g3_i1	isogroup69917
TR339|c1_g1_i1	isogroup52572
TR340|c0_g1_i1	isogroup32889
TR341|c0_g1_i1	isogroup13478
TR341|c0_g2_i1	isogroup2818
TR341|c0_g3_i1	isogroup2818
TR342|c0_g1_i1	isogroup10440
TR342|c0_g2_i1	isogroup10440
TR342|c1_g1_i1	isogroup57263
TR342|c1_g2_i1	isogroup68689
TR342|c2_g1_i1	isogroup32178
TR342|c2_g2_i1	isogroup5973
TR342|c3_g1_i1	isogroup51244
TR342|c4_g1_i1	isogroup75251
TR343|c0_g1_i1	isogroup70212
TR343|c0_g2_i1	isogroup14160
TR343|c0_g3_i1	isogroup14160
TR343|c0_g3_i2	isogroup14160
TR344|c0_g1_i1	isogroup62047
TR345|c0_g1_i1	isogroup1151
TR345|c0_g1_i2	isogroup1151
TR345|c0_g2_i1	isogroup4320
TR346|c0_g1_i1	isogroup6693
TR346|c0_g1_i2	isogroup6693
TR346|c0_g1_i3	isogroup6693
TR346|c0_g2_i1	isogroup37100
TR346|c0_g3_i1	isogroup72314
TR347|c0_g1_i1	isogroup58653
TR348|c0_g1_i1	isogroup77648
TR349|c1_g1_i1	isogroup25566
TR350|c0_g1_i1	isogroup25332
TR350|c1_g2_i1	isogroup8500
TR350|c1_g3_i1	isogroup12080
TR350|c1_g4_i1	isogroup8500
TR351|c0_g1_i1	isogroup75887
TR352|c0_g1_i1	isogroup74943
TR353|c0_g1_i1	isogroup61612
TR353|c1_g1_i1	isogroup70213
TR353|c2_g1_i1	isogroup68690
TR354|c0_g1_i1	isogroup28942
TR355|c0_g1_i1	isogroup51465
TR356|c1_g1_i1	isogroup55955
TR356|c2_g1_i1	isogroup15990
TR356|c2_g2_i1	isogroup15990
TR356|c2_g3_i1	isogroup15990
TR356|c2_g3_i2	isogroup15990
TR356|c2_g3_i3	isogroup15990
TR356|c3_g1_i1	isogroup16576
TR356|c3_g2_i1	isogroup29423
TR356|c3_g2_i2	isogroup29423
TR356|c3_g3_i1	isogroup16576
TR356|c3_g4_i1	isogroup50597
TR357|c0_g1_i1	isogroup45649
TR358|c0_g1_i1	isogroup15777
TR358|c1_g1_i1	isogroup72616
TR359|c0_g1_i1	isogroup27888
TR360|c0_g1_i1	isogroup11667
TR360|c0_g2_i1	isogroup26632
TR360|c0_g3_i1	isogroup11667
TR360|c0_g3_i2	isogroup11667
TR360|c0_g4_i1	isogroup31493
TR362|c0_g1_i1	isogroup24205
TR362|c1_g1_i1	isogroup20800
TR363|c0_g1_i1	isogroup38625
TR364|c0_g1_i1	isogroup62048
TR365|c0_g1_i1	isogroup23729
TR366|c0_g1_i1	isogroup7238
TR366|c0_g1_i2	isogroup7238
TR366|c0_g1_i3	isogroup7238
TR367|c0_g1_i1	isogroup36171
TR368|c0_g1_i1	isogroup66573
TR369|c0_g1_i1	isogroup62049
TR370|c0_g1_i1	isogroup62050
TR371|c0_g1_i1	isogroup3245
TR371|c0_g1_i2	isogroup3245
TR371|c0_g2_i1	isogroup39678
TR372|c0_g1_i1	isogroup66574
TR373|c0_g1_i1	isogroup25855
TR373|c1_g1_i1	isogroup75252
TR374|c0_g1_i1	isogroup60316
TR374|c0_g2_i1	isogroup2519
TR374|c0_g2_i2	isogroup34677
TR375|c0_g1_i1	isogroup62051
TR376|c0_g1_i1	isogroup40322
TR377|c0_g1_i1	isogroup61273
TR378|c0_g1_i1	isogroup62052
TR379|c1_g1_i1	isogroup2718
TR379|c1_g2_i1	isogroup2718
TR380|c0_g1_i1	isogroup35040
TR381|c0_g1_i1	isogroup62053
TR382|c0_g1_i1	isogroup25701
TR383|c0_g1_i1	isogroup3519
TR384|c0_g1_i1	isogroup39679
TR385|c0_g1_i1	isogroup74030
TR386|c0_g1_i1	isogroup24555
TR386|c0_g2_i1	isogroup28030
TR386|c1_g1_i1	isogroup67508
TR387|c0_g1_i1	isogroup62054
TR388|c0_g1_i1	isogroup1345
TR388|c0_g2_i1	isogroup1345
TR389|c0_g1_i1	isogroup24945
TR390|c0_g1_i1	isogroup30330
TR391|c0_g1_i1	isogroup52787
TR392|c0_g1_i1	isogroup4906
TR392|c0_g1_i2	isogroup4906
TR392|c0_g2_i1	isogroup53982
TR392|c0_g2_i2	isogroup53982
TR392|c0_g3_i1	isogroup33052
TR392|c0_g3_i2	isogroup1080
TR392|c0_g3_i3	isogroup1080
TR392|c0_g3_i4	isogroup44999
TR393|c0_g1_i1	isogroup31008
TR394|c0_g1_i1	isogroup75572
TR394|c1_g1_i1	isogroup25567
TR394|c1_g1_i2	isogroup25567
TR394|c1_g2_i1	isogroup76187
TR394|c1_g3_i1	isogroup30188
TR394|c1_g3_i2	isogroup30188
TR395|c0_g1_i1	isogroup75253
TR395|c0_g2_i1	isogroup56207
TR395|c0_g3_i1	isogroup56207
TR395|c0_g4_i1	isogroup17315
TR395|c0_g5_i1	isogroup17315
TR395|c0_g6_i1	isogroup56207
TR396|c0_g1_i1	isogroup10922
TR397|c0_g1_i1	isogroup20460
TR397|c0_g2_i1	isogroup20460
TR398|c0_g1_i1	isogroup53259
TR399|c0_g1_i1	isogroup32521
TR399|c0_g2_i1	isogroup32521
TR399|c1_g1_i1	isogroup43057
TR399|c2_g1_i1	isogroup13807
TR399|c4_g1_i1	isogroup0
TR399|c5_g1_i1	isogroup4976
TR399|c5_g2_i1	isogroup18644
TR399|c5_g2_i2	isogroup18644
TR399|c5_g2_i3	isogroup18644
TR399|c5_g3_i1	isogroup76790
TR399|c5_g4_i1	isogroup4976
TR399|c5_g5_i1	isogroup76790
TR399|c6_g1_i1	isogroup105
TR400|c0_g1_i1	isogroup48745
TR401|c0_g1_i1	isogroup32890
TR402|c0_g1_i1	isogroup23147
TR403|c0_g1_i1	isogroup55956
TR404|c1_g1_i1	isogroup33412
TR404|c1_g2_i1	isogroup33412
TR404|c1_g3_i1	isogroup33412
TR405|c0_g1_i1	isogroup25073
TR405|c0_g2_i1	isogroup25073
TR406|c0_g1_i1	isogroup43058
TR407|c0_g1_i1	isogroup40005
TR408|c0_g1_i1	isogroup62055
TR409|c0_g1_i1	isogroup34495
TR409|c0_g2_i1	isogroup34495
TR409|c0_g3_i1	isogroup23260
TR409|c1_g1_i1	isogroup56208
TR410|c0_g1_i1	isogroup27439
TR411|c0_g1_i1	isogroup27042
TR411|c1_g1_i1	isogroup75573
TR412|c0_g1_i1	isogroup23488
TR413|c0_g1_i1	isogroup31335
TR413|c0_g2_i1	isogroup30831
TR414|c0_g1_i1	isogroup5253
TR415|c0_g1_i1	isogroup78562
TR416|c0_g1_i1	isogroup67509
TR417|c0_g1_i1	isogroup35461
TR418|c0_g1_i1	isogroup57806
TR419|c0_g1_i1	isogroup62056
TR419|c1_g1_i1	isogroup58091
TR420|c0_g1_i1	isogroup8974
TR420|c0_g2_i1	isogroup8974
TR420|c1_g1_i1	isogroup20535
TR421|c0_g1_i1	isogroup16683
TR421|c0_g2_i1	isogroup16683
TR422|c0_g1_i1	isogroup23382
TR423|c0_g1_i1	isogroup59755
TR424|c0_g1_i1	isogroup62057
TR425|c0_g1_i1	isogroup23037
TR425|c0_g2_i1	isogroup23037
TR425|c1_g1_i1	isogroup46881
TR426|c0_g1_i1	isogroup37308
TR427|c0_g1_i1	isogroup43362
TR428|c0_g1_i1	isogroup39846
TR429|c0_g1_i1	isogroup37880
TR430|c0_g1_i1	isogroup57807
TR431|c0_g1_i1	isogroup66788
TR432|c0_g1_i1	isogroup16865
TR434|c0_g1_i1	isogroup35983
TR434|c1_g1_i1	isogroup45650
TR434|c1_g2_i1	isogroup4571
TR434|c1_g2_i2	isogroup4571
TR434|c1_g2_i3	isogroup4571
TR434|c2_g1_i1	isogroup21661
TR434|c2_g3_i1	isogroup75888
TR434|c2_g5_i1	isogroup15424
TR434|c2_g6_i1	isogroup43059
TR434|c2_g7_i1	isogroup56710
TR434|c3_g1_i1	isogroup41358
TR434|c3_g2_i1	isogroup74619
TR434|c3_g3_i1	isogroup2677
TR434|c3_g3_i2	isogroup18555
TR434|c3_g3_i3	isogroup2508
TR434|c3_g4_i1	isogroup16342
TR434|c4_g1_i1	isogroup18041
TR434|c4_g1_i2	isogroup18041
TR434|c4_g1_i3	isogroup18041
TR434|c4_g2_i1	isogroup2993
TR434|c4_g2_i2	isogroup38809
TR434|c4_g3_i1	isogroup2876
TR434|c4_g3_i2	isogroup2876
TR434|c4_g3_i3	isogroup49960
TR434|c4_g3_i4	isogroup2876
TR434|c4_g3_i5	isogroup2876
TR434|c4_g3_i6	isogroup2876
TR434|c4_g3_i7	isogroup23612
TR435|c0_g1_i1	isogroup33053
TR436|c0_g1_i1	isogroup54470
TR436|c0_g1_i2	isogroup16515
TR437|c0_g1_i1	isogroup45315
TR437|c0_g2_i1	isogroup71447
TR438|c0_g1_i1	isogroup55459
TR439|c0_g1_i1	isogroup16051
TR439|c0_g2_i1	isogroup23845
TR441|c0_g1_i1	isogroup23489
TR441|c0_g2_i1	isogroup50388
TR442|c0_g1_i1	isogroup59211
TR443|c0_g1_i1	isogroup53516
TR444|c0_g1_i1	isogroup41978
TR445|c0_g1_i1	isogroup75254
TR446|c0_g1_i1	isogroup18831
TR446|c1_g1_i1	isogroup76494
TR447|c0_g1_i1	isogroup46882
TR448|c0_g1_i1	isogroup70214
TR449|c0_g1_i1	isogroup49564
TR450|c0_g1_i1	isogroup36903
TR451|c0_g1_i1	isogroup28470
TR452|c0_g1_i1	isogroup39185
TR452|c0_g2_i1	isogroup48949
TR452|c1_g1_i1	isogroup15095
TR452|c1_g1_i2	isogroup15095
TR453|c0_g1_i1	isogroup41979
TR453|c0_g2_i1	isogroup26920
TR453|c0_g3_i1	isogroup26920
TR453|c0_g4_i1	isogroup41979
TR453|c1_g1_i1	isogroup23613
TR453|c1_g2_i1	isogroup23613
TR453|c1_g3_i1	isogroup4987
TR453|c1_g4_i1	isogroup60618
TR453|c1_g3_i2	isogroup4987
TR453|c2_g1_i1	isogroup27732
TR453|c3_g1_i1	isogroup47274
TR454|c0_g1_i1	isogroup73751
TR455|c0_g1_i1	isogroup46718
TR455|c0_g2_i1	isogroup77950
TR456|c0_g1_i1	isogroup53742
TR456|c0_g2_i1	isogroup45165
TR456|c0_g3_i1	isogroup69629
TR456|c1_g1_i1	isogroup36904
TR457|c0_g1_i1	isogroup2126
TR457|c0_g1_i2	isogroup7390
TR457|c0_g2_i2	isogroup47630
TR458|c0_g1_i1	isogroup37487
TR458|c0_g2_i1	isogroup37487
TR459|c0_g1_i1	isogroup53743
TR459|c0_g2_i1	isogroup53743
TR460|c0_g1_i1	isogroup20390
TR460|c0_g2_i1	isogroup20390
TR460|c0_g3_i1	isogroup50389
TR461|c0_g1_i1	isogroup77347
TR462|c0_g1_i1	isogroup20615
TR463|c0_g1_i1	isogroup27440
TR464|c0_g1_i1	isogroup23383
TR465|c0_g1_i1	isogroup35636
TR465|c0_g2_i1	isogroup35636
TR465|c1_g1_i1	isogroup19057
TR465|c1_g2_i1	isogroup19057
TR466|c0_g1_i1	isogroup19635
TR467|c0_g1_i1	isogroup5861
TR467|c0_g1_i2	isogroup5861
TR467|c0_g2_i1	isogroup40850
TR468|c0_g1_i1	isogroup62058
TR468|c0_g2_i1	isogroup29489
TR469|c0_g1_i1	isogroup18832
TR470|c0_g1_i1	isogroup4461
TR470|c0_g2_i1	isogroup4461
TR471|c0_g1_i1	isogroup44640
TR472|c0_g1_i1	isogroup75889
TR472|c1_g1_i1	isogroup41359
TR472|c2_g1_i1	isogroup21768
TR472|c3_g1_i1	isogroup29424
TR473|c0_g1_i1	isogroup8890
TR473|c0_g1_i2	isogroup8890
TR474|c0_g1_i1	isogroup46513
TR475|c0_g1_i1	isogroup62059
TR476|c0_g1_i1	isogroup73752
TR477|c0_g1_i1	isogroup62060
TR478|c0_g1_i1	isogroup43363
TR478|c1_g1_i1	isogroup10238
TR478|c1_g2_i1	isogroup15652
TR478|c1_g2_i2	isogroup15652
TR478|c1_g3_i1	isogroup46153
TR478|c1_g4_i1	isogroup46153
TR478|c1_g5_i1	isogroup10238
TR479|c0_g1_i1	isogroup13973
TR479|c0_g1_i2	isogroup13973
TR480|c0_g1_i1	isogroup61613
TR480|c0_g2_i1	isogroup61613
TR480|c0_g3_i1	isogroup19203
TR480|c0_g3_i2	isogroup19203
TR480|c0_g4_i1	isogroup31999
TR480|c0_g5_i1	isogroup31999
TR481|c0_g1_i1	isogroup33413
TR481|c1_g1_i1	isogroup52116
TR482|c0_g1_i1	isogroup21179
TR482|c0_g2_i1	isogroup21179
TR483|c0_g1_i1	isogroup52788
TR484|c0_g1_i1	isogroup54936
TR485|c0_g1_i1	isogroup78563
TR486|c0_g1_i1	isogroup35041
TR487|c0_g1_i1	isogroup50811
TR488|c0_g1_i1	isogroup14990
TR488|c0_g1_i2	isogroup14990
TR488|c0_g2_i1	isogroup67776
TR488|c0_g2_i2	isogroup49766
TR488|c0_g2_i3	isogroup49766
TR488|c1_g1_i1	isogroup41191
TR489|c0_g1_i1	isogroup46883
TR490|c0_g1_i1	isogroup34496
TR491|c0_g1_i1	isogroup44135
TR491|c0_g2_i1	isogroup44135
TR492|c0_g1_i1	isogroup56451
TR493|c0_g1_i1	isogroup71143
TR494|c0_g1_i1	isogroup39847
TR495|c0_g1_i1	isogroup52573
TR496|c0_g1_i1	isogroup78274
TR497|c1_g1_i1	isogroup24946
TR497|c2_g1_i1	isogroup78275
TR497|c2_g3_i1	isogroup57808
TR497|c2_g5_i1	isogroup56209
TR497|c2_g6_i1	isogroup72617
TR497|c2_g7_i1	isogroup56209
TR497|c2_g9_i1	isogroup56209
TR498|c0_g1_i1	isogroup40507
TR498|c0_g2_i1	isogroup40507
TR498|c1_g1_i1	isogroup53260
TR498|c2_g1_i1	isogroup33220
TR499|c0_g1_i1	isogroup78276
TR500|c0_g1_i1	isogroup67510
TR501|c0_g1_i1	isogroup29275
TR501|c0_g2_i1	isogroup29275
TR502|c0_g1_i1	isogroup41360
TR502|c1_g1_i1	isogroup53744
TR503|c0_g1_i1	isogroup22575
TR504|c0_g1_i1	isogroup51699
TR505|c0_g1_i1	isogroup6965
TR505|c0_g1_i2	isogroup55957
TR505|c0_g1_i3	isogroup6965
TR505|c0_g1_i4	isogroup6965
TR505|c0_g2_i1	isogroup6965
TR505|c1_g1_i1	isogroup70855
TR506|c0_g1_i1	isogroup26501
TR506|c0_g2_i1	isogroup34324
TR507|c0_g1_i1	isogroup38443
TR508|c0_g1_i1	isogroup22576
TR508|c1_g1_i1	isogroup71144
TR509|c0_g1_i1	isogroup73460
TR510|c0_g1_i1	isogroup33221
TR511|c0_g1_i1	isogroup3950
TR511|c0_g1_i2	isogroup3950
TR511|c0_g1_i3	isogroup3950
TR511|c1_g1_i1	isogroup18356
TR512|c0_g1_i1	isogroup50598
TR513|c0_g1_i1	isogroup7153
TR513|c0_g1_i2	isogroup7153
TR514|c0_g1_i1	isogroup72618
TR515|c0_g1_i1	isogroup72315
TR516|c0_g1_i1	isogroup53983
TR516|c0_g2_i1	isogroup53983
TR517|c0_g1_i1	isogroup47984
TR518|c0_g1_i1	isogroup43493
TR519|c0_g1_i1	isogroup66575
TR520|c0_g1_i1	isogroup10611
TR521|c0_g1_i1	isogroup78838
TR522|c0_g1_i1	isogroup50812
TR522|c0_g2_i1	isogroup50812
TR523|c0_g1_i1	isogroup48950
TR524|c0_g1_i1	isogroup50813
TR524|c0_g2_i1	isogroup50813
TR525|c1_g1_i1	isogroup75255
TR526|c0_g1_i1	isogroup32369
TR527|c0_g1_i1	isogroup21281
TR528|c0_g1_i1	isogroup55712
TR528|c0_g2_i1	isogroup55712
TR529|c0_g1_i1	isogroup62061
TR529|c1_g1_i1	isogroup38070
TR530|c0_g1_i1	isogroup15590
TR531|c0_g1_i1	isogroup39186
TR532|c0_g1_i1	isogroup54471
TR533|c0_g1_i1	isogroup60050
TR534|c0_g1_i1	isogroup36905
TR534|c0_g2_i1	isogroup36905
TR536|c1_g1_i1	isogroup5392
TR537|c0_g1_i1	isogroup16460
TR537|c0_g2_i1	isogroup16460
TR537|c1_g1_i1	isogroup34325
TR538|c0_g1_i1	isogroup73185
TR539|c0_g1_i1	isogroup33054
TR539|c0_g1_i2	isogroup33054
TR539|c0_g1_i3	isogroup33054
TR539|c2_g1_i1	isogroup62062
TR540|c0_g1_i1	isogroup51903
TR541|c0_g1_i1	isogroup37488
TR542|c0_g1_i1	isogroup79132
TR543|c0_g1_i1	isogroup43364
TR543|c0_g3_i1	isogroup48552
TR544|c0_g1_i1	isogroup68042
TR545|c0_g1_i1	isogroup42443
TR546|c0_g1_i1	isogroup62063
TR547|c0_g1_i1	isogroup18556
TR547|c0_g2_i1	isogroup18556
TR547|c0_g3_i1	isogroup18556
TR548|c0_g1_i1	isogroup62064
TR549|c0_g1_i1	isogroup79728
TR550|c0_g1_i1	isogroup55460
TR550|c1_g1_i1	isogroup69028
TR551|c0_g1_i1	isogroup58929
TR552|c0_g1_i1	isogroup78277
TR552|c0_g2_i1	isogroup78277
TR553|c0_g1_i1	isogroup22699
TR553|c0_g2_i1	isogroup54723
TR553|c0_g3_i1	isogroup22699
TR553|c0_g3_i2	isogroup48169
TR553|c0_g4_i1	isogroup23261
TR553|c1_g1_i1	isogroup58387
TR554|c0_g1_i1	isogroup66789
TR555|c0_g1_i1	isogroup10879
TR555|c0_g2_i1	isogroup10879
TR555|c0_g2_i2	isogroup10879
TR556|c0_g1_i1	isogroup47631
TR557|c0_g1_i1	isogroup32000
TR558|c0_g1_i1	isogroup67041
TR558|c0_g2_i1	isogroup67041
TR558|c0_g3_i1	isogroup67041
TR559|c0_g1_i1	isogroup70534
TR560|c1_g1_i1	isogroup46330
TR561|c0_g1_i1	isogroup80014
TR562|c0_g1_i1	isogroup27441
TR562|c1_g1_i1	isogroup69359
TR563|c0_g1_i1	isogroup1272
TR564|c0_g1_i1	isogroup78839
TR565|c0_g1_i1	isogroup76188
TR566|c0_g1_i1	isogroup62065
TR567|c0_g1_i1	isogroup40152
TR567|c0_g2_i1	isogroup44805
TR567|c0_g3_i1	isogroup75256
TR567|c0_g4_i1	isogroup75256
TR567|c0_g5_i1	isogroup31009
TR567|c0_g6_i1	isogroup68691
TR568|c0_g1_i1	isogroup25979
TR568|c0_g1_i2	isogroup25979
TR569|c0_g1_i1	isogroup42310
TR569|c0_g2_i1	isogroup30037
TR569|c0_g2_i2	isogroup30037
TR569|c0_g3_i1	isogroup53517
TR569|c0_g4_i1	isogroup23490
TR569|c0_g5_i1	isogroup23490
TR569|c0_g5_i2	isogroup23490
TR569|c0_g5_i3	isogroup23490
TR569|c1_g1_i1	isogroup68043
TR570|c0_g1_i1	isogroup18481
TR570|c0_g2_i1	isogroup18481
TR571|c0_g1_i1	isogroup73186
TR572|c0_g1_i1	isogroup21374
TR573|c0_g1_i1	isogroup59512
TR573|c0_g2_i1	isogroup57809
TR573|c0_g3_i1	isogroup76189
TR573|c0_g4_i1	isogroup17193
TR573|c0_g4_i2	isogroup17193
TR573|c0_g5_i1	isogroup74317
TR574|c0_g1_i1	isogroup41016
TR575|c0_g1_i1	isogroup57264
TR576|c1_g1_i1	isogroup10381
TR576|c1_g2_i1	isogroup8200
TR576|c1_g2_i2	isogroup8200
TR576|c1_g3_i1	isogroup10381
TR576|c1_g4_i1	isogroup47061
TR577|c0_g1_i1	isogroup73187
TR577|c0_g2_i1	isogroup73187
TR577|c0_g3_i1	isogroup73187
TR578|c0_g1_i1	isogroup60950
TR579|c0_g1_i1	isogroup22700
TR579|c0_g2_i1	isogroup22700
TR579|c1_g1_i1	isogroup41531
TR580|c0_g1_i1	isogroup62066
TR581|c0_g1_i1	isogroup2834
TR582|c0_g1_i1	isogroup77951
TR583|c0_g1_i1	isogroup78840
TR584|c0_g1_i1	isogroup2884
TR584|c1_g1_i1	isogroup25444
TR584|c1_g2_i1	isogroup2161
TR584|c2_g1_i1	isogroup8273
TR584|c2_g2_i1	isogroup73461
TR585|c0_g1_i1	isogroup62067
TR586|c0_g1_i1	isogroup79423
TR587|c0_g1_i1	isogroup79729
TR588|c0_g1_i1	isogroup43494
TR588|c0_g2_i1	isogroup43494
TR589|c0_g1_i1	isogroup62068
TR589|c0_g2_i1	isogroup60951
TR590|c0_g1_i1	isogroup16730
TR590|c0_g2_i1	isogroup6912
TR590|c0_g2_i2	isogroup6912
TR590|c0_g3_i1	isogroup68300
TR590|c0_g4_i1	isogroup16730
TR590|c0_g4_i2	isogroup16730
TR590|c0_g4_i3	isogroup29425
TR591|c0_g1_i1	isogroup30668
TR592|c0_g1_i1	isogroup52574
TR593|c0_g1_i1	isogroup25074
TR594|c0_g1_i1	isogroup35804
TR594|c2_g1_i1	isogroup7508
TR594|c2_g2_i1	isogroup7508
TR594|c3_g1_i1	isogroup12976
TR594|c3_g2_i1	isogroup12976
TR594|c3_g3_i1	isogroup12976
TR594|c4_g1_i1	isogroup1200
TR594|c4_g1_i2	isogroup1200
TR594|c5_g1_i1	isogroup48170
TR594|c6_g1_i1	isogroup79730
TR595|c0_g1_i1	isogroup15425
TR596|c0_g1_i1	isogroup62069
TR597|c0_g1_i1	isogroup32522
TR598|c0_g1_i1	isogroup5284
TR599|c0_g1_i1	isogroup61614
TR599|c0_g2_i1	isogroup61614
TR600|c0_g1_i1	isogroup10840
TR600|c0_g1_i2	isogroup10840
TR601|c0_g1_i1	isogroup41017
TR602|c0_g1_i1	isogroup70856
TR603|c0_g1_i1	isogroup38268
TR603|c0_g2_i1	isogroup38268
TR604|c0_g1_i1	isogroup2959
TR604|c0_g1_i2	isogroup2959
TR604|c0_g1_i3	isogroup2959
TR605|c0_g1_i1	isogroup30832
TR606|c0_g1_i1	isogroup62070
TR607|c0_g1_i1	isogroup17137
TR607|c0_g2_i1	isogroup17137
TR607|c1_g1_i1	isogroup19122
TR608|c0_g1_i1	isogroup11668
TR609|c0_g1_i1	isogroup162
TR610|c0_g1_i1	isogroup13974
TR610|c0_g2_i1	isogroup13974
TR611|c0_g1_i1	isogroup40851
TR611|c0_g2_i1	isogroup40851
TR611|c1_g1_i1	isogroup46884
TR611|c1_g2_i1	isogroup11832
TR611|c2_g1_i1	isogroup62071
TR612|c1_g1_i1	isogroup5145
TR612|c1_g1_i2	isogroup5145
TR612|c1_g1_i3	isogroup5145
TR613|c0_g1_i1	isogroup69360
TR614|c0_g1_i1	isogroup33055
TR615|c0_g1_i1	isogroup22254
TR616|c0_g1_i1	isogroup62072
TR616|c0_g2_i1	isogroup12004
TR616|c0_g2_i2	isogroup12004
TR617|c0_g1_i1	isogroup47453
TR618|c0_g1_i1	isogroup19486
TR618|c0_g2_i1	isogroup19486
TR619|c0_g1_i1	isogroup37671
TR620|c0_g1_i1	isogroup38071
TR621|c0_g1_i1	isogroup62073
TR622|c0_g1_i1	isogroup53518
TR623|c0_g1_i1	isogroup53010
TR624|c0_g1_i1	isogroup48951
TR624|c0_g2_i1	isogroup48951
TR624|c0_g3_i1	isogroup48951
TR625|c0_g1_i1	isogroup41018
TR626|c0_g1_i1	isogroup70857
TR627|c0_g1_i1	isogroup45809
TR627|c0_g2_i1	isogroup10751
TR627|c0_g3_i2	isogroup43945
TR628|c0_g1_i1	isogroup71448
TR629|c0_g1_i1	isogroup37672
TR629|c1_g1_i1	isogroup6712
TR629|c1_g1_i2	isogroup6712
TR629|c1_g1_i3	isogroup6712
TR629|c1_g2_i1	isogroup6712
TR630|c0_g1_i1	isogroup2600
TR630|c0_g2_i1	isogroup49961
TR630|c0_g3_i1	isogroup2600
TR631|c0_g1_i1	isogroup60619
TR632|c0_g1_i1	isogroup62074
TR633|c0_g1_i1	isogroup28640
TR634|c0_g1_i1	isogroup56988
TR635|c0_g1_i1	isogroup48379
TR635|c0_g2_i1	isogroup48379
TR636|c0_g1_i1	isogroup77348
TR636|c1_g1_i1	isogroup75890
TR637|c0_g1_i1	isogroup46154
TR638|c0_g1_i1	isogroup2578
TR639|c0_g1_i1	isogroup17009
TR639|c0_g2_i1	isogroup17009
TR639|c0_g3_i1	isogroup33947
TR639|c1_g1_i1	isogroup51700
TR640|c0_g1_i1	isogroup62075
TR641|c0_g1_i1	isogroup44303
TR641|c0_g2_i1	isogroup50390
TR641|c0_g3_i1	isogroup44303
TR641|c0_g4_i1	isogroup50390
TR641|c0_g5_i1	isogroup50390
TR642|c0_g1_i1	isogroup28943
TR642|c1_g1_i1	isogroup25333
TR642|c1_g1_i2	isogroup25333
TR644|c0_g1_i1	isogroup62076
TR645|c0_g1_i1	isogroup29123
TR645|c0_g1_i2	isogroup29123
TR646|c0_g1_i1	isogroup67042
TR647|c1_g1_i1	isogroup16866
TR647|c1_g1_i2	isogroup16866
TR647|c1_g1_i3	isogroup16866
TR647|c1_g2_i1	isogroup35637
TR647|c1_g3_i1	isogroup80015
TR647|c1_g4_i1	isogroup32523
TR647|c1_g5_i1	isogroup32523
TR648|c0_g1_i1	isogroup43649
TR648|c1_g1_i1	isogroup47062
TR649|c0_g1_i1	isogroup7836
TR649|c0_g2_i1	isogroup7836
TR650|c0_g1_i1	isogroup34678
TR651|c0_g1_i1	isogroup2336
TR651|c0_g1_i2	isogroup40679
TR651|c0_g2_i1	isogroup28793
TR651|c0_g2_i2	isogroup28793
TR651|c1_g1_i1	isogroup70215
TR651|c1_g2_i1	isogroup8422
TR651|c1_g2_i2	isogroup8422
TR651|c1_g2_i3	isogroup8422
TR651|c1_g3_i1	isogroup8318
TR651|c1_g3_i2	isogroup8318
TR651|c1_g3_i3	isogroup8318
TR651|c1_g4_i1	isogroup22156
TR651|c1_g5_i1	isogroup22156
TR651|c1_g5_i2	isogroup22156
TR651|c1_g6_i1	isogroup22156
TR652|c0_g1_i1	isogroup62077
TR653|c0_g1_i1	isogroup62078
TR653|c0_g2_i1	isogroup62078
TR653|c1_g1_i1	isogroup34854
TR654|c0_g1_i1	isogroup27043
TR654|c0_g2_i1	isogroup27043
TR654|c0_g3_i1	isogroup27043
TR654|c1_g1_i1	isogroup74620
TR654|c1_g2_i1	isogroup74620
TR655|c0_g1_i1	isogroup30189
TR656|c0_g1_i1	isogroup51701
TR657|c0_g1_i1	isogroup32001
TR658|c0_g1_i1	isogroup15247
TR658|c0_g1_i2	isogroup15247
TR659|c0_g1_i1	isogroup5908
TR659|c0_g1_i2	isogroup5908
TR659|c0_g2_i1	isogroup25187
TR659|c0_g3_i1	isogroup69029
TR659|c0_g4_i1	isogroup11148
TR659|c0_g4_i2	isogroup11148
TR659|c0_g4_i3	isogroup11148
TR659|c0_g5_i1	isogroup69029
TR659|c0_g6_i1	isogroup20801
TR659|c0_g7_i1	isogroup25187
TR659|c0_g8_i1	isogroup25187
TR659|c0_g9_i1	isogroup20801
TR659|c0_g10_i1	isogroup78564
TR659|c0_g11_i1	isogroup37101
TR659|c0_g11_i2	isogroup37101
TR659|c0_g11_i3	isogroup37101
TR660|c0_g1_i1	isogroup62079
TR661|c0_g1_i1	isogroup76495
TR661|c1_g1_i1	isogroup9958
TR661|c2_g1_i1	isogroup46719
TR662|c0_g1_i1	isogroup3998
TR663|c0_g1_i1	isogroup52575
TR663|c0_g2_i1	isogroup52575
TR663|c2_g1_i1	isogroup30038
TR663|c2_g2_i1	isogroup30038
TR664|c0_g1_i1	isogroup14303
TR664|c0_g1_i2	isogroup14303
TR664|c0_g2_i1	isogroup32524
TR664|c1_g1_i1	isogroup61615
TR665|c0_g1_i1	isogroup47063
TR666|c0_g1_i1	isogroup19548
TR666|c1_g1_i1	isogroup25334
TR668|c0_g1_i1	isogroup34143
TR669|c0_g1_i1	isogroup50814
TR669|c0_g2_i1	isogroup50814
TR670|c0_g1_i1	isogroup23384
TR670|c1_g1_i1	isogroup49148
TR670|c2_g1_i1	isogroup4754
TR670|c3_g1_i1	isogroup71449
TR670|c3_g2_i1	isogroup5421
TR670|c3_g2_i2	isogroup5421
TR670|c3_g2_i3	isogroup5421
TR670|c4_g1_i1	isogroup3623
TR670|c4_g2_i1	isogroup1787
TR670|c4_g2_i2	isogroup150
TR670|c5_g1_i1	isogroup1874
TR670|c5_g1_i2	isogroup1874
TR670|c5_g1_i3	isogroup49361
TR670|c5_g1_i4	isogroup1874
TR670|c6_g1_i1	isogroup14873
TR670|c6_g1_i2	isogroup14873
TR670|c7_g1_i1	isogroup5028
TR670|c7_g1_i2	isogroup4686
TR670|c7_g2_i1	isogroup4011
TR670|c7_g2_i2	isogroup4011
TR670|c7_g2_i3	isogroup4011
TR670|c7_g2_i4	isogroup4011
TR670|c8_g1_i1	isogroup4085
TR670|c9_g1_i1	isogroup41837
TR670|c10_g1_i1	isogroup30495
TR670|c11_g1_i1	isogroup59513
TR670|c12_g1_i1	isogroup62080
TR670|c13_g1_i1	isogroup59212
TR670|c13_g2_i1	isogroup59212
TR670|c13_g3_i1	isogroup59212
TR670|c14_g1_i1	isogroup47811
TR671|c0_g1_i1	isogroup79424
TR672|c1_g1_i1	isogroup70535
TR672|c1_g1_i2	isogroup70535
TR672|c1_g2_i1	isogroup42152
TR673|c0_g1_i1	isogroup34855
TR674|c0_g1_i1	isogroup10782
TR675|c0_g1_i1	isogroup29751
TR675|c0_g2_i1	isogroup29751
TR676|c0_g1_i1	isogroup71145
TR677|c0_g1_i1	isogroup62081
TR678|c0_g1_i1	isogroup30833
TR679|c0_g1_i1	isogroup35805
TR680|c0_g1_i1	isogroup39187
TR681|c0_g1_i1	isogroup3464
TR681|c0_g1_i2	isogroup3464
TR681|c0_g2_i1	isogroup3464
TR682|c0_g1_i1	isogroup43060
TR683|c0_g1_i1	isogroup22361
TR683|c0_g1_i2	isogroup22361
TR683|c0_g1_i3	isogroup22361
TR683|c1_g1_i1	isogroup79731
TR684|c0_g1_i1	isogroup32179
TR685|c0_g1_i1	isogroup75891
TR686|c0_g1_i1	isogroup52576
TR686|c0_g2_i1	isogroup33414
TR686|c0_g3_i1	isogroup30190
TR686|c0_g3_i2	isogroup20391
TR686|c0_g3_i3	isogroup15719
TR686|c0_g2_i2	isogroup36525
TR686|c0_g3_i4	isogroup21282
TR686|c0_g2_i3	isogroup33414
TR686|c0_g4_i1	isogroup43495
TR686|c0_g5_i1	isogroup14026
TR686|c0_g6_i1	isogroup35462
TR686|c0_g7_i1	isogroup1448
TR686|c0_g7_i2	isogroup1448
TR686|c0_g8_i1	isogroup51904
TR686|c0_g9_i1	isogroup23971
TR687|c0_g1_i1	isogroup46514
TR688|c0_g1_i1	isogroup41361
TR689|c0_g1_i1	isogroup31010
TR690|c0_g1_i1	isogroup4857
TR690|c0_g2_i1	isogroup4857
TR690|c0_g3_i1	isogroup18292
TR690|c0_g3_i2	isogroup18292
TR690|c0_g3_i3	isogroup18292
TR690|c0_g4_i1	isogroup51003
TR690|c0_g5_i1	isogroup51702
TR690|c0_g6_i1	isogroup4857
TR690|c0_g7_i1	isogroup7889
TR691|c0_g1_i1	isogroup49149
TR691|c0_g2_i1	isogroup49149
TR691|c1_g1_i1	isogroup54230
TR692|c0_g1_i1	isogroup29276
TR692|c0_g2_i1	isogroup22157
TR692|c0_g3_i1	isogroup35463
TR692|c0_g4_i1	isogroup22157
TR692|c0_g5_i1	isogroup35463
TR692|c0_g6_i1	isogroup22157
TR693|c0_g1_i1	isogroup62082
TR694|c0_g1_i1	isogroup37673
TR695|c0_g1_i1	isogroup79133
TR695|c0_g2_i1	isogroup79133
TR695|c1_g1_i1	isogroup28794
TR695|c1_g1_i2	isogroup28794
TR695|c1_g2_i1	isogroup18293
TR695|c1_g3_i1	isogroup43198
TR696|c0_g1_i1	isogroup42756
TR697|c0_g1_i1	isogroup56210
TR698|c0_g1_i1	isogroup33222
TR699|c0_g1_i1	isogroup42606
TR699|c0_g2_i1	isogroup42606
TR701|c0_g1_i1	isogroup27170
TR701|c0_g2_i1	isogroup27170
TR701|c1_g1_i1	isogroup77349
TR701|c2_g1_i1	isogroup78278
TR701|c3_g1_i1	isogroup10994
TR701|c3_g1_i2	isogroup32180
TR701|c4_g1_i1	isogroup22919
TR701|c4_g2_i1	isogroup14201
TR701|c4_g2_i2	isogroup14201
TR701|c4_g3_i1	isogroup12375
TR701|c5_g1_i1	isogroup60317
TR702|c0_g1_i1	isogroup32181
TR702|c0_g2_i1	isogroup32181
TR703|c0_g1_i1	isogroup29897
TR704|c0_g1_i1	isogroup59756
TR705|c0_g1_i1	isogroup75257
TR705|c0_g2_i1	isogroup75257
TR705|c0_g3_i1	isogroup77649
TR705|c1_g1_i1	isogroup31651
TR706|c0_g1_i1	isogroup62083
TR707|c0_g1_i1	isogroup66790
TR708|c0_g1_i1	isogroup76190
TR709|c0_g1_i1	isogroup62084
TR710|c0_g1_i1	isogroup46155
TR712|c0_g1_i1	isogroup46515
TR714|c0_g1_i1	isogroup45469
TR714|c0_g2_i1	isogroup45469
TR714|c0_g3_i1	isogroup25568
TR714|c0_g3_i2	isogroup25568
TR714|c0_g3_i3	isogroup25568
TR715|c0_g1_i1	isogroup25980
TR716|c0_g1_i1	isogroup24947
TR717|c0_g1_i1	isogroup27171
TR717|c0_g2_i1	isogroup27171
TR718|c0_g1_i1	isogroup61616
TR719|c0_g1_i1	isogroup34144
TR720|c0_g1_i1	isogroup14874
TR720|c0_g2_i1	isogroup15096
TR720|c0_g3_i1	isogroup15096
TR720|c0_g3_i2	isogroup15096
TR720|c0_g4_i1	isogroup72316
TR720|c1_g1_i1	isogroup61617
TR721|c0_g1_i1	isogroup18294
TR722|c0_g1_i1	isogroup24824
TR722|c0_g1_i2	isogroup16052
TR723|c0_g1_i1	isogroup10752
TR723|c1_g1_i1	isogroup6980
TR723|c1_g2_i1	isogroup6980
TR723|c1_g3_i1	isogroup6980
TR724|c0_g1_i1	isogroup4659
TR724|c0_g2_i1	isogroup56989
TR724|c0_g3_i1	isogroup56989
TR724|c0_g4_i1	isogroup55461
TR725|c0_g1_i1	isogroup22701
TR725|c0_g2_i1	isogroup30834
TR725|c0_g3_i1	isogroup22701
TR725|c0_g3_i2	isogroup22701
TR725|c0_g3_i3	isogroup22701
TR725|c0_g4_i1	isogroup22701
TR725|c0_g5_i1	isogroup30039
TR725|c0_g6_i1	isogroup75892
TR726|c0_g1_i1	isogroup41019
TR727|c0_g1_i1	isogroup41980
TR728|c0_g1_i1	isogroup62085
TR729|c0_g1_i1	isogroup67273
TR730|c0_g1_i1	isogroup55462
TR731|c0_g1_i1	isogroup45470
TR732|c0_g1_i1	isogroup41981
TR733|c0_g1_i1	isogroup53984
TR734|c0_g1_i1	isogroup38626
TR735|c0_g1_i1	isogroup61618
TR735|c1_g1_i1	isogroup77952
TR736|c0_g1_i1	isogroup62086
TR737|c0_g1_i1	isogroup8059
TR737|c0_g2_i1	isogroup2347
TR737|c1_g1_i1	isogroup29898
TR738|c0_g1_i1	isogroup4951
TR738|c0_g2_i1	isogroup16053
TR738|c0_g3_i1	isogroup4951
TR738|c0_g4_i1	isogroup4951
TR738|c0_g4_i2	isogroup4951
TR739|c0_g1_i1	isogroup17441
TR739|c0_g2_i1	isogroup17441
TR740|c0_g1_i1	isogroup19204
TR740|c1_g1_i1	isogroup69361
TR741|c0_g1_i1	isogroup62087
TR742|c0_g1_i1	isogroup62088
TR743|c0_g1_i1	isogroup1456
TR743|c0_g2_i1	isogroup1456
TR743|c2_g1_i1	isogroup72317
TR744|c0_g1_i1	isogroup62089
TR745|c0_g1_i1	isogroup2277
TR745|c0_g1_i2	isogroup2277
TR746|c0_g1_i1	isogroup35042
TR746|c0_g1_i2	isogroup35042
TR746|c0_g2_i1	isogroup44482
TR746|c0_g3_i1	isogroup68044
TR746|c0_g4_i1	isogroup44482
TR747|c0_g1_i1	isogroup45000
TR747|c0_g2_i1	isogroup38072
TR747|c1_g1_i1	isogroup73188
TR747|c1_g2_i1	isogroup73188
TR747|c1_g3_i1	isogroup37102
TR747|c1_g4_i1	isogroup18357
TR748|c0_g1_i1	isogroup62090
TR749|c0_g1_i1	isogroup55463
TR750|c0_g1_i1	isogroup69030
TR751|c0_g1_i1	isogroup62091
TR752|c0_g1_i1	isogroup13239
TR753|c0_g1_i1	isogroup40355
TR754|c0_g1_i1	isogroup1353
TR754|c0_g1_i2	isogroup1353
TR755|c0_g1_i1	isogroup48746
TR756|c0_g1_i1	isogroup55958
TR757|c0_g1_i1	isogroup887
TR757|c0_g1_i2	isogroup887
TR757|c0_g1_i3	isogroup887
TR757|c0_g1_i4	isogroup16400
TR757|c0_g1_i5	isogroup887
TR757|c0_g1_i6	isogroup887
TR757|c0_g1_i7	isogroup33223
TR757|c0_g1_i8	isogroup887
TR757|c0_g1_i9	isogroup887
TR757|c0_g1_i10	isogroup16400
TR757|c0_g1_i11	isogroup33223
TR757|c0_g1_i12	isogroup887
TR757|c0_g1_i13	isogroup887
TR757|c0_g1_i14	isogroup33223
TR757|c0_g1_i15	isogroup16400
TR757|c0_g1_i16	isogroup887
TR757|c0_g2_i1	isogroup33223
TR757|c0_g3_i1	isogroup36707
TR757|c0_g4_i1	isogroup69630
TR757|c0_g5_i1	isogroup69630
TR757|c0_g6_i1	isogroup69630
TR757|c0_g7_i1	isogroup33223
TR757|c0_g8_i1	isogroup33223
TR758|c0_g1_i1	isogroup2165
TR759|c0_g1_i1	isogroup41192
TR759|c0_g2_i1	isogroup37309
TR760|c0_g1_i1	isogroup13770
TR761|c0_g1_i1	isogroup62092
TR762|c0_g1_i1	isogroup54724
TR764|c0_g1_i1	isogroup62093
TR765|c0_g1_i1	isogroup56990
TR765|c1_g1_i1	isogroup23491
TR766|c0_g1_i1	isogroup58092
TR766|c0_g2_i1	isogroup58092
TR766|c0_g3_i1	isogroup58092
TR767|c0_g1_i1	isogroup28177
TR768|c0_g1_i1	isogroup16577
TR768|c0_g1_i2	isogroup20997
TR768|c1_g1_i1	isogroup38444
TR768|c1_g2_i1	isogroup38444
TR768|c1_g2_i2	isogroup38444
TR768|c1_g3_i1	isogroup27889
TR768|c2_g1_i1	isogroup43946
TR768|c3_g1_i1	isogroup19487
TR768|c4_g1_i1	isogroup72318
TR769|c0_g1_i1	isogroup46516
TR770|c0_g1_i1	isogroup40323
TR771|c0_g1_i1	isogroup27312
TR772|c0_g1_i1	isogroup17010
TR772|c0_g2_i1	isogroup17010
TR773|c0_g1_i1	isogroup14406
TR773|c0_g2_i1	isogroup14406
TR774|c0_g1_i1	isogroup35043
TR774|c0_g2_i1	isogroup35043
TR775|c0_g1_i1	isogroup32525
TR776|c0_g1_i1	isogroup54231
TR777|c0_g1_i1	isogroup62094
TR778|c0_g1_i1	isogroup79732
TR779|c0_g1_i1	isogroup34856
TR780|c0_g1_i1	isogroup74031
TR781|c0_g1_i1	isogroup58930
TR782|c0_g1_i1	isogroup62095
TR783|c0_g1_i1	isogroup7997
TR784|c0_g1_i1	isogroup44304
TR785|c0_g1_i1	isogroup80341
TR786|c0_g1_i1	isogroup30963
TR786|c0_g2_i1	isogroup30963
TR786|c0_g3_i1	isogroup2486
TR786|c0_g3_i2	isogroup2486
TR786|c0_g3_i3	isogroup2486
TR786|c0_g4_i1	isogroup30963
TR786|c0_g5_i1	isogroup32370
TR787|c0_g1_i1	isogroup38269
TR789|c0_g1_i1	isogroup34145
TR790|c0_g1_i1	isogroup62096
TR791|c1_g1_i1	isogroup34146
TR792|c0_g1_i1	isogroup13329
TR792|c0_g1_i2	isogroup13329
TR792|c0_g1_i3	isogroup13329
TR793|c0_g1_i1	isogroup26633
TR794|c0_g1_i1	isogroup23262
TR796|c0_g1_i1	isogroup58417
TR796|c1_g1_i1	isogroup23038
TR796|c1_g2_i1	isogroup23038
TR796|c1_g3_i1	isogroup23038
TR796|c2_g1_i1	isogroup71450
TR797|c1_g1_i1	isogroup60051
TR798|c0_g1_i1	isogroup43061
TR798|c1_g1_i1	isogroup4228
TR798|c1_g2_i1	isogroup24206
TR798|c1_g3_i1	isogroup2860
TR798|c1_g3_i2	isogroup2860
TR798|c1_g3_i3	isogroup2860
TR798|c1_g3_i4	isogroup2860
TR798|c1_g3_i5	isogroup2860
TR798|c1_g4_i1	isogroup24206
TR798|c2_g1_i1	isogroup7607
TR798|c2_g2_i1	isogroup4159
TR798|c2_g3_i1	isogroup8354
TR798|c2_g4_i1	isogroup36172
TR798|c2_g5_i1	isogroup67274
TR798|c3_g1_i1	isogroup49767
TR799|c0_g1_i1	isogroup49150
TR799|c0_g2_i1	isogroup49150
TR800|c0_g1_i1	isogroup31011
TR801|c0_g1_i1	isogroup62097
TR802|c1_g1_i1	isogroup30331
TR802|c1_g2_i1	isogroup30331
TR802|c2_g1_i1	isogroup80016
TR803|c0_g1_i1	isogroup3520
TR803|c0_g2_i1	isogroup53011
TR803|c1_g1_i1	isogroup26634
TR804|c0_g1_i1	isogroup74621
TR804|c1_g1_i1	isogroup10035
TR805|c0_g1_i1	isogroup50391
TR806|c0_g1_i1	isogroup48553
TR807|c0_g1_i1	isogroup49768
TR807|c0_g2_i1	isogroup3799
TR807|c0_g2_i2	isogroup48554
TR807|c0_g3_i1	isogroup73462
TR807|c0_g4_i1	isogroup55464
TR807|c0_g5_i1	isogroup7531
TR807|c0_g6_i1	isogroup44641
TR807|c0_g7_i1	isogroup77953
TR807|c0_g8_i1	isogroup58654
TR807|c0_g9_i1	isogroup60952
TR807|c0_g10_i1	isogroup24825
TR807|c0_g11_i1	isogroup44641
TR807|c0_g12_i1	isogroup66576
TR807|c0_g13_i1	isogroup13912
TR807|c0_g13_i2	isogroup13716
TR807|c0_g13_i3	isogroup13716
TR807|c0_g13_i4	isogroup13912
TR807|c0_g13_i5	isogroup13912
TR807|c0_g14_i1	isogroup44641
TR807|c0_g15_i1	isogroup66576
TR807|c0_g16_i1	isogroup49565
TR807|c0_g17_i1	isogroup48554
TR807|c0_g18_i1	isogroup53012
TR807|c0_g18_i2	isogroup54937
TR807|c0_g19_i1	isogroup60952
TR807|c0_g20_i1	isogroup44641
TR807|c0_g21_i1	isogroup53519
TR807|c0_g22_i1	isogroup19549
TR807|c0_g22_i2	isogroup19549
TR807|c0_g22_i3	isogroup19549
TR807|c0_g23_i1	isogroup7531
TR807|c0_g24_i1	isogroup42607
TR807|c0_g24_i2	isogroup8637
TR807|c1_g1_i1	isogroup15482
TR808|c0_g1_i1	isogroup43199
TR809|c0_g1_i1	isogroup66791
TR810|c0_g1_i1	isogroup62098
TR811|c0_g1_i1	isogroup51905
TR811|c0_g2_i1	isogroup51905
TR812|c0_g1_i1	isogroup46156
TR812|c0_g2_i2	isogroup53985
TR812|c0_g3_i1	isogroup17509
TR813|c0_g1_i1	isogroup31169
TR814|c0_g1_i1	isogroup8678
TR814|c0_g2_i1	isogroup8678
TR814|c1_g1_i1	isogroup78279
TR815|c0_g1_i1	isogroup67511
TR816|c0_g1_i1	isogroup5593
TR816|c0_g2_i1	isogroup5593
TR817|c0_g1_i1	isogroup62099
TR818|c0_g1_i1	isogroup80656
TR818|c1_g1_i1	isogroup53013
TR819|c0_g1_i1	isogroup61274
TR819|c0_g2_i1	isogroup61274
TR819|c0_g3_i1	isogroup17250
TR819|c0_g3_i2	isogroup17250
TR819|c0_g3_i3	isogroup17250
TR819|c0_g3_i4	isogroup17250
TR819|c0_g4_i1	isogroup71451
TR819|c0_g5_i1	isogroup72041
TR820|c0_g1_i1	isogroup6255
TR820|c0_g1_i2	isogroup6255
TR820|c0_g2_i1	isogroup53014
TR820|c1_g1_i1	isogroup67275
TR821|c0_g1_i1	isogroup59514
TR822|c1_g1_i1	isogroup22362
TR822|c1_g2_i1	isogroup21860
TR822|c2_g1_i1	isogroup43365
TR822|c2_g2_i1	isogroup43365
TR822|c3_g1_i1	isogroup35044
TR822|c3_g1_i2	isogroup38445
TR822|c3_g1_i3	isogroup51004
TR822|c3_g2_i1	isogroup19205
TR822|c3_g3_i1	isogroup68045
TR822|c3_g4_i1	isogroup76496
TR822|c3_g5_i1	isogroup56211
TR822|c3_g6_i1	isogroup74032
TR822|c3_g7_i1	isogroup19205
TR822|c3_g8_i1	isogroup15833
TR822|c3_g7_i2	isogroup10335
TR822|c3_g9_i1	isogroup15426
TR822|c3_g7_i3	isogroup10335
TR822|c3_g10_i1	isogroup19058
TR822|c3_g11_i1	isogroup17863
TR822|c3_g12_i1	isogroup48952
TR822|c3_g13_i1	isogroup48952
TR822|c3_g14_i1	isogroup56211
TR822|c3_g14_i2	isogroup58388
TR822|c3_g15_i1	isogroup40006
TR822|c3_g16_i1	isogroup73189
TR822|c3_g17_i1	isogroup56211
TR822|c3_g18_i1	isogroup51004
TR822|c4_g1_i1	isogroup61619
TR822|c5_g1_i1	isogroup80657
TR823|c0_g1_i1	isogroup24440
TR823|c0_g2_i1	isogroup47632
TR823|c0_g3_i1	isogroup34497
TR823|c0_g4_i1	isogroup34497
TR824|c0_g1_i1	isogroup51005
TR825|c0_g1_i1	isogroup75258
TR826|c0_g1_i1	isogroup75893
TR826|c1_g1_i1	isogroup52577
TR827|c0_g1_i1	isogroup36906
TR827|c0_g2_i1	isogroup36906
TR828|c0_g1_i1	isogroup73463
TR830|c0_g1_i1	isogroup20716
TR831|c0_g1_i1	isogroup34857
TR832|c0_g1_i1	isogroup852
TR833|c0_g1_i1	isogroup47275
TR834|c0_g1_i1	isogroup30496
TR835|c0_g1_i1	isogroup62100
TR835|c1_g1_i1	isogroup80017
TR836|c0_g1_i1	isogroup37103
TR837|c0_g1_i1	isogroup71452
TR837|c1_g1_i1	isogroup22273
TR838|c0_g1_i1	isogroup52325
TR839|c0_g1_i1	isogroup62101
TR840|c0_g1_i1	isogroup62102
TR841|c0_g1_i1	isogroup74944
TR842|c0_g1_i1	isogroup32182
TR843|c0_g1_i1	isogroup243
TR844|c0_g1_i1	isogroup20998
TR845|c0_g1_i1	isogroup32002
TR846|c0_g1_i1	isogroup69031
TR846|c1_g1_i1	isogroup15302
TR847|c0_g1_i1	isogroup1350
TR848|c0_g1_i1	isogroup59213
TR849|c0_g1_i1	isogroup33415
TR850|c0_g1_i1	isogroup57560
TR850|c0_g2_i1	isogroup57560
TR851|c0_g1_i1	isogroup62103
TR852|c0_g1_i1	isogroup60953
TR852|c0_g2_i1	isogroup58093
TR852|c0_g3_i1	isogroup60953
TR852|c1_g1_i1	isogroup23730
TR852|c1_g2_i1	isogroup23730
TR853|c0_g1_i1	isogroup42757
TR854|c0_g1_i1	isogroup58931
TR854|c0_g2_i1	isogroup80658
TR854|c0_g3_i1	isogroup58931
TR855|c0_g1_i1	isogroup41697
TR856|c0_g1_i1	isogroup13330
TR856|c0_g2_i1	isogroup13330
TR857|c0_g1_i1	isogroup62104
TR857|c0_g2_i1	isogroup7112
TR857|c0_g3_i1	isogroup7112
TR858|c0_g1_i1	isogroup19206
TR859|c0_g1_i1	isogroup20717
TR859|c0_g2_i1	isogroup20717
TR859|c1_g1_i1	isogroup18902
TR859|c1_g2_i1	isogroup54472
TR860|c0_g1_i1	isogroup35806
TR860|c0_g2_i1	isogroup35806
TR861|c0_g1_i1	isogroup34498
TR861|c0_g2_i1	isogroup28031
TR862|c0_g1_i1	isogroup62105
TR863|c0_g1_i1	isogroup2773
TR863|c0_g1_i2	isogroup2773
TR863|c0_g1_i3	isogroup2773
TR863|c0_g2_i1	isogroup2773
TR864|c0_g1_i1	isogroup49962
TR865|c0_g1_i1	isogroup79134
TR866|c0_g1_i1	isogroup80989
TR867|c0_g1_i1	isogroup28178
TR867|c0_g2_i1	isogroup28178
TR868|c0_g1_i1	isogroup35464
TR869|c0_g1_i1	isogroup19720
TR870|c0_g1_i1	isogroup68301
TR871|c0_g1_i1	isogroup55465
TR871|c0_g2_i1	isogroup55465
[truncated: 109,768 more rows]
