# Supplementary material for: Comparative transcriptomics of sympatric species of coral reef fishes (genus: Haemulon)
Source: PeerJ. 2019 Mar 1;7:e6541. doi: 10.7717/peerj.6541 (PMC6398375; doi:10.7717/peerj.6541)
Supplement: Supplemental Information 6 [file peerj-07-6541-s006.zip › Hmacrostomum-assembly&annotation/hmacro-iso2GO-trembl-2017_iso2go.tab]

TR23763|c1_g6_i2
TR28361|c4_g5_i1	GO:0016021
TR35923|c0_g1_i1	GO:0005856;GO:0003779;GO:0005198;GO:0030866
TR18653|c0_g1_i1	GO:0016301
TR8829|c3_g2_i3	GO:0030057;GO:0005634;GO:0016337
TR37379|c0_g6_i1	GO:0005829
TR41706|c0_g2_i1	GO:0005737;GO:0002161;GO:0005524;GO:0004822;GO:0000049;GO:0006428;GO:1903670
TR20124|c0_g1_i1	GO:0005578;GO:0005201
TR7530|c2_g1_i1	GO:0005737;GO:0004397;GO:0019556;GO:0019557
TR30535|c0_g5_i1
TR29323|c0_g3_i1
TR2487|c0_g1_i1	GO:0005623;GO:0016021;GO:0005509;GO:0005219
TR17082|c0_g2_i1	GO:0005634
TR14993|c0_g1_i1	GO:0003824
TR18774|c2_g2_i1
TR2312|c0_g2_i3	GO:0016021;GO:0004930
TR8105|c0_g2_i1	GO:0000151;GO:0034450;GO:0006511
TR3807|c0_g1_i1	GO:0016021;GO:0055085
TR46403|c0_g5_i1
TR25912|c0_g3_i1	GO:0016021;GO:0019706
TR7081|c0_g1_i1	GO:0005887;GO:0005247;GO:1902476
TR13288|c0_g4_i1	GO:0008446;GO:0019673
TR40112|c2_g1_i2
TR4090|c7_g5_i1	GO:0005622;GO:0016874;GO:0008270
TR8365|c0_g1_i1	GO:0003723;GO:0006396
TR37932|c0_g2_i1	GO:0003964
TR3538|c0_g1_i2	GO:0005634;GO:0003676
TR11837|c0_g1_i1	GO:0016021
TR20704|c0_g1_i1	GO:0032039;GO:0016180
TR23708|c0_g2_i1	GO:0003824;GO:0050662
TR9407|c0_g1_i1	GO:0072583
TR30297|c0_g6_i1
TR42248|c0_g2_i1	GO:0003676
TR15365|c0_g1_i1	GO:0005737;GO:0004108;GO:0006099
TR20127|c1_g1_i2
TR20822|c1_g1_i1
TR29420|c0_g1_i1	GO:0046872
TR7300|c0_g1_i1	GO:0005739;GO:0003677;GO:0008297;GO:0043504
TR44408|c0_g1_i1	GO:0005737;GO:0004046;GO:0046872;GO:0008237;GO:0006520
TR44189|c0_g2_i1
TR40195|c0_g1_i1	GO:0005524;GO:0016887
TR33719|c0_g3_i1	GO:0005634;GO:0019784;GO:0004843;GO:0043130;GO:0071108
TR30715|c2_g1_i1	GO:0016021
TR44258|c1_g2_i1	GO:0005789;GO:0016021
TR32852|c2_g6_i1	GO:0000502
TR25869|c0_g3_i1
TR1781|c0_g1_i1
TR10929|c0_g3_i1	GO:0003677;GO:0010468
TR36169|c0_g5_i2	GO:0005634;GO:0016569;GO:0006355;GO:0006351
TR3094|c1_g4_i1	GO:0016020;GO:0005524;GO:0004714;GO:0007169
TR40162|c0_g2_i1	GO:0016868;GO:0000287;GO:0005975
TR10731|c0_g1_i1	GO:0016301
TR24280|c0_g2_i1	GO:0005737;GO:0047150;GO:0008270;GO:0009086
TR35681|c0_g1_i1	GO:0003676
TR29556|c0_g1_i1
TR7181|c0_g8_i1	GO:0016790;GO:0006637
TR5198|c1_g1_i1	GO:0003964
TR9938|c0_g1_i1
TR30084|c1_g2_i1	GO:0004114;GO:0046872;GO:0007165
TR27419|c1_g3_i1
TR46652|c0_g1_i1
TR44677|c0_g1_i1	GO:0016021;GO:0005622;GO:0005525;GO:0016874;GO:0004806;GO:0016042;GO:0010898;GO:0007264
TR5356|c0_g2_i1
TR37120|c0_g1_i1	GO:0005761;GO:0015935;GO:0006915
TR4453|c0_g2_i1
TR22666|c0_g5_i1
TR24598|c2_g9_i1	GO:0007165
TR46039|c0_g8_i1	GO:0005525;GO:0003924
TR23825|c0_g1_i1	GO:0005829;GO:0030904;GO:0035091;GO:0006886;GO:0042147
TR4857|c0_g1_i1	GO:0000151;GO:0034450;GO:0006511
TR9474|c0_g1_i1	GO:0005634;GO:0005667;GO:0003677;GO:0003713;GO:0003700;GO:0008134;GO:0000278;GO:0006351
TR8654|c0_g8_i1	GO:0003676
TR46456|c0_g1_i2
TR3766|c1_g1_i1	GO:0003964
TR38775|c3_g1_i1	GO:0003677;GO:0015074;GO:0006313
TR26476|c0_g1_i1	GO:0043190;GO:0005524;GO:0015594;GO:0015595
TR8521|c0_g2_i1	GO:0003676
TR36943|c0_g1_i1	GO:0005634;GO:0000077
TR30972|c0_g2_i1	GO:0004725
TR21794|c0_g1_i1
TR6839|c0_g1_i1	GO:0016021;GO:0015293
TR33415|c0_g1_i1	GO:0005634;GO:0003824;GO:0003677;GO:0032968;GO:0006367
TR32536|c2_g11_i1	GO:0016021
TR28926|c6_g1_i1	GO:0005737;GO:0002161;GO:0005524;GO:0004823;GO:0006429
TR43802|c0_g2_i1	GO:0004799;GO:0006231
TR17475|c0_g2_i1	GO:0005086;GO:0032012
TR4150|c1_g1_i1	GO:0008375;GO:0006486
TR36650|c0_g1_i1	GO:0016021;GO:0005746;GO:0004129
TR10069|c0_g1_i4	GO:0005622;GO:0005089;GO:0035556;GO:0035023
TR7325|c0_g4_i2	GO:0008270
TR42968|c1_g5_i1	GO:0004725;GO:0008138
TR34053|c0_g1_i1
TR26670|c4_g3_i1	GO:0005737;GO:0005856;GO:0019898;GO:0003779
TR25158|c0_g5_i2	GO:0005681;GO:0003676;GO:0000381;GO:0042981;GO:0008380
TR14534|c1_g1_i1	GO:0016021
TR10530|c0_g1_i1
TR36534|c0_g1_i2	GO:0003676
TR46296|c0_g2_i1
TR347|c0_g1_i1	GO:0005737;GO:0005856;GO:0019898;GO:0008092
TR6604|c0_g3_i1	GO:0005737;GO:0005509;GO:0005544;GO:0050819;GO:2000145
TR27881|c0_g1_i1
TR31748|c1_g1_i2	GO:0016874;GO:0008270
TR42997|c0_g1_i1
TR41703|c5_g2_i1	GO:0003839;GO:0006751
TR39918|c2_g3_i1	GO:0016021
TR30344|c1_g9_i4	GO:0016021;GO:0004559;GO:0030246;GO:0008270;GO:0006013
TR40757|c0_g2_i1	GO:0008124;GO:0006729
TR25874|c0_g1_i1	GO:0004345;GO:0050661;GO:0006006;GO:0006098
TR45276|c0_g1_i1	GO:0003755
TR6717|c0_g1_i1	GO:0016021;GO:0005777;GO:0005524;GO:0042626;GO:0042803;GO:0015910
TR31957|c0_g1_i1	GO:0005524;GO:0003883;GO:0044210;GO:0006541
TR19320|c0_g1_i1
TR9256|c6_g3_i5	GO:0016021;GO:0020037;GO:0005506;GO:0004497;GO:0016705
TR47590|c0_g2_i1	GO:0060348;GO:0001654;GO:0007507;GO:0071800
TR23647|c0_g1_i1	GO:0046872
TR31845|c0_g6_i1	GO:0005634;GO:0003677;GO:0003887;GO:0006281
TR664|c1_g1_i1	GO:0016021;GO:0045087;GO:0007165
TR33048|c0_g1_i1	GO:0030117;GO:0006886;GO:0016192
TR35294|c0_g1_i1	GO:0005730;GO:0030688;GO:0008649;GO:0000453
TR10000|c1_g2_i1	GO:0016021
TR37873|c0_g2_i1
TR2616|c0_g4_i1
TR18511|c0_g1_i1
TR23329|c0_g2_i1	GO:0005737;GO:0005524;GO:0032947;GO:0004672;GO:0060502;GO:0070371;GO:0060324;GO:0007507;GO:0050772;GO:2000147;GO:0048679;GO:0001932;GO:0048538;GO:0030878;GO:0060440
TR42599|c0_g1_i1	GO:0016746
TR35889|c0_g1_i1	GO:0016301
TR24381|c2_g1_i1
TR14088|c0_g1_i1
TR4213|c0_g3_i1	GO:0016021;GO:0000220;GO:0015078;GO:0015991
TR37015|c0_g2_i1	GO:0016021
TR29769|c2_g1_i5	GO:0030170;GO:0008483
TR20251|c1_g8_i1	GO:0005622;GO:0005524;GO:0004707
TR35015|c0_g1_i1
TR12718|c0_g1_i4	GO:0005737;GO:0008175;GO:0002181;GO:0002128
TR2900|c1_g1_i1	GO:0016021;GO:0004310;GO:0051996;GO:0006696
TR12451|c0_g4_i2	GO:0016787;GO:0008152
TR42327|c0_g1_i1	GO:0016491
TR8144|c0_g3_i1	GO:0000287;GO:0004610;GO:0005975
TR41926|c0_g4_i2
TR46782|c0_g2_i1	GO:0030374
TR31934|c0_g3_i1	GO:0005509;GO:0016746;GO:0008152
TR38183|c0_g1_i1	GO:0005887;GO:0098794;GO:0005524;GO:0004931;GO:0001614;GO:0033198
TR8459|c0_g3_i1	GO:0016021;GO:0008519
TR3886|c0_g2_i1
TR42809|c1_g1_i1	GO:0016021;GO:0004867;GO:0008544
TR35760|c1_g2_i2	GO:0005634;GO:0000975;GO:0003700;GO:0006351
TR26755|c12_g1_i4
TR20009|c8_g1_i2	GO:0005615;GO:0004866
TR29287|c0_g1_i1	GO:0046872;GO:0003950
TR41474|c0_g1_i1	GO:0016021;GO:0004950;GO:0006935
TR24778|c1_g2_i1
TR3071|c1_g1_i1
TR16611|c0_g3_i2	GO:0016021;GO:0030246
TR18425|c0_g1_i1	GO:0000049
TR44817|c0_g2_i1	GO:0016021;GO:0055085
TR35745|c0_g1_i1	GO:0005762;GO:0003735;GO:0032543
TR8393|c1_g2_i1	GO:0005622;GO:0016874;GO:0008270
TR948|c0_g1_i2	GO:0016787
TR12404|c0_g3_i1	GO:0016021
TR23285|c0_g3_i1
TR6496|c0_g3_i3	GO:0016021;GO:0055085
TR27417|c0_g1_i1	GO:0016021
TR30851|c1_g1_i1	GO:0006914
TR37889|c1_g1_i1	GO:0005634;GO:0031144;GO:0071630
TR37945|c1_g4_i1	GO:0016021
TR14483|c0_g2_i1	GO:0005856
TR5087|c7_g53_i4
TR15400|c282_g3_i1	GO:0016021;GO:0020037;GO:0005506;GO:0016712
TR22419|c1_g7_i1
TR21914|c0_g2_i1	GO:0016021
TR42097|c0_g2_i1	GO:0031514
TR42854|c0_g3_i1
TR7443|c0_g2_i1	GO:0003755;GO:0004842;GO:0006457
TR42406|c0_g1_i1	GO:0005509;GO:0004222;GO:0008270
TR41602|c0_g2_i1	GO:0003682
TR25063|c0_g1_i1	GO:0003677;GO:0003887;GO:0006260
TR19767|c0_g1_i1	GO:0005524;GO:0004672
TR42660|c0_g1_i1
TR29405|c0_g1_i1	GO:0016021;GO:0005739;GO:0008137;GO:0006120
TR35418|c0_g2_i1	GO:0016021;GO:0030246
TR41531|c0_g10_i1	GO:0034457;GO:0005732;GO:0006364
TR23171|c0_g1_i1	GO:0003676
TR8881|c0_g2_i1	GO:0005622;GO:0016301;GO:0046854;GO:0048015
TR6491|c2_g1_i2	GO:0005096;GO:0046872
TR18689|c1_g1_i1
TR4674|c2_g1_i2
TR13000|c0_g1_i1	GO:0006464;GO:0015031
TR44481|c1_g2_i1	GO:0036459;GO:0016579;GO:0006511
TR1001|c0_g2_i2	GO:0003964
TR24498|c5_g2_i5
TR23990|c0_g1_i1
TR29283|c0_g3_i1	GO:0035267;GO:0006338;GO:0006281;GO:0043968;GO:0043967;GO:0045892;GO:0060041
TR896|c0_g1_i1	GO:0005634;GO:0003677
TR16749|c0_g1_i1	GO:0005794;GO:0016021;GO:0008373;GO:0006486
TR43945|c1_g1_i1	GO:0004375;GO:0016829;GO:0006546
TR23234|c1_g1_i1	GO:0004222;GO:0008270
TR38959|c0_g4_i1	GO:0005623;GO:0009055;GO:0050220;GO:0015035;GO:0045454
TR24366|c7_g2_i1	GO:0005634;GO:0004402;GO:0006355
TR46822|c0_g1_i1	GO:0016021
TR14085|c0_g2_i1
TR12016|c0_g1_i1	GO:0016021;GO:0005452
TR40021|c2_g2_i2	GO:0004729;GO:0006779
TR25356|c2_g5_i1	GO:0006744
TR25877|c5_g1_i12
TR17524|c0_g1_i1	GO:0016021;GO:0005622;GO:0005525;GO:0016874;GO:0004806;GO:0016042;GO:0010898;GO:0007264
TR12891|c4_g2_i1	GO:0016021;GO:0030001;GO:0007034
TR19405|c0_g2_i2	GO:0005525;GO:0003924
TR44607|c2_g2_i1
TR31929|c0_g1_i1
TR25233|c1_g12_i2	GO:0016021;GO:0005886;GO:0004991;GO:0007166
TR1036|c0_g1_i1
TR29076|c0_g1_i2	GO:0016491
TR13045|c4_g1_i1	GO:0016021
TR33082|c2_g3_i1
TR47661|c0_g1_i1	GO:0003676;GO:0004523;GO:0015074
TR9263|c0_g1_i1	GO:0005634;GO:0051726;GO:0006357
TR20980|c0_g1_i1	GO:0004721
TR25685|c0_g4_i1
TR18790|c1_g1_i1	GO:0005737;GO:0005509;GO:0004668;GO:0018101
TR36201|c0_g2_i1	GO:0008080
TR42880|c0_g1_i1
TR7229|c8_g2_i2	GO:0005615
TR2554|c1_g1_i2	GO:0016021
TR2146|c2_g2_i1	GO:0071564;GO:0043044
TR31677|c1_g1_i1
TR28735|c0_g1_i1
TR40760|c0_g2_i2	GO:0005524;GO:0004672
TR2781|c2_g2_i1	GO:0016021;GO:0000502
TR15904|c5_g1_i1	GO:0005623;GO:0016021;GO:0006879;GO:0035162;GO:0030218;GO:0042541
TR22964|c0_g2_i1	GO:0016021;GO:0005524;GO:0042981
TR41424|c0_g4_i1
TR44916|c0_g3_i1	GO:0004357;GO:0006750
TR41352|c4_g3_i2	GO:0005576;GO:0004252;GO:0006956
TR26743|c0_g1_i1	GO:0005622;GO:0004691;GO:0046872;GO:0005089;GO:0035556;GO:0035023
TR7621|c0_g3_i1
TR33405|c0_g2_i1	GO:0016021;GO:0005524;GO:0004714;GO:0007169
TR29934|c0_g1_i1
TR35854|c0_g1_i1
TR34910|c0_g1_i1	GO:0005739;GO:0004449;GO:0000287;GO:0051287;GO:0006099
TR15834|c2_g11_i1
TR46154|c0_g1_i1	GO:0005507;GO:0016491
TR4297|c0_g1_i1
TR26670|c4_g7_i1	GO:0005737;GO:0005856;GO:0019898;GO:0003779
TR25782|c0_g1_i1	GO:0004069;GO:0080130;GO:0030170;GO:0009058;GO:0006520
TR7621|c0_g2_i2
TR33453|c0_g1_i1
TR9627|c0_g1_i1	GO:0000811;GO:0006260
TR45614|c1_g1_i3
TR723|c1_g3_i1	GO:0003743;GO:0008270
TR28021|c0_g1_i1	GO:0005737;GO:0030496;GO:0072686;GO:0005524;GO:0004672;GO:0030036;GO:0016049;GO:0008283;GO:0032006
TR28571|c1_g2_i1	GO:0016021;GO:0004930
TR45712|c0_g5_i1
TR12687|c0_g3_i1	GO:0005737;GO:0005856;GO:0019898;GO:0003779
TR21635|c0_g2_i1	GO:0016021;GO:0016740
TR34199|c0_g1_i2	GO:0016021;GO:0016192
TR9786|c0_g1_i1	GO:0016021;GO:0042613;GO:0019882;GO:0006955
TR45982|c0_g4_i1	GO:0016020;GO:0009055;GO:0051536;GO:0008137;GO:0042773
TR34671|c0_g1_i1	GO:0005634;GO:0046983;GO:0003700
TR18255|c0_g3_i1	GO:0016021;GO:0005524;GO:0004672
TR27605|c0_g1_i1	GO:0032947;GO:0007165
TR37162|c0_g1_i1	GO:0005829;GO:0005739;GO:0005634;GO:0070403;GO:0034979;GO:0036054;GO:0036055;GO:0008270
TR21623|c0_g1_i1
TR33143|c0_g1_i1
TR15400|c675_g1_i1	GO:0005576;GO:0046872
TR45810|c5_g2_i2	GO:0043087;GO:0007165
TR15057|c1_g3_i4
TR30268|c0_g1_i1	GO:0020037;GO:0005506;GO:0004497;GO:0016705
TR26484|c0_g2_i1
TR22695|c0_g4_i1	GO:0016021
TR30937|c0_g1_i1	GO:0030288
TR29955|c4_g3_i1	GO:0016021
TR41143|c0_g6_i1	GO:0031683;GO:0001664;GO:0005525;GO:0003924;GO:0004871;GO:0007186
TR29115|c2_g7_i1	GO:0005615
TR3696|c2_g12_i2
TR31030|c0_g2_i1
TR15057|c1_g2_i4
TR5396|c0_g1_i1	GO:0016021;GO:0005622;GO:0005524;GO:0000287;GO:0004012;GO:0005089;GO:0035556;GO:0035023
TR25187|c0_g1_i1	GO:0005524;GO:0019789;GO:0060216
TR8764|c1_g5_i3
TR15400|c598_g1_i1	GO:0016021;GO:0015171
TR7557|c1_g1_i1	GO:0008270
TR42013|c0_g2_i1
TR8452|c0_g1_i1	GO:0005524
TR9705|c2_g1_i1	GO:0003824;GO:0030170;GO:0009058
TR35689|c0_g1_i1	GO:0005622;GO:0016301;GO:0035091;GO:0046854;GO:0048015
TR4278|c1_g2_i1
TR16481|c0_g2_i2
TR13306|c0_g2_i1	GO:0005634;GO:0003676;GO:0004526;GO:0008033
TR9823|c4_g9_i2	GO:0016021;GO:0005524;GO:0005215
TR37873|c0_g1_i2
TR23079|c2_g1_i3	GO:0005524;GO:0004672;GO:0007224
TR41544|c0_g1_i1	GO:0016021;GO:0004871
TR2000|c0_g1_i1
TR23543|c0_g1_i1	GO:0005509;GO:0008016
TR14849|c0_g3_i2
TR3513|c0_g1_i1	GO:0005509;GO:0005544;GO:0008092;GO:0004859
TR35454|c0_g2_i1	GO:0016021
TR3355|c2_g3_i1	GO:0008146
TR21007|c0_g1_i1	GO:0032154;GO:0070938;GO:0030864;GO:0005768;GO:0016021;GO:0030496;GO:0005886;GO:0003779;GO:0046872;GO:0004872;GO:0017048;GO:0000132
TR16866|c0_g4_i4	GO:0016021
TR17092|c0_g2_i2
TR12669|c0_g1_i1	GO:0016021;GO:0060027
TR38068|c2_g5_i1	GO:0016021
TR787|c0_g1_i1	GO:0004252;GO:0070008
TR34527|c0_g3_i1	GO:0005730;GO:0005654;GO:0030687;GO:0043021;GO:0000466;GO:0000463
TR26336|c1_g1_i2	GO:0005576;GO:0003181;GO:0003128;GO:0001756
TR1170|c2_g2_i1	GO:0005634;GO:0003676;GO:0008270
TR22618|c0_g7_i2
TR36554|c0_g1_i1
TR31063|c0_g2_i1
TR3590|c0_g1_i1	GO:0006914
TR21918|c0_g2_i2
TR8415|c0_g2_i1	GO:0003884;GO:0071949;GO:0046416
TR27354|c0_g1_i1	GO:0003690;GO:0006355
TR21749|c1_g2_i1	GO:0005743;GO:0051537;GO:0051538;GO:0051539;GO:0009055;GO:0046872;GO:0008177;GO:0006099
TR43613|c0_g8_i1	GO:0016021;GO:0004721
TR40530|c1_g1_i3	GO:0051015;GO:0007605
TR1933|c0_g1_i1	GO:0004842
TR35072|c0_g4_i1
TR27260|c2_g4_i1	GO:0003682;GO:0007064;GO:0010468
TR5164|c0_g2_i1	GO:0008305;GO:0007155;GO:0007229
TR26793|c1_g1_i1
TR41419|c0_g4_i2	GO:0003676
TR19623|c8_g12_i3
TR93|c0_g3_i1
TR41516|c0_g2_i1	GO:0016301
TR18721|c1_g1_i1	GO:0016301
TR21255|c1_g4_i1	GO:0004553;GO:0005975
TR15136|c0_g1_i1
TR16928|c0_g3_i1	GO:0005874;GO:0008017;GO:0000226
TR12175|c0_g1_i1	GO:0005524
TR30082|c3_g1_i1	GO:0004812;GO:0005524;GO:0006418
TR41534|c0_g1_i1	GO:0003677;GO:0003899;GO:0032549;GO:0006351
TR6937|c1_g1_i1
TR161|c0_g2_i1	GO:0004725
TR5100|c0_g2_i1	GO:0016021;GO:0006810
TR27694|c1_g2_i1	GO:0005524;GO:0004674
TR15792|c0_g1_i1
TR7581|c1_g1_i1	GO:0016787
TR39781|c1_g1_i1	GO:0016021
TR9065|c0_g1_i1
TR28571|c2_g1_i1	GO:0016021;GO:0004930
TR11228|c0_g1_i1	GO:0005871;GO:0003777
TR20834|c0_g1_i1	GO:0051260
TR12468|c0_g1_i1	GO:0008180;GO:0005737;GO:0010387;GO:0000338
TR41259|c0_g2_i2	GO:0016021
TR1197|c0_g2_i1	GO:0005885;GO:0005737;GO:0003779;GO:0030041;GO:0034314
TR7835|c0_g4_i1	GO:0046540;GO:0019013;GO:0000398
TR12832|c1_g2_i1	GO:0004869
TR5195|c0_g1_i1	GO:0048040
TR18675|c0_g1_i1	GO:0016021;GO:0005743;GO:0030218;GO:0006839;GO:0070453
TR3091|c1_g5_i2	GO:0008484;GO:0008152
TR27471|c1_g4_i1	GO:0004252
TR5353|c0_g1_i1	GO:0003676;GO:0003755;GO:0006457
TR26670|c4_g51_i1	GO:0005737;GO:0005856;GO:0019898;GO:0003779
TR32329|c0_g1_i1	GO:0002161;GO:0004812;GO:0005524;GO:0006418
TR9276|c0_g1_i1	GO:0008234
TR17388|c0_g2_i1
TR28892|c0_g4_i1
TR14899|c1_g5_i2	GO:0004175;GO:0004252;GO:0008240;GO:0007417;GO:0007626;GO:0022008;GO:0006508
TR10446|c0_g1_i1	GO:0090544;GO:0006338
TR3222|c1_g1_i1	GO:0005509;GO:0005544
TR4383|c1_g1_i1	GO:0016021;GO:0020037;GO:0046872
TR31324|c5_g1_i1	GO:0016021
TR21223|c0_g2_i1	GO:0005524;GO:0004672;GO:0004540;GO:0006397
TR3219|c3_g1_i1	GO:0005525
TR25136|c0_g1_i1
TR33700|c0_g2_i1	GO:0030136;GO:0005545;GO:0030276;GO:0048268
TR7767|c1_g8_i1
TR413|c0_g1_i1	GO:0003676
TR10256|c0_g2_i1	GO:0016021
TR40487|c0_g1_i1	GO:0005813;GO:0030496;GO:0007346
TR1980|c2_g1_i1	GO:0016021
TR8459|c0_g1_i1	GO:0016021;GO:0008519
TR12532|c0_g9_i1	GO:0005576;GO:0005509;GO:0004252;GO:0006956
TR26289|c0_g1_i1	GO:0007165
TR9184|c0_g1_i1	GO:0043240
TR38996|c1_g1_i1	GO:0003676
TR38186|c0_g2_i1	GO:0016021;GO:0005886;GO:0004896;GO:0019221
TR27470|c0_g2_i2
TR46086|c0_g1_i1
TR35175|c0_g2_i1
TR16754|c1_g2_i2	GO:0005524;GO:0003725;GO:0004674;GO:0045087;GO:0008285;GO:0045071;GO:0042981;GO:0010998;GO:0009636;GO:0009615
TR47101|c0_g10_i1
TR40507|c0_g3_i1	GO:0009982;GO:0003723;GO:0001522;GO:0008033
TR47530|c3_g4_i1	GO:0016021
TR4029|c0_g3_i1	GO:0016021;GO:0005215;GO:0006814;GO:0055085
TR9950|c2_g1_i1	GO:0003676
TR36663|c0_g2_i2
TR16778|c9_g2_i1
TR25131|c0_g1_i2	GO:0016020;GO:0006897
TR13113|c4_g7_i4	GO:0009982;GO:0003723;GO:0001522
TR18380|c1_g3_i1
TR22485|c3_g9_i1	GO:0005634;GO:0043565;GO:0006355
TR2234|c0_g1_i1	GO:0005634;GO:0003677
TR24119|c5_g6_i4	GO:0016021
TR5560|c2_g1_i1
TR222|c0_g1_i1	GO:0005794;GO:0016021;GO:0030246;GO:0004850;GO:0009166;GO:0006486;GO:0044206
TR20553|c2_g1_i2
TR19394|c0_g1_i1
TR6560|c0_g2_i1	GO:0016021;GO:0005524;GO:0042626;GO:0008281;GO:0006813
TR19093|c2_g8_i2	GO:0005622;GO:0008270
TR37379|c0_g5_i1	GO:0005524;GO:0004672
TR5199|c0_g3_i1	GO:0005524;GO:0004672
TR21608|c0_g1_i1	GO:0005634;GO:0004674
TR35944|c0_g1_i1	GO:0016021
TR5047|c3_g4_i1	GO:0005622;GO:0016874;GO:0008270
TR23979|c4_g2_i2	GO:0003676
TR20200|c0_g5_i1	GO:0005509;GO:0007420
TR15245|c0_g2_i1
TR6066|c0_g2_i1	GO:0005615
TR9396|c6_g6_i1	GO:0005528;GO:0031072;GO:0003755
TR37758|c7_g1_i2	GO:0034707;GO:0005737;GO:0005254;GO:0005244
TR342|c2_g2_i1	GO:0016021;GO:0005524;GO:0000287;GO:0004012
TR41887|c0_g6_i1
TR15758|c1_g1_i1
TR41166|c1_g2_i4	GO:0046872;GO:0070006;GO:0070084
TR38098|c0_g1_i1
TR3632|c0_g1_i1	GO:0016021
TR34805|c0_g1_i1	GO:0016491
TR8837|c0_g2_i1	GO:0016301
TR43880|c3_g1_i3	GO:0016021
TR38859|c0_g1_i1
TR29048|c0_g1_i1
TR19275|c3_g4_i1
TR4902|c0_g1_i1
TR46235|c2_g4_i1
TR43238|c1_g2_i1	GO:0005576;GO:0052689;GO:0006629
TR38133|c0_g3_i1	GO:0016787;GO:0016042
TR17660|c1_g3_i4	GO:0005524;GO:0004386
TR36639|c3_g1_i1	GO:0030131;GO:0006886;GO:0016192
TR43006|c0_g1_i1	GO:0005576;GO:0008061;GO:0004553;GO:0005975;GO:0006030
TR44487|c0_g2_i1
TR27051|c0_g14_i1
TR6675|c2_g1_i1	GO:0005840;GO:0003735;GO:0006412
TR8782|c0_g1_i1	GO:0004553;GO:0005975
TR26623|c0_g1_i1	GO:0016459;GO:0003774
TR14498|c0_g1_i1
TR43707|c0_g1_i1	GO:0009982;GO:0003723;GO:0001522
TR25044|c3_g1_i4
TR9469|c0_g2_i1	GO:0003676
TR35293|c0_g3_i1	GO:0016021
TR2664|c0_g2_i1	GO:0005615;GO:0001525;GO:0043066
TR39405|c0_g1_i1	GO:0034993;GO:0051015;GO:0090286
TR11603|c0_g1_i1	GO:0019185;GO:0003677;GO:0009301
TR16208|c0_g3_i1	GO:0016021;GO:0005261;GO:0015672
TR39346|c0_g1_i1	GO:0005856;GO:0016020;GO:0005524;GO:0004715;GO:0035556
TR4919|c0_g5_i1	GO:0005634
TR27242|c1_g1_i1	GO:0016021;GO:0006810
TR15460|c0_g1_i1	GO:0016021;GO:0005315;GO:0006817
TR39307|c0_g2_i1
TR22746|c1_g1_i1
TR44743|c1_g1_i1	GO:0003796
TR35551|c0_g1_i1
TR15177|c0_g1_i1
TR26670|c4_g30_i1
TR4898|c0_g1_i1	GO:0016021;GO:0004252
TR270|c0_g1_i1	GO:0016021;GO:0031683;GO:0005525;GO:0003924;GO:0004871;GO:0007188
TR34859|c0_g1_i1	GO:0005801;GO:0000139;GO:0016021;GO:0006888
TR30231|c2_g3_i3	GO:0005524;GO:0004674
TR23314|c0_g1_i1
TR5877|c0_g1_i1	GO:0016021;GO:0022857;GO:0008643
TR2255|c1_g2_i1
TR6087|c0_g3_i1	GO:0030008;GO:0048193
TR34535|c0_g1_i1
TR14216|c3_g1_i4	GO:0016021;GO:0016787
TR45986|c0_g1_i1
TR35617|c1_g2_i1
TR33617|c0_g1_i1	GO:0003964
TR17496|c0_g1_i1	GO:0008168
TR41385|c2_g4_i1
TR39293|c0_g1_i1	GO:0016021
TR32199|c0_g1_i1	GO:0008168;GO:0003676;GO:0006479
TR30616|c1_g7_i1	GO:0005615;GO:0004866
TR35056|c2_g1_i1
TR35070|c0_g4_i1
TR14610|c0_g2_i1	GO:0005509
TR30803|c0_g2_i2
TR44474|c0_g1_i1
TR5097|c0_g2_i1
TR10011|c0_g2_i1	GO:0016853;GO:0048029;GO:0005996
TR45596|c0_g1_i1	GO:0016021;GO:2001106
TR40464|c0_g1_i1	GO:0016607;GO:0003713;GO:0007219;GO:0045944
TR32547|c1_g8_i1	GO:0005737;GO:0016020;GO:0004152;GO:0006207
TR30922|c0_g2_i1	GO:0003676
TR39961|c0_g9_i1	GO:0005737;GO:0005524;GO:0004702;GO:0001568;GO:0042981
TR4231|c6_g3_i2
TR46599|c0_g1_i1	GO:0005634;GO:0003677;GO:0003700;GO:0007517;GO:0014029;GO:0006357;GO:0006351
TR41774|c0_g1_i1	GO:0005524;GO:0004674
TR8093|c0_g1_i1	GO:0005838
TR45064|c0_g12_i1	GO:0016021;GO:0003725;GO:0004888;GO:0051607;GO:0045087;GO:0002756;GO:0032722;GO:0050729;GO:0043330;GO:0034138
TR46373|c0_g1_i1	GO:0003824
TR30742|c1_g5_i2	GO:0005524;GO:0003676
TR14051|c0_g1_i1	GO:0005737;GO:0005634;GO:0005839;GO:0004298;GO:0051603
TR33673|c0_g1_i1	GO:0004347;GO:0006094;GO:0006096
TR28041|c0_g4_i3	GO:0003779
TR11101|c2_g3_i1	GO:0016021;GO:0008324
TR25696|c3_g3_i2	GO:0016021;GO:0005524;GO:0042626
TR3353|c0_g1_i1	GO:0036459;GO:0016579;GO:0006511
TR38584|c3_g25_i1	GO:0005622;GO:0008270
TR7609|c0_g1_i1	GO:0016021
TR16298|c5_g10_i2	GO:0005524;GO:0003725;GO:0004674;GO:0045087;GO:0008285;GO:0045071;GO:0042981;GO:0010998;GO:0009636;GO:0009615
TR34824|c0_g1_i1	GO:0008017;GO:0051301;GO:0007059
TR46367|c0_g1_i1	GO:0008289;GO:0005215
TR43210|c0_g2_i1	GO:0016021;GO:0042113;GO:0002764
TR20621|c1_g4_i2	GO:0051087
TR13212|c0_g5_i1
TR15670|c0_g3_i1
TR12725|c0_g1_i2	GO:0005783;GO:0005506;GO:0031418;GO:0008475
TR8542|c0_g5_i2
TR26175|c0_g1_i1	GO:0003676;GO:0003712;GO:0008134
TR47668|c0_g1_i1	GO:0005622;GO:0005524;GO:0004707
TR15662|c1_g1_i1	GO:0016021;GO:0005622;GO:0035556
TR4676|c0_g8_i1	GO:0000145;GO:0006887
TR2883|c0_g1_i1
TR4275|c0_g1_i1	GO:0042981
TR38775|c3_g2_i1	GO:0003677;GO:0015074;GO:0006313
TR8675|c0_g5_i2	GO:0005576;GO:0008083;GO:0001525
TR42186|c0_g3_i2	GO:0016021;GO:0031966;GO:0015075
TR4669|c0_g1_i1	GO:0016021;GO:0004930
TR43424|c0_g1_i1	GO:0009055
TR12709|c0_g1_i1
TR41795|c1_g1_i1	GO:0005524;GO:0008026;GO:0003676
TR20855|c0_g1_i1	GO:0016887;GO:0004842;GO:0008270;GO:0002040
TR43481|c0_g2_i1	GO:0045252;GO:0004149;GO:0006099
TR38934|c3_g2_i1	GO:0016021
TR14514|c0_g3_i3	GO:0005524;GO:0004672
TR235|c3_g3_i1	GO:0005789;GO:0016021
TR8488|c0_g4_i1	GO:0005623;GO:0005576;GO:0006879
TR12423|c0_g1_i1
TR20787|c0_g1_i2	GO:0016021;GO:0055085
TR27698|c0_g1_i3	GO:0031011;GO:0007420;GO:0006281;GO:0006260
TR27426|c0_g8_i1	GO:0005577;GO:0030674;GO:0005102;GO:0030168;GO:0051258;GO:0007165
TR26699|c1_g2_i1	GO:0036374;GO:0016740;GO:0006751
TR17809|c5_g4_i1	GO:0005634;GO:0004482
TR8450|c0_g1_i1	GO:0016021
TR2821|c0_g1_i1	GO:0005524;GO:0003676;GO:0004672
TR10288|c0_g1_i1	GO:0005886;GO:0005509;GO:0007156
TR18380|c1_g4_i1	GO:0016301
TR27051|c0_g3_i1
TR13892|c0_g1_i1	GO:0009570;GO:0016021;GO:0005524
TR11480|c0_g3_i1	GO:0016491
TR44|c1_g1_i2	GO:0016021
TR12820|c0_g1_i1
TR37518|c1_g1_i1	GO:0003677;GO:0003899;GO:0008270;GO:0006351
TR8727|c0_g5_i1	GO:0016021;GO:0004252
TR23079|c0_g1_i1	GO:0016301
TR29108|c0_g1_i1	GO:0016301
TR33053|c1_g1_i1	GO:0005739;GO:0004609;GO:0008654
TR3788|c1_g4_i1	GO:0005524;GO:0004672
TR33458|c0_g4_i1	GO:0003676
TR8864|c0_g1_i1	GO:0005581
TR4090|c7_g32_i2	GO:0005622;GO:0016874;GO:0008270
TR38542|c5_g7_i1	GO:0005737
TR16213|c0_g12_i1	GO:0005737;GO:0005524;GO:0004830;GO:0006436
TR22528|c0_g1_i1	GO:0016021
TR41108|c1_g1_i1	GO:0000287;GO:0030145;GO:0004722
TR21411|c0_g1_i1	GO:0031625;GO:0006511
TR30174|c0_g15_i1	GO:0005086;GO:0032012
TR20341|c0_g1_i1	GO:0005524
TR46805|c1_g1_i1
TR696|c0_g1_i1
TR821|c0_g1_i1	GO:0016491
TR8990|c0_g2_i1	GO:0005681;GO:0003723;GO:0008270;GO:0000398
TR8388|c0_g1_i1
TR18774|c3_g4_i1
TR43647|c0_g2_i1	GO:0030170;GO:0008483;GO:0009058
TR19807|c2_g3_i1	GO:0016021;GO:0004985
TR31585|c0_g2_i1	GO:0005737;GO:0004019;GO:0005525;GO:0000287;GO:0044208
TR20553|c2_g4_i1
TR42753|c0_g1_i1	GO:0016021;GO:0071391
TR38768|c0_g1_i4	GO:0003676;GO:0008270
TR38154|c0_g3_i1	GO:0005622;GO:0008270
TR17191|c0_g2_i1	GO:0016592;GO:0001104
TR1151|c0_g2_i1	GO:0016020;GO:0005524;GO:0004222
TR8829|c5_g1_i1	GO:0030057;GO:0005634;GO:0016337
TR41385|c2_g3_i2
TR30103|c0_g2_i1	GO:0005634;GO:0046872;GO:0003676;GO:0000981;GO:0045665;GO:0043065;GO:0006351
TR545|c0_g1_i1	GO:0016301
TR19776|c1_g2_i1	GO:0005634;GO:0003677;GO:0006310;GO:0006281;GO:0006260
TR9558|c0_g1_i1	GO:0005901
TR25335|c0_g4_i1	GO:0016301
TR2140|c0_g3_i1	GO:0004197
TR37572|c0_g2_i2
TR27426|c0_g5_i1	GO:0003677
TR11801|c0_g1_i1	GO:0016887;GO:0004842;GO:0008270;GO:0002040
TR3756|c0_g1_i1	GO:0004037;GO:0000256
TR4408|c0_g1_i1	GO:0008531;GO:0009231
TR31638|c0_g1_i1
TR22274|c0_g2_i1	GO:0008289
TR11875|c1_g1_i1	GO:0055114
TR5505|c0_g3_i1	GO:0005525
TR1649|c0_g5_i1	GO:0016459;GO:0005524;GO:0003774
TR7792|c5_g1_i1
TR16896|c2_g5_i4	GO:0016021;GO:0015171
TR12448|c0_g2_i1	GO:0003723;GO:0000398
TR15935|c0_g1_i2	GO:0016021
TR5098|c0_g3_i1	GO:0005509
TR15834|c2_g14_i1
TR42763|c1_g1_i1	GO:0004067
TR34323|c0_g2_i1
TR38725|c0_g1_i1	GO:0016021;GO:0005044
TR34029|c0_g1_i1
TR15849|c0_g1_i1
TR3091|c1_g3_i1	GO:0008484;GO:0008152
TR1040|c5_g1_i1
TR18601|c0_g1_i1
TR13128|c0_g1_i1	GO:0016021;GO:0005886;GO:0005509;GO:0007156
TR7952|c1_g1_i1	GO:0005615;GO:0016021;GO:0004553;GO:0004871;GO:0007568;GO:0005975;GO:0008543;GO:0008286
TR2119|c0_g1_i2	GO:0016021;GO:0046872;GO:0006810
TR29512|c0_g1_i2	GO:0016021;GO:0004222;GO:0071586
TR2374|c0_g4_i1	GO:0005622;GO:0016874;GO:0008270
TR43258|c2_g1_i1	GO:0016021;GO:0051205
TR41034|c0_g3_i6	GO:0005634;GO:0003676;GO:0000981;GO:0006351
TR22499|c1_g1_i1
TR36055|c0_g3_i2	GO:0005634;GO:0003677
TR20163|c0_g1_i2
TR29683|c0_g2_i2	GO:0005524;GO:0004674;GO:0060027
TR23647|c0_g2_i1
TR29866|c0_g3_i1
TR31509|c0_g8_i1	GO:0005524
TR24850|c0_g1_i1	GO:0016021
TR14550|c0_g1_i1	GO:0003676
TR16537|c1_g1_i1	GO:0003824;GO:0003677;GO:0003700;GO:0030154;GO:0008283;GO:0045892
TR5418|c0_g1_i2	GO:0005576;GO:0005104;GO:0008083;GO:0008543
TR2388|c1_g1_i1
TR22773|c0_g2_i1	GO:0016021
TR28546|c0_g2_i1	GO:0016021
TR20007|c0_g1_i1	GO:0005525
TR11214|c1_g3_i1	GO:0005737
TR6331|c0_g1_i1	GO:0032052
TR22609|c0_g1_i1
TR9300|c0_g1_i1
TR29256|c0_g1_i1
TR20046|c0_g2_i1	GO:0005634;GO:0003677;GO:0003707;GO:0006355;GO:0006351
TR36808|c0_g1_i1
TR40553|c0_g11_i2
TR19876|c0_g1_i1	GO:0005681;GO:0003677;GO:0006397;GO:0006355;GO:0008380
TR7605|c1_g3_i1	GO:0003779;GO:0017048;GO:0030041
TR35212|c1_g1_i1	GO:0003676
TR13389|c0_g5_i1
TR7590|c0_g1_i1
TR45729|c0_g5_i1	GO:0016021;GO:0051205
TR17855|c0_g1_i1	GO:0016021;GO:0043022
TR34102|c0_g1_i1	GO:0003743
TR13304|c0_g1_i1	GO:0016021;GO:0005215;GO:0055085
TR33458|c0_g2_i1	GO:0003676
TR36639|c7_g1_i1	GO:0030131;GO:0006886;GO:0016192
TR45810|c3_g1_i1	GO:0043087;GO:0007165
TR15714|c2_g10_i1	GO:0016874
TR5684|c0_g2_i1	GO:0016831;GO:0030170;GO:0019752
TR2022|c0_g2_i1	GO:0005922;GO:0016021;GO:0007154
TR29249|c0_g1_i1	GO:0030246
TR30223|c0_g1_i1
TR14439|c1_g4_i1	GO:0003676
TR12179|c0_g2_i1
TR20994|c0_g1_i1
TR9585|c0_g1_i1	GO:0016021
TR19276|c0_g1_i1	GO:0016021
TR23113|c0_g4_i1	GO:0005623;GO:0016491;GO:0045454
TR30372|c1_g4_i1	GO:0006303
TR25676|c0_g1_i1	GO:0004332;GO:0006096
TR37565|c1_g1_i1	GO:0004648;GO:0006564
TR36746|c0_g1_i1	GO:0016787
TR5637|c0_g4_i1	GO:0080008;GO:0005634;GO:0003684;GO:0006281
TR4821|c4_g11_i1
TR14537|c1_g1_i2
TR40112|c3_g1_i2	GO:0016021;GO:0016192
TR22866|c0_g11_i1	GO:0008289
TR21849|c1_g2_i2
TR824|c0_g1_i1
TR27503|c0_g1_i1
TR37953|c1_g1_i1
TR1443|c0_g1_i1
TR4657|c1_g2_i1
TR34558|c0_g1_i2	GO:0030247;GO:0005044;GO:0006955
TR25102|c1_g1_i1	GO:0005737;GO:0005524;GO:0004827;GO:0006433
TR9170|c0_g1_i1	GO:0003964
TR6227|c0_g2_i1	GO:0019904
TR37709|c1_g1_i1
TR19275|c3_g5_i1
TR33467|c0_g1_i1
TR24391|c0_g2_i1
TR1980|c5_g2_i1	GO:0004869
TR27035|c0_g2_i1	GO:0003824;GO:0008152
TR4925|c0_g3_i1
TR41901|c0_g1_i1
TR42744|c4_g3_i3	GO:0016301
TR36651|c0_g1_i1	GO:0005509;GO:0048306;GO:0042127
TR33324|c0_g1_i1	GO:0003958
TR41774|c2_g2_i4	GO:0005524;GO:0004713
TR47452|c4_g1_i1	GO:0008270
TR46304|c0_g2_i2	GO:0006397
TR34792|c0_g1_i1	GO:0003677;GO:0003899;GO:0006351
TR28016|c1_g3_i1	GO:0005524
TR37812|c0_g1_i1	GO:0003676;GO:0004523
TR4493|c0_g1_i1	GO:0016021;GO:0016746
TR2056|c1_g1_i1	GO:0004550;GO:0006241;GO:0006183;GO:0006228
TR45641|c0_g1_i1	GO:0016491;GO:0008270
TR14744|c0_g3_i2	GO:0008168
TR26546|c0_g4_i2	GO:0005737;GO:0005634;GO:0046872;GO:0003700;GO:0044212;GO:0006915;GO:0007050;GO:0051262;GO:0006351
TR8716|c0_g1_i1
TR28558|c0_g11_i1	GO:0016021;GO:0006810
TR25115|c0_g1_i1	GO:0016021;GO:0045028;GO:0007596
TR23945|c0_g1_i1	GO:0008053
TR12519|c0_g8_i1
TR31848|c0_g1_i1	GO:0005524;GO:0004674;GO:0048675;GO:0021986;GO:0048814
TR15827|c1_g1_i1	GO:0031463;GO:0016567;GO:0006446
TR21666|c0_g1_i1
TR40712|c0_g1_i1
TR29524|c1_g4_i1	GO:0016021
TR27635|c0_g5_i2	GO:0016021;GO:0004908
TR41796|c0_g7_i1	GO:0005737;GO:0016021;GO:0016787;GO:0004422;GO:0006166
TR35056|c2_g2_i1
TR6455|c2_g4_i2	GO:0016459;GO:0005524;GO:0003774
TR35720|c0_g1_i1
TR17600|c0_g1_i1
TR17002|c3_g2_i1
TR8490|c0_g1_i1	GO:0004128
TR5464|c3_g5_i1	GO:0005615;GO:0004866
TR25139|c0_g1_i1	GO:0016021;GO:0016409;GO:0018345
TR10433|c0_g1_i1	GO:0003677;GO:0003899;GO:0006351
TR41981|c1_g2_i1	GO:0008270
TR21054|c0_g2_i1	GO:0032040;GO:0019013;GO:0006364
TR6223|c1_g3_i1	GO:0005794;GO:0016021;GO:0005484;GO:0015031
TR5769|c1_g1_i1	GO:0031012;GO:0016021;GO:0005509;GO:0004222;GO:0008270
TR19878|c0_g2_i1	GO:0001671;GO:0051087
TR22862|c8_g1_i1	GO:0005622;GO:0000166;GO:0016849;GO:0009190;GO:0035556
TR3100|c1_g2_i1	GO:0005524;GO:0008026;GO:0003676
TR7041|c7_g1_i3	GO:0005622;GO:0008270
TR43224|c1_g3_i2	GO:0006914
TR17174|c2_g3_i1	GO:0016901;GO:0048038;GO:0005975
TR36244|c0_g1_i1	GO:0003676;GO:0031047
TR38624|c0_g3_i1	GO:0003796;GO:0016998;GO:0009253
TR35387|c0_g1_i1	GO:0008484;GO:0008152
TR28718|c1_g3_i1
TR42418|c0_g3_i5	GO:0004056;GO:0042450
TR14041|c0_g2_i1	GO:0008168;GO:0003676;GO:0006139
TR26298|c1_g1_i3	GO:0005319
TR26670|c4_g24_i1	GO:0005737;GO:0005856;GO:0019898;GO:0003779
TR26670|c4_g12_i1
TR873|c3_g3_i1	GO:0016021;GO:0005764;GO:0004872
TR8213|c1_g6_i1
TR15270|c3_g7_i1	GO:0031683;GO:0005525;GO:0003924;GO:0004871;GO:0007186
TR8374|c0_g3_i1	GO:0005783;GO:0003756;GO:0045454
TR24322|c0_g3_i1
TR38579|c0_g1_i1	GO:0005634;GO:0003677;GO:0046983;GO:0006355;GO:0006351
TR24301|c0_g1_i2	GO:0008168
TR47333|c0_g1_i1
TR12602|c0_g2_i1
TR36555|c1_g10_i1	GO:0016021
TR19954|c0_g13_i1	GO:0016491
TR33150|c0_g2_i1	GO:0007165
TR11727|c1_g3_i1	GO:0005623;GO:0051920;GO:0045454
TR24054|c1_g1_i1	GO:0005762;GO:0003735;GO:0032543
TR377|c0_g1_i1
TR7609|c0_g4_i1	GO:0016021
TR5384|c0_g1_i1	GO:0003964
TR37848|c0_g2_i1
TR46717|c0_g2_i1
TR39211|c2_g1_i1
TR34686|c1_g1_i1	GO:0003887;GO:0006281
TR1136|c0_g1_i1	GO:0016021;GO:0004930
TR35072|c0_g9_i1
TR31294|c1_g1_i1	GO:0005737;GO:0005634;GO:0019773;GO:0004298;GO:0006511
TR7120|c1_g2_i1	GO:0003723;GO:0006355
TR5316|c1_g1_i1	GO:0006355
TR42991|c2_g4_i1
TR42846|c0_g2_i1	GO:0003676;GO:0008270
TR35282|c0_g2_i1	GO:0005634;GO:0003677;GO:0003899;GO:0008270;GO:0006351
TR32814|c0_g8_i1	GO:0005923;GO:0016021;GO:0005886;GO:0005198
TR43733|c4_g1_i2	GO:0046872;GO:0003676
TR42856|c0_g1_i1
TR23191|c0_g1_i1
TR12510|c1_g6_i1	GO:0016021;GO:0003824;GO:0005975
TR28064|c4_g3_i1	GO:0003723
TR6799|c1_g1_i1
TR34678|c0_g2_i1	GO:0003676
TR14427|c0_g2_i1	GO:0016021;GO:0005319
TR10925|c0_g4_i2	GO:0051301
TR20545|c0_g9_i3
TR46501|c1_g3_i1	GO:0005525
TR4091|c0_g3_i2	GO:0080048
TR25141|c4_g8_i1	GO:0016021;GO:0005524;GO:0016887
TR38947|c1_g2_i3
TR23196|c2_g2_i1	GO:0005576;GO:0008009;GO:0006955
TR34576|c0_g1_i1	GO:0033178;GO:0046961;GO:0015991
TR19339|c0_g1_i1	GO:0005096;GO:0046872
TR3815|c0_g1_i1	GO:0008234
TR30231|c2_g2_i1
TR31196|c0_g5_i1	GO:0003677
TR7013|c4_g4_i1	GO:0004842
TR41390|c0_g4_i2	GO:0017053;GO:0007049;GO:0006351
TR3984|c0_g3_i1	GO:0004842
TR32228|c0_g2_i1	GO:0003676
TR37299|c2_g1_i1	GO:0005622;GO:0005525;GO:0007264
TR20334|c0_g4_i1	GO:0016021
TR23208|c0_g5_i4	GO:0005794;GO:0016757;GO:0000271
TR31471|c0_g1_i2	GO:0020037;GO:0003676;GO:0004601;GO:0006979
TR47114|c0_g9_i1	GO:0046872
TR36547|c2_g1_i1	GO:0016787
TR43346|c0_g1_i1	GO:0005524;GO:0008017;GO:0008568;GO:0051013
TR15579|c3_g1_i1	GO:0016491
TR30424|c2_g1_i1	GO:0005871;GO:0005874;GO:0005524;GO:0008017;GO:0003777;GO:0060271;GO:0046907;GO:0007018;GO:0035845
TR5094|c0_g3_i3	GO:0016021;GO:0016627;GO:0006784
TR17922|c0_g1_i1	GO:0005576;GO:0005509;GO:0004252;GO:0007596
TR40736|c0_g2_i1
TR35959|c0_g3_i1
TR9774|c1_g2_i1
TR32210|c4_g1_i1
TR24366|c10_g1_i1	GO:0005634;GO:0004402;GO:0006355
TR18379|c0_g1_i1	GO:0016491
TR37682|c2_g3_i1	GO:0030126;GO:0005198;GO:0006886;GO:0016192
TR33704|c0_g4_i1	GO:0031683;GO:0005525;GO:0003924;GO:0004871;GO:0007188
TR31214|c1_g1_i1	GO:0003677;GO:0015074;GO:0006313
TR4380|c1_g1_i3	GO:0016021
TR10301|c0_g2_i1	GO:0007034
TR38346|c0_g1_i1	GO:0016021;GO:0005622;GO:0005215
TR37340|c0_g1_i1	GO:0035091
TR15400|c514_g1_i1
TR7407|c0_g1_i1	GO:0003676
TR7363|c0_g1_i1
TR4739|c2_g5_i1	GO:0005779;GO:0032403;GO:0036459;GO:0016579;GO:0045046;GO:0006511
TR25512|c1_g4_i2	GO:0003810;GO:0018149
TR38315|c0_g1_i1
TR12534|c1_g4_i1	GO:0031305;GO:0002083;GO:0047293;GO:0008299;GO:0006744
TR10860|c1_g1_i1	GO:0005856
TR31418|c0_g7_i1	GO:0031105;GO:0005525
TR5011|c0_g1_i1	GO:0003676
TR32527|c0_g1_i1
TR47570|c0_g1_i1
TR5496|c0_g1_i1	GO:0046872
TR854|c0_g3_i1
TR41702|c0_g1_i1	GO:0005737;GO:0005886;GO:0005524;GO:0004386;GO:0065002;GO:0017038;GO:0006605
TR10858|c0_g1_i1	GO:0016874
TR6920|c3_g2_i1	GO:0016021;GO:0008168;GO:0016706
TR30268|c0_g3_i1
TR11379|c1_g1_i1
TR46114|c0_g1_i1	GO:0005524
TR40554|c2_g1_i1
TR20229|c0_g1_i1	GO:0016491
TR28623|c0_g1_i1
TR40976|c0_g1_i1	GO:0016021;GO:0005886;GO:0005509;GO:0007156
TR14856|c0_g4_i1
TR36554|c1_g1_i1
TR26006|c0_g1_i1	GO:0005680
TR22146|c1_g2_i1	GO:0003676
TR41987|c2_g1_i1	GO:0036459;GO:0008270;GO:0016579;GO:0000245
TR40760|c0_g9_i1	GO:0005524;GO:0004672
TR23867|c0_g3_i3	GO:0005622;GO:0008270
TR27552|c0_g3_i4	GO:0016021;GO:0003824
TR8464|c1_g1_i2	GO:0005622;GO:0046872;GO:0005089;GO:0035023;GO:0007264
TR26275|c0_g1_i1	GO:0005524;GO:0006810
TR45356|c0_g2_i4	GO:0005525;GO:0003924
TR38486|c0_g1_i1	GO:0016853
TR7614|c0_g1_i4
TR7331|c0_g1_i1	GO:0046540;GO:0000244
TR29510|c0_g1_i1
TR24007|c1_g1_i1	GO:0005737;GO:0005634;GO:0008565;GO:0006606
TR3550|c0_g5_i1	GO:0004864;GO:0010923
TR32889|c0_g1_i1	GO:0005524;GO:0004849;GO:0006238;GO:0044211;GO:0044206
TR10815|c0_g4_i3	GO:0016021;GO:0008270
TR39776|c2_g4_i3	GO:0005795;GO:0016021;GO:0008455;GO:0009312
TR30532|c0_g2_i1	GO:0005882;GO:0005198
TR11906|c1_g1_i2	GO:0035091
TR5924|c0_g1_i2	GO:0035101;GO:0042393;GO:0031491;GO:0034724;GO:0032968;GO:0006368
TR27699|c0_g6_i1
TR42042|c0_g2_i1	GO:0016021
TR14760|c1_g1_i2
TR38475|c2_g8_i1	GO:0020037;GO:0005506;GO:0016705
TR34768|c0_g1_i1	GO:0003723;GO:0006396
TR7847|c0_g1_i1	GO:0004497;GO:0016702
TR32424|c0_g6_i3	GO:0000172;GO:0030677;GO:0004540;GO:0003723;GO:0006379;GO:0006364;GO:0008033
TR29551|c0_g1_i1	GO:0030915;GO:0000724;GO:0007062
TR45989|c0_g3_i2	GO:0001518;GO:0017080;GO:0006814
TR38579|c0_g3_i1	GO:0005634;GO:0003677;GO:0046983;GO:0006355;GO:0006351
TR31179|c0_g1_i1	GO:0005730;GO:0003677;GO:0008625;GO:0042981
TR23141|c1_g1_i1	GO:0003723
TR28318|c0_g1_i1	GO:0016021;GO:0005328
TR35264|c2_g1_i1
TR14943|c0_g2_i1
TR26164|c0_g1_i1	GO:0000775;GO:0005634;GO:0045132
TR12028|c0_g1_i1	GO:0016021
TR10012|c0_g1_i1	GO:0016021;GO:0045028;GO:0030321
TR34176|c1_g1_i1	GO:0046872;GO:0070006
TR21058|c3_g1_i3	GO:0005622;GO:0008270
TR19692|c0_g1_i1	GO:0004813;GO:0005524;GO:0006419
TR44624|c0_g1_i1	GO:0016021;GO:0005743
TR5312|c1_g4_i1	GO:0016021
TR738|c0_g4_i2
TR33701|c0_g1_i1	GO:0016021
TR32807|c1_g4_i1
TR1032|c0_g1_i2	GO:0008168
TR43238|c1_g3_i4
TR37954|c2_g2_i1
TR42699|c0_g1_i1	GO:0016021;GO:0005622;GO:0035556;GO:0055085
TR34705|c1_g1_i1	GO:0030054;GO:0003779;GO:0030036;GO:0007507
TR21629|c1_g1_i1	GO:0016787;GO:0046856;GO:0007165
TR5087|c5_g8_i1
TR46235|c2_g2_i1
TR4188|c1_g1_i1	GO:0005615;GO:0008009;GO:0005153;GO:0006955;GO:0006954;GO:0042119;GO:0030593
TR16394|c0_g1_i1	GO:0000145;GO:0006887
TR10090|c0_g2_i1	GO:0097190;GO:1901222
TR27031|c1_g1_i1	GO:0046872;GO:0004722
TR36144|c0_g1_i1	GO:0004814;GO:0005524;GO:0006420
TR40876|c0_g2_i1
TR32518|c0_g2_i1	GO:0008270
TR41588|c0_g4_i2	GO:0016747;GO:0008152
TR13565|c0_g1_i1	GO:0008270
TR40922|c0_g1_i2	GO:0030173;GO:0006891
TR20659|c0_g1_i1
TR47495|c4_g5_i1	GO:0005509
TR7380|c0_g9_i1	GO:0051536;GO:0005198;GO:0097428
TR32822|c1_g1_i1	GO:0019901;GO:0019887;GO:0043022;GO:0033554;GO:0033674;GO:0006417
TR42184|c0_g1_i1	GO:0034464;GO:1905515
TR24965|c0_g5_i1
TR40035|c0_g1_i1
TR3693|c0_g6_i2
TR44921|c1_g1_i1	GO:0000123;GO:0004402;GO:0003713;GO:0008270;GO:0006355
TR33750|c3_g4_i1
TR21446|c0_g1_i1
TR24525|c1_g1_i1	GO:0004364;GO:0008152
TR26274|c0_g1_i1	GO:0008170
TR14813|c0_g1_i1	GO:0005634;GO:0003676;GO:0003700;GO:0006351
TR20428|c1_g1_i1
TR35117|c0_g2_i1	GO:0016021
TR22050|c0_g4_i1
TR43349|c0_g1_i1	GO:0005516;GO:0005977
TR46401|c0_g1_i1	GO:0003676;GO:0008270;GO:0015074
TR16974|c1_g1_i1	GO:0008168
TR9425|c0_g1_i1	GO:0004550;GO:0006241;GO:0006183;GO:0006228
TR42991|c1_g3_i1	GO:0016021;GO:0005319
TR45870|c0_g1_i2	GO:0051213
TR12611|c5_g3_i2	GO:0004800;GO:0042446
TR8873|c0_g1_i1
TR29893|c0_g1_i1	GO:0005524;GO:0004672
TR5390|c0_g11_i3	GO:0005524;GO:0004386;GO:0003676
TR40079|c1_g1_i1	GO:0004519
TR39961|c0_g3_i4	GO:0005524;GO:0004672
TR23330|c0_g1_i1	GO:0003824;GO:0006596
TR991|c2_g1_i1	GO:0008023;GO:0005509;GO:0005544;GO:0008092;GO:0004859;GO:0043565;GO:0003700;GO:0008270;GO:0043401;GO:0006351
TR33605|c1_g1_i1	GO:0046872
TR19534|c0_g1_i1	GO:0004001;GO:0006166
TR8223|c0_g2_i1
TR31257|c2_g9_i1	GO:0016491
TR11461|c0_g1_i1	GO:0005783;GO:0005506;GO:0031418;GO:0016702;GO:0004656
TR32595|c0_g1_i1	GO:0016021;GO:0005524;GO:0005261;GO:0004674;GO:0051262
TR36555|c1_g7_i1	GO:0016021
TR14930|c1_g1_i1	GO:0030991
TR3913|c2_g8_i1	GO:0005623;GO:0050660;GO:0004362;GO:0050661;GO:0045454;GO:0006749
TR17974|c0_g1_i1	GO:0005509
TR32440|c0_g1_i1	GO:0016021;GO:0016746
TR21013|c0_g2_i1
TR19726|c0_g6_i1	GO:0005576;GO:0046872
TR16949|c1_g1_i1
TR39916|c1_g1_i1	GO:0016021
TR10142|c1_g2_i3	GO:0005815;GO:0005509;GO:0034453
TR31038|c0_g1_i1	GO:0005524;GO:0004674
TR6238|c0_g1_i1	GO:0005789;GO:0016021;GO:0008123;GO:0020037;GO:0005506;GO:0006699;GO:0071333;GO:0006707;GO:0042632
TR38638|c0_g2_i1	GO:0016021;GO:0004252
TR29166|c0_g1_i1
TR9247|c0_g1_i1	GO:0016021
TR6459|c1_g2_i1	GO:0008270
TR22643|c0_g1_i1
TR16510|c0_g1_i1
TR42622|c0_g1_i1
TR24184|c3_g1_i2	GO:0003700;GO:0007420;GO:0009953;GO:0030513
TR4549|c0_g2_i1	GO:0005923;GO:0016021;GO:0005886;GO:0005198
TR31169|c0_g1_i1
TR2126|c0_g1_i2	GO:0005622;GO:0016874;GO:0008270
TR6411|c0_g1_i1	GO:0016021;GO:0005507;GO:0016715;GO:0006518
TR27895|c0_g1_i2	GO:0005622;GO:0003723;GO:0006810
TR13157|c0_g1_i1
TR35461|c0_g2_i1	GO:0016881;GO:0005524;GO:0019781;GO:0045116
TR38539|c0_g1_i2
TR19610|c0_g2_i1	GO:0005524
TR35788|c0_g2_i1	GO:0004672
TR28369|c0_g3_i1	GO:0005524
TR18317|c0_g1_i1	GO:0016757;GO:0009116
TR11930|c0_g1_i1	GO:0014704;GO:0030018;GO:0008270;GO:0060047;GO:0051896
TR22206|c3_g1_i1	GO:0006383
TR44760|c0_g2_i1	GO:0016021
TR7183|c3_g5_i1
TR15089|c0_g1_i1	GO:0016874;GO:0004842
TR22057|c0_g5_i1	GO:0016021;GO:0020037;GO:0005506;GO:0016705
TR22285|c0_g2_i2
TR29237|c1_g4_i1	GO:0005887;GO:0043231;GO:0005524;GO:0005388;GO:0046872;GO:0006874
TR41429|c0_g2_i1	GO:0016779
TR12297|c0_g3_i2	GO:0003684;GO:0006281
TR38689|c0_g2_i1	GO:0005524;GO:0016787
TR42099|c0_g1_i1	GO:0005622;GO:0005509;GO:0004435;GO:0004871;GO:0060536;GO:0007268;GO:0048703;GO:0035556;GO:0016042;GO:0090281;GO:0043116
TR46056|c0_g1_i1
TR6536|c0_g2_i1	GO:0004591;GO:0030976;GO:0006099
TR31926|c0_g2_i1	GO:0000445;GO:0006397
TR15235|c0_g2_i2	GO:0008168
TR28442|c2_g1_i1	GO:0005911;GO:0003677;GO:0006355;GO:0007165
TR41087|c0_g2_i1	GO:0005622;GO:0007249
TR27104|c0_g1_i1	GO:0003676
TR2594|c0_g1_i1
TR46671|c2_g5_i3	GO:0016746
TR20089|c0_g1_i1	GO:0005794;GO:0016021
TR25179|c0_g10_i1	GO:0046872
TR16256|c0_g3_i1
TR19567|c0_g4_i1	GO:0016021;GO:0016740
TR25479|c0_g2_i1	GO:0005737;GO:0005634;GO:0008565;GO:0006606
TR28042|c2_g1_i1	GO:0005622;GO:0016301;GO:0035556
TR13042|c0_g6_i2	GO:0030663;GO:0000139;GO:0030117;GO:0005198;GO:0006886;GO:0030903;GO:0061053;GO:0016192
TR1488|c0_g5_i1	GO:0004553;GO:0005975
TR27426|c0_g6_i1	GO:0005577;GO:0030674;GO:0005102;GO:0030168;GO:0051258;GO:0007165
TR42063|c2_g1_i2	GO:0016021
TR41090|c0_g8_i1	GO:0016765;GO:0050908;GO:0042462;GO:0006486
TR44485|c2_g4_i1	GO:0016021
TR19674|c0_g1_i1
TR19567|c0_g4_i4	GO:0016021;GO:0016740
TR33263|c7_g11_i1	GO:0016021
TR15714|c2_g7_i1	GO:0005622;GO:0008270
TR18214|c0_g2_i3
TR28265|c2_g1_i1	GO:0000981;GO:0003697
TR24624|c1_g1_i2
TR1536|c0_g1_i1
TR14841|c0_g3_i3	GO:0016787
TR38023|c1_g1_i1	GO:0005578;GO:0004222;GO:0008270;GO:0007229
TR11293|c0_g2_i1	GO:0005524
TR43887|c0_g1_i2	GO:0005739;GO:0050684
TR41045|c0_g1_i1	GO:0005524
TR39615|c1_g2_i1	GO:0005968;GO:0005092;GO:0016491;GO:0016740;GO:0006886;GO:0018344;GO:0007264
TR6459|c2_g4_i1
TR25431|c2_g3_i1	GO:0005622;GO:0008270
TR21737|c0_g1_i1
TR4367|c0_g2_i1
TR42848|c0_g1_i2
TR43561|c0_g1_i2	GO:0016021
TR40122|c1_g4_i2	GO:0005882;GO:0005198
TR11532|c1_g6_i1	GO:0005622;GO:0004198
TR1422|c0_g6_i1	GO:0016021;GO:0017147;GO:0016055
TR30567|c0_g3_i1
TR8549|c0_g4_i1	GO:0016021;GO:0004930
TR11311|c0_g1_i1	GO:0016491
TR6366|c0_g1_i1	GO:0005634;GO:0043565;GO:0003707;GO:0004887;GO:0008270;GO:0006351
TR9602|c1_g1_i4	GO:0004721
TR18467|c0_g1_i1	GO:0016021
TR33769|c0_g1_i1	GO:0005622;GO:0008270
TR6690|c0_g1_i1
TR5475|c0_g1_i2	GO:0005737;GO:0005856;GO:0019898;GO:0003779
TR19954|c0_g1_i1	GO:0016491
TR27334|c1_g1_i2	GO:0003676;GO:0008270
TR47441|c0_g4_i2	GO:0005739;GO:0008199;GO:0004322;GO:0016226
TR42710|c2_g4_i1	GO:0016740
TR10333|c1_g1_i4	GO:0030117;GO:0008565;GO:0006886;GO:0016192
TR45088|c0_g1_i2	GO:0003676;GO:0043484
TR38134|c0_g1_i1	GO:0005694;GO:0005634;GO:0018024;GO:0008270
TR32890|c0_g1_i1	GO:0016491
TR34658|c0_g2_i1	GO:0004573;GO:0009311
TR24118|c0_g1_i1	GO:0005794;GO:0016021;GO:0005457;GO:0036085
TR2616|c0_g8_i1
TR47205|c0_g5_i1	GO:0005634
TR22031|c0_g7_i1	GO:0004869
TR20937|c2_g1_i1	GO:0003676;GO:0008270
TR7675|c0_g1_i1	GO:0016021
TR6433|c0_g1_i1
TR5827|c0_g1_i1	GO:0005524;GO:0004712;GO:0046777
TR8590|c0_g5_i1	GO:0016787
TR4040|c2_g1_i1
TR14062|c1_g6_i1	GO:0016021;GO:0005743
TR45810|c4_g2_i1
TR23570|c1_g1_i1
TR3208|c0_g1_i1	GO:0004867;GO:0030212
TR46536|c1_g1_i1	GO:0005579;GO:0006955
TR12206|c0_g2_i1
TR5415|c9_g1_i1	GO:0004252
TR24043|c0_g2_i1	GO:0000178;GO:0003723
TR33141|c0_g1_i1	GO:0003676
TR45719|c0_g1_i1
TR44016|c0_g1_i1	GO:0003676
TR28094|c2_g1_i1
TR4464|c0_g1_i1	GO:0016021;GO:0005215
TR26670|c4_g28_i1	GO:0005737;GO:0005856;GO:0019898;GO:0003779
TR16601|c0_g2_i2	GO:0005634;GO:0008168
TR42458|c0_g1_i1	GO:0005856;GO:0003779;GO:0005516;GO:0031032
TR543|c0_g1_i1
TR6435|c0_g2_i1
TR4148|c0_g3_i1
TR45028|c0_g1_i2	GO:0004842
TR5817|c0_g1_i1	GO:0003677;GO:0051382;GO:0007067
TR10706|c0_g1_i1	GO:0016021;GO:0006024;GO:0015012
TR47563|c2_g1_i1	GO:0005622;GO:0005524;GO:0046872;GO:0004697;GO:0035556
TR46464|c2_g1_i1	GO:0016021;GO:0015098
TR9582|c0_g1_i1	GO:0016021;GO:0042613;GO:0019882;GO:0006955
TR36871|c0_g2_i2	GO:0016021;GO:0019706
TR37327|c0_g4_i1	GO:0016021
TR31434|c4_g4_i2	GO:0005737;GO:0005856;GO:0019898;GO:0003779
TR4090|c7_g33_i1	GO:0005622;GO:0016874;GO:0008270
TR28682|c0_g1_i1
TR47360|c2_g2_i1
TR24829|c0_g1_i1	GO:0016021;GO:0005328
TR18216|c2_g1_i1	GO:0003950
TR9799|c0_g1_i1
TR44990|c9_g5_i1	GO:0016567
TR36946|c0_g1_i1	GO:0006869
TR34017|c0_g5_i1	GO:0005685;GO:0003729;GO:0006376
TR34461|c0_g16_i1	GO:0016021;GO:0004553;GO:0005975
TR16984|c1_g2_i1	GO:0046872;GO:0003676
TR46577|c0_g1_i1
TR8737|c0_g1_i1	GO:0016021;GO:0005524;GO:0004672
TR35361|c2_g4_i1
TR2267|c0_g2_i1	GO:0046872;GO:0003676
TR14429|c0_g2_i1	GO:0005524;GO:0004798;GO:0006233
TR11240|c0_g1_i1	GO:0016021;GO:0008270
TR6560|c0_g1_i1	GO:0016021;GO:0005524;GO:0042626;GO:0008281;GO:0006813
TR46290|c0_g1_i1
TR19131|c0_g2_i1	GO:0005622;GO:0004435;GO:0004871;GO:0035556;GO:0009395
TR30737|c0_g2_i1
TR19288|c0_g1_i1	GO:0046872;GO:0003676
TR39027|c0_g2_i1	GO:0031011;GO:0070628;GO:0004843;GO:0016579;GO:0006511
TR19578|c0_g1_i2
TR20555|c0_g1_i1
TR10286|c0_g1_i1	GO:0008408;GO:0003677;GO:0003887;GO:0000166
TR7024|c1_g1_i1	GO:0016021
TR29620|c0_g1_i1
TR9708|c0_g1_i1	GO:0016021;GO:0030246
TR7191|c1_g3_i4	GO:0003723
TR4607|c0_g1_i1	GO:0046872;GO:0005089;GO:0035023
TR12493|c0_g3_i1	GO:0003676;GO:0008270
TR39657|c1_g2_i1	GO:0016021
TR5192|c0_g12_i1	GO:0004553;GO:0005975
TR5031|c4_g1_i1	GO:0007165
TR46004|c0_g1_i1	GO:0060271;GO:0070121
TR1256|c1_g3_i1	GO:0016021
TR29894|c3_g2_i1
TR6899|c0_g1_i1	GO:0005622;GO:0016020;GO:0005525;GO:0003924;GO:0055113;GO:0071896;GO:0007264
TR31418|c0_g9_i1	GO:0031105;GO:0005525
TR34283|c0_g5_i1	GO:0005622;GO:0004843;GO:0006511
TR24831|c0_g2_i1	GO:0016021
TR17941|c1_g1_i1	GO:0008270;GO:0006355
TR45753|c0_g1_i1	GO:0005622;GO:0005215
TR13085|c1_g6_i1
TR10719|c3_g4_i2	GO:0005524
TR9787|c1_g1_i4	GO:0016791
TR7509|c1_g1_i1	GO:0016021
TR30298|c1_g1_i1	GO:0005789;GO:0015031
TR43337|c0_g3_i1	GO:0005634;GO:0043565;GO:0003700
TR27260|c1_g1_i2	GO:0003682;GO:0007064;GO:0010468
TR40501|c0_g1_i1	GO:0005524;GO:0004672
TR35282|c0_g4_i1	GO:0005634;GO:0003677;GO:0003899;GO:0008270;GO:0006351
TR41108|c0_g1_i1	GO:0016021;GO:0015016;GO:0016787
TR40812|c3_g2_i2
TR40575|c0_g1_i1	GO:0003755;GO:0006457
TR28041|c0_g3_i2	GO:0003779
TR25561|c0_g1_i1
TR15864|c1_g1_i1
TR17397|c0_g4_i1
TR9687|c0_g3_i5	GO:0007064
TR42833|c0_g8_i1	GO:0003723;GO:0006396
TR25316|c0_g2_i1	GO:0005833;GO:0020037;GO:0005506;GO:0019825;GO:0005344
TR11867|c0_g3_i1	GO:0016021
TR19416|c0_g4_i1	GO:0005622;GO:0005524;GO:0004713;GO:0035556
TR14252|c0_g1_i1	GO:0016020;GO:0005524;GO:0004714;GO:0007169
TR11648|c0_g1_i1	GO:0016021;GO:0005319
TR33682|c0_g2_i1	GO:0016021;GO:0030246
TR16117|c0_g5_i1
TR564|c0_g1_i1	GO:0005868;GO:0003777;GO:0007018
TR35016|c1_g7_i1	GO:0016021
TR17193|c0_g1_i1	GO:0005737;GO:0008666;GO:0000287;GO:0019877;GO:0009089
TR36248|c0_g10_i1	GO:0016021;GO:0016780;GO:0008654
TR33198|c1_g4_i1
TR3266|c0_g6_i2	GO:0051213
TR18084|c0_g2_i1	GO:0003779
TR2454|c0_g1_i1
TR45593|c1_g4_i1	GO:0097190;GO:1901222
TR46889|c2_g3_i1	GO:0016021
TR18698|c1_g1_i4
TR37395|c0_g5_i1	GO:0008745;GO:0009253
TR20799|c1_g1_i1
TR15364|c0_g1_i1	GO:0016021;GO:0004930
TR37593|c1_g6_i1	GO:0000151;GO:0008270;GO:0016567
TR22293|c1_g9_i1
TR24319|c0_g6_i2	GO:0016021;GO:0006810
TR39513|c0_g2_i1
TR18574|c0_g2_i1	GO:0004563;GO:0005975
TR61|c1_g5_i1	GO:0005622;GO:0005525;GO:0007264
TR1731|c0_g1_i1	GO:0016021;GO:0004252
TR47235|c2_g1_i1
TR5758|c8_g9_i1	GO:0016021
TR8481|c1_g5_i1	GO:0006396
TR40394|c0_g4_i1
TR15400|c464_g1_i1
TR18456|c0_g1_i1
TR27260|c2_g1_i3	GO:0003682;GO:0007064;GO:0010468
TR25727|c0_g2_i1
TR24194|c7_g3_i1	GO:0001755
TR24325|c0_g2_i1	GO:0005674;GO:0005524;GO:0003677;GO:0004386;GO:0006355;GO:0006367
TR24197|c0_g1_i1	GO:0005524;GO:0004672
TR26519|c0_g2_i6	GO:0016021;GO:0030117;GO:0008565;GO:0006886;GO:0016192
TR12099|c5_g7_i2	GO:0005737;GO:0005634;GO:0043565;GO:0003700;GO:0006357
TR8796|c0_g1_i1
TR26910|c0_g1_i1
TR12317|c0_g1_i1
TR4100|c1_g1_i2	GO:0003676
TR11692|c0_g1_i1	GO:0003730
TR38753|c1_g6_i4
TR20200|c0_g2_i1	GO:0005509;GO:0007420
TR45684|c0_g1_i1	GO:0016021;GO:0055085
TR46235|c2_g5_i1
TR39528|c0_g1_i1	GO:0016757
TR39172|c0_g2_i1	GO:0016020;GO:0016337
TR42289|c0_g1_i1
TR41531|c0_g7_i1	GO:0034457;GO:0005732;GO:0006364
TR24471|c1_g9_i1
TR17612|c9_g10_i1
TR7020|c0_g1_i1	GO:0005760;GO:0003677;GO:0003887;GO:0006260
TR33309|c2_g3_i4	GO:0003676
TR16062|c0_g1_i1
TR38107|c4_g5_i2	GO:0000287;GO:0004749;GO:0009116;GO:0009165
TR4021|c1_g3_i1	GO:0016301;GO:0003676
TR17168|c0_g2_i1	GO:0005634;GO:0004883;GO:0043565;GO:0005496;GO:0003700;GO:0008270;GO:0006351
TR11510|c0_g1_i1	GO:0005737;GO:0005634;GO:0019773;GO:0004298;GO:0006511
TR43567|c1_g1_i1
TR42945|c0_g2_i2	GO:0051539;GO:0016740;GO:0009451
TR24778|c0_g1_i2	GO:0005758;GO:0004017;GO:0005524;GO:0006172
TR23936|c1_g1_i1	GO:0016459;GO:0005524;GO:0003774
TR23357|c0_g1_i2	GO:0008134;GO:0006915;GO:0006351
TR22403|c0_g3_i1
TR21019|c0_g2_i1	GO:0008270;GO:0048701;GO:0071600
TR11061|c0_g1_i1	GO:0016887;GO:0017137;GO:0016192
TR18426|c0_g1_i1	GO:0005576
TR3931|c1_g1_i1	GO:0016021
TR34433|c0_g1_i1
TR24861|c1_g1_i1	GO:0017057;GO:0005975;GO:0006098
TR8966|c1_g1_i1	GO:0016021;GO:0006811
TR27044|c0_g2_i1
TR44445|c0_g3_i1	GO:0003824;GO:0046872;GO:0006508
TR5276|c1_g1_i1	GO:0051537;GO:0030338;GO:0046381
TR32055|c4_g1_i4	GO:0016021;GO:0005524;GO:0005007;GO:0008284
TR6272|c0_g1_i1	GO:0005737;GO:0005634;GO:0051276
TR2222|c0_g5_i6	GO:0003824;GO:0050662
TR39399|c0_g1_i1
TR24919|c1_g2_i2
TR32895|c1_g1_i1	GO:0004308
TR43643|c0_g2_i1
TR42389|c0_g1_i1	GO:0005856
TR38180|c2_g1_i2	GO:0016021;GO:0016012;GO:0042383;GO:0061024;GO:0007517
TR22605|c1_g1_i1	GO:0004843;GO:0008270;GO:0016579;GO:0006511
TR33579|c1_g3_i1	GO:0004725
TR26842|c1_g4_i1
TR14451|c2_g12_i1	GO:0005615
TR46239|c2_g3_i6	GO:0005737
TR38723|c3_g1_i1	GO:0005622;GO:0007259;GO:0043066;GO:0016567
TR37267|c0_g1_i1
TR34699|c0_g3_i1
TR24322|c0_g1_i1
TR15729|c0_g1_i1	GO:0016021;GO:0046983;GO:0007596;GO:0061588;GO:1902476;GO:0002407;GO:0030501;GO:0034767;GO:0002040
TR40586|c3_g6_i1
TR5047|c4_g14_i1	GO:0005622;GO:0008270
TR7279|c0_g1_i1
TR45593|c0_g3_i1	GO:0097190;GO:1901222
TR25356|c2_g1_i1	GO:0006744
TR47447|c1_g1_i1	GO:0005634;GO:0008168
TR23257|c0_g1_i1	GO:0005524;GO:0019206
TR5414|c0_g1_i1	GO:0004082;GO:0004619;GO:0006096
TR1122|c2_g2_i1	GO:0003677;GO:0015074;GO:0006313
TR42139|c1_g1_i1
TR18623|c1_g1_i1	GO:0016021;GO:0017158;GO:0050796
TR13370|c1_g1_i1	GO:0016021
TR25886|c1_g1_i1	GO:0005622;GO:0035556;GO:0016567
TR33596|c0_g1_i1
TR24132|c0_g4_i1	GO:0005509
TR43517|c0_g1_i1	GO:0005576;GO:0008083;GO:0060840
TR20067|c0_g1_i1
TR16314|c0_g2_i1	GO:0005622;GO:0005524;GO:0046872;GO:0004697;GO:0035556
TR30990|c0_g1_i1	GO:0005737;GO:0002161;GO:0005524;GO:0004823;GO:0006429
TR9888|c3_g1_i1	GO:0015630;GO:0000226
TR8362|c0_g1_i1	GO:0043565;GO:0003700
TR12476|c0_g1_i1	GO:0016757;GO:0009116
TR641|c0_g3_i1
TR26495|c0_g1_i1	GO:0036459;GO:0016579;GO:0006511
TR31661|c2_g2_i1
TR798|c1_g1_i1	GO:0046872
TR9185|c1_g3_i2	GO:0016021;GO:0022857
TR14135|c0_g1_i3	GO:0005524;GO:0004672
TR28599|c0_g1_i1	GO:0004345;GO:0050661;GO:0006006
TR6455|c2_g2_i1	GO:0016021;GO:0005622;GO:0005215
TR12740|c0_g1_i1	GO:0003964
TR10677|c0_g1_i1
TR30600|c0_g1_i1	GO:0051015
TR31504|c0_g1_i1	GO:0004725
TR8978|c0_g2_i1
TR11665|c0_g1_i1
TR46714|c0_g1_i1	GO:0016021
TR23678|c0_g1_i1	GO:0016021;GO:0004222
TR4175|c0_g2_i1	GO:0005634;GO:0043565;GO:0008270;GO:0006355
TR9396|c5_g2_i2	GO:0016021
TR7464|c1_g3_i2	GO:0016021;GO:0008021;GO:0005215
TR26533|c3_g1_i2	GO:0008270
TR38954|c0_g1_i1	GO:0003677;GO:0032502;GO:0015074;GO:0006313
TR8315|c0_g4_i1	GO:0016021;GO:0005215;GO:0006814;GO:0055085
TR7110|c1_g5_i1	GO:0016874
TR4000|c6_g3_i1
TR9768|c0_g1_i1	GO:0016021
TR11902|c0_g1_i1	GO:0046872;GO:0004722
TR46592|c0_g1_i1
TR47001|c0_g1_i1	GO:0033588
TR33591|c0_g1_i1	GO:0000276;GO:0015078;GO:0015986
TR19659|c0_g1_i1	GO:0006777
TR4619|c6_g5_i1	GO:0005528;GO:0031072;GO:0003755
TR46098|c0_g2_i1
TR10156|c4_g3_i1	GO:0003676
TR42991|c1_g2_i1	GO:0016021;GO:0005319
TR21308|c0_g2_i1	GO:0016021;GO:0022857
TR40781|c1_g1_i1	GO:0007165
TR26732|c0_g1_i1	GO:0000287;GO:0004610;GO:0005975
TR16818|c0_g1_i1
TR11716|c1_g1_i4	GO:0016021
TR28650|c1_g1_i2	GO:0003743
TR1488|c0_g4_i1	GO:0004553;GO:0005975
TR11317|c0_g5_i1	GO:0004357;GO:0006750
TR21850|c0_g1_i1	GO:0016021;GO:0007165
TR4570|c0_g1_i1	GO:0008289;GO:0005215
TR27457|c2_g1_i1	GO:0005789;GO:0016021;GO:0015031
TR32135|c0_g5_i3	GO:0005524
TR15834|c2_g10_i3
TR39830|c0_g8_i1	GO:0016874;GO:0004842
TR7229|c8_g9_i1	GO:0005615;GO:0004866
TR3828|c0_g1_i1
TR26761|c0_g1_i1
TR9991|c0_g1_i1	GO:0016021
TR46467|c0_g1_i1	GO:0005680;GO:0031145;GO:0051301;GO:0030071
TR28847|c0_g1_i3	GO:0005576;GO:0016021;GO:0005520;GO:0001558
TR13457|c3_g2_i1
TR11111|c0_g1_i1	GO:0005615;GO:0004866
TR686|c0_g3_i2
TR35240|c3_g3_i1
TR35220|c3_g6_i1	GO:0005622;GO:0046872;GO:0035556
TR23960|c0_g1_i1
TR6880|c0_g3_i1
TR44856|c0_g1_i1
TR17131|c0_g4_i1	GO:0016021;GO:0005778
TR15674|c0_g8_i2	GO:0016021
TR42323|c1_g1_i1
TR2289|c0_g1_i1
TR15262|c0_g1_i1	GO:0005509
TR17874|c0_g1_i1	GO:0005509
TR32921|c0_g1_i1	GO:0005623;GO:0030036;GO:0042273;GO:0000055
TR19239|c0_g3_i1	GO:0000502
TR27872|c0_g2_i1	GO:0005666;GO:0003677;GO:0003899;GO:0006383
TR13|c0_g5_i1	GO:0004649;GO:0005975
TR27677|c1_g2_i1
TR46473|c4_g3_i1	GO:0016021
TR17413|c0_g4_i1	GO:0004488;GO:0009396
TR8704|c1_g1_i2	GO:0016021;GO:0046872;GO:0004872
TR29602|c0_g3_i1	GO:0016021
TR26557|c1_g9_i1	GO:0005576;GO:0016021;GO:0008289;GO:0006869;GO:0042157
TR43098|c0_g1_i1
TR30454|c0_g1_i1	GO:0005576;GO:0016021;GO:0005509;GO:0004252;GO:0007596
TR9895|c0_g1_i1	GO:0003676
TR27288|c0_g2_i1	GO:0005576;GO:0008083
TR18175|c5_g1_i6	GO:0005942;GO:0035014
TR3655|c0_g1_i1	GO:0016021;GO:0005886;GO:0005509;GO:0007156
TR18795|c3_g1_i1	GO:0016787
TR45593|c0_g2_i1	GO:0097190;GO:1901222
TR37905|c0_g1_i1
TR4181|c0_g2_i1	GO:0016282;GO:0033290;GO:0005852;GO:0003743;GO:0001731;GO:0006446
TR46142|c1_g2_i2	GO:0005622;GO:0000042
TR44959|c0_g1_i1	GO:0016021;GO:0050863;GO:0007165;GO:0043029
TR5653|c0_g2_i1	GO:0016021;GO:0019706
TR37885|c1_g4_i2
TR29281|c0_g2_i1	GO:0016021
TR25103|c0_g2_i1	GO:0016021
TR25030|c0_g1_i1	GO:0016021;GO:0005524;GO:0042626
TR2577|c4_g9_i1	GO:0005525
TR36084|c1_g1_i1	GO:0005634;GO:0004879;GO:0043565;GO:0003707;GO:0008270;GO:0006351
TR46288|c0_g3_i1	GO:0016788
TR26546|c0_g1_i1	GO:0005737;GO:0005634;GO:0046872;GO:0003700;GO:0044212;GO:0006915;GO:0007050;GO:0051262;GO:0006351
TR7023|c1_g6_i1
TR19555|c0_g2_i1	GO:0005759;GO:0046872;GO:0004222;GO:0006627
TR25386|c0_g3_i3	GO:0036459;GO:0016579;GO:0006511
TR46805|c0_g2_i1
TR45795|c0_g2_i1	GO:0016021
TR29604|c0_g1_i1	GO:0016021
TR17667|c0_g3_i1
TR22086|c0_g1_i1	GO:0005622;GO:0004197;GO:0008630;GO:0043065;GO:0043281
TR13585|c1_g1_i2
TR39259|c0_g1_i1	GO:0016874;GO:0004842
TR4003|c0_g1_i1
TR21128|c0_g3_i3	GO:0005856
TR21257|c0_g3_i1	GO:0004317;GO:0004316;GO:0004315;GO:0004313;GO:0004314;GO:0004319;GO:0016295;GO:0004320;GO:0016296;GO:0031177;GO:0009058
TR45852|c0_g2_i1	GO:0016787
TR522|c0_g2_i1	GO:0002161;GO:0005524;GO:0004832;GO:0006438
TR43238|c1_g10_i1	GO:0005576;GO:0052689;GO:0006629
TR2428|c1_g4_i1	GO:0005524;GO:0008026;GO:0003676
TR17819|c2_g2_i1	GO:0004077;GO:0006464
TR7780|c0_g1_i1
TR32981|c0_g2_i1	GO:0000221;GO:0046961;GO:0015991
TR41483|c0_g1_i1	GO:0036265
TR14914|c1_g5_i2
TR46542|c0_g1_i1	GO:0051287;GO:0003979;GO:0000271
TR1651|c0_g1_i1	GO:0005856;GO:0008092
TR26759|c1_g1_i1	GO:0016021;GO:0004177;GO:0008237;GO:0008270
TR38807|c0_g1_i1	GO:0005965;GO:0003824;GO:0018343;GO:0042127
TR41759|c0_g2_i1	GO:0016021
TR37175|c1_g2_i1	GO:0016021
TR8213|c1_g10_i1	GO:0005525
TR49|c4_g3_i1	GO:0005622;GO:0016874;GO:0008270
TR26298|c1_g5_i1	GO:0005319
TR6261|c1_g1_i1	GO:0005509
TR4090|c6_g13_i1
TR664|c0_g1_i2	GO:0016021;GO:0004930;GO:0009881;GO:0007602;GO:0018298;GO:0007601
TR1887|c0_g1_i1	GO:0005622;GO:0005525;GO:0007264
TR32815|c0_g1_i1	GO:0007165
TR114|c2_g1_i1	GO:0005524;GO:0004672
TR13444|c2_g4_i1	GO:0008745;GO:0009253
TR18911|c0_g3_i1	GO:0004553;GO:0005975
TR38262|c0_g1_i1	GO:0016829;GO:0008265;GO:0102867;GO:0030151;GO:0030170;GO:0006777
TR33709|c0_g3_i1	GO:0016282;GO:0033290;GO:0005852;GO:0005634;GO:0043022;GO:0003743;GO:0001731;GO:0006446
TR20039|c0_g5_i1	GO:0005576;GO:0005128;GO:0005179;GO:0043249
TR20049|c1_g2_i1
TR3922|c0_g1_i1	GO:0003697
TR14658|c7_g1_i1	GO:0005942;GO:0035014;GO:0007165
TR16086|c0_g1_i3	GO:0003690;GO:0006355
TR981|c0_g7_i2
TR10769|c0_g2_i4	GO:0019789;GO:0008270
TR35756|c0_g8_i1	GO:0003676;GO:0008380
TR24133|c0_g1_i1	GO:0005524;GO:0004386;GO:0003676
TR35720|c0_g3_i1
TR19044|c1_g1_i1
TR5780|c1_g1_i1	GO:0005768;GO:0016021;GO:0005802;GO:0005524;GO:0000287;GO:0004012
TR23651|c0_g1_i1
TR5491|c1_g1_i1
TR42060|c0_g2_i1	GO:0005681;GO:0003676;GO:0000381;GO:0042981;GO:0008380
TR21924|c0_g1_i1	GO:0016021
TR33054|c0_g2_i1
TR19010|c0_g1_i1	GO:0005622;GO:0005509;GO:0004435;GO:0035556;GO:0016042
TR34397|c0_g2_i1
TR41832|c0_g1_i1	GO:0016021;GO:0015171
TR45953|c0_g1_i3	GO:0016021;GO:0008324
TR28014|c0_g1_i1
TR38882|c0_g1_i1	GO:0016021
TR21976|c0_g1_i1	GO:0016021
TR10953|c0_g1_i1	GO:0036459;GO:0016579;GO:0006511
TR42262|c0_g1_i1
TR32730|c0_g1_i1	GO:0016581;GO:0005524;GO:0003677;GO:0016818;GO:0008017;GO:0008270;GO:0006325;GO:0006355;GO:0051225
TR4549|c0_g3_i1	GO:0005923;GO:0016021;GO:0005886;GO:0005198
TR18983|c3_g4_i1
TR17413|c0_g3_i2	GO:0016787;GO:0004488;GO:0009396
TR15081|c0_g3_i1
TR13640|c6_g14_i1	GO:0016021
TR5945|c1_g1_i1	GO:0005509
TR33818|c6_g3_i1
TR2584|c0_g2_i1
TR12255|c0_g1_i1	GO:0005815
TR46906|c0_g1_i1	GO:0000502
TR23505|c1_g2_i1	GO:0016972
TR653|c1_g1_i1	GO:0016021
TR26174|c0_g1_i1	GO:0005737
TR25975|c1_g1_i1	GO:0003824;GO:0043169;GO:0005975
TR38851|c0_g1_i1	GO:0005840;GO:0019843;GO:0003735;GO:0006412
TR5684|c0_g1_i1	GO:0016831;GO:0030170;GO:0019752
TR30616|c1_g3_i3	GO:0005615;GO:0004866
TR3852|c0_g2_i1	GO:0003779;GO:0007010
TR19101|c0_g1_i1	GO:0005576;GO:0005509;GO:0004252
TR44704|c1_g3_i1	GO:0008380
TR17348|c0_g2_i1	GO:0016791
TR23452|c0_g1_i3	GO:0016740
TR36577|c1_g1_i1	GO:0016021
TR19475|c0_g2_i1	GO:0016021;GO:0016192
TR15864|c0_g1_i1
TR39830|c0_g7_i1	GO:0016021;GO:0016874;GO:0004842
TR11573|c1_g1_i3	GO:0016491
TR7658|c0_g1_i1	GO:0005739;GO:0005524;GO:0005525;GO:0000287;GO:0004775;GO:0004776;GO:0006104;GO:0006099
TR32584|c0_g2_i1	GO:0008168
TR3857|c0_g2_i1	GO:0003677;GO:0015074;GO:0006313
TR42163|c0_g2_i1
TR27353|c0_g1_i1
TR43921|c0_g7_i1	GO:0008168;GO:0016706
TR12424|c0_g1_i2	GO:0016021;GO:0008270
TR43493|c3_g2_i2	GO:0016020;GO:0005044
TR25138|c0_g1_i1
TR33251|c0_g1_i1	GO:0016491
TR37758|c7_g2_i1	GO:0034707;GO:0005737;GO:0005254;GO:0005244
TR21632|c0_g1_i1	GO:0016021
TR39830|c0_g1_i1	GO:0016874;GO:0004842
TR22112|c1_g1_i1
TR23375|c0_g2_i1	GO:0005576;GO:0005509;GO:0004252;GO:0007596
TR20259|c0_g12_i1	GO:0000781;GO:0000123;GO:0004402;GO:0042393;GO:0006348
TR8340|c0_g1_i1
TR45360|c0_g5_i1	GO:0016021
TR18016|c0_g1_i1	GO:0005741;GO:0071949;GO:0004502;GO:0034354;GO:0043420;GO:0019805;GO:0006569
TR40954|c0_g1_i1	GO:0016021;GO:0004144;GO:0019432
TR1228|c1_g1_i1	GO:0016021;GO:0005509;GO:0007156
TR7946|c3_g10_i1	GO:0016021
TR28492|c2_g1_i1
TR261|c0_g1_i1
TR70|c6_g2_i1
TR22750|c0_g1_i2	GO:0005615;GO:0008233
TR20095|c0_g7_i1	GO:0005634
TR6965|c0_g1_i1	GO:0046983;GO:0000989;GO:1900402
TR1535|c0_g9_i1	GO:0016021;GO:0015232
TR14904|c0_g1_i1	GO:0006396
TR43832|c3_g2_i1	GO:0016021;GO:0022891
TR41566|c0_g1_i1	GO:0005096;GO:0051056
TR36775|c0_g3_i1	GO:0016021
TR36089|c0_g1_i1	GO:0005622;GO:0008270
TR38596|c0_g1_i1	GO:0008234
TR7955|c0_g5_i1	GO:0030246
TR45575|c1_g4_i1
TR25239|c0_g1_i1
TR19030|c0_g2_i1	GO:0016021;GO:0005540;GO:0007155
TR43238|c1_g11_i1	GO:0005576;GO:0052689;GO:0006629
TR46674|c0_g1_i1	GO:0016021;GO:0005509
TR24280|c0_g3_i1	GO:0005737;GO:0047150;GO:0008270;GO:0009086
TR17660|c0_g2_i1	GO:0005524;GO:0004386
TR23290|c1_g13_i1	GO:0016021;GO:0003676
TR34414|c0_g2_i1	GO:0003964
TR21578|c0_g3_i1	GO:0005634;GO:0043565;GO:0003700;GO:0030855;GO:0006954;GO:0006366
TR13439|c0_g1_i1	GO:0048706
TR6920|c2_g1_i1
TR24287|c0_g3_i1	GO:0004379;GO:0006499
TR47452|c3_g4_i1	GO:0005622;GO:0008270
TR38266|c1_g2_i2	GO:0003676
TR13282|c3_g1_i1	GO:0005783;GO:0005794;GO:0005525;GO:0006886;GO:0016192
TR39154|c1_g2_i5	GO:0003676;GO:0015074
TR3428|c0_g3_i2	GO:0016021;GO:0005507;GO:0030168;GO:0051726
TR19093|c2_g7_i1	GO:0005622;GO:0008270
TR17582|c0_g1_i1	GO:0003989;GO:0005524;GO:0004075;GO:0046872;GO:0006633
TR15484|c0_g1_i1	GO:0030173;GO:0008373;GO:0006486
TR28054|c0_g3_i2	GO:0016021
TR20388|c0_g2_i1	GO:0016021
TR20037|c2_g3_i1	GO:0016021
TR5659|c1_g4_i1	GO:0005524;GO:0016779;GO:0008641
TR44820|c0_g5_i1
TR28686|c0_g6_i1
TR45540|c0_g1_i1	GO:0016021;GO:0005524;GO:0004702;GO:0004675
TR36560|c0_g1_i1
TR26574|c0_g1_i1	GO:0005525;GO:0003924
TR22666|c0_g1_i2	GO:0016021;GO:0042613;GO:0019882;GO:0006955
TR20583|c0_g2_i1	GO:0016021
TR37124|c0_g1_i1	GO:0005524;GO:0004674
TR15743|c0_g2_i1	GO:0016021;GO:0046983
TR21157|c0_g1_i1	GO:0016021;GO:0019031
TR3496|c0_g1_i1	GO:0005887;GO:0098794;GO:0005524;GO:0004931;GO:0001614;GO:0033198
TR36599|c1_g2_i1	GO:0005634;GO:0003677;GO:0003700;GO:0035329;GO:0006351
TR860|c0_g1_i1	GO:0005622;GO:0008270
TR4350|c0_g12_i1	GO:0003676
TR41053|c0_g1_i1	GO:0005882;GO:0005198
TR38557|c0_g1_i1	GO:0032797;GO:0006364;GO:0000387
TR23835|c5_g11_i2	GO:0016021;GO:0007596
TR15400|c262_g2_i1	GO:0003746
TR216|c3_g1_i1	GO:0005737;GO:0016787;GO:0006888
TR21944|c0_g1_i1	GO:0042613;GO:0019882;GO:0006955;GO:0051726
TR24575|c2_g1_i1	GO:0004352;GO:0006520
TR19954|c4_g4_i1	GO:0016021;GO:0016192
TR15673|c0_g1_i1	GO:0005576;GO:0005509;GO:0004623;GO:0050482;GO:0016042;GO:0006644
TR20172|c1_g2_i1	GO:0016021;GO:0005765
TR15223|c0_g1_i1	GO:0016021
TR46545|c0_g1_i1	GO:0005622;GO:0005096;GO:0005085;GO:0016477;GO:0007010;GO:0007264
TR20415|c0_g1_i1	GO:0046983
TR13530|c3_g1_i1	GO:0016757;GO:0005975
TR44262|c0_g1_i1
TR34592|c1_g1_i2
TR46853|c0_g1_i1	GO:0004411;GO:0006559;GO:0006570
TR30393|c1_g5_i3	GO:0016021
TR28323|c0_g1_i1	GO:0016021;GO:0004129
TR3550|c1_g1_i2	GO:0004864;GO:0010923
TR34441|c0_g1_i1
TR27554|c0_g1_i4
TR39410|c6_g1_i2	GO:0016021;GO:0055085
TR32321|c0_g2_i1	GO:0016301
TR36975|c2_g1_i5	GO:0031083;GO:0006886
TR37668|c0_g1_i2	GO:0003676
TR19623|c1_g3_i1	GO:0005783;GO:0003756;GO:0045454
TR8502|c0_g1_i1
TR30494|c0_g2_i4	GO:0005634;GO:0030274;GO:0000989;GO:0006357
TR8084|c0_g1_i1
TR45036|c1_g5_i3	GO:0016021
TR35435|c0_g1_i1
TR35670|c0_g5_i1	GO:0005622;GO:0005509;GO:0004435;GO:0004871;GO:0035556;GO:0016042
TR13650|c0_g2_i1
TR28864|c1_g2_i1	GO:0005737;GO:0004177;GO:0030145;GO:0008235
TR14693|c0_g1_i2	GO:0005634;GO:0000082;GO:0051726
TR11111|c0_g2_i1	GO:0005615;GO:0004866
TR32579|c1_g2_i2	GO:0016021;GO:0005524;GO:0042626;GO:0005254
TR45216|c1_g4_i2	GO:0051015
TR5544|c0_g2_i1
TR34660|c0_g1_i1	GO:0005525
TR44365|c8_g7_i1	GO:0016021
TR13247|c0_g4_i2	GO:0005789;GO:0016021;GO:0046923;GO:0006621;GO:0015031
TR22960|c0_g1_i3	GO:0004252
TR42063|c3_g14_i1
TR15480|c3_g1_i9	GO:0005576;GO:0005509;GO:0007160
TR19294|c2_g1_i1	GO:0008270
TR13188|c0_g3_i1
TR10187|c0_g2_i1
TR960|c0_g1_i2	GO:0004252
TR39961|c0_g4_i1	GO:0005524;GO:0004672
TR43020|c0_g1_i1	GO:0005829;GO:0045335;GO:0055037;GO:0005802;GO:0005525;GO:0003924;GO:0042742;GO:0032456;GO:0006895;GO:0090382
TR18612|c0_g1_i1	GO:0005622;GO:0006810
TR20877|c0_g1_i1	GO:0004407
TR47137|c0_g1_i1
TR31418|c0_g14_i1	GO:0031105;GO:0005525
TR2115|c1_g2_i1	GO:0046872;GO:0003676
TR45133|c0_g1_i1	GO:0004252
TR10891|c0_g1_i1	GO:0016491
TR34437|c0_g1_i1
TR20427|c0_g2_i3	GO:0004866
TR25551|c0_g1_i1
TR14899|c1_g13_i1	GO:0004252
TR44994|c0_g1_i1	GO:0005666;GO:0003677;GO:0003899;GO:0006383
TR5016|c0_g3_i2
TR46671|c2_g8_i1	GO:0016021;GO:0033180;GO:0046933;GO:0046961;GO:0015991
TR45956|c0_g4_i1	GO:0005634;GO:0004402;GO:0006355
TR33697|c0_g2_i1
TR37758|c8_g1_i1
TR27046|c0_g1_i1	GO:0016021;GO:0030315;GO:0071433;GO:0048644;GO:0001778;GO:0033292
TR11518|c1_g4_i4	GO:0005789;GO:0016021;GO:0008374
TR36555|c1_g8_i1
TR22138|c0_g1_i1	GO:0016021
TR42062|c0_g3_i1
TR7628|c0_g1_i1	GO:0003676;GO:0008270
TR2531|c0_g1_i1	GO:0005737;GO:0071159;GO:0005634;GO:0003677;GO:0003700;GO:0051092
TR39615|c1_g5_i2	GO:0005968;GO:0005092;GO:0016491;GO:0016740;GO:0006886;GO:0018344;GO:0007264
TR1721|c0_g1_i1	GO:0016021;GO:0004252
TR12099|c4_g1_i1	GO:0043248
TR47479|c0_g1_i1	GO:0005634;GO:0008168;GO:0003676
TR29076|c1_g1_i1	GO:0016491
TR34834|c1_g1_i1	GO:0016021
TR3459|c1_g1_i1	GO:0003677;GO:0006355
TR45740|c0_g1_i1
TR13113|c4_g4_i1	GO:0009982;GO:0003723;GO:0001522
TR13035|c0_g1_i1
TR5597|c1_g2_i1
TR33602|c3_g1_i3	GO:0016021;GO:0009607
TR44650|c0_g2_i1	GO:0046982;GO:0006366
TR34711|c0_g5_i5	GO:0005789;GO:0016021
TR13418|c0_g1_i1	GO:0019902;GO:0010923
TR5429|c5_g3_i1	GO:0016021
TR43931|c0_g2_i1	GO:0016021;GO:0005525
TR27288|c0_g1_i1	GO:0005576;GO:0008083
TR10852|c0_g3_i2	GO:0005524;GO:0035091;GO:0004674
TR10052|c1_g4_i1
TR15200|c0_g3_i1	GO:0072583
TR26818|c0_g1_i1	GO:0016021;GO:0005746;GO:0004129
TR2921|c0_g1_i1	GO:0016021
TR46187|c0_g1_i1
TR34173|c0_g3_i1
TR22730|c1_g1_i2
TR41191|c0_g1_i1	GO:0005622;GO:0035556
TR6758|c0_g3_i1	GO:0016021;GO:0005525
TR10484|c0_g2_i1
TR47537|c0_g1_i1
TR9594|c2_g3_i1	GO:0005524;GO:0004713
TR33663|c2_g2_i1	GO:0004721
TR22730|c1_g3_i1
TR1663|c0_g3_i1	GO:0003937;GO:0004643;GO:0006164
TR23943|c0_g1_i1	GO:0005634;GO:0003677;GO:0006355;GO:0006351
TR38116|c0_g1_i1
TR37520|c0_g1_i1	GO:0016021;GO:0022891
TR25306|c0_g2_i1	GO:0004013;GO:0009953;GO:0048598;GO:0006730
TR27758|c0_g3_i1
TR35370|c0_g1_i1
TR13124|c0_g1_i1	GO:0004842
TR7923|c0_g1_i1	GO:0005623;GO:0050660;GO:0004791;GO:0045454
TR4108|c0_g9_i1	GO:0016747;GO:0008152
TR14769|c0_g1_i1	GO:0016021
TR5087|c5_g6_i1
TR28082|c0_g1_i1	GO:0016021
TR26343|c2_g1_i1	GO:0016021;GO:0004888;GO:0006915;GO:0006955
TR3266|c0_g12_i1	GO:0005783;GO:0005506;GO:0031418;GO:0008475
TR31379|c0_g1_i1	GO:0046983
TR43841|c0_g1_i2	GO:0016021;GO:0004950;GO:0006935
TR22469|c0_g1_i1
TR4638|c0_g3_i1	GO:0005743;GO:0045275;GO:0009055;GO:0046872;GO:0008121;GO:0006122
TR10156|c8_g6_i1	GO:0003676
TR5069|c0_g2_i1
TR45328|c2_g4_i1	GO:0016021;GO:0005328
TR23741|c0_g1_i1	GO:0005634
TR13444|c2_g1_i3	GO:0016301;GO:0008745;GO:0009253
TR30686|c0_g1_i1
TR25160|c0_g1_i1
TR659|c0_g2_i1
TR37175|c1_g3_i3
TR44828|c0_g11_i1	GO:0016021
TR26387|c0_g2_i1	GO:0003676
TR7835|c0_g5_i1	GO:0046540;GO:0019013;GO:0000398
TR42790|c0_g1_i1	GO:0005524
TR26007|c1_g1_i1	GO:0005576;GO:0008191
TR30980|c1_g12_i1
TR45794|c1_g1_i1	GO:0007276
TR12330|c0_g1_i1
TR11966|c9_g1_i1	GO:0016021
TR2024|c0_g2_i1
TR2542|c0_g1_i3	GO:0008237;GO:0008270
TR43841|c0_g1_i1	GO:0016021;GO:0004950;GO:0006935
TR1197|c5_g2_i4	GO:0003873;GO:0005524;GO:0006003;GO:0006000
TR24128|c0_g2_i3	GO:0005509
TR37715|c0_g1_i1	GO:0016021
TR34170|c3_g1_i1	GO:0005737;GO:0071159;GO:0005634;GO:0003677;GO:0003700;GO:0051092
TR27506|c1_g2_i1	GO:0005634;GO:0043565;GO:0003707;GO:0003700;GO:0008270;GO:0006351
TR9972|c2_g1_i1	GO:0005840
TR29698|c0_g1_i3	GO:0004450;GO:0000287;GO:0051287;GO:0006102;GO:0006099
TR41994|c2_g1_i1	GO:0004871;GO:0034333
TR36546|c0_g1_i1	GO:0005737;GO:0005524;GO:0000155;GO:0006935
TR15314|c0_g1_i1
TR40697|c0_g8_i1	GO:0016021;GO:0006810
TR7758|c1_g1_i1	GO:0003690;GO:0006355
TR20022|c0_g1_i1	GO:0016021;GO:0046983;GO:0007596;GO:0061588;GO:1902476;GO:0002407;GO:0030501;GO:0034767
TR2782|c0_g4_i1
TR43110|c0_g4_i1	GO:0003676
TR41167|c0_g1_i1	GO:0005622;GO:0016020;GO:0005525;GO:0003924;GO:0007264
TR35558|c0_g1_i1	GO:0009055;GO:0008121
TR4528|c0_g1_i1	GO:0042981
TR2698|c0_g4_i1	GO:0016021
TR45251|c0_g1_i1	GO:0005874;GO:0005525;GO:0005200;GO:0007017
TR17285|c3_g3_i5	GO:0003755;GO:0006457
TR44267|c1_g1_i1	GO:0005789;GO:0016021;GO:0008203
TR30214|c0_g8_i1	GO:0003676
TR23079|c3_g2_i2
TR5087|c7_g22_i1
TR1889|c2_g1_i1	GO:0005730;GO:0008168
TR30588|c0_g2_i1	GO:0005789;GO:0016021;GO:0016746;GO:0006506
TR43047|c0_g1_i1
TR13692|c2_g3_i1	GO:0005524;GO:0004674
TR20787|c0_g1_i1	GO:0016021;GO:0055085
TR22378|c0_g1_i1
TR13405|c0_g1_i2	GO:0005730;GO:0005654;GO:0006364
TR17587|c1_g1_i1	GO:0005524;GO:0030983;GO:0006298
TR11293|c0_g6_i1	GO:0005524
TR49|c4_g6_i1	GO:0005622;GO:0016874;GO:0008270
TR41935|c1_g2_i1	GO:0090544;GO:0003677;GO:0006338
TR39482|c0_g2_i1	GO:0005739;GO:0008033
TR20921|c1_g7_i1	GO:0005509
TR19241|c0_g2_i1	GO:0055037;GO:0005525;GO:0003924;GO:0045054;GO:0032402;GO:0045055
TR26564|c0_g1_i1	GO:0005634;GO:0043565;GO:0006355
TR28519|c1_g1_i1	GO:0016021;GO:0005089;GO:0045087;GO:0035023;GO:0007165
TR15083|c3_g7_i3	GO:0016021
TR104|c0_g2_i3	GO:0005634;GO:0003676;GO:0008270
TR659|c0_g7_i1
TR36574|c0_g1_i2	GO:0016021
TR17512|c2_g1_i1	GO:0004386
TR2222|c0_g6_i3
TR27908|c1_g1_i1	GO:0016021;GO:0070006;GO:0008270;GO:0002003
TR8571|c0_g1_i1	GO:0003676
TR33927|c0_g8_i2	GO:0046872;GO:0004222;GO:0007229;GO:0006509;GO:0007219
TR20842|c0_g3_i1	GO:0004252
TR34678|c1_g2_i1	GO:0016787
TR33663|c2_g1_i1	GO:0004721
TR23726|c1_g2_i1	GO:0016021;GO:0055085
TR21542|c0_g5_i1
TR32340|c0_g5_i1	GO:0019185;GO:0043565;GO:0042795;GO:0042796
TR21578|c0_g1_i1	GO:0005634;GO:0043565;GO:0003700;GO:0030855;GO:0006954;GO:0006366
TR3268|c0_g3_i1	GO:0004525;GO:0006396
TR16014|c1_g4_i5	GO:0008168;GO:0006479
TR6725|c0_g2_i2	GO:0016021;GO:0060291;GO:0046928
TR3319|c0_g3_i1	GO:0005576;GO:0046872
TR17256|c2_g2_i1	GO:0005634;GO:0003676;GO:0006397
TR13183|c0_g1_i1
TR12533|c1_g2_i2	GO:0005634;GO:0003677;GO:0006355;GO:0006351
TR40586|c3_g3_i1
TR43896|c0_g2_i1	GO:0005622;GO:0005525;GO:0007264
TR26298|c1_g1_i2	GO:0005319
TR34323|c0_g3_i1
TR33790|c0_g1_i1	GO:0006914
TR24320|c1_g1_i1	GO:0016459;GO:0003779;GO:0005524;GO:0003774
TR38107|c4_g13_i1	GO:0000287;GO:0004749;GO:0009116;GO:0009165
TR16487|c4_g1_i3	GO:0016021;GO:0005886;GO:0005509;GO:0007156
TR39464|c0_g1_i3	GO:0016021
TR21687|c0_g1_i2	GO:0005833;GO:0020037;GO:0005506;GO:0019825;GO:0005344
TR27421|c0_g1_i1	GO:0005905;GO:0030136;GO:0003779;GO:0030276;GO:0035091;GO:0046983;GO:0006915;GO:0072583
TR2882|c0_g1_i1	GO:0004252
TR32029|c1_g2_i1
TR37160|c1_g1_i1	GO:0004190
TR10197|c1_g1_i1	GO:0005634;GO:0003682;GO:0003677;GO:0045892
TR32817|c0_g2_i1	GO:0005737;GO:0005634;GO:0003677;GO:0004871;GO:0003700;GO:0006351
TR8424|c0_g1_i1	GO:0001540;GO:0004857
TR37947|c0_g1_i1	GO:0016021
TR18082|c0_g1_i2	GO:0008023;GO:0003746;GO:0042795
TR15400|c377_g1_i1
TR19354|c3_g1_i5	GO:0008146
TR41631|c0_g2_i2	GO:0003950
TR24138|c5_g3_i2	GO:0046983;GO:0003700;GO:0030154
TR46382|c3_g1_i3	GO:0005737;GO:0016021;GO:0016627;GO:0006629
TR25125|c1_g1_i1	GO:0003676
TR39510|c0_g1_i1	GO:0016021
TR12278|c0_g1_i1	GO:0030915;GO:0000724
TR23791|c0_g2_i1
TR17848|c0_g1_i1
TR185|c2_g2_i1	GO:0016021;GO:0004930;GO:0007166
TR34945|c3_g4_i1	GO:0005525
TR41034|c0_g1_i1	GO:0005634;GO:0003676;GO:0000981;GO:0006351
TR8361|c1_g1_i1	GO:0005770;GO:0015485;GO:0017127
TR46752|c0_g4_i1
TR18736|c0_g1_i2	GO:0005622;GO:0003779
TR2417|c0_g1_i1	GO:0016021;GO:0005622;GO:0000166;GO:0016849;GO:0009190;GO:0035556
TR3865|c0_g1_i1	GO:0051260
TR28128|c0_g1_i1
TR35317|c0_g1_i1	GO:0005634;GO:0007049
TR40572|c0_g1_i1	GO:0016020;GO:0004872;GO:0006810
TR12891|c1_g1_i1
TR42467|c0_g2_i1	GO:0005615
TR28177|c0_g1_i1	GO:0005102;GO:0006954;GO:0050994
TR18721|c0_g2_i1
TR36300|c0_g2_i1	GO:0048786;GO:0048791;GO:0017157
TR29624|c1_g1_i1
TR4521|c0_g1_i1
TR14711|c0_g1_i1	GO:0005634
TR4977|c1_g4_i1
TR23151|c1_g1_i1
TR24907|c0_g4_i1	GO:0005576;GO:0005104;GO:0008083;GO:0008543;GO:0070121
TR37856|c4_g1_i1	GO:0016021;GO:0003779
TR34658|c0_g6_i1	GO:0016021;GO:0004573;GO:0009311
TR33049|c0_g1_i1	GO:0005922;GO:0016021;GO:0007154
TR47356|c0_g3_i3	GO:0016020;GO:0005525;GO:0003924;GO:0007165
TR30174|c0_g14_i3	GO:0005086;GO:0032012
TR35209|c0_g3_i1
TR31552|c0_g2_i1	GO:0004017;GO:0005524;GO:0004127
TR19374|c0_g4_i2
TR43091|c7_g3_i1
TR18656|c0_g5_i1	GO:0016021
TR42381|c0_g4_i2	GO:0005923;GO:0016021;GO:0005886;GO:0005198
TR38527|c1_g2_i1	GO:0005634;GO:0003676;GO:0003713;GO:0003700;GO:0006357
TR12108|c1_g1_i1	GO:0070403
TR44483|c0_g2_i2
TR4877|c0_g2_i1	GO:0016021;GO:0005743;GO:0055085
TR32628|c0_g1_i1	GO:0016853;GO:0008152
TR23519|c2_g2_i1
TR12712|c0_g1_i1	GO:0003723;GO:0043565;GO:0003697;GO:0016070
TR46743|c1_g1_i1	GO:0008479;GO:0101030
TR822|c3_g1_i3	GO:0003964
TR22904|c0_g2_i1	GO:0005840;GO:0003735;GO:0006412
TR34891|c0_g1_i3	GO:0031105;GO:0005525
TR24450|c0_g2_i1	GO:0005737;GO:0005856;GO:0019898;GO:0003779
TR8230|c0_g1_i1	GO:0004197;GO:0042981
TR38778|c1_g1_i1	GO:0005524;GO:0004672
TR1638|c0_g2_i1	GO:0016021;GO:0005622;GO:0005484;GO:0006886;GO:0016192
TR39990|c0_g5_i2	GO:0003676
TR26582|c0_g2_i4	GO:0016021
TR6636|c0_g1_i1	GO:0008453;GO:0004760
TR46115|c0_g17_i2	GO:0016021;GO:0003755
TR25936|c0_g7_i1	GO:0005634;GO:0004871;GO:0003700
TR22101|c0_g2_i1	GO:0005622;GO:0005524;GO:0000287;GO:0004674;GO:0035556
TR10946|c1_g1_i2	GO:0016020;GO:0005524;GO:0016887;GO:0008281;GO:0006813
TR40507|c0_g1_i1	GO:0009982;GO:0003723;GO:0001522;GO:0008033
TR46225|c0_g1_i1	GO:0005737;GO:0004850;GO:0009166;GO:0044206
TR43238|c1_g9_i2	GO:0005576;GO:0052689;GO:0006629
TR42663|c0_g5_i1
TR31562|c0_g1_i1	GO:0030014;GO:0006402
TR14787|c1_g1_i1	GO:0016021
TR10333|c1_g1_i1	GO:0030117;GO:0008565;GO:0006886;GO:0016192
TR4119|c0_g1_i1
TR24319|c0_g10_i1	GO:0016021;GO:0006810
TR37630|c0_g4_i1
TR13425|c0_g1_i1	GO:0003677;GO:0003899;GO:0006351
TR36258|c0_g8_i1	GO:0016021;GO:0055085
TR22062|c0_g2_i1
TR8895|c0_g1_i1	GO:0003677;GO:0003899;GO:0046983;GO:0006351
TR27840|c0_g1_i1	GO:0016491
TR10240|c1_g3_i1	GO:0003677;GO:0046983
TR30029|c0_g1_i2	GO:0005643;GO:0006810
TR14295|c0_g1_i1	GO:0005524
TR8575|c0_g2_i3	GO:0030897;GO:0097576;GO:0016192
TR45226|c0_g1_i1	GO:0016021;GO:0005506;GO:0016491;GO:0008610
TR22905|c0_g1_i1	GO:0003676;GO:0016779;GO:0008270
TR22895|c0_g1_i1	GO:0005874;GO:0005524;GO:0008017;GO:0003777;GO:0007018
TR6920|c9_g1_i1	GO:0016790;GO:0006637
TR44988|c2_g3_i1	GO:0005737;GO:0004197;GO:0006915
TR47409|c0_g1_i1
TR7737|c0_g1_i1
TR18362|c0_g1_i1
TR39094|c1_g1_i1	GO:0005634;GO:0043565;GO:0003700;GO:0071907;GO:0071910;GO:0035469;GO:0031018;GO:0042593
TR30470|c1_g3_i1	GO:0005634;GO:0004402;GO:0006355
TR8228|c0_g1_i2	GO:0005634;GO:0043565;GO:0003700
TR43963|c0_g15_i1	GO:0004177;GO:0008237;GO:0008270
TR34781|c1_g1_i1	GO:0008483
TR17921|c2_g4_i1	GO:0004735;GO:0006561
TR6771|c0_g2_i1	GO:0005623;GO:0051920;GO:0045454
TR6292|c1_g4_i2	GO:0016020;GO:0004872
TR2267|c0_g1_i1	GO:0046872;GO:0003676
TR8920|c2_g3_i3
TR9985|c0_g1_i1	GO:0016021;GO:0055085
TR40178|c1_g1_i1	GO:0016021;GO:0042813
TR25783|c1_g1_i1	GO:0005737;GO:0004342;GO:0016787;GO:0005975;GO:0006044
TR45251|c0_g2_i1	GO:0005874;GO:0005525;GO:0005200;GO:0007017
TR2355|c1_g1_i1	GO:0005743;GO:0008137;GO:0042773
TR27008|c0_g1_i1	GO:0004364;GO:0015035
TR38780|c0_g1_i1
TR19644|c0_g1_i2
TR1050|c1_g1_i1	GO:0008270
TR18267|c2_g1_i1
TR11851|c0_g1_i1	GO:0004602;GO:0006979
TR11243|c0_g1_i1	GO:0016884;GO:0016740
TR30115|c1_g1_i1	GO:0046872
TR15400|c293_g1_i1
TR11171|c0_g1_i1	GO:0016021;GO:0005622;GO:0005524;GO:0000155;GO:0005215;GO:0055085
TR15826|c1_g6_i2	GO:0003676
TR46292|c1_g1_i1	GO:0005509;GO:0005525;GO:0003924
TR18931|c0_g1_i1	GO:0005524;GO:0035091;GO:0004672
TR4269|c1_g1_i1
TR37274|c0_g2_i1	GO:0005524;GO:0003676
TR45434|c0_g1_i1	GO:0005737;GO:0052689;GO:0018738;GO:0046294
TR13067|c0_g1_i1
TR7304|c1_g4_i1	GO:0043565;GO:0003700
TR24857|c1_g5_i1	GO:0016020;GO:0006897
TR3919|c0_g3_i2	GO:0005615;GO:0004866
TR45203|c0_g1_i1	GO:0005524;GO:0004672
TR30084|c1_g3_i1	GO:0004114;GO:0046872;GO:0007165
TR45220|c0_g1_i1	GO:0008883;GO:0050661;GO:0006782
TR15088|c0_g5_i2	GO:0005741;GO:0055085
TR34682|c2_g1_i3	GO:0030136;GO:0005545;GO:0030276;GO:0048268;GO:0006897
TR25912|c0_g4_i1	GO:0016021;GO:0019706
TR40442|c0_g1_i1	GO:0003995;GO:0050660
TR11306|c3_g3_i1	GO:0005829;GO:0045335;GO:0055037;GO:0005802;GO:0005525;GO:0003924;GO:0042742;GO:0032456;GO:0006895;GO:0090382
TR36271|c0_g1_i1	GO:0005856;GO:0016021;GO:0008092
TR36765|c1_g2_i4
TR37888|c0_g8_i1	GO:0008318;GO:0018342
TR25241|c0_g1_i1	GO:0008483
TR17612|c9_g9_i2	GO:0016021;GO:0008168;GO:0016706
TR18549|c0_g3_i1
TR44380|c0_g1_i1
TR39292|c1_g1_i1	GO:0005739;GO:0003924;GO:0006915;GO:0007005
TR40445|c0_g4_i1	GO:0005524
TR14886|c0_g1_i1	GO:0016021;GO:0005743;GO:0070469;GO:0004129;GO:0020037;GO:0005506;GO:0009060;GO:0006119
TR33039|c0_g1_i1	GO:0005942;GO:0016301;GO:0035014
TR24221|c0_g1_i1	GO:0055088
TR22064|c0_g1_i1	GO:0016021;GO:0046983;GO:0007596;GO:0061588;GO:1902476;GO:0002407;GO:0030501;GO:0034767
TR44525|c0_g1_i1	GO:0005506;GO:0031418;GO:0016705
TR28700|c0_g2_i1
TR34302|c3_g9_i1	GO:0016021
TR32390|c1_g1_i1	GO:0003723;GO:0006396
TR41774|c3_g3_i2	GO:0016021;GO:0055085
TR12424|c1_g3_i1	GO:0016021;GO:0008270
TR7440|c0_g1_i1	GO:0005856;GO:0003779;GO:0016887;GO:0005509;GO:0008017;GO:0060832;GO:0016055
TR33537|c0_g1_i1	GO:0005096;GO:0007165
TR44027|c1_g1_i1	GO:0005737;GO:0005634;GO:0043565;GO:0003700;GO:0034599
TR30413|c0_g1_i1	GO:0017053;GO:0051015
TR6225|c0_g1_i5	GO:0000062
TR7653|c1_g2_i2
TR27955|c0_g2_i1
TR6183|c0_g3_i1	GO:0004372;GO:0008168;GO:0030170;GO:0006544;GO:0006563;GO:0035999
TR42128|c0_g4_i1	GO:0008285
TR23735|c1_g2_i1
TR36800|c0_g1_i2	GO:0016021
TR15684|c0_g1_i1	GO:0050660;GO:0004499;GO:0050661
TR15371|c1_g1_i2	GO:0005622;GO:0008270
TR32315|c2_g3_i3	GO:0004519
TR20491|c0_g2_i2	GO:0055114
TR20703|c0_g7_i1	GO:0005763;GO:0003735
TR18663|c0_g1_i1	GO:0003676
TR11389|c1_g5_i1	GO:0003676
TR18120|c0_g2_i1	GO:0005634
TR43615|c0_g2_i1	GO:0005623;GO:0030036;GO:0042273;GO:0000055
TR40530|c1_g2_i1	GO:0051015;GO:0007605
TR22509|c0_g1_i1	GO:0004842;GO:0008270
TR3355|c2_g4_i2	GO:0008146
TR22986|c1_g1_i1	GO:0006914
TR46151|c0_g1_i1	GO:0005737;GO:0005634;GO:0005839;GO:0004298;GO:0051603
TR25479|c0_g4_i2	GO:0005737;GO:0005634;GO:0008565;GO:0006606
TR24058|c2_g1_i1	GO:0005789;GO:0016021;GO:0007029
TR4945|c1_g1_i1	GO:0005737;GO:0005524;GO:0004818;GO:0000049;GO:0008270;GO:0006424
TR2131|c1_g3_i2	GO:0004066;GO:0006529
TR20472|c2_g1_i1	GO:0050727;GO:0006355
TR20340|c0_g3_i1	GO:0036459;GO:0016579;GO:0006511
TR10105|c0_g1_i1	GO:0008233
TR300|c0_g1_i1	GO:0016021;GO:0008271;GO:0007605
TR33515|c0_g1_i1	GO:0006281
TR38997|c0_g1_i1	GO:0005887;GO:0004872;GO:0007411;GO:0055072;GO:0030513
TR33637|c0_g1_i1	GO:0005737;GO:0005524;GO:0004824;GO:0006430
TR22602|c0_g1_i1	GO:0004197;GO:0042981
TR10522|c0_g1_i1
TR14628|c0_g2_i1	GO:0016740
TR38979|c4_g1_i1	GO:0016021
TR29958|c0_g2_i1	GO:0006914
TR6491|c2_g2_i1	GO:0005096;GO:0046872
TR31060|c0_g1_i1	GO:0003676;GO:0008270
TR25489|c0_g1_i1	GO:0016021;GO:0046872;GO:0006810
TR10721|c0_g2_i1	GO:0019904
TR17716|c0_g1_i1	GO:0003677
TR7744|c2_g1_i1	GO:0005634;GO:0003676;GO:0008270
TR25530|c0_g1_i1
TR45810|c5_g1_i1	GO:0043087;GO:0007165
TR4034|c0_g1_i1
TR34641|c5_g8_i5	GO:0005622;GO:0008270
TR8095|c0_g1_i1	GO:0005622;GO:0019843
TR24845|c0_g1_i1	GO:0005622;GO:0000042
TR45931|c0_g1_i1	GO:0016459;GO:0003779;GO:0005524;GO:0003774;GO:0070650;GO:0021555;GO:0008360
TR41156|c0_g4_i1
TR40278|c0_g2_i1	GO:0003676
TR37381|c1_g2_i1	GO:0005886;GO:0047390;GO:0008152
TR40672|c1_g1_i1	GO:0070187;GO:0016233
TR16849|c1_g2_i1	GO:0003676
TR13|c0_g3_i3	GO:0004649;GO:0005975
TR10706|c0_g4_i1	GO:0016021;GO:0006024;GO:0015012
TR32303|c0_g1_i2	GO:0016021;GO:0102336;GO:0102337;GO:0102338;GO:0006633
TR40732|c1_g5_i1	GO:0016881;GO:0005524;GO:0019781;GO:0045116
TR28676|c0_g3_i3
TR26190|c0_g1_i1	GO:0016021;GO:0004950;GO:0006935
TR5560|c3_g1_i4
TR43963|c0_g4_i1	GO:0004177;GO:0008237;GO:0008270
TR19114|c3_g7_i1
TR47205|c0_g6_i1	GO:0005634;GO:0005524
TR44065|c0_g1_i1	GO:0016021;GO:0004725
TR13202|c0_g1_i4
TR43079|c0_g6_i1
[truncated: 33,234 more rows]
