# Supplementary material for: Comparative transcriptomics of sympatric species of coral reef fishes (genus: Haemulon)
Source: PeerJ. 2019 Mar 1;7:e6541. doi: 10.7717/peerj.6541 (PMC6398375; doi:10.7717/peerj.6541)
Supplement: Supplemental Information 6 [file peerj-07-6541-s006.zip › Hmacrostomum-assembly&annotation/hmacro-kog.tab]

#Query	Hit	E-value	Identity	Score	Query-start	Query-end	Hit-start	Hit-end	Hit-length	description	class	class description
TR161|c0_g1_i1	KOG1720	4e-12	34	63.8	3	72	148	215	225	Protein tyrosine phosphatase CDC14	V	Defense mechanisms
TR434|c4_g3_i5	KOG0051	2e-23	25	104	36	302	300	567	607	RNA polymerase I termination factor, Myb superfamily	K	Transcription
TR892|c3_g2_i1	KOG2452	2e-11	76	61.6	1	30	211	240	881	Formyltetrahydrofolate dehydrogenase	F	Nucleotide transport and metabolism
TR1110|c0_g4_i1	KOG0257	3e-25	52	107	1	84	223	306	420	Kynurenine aminotransferase, glutamine transaminase K	E	Amino acid transport and metabolism
TR1381|c1_g1_i1	KOG2047	9e-40	64	155	1	101	4	104	835	mRNA splicing factor	A	RNA processing and modification
TR1594|c0_g1_i1	KOG3832	2e-10	30	59.0	2	74	241	313	319	Predicted amino acid transporter	R	General function prediction only
TR1843|c0_g1_i1	KOG0834	1e-28	52	118	1	89	33	121	323	CDK9 kinase-activating protein cyclin T	D	Cell cycle control, cell division, chromosome partitioning
TR2723|c0_g2_i1	KOG0215	7e-81	86	293	1	138	1016	1153	1153	RNA polymerase III, second largest subunit	K	Transcription
TR2962|c1_g1_i1	KOG2650	1e-133	47	469	1	392	24	418	418	Zinc carboxypeptidase	S	Function unknown
TR3890|c0_g1_i1	KOG0255	5e-77	32	283	2	506	1	508	521	Synaptic vesicle transporter SVOP and related transporters (major facilitator superfamily)	R	General function prediction only
TR4042|c0_g1_i1	KOG1333	1e-19	56	88.6	2	87	149	241	241	Uncharacterized conserved protein	S	Function unknown
TR4148|c0_g1_i1	KOG0551	7e-18	48	82.7	11	97	14	99	390	Hsp90 co-chaperone CNS1 (contains TPR repeats)	O	Posttranslational modification, protein turnover, chaperones
TR4380|c0_g2_i1	KOG1017	7e-39	70	152	1	88	180	267	267	Predicted uracil phosphoribosyltransferase	R	General function prediction only
TR4609|c0_g1_i1	KOG1806	0.0	71	648	1	392	917	1307	1320	DEAD box containing helicases	L	Replication, recombination and repair
TR5094|c0_g3_i3	KOG2725	4e-44	68	169	1	97	90	186	411	Cytochrome oxidase assembly factor COX15	O	Posttranslational modification, protein turnover, chaperones
TR5271|c0_g4_i1	KOG0142	1e-10	53	58.4	1	49	180	225	225	Isopentenyl pyrophosphate:dimethylallyl pyrophosphate isomerase	Q	Secondary metabolites biosynthesis, transport and catabolism
TR5464|c3_g5_i5	KOG1366	1e-30	25	127	8	270	825	1071	1436	Alpha-macroglobulin	O	Posttranslational modification, protein turnover, chaperones
TR5646|c1_g2_i1	KOG2804	5e-54	82	203	1	96	60	155	348	Phosphorylcholine transferase/cholinephosphate cytidylyltransferase	I	Lipid transport and metabolism
TR6340|c0_g1_i1	KOG0611	2e-64	80	238	1	115	183	297	668	Predicted serine/threonine protein kinase	R	General function prediction only
TR7070|c0_g1_i1	KOG1648	2e-17	55	81.7	1	60	371	427	813	Uncharacterized conserved protein, contains RUN, BRK and TBC domains	R	General function prediction only
TR7509|c2_g3_i1	KOG0379	8e-12	24	63.3	1	125	217	349	482	Kelch repeat-containing proteins	R	General function prediction only
TR7946|c3_g10_i1	KOG1759	2e-24	32	104	1	116	1	115	115	Macrophage migration inhibitory factor	V	Defense mechanisms
TR8633|c0_g1_i1	KOG2583	1e-09	47	55.4	1	72	252	321	429	Ubiquinol cytochrome c reductase, subunit QCR2	C	Energy production and conversion
TR8882|c0_g2_i1	KOG4215	5e-05	30	40.4	25	93	251	320	432	Hepatocyte nuclear factor 4 and similar steroid hormone receptors	K	Transcription
TR9429|c1_g7_i1	KOG2390	3e-10	29	57.8	5	94	587	669	669	Uncharacterized conserved protein	S	Function unknown
TR9916|c0_g1_i1	KOG3922	4e-25	44	106	1	84	174	252	361	Sulfotransferases	O	Posttranslational modification, protein turnover, chaperones
TR10301|c0_g3_i4	KOG2911	2e-17	34	81.2	1	92	275	367	439	Uncharacterized conserved protein	S	Function unknown
TR10622|c0_g2_i1	KOG0197	4e-23	67	99	1	61	408	468	468	Tyrosine kinases	T	Signal transduction mechanisms
TR10814|c0_g2_i1	KOG3484	8e-30	71	122	1	76	1	76	91	Cyclin-dependent protein kinase CDC28, regulatory subunit CKS1, and related proteins	D	Cell cycle control, cell division, chromosome partitioning
TR10976|c0_g1_i1	KOG2641	4e-22	22	99.6	33	297	36	297	386	Predicted seven transmembrane receptor - rhodopsin family	T	Signal transduction mechanisms
TR11256|c0_g1_i2	KOG0163	2e-04	25	40.4	76	182	886	989	1259	Myosin class VI heavy chain	Z	Cytoskeleton
TR11647|c0_g3_i2	KOG3627	8e-13	48	66.1	1	69	187	254	256	Trypsin	E	Amino acid transport and metabolism
TR11875|c1_g2_i1	KOG0022	3e-22	48	97.2	1	85	234	318	375	Alcohol dehydrogenase, class III	Q	Secondary metabolites biosynthesis, transport and catabolism
TR12139|c0_g1_i1	KOG1488	3e-53	51	201	1	139	365	503	503	Translational repressor Pumilio/PUF3 and related RNA-binding proteins (Puf superfamily)	J	Translation, ribosomal structure and biogenesis
TR12408|c0_g5_i2	KOG2147	2e-32	55	131	2	119	35	152	823	Nucleolar protein involved in 40S ribosome biogenesis	J	Translation, ribosomal structure and biogenesis
TR12559|c0_g1_i1	KOG3348	1e-15	40	75.7	25	100	2	76	85	BolA (bacterial stress-induced morphogen)-related protein	T	Signal transduction mechanisms
TR13023|c0_g7_i1	KOG3513	3e-11	31	60.7	5	92	239	329	1051	Neural cell adhesion molecule L1	T	Signal transduction mechanisms
TR13389|c0_g2_i1	KOG1533	8e-27	56	112	1	78	181	258	290	Predicted GTPase	R	General function prediction only
TR13587|c0_g1_i1	KOG1651	5e-20	47	89.9	1	88	47	131	171	Glutathione peroxidase	O	Posttranslational modification, protein turnover, chaperones
TR13844|c0_g1_i1	KOG2177	3e-07	32	48.5	2	92	46	134	386	Predicted E3 ubiquitin ligase	O	Posttranslational modification, protein turnover, chaperones
TR14329|c1_g4_i2	KOG0233	3e-44	65	171	15	161	8	152	196	Vacuolar H+-ATPase V0 sector, subunit c''	C	Energy production and conversion
TR14537|c1_g4_i1	KOG4466	7e-31	41	126	1	115	173	291	291	Component of histone deacetylase complex (breast carcinoma metastasis suppressor 1 protein in human)	DK	Multiple classes
TR14793|c1_g3_i1	KOG0112	8e-35	15	140	1	124	4	126	975	Large RNA-binding protein (RRM superfamily)	R	General function prediction only
TR14924|c0_g3_i1	KOG0718	4e-68	49	251	1	189	356	544	546	Molecular chaperone (DnaJ superfamily)	O	Posttranslational modification, protein turnover, chaperones
TR15400|c167_g1_i1	KOG0003	7e-31	92	126	3	77	2	76	128	Ubiquitin/60s ribosomal protein L40 fusion	J	Translation, ribosomal structure and biogenesis
TR15734|c0_g4_i1	KOG2114	2e-48	34	187	3	241	543	821	933	Vacuolar assembly/sorting protein PEP5/VPS11	U	Intracellular trafficking, secretion, and vesicular transport
TR15904|c5_g4_i2	KOG2195	5e-16	28	77.8	9	133	567	699	702	Transferrin receptor and related proteins containing the protease-associated (PA) domain	OPR	Multiple classes
TR16298|c5_g13_i1	KOG2777	2e-06	30	46.5	10	74	91	150	542	tRNA-specific adenosine deaminase 1	A	RNA processing and modification
TR16543|c0_g2_i1	KOG4039	3e-49	47	187	1	146	5	149	238	Serine/threonine kinase TIP30/CC3	T	Signal transduction mechanisms
TR16973|c0_g2_i1	KOG0417	1e-21	67	94.9	1	59	88	146	148	Ubiquitin-protein ligase	O	Posttranslational modification, protein turnover, chaperones
TR17413|c0_g3_i3	KOG0089	2e-72	52	265	5	218	2	217	309	Methylenetetrahydrofolate dehydrogenase/methylenetetrahydrofolate cyclohydrolase	H	Coenzyme transport and metabolism
TR17650|c0_g3_i1	KOG4193	3e-75	44	276	1	280	304	587	610	G protein-coupled receptors	T	Signal transduction mechanisms
TR18068|c0_g1_i4	KOG2103	3e-21	55	93.9	1	63	848	910	910	Uncharacterized conserved protein	S	Function unknown
TR18328|c0_g1_i1	KOG4593	4e-14	56	70.1	1	81	600	679	716	Mitotic checkpoint protein MAD1	D	Cell cycle control, cell division, chromosome partitioning
TR18619|c0_g1_i1	KOG3621	4e-36	41	144	21	144	127	243	726	WD40 repeat-containing protein	R	General function prediction only
TR19328|c1_g1_i1	KOG3385	3e-22	38	97.6	1	106	14	118	118	V-SNARE	U	Intracellular trafficking, secretion, and vesicular transport
TR19558|c0_g5_i2	KOG0897	2e-31	61	127	3	78	1	76	122	Predicted ubiquitin-conjugating enzyme	O	Posttranslational modification, protein turnover, chaperones
TR19954|c2_g1_i2	KOG0940	2e-26	79	110	7	73	292	358	358	Ubiquitin protein ligase RSP5/NEDD4	O	Posttranslational modification, protein turnover, chaperones
TR20109|c2_g5_i1	KOG1889	3e-12	42	64.2	11	73	97	157	579	Putative phosphoinositide phosphatase	I	Lipid transport and metabolism
TR20339|c0_g1_i1	KOG3126	5e-87	60	315	15	297	1	281	281	Porin/voltage-dependent anion-selective channel protein	P	Inorganic ion transport and metabolism
TR20538|c1_g1_i1	KOG1813	1e-35	41	143	2	180	26	204	313	Predicted E3 ubiquitin ligase	O	Posttranslational modification, protein turnover, chaperones
TR21159|c0_g1_i1	KOG4490	2e-09	83	54.3	1	30	118	147	183	Translocon-associated complex TRAP, gamma subunit	U	Intracellular trafficking, secretion, and vesicular transport
TR21371|c0_g2_i5	KOG2016	6e-32	44	129	2	105	271	374	523	NEDD8-activating complex, APP-BP1/UBA5 component	O	Posttranslational modification, protein turnover, chaperones
TR21622|c0_g7_i1	KOG1424	8e-11	36	59.3	1	74	455	531	562	Predicted GTP-binding protein MMR1	R	General function prediction only
TR21841|c0_g1_i1	KOG1371	5e-17	46	79.9	1	71	1	68	343	UDP-glucose 4-epimerase/UDP-sulfoquinovose synthase	M	Cell wall/membrane/envelope biogenesis
TR22067|c2_g1_i2	KOG0170	9e-45	53	172	1	124	105	227	621	E3 ubiquitin protein ligase	O	Posttranslational modification, protein turnover, chaperones
TR22289|c0_g1_i1	KOG1996	5e-23	31	99.9	1	91	5	97	378	mRNA splicing factor	A	RNA processing and modification
TR22513|c0_g6_i3	KOG0117	0.001	25	35.7	11	57	293	339	506	Heterogeneous nuclear ribonucleoprotein R (RRM superfamily)	A	RNA processing and modification
TR22758|c0_g2_i1	KOG3882	3e-04	26	37.4	2	57	102	156	237	Tetraspanin family integral membrane protein	R	General function prediction only
TR23400|c0_g6_i1	KOG2980	6e-10	43	56.5	2	65	138	202	310	Integral membrane protease of the rhomboid family involved in different forms of regulated intramembrane proteolysis	T	Signal transduction mechanisms
TR23851|c0_g1_i1	KOG2563	2e-31	37	128	1	129	85	218	480	Permease of the major facilitator superfamily	R	General function prediction only
TR24221|c0_g2_i3	KOG4412	3e-23	51	100	1	76	76	152	226	26S proteasome regulatory complex, subunit PSMD10	O	Posttranslational modification, protein turnover, chaperones
TR24426|c0_g2_i1	KOG2035	1e-40	60	158	1	107	221	328	351	Replication factor C, subunit RFC3	DL	Multiple classes
TR24644|c0_g3_i2	KOG4113	2e-21	53	94.6	3	62	39	98	99	Guanine nucleotide exchange factor	TU	Multiple classes
TR24935|c0_g5_i1	KOG4069	1e-47	48	182	5	131	25	151	154	Uncharacterized conserved protein	S	Function unknown
TR25151|c0_g2_i2	KOG1878	3e-76	62	279	13	256	58	285	1672	Nuclear receptor coregulator SMRT/SMRTER, contains Myb-like domains	K	Transcription
TR26025|c0_g1_i1	KOG4236	9e-10	46	55.8	16	65	146	195	888	Serine/threonine protein kinase PKC mu/PKD and related proteins	T	Signal transduction mechanisms
TR26290|c1_g1_i1	KOG4194	2e-04	36	38.1	3	41	451	491	873	Membrane glycoprotein LIG-1	T	Signal transduction mechanisms
TR26497|c0_g1_i1	KOG0620	1e-14	38	72.0	10	75	285	351	361	Glucose-repressible alcohol dehydrogenase transcriptional effector CCR4 and related proteins	K	Transcription
TR26930|c0_g1_i1	KOG0030	4e-09	62	53.7	1	37	11	47	152	Myosin essential light chain, EF-Hand protein superfamily	Z	Cytoskeleton
TR27193|c0_g1_i1	KOG2739	1e-06	59	45.4	1	43	1	44	260	Leucine-rich acidic nuclear protein	DR	Multiple classes
TR27432|c1_g2_i2	KOG4219	5e-14	31	71.1	7	120	230	338	423	G protein-coupled receptor	T	Signal transduction mechanisms
TR27614|c0_g1_i1	KOG1118	1e-16	58	78.5	1	67	190	256	366	Lysophosphatidic acid acyltransferase endophilin/SH3GL, involved in synaptic vesicle formation	IT	Multiple classes
TR27900|c0_g1_i1	KOG0031	2e-72	75	265	1	170	1	170	171	Myosin regulatory light chain, EF-Hand protein superfamily	Z	Cytoskeleton
TR28163|c0_g1_i1	KOG3878	4e-31	48	126	1	79	50	128	469	Protein involved in maintenance of Golgi structure and ER-Golgi transport	U	Intracellular trafficking, secretion, and vesicular transport
TR28698|c1_g1_i1	KOG4651	1e-16	24	78.9	1	93	223	317	324	Chondroitin 6-sulfotransferase and related sulfotransferases	MW	Multiple classes
TR29603|c0_g1_i1	KOG3529	6e-09	72	53.1	1	37	10	46	596	Radixin, moesin and related proteins of the ERM family	R	General function prediction only
TR29866|c0_g10_i1	KOG2883	2e-31	70	128	1	80	174	253	253	NIPSNAP1 protein	S	Function unknown
TR30397|c0_g4_i1	KOG3774	1e-21	46	95.4	7	78	400	477	563	Uncharacterized conserved protein Lama	T	Signal transduction mechanisms
TR30615|c1_g1_i1	KOG1707	7e-09	34	52.7	1	41	75	115	625	Predicted Ras related/Rac-GTP binding protein	V	Defense mechanisms
TR30877|c0_g6_i1	KOG1067	2e-22	69	97.8	1	68	495	561	760	Predicted RNA-binding polyribonucleotide nucleotidyltransferase	R	General function prediction only
TR31235|c0_g12_i1	KOG3219	5e-08	60	50.0	1	35	160	194	195	Transcription initiation factor TFIID, subunit TAF11	K	Transcription
TR31466|c0_g1_i1	KOG0456	4e-04	24	37.3	2	73	356	428	559	Aspartate kinase	E	Amino acid transport and metabolism
TR31804|c0_g1_i1	KOG0201	8e-32	35	129	1	119	5	127	467	Serine/threonine protein kinase	T	Signal transduction mechanisms
TR32036|c0_g1_i3	KOG3274	1e-58	75	219	1	128	83	210	210	Uncharacterized conserved protein, AMMECR1	S	Function unknown
TR32540|c1_g1_i1	KOG1451	1e-37	52	148	1	105	187	291	812	Oligophrenin-1 and related Rho GTPase-activating proteins	T	Signal transduction mechanisms
TR32917|c0_g1_i2	KOG0154	2e-12	23	67.5	4	237	306	525	573	RNA-binding protein RBM5 and related proteins, contain G-patch and RRM domains	R	General function prediction only
TR33099|c0_g1_i1	KOG0587	1e-172	95	597	1	287	652	938	953	Traf2- and Nck-interacting kinase and related germinal center kinase (GCK) family protein kinases	T	Signal transduction mechanisms
TR33334|c0_g1_i1	KOG3808	1e-11	50	61.9	1	52	1	54	74	Uncharacterized conserved protein	S	Function unknown
TR33597|c0_g3_i1	KOG3271	2e-60	75	224	1	139	12	150	156	Translation initiation factor 5A (eIF-5A)	J	Translation, ribosomal structure and biogenesis
TR33784|c3_g3_i2	KOG3626	3e-41	41	161	1	156	85	237	735	Organic anion transporter	Q	Secondary metabolites biosynthesis, transport and catabolism
TR34288|c1_g2_i5	KOG0186	2e-07	30	49.2	61	145	2	84	506	Proline oxidase	E	Amino acid transport and metabolism
TR34523|c0_g1_i1	KOG3807	7e-64	81	236	1	125	51	176	556	Predicted membrane protein ST7 (tumor suppressor in humans)	R	General function prediction only
TR34682|c2_g1_i1	KOG0251	7e-34	38	136	1	117	1	120	491	Clathrin assembly protein AP180 and related proteins, contain ENTH domain	TU	Multiple classes
TR34910|c0_g1_i1	KOG0784	2e-30	69	124	7	75	169	237	375	Isocitrate dehydrogenase, gamma subunit	E	Amino acid transport and metabolism
TR35070|c0_g10_i1	KOG2271	3e-09	22	54.2	1	104	1	112	678	Nuclear pore complex component (sc Nup85)	YU	Multiple classes
TR35267|c0_g2_i1	KOG0036	4e-12	57	64.9	106	150	316	360	463	Predicted mitochondrial carrier protein	F	Nucleotide transport and metabolism
TR35461|c0_g4_i1	KOG2015	3e-36	57	143	1	96	260	355	422	NEDD8-activating complex, catalytic component UBA3	O	Posttranslational modification, protein turnover, chaperones
TR35724|c1_g1_i1	KOG1290	4e-28	69	116	1	63	123	185	590	Serine/threonine protein kinase	T	Signal transduction mechanisms
TR35983|c1_g2_i1	KOG1976	2e-19	29	87.4	1	103	68	172	391	Inositol polyphosphate 5-phosphatase, type I	I	Lipid transport and metabolism
TR36428|c0_g2_i2	KOG3062	1e-87	46	316	1	275	1	281	281	RNA polymerase II elongator associated protein	R	General function prediction only
TR36860|c0_g1_i1	KOG0787	1e-50	65	192	1	128	263	391	414	Dehydrogenase kinase	T	Signal transduction mechanisms
TR37033|c0_g1_i1	KOG1020	2e-21	48	94.3	1	75	1305	1384	1692	Sister chromatid cohesion protein SCC2/Nipped-B	BDL	Multiple classes
TR37202|c0_g2_i1	KOG3392	6e-08	84	50.0	1	26	11	36	147	Exon-exon junction complex, Magoh component	A	RNA processing and modification
TR37392|c0_g1_i1	KOG3071	2e-13	43	68.4	1	51	116	166	274	Fatty acyl-CoA elongase/Polyunsaturated fatty acid specific elongation enzyme	I	Lipid transport and metabolism
TR37613|c0_g1_i1	KOG3343	9e-63	65	233	2	173	3	175	175	Vesicle coat complex COPI, zeta subunit	U	Intracellular trafficking, secretion, and vesicular transport
TR37785|c0_g1_i1	KOG4340	1e-29	67	123	1	90	370	459	459	Uncharacterized conserved protein	S	Function unknown
TR37994|c0_g5_i1	KOG3764	6e-12	44	63.0	1	56	407	462	464	Vesicular amine transporter	U	Intracellular trafficking, secretion, and vesicular transport
TR38160|c1_g1_i1	KOG2019	2e-28	33	118	2	104	691	795	998	Metalloendoprotease HMP1 (insulinase superfamily)	RO	Multiple classes
TR38892|c0_g2_i1	KOG2756	2e-28	49	118	1	116	215	331	349	Predicted Mg2+-dependent phosphodiesterase TTRAP	T	Signal transduction mechanisms
TR39141|c0_g3_i1	KOG0201	1e-30	79	125	1	74	9	82	467	Serine/threonine protein kinase	T	Signal transduction mechanisms
TR39410|c6_g12_i1	KOG4686	1e-08	40	51.9	1	72	115	182	459	Predicted sugar transporter	G	Carbohydrate transport and metabolism
TR39550|c1_g6_i1	KOG1158	8e-07	48	46.1	1	38	51	89	645	NADP/FAD dependent oxidoreductase	C	Energy production and conversion
TR39965|c2_g1_i3	KOG2680	1e-48	64	186	1	129	326	454	454	DNA helicase TIP49, TBP-interacting protein	K	Transcription
TR40714|c1_g5_i2	KOG0110	5e-14	56	70.0	1	62	657	717	725	RNA-binding protein (RRM superfamily)	R	General function prediction only
TR40884|c0_g3_i1	KOG3057	1e-05	48	41.9	1	35	29	63	112	Cytochrome c oxidase, subunit VIb/COX12	C	Energy production and conversion
TR41156|c0_g1_i1	KOG2560	2e-63	58	236	18	235	18	230	529	RNA splicing factor - Slu7p	A	RNA processing and modification
TR41379|c0_g1_i1	KOG4179	5e-20	43	89.7	1	78	35	112	568	Lysyl hydrolase/glycosyltransferase family 25	O	Posttranslational modification, protein turnover, chaperones
TR42506|c0_g1_i1	KOG3162	4e-18	42	83.5	1	84	58	146	159	Mitochondrial/chloroplast ribosomal protein S18	J	Translation, ribosomal structure and biogenesis
TR42744|c4_g3_i3	KOG0787	5e-36	59	143	1	102	153	252	414	Dehydrogenase kinase	T	Signal transduction mechanisms
TR42955|c0_g1_i1	KOG1176	3e-07	31	47.6	1	82	233	315	537	Acyl-CoA synthetase	I	Lipid transport and metabolism
TR43091|c0_g1_i1	KOG3974	1e-105	51	376	11	314	1	298	306	Predicted sugar kinase	G	Carbohydrate transport and metabolism
TR43346|c0_g1_i1	KOG0738	2e-22	44	98.1	1	86	6	91	491	AAA+-type ATPase	O	Posttranslational modification, protein turnover, chaperones
TR43580|c0_g1_i1	KOG3887	4e-10	61	56.9	1	36	280	315	347	Predicted small GTPase involved in nuclear protein import	U	Intracellular trafficking, secretion, and vesicular transport
TR44100|c0_g4_i1	KOG4631	6e-16	44	77.0	1	113	2	86	100	NADH:ubiquinone oxidoreductase, NDUFB3/B12 subunit	C	Energy production and conversion
TR45064|c0_g5_i1	KOG4237	8e-05	29	39.2	4	78	276	348	498	Extracellular matrix protein slit, contains leucine-rich and EGF-like repeats	WT	Multiple classes
TR45299|c0_g1_i2	KOG3611	1e-04	35	38.8	15	54	49	88	737	Semaphorins	T	Signal transduction mechanisms
TR45544|c0_g1_i1	KOG3365	1e-18	59	85.5	1	76	44	119	145	NADH:ubiquinone oxidoreductase, NDUFA5/B13 subunit	C	Energy production and conversion
TR45721|c0_g4_i1	KOG2415	0.0	63	832	1	531	4	528	621	Electron transfer flavoprotein ubiquinone oxidoreductase	C	Energy production and conversion
TR45889|c0_g1_i1	KOG1039	3e-12	25	64.4	1	104	260	344	344	Predicted E3 ubiquitin ligase	O	Posttranslational modification, protein turnover, chaperones
TR46501|c1_g3_i3	KOG2655	3e-23	55	100	1	85	182	265	366	Septin family protein (P-loop GTPase)	DZU	Multiple classes
TR46901|c0_g2_i1	KOG1584	1e-06	53	45.6	1	25	26	51	297	Sulfotransferase	R	General function prediction only
TR123|c0_g1_i1	KOG3254	2e-13	44	67.8	1	56	140	195	211	Mitochondrial/chloroplast ribosomal protein L6	J	Translation, ribosomal structure and biogenesis
TR374|c0_g2_i2	KOG3861	7e-38	53	149	1	113	226	340	438	Sensory cilia assembly protein	W	Extracellular structures
TR670|c2_g1_i1	KOG1373	3e-33	81	133	1	81	396	476	476	Transport protein Sec61, alpha subunit	UO	Multiple classes
TR856|c0_g2_i1	KOG0054	7e-49	38	187	1	196	135	323	1381	Multidrug resistance-associated protein/mitoxantrone resistance protein, ABC superfamily	Q	Secondary metabolites biosynthesis, transport and catabolism
TR1055|c1_g1_i1	KOG3701	2e-16	80	78.1	1	40	372	411	411	TGFbeta receptor signaling protein SMAD and related proteins	TK	Multiple classes
TR1324|c0_g1_i2	KOG1344	5e-25	37	108	27	197	110	283	324	Predicted histone deacetylase	B	Chromatin structure and dynamics
TR1550|c0_g1_i1	KOG3030	2e-68	42	253	1	252	30	290	317	Lipid phosphate phosphatase and related enzymes of the PAP2 family	I	Lipid transport and metabolism
TR1795|c2_g4_i1	KOG1873	6e-27	39	113	2	116	697	823	877	Ubiquitin-specific protease	O	Posttranslational modification, protein turnover, chaperones
TR2037|c0_g6_i1	KOG2733	6e-18	42	83.1	2	90	2	85	423	Uncharacterized membrane protein	S	Function unknown
TR2222|c0_g3_i2	KOG0747	1e-13	38	68.8	1	69	257	326	331	Putative NAD+-dependent epimerases	G	Carbohydrate transport and metabolism
TR2510|c0_g1_i1	KOG2343	5e-30	57	124	1	98	121	221	689	Glucose-repressible protein and related proteins	R	General function prediction only
TR2921|c0_g1_i1	KOG4838	1e-27	30	116	1	136	48	187	312	Uncharacterized conserved protein	S	Function unknown
TR3355|c2_g7_i1	KOG1584	4e-08	32	50.2	1	47	241	290	297	Sulfotransferase	R	General function prediction only
TR3640|c3_g3_i3	KOG0579	1e-79	56	290	1	297	892	1187	1187	Ste20-like serine/threonine protein kinase	T	Signal transduction mechanisms
TR3852|c0_g1_i1	KOG1044	5e-35	82	139	1	79	591	670	670	Actin-binding LIM Zn-finger protein Limatin involved in axon guidance	TZ	Multiple classes
TR4000|c6_g4_i1	KOG0417	1e-30	77	124	1	72	76	147	148	Ubiquitin-protein ligase	O	Posttranslational modification, protein turnover, chaperones
TR4350|c0_g8_i1	KOG3623	7e-18	39	82.9	7	84	884	961	1007	Homeobox transcription factor SIP1	K	Transcription
TR5075|c0_g2_i1	KOG0056	5e-55	65	207	1	141	487	627	790	Heavy metal exporter HMT1, ABC superfamily	P	Inorganic ion transport and metabolism
TR5232|c0_g1_i1	KOG3701	1e-119	56	421	19	370	69	411	411	TGFbeta receptor signaling protein SMAD and related proteins	TK	Multiple classes
TR5426|c1_g1_i1	KOG0653	1e-28	30	121	43	210	149	308	391	Cyclin B and related kinase-activating proteins	D	Cell cycle control, cell division, chromosome partitioning
TR5842|c1_g1_i1	KOG2872	1e-28	56	118	1	80	278	357	359	Uroporphyrinogen decarboxylase	H	Coenzyme transport and metabolism
TR6497|c0_g2_i2	KOG0156	6e-07	30	46.4	11	82	86	159	489	Cytochrome P450 CYP2 subfamily	Q	Secondary metabolites biosynthesis, transport and catabolism
TR6758|c0_g3_i2	KOG1547	5e-05	33	40.0	11	69	49	116	336	Septin CDC10 and related P-loop GTPases	DTZ	Multiple classes
TR7013|c4_g3_i1	KOG0939	6e-22	50	96.3	1	70	563	631	720	E3 ubiquitin-protein ligase/Putative upstream regulatory element binding protein	OK	Multiple classes
TR7642|c0_g2_i1	KOG0629	6e-32	61	129	1	88	423	510	510	Glutamate decarboxylase and related proteins	E	Amino acid transport and metabolism
TR7911|c0_g1_i1	KOG0904	5e-15	37	73.4	26	106	507	589	1076	Phosphatidylinositol 3-kinase catalytic subunit (p110)	T	Signal transduction mechanisms
TR8105|c0_g2_i1	KOG2042	4e-49	55	187	1	158	773	931	943	Ubiquitin fusion degradation protein-2	O	Posttranslational modification, protein turnover, chaperones
TR8367|c0_g3_i1	KOG0697	6e-36	64	142	1	93	277	369	379	Protein phosphatase 1B (formerly 2C)	T	Signal transduction mechanisms
TR8575|c0_g2_i5	KOG2063	1e-11	68	62.3	1	47	476	522	877	Vacuolar assembly/sorting proteins VPS39/VAM6/VPS3	U	Intracellular trafficking, secretion, and vesicular transport
TR8829|c3_g2_i4	KOG1048	1e-19	38	88.6	1	103	604	702	717	Neural adherens junction protein Plakophilin and related Armadillo repeat proteins	TW	Multiple classes
TR9143|c0_g3_i2	KOG2807	4e-21	64	93.5	1	62	163	224	378	RNA polymerase II transcription initiation/nucleotide excision repair factor TFIIH, subunit SSL1	KL	Multiple classes
TR9872|c0_g1_i1	KOG2978	1e-110	73	391	12	249	1	238	238	Dolichol-phosphate mannosyltransferase	R	General function prediction only
TR10261|c0_g2_i4	KOG2582	3e-74	66	272	1	205	196	394	422	COP9 signalosome, subunit CSN3	OT	Multiple classes
TR10547|c0_g2_i1	KOG1323	4e-08	60	50.1	1	28	464	491	493	Serine/threonine phosphatase	T	Signal transduction mechanisms
TR10769|c0_g5_i1	KOG2169	5e-06	45	43.5	15	76	100	160	636	Zn-finger transcription factor	K	Transcription
TR10923|c0_g1_i3	KOG1818	3e-26	21	113	1	403	164	583	634	Membrane trafficking and cell signaling protein HRS, contains VHS and FYVE domains	TU	Multiple classes
TR11820|c0_g1_i1	KOG4255	1e-13	27	69.2	1	127	144	254	439	Uncharacterized conserved protein	S	Function unknown
TR12099|c5_g10_i2	KOG0190	7e-21	41	93.5	14	123	322	441	493	Protein disulfide isomerase (prolyl 4-hydroxylase beta subunit)	O	Posttranslational modification, protein turnover, chaperones
TR12537|c2_g1_i1	KOG2144	4e-26	58	110	1	78	224	304	360	Tyrosyl-tRNA synthetase, cytoplasmic	J	Translation, ribosomal structure and biogenesis
TR12792|c0_g1_i1	KOG4219	9e-07	18	47.6	2	167	126	318	423	G protein-coupled receptor	T	Signal transduction mechanisms
TR12996|c0_g1_i1	KOG3566	7e-15	62	72.7	1	43	337	379	617	Glycosylphosphatidylinositol anchor attachment protein GAA1	O	Posttranslational modification, protein turnover, chaperones
TR13168|c5_g4_i2	KOG0326	1e-72	87	266	1	132	328	459	459	ATP-dependent RNA helicase	A	RNA processing and modification
TR13348|c0_g4_i1	KOG1256	9e-28	46	115	5	101	182	279	691	Long-chain acyl-CoA synthetases (AMP-forming)	I	Lipid transport and metabolism
TR13558|c0_g8_i3	KOG0107	6e-27	68	112	3	92	5	94	195	Alternative splicing factor SRp20/9G8 (RRM superfamily)	A	RNA processing and modification
TR13771|c0_g3_i3	KOG1128	8e-36	49	142	1	117	362	478	777	Uncharacterized conserved protein, contains TPR repeats	R	General function prediction only
TR13998|c0_g1_i1	KOG4145	3e-09	45	53.9	2	58	24	80	340	Allantoicase	F	Nucleotide transport and metabolism
TR14255|c0_g1_i1	KOG0280	5e-33	47	133	9	114	206	308	339	Uncharacterized conserved protein	E	Amino acid transport and metabolism
TR14510|c2_g6_i1	KOG3513	5e-04	21	39.9	2	98	296	379	1051	Neural cell adhesion molecule L1	T	Signal transduction mechanisms
TR14763|c0_g1_i1	KOG0888	3e-16	49	77.3	1	66	78	146	156	Nucleoside diphosphate kinase	F	Nucleotide transport and metabolism
TR15083|c3_g7_i1	KOG2417	2e-44	79	171	2	110	274	382	462	Predicted G-protein coupled receptor	T	Signal transduction mechanisms
TR15374|c0_g1_i1	KOG2748	2e-14	77	73.6	173	220	38	85	369	Uncharacterized conserved protein, contains chromo domain	B	Chromatin structure and dynamics
TR15714|c2_g1_i1	KOG2177	7e-06	38	43.1	1	99	194	300	386	Predicted E3 ubiquitin ligase	O	Posttranslational modification, protein turnover, chaperones
TR16095|c1_g1_i1	KOG2967	3e-21	37	93.9	1	102	127	228	314	Uncharacterized conserved protein	S	Function unknown
TR16269|c0_g1_i1	KOG1998	1e-32	53	132	1	117	499	617	1548	Signaling protein DOCK180	T	Signal transduction mechanisms
TR16487|c5_g4_i1	KOG1315	3e-06	40	44.2	1	47	31	77	307	Predicted DHHC-type Zn-finger protein	R	General function prediction only
TR16735|c0_g1_i2	KOG0841	5e-82	68	297	1	224	6	233	247	Multifunctional chaperone (14-3-3 family)	O	Posttranslational modification, protein turnover, chaperones
TR18061|c0_g7_i2	KOG0287	3e-04	58	37.4	1	36	323	358	442	Postreplication repair protein RAD18	L	Replication, recombination and repair
TR18563|c1_g1_i1	KOG2694	2e-34	55	138	1	111	249	361	361	Putative zinc transporter	P	Inorganic ion transport and metabolism
TR18795|c3_g5_i1	KOG4313	5e-60	46	225	41	268	74	300	306	Thiamine pyrophosphokinase	F	Nucleotide transport and metabolism
TR19276|c0_g3_i1	KOG3188	3e-24	75	104	1	60	143	202	246	Uncharacterized conserved protein	S	Function unknown
TR19539|c0_g1_i1	KOG1282	1e-122	35	434	3	457	23	450	454	Serine carboxypeptidases (lysosomal cathepsin A)	OE	Multiple classes
TR19951|c0_g1_i1	KOG4392	4e-49	76	187	1	117	1	117	117	RNA polymerase, subunit L	K	Transcription
TR20095|c0_g9_i1	KOG0264	2e-27	72	114	1	75	186	260	422	Nucleosome remodeling factor, subunit CAF1/NURF55/MSI1	B	Chromatin structure and dynamics
TR20266|c0_g1_i1	KOG3201	3e-07	39	47.7	1	43	158	200	201	Uncharacterized conserved protein	S	Function unknown
TR20514|c1_g2_i3	KOG0624	2e-51	66	195	1	143	332	475	504	dsRNA-activated protein kinase inhibitor P58, contains TPR and DnaJ domains	V	Defense mechanisms
TR20683|c0_g1_i1	KOG0811	1e-37	43	150	8	231	16	243	269	SNARE protein PEP12/VAM3/Syntaxin 7/Syntaxin 17	U	Intracellular trafficking, secretion, and vesicular transport
TR21128|c0_g2_i1	KOG4335	1e-38	27	153	3	133	424	553	558	FERM domain-containing protein KRIT1	T	Signal transduction mechanisms
TR21355|c0_g1_i1	KOG3012	3e-55	65	208	1	158	1	163	259	Uncharacterized conserved protein	S	Function unknown
TR21580|c0_g3_i1	KOG4173	2e-09	44	55.1	1	59	55	113	253	Alpha-SNAP protein	U	Intracellular trafficking, secretion, and vesicular transport
TR21832|c1_g1_i1	KOG4064	6e-84	61	304	1	195	1	196	196	Cysteine dioxygenase CDO1	E	Amino acid transport and metabolism
TR22043|c0_g1_i1	KOG1220	7e-31	71	125	5	78	115	188	607	Phosphoglucomutase/phosphomannomutase	G	Carbohydrate transport and metabolism
TR22259|c0_g1_i1	KOG4369	3e-36	40	144	2	125	1021	1144	2131	RTK signaling protein MASK/UNC-44	T	Signal transduction mechanisms
TR22485|c3_g5_i1	KOG4577	2e-10	45	57.8	1	57	168	224	383	Transcription factor LIM3, contains LIM and HOX domains	K	Transcription
TR22725|c1_g5_i1	KOG2867	6e-22	63	96.5	1	60	201	260	367	Phosphotyrosyl phosphatase activator	DT	Multiple classes
TR22932|c0_g1_i1	KOG0587	7e-63	93	232	1	113	840	952	953	Traf2- and Nck-interacting kinase and related germinal center kinase (GCK) family protein kinases	T	Signal transduction mechanisms
TR23123|c0_g1_i1	KOG3030	1e-14	45	72.3	1	65	134	207	317	Lipid phosphate phosphatase and related enzymes of the PAP2 family	I	Lipid transport and metabolism
TR23357|c0_g5_i1	KOG0515	2e-27	75	114	1	56	573	628	752	p53-interacting protein 53BP/ASPP, contains ankyrin and SH3 domains	D	Cell cycle control, cell division, chromosome partitioning
TR23818|c1_g3_i1	KOG2856	6e-10	69	56.6	1	33	440	472	472	Adaptor protein PACSIN	TUZ	Multiple classes
TR24374|c0_g1_i1	KOG1707	1e-19	44	88.5	1	70	417	485	625	Predicted Ras related/Rac-GTP binding protein	V	Defense mechanisms
TR24885|c2_g1_i1	KOG0277	7e-47	48	180	4	130	183	309	311	Peroxisomal targeting signal type 2 receptor	U	Intracellular trafficking, secretion, and vesicular transport
TR25127|c1_g1_i2	KOG0214	1e-116	69	411	3	269	2	259	1141	RNA polymerase II, second largest subunit	K	Transcription
TR25335|c0_g1_i1	KOG1764	1e-34	60	139	19	149	51	186	381	5'-AMP-activated protein kinase, gamma subunit	C	Energy production and conversion
TR25515|c0_g3_i1	KOG1958	2e-07	30	47.7	5	85	1055	1128	1129	Glycosyl hydrolase, family 38 - alpha-mannosidase	G	Carbohydrate transport and metabolism
TR25975|c0_g3_i1	KOG2212	1e-36	65	145	1	113	75	183	504	Alpha-amylase	G	Carbohydrate transport and metabolism
TR26198|c0_g1_i1	KOG1588	2e-05	37	41.2	13	60	29	72	259	RNA-binding protein Sam68 and related KH domain proteins	A	RNA processing and modification
TR26655|c3_g2_i5	KOG3289	2e-38	56	151	3	117	4	112	199	Uncharacterized conserved protein encoded by sequence overlapping the COX4 gene	R	General function prediction only
TR26851|c0_g1_i1	KOG0190	2e-26	38	112	55	165	21	130	493	Protein disulfide isomerase (prolyl 4-hydroxylase beta subunit)	O	Posttranslational modification, protein turnover, chaperones
TR27142|c0_g9_i1	KOG0268	9e-54	59	202	1	130	288	417	433	Sof1-like rRNA processing protein (contains WD40 repeats)	A	RNA processing and modification
TR27416|c0_g3_i1	KOG3627	1e-53	39	204	2	246	1	256	256	Trypsin	E	Amino acid transport and metabolism
TR28094|c2_g1_i1	KOG0716	5e-24	61	103	4	73	33	101	279	Molecular chaperone (DnaJ superfamily)	O	Posttranslational modification, protein turnover, chaperones
TR28400|c0_g1_i1	KOG0882	4e-14	72	70.4	33	68	1	36	558	Cyclophilin-related peptidyl-prolyl cis-trans isomerase	O	Posttranslational modification, protein turnover, chaperones
TR28676|c0_g3_i3	KOG0783	3e-09	31	54.0	2	99	185	284	1267	Uncharacterized conserved protein, contains ankyrin and BTB/POZ domains	S	Function unknown
TR28891|c1_g2_i1	KOG1991	2e-44	52	172	1	128	41	165	1010	Nuclear transport receptor RANBP7/RANBP8 (importin beta superfamily)	YU	Multiple classes
TR29079|c0_g1_i1	KOG2326	2e-31	35	128	5	139	316	451	669	DNA-binding subunit of a DNA-dependent protein kinase (Ku80 autoantigen)	L	Replication, recombination and repair
TR29323|c0_g1_i1	KOG4555	4e-41	50	162	1	186	1	175	175	TPR repeat-containing protein	S	Function unknown
TR29581|c0_g4_i2	KOG1684	2e-88	52	319	1	249	138	389	401	Enoyl-CoA hydratase	I	Lipid transport and metabolism
TR30347|c6_g4_i2	KOG0204	2e-26	62	111	3	68	214	279	1034	Calcium transporting ATPase	P	Inorganic ion transport and metabolism
TR30585|c2_g3_i1	KOG3428	7e-18	27	83.1	13	112	1	99	109	Small nuclear ribonucleoprotein SMD1 and related snRNPs	A	RNA processing and modification
TR31012|c0_g8_i4	KOG0188	2e-04	23	38.4	2	118	711	832	895	Alanyl-tRNA synthetase	J	Translation, ribosomal structure and biogenesis
TR31196|c0_g5_i1	KOG4205	6e-20	34	90.9	1	147	26	182	311	RNA-binding protein musashi/mRNA cleavage and polyadenylation factor I complex, subunit HRP1	A	RNA processing and modification
TR31418|c0_g11_i3	KOG2655	5e-35	48	141	1	153	234	366	366	Septin family protein (P-loop GTPase)	DZU	Multiple classes
TR31729|c0_g1_i1	KOG2418	2e-06	62	44.4	2	33	313	344	448	Microtubule-associated protein TAU	Z	Cytoskeleton
TR32233|c0_g4_i1	KOG4561	7e-06	19	43.0	1	99	78	176	281	Uncharacterized conserved protein, contains TBC domain	TR	Multiple classes
TR32510|c1_g4_i2	KOG3631	5e-80	80	290	1	169	197	365	365	Alpha-parvin and related focal adhesion proteins	Z	Cytoskeleton
TR32882|c2_g1_i1	KOG2873	3e-47	38	182	6	175	63	239	284	Ubiquinol cytochrome c reductase assembly protein CBP3	C	Energy production and conversion
TR33078|c0_g8_i1	KOG1300	2e-56	45	213	1	226	241	475	593	Vesicle trafficking protein Sec1	U	Intracellular trafficking, secretion, and vesicular transport
TR33309|c2_g3_i4	KOG3623	1e-16	39	78.3	12	98	885	969	1007	Homeobox transcription factor SIP1	K	Transcription
TR33577|c0_g1_i2	KOG0379	2e-12	30	64.8	1	84	187	270	482	Kelch repeat-containing proteins	R	General function prediction only
TR33742|c0_g1_i2	KOG2193	1e-37	69	148	1	105	1	105	584	IGF-II mRNA-binding protein IMP, contains RRM and KH domains	AR	Multiple classes
TR34652|c0_g2_i2	KOG1814	1e-09	25	57.0	21	153	186	324	445	Predicted E3 ubiquitin ligase	O	Posttranslational modification, protein turnover, chaperones
TR34857|c0_g1_i1	KOG0563	9e-23	50	98.8	12	82	153	222	499	Glucose-6-phosphate 1-dehydrogenase	G	Carbohydrate transport and metabolism
TR35240|c2_g1_i1	KOG1840	5e-07	19	48.0	28	126	1	91	508	Kinesin light chain	Z	Cytoskeleton
TR35426|c0_g6_i1	KOG1047	9e-16	42	75.8	1	65	443	510	613	Bifunctional leukotriene A4 hydrolase/aminopeptidase LTA4H	IOVE	Multiple classes
TR35710|c1_g5_i5	KOG3302	2e-51	73	195	28	150	5	127	200	TATA-box binding protein (TBP), component of TFIID and TFIIIB	K	Transcription
TR35962|c0_g1_i1	KOG3095	3e-59	43	222	1	281	1	279	284	Transcription initiation factor IIE, beta subunit	K	Transcription
TR36169|c0_g2_i1	KOG3001	4e-19	37	87.0	4	97	1	94	391	Dosage compensation regulatory complex/histone acetyltransferase complex, subunit MSL-3/MRG15/EAF3, and related CHROMO domain-containing proteins	BK	Multiple classes
TR37010|c1_g1_i1	KOG3882	3e-14	19	73.2	1	235	2	230	237	Tetraspanin family integral membrane protein	R	General function prediction only
TR37371|c0_g3_i1	KOG0395	1e-54	73	205	1	124	1	124	196	Ras-related GTPase	R	General function prediction only
TR37759|c0_g1_i1	KOG0049	2e-10	21	57.8	1	91	48	126	939	Transcription factor, Myb superfamily	K	Transcription
TR38133|c0_g2_i1	KOG2968	2e-55	59	209	1	145	1019	1158	1158	Predicted esterase of the alpha-beta hydrolase superfamily (Neuropathy target esterase), contains cAMP-binding domains	R	General function prediction only
TR38394|c2_g2_i1	KOG2534	1e-13	30	68.4	1	71	160	230	353	DNA polymerase IV (family X)	L	Replication, recombination and repair
TR38584|c3_g26_i1	KOG2177	6e-05	37	40.1	1	66	70	135	386	Predicted E3 ubiquitin ligase	O	Posttranslational modification, protein turnover, chaperones
TR38826|c0_g1_i2	KOG0094	1e-67	81	249	1	133	10	143	221	GTPase Rab6/YPT6/Ryh1, small G protein superfamily	U	Intracellular trafficking, secretion, and vesicular transport
TR39061|c2_g5_i1	KOG0111	5e-64	80	237	3	132	147	276	298	Cyclophilin-type peptidyl-prolyl cis-trans isomerase	O	Posttranslational modification, protein turnover, chaperones
TR39364|c0_g1_i1	KOG4220	8e-07	26	46.1	13	94	407	479	503	Muscarinic acetylcholine receptor	T	Signal transduction mechanisms
TR39539|c1_g5_i3	KOG1219	2e-04	23	40.8	147	225	3905	3976	4289	Uncharacterized conserved protein, contains laminin, cadherin and EGF domains	T	Signal transduction mechanisms
TR39950|c0_g1_i1	KOG0813	3e-04	31	37.6	21	76	22	79	265	Glyoxylase	R	General function prediction only
TR40195|c0_g1_i2	KOG0066	1e-103	71	369	1	214	591	804	807	eIF2-interacting protein ABC50 (ABC superfamily)	J	Translation, ribosomal structure and biogenesis
TR40477|c0_g10_i2	KOG0812	3e-17	38	81.2	1	113	101	221	311	SNARE protein SED5/Syntaxin 5	U	Intracellular trafficking, secretion, and vesicular transport
TR40697|c0_g10_i1	KOG0862	1e-18	39	85.3	1	78	51	128	216	Synaptobrevin/VAMP-like protein SEC22	U	Intracellular trafficking, secretion, and vesicular transport
TR40867|c0_g1_i1	KOG1053	1e-13	52	68.5	1	46	144	189	1258	Glutamate-gated NMDA-type ion channel receptor subunit GRIN2A and related subunits	PET	Multiple classes
TR41108|c1_g3_i1	KOG0697	1e-37	66	148	1	100	255	354	379	Protein phosphatase 1B (formerly 2C)	T	Signal transduction mechanisms
TR41346|c1_g2_i1	KOG2763	8e-15	28	73.1	1	110	235	343	357	Acyl-CoA thioesterase	I	Lipid transport and metabolism
TR41568|c0_g2_i1	KOG2792	4e-44	58	170	1	117	88	206	280	Putative cytochrome C oxidase assembly protein	C	Energy production and conversion
TR41774|c3_g4_i4	KOG2399	8e-30	45	123	2	142	112	253	605	K+-dependent Na+:Ca2+ antiporter	P	Inorganic ion transport and metabolism
TR41962|c0_g1_i1	KOG1353	8e-29	85	119	32	100	1	69	340	F0F1-type ATP synthase, alpha subunit	C	Energy production and conversion
TR42171|c0_g1_i1	KOG3227	5e-20	62	90.6	1	122	6	126	231	Calcium-responsive transcription coactivator	K	Transcription
TR42461|c0_g1_i1	KOG0379	1e-36	27	148	2	300	58	337	482	Kelch repeat-containing proteins	R	General function prediction only
TR42902|c1_g1_i1	KOG2806	4e-56	31	212	5	233	47	274	432	Chitinase	G	Carbohydrate transport and metabolism
TR43561|c0_g5_i2	KOG1553	2e-19	43	87.8	1	66	453	517	517	Predicted alpha/beta hydrolase BAT5	R	General function prediction only
TR43825|c0_g1_i1	KOG0891	5e-16	82	76.9	1	45	2027	2071	2341	DNA-dependent protein kinase	L	Replication, recombination and repair
TR44049|c0_g2_i1	KOG1757	9e-50	95	189	1	110	21	130	131	Histone 2A	B	Chromatin structure and dynamics
TR44541|c0_g3_i1	KOG3385	5e-29	47	120	1	110	2	118	118	V-SNARE	U	Intracellular trafficking, secretion, and vesicular transport
TR45036|c0_g3_i1	KOG2325	2e-94	34	340	1	474	30	487	488	Predicted transporter/transmembrane protein	R	General function prediction only
TR45510|c3_g4_i3	KOG2067	1e-101	58	363	1	244	184	419	472	Mitochondrial processing peptidase, alpha subunit	O	Posttranslational modification, protein turnover, chaperones
TR45857|c0_g1_i2	KOG0069	5e-13	26	66.6	3	102	7	116	336	Glyoxylate/hydroxypyruvate reductase (D-isomer-specific 2-hydroxy acid dehydrogenase superfamily)	C	Energy production and conversion
TR46291|c1_g1_i1	KOG2660	1e-23	42	102	1	112	78	183	331	Locus-specific chromosome binding proteins	S	Function unknown
TR46466|c1_g1_i1	KOG0523	1e-29	42	121	7	95	175	262	632	Transketolase	G	Carbohydrate transport and metabolism
TR46671|c1_g1_i4	KOG3718	1e-165	39	575	1	494	113	603	609	Carnitine O-acyltransferase CROT	I	Lipid transport and metabolism
TR46863|c4_g3_i1	KOG0206	2e-51	50	194	1	133	354	505	1151	P-type ATPase	R	General function prediction only
TR47114|c0_g1_i1	KOG1677	4e-17	41	80.4	3	100	127	235	332	CCCH-type Zn-finger protein	R	General function prediction only
TR47324|c0_g1_i1	KOG4406	9e-06	34	42.7	1	47	182	228	467	CDC42 Rho GTPase-activating protein	TZ	Multiple classes
TR47543|c1_g9_i1	KOG4792	5e-09	24	54.7	42	154	12	120	293	Crk family adapters	T	Signal transduction mechanisms
TR670|c4_g2_i1	KOG1373	0.0	78	665	1	396	2	396	476	Transport protein Sec61, alpha subunit	UO	Multiple classes
TR1055|c1_g3_i1	KOG3701	1e-14	57	72.0	1	49	324	371	411	TGFbeta receptor signaling protein SMAD and related proteins	TK	Multiple classes
TR1324|c0_g4_i1	KOG1344	3e-07	27	47.7	2	100	16	123	324	Predicted histone deacetylase	B	Chromatin structure and dynamics
TR1557|c0_g1_i1	KOG3377	1e-14	49	72.3	1	71	7	77	143	Uncharacterized conserved protein	S	Function unknown
TR1795|c2_g6_i1	KOG1873	2e-14	34	71.3	2	85	697	793	877	Ubiquitin-specific protease	O	Posttranslational modification, protein turnover, chaperones
TR2037|c0_g8_i1	KOG2733	9e-10	69	55.7	1	33	388	420	423	Uncharacterized membrane protein	S	Function unknown
TR2222|c0_g5_i2	KOG0747	4e-29	51	120	1	112	89	200	331	Putative NAD+-dependent epimerases	G	Carbohydrate transport and metabolism
TR2921|c0_g3_i1	KOG4838	9e-15	36	72.4	1	72	48	121	312	Uncharacterized conserved protein	S	Function unknown
TR3361|c1_g2_i1	KOG2803	3e-08	58	50.8	1	39	319	357	358	Choline phosphate cytidylyltransferase/Predicted CDP-ethanolamine synthase	I	Lipid transport and metabolism
TR3642|c1_g1_i1	KOG2342	2e-27	28	117	1	274	1	278	280	Uncharacterized conserved protein	S	Function unknown
TR3853|c0_g1_i1	KOG1377	3e-08	21	51.9	15	138	47	167	261	Uridine 5'- monophosphate synthase/orotate phosphoribosyltransferase	F	Nucleotide transport and metabolism
TR4350|c0_g11_i1	KOG2462	4e-15	35	74.8	5	132	130	263	279	C2H2-type Zn-finger protein	K	Transcription
TR4949|c0_g1_i1	KOG1557	2e-15	92	75.0	2	40	251	289	363	Fructose-biphosphate aldolase	G	Carbohydrate transport and metabolism
TR5243|c0_g1_i1	KOG4289	2e-05	51	41.5	14	55	360	402	2531	Cadherin EGF LAG seven-pass G-type receptor	T	Signal transduction mechanisms
TR5429|c4_g2_i2	KOG3513	3e-05	26	41.5	16	103	527	594	1051	Neural cell adhesion molecule L1	T	Signal transduction mechanisms
TR6111|c2_g2_i1	KOG2439	1e-104	54	374	6	327	1	311	459	Nuclear architecture related protein	Y	Nuclear structure
TR6309|c0_g1_i1	KOG2039	2e-56	46	213	5	249	155	398	875	Transcriptional coactivator p100	K	Transcription
TR6500|c0_g2_i1	KOG0526	1e-13	33	70.4	45	162	494	600	615	Nucleosome-binding factor SPN, POB3 subunit	KLB	Multiple classes
TR7013|c4_g5_i1	KOG0940	1e-29	71	121	1	81	278	358	358	Ubiquitin protein ligase RSP5/NEDD4	O	Posttranslational modification, protein turnover, chaperones
TR7913|c3_g2_i2	KOG2349	3e-20	41	90.7	1	78	358	435	585	Na+:iodide/myo-inositol/multivitamin symporters	P	Inorganic ion transport and metabolism
TR8110|c0_g2_i1	KOG0666	5e-42	88	162	1	78	145	222	438	Cyclin C-dependent kinase CDK8	K	Transcription
TR8367|c0_g5_i2	KOG0697	1e-54	67	205	1	130	1	129	379	Protein phosphatase 1B (formerly 2C)	T	Signal transduction mechanisms
TR8586|c0_g1_i1	KOG0102	4e-08	30	50.3	1	72	496	567	640	Molecular chaperones mortalin/PBP74/GRP75, HSP70 superfamily	O	Posttranslational modification, protein turnover, chaperones
TR8829|c4_g1_i1	KOG1048	7e-29	45	119	1	111	336	445	717	Neural adherens junction protein Plakophilin and related Armadillo repeat proteins	TW	Multiple classes
TR9148|c0_g1_i1	KOG1973	4e-04	40	39.1	1	52	221	271	274	Chromatin remodeling protein, contains PHD Zn-finger	B	Chromatin structure and dynamics
TR9417|c0_g1_i2	KOG3789	9e-07	60	46.1	1	28	243	270	396	Nitrogen permease regulator NLRG/NPR2	P	Inorganic ion transport and metabolism
TR9644|c0_g1_i1	KOG2164	1e-20	27	92.4	2	119	246	363	513	Predicted E3 ubiquitin ligase	O	Posttranslational modification, protein turnover, chaperones
TR9882|c0_g1_i1	KOG4206	1e-26	66	111	1	77	30	106	221	Spliceosomal protein snRNP-U1A/U2B	A	RNA processing and modification
TR10091|c0_g1_i1	KOG0694	9e-31	59	125	1	96	600	694	694	Serine/threonine protein kinase	T	Signal transduction mechanisms
TR10261|c0_g3_i1	KOG2582	1e-09	63	55.3	1	38	117	154	422	COP9 signalosome, subunit CSN3	OT	Multiple classes
TR10773|c1_g1_i1	KOG2078	1e-11	35	62.0	1	91	372	468	495	tRNA modification enzyme	A	RNA processing and modification
TR11601|c0_g1_i1	KOG0924	2e-30	74	123	1	67	915	980	1042	mRNA splicing factor ATP-dependent RNA helicase	A	RNA processing and modification
TR11821|c0_g2_i1	KOG0152	9e-14	41	69.3	2	73	259	330	463	Spliceosomal protein FBP11/Splicing factor PRP40	A	RNA processing and modification
TR12099|c5_g10_i4	KOG0190	2e-69	40	257	112	411	22	313	493	Protein disulfide isomerase (prolyl 4-hydroxylase beta subunit)	O	Posttranslational modification, protein turnover, chaperones
TR12388|c0_g1_i1	KOG1147	2e-15	32	75.0	1	98	77	175	712	Glutamyl-tRNA synthetase	J	Translation, ribosomal structure and biogenesis
TR12541|c1_g2_i1	KOG2183	2e-07	52	48.4	1	40	42	79	492	Prolylcarboxypeptidase (angiotensinase C)	OR	Multiple classes
TR12793|c0_g4_i1	KOG1245	2e-24	58	104	1	79	1325	1402	1404	Chromatin remodeling complex WSTF-ISWI, large subunit (contains heterochromatin localization, PHD and BROMO domains)	B	Chromatin structure and dynamics
TR12998|c0_g1_i2	KOG4458	2e-27	67	115	1	74	1	78	78	Nitric oxide synthase-binding protein, contains PTB domain	T	Signal transduction mechanisms
TR13168|c5_g6_i2	KOG0326	3e-56	91	210	1	99	317	415	459	ATP-dependent RNA helicase	A	RNA processing and modification
TR13353|c0_g1_i1	KOG4338	2e-11	27	63.5	30	218	1354	1544	1680	Predicted lipoprotein	I	Lipid transport and metabolism
TR14001|c0_g1_i1	KOG2383	3e-32	52	130	1	107	271	377	467	Predicted ATPase	R	General function prediction only
TR14267|c0_g3_i1	KOG1130	3e-05	26	40.8	3	53	533	615	639	Predicted G-alpha GTPase interaction protein, contains GoLoco domain	T	Signal transduction mechanisms
TR14513|c5_g1_i2	KOG1192	2e-04	39	38.0	5	42	2	39	496	UDP-glucuronosyl and UDP-glucosyl transferase	GC	Multiple classes
TR14904|c0_g1_i1	KOG2047	2e-44	75	171	1	104	339	442	835	mRNA splicing factor	A	RNA processing and modification
TR15083|c3_g7_i3	KOG2417	1e-44	84	172	2	113	319	430	462	Predicted G-protein coupled receptor	T	Signal transduction mechanisms
TR15868|c0_g2_i1	KOG3429	6e-36	52	144	60	194	37	172	172	Predicted peptidyl-tRNA hydrolase	J	Translation, ribosomal structure and biogenesis
TR16095|c1_g3_i2	KOG2967	2e-37	41	149	1	170	127	297	314	Uncharacterized conserved protein	S	Function unknown
TR16272|c0_g2_i1	KOG4446	5e-23	19	102	145	304	39	216	471	Uncharacterized conserved protein	S	Function unknown
TR18065|c2_g1_i1	KOG1712	2e-59	52	222	2	177	5	181	183	Adenine phosphoribosyl transferases	F	Nucleotide transport and metabolism
TR18572|c0_g1_i1	KOG2462	7e-13	34	67.9	76	179	159	250	279	C2H2-type Zn-finger protein	K	Transcription
TR18795|c3_g10_i1	KOG4313	8e-13	41	66.2	41	107	74	138	306	Thiamine pyrophosphokinase	F	Nucleotide transport and metabolism
TR19540|c0_g1_i2	KOG1025	3e-21	34	95.4	7	169	289	386	1177	Epidermal growth factor receptor EGFR and related tyrosine kinases	T	Signal transduction mechanisms
TR19730|c1_g1_i1	KOG4033	7e-45	22	173	1	158	150	310	314	Uncharacterized conserved protein	S	Function unknown
TR19953|c0_g1_i1	KOG0309	2e-08	30	51.6	1	74	76	150	1081	Conserved WD40 repeat-containing protein	S	Function unknown
TR20267|c0_g2_i1	KOG0902	1e-24	40	106	2	111	496	599	1803	Phosphatidylinositol 4-kinase	T	Signal transduction mechanisms
TR20514|c1_g4_i1	KOG0624	5e-30	41	124	1	136	104	242	504	dsRNA-activated protein kinase inhibitor P58, contains TPR and DnaJ domains	V	Defense mechanisms
TR20701|c0_g1_i1	KOG0057	1e-148	61	519	1	376	196	566	591	Mitochondrial Fe/S cluster exporter, ABC superfamily	U	Intracellular trafficking, secretion, and vesicular transport
TR20911|c1_g3_i1	KOG1234	5e-48	57	183	1	121	196	319	363	ABC (ATP binding cassette) 1 protein	R	General function prediction only
TR21128|c0_g3_i2	KOG4335	1e-86	24	314	105	416	1	292	558	FERM domain-containing protein KRIT1	T	Signal transduction mechanisms
TR21356|c0_g1_i1	KOG3305	3e-20	58	91.0	1	71	37	109	121	Uncharacterized conserved protein	S	Function unknown
TR22050|c0_g6_i1	KOG3798	7e-60	54	224	1	179	136	314	343	Predicted Zn-dependent hydrolase (beta-lactamase superfamily)	R	General function prediction only
TR22264|c0_g2_i1	KOG4232	1e-08	25	54.2	83	209	284	409	430	Delta 6-fatty acid desaturase/delta-8 sphingolipid desaturase	I	Lipid transport and metabolism
TR22486|c0_g1_i1	KOG2951	3e-30	60	124	3	70	87	154	279	Inositol monophosphatase	G	Carbohydrate transport and metabolism
TR22725|c1_g7_i1	KOG2867	8e-77	52	280	12	218	1	207	367	Phosphotyrosyl phosphatase activator	DT	Multiple classes
TR22933|c1_g2_i1	KOG0034	2e-17	50	81.5	3	87	100	187	187	Ca2+/calmodulin-dependent protein phosphatase (calcineurin subunit B), EF-Hand superfamily protein	T	Signal transduction mechanisms
TR23123|c0_g3_i1	KOG3030	3e-35	39	142	1	168	27	207	317	Lipid phosphate phosphatase and related enzymes of the PAP2 family	I	Lipid transport and metabolism
TR23359|c0_g1_i1	KOG3546	2e-08	51	53.6	2	55	486	537	1167	Collagens (type XV)	W	Extracellular structures
TR23620|c2_g1_i2	KOG2110	1e-08	53	52.2	1	41	131	170	391	Uncharacterized conserved protein, contains WD40 repeats	S	Function unknown
TR24200|c0_g7_i1	KOG4523	2e-09	29	54.9	2	81	19	99	157	Uncharacterized conserved protein	S	Function unknown
TR24374|c0_g3_i1	KOG1707	2e-20	41	90.8	3	80	354	428	625	Predicted Ras related/Rac-GTP binding protein	V	Defense mechanisms
TR24602|c0_g2_i1	KOG4059	1e-09	47	55.5	5	40	140	175	193	Uncharacterized conserved protein	S	Function unknown
TR24885|c4_g1_i2	KOG3710	3e-53	72	200	1	110	156	265	280	EGL-Nine (EGLN) protein	T	Signal transduction mechanisms
TR25129|c0_g3_i1	KOG3416	7e-38	70	150	1	100	20	126	134	Predicted nucleic acid binding protein	R	General function prediction only
TR25335|c0_g4_i1	KOG1764	9e-16	53	75.8	1	64	179	242	381	5'-AMP-activated protein kinase, gamma subunit	C	Energy production and conversion
TR25518|c2_g2_i1	KOG2515	9e-15	67	72.6	4	43	7	46	568	Mannosyltransferase	MU	Multiple classes
TR25816|c0_g1_i1	KOG3224	3e-54	46	205	7	199	27	218	278	Uncharacterized conserved protein	S	Function unknown
TR25980|c0_g1_i1	KOG1454	2e-35	25	144	5	322	4	322	326	Predicted hydrolase/acyltransferase (alpha/beta hydrolase superfamily)	R	General function prediction only
TR26474|c0_g4_i1	KOG4441	2e-19	34	88.1	1	111	47	157	571	Proteins containing BTB/POZ and Kelch domains, involved in regulatory/signal transduction processes	TR	Multiple classes
TR26665|c1_g1_i1	KOG0328	0.0	87	728	8	407	1	400	400	Predicted ATP-dependent RNA helicase FAL1, involved in rRNA maturation, DEAD-box superfamily	J	Translation, ribosomal structure and biogenesis
TR27563|c0_g3_i1	KOG2201	1e-32	44	132	6	125	50	159	371	Pantothenate kinase PanK and related proteins	H	Coenzyme transport and metabolism
TR27862|c0_g2_i1	KOG3706	5e-12	32	64.3	9	145	433	578	629	Uncharacterized conserved protein	S	Function unknown
TR28402|c0_g1_i1	KOG3698	1e-42	28	166	1	137	747	891	891	Hyaluronoglucosaminidase	O	Posttranslational modification, protein turnover, chaperones
TR28676|c0_g3_i5	KOG0783	4e-09	33	54.3	1	96	166	262	1267	Uncharacterized conserved protein, contains ankyrin and BTB/POZ domains	S	Function unknown
TR28891|c2_g2_i1	KOG1991	9e-38	51	149	1	111	183	293	1010	Nuclear transport receptor RANBP7/RANBP8 (importin beta superfamily)	YU	Multiple classes
TR29088|c0_g2_i1	KOG0666	5e-98	77	351	1	214	20	232	438	Cyclin C-dependent kinase CDK8	K	Transcription
TR29323|c0_g4_i1	KOG4555	1e-22	60	98.6	1	78	98	175	175	TPR repeat-containing protein	S	Function unknown
TR29581|c0_g4_i4	KOG1684	2e-78	50	286	1	235	152	389	401	Enoyl-CoA hydratase	I	Lipid transport and metabolism
TR29813|c0_g1_i2	KOG1113	7e-38	38	151	1	210	157	289	368	cAMP-dependent protein kinase types I and II, regulatory subunit	T	Signal transduction mechanisms
TR30350|c0_g2_i1	KOG4586	4e-11	33	62.0	31	124	57	151	156	CUB domain-containing protein	R	General function prediction only
TR30350|c0_g2_i1	KOG1219	2e-08	48	52.7	125	163	3901	3938	4289	Uncharacterized conserved protein, contains laminin, cadherin and EGF domains	T	Signal transduction mechanisms
TR30867|c0_g4_i2	KOG1605	2e-32	43	132	1	151	62	214	262	TFIIF-interacting CTD phosphatase, including NLI-interacting factor (involved in RNA polymerase II regulation)	K	Transcription
TR31016|c0_g1_i1	KOG1766	5e-47	74	179	1	104	1	104	104	Enhancer of rudimentary	R	General function prediction only
TR31196|c0_g5_i3	KOG4205	1e-09	28	55.8	2	111	64	182	311	RNA-binding protein musashi/mRNA cleavage and polyadenylation factor I complex, subunit HRP1	A	RNA processing and modification
TR31418|c0_g13_i1	KOG2655	5e-26	72	109	28	100	1	74	366	Septin family protein (P-loop GTPase)	DZU	Multiple classes
TR32233|c0_g5_i2	KOG4561	5e-15	24	74.2	3	130	73	200	281	Uncharacterized conserved protein, contains TBC domain	TR	Multiple classes
TR32518|c0_g2_i1	KOG1700	6e-33	39	134	4	173	5	167	200	Regulatory protein MLP and related LIM proteins	TZ	Multiple classes
TR32882|c2_g1_i3	KOG2873	3e-13	25	67.7	6	87	63	148	284	Ubiquinol cytochrome c reductase assembly protein CBP3	C	Energy production and conversion
TR33078|c0_g8_i3	KOG1300	9e-35	44	140	1	149	324	475	593	Vesicle trafficking protein Sec1	U	Intracellular trafficking, secretion, and vesicular transport
TR33309|c2_g5_i1	KOG1074	4e-06	53	43.6	2	33	369	400	958	Transcriptional repressor SALM	K	Transcription
TR33579|c1_g2_i2	KOG4228	2e-16	39	77.8	1	82	776	858	1087	Protein tyrosine phosphatase	T	Signal transduction mechanisms
TR34006|c0_g1_i1	KOG3445	1e-21	44	95.4	3	92	1	90	145	Mitochondrial/chloroplast ribosomal protein 36a	J	Translation, ribosomal structure and biogenesis
TR34273|c0_g2_i1	KOG0366	3e-38	62	150	1	104	1	104	329	Protein geranylgeranyltransferase type II, beta subunit	O	Posttranslational modification, protein turnover, chaperones
TR34658|c0_g1_i1	KOG2161	4e-83	47	302	1	294	395	693	849	Glucosidase I	G	Carbohydrate transport and metabolism
TR34859|c0_g2_i1	KOG3208	5e-62	49	231	1	245	1	231	231	SNARE protein GS28	U	Intracellular trafficking, secretion, and vesicular transport
TR35065|c2_g3_i1	KOG1026	2e-09	30	57.3	154	262	275	392	774	Nerve growth factor receptor TRKA and related tyrosine kinases	TU	Multiple classes
TR35240|c2_g3_i1	KOG1840	1e-05	20	42.3	1	74	19	91	508	Kinesin light chain	Z	Cytoskeleton
TR35710|c1_g5_i7	KOG3302	2e-53	73	203	110	232	5	127	200	TATA-box binding protein (TBP), component of TFIID and TFIIIB	K	Transcription
TR35968|c0_g1_i1	KOG3915	6e-16	72	76.4	1	61	581	641	641	Transcription regulator dachshund, contains SKI/SNO domain	K	Transcription
TR36599|c1_g1_i1	KOG3841	6e-19	48	86.3	1	85	194	272	455	TEF-1 and related transcription factor, TEAD family	K	Transcription
TR36800|c0_g1_i2	KOG4758	1e-33	69	134	1	100	113	212	220	Predicted membrane protein	R	General function prediction only
TR37015|c0_g1_i1	KOG3114	3e-20	48	90.7	1	91	127	216	290	Uncharacterized conserved protein	S	Function unknown
TR37371|c0_g5_i1	KOG0395	7e-13	53	66.2	1	66	118	182	196	Ras-related GTPase	R	General function prediction only
TR37947|c0_g1_i4	KOG1470	4e-22	29	98.5	1	133	115	250	324	Phosphatidylinositol transfer protein PDR16 and related proteins	I	Lipid transport and metabolism
TR38133|c0_g3_i1	KOG2968	6e-63	80	232	1	114	969	1082	1158	Predicted esterase of the alpha-beta hydrolase superfamily (Neuropathy target esterase), contains cAMP-binding domains	R	General function prediction only
TR38394|c2_g4_i1	KOG2534	6e-14	29	69.6	2	75	157	230	353	DNA polymerase IV (family X)	L	Replication, recombination and repair
TR38832|c1_g1_i1	KOG0837	1e-09	40	55.5	2	59	86	146	279	Transcriptional activator of the JUN family	K	Transcription
TR39076|c0_g1_i1	KOG2182	1e-124	42	440	1	431	56	491	514	Hydrolytic enzymes of the alpha/beta hydrolase fold	OR	Multiple classes
TR39364|c0_g3_i1	KOG4219	5e-15	32	75.8	54	191	45	180	423	G protein-coupled receptor	T	Signal transduction mechanisms
TR39539|c1_g5_i4	KOG1219	5e-05	23	40.0	7	85	3905	3976	4289	Uncharacterized conserved protein, contains laminin, cadherin and EGF domains	T	Signal transduction mechanisms
TR39745|c2_g1_i1	KOG3747	6e-20	53	89.6	1	62	177	238	602	Concentrative Na+-nucleoside cotransporter CNT1/CNT2	FP	Multiple classes
TR39961|c0_g2_i1	KOG0578	9e-10	20	57.0	1	143	70	281	550	p21-activated serine/threonine protein kinase	T	Signal transduction mechanisms
TR40199|c0_g1_i1	KOG2688	3e-15	38	73.8	4	93	46	135	394	Transcription-associated recombination protein - Thp1p	D	Cell cycle control, cell division, chromosome partitioning
TR40700|c0_g1_i1	KOG0758	2e-18	50	84.5	1	67	118	186	297	Mitochondrial carnitine-acylcarnitine carrier protein	C	Energy production and conversion
TR40868|c0_g2_i1	KOG4359	3e-13	48	67.3	15	79	26	91	166	Protein kinase C inhibitor-like protein	R	General function prediction only
TR41111|c0_g2_i2	KOG2358	4e-26	53	110	1	98	100	201	213	NifU-like domain-containing proteins	O	Posttranslational modification, protein turnover, chaperones
TR41568|c0_g3_i2	KOG2792	9e-33	56	132	1	82	199	280	280	Putative cytochrome C oxidase assembly protein	C	Energy production and conversion
TR41774|c3_g4_i6	KOG2399	2e-13	27	68.4	13	109	319	413	605	K+-dependent Na+:Ca2+ antiporter	P	Inorganic ion transport and metabolism
TR41965|c0_g1_i1	KOG4265	3e-14	55	70.4	1	64	25	87	349	Predicted E3 ubiquitin ligase	O	Posttranslational modification, protein turnover, chaperones
TR42177|c0_g1_i1	KOG1612	9e-94	50	337	2	279	1	279	288	Exosomal 3'-5' exoribonuclease complex, subunit Rrp42	J	Translation, ribosomal structure and biogenesis
TR42461|c0_g1_i3	KOG0379	9e-32	30	131	2	231	58	258	482	Kelch repeat-containing proteins	R	General function prediction only
TR42707|c0_g1_i1	KOG3994	1e-93	34	337	2	296	1	290	291	Uncharacterized conserved protein	S	Function unknown
TR42923|c0_g1_i1	KOG3581	8e-69	63	253	1	152	217	363	363	Creatine kinases	C	Energy production and conversion
TR43314|c0_g2_i1	KOG1208	1e-40	53	158	1	120	52	173	314	Dehydrogenases with different specificities (related to short-chain alcohol dehydrogenases)	Q	Secondary metabolites biosynthesis, transport and catabolism
TR43561|c0_g8_i1	KOG1553	3e-35	52	140	1	87	282	368	517	Predicted alpha/beta hydrolase BAT5	R	General function prediction only
TR43826|c1_g4_i1	KOG3701	3e-15	82	74.3	1	39	373	411	411	TGFbeta receptor signaling protein SMAD and related proteins	TK	Multiple classes
TR44055|c0_g1_i1	KOG1096	1e-43	74	168	1	93	602	694	768	Adenosine monophosphate deaminase	F	Nucleotide transport and metabolism
TR44361|c0_g1_i1	KOG3882	3e-18	29	85.1	1	149	1	146	237	Tetraspanin family integral membrane protein	R	General function prediction only
TR44831|c1_g4_i1	KOG3437	6e-05	24	41.5	19	141	29	155	184	Anaphase-promoting complex (APC), subunit 10	DO	Multiple classes
TR45236|c0_g4_i1	KOG0287	5e-06	41	43.2	12	42	26	56	442	Postreplication repair protein RAD18	L	Replication, recombination and repair
TR45513|c1_g1_i1	KOG1074	4e-11	40	60.5	3	66	342	405	958	Transcriptional repressor SALM	K	Transcription
TR45706|c0_g1_i1	KOG0432	1e-34	48	138	1	112	634	745	995	Valyl-tRNA synthetase	J	Translation, ribosomal structure and biogenesis
TR45857|c0_g2_i1	KOG0069	4e-27	51	113	1	108	137	244	336	Glyoxylate/hydroxypyruvate reductase (D-isomer-specific 2-hydroxy acid dehydrogenase superfamily)	C	Energy production and conversion
TR46084|c1_g10_i1	KOG0161	5e-08	21	52.5	1	242	985	1225	1930	Myosin class II heavy chain	Z	Cytoskeleton
TR46295|c0_g1_i1	KOG1202	3e-29	43	120	6	114	412	520	2376	Animal-type fatty acid synthase and related proteins	I	Lipid transport and metabolism
TR46671|c2_g2_i2	KOG3868	4e-18	59	83.5	1	54	356	409	411	Vacuolar H+-ATPase V0 sector, accessory subunit S1 (Ac45)	C	Energy production and conversion
TR46863|c4_g3_i3	KOG0206	4e-66	54	244	1	166	354	538	1151	P-type ATPase	R	General function prediction only
TR47114|c0_g3_i1	KOG1677	4e-17	41	80.4	3	100	127	235	332	CCCH-type Zn-finger protein	R	General function prediction only
TR47557|c0_g1_i1	KOG0456	6e-05	26	40.0	16	94	451	529	559	Aspartate kinase	E	Amino acid transport and metabolism
TR134|c0_g2_i4	KOG1637	2e-88	58	319	1	236	323	557	560	Threonyl-tRNA synthetase	J	Translation, ribosomal structure and biogenesis
TR412|c0_g1_i1	KOG2951	1e-17	37	82.2	12	110	14	116	279	Inositol monophosphatase	G	Carbohydrate transport and metabolism
TR670|c8_g1_i1	KOG1669	8e-74	61	270	28	212	14	196	208	Predicted mRNA cap-binding protein related to eIF-4E	J	Translation, ribosomal structure and biogenesis
TR868|c0_g1_i1	KOG2378	6e-54	69	203	1	126	402	527	573	cAMP-regulated guanine nucleotide exchange factor	T	Signal transduction mechanisms
TR1339|c0_g1_i1	KOG4194	8e-06	23	44.2	16	129	536	656	873	Membrane glycoprotein LIG-1	T	Signal transduction mechanisms
TR1574|c1_g1_i1	KOG2403	5e-44	77	169	10	107	46	143	642	Succinate dehydrogenase, flavoprotein subunit	C	Energy production and conversion
TR1799|c0_g2_i1	KOG3700	2e-07	29	47.7	2	106	271	372	705	Predicted acyltransferase	R	General function prediction only
TR2056|c2_g3_i1	KOG2442	1e-10	54	58.8	1	46	479	524	541	Uncharacterized conserved protein, contains PA domain	R	General function prediction only
TR2222|c0_g6_i1	KOG0747	1e-10	56	58.4	5	43	9	47	331	Putative NAD+-dependent epimerases	G	Carbohydrate transport and metabolism
TR2519|c0_g2_i1	KOG2585	7e-07	32	46.2	1	53	328	378	453	Uncharacterized conserved protein	S	Function unknown
TR2927|c0_g1_i1	KOG1151	6e-19	36	86.4	1	103	15	133	775	Tousled-like protein kinase	T	Signal transduction mechanisms
TR3186|c0_g1_i1	KOG0791	3e-30	64	123	1	76	111	186	374	Protein tyrosine phosphatase, contains fn3 domain	T	Signal transduction mechanisms
TR3371|c1_g2_i1	KOG4694	5e-27	27	115	26	176	15	163	174	Predicted membrane protein	S	Function unknown
TR3860|c0_g1_i1	KOG2192	0.001	62	35.8	1	34	12	47	390	PolyC-binding hnRNP-K protein HRB57A/hnRNP, contains KH domain	AR	Multiple classes
TR4012|c1_g2_i1	KOG2308	4e-11	26	60.4	1	92	601	697	741	Phosphatidic acid-preferring phospholipase A1, contains DDHD domain	IU	Multiple classes
TR4595|c0_g1_i1	KOG1108	2e-67	48	249	23	234	60	279	281	Predicted heme/steroid binding protein	R	General function prediction only
TR4774|c1_g3_i2	KOG0054	5e-90	69	324	2	182	1169	1350	1381	Multidrug resistance-associated protein/mitoxantrone resistance protein, ABC superfamily	Q	Secondary metabolites biosynthesis, transport and catabolism
TR4953|c0_g1_i1	KOG0266	2e-09	32	55.2	2	78	379	454	456	WD40 repeat-containing protein	R	General function prediction only
TR5449|c0_g1_i1	KOG0384	2e-05	41	41.6	1	42	879	916	1373	Chromodomain-helicase DNA-binding protein	K	Transcription
TR5861|c0_g1_i1	KOG3775	4e-06	44	43.9	6	49	274	317	482	Mitogen-activated protein kinase scaffold protein JIP	T	Signal transduction mechanisms
TR6113|c0_g1_i1	KOG1046	2e-12	62	65.1	20	56	327	363	882	Puromycin-sensitive aminopeptidase and related aminopeptidases	EO	Multiple classes
TR6318|c0_g1_i1	KOG0528	3e-08	31	50.9	3	89	239	308	511	HMG-box transcription factor SOX5	K	Transcription
TR6514|c0_g1_i1	KOG0940	4e-28	54	117	1	98	188	284	358	Ubiquitin protein ligase RSP5/NEDD4	O	Posttranslational modification, protein turnover, chaperones
TR6764|c0_g1_i3	KOG3546	2e-11	46	64.0	38	109	456	536	1167	Collagens (type XV)	W	Extracellular structures
TR7023|c1_g4_i2	KOG3751	4e-68	59	251	1	190	282	478	622	Growth factor receptor-bound proteins (GRB7, GRB10, GRB14)	T	Signal transduction mechanisms
TR7229|c8_g2_i2	KOG1366	2e-13	27	69.3	2	174	1208	1374	1436	Alpha-macroglobulin	O	Posttranslational modification, protein turnover, chaperones
TR7490|c0_g1_i1	KOG0663	1e-05	32	41.9	21	98	5	84	419	Protein kinase PITSLRE and related kinases	R	General function prediction only
TR7653|c1_g2_i3	KOG1427	1e-19	26	91.4	80	252	67	263	443	Uncharacterized conserved protein, contains RCC1 domain	S	Function unknown
TR8375|c0_g4_i3	KOG2177	2e-07	36	49.7	1	38	16	53	386	Predicted E3 ubiquitin ligase	O	Posttranslational modification, protein turnover, chaperones
TR8593|c0_g1_i1	KOG1030	2e-12	32	64.9	1	92	6	91	168	Predicted Ca2+-dependent phospholipid-binding protein	R	General function prediction only
TR8837|c0_g1_i3	KOG3021	1e-122	61	432	1	308	1	309	313	Predicted kinase	R	General function prediction only
TR9165|c0_g1_i1	KOG2285	7e-34	79	135	1	83	695	777	777	E3 ubiquitin ligase, Cullin 1 component	O	Posttranslational modification, protein turnover, chaperones
TR9417|c0_g6_i1	KOG3789	2e-16	48	78.0	1	56	169	224	396	Nitrogen permease regulator NLRG/NPR2	P	Inorganic ion transport and metabolism
TR9687|c0_g3_i1	KOG2300	2e-97	51	349	1	273	316	594	629	Uncharacterized conserved protein	S	Function unknown
TR10106|c0_g3_i3	KOG0341	3e-83	79	301	1	167	252	418	610	DEAD-box protein abstrakt	A	RNA processing and modification
TR10263|c3_g1_i1	KOG4812	3e-33	46	134	1	123	72	197	262	Golgi-associated protein/Nedd4 WW domain-binding protein	R	General function prediction only
TR10565|c0_g2_i1	KOG3237	9e-29	60	120	1	142	2	141	250	Uncharacterized conserved protein	S	Function unknown
TR10773|c2_g3_i2	KOG2078	6e-24	52	103	11	90	122	201	495	tRNA modification enzyme	A	RNA processing and modification
TR10928|c0_g1_i1	KOG1754	5e-23	24	100	1	132	2	130	130	40S ribosomal protein S15/S22	J	Translation, ribosomal structure and biogenesis
TR11413|c1_g1_i1	KOG3578	4e-32	51	130	1	85	636	720	1058	Uncharacterized conserved protein	S	Function unknown
TR11851|c0_g1_i1	KOG1651	6e-41	48	160	1	124	47	169	171	Glutathione peroxidase	O	Posttranslational modification, protein turnover, chaperones
TR12103|c0_g6_i1	KOG0990	3e-22	26	97.0	1	91	268	358	360	Replication factor C, subunit RFC5	L	Replication, recombination and repair
TR12392|c0_g7_i1	KOG4697	3e-14	28	70.8	5	101	6	102	160	Integral membrane protein involved in transport between the late Golgi and endosome	U	Intracellular trafficking, secretion, and vesicular transport
TR12541|c3_g5_i1	KOG2183	2e-49	40	189	1	195	162	356	492	Prolylcarboxypeptidase (angiotensinase C)	OR	Multiple classes
TR12804|c0_g1_i1	KOG4228	1e-17	47	82.0	29	101	724	796	1087	Protein tyrosine phosphatase	T	Signal transduction mechanisms
TR13000|c0_g1_i3	KOG2391	2e-85	44	309	1	304	3	285	365	Vacuolar sorting protein/ubiquitin receptor VPS23	OU	Multiple classes
TR13174|c2_g1_i1	KOG4718	1e-49	30	190	1	234	3	233	235	Non-SMC (structural maintenance of chromosomes) element 1 protein (NSE1)	B	Chromatin structure and dynamics
TR13357|c0_g2_i1	KOG2472	2e-18	60	84.2	1	55	522	575	578	Phenylalanyl-tRNA synthetase beta subunit	J	Translation, ribosomal structure and biogenesis
TR13784|c0_g1_i1	KOG0040	1e-113	76	403	1	299	2106	2399	2399	Ca2+-binding actin-bundling protein (spectrin), alpha chain (EF-Hand protein superfamily)	Z	Cytoskeleton
TR14014|c1_g1_i1	KOG3392	4e-76	92	277	1	147	1	147	147	Exon-exon junction complex, Magoh component	A	RNA processing and modification
TR14283|c1_g2_i1	KOG3855	1e-26	42	111	1	107	126	233	481	Monooxygenase involved in coenzyme Q (ubiquinone) biosynthesis	HC	Multiple classes
TR14783|c1_g1_i1	KOG4320	1e-25	28	110	3	211	4	230	253	Uncharacterized conserved protein	S	Function unknown
TR14911|c0_g1_i1	KOG3588	2e-87	40	316	1	257	242	494	494	Chondroitin synthase 1	G	Carbohydrate transport and metabolism
TR15088|c0_g2_i1	KOG3296	1e-39	57	155	1	116	194	308	308	Translocase of outer mitochondrial membrane complex, subunit TOM40	U	Intracellular trafficking, secretion, and vesicular transport
TR15398|c0_g1_i1	KOG0834	7e-21	47	92.8	1	72	5	77	323	CDK9 kinase-activating protein cyclin T	D	Cell cycle control, cell division, chromosome partitioning
TR15717|c0_g4_i1	KOG0292	3e-33	80	133	1	63	106	166	1202	Vesicle coat complex COPI, alpha subunit	U	Intracellular trafficking, secretion, and vesicular transport
TR15879|c1_g1_i2	KOG4292	3e-07	26	48.1	49	108	292	350	454	Cubilin, multiligand receptor mediating cobalamin absorption	H	Coenzyme transport and metabolism
TR16277|c1_g2_i1	KOG2603	1e-04	64	38.7	1	28	302	329	331	Oligosaccharyltransferase, gamma subunit	O	Posttranslational modification, protein turnover, chaperones
TR16505|c0_g1_i1	KOG0148	1e-20	35	92.3	2	91	209	295	321	Apoptosis-promoting RNA-binding protein TIA-1/TIAR (RRM superfamily)	AJ	Multiple classes
TR16741|c0_g1_i1	KOG0418	2e-80	60	292	1	200	1	200	200	Ubiquitin-protein ligase	O	Posttranslational modification, protein turnover, chaperones
TR16949|c1_g1_i1	KOG2701	1e-44	48	172	1	146	13	160	608	Uncharacterized conserved protein	S	Function unknown
TR17396|c0_g3_i1	KOG1376	3e-51	87	194	1	119	166	277	407	Alpha tubulin	Z	Cytoskeleton
TR17626|c0_g1_i1	KOG0371	2e-11	50	61.1	1	51	11	61	319	Serine/threonine protein phosphatase 2A, catalytic subunit	T	Signal transduction mechanisms
TR18574|c0_g2_i1	KOG2499	1e-19	35	89.6	2	133	36	165	542	Beta-N-acetylhexosaminidase	G	Carbohydrate transport and metabolism
TR18797|c0_g6_i2	KOG0061	2e-41	32	163	1	245	370	609	613	Transporter, ABC superfamily (Breast cancer resistance protein)	Q	Secondary metabolites biosynthesis, transport and catabolism
TR19078|c0_g2_i1	KOG0393	5e-57	69	213	2	116	1	116	198	Ras-related small GTPase, Rho type	R	General function prediction only
TR19294|c2_g1_i1	KOG1244	5e-50	86	189	1	96	233	328	336	Predicted transcription factor Requiem/NEURO-D4	K	Transcription
TR19544|c3_g4_i1	KOG0676	4e-50	79	189	1	98	275	372	372	Actin and related proteins	Z	Cytoskeleton
TR19954|c0_g4_i1	KOG4169	2e-59	40	223	1	256	1	250	261	15-hydroxyprostaglandin dehydrogenase and related dehydrogenases	IR	Multiple classes
TR20286|c0_g1_i1	KOG2378	8e-08	58	49.2	1	29	467	495	573	cAMP-regulated guanine nucleotide exchange factor	T	Signal transduction mechanisms
TR20514|c1_g4_i5	KOG0624	2e-80	46	293	1	279	21	303	504	dsRNA-activated protein kinase inhibitor P58, contains TPR and DnaJ domains	V	Defense mechanisms
TR20921|c1_g3_i1	KOG4292	3e-09	30	54.2	21	93	292	364	454	Cubilin, multiligand receptor mediating cobalamin absorption	H	Coenzyme transport and metabolism
TR21131|c2_g10_i1	KOG2322	8e-29	40	120	1	144	40	183	237	N-methyl-D-aspartate receptor glutamate-binding subunit	T	Signal transduction mechanisms
TR21357|c1_g2_i2	KOG0856	1e-47	49	182	4	139	4	141	146	Predicted pilin-like transcription factor	O	Posttranslational modification, protein turnover, chaperones
TR21603|c0_g1_i1	KOG0443	9e-34	50	136	1	117	587	705	827	Actin regulatory proteins (gelsolin/villin family)	Z	Cytoskeleton
TR22274|c0_g1_i1	KOG1739	5e-31	63	126	1	104	205	307	611	Serine/threonine protein kinase GPBP	TV	Multiple classes
TR22494|c0_g1_i1	KOG0070	2e-11	47	61.4	1	53	126	177	181	GTP-binding ADP-ribosylation factor Arf1	U	Intracellular trafficking, secretion, and vesicular transport
TR22730|c0_g1_i1	KOG0663	3e-09	82	54.2	1	46	378	419	419	Protein kinase PITSLRE and related kinases	R	General function prediction only
TR22943|c0_g1_i1	KOG0515	1e-17	71	82.1	1	46	707	752	752	p53-interacting protein 53BP/ASPP, contains ankyrin and SH3 domains	D	Cell cycle control, cell division, chromosome partitioning
TR23132|c0_g1_i1	KOG4604	2e-22	57	97.3	1	68	15	82	91	Uncharacterized conserved protein	S	Function unknown
TR23377|c0_g1_i1	KOG1726	1e-06	55	45.4	6	39	1	36	225	HVA22/DP1 gene product-related proteins	V	Defense mechanisms
TR23829|c2_g1_i1	KOG0817	1e-19	57	88.6	1	75	15	89	142	Acyl-CoA-binding protein	I	Lipid transport and metabolism
TR24037|c0_g1_i2	KOG0703	2e-60	40	227	4	293	9	279	287	Predicted GTPase-activating protein	T	Signal transduction mechanisms
TR24200|c1_g1_i5	KOG0502	2e-63	48	236	1	218	67	287	296	Integral membrane ankyrin-repeat protein Kidins220 (protein kinase D substrate)	R	General function prediction only
TR24395|c4_g2_i1	KOG0037	5e-49	45	187	2	161	56	221	221	Ca2+-binding protein, EF-Hand protein superfamily	T	Signal transduction mechanisms
TR25137|c0_g1_i1	KOG2099	4e-05	69	40.3	1	23	772	794	843	Glycogen phosphorylase	G	Carbohydrate transport and metabolism
TR25351|c0_g4_i1	KOG1703	2e-18	45	84.9	1	73	407	479	479	Adaptor protein Enigma and related PDZ-LIM proteins	TZ	Multiple classes
TR25528|c0_g3_i1	KOG3000	1e-55	65	209	1	132	5	136	295	Microtubule-binding protein involved in cell cycle control	DZ	Multiple classes
TR25820|c1_g2_i1	KOG3764	2e-12	20	66.5	10	186	260	434	464	Vesicular amine transporter	U	Intracellular trafficking, secretion, and vesicular transport
TR26227|c0_g1_i1	KOG4609	1e-09	66	55.5	1	36	249	284	284	Predicted phosphoglycerate mutase	R	General function prediction only
TR27161|c0_g2_i1	KOG2246	1e-13	35	68.5	1	95	263	355	364	Galactosyltransferases	G	Carbohydrate transport and metabolism
TR27419|c1_g4_i1	KOG1461	2e-15	29	75.0	3	76	567	640	673	Translation initiation factor 2B, epsilon subunit (eIF-2Bepsilon/GCD6)	J	Translation, ribosomal structure and biogenesis
TR27869|c0_g1_i1	KOG0705	2e-34	66	137	1	78	70	147	749	GTPase-activating protein Centaurin gamma (contains Ras-like GTPase, PH and ankyrin repeat domains)	T	Signal transduction mechanisms
TR28412|c1_g1_i1	KOG0307	3e-04	25	38.9	8	147	750	874	1049	Vesicle coat complex COPII, subunit SEC31	U	Intracellular trafficking, secretion, and vesicular transport
TR28892|c0_g3_i1	KOG2756	1e-04	22	40.4	1	140	100	253	349	Predicted Mg2+-dependent phosphodiesterase TTRAP	T	Signal transduction mechanisms
TR29324|c0_g3_i2	KOG4223	2e-54	63	206	1	186	136	325	325	Reticulocalbin, calumenin, DNA supercoiling factor, and related Ca2+-binding proteins of the CREC family (EF-Hand protein superfamily)	TU	Multiple classes
TR29822|c0_g1_i2	KOG2264	4e-29	46	120	1	116	785	896	907	Exostosin EXT1L	T	Signal transduction mechanisms
TR30590|c0_g2_i1	KOG0395	3e-14	49	70.8	1	61	115	175	196	Ras-related GTPase	R	General function prediction only
TR30871|c1_g2_i1	KOG4441	1e-23	32	103	20	134	302	415	571	Proteins containing BTB/POZ and Kelch domains, involved in regulatory/signal transduction processes	TR	Multiple classes
TR31216|c1_g1_i1	KOG1555	1e-104	59	372	1	289	22	316	316	26S proteasome regulatory complex, subunit RPN11	O	Posttranslational modification, protein turnover, chaperones
TR31749|c0_g2_i1	KOG1179	3e-10	35	57.2	1	68	496	534	649	Very long-chain acyl-CoA synthetase/fatty acid transporter	I	Lipid transport and metabolism
TR32004|c0_g1_i1	KOG2484	8e-69	44	255	4	271	149	402	435	GTPase	R	General function prediction only
TR32523|c0_g3_i1	KOG0726	1e-58	87	218	2	118	324	440	440	26S proteasome regulatory complex, ATPase RPT2	O	Posttranslational modification, protein turnover, chaperones
TR32883|c1_g1_i1	KOG1192	3e-68	28	254	8	499	3	495	496	UDP-glucuronosyl and UDP-glucosyl transferase	GC	Multiple classes
TR33081|c0_g1_i1	KOG0211	3e-31	66	127	1	108	103	210	759	Protein phosphatase 2A regulatory subunit A and related proteins	T	Signal transduction mechanisms
TR33309|c2_g12_i1	KOG1074	2e-05	55	41.3	1	29	372	400	958	Transcriptional repressor SALM	K	Transcription
TR33584|c0_g1_i1	KOG3889	6e-34	56	136	1	83	289	371	371	Predicted gamma-butyrobetaine,2-oxoglutarate dioxygenase	I	Lipid transport and metabolism
TR33751|c0_g1_i1	KOG1317	1e-61	77	228	5	134	152	281	487	Fumarase	C	Energy production and conversion
TR34017|c0_g2_i2	KOG0796	2e-07	46	48.4	2	53	114	165	319	Spliceosome subunit	A	RNA processing and modification
TR34280|c2_g1_i2	KOG2450	1e-61	49	230	6	195	92	284	501	Aldehyde dehydrogenase	C	Energy production and conversion
TR34498|c1_g1_i1	KOG0518	3e-13	37	67.3	1	82	357	441	1113	Actin-binding cytoskeleton protein, filamin	Z	Cytoskeleton
TR34658|c1_g1_i1	KOG2161	4e-15	37	74.7	25	131	299	401	849	Glucosidase I	G	Carbohydrate transport and metabolism
TR34865|c0_g1_i1	KOG3544	6e-07	46	49.1	220	268	198	246	327	Collagens (type IV and type XIII), and related proteins	W	Extracellular structures
TR35065|c2_g10_i1	KOG3627	2e-23	34	103	2	169	63	243	256	Trypsin	E	Amino acid transport and metabolism
TR35240|c3_g5_i1	KOG1840	6e-10	22	56.5	1	61	448	508	508	Kinesin light chain	Z	Cytoskeleton
TR35443|c0_g1_i1	KOG4177	6e-12	35	65.0	6	113	509	605	1143	Ankyrin	M	Cell wall/membrane/envelope biogenesis
TR35720|c0_g3_i1	KOG3086	2e-26	71	111	1	73	1	71	296	Predicted dioxygenase	R	General function prediction only
TR35972|c1_g1_i3	KOG4305	3e-05	27	42.3	4	125	12	137	1029	RhoGEF GTPase	T	Signal transduction mechanisms
TR36397|c1_g1_i1	KOG3820	6e-15	84	73.1	1	32	330	361	461	Aromatic amino acid hydroxylase	E	Amino acid transport and metabolism
TR36602|c1_g1_i1	KOG1208	3e-06	59	44.2	1	32	197	227	314	Dehydrogenases with different specificities (related to short-chain alcohol dehydrogenases)	Q	Secondary metabolites biosynthesis, transport and catabolism
TR37193|c0_g2_i1	KOG3751	5e-50	67	190	1	129	322	451	622	Growth factor receptor-bound proteins (GRB7, GRB10, GRB14)	T	Signal transduction mechanisms
TR37377|c0_g2_i2	KOG1565	2e-15	30	78.6	148	289	273	406	469	Gelatinase A and related matrix metalloproteases	OW	Multiple classes
TR37593|c1_g2_i2	KOG1777	1e-36	75	144	3	93	227	317	625	Putative Zn-finger protein	R	General function prediction only
TR37953|c1_g1_i1	KOG3247	2e-08	47	51.6	1	50	63	113	466	Uncharacterized conserved protein	S	Function unknown
TR38149|c0_g2_i1	KOG0738	1e-34	70	138	2	87	171	256	491	AAA+-type ATPase	O	Posttranslational modification, protein turnover, chaperones
TR38851|c0_g1_i1	KOG4708	1e-26	47	111	1	97	3	99	141	Mitochondrial ribosomal protein MRP17	J	Translation, ribosomal structure and biogenesis
TR39085|c0_g1_i1	KOG3774	1e-127	54	448	1	332	232	557	563	Uncharacterized conserved protein Lama	T	Signal transduction mechanisms
TR39370|c1_g8_i1	KOG4091	2e-13	44	68.1	1	56	386	441	463	Transcription factor	K	Transcription
TR39745|c2_g7_i1	KOG3747	5e-06	48	43.3	1	29	556	584	602	Concentrative Na+-nucleoside cotransporter CNT1/CNT2	FP	Multiple classes
TR39961|c0_g3_i4	KOG0578	8e-20	64	89.3	1	62	489	550	550	p21-activated serine/threonine protein kinase	T	Signal transduction mechanisms
TR40487|c0_g1_i1	KOG0548	3e-04	20	37.7	9	73	117	180	539	Molecular co-chaperone STI1	O	Posttranslational modification, protein turnover, chaperones
TR40706|c3_g1_i1	KOG3722	1e-78	65	286	1	218	320	536	538	Lipocalin-interacting membrane receptor (LIMR)	V	Defense mechanisms
TR41352|c4_g1_i2	KOG3627	3e-15	30	78.1	453	563	19	130	256	Trypsin	E	Amino acid transport and metabolism
TR41574|c0_g2_i1	KOG1626	5e-08	68	50.0	1	29	59	87	279	Inorganic pyrophosphatase/Nucleosome remodeling factor, subunit NURF38	C	Energy production and conversion
TR41779|c1_g1_i2	KOG3022	1e-63	46	236	5	192	106	296	300	Predicted ATPase, nucleotide-binding	D	Cell cycle control, cell division, chromosome partitioning
TR41987|c2_g1_i1	KOG2026	3e-51	50	194	12	155	169	300	442	Spindle pole body protein - Sad1p	Z	Cytoskeleton
TR42186|c0_g3_i2	KOG3767	1e-57	44	215	2	156	9	163	328	Sideroflexin	R	General function prediction only
TR42712|c1_g1_i1	KOG4223	6e-23	53	99.7	1	101	136	235	325	Reticulocalbin, calumenin, DNA supercoiling factor, and related Ca2+-binding proteins of the CREC family (EF-Hand protein superfamily)	TU	Multiple classes
TR42930|c1_g3_i2	KOG2323	2e-20	44	91.5	1	114	92	202	501	Pyruvate kinase	G	Carbohydrate transport and metabolism
TR43323|c0_g4_i1	KOG1404	1e-157	50	550	36	491	1	438	442	Alanine-glyoxylate aminotransferase AGT2	E	Amino acid transport and metabolism
TR43563|c0_g2_i1	KOG2460	7e-37	42	147	1	184	305	478	593	Signal recognition particle, subunit Srp68	U	Intracellular trafficking, secretion, and vesicular transport
TR43832|c3_g4_i2	KOG0569	1e-17	50	82.2	1	86	94	179	485	Permease of the major facilitator superfamily	G	Carbohydrate transport and metabolism
TR44079|c0_g1_i1	KOG0778	2e-06	45	45.0	1	34	396	430	511	Protease, Ulp1 family	O	Posttranslational modification, protein turnover, chaperones
TR44365|c8_g5_i1	KOG3513	9e-08	21	51.1	6	194	256	403	1051	Neural cell adhesion molecule L1	T	Signal transduction mechanisms
TR45045|c0_g1_i1	KOG3867	8e-09	30	53.0	2	103	423	526	528	Sulfatase	R	General function prediction only
TR45251|c0_g1_i2	KOG1376	5e-77	88	280	1	158	265	407	407	Alpha tubulin	Z	Cytoskeleton
TR45523|c0_g1_i1	KOG2028	1e-26	64	111	2	78	380	456	554	ATPase related to the helicase subunit of the Holliday junction resolvase	L	Replication, recombination and repair
TR45712|c0_g8_i1	KOG4101	2e-45	80	174	1	94	34	127	175	Cysteine-rich hydrophobic proteins	R	General function prediction only
TR45859|c0_g2_i1	KOG4081	5e-36	60	143	1	113	1	115	115	Dynein light chain	N	Cell motility
TR46296|c0_g2_i1	KOG3925	4e-17	39	80.0	11	101	279	371	371	Uncharacterized conserved protein	S	Function unknown
TR46471|c0_g1_i1	KOG2184	2e-19	40	88.9	1	134	27	145	767	Tuftelin-interacting protein TIP39, contains G-patch domain	A	RNA processing and modification
TR46671|c2_g5_i1	KOG3718	4e-30	41	123	1	98	1	98	609	Carnitine O-acyltransferase CROT	I	Lipid transport and metabolism
TR46870|c1_g2_i1	KOG3430	9e-34	74	135	1	89	1	90	90	Dynein light chain type 1	Z	Cytoskeleton
TR47114|c0_g8_i1	KOG1677	4e-17	41	80.4	3	100	127	235	332	CCCH-type Zn-finger protein	R	General function prediction only
TR52|c0_g1_i1	KOG3624	8e-08	51	49.4	1	35	654	687	687	M13 family peptidase	E	Amino acid transport and metabolism
TR244|c0_g3_i2	KOG3354	1e-06	45	45.8	1	36	134	170	191	Gluconate kinase	G	Carbohydrate transport and metabolism
TR798|c1_g3_i3	KOG0823	2e-51	48	196	8	173	38	230	230	Predicted E3 ubiquitin ligase	O	Posttranslational modification, protein turnover, chaperones
TR1197|c5_g2_i3	KOG0234	3e-51	70	194	4	131	304	433	438	Fructose-6-phosphate 2-kinase/fructose-2,6-biphosphatase	G	Carbohydrate transport and metabolism
TR1457|c4_g2_i2	KOG1399	6e-18	27	83.9	1	112	341	448	448	Flavin-containing monooxygenase	Q	Secondary metabolites biosynthesis, transport and catabolism
TR1670|c0_g1_i1	KOG1121	2e-06	28	45.2	1	82	379	459	641	Tam3-transposase (Ac family)	L	Replication, recombination and repair
TR1933|c1_g1_i2	KOG0941	1e-25	36	109	1	115	733	844	850	E3 ubiquitin protein ligase	O	Posttranslational modification, protein turnover, chaperones
TR2131|c1_g3_i2	KOG0573	4e-59	42	222	14	244	217	419	520	Asparagine synthase	E	Amino acid transport and metabolism
TR2782|c0_g4_i1	KOG2627	1e-26	40	112	1	138	39	187	488	Nuclear protein ES2	R	General function prediction only
TR3268|c0_g2_i1	KOG3769	4e-24	47	103	1	83	228	311	333	Ribonuclease III domain proteins	J	Translation, ribosomal structure and biogenesis
TR3527|c0_g2_i1	KOG1413	8e-09	63	52.7	1	33	379	411	411	N-acetylglucosaminyltransferase I	G	Carbohydrate transport and metabolism
TR4265|c0_g1_i1	KOG1227	4e-29	66	120	4	72	159	227	351	Putative methyltransferase	R	General function prediction only
TR4466|c0_g1_i1	KOG2074	3e-30	51	124	1	116	74	192	548	RNA polymerase II transcription initiation/nucleotide excision repair factor TFIIH, subunit TFB1	KL	Multiple classes
TR4686|c0_g1_i1	KOG1376	1e-23	95	102	1	46	362	407	407	Alpha tubulin	Z	Cytoskeleton
TR5031|c3_g3_i1	KOG2220	7e-06	53	43.1	1	43	105	147	714	Predicted signal transduction protein	R	General function prediction only
TR5192|c0_g11_i1	KOG2366	1e-26	56	111	1	88	130	219	414	Alpha-D-galactosidase (melibiase)	G	Carbohydrate transport and metabolism
TR5390|c0_g2_i1	KOG0347	3e-07	42	47.3	4	43	254	293	731	RNA helicase	A	RNA processing and modification
TR5760|c2_g1_i1	KOG0194	5e-24	37	103	5	102	206	304	474	Protein tyrosine kinase	T	Signal transduction mechanisms
TR6024|c0_g2_i1	KOG3660	1e-26	54	111	2	108	96	203	629	Sodium-neurotransmitter symporter	T	Signal transduction mechanisms
TR6652|c0_g3_i2	KOG0833	9e-25	41	105	2	92	58	157	173	Cytidine deaminase	F	Nucleotide transport and metabolism
TR7155|c0_g1_i1	KOG2525	6e-11	36	59.9	1	66	370	440	496	Folylpolyglutamate synthase	H	Coenzyme transport and metabolism
TR7572|c2_g4_i1	KOG4215	6e-08	41	49.6	1	67	282	349	432	Hepatocyte nuclear factor 4 and similar steroid hormone receptors	K	Transcription
TR7805|c0_g1_i1	KOG0579	2e-45	78	174	1	89	116	204	1187	Ste20-like serine/threonine protein kinase	T	Signal transduction mechanisms
TR8015|c0_g1_i1	KOG4305	3e-33	40	134	5	124	343	467	1029	RhoGEF GTPase	T	Signal transduction mechanisms
TR8230|c0_g1_i1	KOG3573	1e-21	24	98.7	116	389	54	300	300	Caspase, apoptotic cysteine protease	D	Cell cycle control, cell division, chromosome partitioning
TR8490|c0_g1_i1	KOG0534	3e-17	50	80.3	8	66	227	286	286	NADH-cytochrome b-5 reductase	HC	Multiple classes
TR9285|c1_g1_i1	KOG3608	6e-06	27	43.2	5	74	320	377	467	Zn finger proteins	R	General function prediction only
TR9550|c1_g1_i1	KOG0156	2e-07	40	47.9	9	50	290	331	489	Cytochrome P450 CYP2 subfamily	Q	Secondary metabolites biosynthesis, transport and catabolism
TR10003|c0_g1_i2	KOG2234	2e-23	29	103	20	193	16	192	345	Predicted UDP-galactose transporter	G	Carbohydrate transport and metabolism
TR10215|c1_g1_i1	KOG2707	9e-57	50	213	1	175	80	255	405	Predicted metalloprotease with chaperone activity (RNAse H/HSP70 fold)	O	Posttranslational modification, protein turnover, chaperones
TR10415|c0_g3_i1	KOG3701	1e-08	56	51.9	1	30	49	78	411	TGFbeta receptor signaling protein SMAD and related proteins	TK	Multiple classes
TR10718|c0_g2_i1	KOG0927	1e-100	71	359	1	236	307	541	614	Predicted transporter (ABC superfamily)	R	General function prediction only
TR11103|c1_g3_i1	KOG0727	7e-95	77	340	5	219	1	210	408	26S proteasome regulatory complex, ATPase RPT3	O	Posttranslational modification, protein turnover, chaperones
TR11315|c0_g7_i1	KOG0062	2e-13	42	69.6	111	195	16	96	582	ATPase component of ABC transporters with duplicated ATPase domains/Translation elongation factor EF-3b	EJ	Multiple classes
TR11526|c0_g1_i1	KOG4258	5e-14	72	70.0	4	46	611	653	1025	Insulin/growth factor receptor (contains protein kinase domain)	T	Signal transduction mechanisms
TR11991|c1_g3_i1	KOG4720	4e-10	44	57.3	1	53	36	91	391	Ethanolamine kinase	I	Lipid transport and metabolism
TR12278|c0_g2_i1	KOG0250	1e-31	57	128	1	89	975	1062	1074	DNA repair protein RAD18 (SMC family protein)	L	Replication, recombination and repair
TR12481|c0_g1_i1	KOG0717	1e-38	57	152	2	123	9	129	508	Molecular chaperone (DnaJ superfamily)	O	Posttranslational modification, protein turnover, chaperones
TR13096|c0_g1_i1	KOG0374	1e-138	65	486	1	321	1	330	331	Serine/threonine specific protein phosphatase PP1, catalytic subunit	TR	Multiple classes
TR13475|c0_g1_i1	KOG0070	2e-22	61	97.6	2	69	63	130	181	GTP-binding ADP-ribosylation factor Arf1	U	Intracellular trafficking, secretion, and vesicular transport
TR13692|c2_g3_i2	KOG0594	2e-25	66	108	1	65	181	246	323	Protein kinase PCTAIRE and related kinases	R	General function prediction only
TR13932|c1_g1_i1	KOG4320	3e-50	36	192	7	249	3	238	253	Uncharacterized conserved protein	S	Function unknown
TR14128|c0_g1_i1	KOG1670	1e-44	58	172	1	119	49	165	212	Translation initiation factor 4F, cap-binding subunit (eIF-4E) and related cap-binding proteins	J	Translation, ribosomal structure and biogenesis
TR14410|c0_g2_i1	KOG0587	4e-50	74	190	5	115	1	110	953	Traf2- and Nck-interacting kinase and related germinal center kinase (GCK) family protein kinases	T	Signal transduction mechanisms
TR14658|c7_g2_i1	KOG4637	4e-08	45	50.5	1	70	195	280	464	Adaptor for phosphoinositide 3-kinase	T	Signal transduction mechanisms
TR15021|c0_g2_i1	KOG0629	7e-23	56	99.6	1	79	175	253	510	Glutamate decarboxylase and related proteins	E	Amino acid transport and metabolism
TR15245|c0_g1_i1	KOG2871	2e-26	48	111	1	110	5	110	449	Uncharacterized conserved protein	S	Function unknown
TR15400|c635_g1_i1	KOG0397	1e-29	94	121	2	59	18	75	176	60S ribosomal protein L11	J	Translation, ribosomal structure and biogenesis
TR15795|c0_g2_i1	KOG4562	3e-33	43	133	1	107	206	312	329	Uncharacterized conserved protein (tumor-rejection antigen MAGE in humans)	S	Function unknown
TR15994|c1_g1_i2	KOG3739	1e-15	24	75.5	14	86	560	632	634	Stress-activated MAP kinase-interacting protein, Sin1p	T	Signal transduction mechanisms
TR16192|c0_g5_i1	KOG2735	2e-83	59	302	7	219	30	242	466	Phosphatidylserine synthase	I	Lipid transport and metabolism
TR16622|c3_g2_i2	KOG0466	4e-94	86	337	1	182	160	341	466	Translation initiation factor 2, gamma subunit (eIF-2gamma; GTPase)	J	Translation, ribosomal structure and biogenesis
TR16866|c0_g6_i1	KOG2641	4e-32	45	131	23	149	27	149	386	Predicted seven transmembrane receptor - rhodopsin family	T	Signal transduction mechanisms
TR17061|c0_g1_i1	KOG0940	7e-05	72	39.6	2	30	63	90	358	Ubiquitin protein ligase RSP5/NEDD4	O	Posttranslational modification, protein turnover, chaperones
TR17285|c3_g3_i3	KOG0546	8e-69	66	253	1	160	32	182	372	HSP90 co-chaperone CPR7/Cyclophilin	O	Posttranslational modification, protein turnover, chaperones
TR17518|c0_g1_i1	KOG1205	5e-07	31	46.8	1	66	36	102	282	Predicted dehydrogenase	Q	Secondary metabolites biosynthesis, transport and catabolism
TR17776|c0_g1_i1	KOG2833	3e-20	58	90.4	1	65	180	244	395	Mevalonate pyrophosphate decarboxylase	I	Lipid transport and metabolism
TR17948|c0_g4_i2	KOG1867	6e-18	49	83.2	1	91	306	381	492	Ubiquitin-specific protease	O	Posttranslational modification, protein turnover, chaperones
TR18175|c5_g1_i4	KOG4637	5e-52	84	196	9	119	15	124	464	Adaptor for phosphoinositide 3-kinase	T	Signal transduction mechanisms
TR18418|c11_g2_i1	KOG4015	4e-38	55	150	1	131	3	133	133	Fatty acid-binding protein FABP	I	Lipid transport and metabolism
TR18721|c0_g1_i1	KOG0787	1e-21	69	95.4	2	63	135	195	414	Dehydrogenase kinase	T	Signal transduction mechanisms
TR19187|c0_g1_i1	KOG4010	5e-21	56	93.3	1	92	60	168	208	Coiled-coil protein TPD52	R	General function prediction only
TR19418|c1_g3_i1	KOG0197	8e-81	69	293	1	162	223	385	468	Tyrosine kinases	T	Signal transduction mechanisms
TR19649|c0_g4_i1	KOG0285	2e-13	76	68.2	1	38	423	460	460	Pleiotropic regulator 1	A	RNA processing and modification
TR19860|c0_g2_i1	KOG3440	1e-05	67	42.2	1	28	75	102	122	Ubiquinol cytochrome c reductase, subunit QCR7	C	Energy production and conversion
TR20015|c0_g1_i1	KOG0708	2e-51	51	195	24	160	223	359	359	Membrane-associated guanylate kinase MAGUK (contains PDZ, SH3, HOOK and GUK domains)	F	Nucleotide transport and metabolism
TR20173|c0_g1_i1	KOG0156	1e-117	35	416	1	466	23	488	489	Cytochrome P450 CYP2 subfamily	Q	Secondary metabolites biosynthesis, transport and catabolism
TR20427|c0_g2_i6	KOG1366	3e-07	27	47.3	1	69	763	831	1436	Alpha-macroglobulin	O	Posttranslational modification, protein turnover, chaperones
TR20621|c1_g4_i1	KOG4361	3e-13	55	67.8	1	69	279	344	344	BCL2-associated athanogene-like proteins and related BAG family chaperone regulators	T	Signal transduction mechanisms
TR20787|c0_g4_i1	KOG0752	1e-04	44	38.7	6	43	21	58	320	Mitochondrial solute carrier protein	C	Energy production and conversion
TR21261|c0_g1_i1	KOG4671	8e-31	36	127	1	185	1	201	201	Brain cell membrane protein 1 (BCMP1)	R	General function prediction only
TR21438|c0_g3_i1	KOG2856	4e-27	43	113	1	99	58	156	472	Adaptor protein PACSIN	TUZ	Multiple classes
TR21705|c2_g1_i1	KOG4177	7e-08	32	49.6	14	72	542	596	1143	Ankyrin	M	Cell wall/membrane/envelope biogenesis
TR22853|c0_g1_i1	KOG3061	3e-29	43	121	8	141	7	136	137	Proteasome maturation factor	O	Posttranslational modification, protein turnover, chaperones
TR23262|c0_g1_i1	KOG3340	2e-14	71	71.6	1	46	20	65	454	Alpha-L-fucosidase	G	Carbohydrate transport and metabolism
TR23513|c2_g2_i4	KOG4758	6e-31	67	126	1	95	126	220	220	Predicted membrane protein	R	General function prediction only
TR23763|c1_g1_i1	KOG0004	1e-22	98	98.9	1	53	24	76	156	Ubiquitin/40S ribosomal protein S27a fusion	J	Translation, ribosomal structure and biogenesis
TR23763|c1_g1_i1	KOG0011	5e-05	53	40.3	54	83	1	30	340	Nucleotide excision repair factor NEF2, RAD23 component	L	Replication, recombination and repair
TR23936|c0_g1_i1	KOG0161	5e-14	40	70.7	1	117	1172	1288	1930	Myosin class II heavy chain	Z	Cytoskeleton
TR24133|c0_g1_i2	KOG0330	2e-16	55	77.7	1	63	400	462	476	ATP-dependent RNA helicase	A	RNA processing and modification
TR24319|c0_g12_i1	KOG0757	4e-23	51	100	1	84	160	244	319	Mitochondrial carrier protein - Rim2p/Mrs12p	C	Energy production and conversion
TR24756|c2_g8_i2	KOG0756	9e-21	54	92.3	1	67	232	299	299	Mitochondrial tricarboxylate/dicarboxylate carrier proteins	C	Energy production and conversion
TR25024|c0_g8_i3	KOG1046	2e-30	69	124	1	81	295	375	882	Puromycin-sensitive aminopeptidase and related aminopeptidases	EO	Multiple classes
TR25241|c0_g1_i1	KOG2862	4e-10	48	56.9	8	48	279	319	385	Alanine-glyoxylate aminotransferase AGT1	R	General function prediction only
TR25706|c5_g3_i1	KOG0604	2e-82	66	298	1	174	47	220	400	MAP kinase-activated protein kinase 2	T	Signal transduction mechanisms
TR25883|c1_g1_i2	KOG1661	4e-74	56	271	1	223	1	233	237	Protein-L-isoaspartate(D-aspartate) O-methyltransferase	O	Posttranslational modification, protein turnover, chaperones
TR26348|c0_g1_i1	KOG4221	4e-06	25	43.9	1	74	518	590	1381	Receptor mediating netrin-dependent axon guidance	T	Signal transduction mechanisms
TR26547|c0_g1_i2	KOG0014	1e-08	42	52.3	1	57	27	85	195	MADS box transcription factor	K	Transcription
TR26755|c10_g1_i1	KOG2607	9e-95	42	341	3	339	2	342	505	CDK5 activator-binding protein	T	Signal transduction mechanisms
TR27044|c0_g1_i1	KOG0307	2e-08	34	51.2	1	73	976	1048	1049	Vesicle coat complex COPII, subunit SEC31	U	Intracellular trafficking, secretion, and vesicular transport
TR27303|c0_g1_i1	KOG2874	7e-15	68	72.8	1	44	159	202	356	rRNA processing protein	JD	Multiple classes
TR27493|c1_g2_i1	KOG0696	7e-10	68	56.1	1	29	651	679	683	Serine/threonine protein kinase	T	Signal transduction mechanisms
TR27714|c0_g2_i1	KOG0368	8e-05	20	39.2	1	43	2154	2196	2196	Acetyl-CoA carboxylase	I	Lipid transport and metabolism
TR28016|c1_g3_i2	KOG0742	1e-64	55	239	1	174	441	625	630	AAA+-type ATPase	O	Posttranslational modification, protein turnover, chaperones
TR28270|c0_g1_i1	KOG3209	3e-12	43	64.3	2	80	458	528	984	WW domain-containing protein	R	General function prediction only
TR28585|c0_g2_i1	KOG0223	2e-45	43	176	1	196	4	200	238	Aquaporin (major intrinsic protein family)	G	Carbohydrate transport and metabolism
TR28747|c3_g1_i1	KOG0891	3e-08	34	50.7	53	101	1942	1985	2341	DNA-dependent protein kinase	L	Replication, recombination and repair
TR29233|c0_g1_i1	KOG4022	1e-21	60	95.1	1	63	172	234	236	Dihydropteridine reductase DHPR/QDPR	E	Amino acid transport and metabolism
TR29698|c0_g4_i1	KOG1526	5e-17	60	80.0	1	46	327	372	422	NADP-dependent isocitrate dehydrogenase	C	Energy production and conversion
TR30003|c1_g2_i1	KOG2055	4e-21	46	93.5	1	79	225	303	514	WD40 repeat protein	R	General function prediction only
TR30250|c1_g1_i1	KOG0193	4e-23	33	100	1	98	575	677	678	Serine/threonine protein kinase RAF	T	Signal transduction mechanisms
TR30468|c0_g1_i1	KOG1538	4e-61	81	227	1	130	72	202	1081	Uncharacterized conserved protein WDR10, contains WD40 repeats	R	General function prediction only
TR30711|c1_g1_i2	KOG1294	2e-25	36	109	27	176	39	188	335	Apurinic/apyrimidinic endonuclease and related enzymes	L	Replication, recombination and repair
TR31107|c0_g1_i1	KOG0457	1e-22	42	98.9	7	91	354	438	438	Histone acetyltransferase complex SAGA/ADA, subunit ADA2	B	Chromatin structure and dynamics
TR31294|c1_g6_i1	KOG0182	1e-47	62	182	1	125	122	246	246	20S proteasome, regulatory subunit alpha type PSMA6/SCL1	O	Posttranslational modification, protein turnover, chaperones
TR32135|c0_g5_i1	KOG0740	9e-43	56	166	1	151	273	424	428	AAA+-type ATPase	O	Posttranslational modification, protein turnover, chaperones
TR32381|c1_g4_i3	KOG3623	3e-17	40	82.2	54	130	894	970	1007	Homeobox transcription factor SIP1	K	Transcription
TR32819|c4_g1_i2	KOG0156	1e-106	35	380	8	495	1	487	489	Cytochrome P450 CYP2 subfamily	Q	Secondary metabolites biosynthesis, transport and catabolism
TR33236|c0_g1_i1	KOG3659	4e-34	45	137	4	122	38	159	629	Sodium-neurotransmitter symporter	T	Signal transduction mechanisms
TR33485|c0_g1_i1	KOG4119	1e-13	52	68.5	1	68	3	71	71	G protein gamma subunit	T	Signal transduction mechanisms
TR33666|c0_g1_i1	KOG1431	1e-11	68	62.3	3	37	198	232	315	GDP-L-fucose synthetase	GO	Multiple classes
TR33867|c0_g6_i1	KOG2641	4e-28	48	116	1	106	144	248	386	Predicted seven transmembrane receptor - rhodopsin family	T	Signal transduction mechanisms
TR34164|c0_g1_i1	KOG2989	2e-51	58	195	1	172	1	169	253	Uncharacterized conserved protein	S	Function unknown
TR34377|c3_g10_i1	KOG3865	5e-47	72	179	1	108	76	182	402	Arrestin	T	Signal transduction mechanisms
TR34768|c0_g1_i1	KOG1847	9e-06	37	42.5	13	55	191	233	878	mRNA splicing factor	A	RNA processing and modification
TR34999|c2_g3_i1	KOG2289	1e-19	47	88.8	1	87	135	221	316	Rhomboid family proteins	T	Signal transduction mechanisms
TR35346|c0_g3_i3	KOG2622	7e-29	49	119	1	86	422	510	510	Putative myrosinase precursor	V	Defense mechanisms
TR35618|c0_g2_i1	KOG1454	6e-25	28	108	1	225	25	262	326	Predicted hydrolase/acyltransferase (alpha/beta hydrolase superfamily)	R	General function prediction only
TR35814|c0_g1_i1	KOG3030	6e-17	55	79.6	1	64	194	258	317	Lipid phosphate phosphatase and related enzymes of the PAP2 family	I	Lipid transport and metabolism
TR36087|c0_g5_i1	KOG2357	4e-28	42	118	19	173	19	158	440	Uncharacterized conserved protein	S	Function unknown
TR36259|c1_g3_i1	KOG0605	4e-37	55	146	1	103	394	496	550	NDR and related serine/threonine kinases	R	General function prediction only
TR36711|c3_g1_i1	KOG4550	1e-05	47	42.3	12	45	17	50	606	Predicted membrane protein	S	Function unknown
TR36943|c0_g1_i1	KOG3194	2e-15	46	75.0	1	49	218	266	279	Checkpoint 9-1-1 complex, RAD1 component	DL	Multiple classes
TR37120|c0_g2_i1	KOG3928	7e-51	41	194	1	207	252	460	461	Mitochondrial ribosome small subunit component, mediator of apoptosis DAP3	J	Translation, ribosomal structure and biogenesis
TR37267|c0_g1_i1	KOG2860	1e-11	45	62.4	6	65	193	253	359	Uncharacterized conserved protein, contains TraB domain	T	Signal transduction mechanisms
TR37503|c0_g1_i1	KOG3623	3e-11	33	60.6	1	74	890	956	1007	Homeobox transcription factor SIP1	K	Transcription
TR37682|c2_g7_i1	KOG1058	3e-32	46	130	1	96	539	634	948	Vesicle coat complex COPI, beta subunit	U	Intracellular trafficking, secretion, and vesicular transport
TR37864|c0_g2_i1	KOG2782	2e-12	50	64.7	58	105	26	73	303	Putative SAM dependent methyltransferases	R	General function prediction only
TR38281|c0_g1_i1	KOG1738	4e-08	31	50.4	1	47	557	602	638	Membrane-associated guanylate kinase-interacting protein/connector enhancer of KSR-like	F	Nucleotide transport and metabolism
TR38542|c5_g3_i1	KOG3725	2e-45	47	175	2	160	197	375	375	SH3 domain protein SH3GLB	T	Signal transduction mechanisms
TR38975|c0_g4_i2	KOG4195	6e-69	58	254	54	261	7	207	275	Transient receptor potential-related channel 7	P	Inorganic ion transport and metabolism
TR39665|c0_g4_i1	KOG1965	4e-30	53	123	1	105	291	401	575	Sodium/hydrogen exchanger protein	P	Inorganic ion transport and metabolism
TR39856|c0_g1_i1	KOG2997	5e-04	40	36.5	26	70	110	154	366	F-box protein FBX9	R	General function prediction only
TR40618|c0_g2_i1	KOG2299	6e-36	53	142	1	107	47	156	301	Ribonuclease HI	L	Replication, recombination and repair
TR40760|c0_g7_i1	KOG2345	2e-31	65	128	1	72	187	258	302	Serine/threonine protein kinase/TGF-beta stimulated factor	KIT	Multiple classes
TR41001|c0_g2_i1	KOG0631	3e-12	38	63.9	1	89	228	325	489	Galactokinase	G	Carbohydrate transport and metabolism
TR41217|c1_g1_i5	KOG0939	4e-74	77	271	1	157	564	720	720	E3 ubiquitin-protein ligase/Putative upstream regulatory element binding protein	OK	Multiple classes
TR41466|c0_g3_i2	KOG1259	1e-10	33	60.5	9	105	17	117	490	Nischarin, modulator of integrin alpha5 subunit action	TZ	Multiple classes
TR42376|c0_g1_i1	KOG1259	3e-09	36	54.3	37	110	312	386	490	Nischarin, modulator of integrin alpha5 subunit action	TZ	Multiple classes
TR43211|c1_g2_i1	KOG0328	9e-97	75	346	1	216	185	400	400	Predicted ATP-dependent RNA helicase FAL1, involved in rRNA maturation, DEAD-box superfamily	J	Translation, ribosomal structure and biogenesis
TR43666|c0_g1_i1	KOG3857	1e-20	39	92.0	1	80	385	465	465	Alcohol dehydrogenase, class IV	C	Energy production and conversion
TR43963|c0_g3_i1	KOG1046	4e-08	25	51.2	43	128	9	85	882	Puromycin-sensitive aminopeptidase and related aminopeptidases	EO	Multiple classes
TR44262|c1_g1_i1	KOG4500	6e-17	45	79.7	1	74	467	540	604	Rho/Rac GTPase guanine nucleotide exchange factor smgGDS/Vimar	T	Signal transduction mechanisms
TR44707|c0_g1_i1	KOG0879	1e-16	88	78.8	1	36	120	155	177	U-snRNP-associated cyclophilin type peptidyl-prolyl cis-trans isomerase	O	Posttranslational modification, protein turnover, chaperones
TR44925|c0_g1_i2	KOG3556	4e-05	45	40.4	1	59	667	724	724	Familial cylindromatosis protein	R	General function prediction only
TR45365|c0_g1_i1	KOG4845	5e-11	35	60.3	1	73	81	154	452	NADH dehydrogenase, subunit 4	C	Energy production and conversion
TR45603|c0_g2_i1	KOG0190	3e-50	47	191	2	153	324	476	493	Protein disulfide isomerase (prolyl 4-hydroxylase beta subunit)	O	Posttranslational modification, protein turnover, chaperones
TR45982|c0_g5_i1	KOG2282	2e-34	75	137	1	83	576	658	708	NADH-ubiquinone oxidoreductase, NDUFS1/75 kDa subunit	C	Energy production and conversion
TR46225|c0_g7_i1	KOG3728	2e-34	57	138	3	91	22	109	308	Uridine phosphorylase	F	Nucleotide transport and metabolism
TR46390|c3_g4_i7	KOG3582	6e-24	78	104	125	184	135	191	856	Mlx interactors and related transcription factors	K	Transcription
TR46584|c0_g3_i1	KOG2485	5e-24	44	103	2	105	217	321	335	Conserved ATP/GTP binding protein	R	General function prediction only
TR46810|c0_g1_i1	KOG3500	3e-20	58	90.6	4	81	1	78	84	Vacuolar H+-ATPase V0 sector, subunit M9.7 (M9.2)	C	Energy production and conversion
TR46990|c0_g2_i1	KOG0611	1e-106	40	379	1	429	192	663	668	Predicted serine/threonine protein kinase	R	General function prediction only
TR47452|c3_g2_i1	KOG0163	1e-04	26	40.8	71	170	861	961	1259	Myosin class VI heavy chain	Z	Cytoskeleton
TR46|c1_g7_i1	KOG4220	4e-05	36	40.3	39	71	411	443	503	Muscarinic acetylcholine receptor	T	Signal transduction mechanisms
TR235|c3_g1_i1	KOG1151	4e-36	91	143	3	64	626	687	775	Tousled-like protein kinase	T	Signal transduction mechanisms
TR768|c1_g2_i2	KOG3839	4e-27	49	113	1	99	257	351	351	Lectin VIP36, involved in the transport of glycoproteins carrying high mannose-type glycans	U	Intracellular trafficking, secretion, and vesicular transport
TR960|c0_g4_i1	KOG3526	1e-48	55	186	1	151	189	339	629	Subtilisin-like proprotein convertase	O	Posttranslational modification, protein turnover, chaperones
TR1197|c0_g1_i1	KOG1876	2e-40	84	157	1	95	1	95	168	Actin-related protein Arp2/3 complex, subunit ARPC4	Z	Cytoskeleton
TR1912|c2_g1_i1	KOG3084	2e-54	46	206	2	195	96	288	345	NADH pyrophosphatase I of the Nudix family of hydrolases	L	Replication, recombination and repair
TR2126|c0_g1_i2	KOG2164	1e-10	41	58.5	5	57	189	241	513	Predicted E3 ubiquitin ligase	O	Posttranslational modification, protein turnover, chaperones
TR2358|c1_g5_i2	KOG4292	2e-12	29	65.4	2	90	305	393	454	Cubilin, multiligand receptor mediating cobalamin absorption	H	Coenzyme transport and metabolism
TR2622|c3_g6_i1	KOG2177	1e-04	34	38.9	1	104	267	367	386	Predicted E3 ubiquitin ligase	O	Posttranslational modification, protein turnover, chaperones
TR3266|c0_g5_i2	KOG1971	3e-15	39	74.2	1	78	237	308	415	Lysyl hydroxylase	O	Posttranslational modification, protein turnover, chaperones
TR3509|c0_g1_i5	KOG1701	4e-43	44	167	1	142	319	460	468	Focal adhesion adaptor protein Paxillin and related LIM proteins	T	Signal transduction mechanisms
TR3728|c0_g10_i1	KOG2183	7e-26	64	109	8	66	162	220	492	Prolylcarboxypeptidase (angiotensinase C)	OR	Multiple classes
TR3913|c2_g5_i1	KOG0405	5e-18	47	83.1	1	93	213	294	478	Pyridine nucleotide-disulphide oxidoreductase	Q	Secondary metabolites biosynthesis, transport and catabolism
TR4253|c0_g1_i1	KOG1291	3e-21	37	94.6	1	110	77	186	503	Mn2+ and Fe2+ transporters of the NRAMP family	P	Inorganic ion transport and metabolism
TR4460|c0_g1_i1	KOG2485	3e-09	48	54.2	1	43	24	66	335	Conserved ATP/GTP binding protein	R	General function prediction only
TR4673|c0_g1_i1	KOG0197	4e-08	37	50.3	1	43	422	464	468	Tyrosine kinases	T	Signal transduction mechanisms
TR5029|c0_g2_i1	KOG4544	1e-34	34	139	1	142	2	141	144	Uncharacterized conserved protein	S	Function unknown
TR5724|c1_g1_i3	KOG0078	8e-65	68	240	1	155	49	203	207	GTP-binding protein SEC4, small G protein superfamily, and related Ras family GTP-binding proteins	TU	Multiple classes
TR5989|c2_g2_i4	KOG2101	2e-10	28	59.8	79	172	269	362	362	Intermediate filament-like protein, sorting nexins, and related proteins containing PX (PhoX) domain(s)	ZUD	Multiple classes
TR6225|c0_g1_i6	KOG0817	5e-08	62	50.1	1	40	6	45	142	Acyl-CoA-binding protein	I	Lipid transport and metabolism
TR6418|c0_g1_i1	KOG2692	3e-12	36	64.0	1	70	179	253	376	Sialyltransferase	G	Carbohydrate transport and metabolism
TR6637|c3_g1_i1	KOG0841	4e-34	60	136	1	109	61	172	247	Multifunctional chaperone (14-3-3 family)	O	Posttranslational modification, protein turnover, chaperones
TR6913|c0_g1_i1	KOG1575	3e-37	28	150	23	305	29	307	336	Voltage-gated shaker-like K+ channel, subunit beta/KCNAB	C	Energy production and conversion
TR7133|c0_g1_i1	KOG3695	1e-27	53	115	1	91	690	783	825	Uncharacterized conserved protein	S	Function unknown
TR7560|c0_g1_i1	KOG1027	5e-15	38	73.5	1	110	239	348	903	Serine/threonine protein kinase and endoribonuclease ERN1/IRE1, sensor of the unfolded protein response pathway	T	Signal transduction mechanisms
TR7995|c1_g5_i1	KOG2549	7e-24	56	102	11	95	168	252	576	Transcription initiation factor TFIID, subunit TAF6 (also component of histone acetyltransferase SAGA)	K	Transcription
TR8481|c1_g5_i1	KOG1258	5e-15	22	75.0	1	133	142	275	577	mRNA processing protein	A	RNA processing and modification
TR8990|c0_g12_i1	KOG2636	2e-12	72	64.7	1	43	455	497	497	Splicing factor 3a, subunit 3	A	RNA processing and modification
TR9263|c1_g7_i4	KOG1010	2e-05	35	41.5	1	54	830	883	920	Rb (Retinoblastoma tumor suppressor)-related protein	D	Cell cycle control, cell division, chromosome partitioning
TR9530|c0_g1_i1	KOG0507	2e-16	29	79.3	11	137	83	214	854	CASK-interacting adaptor protein (caskin) and related proteins with ankyrin repeats and SAM domain	T	Signal transduction mechanisms
TR9765|c0_g1_i1	KOG2220	1e-07	36	49.2	1	92	42	100	714	Predicted signal transduction protein	R	General function prediction only
TR9991|c0_g1_i3	KOG2968	6e-29	46	119	2	109	87	191	1158	Predicted esterase of the alpha-beta hydrolase superfamily (Neuropathy target esterase), contains cAMP-binding domains	R	General function prediction only
TR10407|c1_g1_i1	KOG2458	2e-46	35	179	1	151	332	502	528	Endoplasmic reticulum protein EP58, contains filamin rod domain and KDEL motif	R	General function prediction only
TR10710|c1_g1_i5	KOG3725	3e-57	53	215	8	190	187	372	375	SH3 domain protein SH3GLB	T	Signal transduction mechanisms
TR10855|c0_g1_i1	KOG3291	5e-82	67	298	1	203	7	208	208	Ribosomal protein S7	J	Translation, ribosomal structure and biogenesis
TR11101|c1_g3_i1	KOG3788	3e-15	67	73.8	1	53	374	426	441	Predicted divalent cation transporter	P	Inorganic ion transport and metabolism
TR11309|c0_g1_i1	KOG1451	2e-54	74	205	1	131	1	131	812	Oligophrenin-1 and related Rho GTPase-activating proteins	T	Signal transduction mechanisms
TR11518|c1_g4_i2	KOG0380	1e-09	32	55.8	1	117	151	257	523	Sterol O-acyltransferase/Diacylglycerol O-acyltransferase	I	Lipid transport and metabolism
TR12469|c0_g1_i1	KOG0994	6e-06	23	44.7	1	154	1601	1755	1758	Extracellular matrix glycoprotein Laminin subunit beta	W	Extracellular structures
TR13261|c1_g4_i1	KOG2994	1e-10	72	58.8	1	33	265	297	297	Uracil DNA glycosylase	L	Replication, recombination and repair
TR13466|c0_g2_i1	KOG0261	2e-24	74	104	1	59	265	323	1386	RNA polymerase III, large subunit	K	Transcription
TR13670|c0_g1_i1	KOG1793	2e-08	40	51.6	1	60	355	415	417	Uncharacterized conserved protein	S	Function unknown
TR13918|c3_g1_i1	KOG0986	8e-48	44	183	1	169	2	171	591	G protein-coupled receptor kinase	T	Signal transduction mechanisms
TR14381|c2_g1_i1	KOG2082	7e-36	68	142	1	86	726	811	1075	K+/Cl- cotransporter KCC1 and related transporters	P	Inorganic ion transport and metabolism
TR14628|c1_g2_i1	KOG4179	1e-08	46	52.3	1	50	523	568	568	Lysyl hydrolase/glycosyltransferase family 25	O	Posttranslational modification, protein turnover, chaperones
TR15009|c0_g2_i1	KOG0058	5e-14	29	70.0	1	104	332	435	716	Peptide exporter, ABC superfamily	U	Intracellular trafficking, secretion, and vesicular transport
TR15400|c585_g1_i1	KOG0034	2e-12	57	64.6	3	59	99	157	187	Ca2+/calmodulin-dependent protein phosphatase (calcineurin subunit B), EF-Hand superfamily protein	T	Signal transduction mechanisms
TR15793|c0_g3_i5	KOG1456	2e-37	59	148	1	106	341	445	494	Heterogeneous nuclear ribonucleoprotein L (contains RRM repeats)	A	RNA processing and modification
TR15984|c0_g1_i1	KOG1474	3e-19	44	87.9	1	130	262	402	640	Transcription initiation factor TFIID, subunit BDF1 and related bromodomain proteins	K	Transcription
TR16188|c2_g1_i1	KOG3730	3e-04	13	37.4	1	93	599	685	685	Acyl-CoA:dihydroxyactetone-phosphate acyltransferase DHAPAT	I	Lipid transport and metabolism
TR16371|c2_g1_i1	KOG3556	6e-65	47	241	1	272	462	724	724	Familial cylindromatosis protein	R	General function prediction only
TR17507|c2_g1_i1	KOG3316	2e-61	57	228	1	162	1	162	163	Transport protein particle (TRAPP) complex subunit	U	Intracellular trafficking, secretion, and vesicular transport
TR17945|c0_g2_i1	KOG0739	3e-62	91	230	1	115	183	296	439	AAA+-type ATPase	O	Posttranslational modification, protein turnover, chaperones
TR18160|c0_g1_i1	KOG1356	3e-38	58	150	1	106	628	725	889	Putative transcription factor 5qNCA, contains JmjC domain	K	Transcription
TR18698|c1_g1_i3	KOG0895	1e-29	57	122	1	100	993	1088	1101	Ubiquitin-conjugating enzyme	O	Posttranslational modification, protein turnover, chaperones
TR18941|c1_g2_i1	KOG2962	1e-63	78	236	1	160	152	311	322	Prohibitin-related membrane protease subunits	R	General function prediction only
TR19416|c0_g5_i3	KOG0197	1e-20	66	92.3	1	51	244	294	468	Tyrosine kinases	T	Signal transduction mechanisms
TR19638|c0_g1_i1	KOG3507	3e-15	75	73.9	1	44	19	62	62	DNA-directed RNA polymerase, subunit RPB7.0	K	Transcription
TR19852|c4_g3_i1	KOG3271	2e-22	81	98.1	3	55	5	57	156	Translation initiation factor 5A (eIF-5A)	J	Translation, ribosomal structure and biogenesis
TR20009|c8_g1_i2	KOG1366	1e-10	22	59.6	2	135	24	147	1436	Alpha-macroglobulin	O	Posttranslational modification, protein turnover, chaperones
TR20163|c0_g1_i1	KOG2739	6e-39	61	154	1	149	1	152	260	Leucine-rich acidic nuclear protein	DR	Multiple classes
TR21255|c2_g2_i1	KOG0496	2e-63	39	236	1	220	27	237	649	Beta-galactosidase	G	Carbohydrate transport and metabolism
TR21435|c0_g5_i1	KOG2987	3e-29	80	120	10	72	212	274	324	Fatty acid desaturase	I	Lipid transport and metabolism
TR21697|c0_g1_i1	KOG1586	1e-20	51	92.3	7	84	34	127	288	Protein required for fusion of vesicles in vesicular transport, alpha-SNAP	U	Intracellular trafficking, secretion, and vesicular transport
TR22146|c1_g7_i1	KOG0115	1e-25	59	108	1	92	58	149	275	RNA-binding protein p54nrb (RRM superfamily)	A	RNA processing and modification
TR22397|c0_g3_i1	KOG1579	3e-13	36	67.6	6	66	253	313	317	Homocysteine S-methyltransferase	E	Amino acid transport and metabolism
TR22834|c0_g2_i2	KOG2029	1e-138	37	484	1	500	149	688	697	Uncharacterized conserved protein	S	Function unknown
TR23506|c0_g3_i3	KOG2376	7e-17	39	79.3	1	94	330	431	652	Signal recognition particle, subunit Srp72	U	Intracellular trafficking, secretion, and vesicular transport
TR23747|c1_g1_i1	KOG2433	2e-06	36	44.7	4	67	491	553	577	Uncharacterized conserved protein	S	Function unknown
TR23895|c2_g1_i1	KOG3749	3e-32	49	130	1	106	536	640	640	Phosphoenolpyruvate carboxykinase	C	Energy production and conversion
TR24122|c0_g1_i1	KOG3565	7e-11	37	59.7	1	56	6	61	640	Cdc42-interacting protein CIP4	Z	Cytoskeleton
TR24319|c0_g5_i1	KOG0757	2e-12	54	64.6	3	54	5	57	319	Mitochondrial carrier protein - Rim2p/Mrs12p	C	Energy production and conversion
TR24739|c0_g2_i1	KOG2012	4e-53	68	200	23	136	1	114	1013	Ubiquitin activating enzyme UBA1	O	Posttranslational modification, protein turnover, chaperones
TR25024|c0_g1_i1	KOG1046	7e-13	23	66.6	8	113	632	738	882	Puromycin-sensitive aminopeptidase and related aminopeptidases	EO	Multiple classes
TR25233|c1_g10_i1	KOG4564	6e-19	49	86.2	1	65	157	221	473	Adenylate cyclase-coupled calcitonin receptor	T	Signal transduction mechanisms
TR25419|c0_g1_i1	KOG1163	7e-32	72	129	1	75	64	138	341	Casein kinase (serine/threonine/tyrosine protein kinase)	T	Signal transduction mechanisms
TR25696|c4_g2_i1	KOG0055	2e-43	70	168	1	89	1137	1225	1228	Multidrug/pheromone exporter, ABC superfamily	Q	Secondary metabolites biosynthesis, transport and catabolism
TR25878|c0_g1_i1	KOG3890	2e-93	38	336	17	348	1	340	391	Mitochondrial 28S ribosomal protein S22	J	Translation, ribosomal structure and biogenesis
TR26121|c0_g1_i1	KOG4394	2e-21	40	94.8	1	74	1	74	116	RNase P subunit that is not also a subunit of RNase MRP, involved in pre-tRNA processing	A	RNA processing and modification
TR26336|c1_g1_i2	KOG4221	6e-08	28	51.2	12	163	480	638	1381	Receptor mediating netrin-dependent axon guidance	T	Signal transduction mechanisms
TR26751|c1_g3_i1	KOG0156	7e-78	33	285	8	366	55	412	489	Cytochrome P450 CYP2 subfamily	Q	Secondary metabolites biosynthesis, transport and catabolism
TR27485|c0_g2_i1	KOG2285	1e-53	73	201	1	115	85	199	777	E3 ubiquitin ligase, Cullin 1 component	O	Posttranslational modification, protein turnover, chaperones
TR27694|c1_g2_i2	KOG0669	9e-37	80	145	1	82	106	187	376	Cyclin T-dependent kinase CDK9	D	Cell cycle control, cell division, chromosome partitioning
TR28263|c0_g2_i1	KOG1427	6e-15	33	74.4	45	150	69	175	443	Uncharacterized conserved protein, contains RCC1 domain	S	Function unknown
TR28571|c1_g2_i1	KOG1056	1e-05	26	43.8	4	137	683	805	878	Glutamate-gated metabotropic ion channel receptor subunit GRM2 and related subunits, G-protein coupled receptor superfamily	PT	Multiple classes
TR28743|c0_g1_i1	KOG3660	8e-24	50	102	1	84	477	561	629	Sodium-neurotransmitter symporter	T	Signal transduction mechanisms
TR28980|c4_g3_i1	KOG0586	1e-17	70	82.0	1	71	536	595	596	Serine/threonine protein kinase	R	General function prediction only
TR29444|c1_g4_i1	KOG2579	8e-18	61	82.8	3	54	248	299	338	Ficolin and related extracellular proteins	R	General function prediction only
TR29693|c0_g1_i2	KOG3703	1e-38	77	153	1	77	630	706	873	Heparan sulfate N-deacetylase/N-sulfotransferase	O	Posttranslational modification, protein turnover, chaperones
TR30231|c2_g1_i2	KOG0594	6e-14	38	69.9	5	73	116	189	323	Protein kinase PCTAIRE and related kinases	R	General function prediction only
TR30696|c0_g1_i1	KOG0527	3e-05	23	40.7	10	73	272	331	331	HMG-box transcription factor	K	Transcription
TR30959|c0_g1_i1	KOG0540	7e-21	54	92.7	34	104	20	87	536	3-Methylcrotonyl-CoA carboxylase, non-biotin containing subunit/Acetyl-CoA carboxylase carboxyl transferase, subunit beta	EI	Multiple classes
TR31284|c0_g2_i3	KOG2692	4e-12	32	63.6	1	66	268	335	376	Sialyltransferase	G	Carbohydrate transport and metabolism
TR31546|c0_g1_i1	KOG0190	4e-11	38	60.7	1	60	72	131	493	Protein disulfide isomerase (prolyl 4-hydroxylase beta subunit)	O	Posttranslational modification, protein turnover, chaperones
TR31892|c0_g1_i1	KOG4134	2e-18	37	84.7	1	76	25	101	253	DNA-dependent RNA polymerase I	K	Transcription
TR32114|c0_g3_i5	KOG0257	1e-49	68	188	2	108	167	273	420	Kynurenine aminotransferase, glutamine transaminase K	E	Amino acid transport and metabolism
TR32372|c0_g6_i1	KOG1944	7e-07	33	46.2	20	86	45	113	222	Peroxisomal membrane protein MPV17 and related proteins	R	General function prediction only
TR32584|c0_g1_i1	KOG2361	6e-26	50	109	1	80	88	167	264	Predicted methyltransferase	R	General function prediction only
TR32981|c0_g1_i3	KOG2759	9e-36	59	142	7	108	168	270	442	Vacuolar H+-ATPase V1 sector, subunit H	C	Energy production and conversion
TR33198|c1_g11_i1	KOG0333	6e-25	70	106	1	60	532	591	673	U5 snRNP-like RNA helicase subunit	A	RNA processing and modification
TR33458|c0_g8_i1	KOG2462	2e-12	46	64.8	1	54	192	245	279	C2H2-type Zn-finger protein	K	Transcription
TR33660|c0_g1_i1	KOG0330	8e-28	75	115	1	69	61	129	476	ATP-dependent RNA helicase	A	RNA processing and modification
TR33860|c0_g1_i1	KOG0060	1e-27	63	115	4	90	310	397	659	Long-chain acyl-CoA transporter, ABC superfamily (involved in peroxisome organization and biogenesis)	IR	Multiple classes
TR34149|c0_g3_i3	KOG4796	2e-37	53	148	4	130	475	601	604	RNA polymerase II elongation factor	K	Transcription
TR34592|c1_g5_i1	KOG0315	4e-06	37	43.8	3	37	248	276	311	G-protein beta subunit-like protein (contains WD40 repeats)	R	General function prediction only
TR34988|c0_g4_i1	KOG4205	3e-22	47	97.4	10	102	1	93	311	RNA-binding protein musashi/mRNA cleavage and polyadenylation factor I complex, subunit HRP1	A	RNA processing and modification
TR35589|c1_g1_i1	KOG0287	3e-04	23	37.4	1	51	37	79	442	Postreplication repair protein RAD18	L	Replication, recombination and repair
TR35788|c0_g1_i1	KOG0200	1e-17	38	82.6	1	85	527	609	609	Fibroblast/platelet-derived growth factor receptor and related receptor tyrosine kinases	T	Signal transduction mechanisms
TR36683|c0_g1_i1	KOG3415	3e-34	58	137	10	107	17	114	129	Putative Rab5-interacting protein	U	Intracellular trafficking, secretion, and vesicular transport
TR37106|c1_g1_i1	KOG0609	4e-38	47	150	2	115	121	234	542	Calcium/calmodulin-dependent serine protein kinase/membrane-associated guanylate kinase	T	Signal transduction mechanisms
TR37257|c3_g3_i1	KOG1195	1e-82	50	300	1	254	310	567	567	Arginyl-tRNA synthetase	J	Translation, ribosomal structure and biogenesis
TR37486|c0_g1_i1	KOG3659	3e-22	47	98.5	56	147	390	482	629	Sodium-neurotransmitter symporter	T	Signal transduction mechanisms
TR37682|c2_g1_i1	KOG1058	4e-38	61	150	1	101	371	471	948	Vesicle coat complex COPI, beta subunit	U	Intracellular trafficking, secretion, and vesicular transport
TR38536|c0_g5_i1	KOG0810	2e-19	55	88.0	1	81	150	232	297	SNARE protein Syntaxin 1 and related proteins	U	Intracellular trafficking, secretion, and vesicular transport
TR38961|c0_g2_i1	KOG3296	3e-06	62	44.1	1	27	282	308	308	Translocase of outer mitochondrial membrane complex, subunit TOM40	U	Intracellular trafficking, secretion, and vesicular transport
TR39222|c0_g2_i1	KOG1626	1e-104	54	370	1	285	3	278	279	Inorganic pyrophosphatase/Nucleosome remodeling factor, subunit NURF38	C	Energy production and conversion
TR39471|c0_g1_i1	KOG3742	2e-35	55	140	1	96	1	95	692	Glycogen synthase	G	Carbohydrate transport and metabolism
TR39657|c1_g4_i1	KOG3211	6e-14	53	69.6	2	67	146	211	230	Predicted endoplasmic reticulum membrane protein Lec35/MPDU1 involved in monosaccharide-P-dolichol utilization	R	General function prediction only
TR39834|c0_g1_i1	KOG0568	4e-07	30	46.7	1	64	271	336	342	Molecular chaperone (DnaJ superfamily)	O	Posttranslational modification, protein turnover, chaperones
TR40058|c1_g1_i1	KOG0157	0.001	24	35.8	2	58	37	90	497	Cytochrome P450 CYP4/CYP19/CYP26 subfamilies	QI	Multiple classes
TR40604|c1_g1_i1	KOG3900	6e-32	61	129	14	105	309	400	413	Transforming growth factor beta, bone morphogenetic protein and related proteins	T	Signal transduction mechanisms
TR40975|c0_g1_i1	KOG4659	2e-21	59	95.8	94	162	1082	1150	1899	Uncharacterized conserved protein (Rhs family)	S	Function unknown
TR41453|c0_g2_i1	KOG3264	4e-16	49	77.0	1	55	1	54	221	Uncharacterized conserved protein	S	Function unknown
TR41843|c1_g1_i1	KOG3022	3e-95	56	342	8	266	42	296	300	Predicted ATPase, nucleotide-binding	D	Cell cycle control, cell division, chromosome partitioning
TR42577|c0_g1_i1	KOG1416	1e-19	64	88.5	1	54	379	432	475	tRNA(1-methyladenosine) methyltransferase, subunit GCD10	J	Translation, ribosomal structure and biogenesis
TR42833|c0_g8_i3	KOG0965	4e-06	20	44.0	5	66	521	582	988	Predicted RNA-binding protein, contains SWAP and G-patch domains	R	General function prediction only
TR43438|c0_g3_i1	KOG1349	1e-88	66	320	1	202	107	308	309	Gpi-anchor transamidase	O	Posttranslational modification, protein turnover, chaperones
TR43647|c1_g3_i1	KOG0258	3e-34	65	136	1	81	202	282	475	Alanine aminotransferase	E	Amino acid transport and metabolism
TR43950|c0_g1_i1	KOG0067	5e-09	55	53.2	2	60	375	431	435	Transcription factor CtBP	K	Transcription
TR44464|c0_g1_i1	KOG4802	8e-08	40	49.3	1	55	92	148	516	Adhesion-type protein	W	Extracellular structures
TR44693|c1_g2_i1	KOG0944	6e-04	29	40.3	13	108	634	717	763	Ubiquitin-specific protease UBP14	O	Posttranslational modification, protein turnover, chaperones
TR44916|c0_g7_i1	KOG3754	5e-41	78	159	4	87	355	438	640	Gamma-glutamylcysteine synthetase	H	Coenzyme transport and metabolism
TR45122|c1_g4_i1	KOG1065	4e-34	39	138	4	167	623	768	805	Maltase glucoamylase and related hydrolases, glycosyl hydrolase family 31	G	Carbohydrate transport and metabolism
TR45596|c1_g6_i1	KOG1771	7e-64	42	237	1	229	235	462	464	GPI-alpha-mannosyltransferase III (GPI10/PIG-B) involved in glycosylphosphatidylinositol anchor biosynthesis	MO	Multiple classes
TR45776|c0_g3_i1	KOG3367	1e-43	83	168	1	101	116	216	216	Hypoxanthine-guanine phosphoribosyltransferase	F	Nucleotide transport and metabolism
TR46209|c0_g1_i2	KOG0195	2e-08	34	51.2	1	72	79	150	448	Integrin-linked kinase	T	Signal transduction mechanisms
TR46972|c0_g1_i1	KOG1165	2e-78	68	285	19	176	1	161	449	Casein kinase (serine/threonine/tyrosine protein kinase)	T	Signal transduction mechanisms
TR47205|c0_g8_i3	KOG0384	8e-76	78	276	1	145	705	849	1373	Chromodomain-helicase DNA-binding protein	K	Transcription
TR47447|c0_g1_i1	KOG1080	3e-08	63	50.8	11	43	961	993	1005	Histone H3 (Lys4) methyltransferase complex, subunit SET1 and related methyltransferases	BK	Multiple classes
TR62|c0_g2_i1	KOG1272	9e-83	58	300	5	205	214	416	545	WD40-repeat-containing subunit of the 18S rRNA processing complex	A	RNA processing and modification
TR807|c0_g14_i1	KOG2166	2e-15	46	74.6	1	65	619	677	725	Cullins	D	Cell cycle control, cell division, chromosome partitioning
TR976|c0_g2_i1	KOG1472	2e-19	57	87.4	3	66	642	705	720	Histone acetyltransferase SAGA/ADA, catalytic subunit PCAF/GCN5 and related proteins	BK	Multiple classes
TR1228|c0_g1_i1	KOG2295	3e-13	31	67.8	1	111	79	191	648	C2H2 Zn-finger protein	R	General function prediction only
TR1720|c0_g3_i1	KOG0902	4e-29	24	122	1	182	335	508	1803	Phosphatidylinositol 4-kinase	T	Signal transduction mechanisms
TR1977|c3_g3_i2	KOG3771	8e-36	28	144	1	181	10	182	460	Amphiphysin	U	Intracellular trafficking, secretion, and vesicular transport
TR2154|c1_g3_i3	KOG3773	1e-05	18	42.6	1	123	235	354	354	Adiponutrin and related vesicular transport proteins; predicted alpha/beta hydrolase	U	Intracellular trafficking, secretion, and vesicular transport
TR2410|c0_g1_i1	KOG1700	4e-07	35	48.1	88	146	93	151	200	Regulatory protein MLP and related LIM proteins	TZ	Multiple classes
TR2649|c0_g5_i1	KOG1192	1e-04	36	39.1	6	57	8	59	496	UDP-glucuronosyl and UDP-glucosyl transferase	GC	Multiple classes
TR2830|c1_g2_i1	KOG0748	5e-22	48	96.5	1	85	200	284	286	Predicted membrane proteins, contain hemolysin III domain	RT	Multiple classes
TR3777|c6_g14_i1	KOG3538	0.001	37	37.8	139	195	468	528	845	Disintegrin metalloproteinases with thrombospondin repeats	O	Posttranslational modification, protein turnover, chaperones
TR3945|c0_g5_i1	KOG4132	3e-05	40	40.7	1	30	214	243	260	Uroporphyrinogen III synthase UROS/HEM4	H	Coenzyme transport and metabolism
TR4296|c1_g3_i1	KOG0730	5e-09	36	53.4	9	49	653	693	693	AAA+-type ATPase	O	Posttranslational modification, protein turnover, chaperones
TR4529|c0_g1_i1	KOG1688	2e-76	63	279	2	189	1	188	188	Golgi proteins involved in ER retention (RER)	U	Intracellular trafficking, secretion, and vesicular transport
TR4722|c0_g2_i1	KOG1994	4e-13	37	67.0	12	112	175	268	268	Predicted RNA binding protein, contains G-patch and Zn-finger domains	A	RNA processing and modification
TR4911|c0_g5_i1	KOG1169	7e-25	42	108	86	234	5	139	634	Diacylglycerol kinase	IT	Multiple classes
TR5200|c0_g1_i1	KOG0933	6e-04	27	37.2	16	69	748	801	1174	Structural maintenance of chromosome protein 2 (chromosome condensation complex Condensin, subunit E)	BD	Multiple classes
TR5395|c1_g4_i1	KOG2010	1e-10	67	58.6	1	79	270	348	405	Double stranded RNA binding protein	R	General function prediction only
TR5771|c3_g4_i1	KOG3623	2e-19	41	88.7	14	93	891	970	1007	Homeobox transcription factor SIP1	K	Transcription
TR6066|c0_g2_i1	KOG4004	2e-15	41	74.4	12	104	1	86	259	Matricellular protein Osteonectin/SPARC/BM-40	W	Extracellular structures
TR6281|c0_g1_i2	KOG3660	1e-20	52	92.3	22	104	185	270	629	Sodium-neurotransmitter symporter	T	Signal transduction mechanisms
TR6454|c0_g11_i1	KOG0182	1e-30	63	125	1	81	129	212	246	20S proteasome, regulatory subunit alpha type PSMA6/SCL1	O	Posttranslational modification, protein turnover, chaperones
TR6942|c0_g4_i1	KOG3839	2e-22	56	97.7	1	76	136	211	351	Lectin VIP36, involved in the transport of glycoproteins carrying high mannose-type glycans	U	Intracellular trafficking, secretion, and vesicular transport
TR7183|c3_g4_i1	KOG3733	1e-116	57	412	1	308	258	566	566	Mucolipidin and related proteins (TRML subfamily of transient receptor potential proteins)	P	Inorganic ion transport and metabolism
TR7422|c0_g1_i2	KOG1257	4e-59	60	220	4	143	28	167	582	NADP+-dependent malic enzyme	C	Energy production and conversion
TR7605|c0_g1_i1	KOG1924	6e-28	61	116	1	96	973	1071	1102	RhoA GTPase effector DIA/Diaphanous	TZ	Multiple classes
TR7835|c0_g4_i1	KOG2769	8e-05	18	42.0	28	237	1	166	522	Putative u4/u6 small nuclear ribonucleoprotein	A	RNA processing and modification
TR8055|c0_g1_i2	KOG1903	4e-82	78	297	1	157	61	217	217	Cell cycle-associated protein	D	Cell cycle control, cell division, chromosome partitioning
TR8267|c0_g2_i1	KOG0036	6e-07	32	46.5	1	59	208	271	463	Predicted mitochondrial carrier protein	F	Nucleotide transport and metabolism
TR8500|c0_g4_i1	KOG1607	4e-18	52	83.5	2	62	153	213	318	Protein transporter of the TRAM (translocating chain-associating membrane) superfamily	U	Intracellular trafficking, secretion, and vesicular transport
TR8759|c0_g1_i1	KOG2978	9e-09	56	52.6	1	41	184	224	238	Dolichol-phosphate mannosyltransferase	R	General function prediction only
TR9342|c0_g1_i1	KOG0401	1e-09	40	55.5	11	74	512	576	970	Translation initiation factor 4F, ribosome/mRNA-bridging subunit (eIF-4G)	J	Translation, ribosomal structure and biogenesis
TR9804|c0_g1_i3	KOG0395	4e-70	67	257	1	171	1	170	196	Ras-related GTPase	R	General function prediction only
TR10047|c0_g3_i2	KOG1301	1e-122	61	432	4	323	303	617	621	Vesicle trafficking protein Sly1 (Sec1 family)	U	Intracellular trafficking, secretion, and vesicular transport
TR10220|c0_g1_i1	KOG4076	5e-24	75	103	1	89	27	116	121	Regulator of ATP-sensitive K+ channels Alpha-endosulfine/ARPP-19 and related cAMP-regulated phosphoproteins	TU	Multiple classes
TR10450|c0_g1_i1	KOG1315	4e-18	45	84.3	1	84	215	297	307	Predicted DHHC-type Zn-finger protein	R	General function prediction only
TR10726|c0_g3_i3	KOG2423	1e-112	75	399	1	214	227	440	572	Nucleolar GTPase	R	General function prediction only
TR10880|c10_g3_i1	KOG0156	1e-09	33	55.6	1	73	130	203	489	Cytochrome P450 CYP2 subfamily	Q	Secondary metabolites biosynthesis, transport and catabolism
TR11544|c0_g1_i1	KOG1232	1e-21	51	95.4	1	72	398	471	511	Proteins containing the FAD binding domain	C	Energy production and conversion
TR11742|c0_g2_i1	KOG1047	8e-20	29	90.0	4	117	476	590	613	Bifunctional leukotriene A4 hydrolase/aminopeptidase LTA4H	IOVE	Multiple classes
TR12027|c0_g1_i2	KOG2347	5e-89	37	322	2	351	563	925	934	Sec5 subunit of exocyst complex	U	Intracellular trafficking, secretion, and vesicular transport
TR12718|c0_g1_i4	KOG1099	3e-55	59	208	1	147	149	293	294	SAM-dependent methyltransferase/cell division protein FtsJ	DR	Multiple classes
TR12927|c2_g3_i6	KOG3732	2e-14	45	74.3	170	244	1	70	339	Staufen and related double-stranded-RNA-binding proteins	UK	Multiple classes
TR12927|c2_g3_i6	KOG2777	6e-05	28	43.0	5	73	88	152	542	tRNA-specific adenosine deaminase 1	A	RNA processing and modification
TR13113|c4_g7_i2	KOG2339	1e-46	54	179	1	133	486	618	624	Uncharacterized conserved protein	S	Function unknown
TR13284|c1_g1_i2	KOG3911	3e-12	30	65.0	9	139	215	329	378	Nucleolar protein NOP52/RRP1	A	RNA processing and modification
TR13740|c2_g1_i2	KOG2066	1e-50	62	192	1	140	512	651	846	Vacuolar assembly/sorting protein VPS41	U	Intracellular trafficking, secretion, and vesicular transport
TR13934|c6_g1_i1	KOG2981	5e-09	70	53.1	2	32	1	31	295	Protein involved in autophagocytosis during starvation	R	General function prediction only
TR14451|c2_g1_i1	KOG1366	1e-14	36	72.7	2	118	1290	1409	1436	Alpha-macroglobulin	O	Posttranslational modification, protein turnover, chaperones
TR14708|c1_g6_i2	KOG1313	7e-08	48	49.6	54	97	191	237	309	DHHC-type Zn-finger proteins	R	General function prediction only
TR14872|c0_g3_i2	KOG2116	2e-41	61	165	1	111	1	107	738	Protein involved in plasmid maintenance/nuclear protein involved in lipid metabolism	NI	Multiple classes
TR15422|c1_g5_i1	KOG0784	1e-38	61	151	1	105	269	373	375	Isocitrate dehydrogenase, gamma subunit	E	Amino acid transport and metabolism
TR16014|c1_g3_i1	KOG0515	1e-05	34	42.0	4	72	648	738	752	p53-interacting protein 53BP/ASPP, contains ankyrin and SH3 domains	D	Cell cycle control, cell division, chromosome partitioning
TR16208|c0_g7_i1	KOG3944	3e-07	55	47.2	9	42	6	39	291	Uncharacterized conserved protein	S	Function unknown
TR16424|c1_g3_i1	KOG0566	5e-18	48	83.5	1	62	632	693	1080	Inositol-1,4,5-triphosphate 5-phosphatase (synaptojanin), INP51/INP52/INP53 family	U	Intracellular trafficking, secretion, and vesicular transport
TR16636|c0_g3_i1	KOG0707	8e-16	48	75.8	1	80	148	228	231	Guanylate kinase	F	Nucleotide transport and metabolism
TR16891|c1_g1_i2	KOG4237	7e-15	30	74.2	8	153	72	218	498	Extracellular matrix protein slit, contains leucine-rich and EGF-like repeats	WT	Multiple classes
TR17099|c0_g1_i4	KOG3902	4e-61	31	229	1	327	25	351	352	Histone acetyltransferase PCAF/SAGA, subunit SUPT3H/SPT3	K	Transcription
TR17305|c0_g5_i1	KOG0018	2e-56	52	213	5	271	68	333	1141	Structural maintenance of chromosome protein 1 (sister chromatid cohesion complex Cohesin, subunit SMC1)	D	Cell cycle control, cell division, chromosome partitioning
TR17802|c1_g11_i1	KOG1566	6e-41	73	159	2	113	200	312	342	Conserved protein Mo25	S	Function unknown
TR17988|c0_g1_i2	KOG1882	9e-67	78	246	1	169	125	293	293	Transcriptional regulator SNIP1, contains FHA domain	T	Signal transduction mechanisms
TR18207|c0_g1_i1	KOG2775	2e-15	89	74.6	1	37	262	298	397	Metallopeptidase	R	General function prediction only
TR18744|c0_g2_i1	KOG3437	1e-28	50	118	1	99	84	183	184	Anaphase-promoting complex (APC), subunit 10	DO	Multiple classes
TR19224|c0_g1_i1	KOG3623	3e-11	42	61.0	1	49	280	328	1007	Homeobox transcription factor SIP1	K	Transcription
TR19437|c0_g2_i1	KOG0087	6e-49	77	186	1	105	81	185	222	GTPase Rab11/YPT3, small G protein superfamily	U	Intracellular trafficking, secretion, and vesicular transport
TR19677|c0_g1_i1	KOG0040	2e-28	76	117	1	77	46	122	2399	Ca2+-binding actin-bundling protein (spectrin), alpha chain (EF-Hand protein superfamily)	Z	Cytoskeleton
TR19880|c0_g8_i1	KOG3359	1e-33	50	135	1	101	379	481	723	Dolichyl-phosphate-mannose:protein O-mannosyl transferase	O	Posttranslational modification, protein turnover, chaperones
TR20457|c0_g1_i3	KOG0738	4e-60	69	224	5	156	343	491	491	AAA+-type ATPase	O	Posttranslational modification, protein turnover, chaperones
TR20645|c2_g1_i4	KOG4237	3e-04	30	37.6	16	79	37	101	498	Extracellular matrix protein slit, contains leucine-rich and EGF-like repeats	WT	Multiple classes
TR20834|c0_g1_i1	KOG2715	3e-11	58	60.5	3	45	6	45	210	Uncharacterized conserved protein, contains BTB/POZ domain	R	General function prediction only
TR21046|c0_g1_i1	KOG0559	1e-05	35	42.3	2	59	36	94	457	Dihydrolipoamide succinyltransferase (2-oxoglutarate dehydrogenase, E2 subunit)	C	Energy production and conversion
TR21307|c0_g3_i1	KOG2670	1e-35	75	141	1	84	1	80	433	Enolase	G	Carbohydrate transport and metabolism
TR21496|c0_g4_i1	KOG1354	2e-12	60	64.6	1	48	342	391	433	Serine/threonine protein phosphatase 2A, regulatory subunit	T	Signal transduction mechanisms
TR21742|c1_g1_i1	KOG3481	1e-18	57	85.5	1	66	6	71	87	Uncharacterized conserved protein	S	Function unknown
TR22205|c1_g1_i1	KOG0018	9e-33	71	132	1	74	987	1059	1141	Structural maintenance of chromosome protein 1 (sister chromatid cohesion complex Cohesin, subunit SMC1)	D	Cell cycle control, cell division, chromosome partitioning
TR22660|c2_g2_i1	KOG1040	4e-04	26	37.0	40	74	284	321	325	Polyadenylation factor I complex, subunit, Yth1 (CPSF subunit)	A	RNA processing and modification
TR22866|c0_g4_i1	KOG1739	3e-28	85	117	4	71	24	91	611	Serine/threonine protein kinase GPBP	TV	Multiple classes
TR23290|c1_g1_i1	KOG1134	1e-10	26	58.4	17	80	490	553	728	Uncharacterized conserved protein	R	General function prediction only
TR23530|c0_g1_i1	KOG1166	8e-14	38	69.6	35	113	6	81	974	Mitotic checkpoint serine/threonine protein kinase	D	Cell cycle control, cell division, chromosome partitioning
TR23770|c1_g4_i1	KOG1174	3e-34	29	137	1	94	263	356	564	Anaphase-promoting complex (APC), subunit 7	DO	Multiple classes
TR24162|c0_g2_i1	KOG1187	4e-31	37	127	4	150	199	346	361	Serine/threonine protein kinase	T	Signal transduction mechanisms
TR24344|c0_g1_i1	KOG1683	1e-119	45	422	1	379	10	377	380	Hydroxyacyl-CoA dehydrogenase/enoyl-CoA hydratase	I	Lipid transport and metabolism
TR25044|c3_g1_i6	KOG1561	5e-07	27	49.1	135	239	102	197	307	CCAAT-binding factor, subunit B (HAP2)	K	Transcription
TR25273|c0_g1_i1	KOG4169	3e-25	42	108	1	133	6	137	261	15-hydroxyprostaglandin dehydrogenase and related dehydrogenases	IR	Multiple classes
TR25479|c0_g2_i1	KOG0166	1e-19	60	88.4	1	56	139	194	514	Karyopherin (importin) alpha	U	Intracellular trafficking, secretion, and vesicular transport
TR25736|c0_g1_i1	KOG3980	2e-25	52	107	1	85	283	361	361	RNA 3'-terminal phosphate cyclase	A	RNA processing and modification
TR25912|c0_g6_i1	KOG1315	3e-07	27	47.7	1	61	243	301	307	Predicted DHHC-type Zn-finger protein	R	General function prediction only
TR26156|c0_g3_i1	KOG2527	1e-33	41	136	3	131	17	144	144	Sorting nexin SNX11	U	Intracellular trafficking, secretion, and vesicular transport
TR26761|c0_g1_i2	KOG1809	4e-41	53	162	1	160	1674	1823	1827	Vacuolar protein sorting-associated protein	U	Intracellular trafficking, secretion, and vesicular transport
TR27515|c0_g2_i1	KOG2733	5e-23	41	99.6	3	102	203	302	423	Uncharacterized membrane protein	S	Function unknown
TR27741|c1_g1_i1	KOG0422	2e-61	73	228	1	153	1	153	153	Ubiquitin-protein ligase	O	Posttranslational modification, protein turnover, chaperones
TR28041|c0_g4_i2	KOG0517	3e-13	43	67.3	1	67	205	271	2473	Beta-spectrin	Z	Cytoskeleton
TR28616|c0_g5_i1	KOG2729	2e-22	54	97.6	1	86	1	86	137	ER vesicle integral membrane protein involved in establishing cell polarity, signaling and protein degradation	OUT	Multiple classes
TR28764|c3_g4_i1	KOG4091	8e-18	41	82.7	1	60	403	462	463	Transcription factor	K	Transcription
TR29255|c1_g1_i1	KOG1107	1e-12	34	65.7	1	66	694	760	760	Membrane coat complex Retromer, subunit VPS35	U	Intracellular trafficking, secretion, and vesicular transport
TR29520|c0_g1_i1	KOG1158	9e-13	69	65.8	1	36	485	520	645	NADP/FAD dependent oxidoreductase	C	Energy production and conversion
TR29730|c2_g1_i1	KOG1444	4e-17	41	80.3	20	92	13	85	314	Nucleotide-sugar transporter VRG4/SQV-7	GOU	Multiple classes
TR30023|c0_g1_i1	KOG0081	3e-15	94	73.9	1	36	1	36	219	GTPase Rab27, small G protein superfamily	U	Intracellular trafficking, secretion, and vesicular transport
TR30286|c0_g1_i1	KOG1340	1e-08	18	54.2	10	194	33	203	218	Prosaposin	IG	Multiple classes
TR30742|c1_g1_i2	KOG0349	1e-59	61	222	1	145	419	556	725	Putative DEAD-box RNA helicase DDX1	A	RNA processing and modification
TR30993|c1_g4_i1	KOG4220	4e-04	33	36.9	4	57	447	488	503	Muscarinic acetylcholine receptor	T	Signal transduction mechanisms
TR31345|c2_g1_i1	KOG2042	7e-28	46	117	1	137	484	615	943	Ubiquitin fusion degradation protein-2	O	Posttranslational modification, protein turnover, chaperones
TR31611|c0_g1_i1	KOG0434	2e-05	24	41.5	1	69	813	881	1070	Isoleucyl-tRNA synthetase	J	Translation, ribosomal structure and biogenesis
TR31934|c0_g1_i1	KOG4666	3e-08	12	51.2	76	116	6	46	412	Predicted phosphate acyltransferase, contains PlsC domain	I	Lipid transport and metabolism
TR32429|c0_g2_i1	KOG1954	5e-52	79	196	1	105	130	234	532	Endocytosis/signaling protein EHD1	TU	Multiple classes
TR32626|c0_g1_i1	KOG2525	9e-15	57	72.3	1	65	22	86	496	Folylpolyglutamate synthase	H	Coenzyme transport and metabolism
TR33024|c0_g1_i1	KOG0819	1e-07	46	48.7	1	43	167	209	321	Annexin	U	Intracellular trafficking, secretion, and vesicular transport
TR33526|c0_g3_i1	KOG1814	9e-18	51	82.4	1	66	360	425	445	Predicted E3 ubiquitin ligase	O	Posttranslational modification, protein turnover, chaperones
TR34416|c0_g1_i1	KOG4306	3e-04	35	37.6	5	46	97	138	306	Glycosylphosphatidylinositol-specific phospholipase C	T	Signal transduction mechanisms
TR34636|c2_g5_i1	KOG4796	4e-17	35	82.1	10	182	181	344	604	RNA polymerase II elongation factor	K	Transcription
TR35015|c0_g4_i1	KOG0379	1e-16	38	78.7	2	95	169	261	482	Kelch repeat-containing proteins	R	General function prediction only
TR35175|c0_g2_i3	KOG4161	9e-12	36	62.3	5	73	111	182	272	Methyl-CpG binding transcription regulators	KB	Multiple classes
TR35848|c0_g1_i1	KOG4159	5e-07	36	46.5	8	65	231	288	398	Predicted E3 ubiquitin ligase	O	Posttranslational modification, protein turnover, chaperones
TR36278|c2_g3_i1	KOG1281	3e-28	38	118	1	139	262	401	586	Na+/dicarboxylate, Na+/tricarboxylate and phosphate transporters	P	Inorganic ion transport and metabolism
TR36551|c0_g1_i1	KOG1037	3e-06	40	44.3	7	93	163	233	531	NAD+ ADP-ribosyltransferase Parp, required for poly-ADP ribosylation of nuclear proteins	KLO	Multiple classes
TR36741|c0_g1_i1	KOG1690	1e-33	43	135	3	140	82	215	215	emp24/gp25L/p24 family of membrane trafficking proteins	U	Intracellular trafficking, secretion, and vesicular transport
TR37158|c0_g1_i1	KOG3550	5e-15	46	74.3	57	147	83	171	207	Receptor targeting protein Lin-7	W	Extracellular structures
TR37525|c1_g1_i1	KOG0030	2e-63	78	235	1	151	2	152	152	Myosin essential light chain, EF-Hand protein superfamily	Z	Cytoskeleton
TR37690|c0_g1_i2	KOG1607	3e-17	42	80.8	1	82	223	307	318	Protein transporter of the TRAM (translocating chain-associating membrane) superfamily	U	Intracellular trafficking, secretion, and vesicular transport
TR38088|c0_g5_i3	KOG1027	1e-15	81	75.4	1	49	67	113	903	Serine/threonine protein kinase and endoribonuclease ERN1/IRE1, sensor of the unfolded protein response pathway	T	Signal transduction mechanisms
TR38755|c0_g1_i1	KOG3513	2e-09	33	54.6	2	78	355	429	1051	Neural cell adhesion molecule L1	T	Signal transduction mechanisms
TR38997|c0_g1_i1	KOG4221	6e-52	53	197	1	183	734	919	1381	Receptor mediating netrin-dependent axon guidance	T	Signal transduction mechanisms
TR39262|c1_g2_i2	KOG4387	4e-42	54	165	24	176	34	185	191	Ornithine decarboxylase antizyme	E	Amino acid transport and metabolism
TR39506|c0_g1_i1	KOG2583	2e-12	39	64.6	1	58	186	243	429	Ubiquinol cytochrome c reductase, subunit QCR2	C	Energy production and conversion
TR39897|c0_g1_i3	KOG2020	4e-40	54	157	1	133	742	874	1041	Nuclear transport receptor CRM1/MSN5 (importin beta superfamily)	YU	Multiple classes
TR40382|c0_g2_i1	KOG4255	6e-17	67	79.6	39	93	270	324	439	Uncharacterized conserved protein	S	Function unknown
TR40662|c0_g1_i1	KOG0819	5e-57	67	213	1	140	182	321	321	Annexin	U	Intracellular trafficking, secretion, and vesicular transport
TR40781|c1_g5_i1	KOG3865	8e-38	75	148	1	82	132	213	402	Arrestin	T	Signal transduction mechanisms
TR41259|c0_g2_i1	KOG1443	3e-64	56	239	4	228	8	232	349	Predicted integral membrane protein	S	Function unknown
TR41516|c0_g1_i1	KOG3308	3e-23	35	100	1	103	46	154	225	Uncharacterized protein of the uridine kinase family	F	Nucleotide transport and metabolism
TR41719|c4_g2_i1	KOG2645	2e-92	43	333	1	322	3	315	418	Type I phosphodiesterase/nucleotide pyrophosphatase	R	General function prediction only
TR41869|c1_g1_i1	KOG1080	1e-08	48	52.0	15	65	831	882	1005	Histone H3 (Lys4) methyltransferase complex, subunit SET1 and related methyltransferases	BK	Multiple classes
TR42105|c4_g11_i1	KOG3513	6e-10	31	56.5	2	98	107	216	1051	Neural cell adhesion molecule L1	T	Signal transduction mechanisms
TR42418|c0_g2_i1	KOG1316	1e-43	58	168	1	124	341	464	464	Argininosuccinate lyase	E	Amino acid transport and metabolism
TR43021|c0_g2_i4	KOG2740	4e-44	47	170	2	147	263	407	418	Clathrin-associated protein medium chain	U	Intracellular trafficking, secretion, and vesicular transport
TR43725|c0_g2_i1	KOG3627	9e-25	33	107	15	164	1	165	256	Trypsin	E	Amino acid transport and metabolism
TR43963|c0_g14_i1	KOG1046	2e-22	44	97.8	1	98	412	504	882	Puromycin-sensitive aminopeptidase and related aminopeptidases	EO	Multiple classes
TR44487|c0_g1_i1	KOG3272	1e-19	78	88.5	1	46	1	46	207	Predicted coiled-coil protein	R	General function prediction only
TR44980|c0_g1_i1	KOG0033	7e-25	77	106	1	66	18	78	355	Ca2+/calmodulin-dependent protein kinase, EF-Hand protein superfamily	T	Signal transduction mechanisms
TR45166|c3_g9_i1	KOG1190	4e-14	79	70.5	1	39	322	360	492	Polypyrimidine tract-binding protein	A	RNA processing and modification
TR45468|c0_g3_i1	KOG1237	2e-04	38	38.4	3	41	529	567	571	H+/oligopeptide symporter	E	Amino acid transport and metabolism
TR45641|c0_g1_i1	KOG1197	1e-65	37	244	3	270	71	329	336	Predicted quinone oxidoreductase	CR	Multiple classes
TR45810|c5_g2_i1	KOG2128	6e-33	50	133	1	116	916	1027	1401	Ras GTPase-activating protein family - IQGAP	T	Signal transduction mechanisms
TR46023|c0_g1_i1	KOG1716	1e-27	40	116	2	170	4	171	285	Dual specificity phosphatase	V	Defense mechanisms
TR46239|c2_g3_i5	KOG1118	2e-90	59	326	1	248	99	366	366	Lysophosphatidic acid acyltransferase endophilin/SH3GL, involved in synaptic vesicle formation	IT	Multiple classes
TR46423|c0_g1_i1	KOG1889	3e-55	52	207	2	137	148	283	579	Putative phosphoinositide phosphatase	I	Lipid transport and metabolism
TR46619|c0_g1_i2	KOG2854	2e-70	61	259	1	185	5	187	343	Possible pfkB family carbohydrate kinase	G	Carbohydrate transport and metabolism
TR46835|c2_g4_i1	KOG3529	4e-22	65	97.0	1	78	123	200	596	Radixin, moesin and related proteins of the ERM family	R	General function prediction only
TR47041|c0_g7_i5	KOG1398	2e-16	19	78.1	5	113	153	265	460	Uncharacterized conserved protein	S	Function unknown
TR47472|c0_g2_i1	KOG2741	5e-86	44	311	1	332	5	348	351	Dimeric dihydrodiol dehydrogenase	GQ	Multiple classes
TR52|c0_g3_i1	KOG3624	2e-37	42	148	1	133	533	660	687	M13 family peptidase	E	Amino acid transport and metabolism
TR245|c0_g1_i1	KOG2059	5e-15	60	73.4	1	54	249	303	800	Ras GTPase-activating protein	T	Signal transduction mechanisms
TR557|c0_g1_i1	KOG1480	2e-42	51	164	1	112	270	380	909	Netrin transmembrane receptor unc-5	T	Signal transduction mechanisms
TR798|c1_g3_i4	KOG0823	2e-32	61	130	8	82	38	112	230	Predicted E3 ubiquitin ligase	O	Posttranslational modification, protein turnover, chaperones
TR960|c0_g10_i1	KOG3526	5e-18	60	83.2	1	64	349	413	629	Subtilisin-like proprotein convertase	O	Posttranslational modification, protein turnover, chaperones
TR1197|c5_g2_i4	KOG0234	2e-87	68	316	1	214	218	433	438	Fructose-6-phosphate 2-kinase/fructose-2,6-biphosphatase	G	Carbohydrate transport and metabolism
TR1457|c4_g2_i3	KOG1399	5e-41	33	161	1	206	233	434	448	Flavin-containing monooxygenase	Q	Secondary metabolites biosynthesis, transport and catabolism
TR1670|c0_g2_i1	KOG1121	3e-06	28	44.1	1	81	380	459	641	Tam3-transposase (Ac family)	L	Replication, recombination and repair
TR1939|c0_g1_i2	KOG3627	1e-44	39	174	1	218	30	256	256	Trypsin	E	Amino acid transport and metabolism
TR2131|c1_g4_i1	KOG0573	1e-25	52	108	4	85	340	419	520	Asparagine synthase	E	Amino acid transport and metabolism
TR2371|c0_g1_i1	KOG2189	2e-16	43	78.0	1	69	596	662	829	Vacuolar H+-ATPase V0 sector, subunit a	C	Energy production and conversion
TR2782|c0_g6_i1	KOG2627	5e-10	34	56.7	1	83	108	198	488	Nuclear protein ES2	R	General function prediction only
TR3268|c0_g3_i1	KOG3769	2e-38	34	153	1	178	53	234	333	Ribonuclease III domain proteins	J	Translation, ribosomal structure and biogenesis
TR3530|c0_g1_i1	KOG4626	7e-25	73	105	1	56	681	736	966	O-linked N-acetylglucosamine transferase OGT	GOT	Multiple classes
TR3756|c0_g1_i1	KOG4145	2e-16	39	78.5	2	114	161	258	340	Allantoicase	F	Nucleotide transport and metabolism
TR3926|c0_g2_i2	KOG1142	6e-06	60	43.2	4	28	218	242	258	Transcription initiation factor TFIID, subunit TAF12 (also component of histone acetyltransferase SAGA)	K	Transcription
TR4687|c0_g1_i1	KOG4194	3e-47	26	184	5	418	20	451	873	Membrane glycoprotein LIG-1	T	Signal transduction mechanisms
TR5192|c0_g12_i1	KOG2366	4e-13	35	66.9	6	84	304	383	414	Alpha-D-galactosidase (melibiase)	G	Carbohydrate transport and metabolism
TR5764|c1_g1_i1	KOG3120	7e-22	43	96.2	8	84	117	194	256	Predicted haloacid dehalogenase-like hydrolase	R	General function prediction only
TR6026|c0_g1_i1	KOG3565	9e-12	44	62.4	1	63	53	113	640	Cdc42-interacting protein CIP4	Z	Cytoskeleton
TR6433|c1_g5_i1	KOG0853	5e-06	32	43.4	16	97	383	465	495	Glycosyltransferase	M	Cell wall/membrane/envelope biogenesis
TR6654|c1_g1_i1	KOG3398	8e-37	67	146	3	138	1	135	135	Transcription factor MBF1	K	Transcription
TR7157|c0_g1_i1	KOG0257	4e-24	44	103	2	91	158	247	420	Kynurenine aminotransferase, glutamine transaminase K	E	Amino acid transport and metabolism
TR7394|c7_g1_i1	KOG0166	4e-34	68	136	1	91	260	351	514	Karyopherin (importin) alpha	U	Intracellular trafficking, secretion, and vesicular transport
TR7572|c2_g4_i2	KOG4215	7e-11	41	59.6	1	82	265	349	432	Hepatocyte nuclear factor 4 and similar steroid hormone receptors	K	Transcription
TR7813|c0_g1_i1	KOG0902	1e-39	80	154	6	76	1662	1732	1803	Phosphatidylinositol 4-kinase	T	Signal transduction mechanisms
TR8490|c0_g2_i1	KOG0534	2e-23	47	101	1	79	207	286	286	NADH-cytochrome b-5 reductase	HC	Multiple classes
TR9027|c0_g1_i1	KOG4279	2e-22	45	98.2	1	83	974	1056	1226	Serine/threonine protein kinase	T	Signal transduction mechanisms
TR9286|c0_g2_i1	KOG1651	2e-10	52	57.9	2	39	128	165	171	Glutathione peroxidase	O	Posttranslational modification, protein turnover, chaperones
TR9552|c0_g1_i1	KOG0925	3e-55	80	207	1	123	269	386	699	mRNA splicing factor ATP-dependent RNA helicase	A	RNA processing and modification
TR10003|c1_g2_i1	KOG2234	1e-19	34	88.8	1	114	197	313	345	Predicted UDP-galactose transporter	G	Carbohydrate transport and metabolism
TR10215|c1_g1_i2	KOG2707	1e-77	51	283	8	235	27	255	405	Predicted metalloprotease with chaperone activity (RNAse H/HSP70 fold)	O	Posttranslational modification, protein turnover, chaperones
TR10422|c0_g1_i1	KOG0549	2e-27	56	115	16	89	114	188	188	FKBP-type peptidyl-prolyl cis-trans isomerase	O	Posttranslational modification, protein turnover, chaperones
TR10718|c0_g3_i1	KOG0927	2e-82	71	299	1	207	307	512	614	Predicted transporter (ABC superfamily)	R	General function prediction only
TR11109|c0_g1_i1	KOG3538	1e-23	47	102	1	130	424	556	845	Disintegrin metalloproteinases with thrombospondin repeats	O	Posttranslational modification, protein turnover, chaperones
TR11991|c2_g1_i1	KOG4720	3e-12	39	64.2	1	68	172	237	391	Ethanolamine kinase	I	Lipid transport and metabolism
TR12280|c2_g1_i1	KOG4759	4e-15	39	73.5	1	91	172	262	263	Ribosome recycling factor	J	Translation, ribosomal structure and biogenesis
TR12481|c0_g2_i1	KOG0717	9e-39	57	152	2	123	9	129	508	Molecular chaperone (DnaJ superfamily)	O	Posttranslational modification, protein turnover, chaperones
TR13096|c0_g2_i1	KOG0374	1e-138	65	486	1	321	1	330	331	Serine/threonine specific protein phosphatase PP1, catalytic subunit	TR	Multiple classes
TR13274|c0_g2_i1	KOG2089	2e-57	53	215	1	166	550	717	718	Metalloendopeptidase family - saccharolysin & thimet oligopeptidase	O	Posttranslational modification, protein turnover, chaperones
TR14131|c0_g1_i1	KOG0660	4e-25	66	106	8	78	249	319	359	Mitogen-activated protein kinase	T	Signal transduction mechanisms
TR14415|c0_g1_i1	KOG4215	2e-18	34	86.6	1	98	29	121	432	Hepatocyte nuclear factor 4 and similar steroid hormone receptors	K	Transcription
TR14658|c7_g3_i1	KOG4637	4e-25	69	107	1	89	108	199	464	Adaptor for phosphoinositide 3-kinase	T	Signal transduction mechanisms
TR14849|c0_g1_i1	KOG0278	3e-30	87	123	1	58	11	68	334	Serine/threonine kinase receptor-associated protein	I	Lipid transport and metabolism
TR15022|c0_g1_i1	KOG2294	1e-15	32	75.7	1	111	128	238	454	Transcription factor of the Forkhead/HNF3 family	K	Transcription
TR15245|c0_g2_i1	KOG2871	2e-26	48	111	2	111	5	110	449	Uncharacterized conserved protein	S	Function unknown
TR15400|c636_g1_i1	KOG1074	4e-06	53	43.6	1	30	903	932	958	Transcriptional repressor SALM	K	Transcription
TR15994|c4_g1_i1	KOG3739	1e-53	36	203	45	246	119	358	634	Stress-activated MAP kinase-interacting protein, Sin1p	T	Signal transduction mechanisms
TR16192|c0_g5_i2	KOG2735	3e-83	59	302	6	218	30	242	466	Phosphatidylserine synthase	I	Lipid transport and metabolism
TR16622|c3_g3_i1	KOG0466	1e-47	89	181	1	91	132	222	466	Translation initiation factor 2, gamma subunit (eIF-2gamma; GTPase)	J	Translation, ribosomal structure and biogenesis
TR16866|c0_g7_i1	KOG2641	5e-12	61	63.4	1	57	166	219	386	Predicted seven transmembrane receptor - rhodopsin family	T	Signal transduction mechanisms
TR17285|c3_g3_i4	KOG0546	3e-71	70	261	1	151	32	182	372	HSP90 co-chaperone CPR7/Cyclophilin	O	Posttranslational modification, protein turnover, chaperones
TR17521|c0_g1_i1	KOG4547	1e-12	27	65.5	1	82	43	123	541	WD40 repeat-containing protein	R	General function prediction only
TR17776|c0_g2_i1	KOG2833	2e-19	60	88.1	1	60	180	239	395	Mevalonate pyrophosphate decarboxylase	I	Lipid transport and metabolism
TR17952|c0_g1_i1	KOG1826	2e-16	31	78.1	1	58	18	75	2724	Ras GTPase activating protein RasGAP/neurofibromin	V	Defense mechanisms
TR18175|c5_g1_i5	KOG4637	2e-45	61	176	9	161	15	124	464	Adaptor for phosphoinositide 3-kinase	T	Signal transduction mechanisms
TR18418|c11_g2_i2	KOG4015	6e-33	57	133	18	124	25	131	133	Fatty acid-binding protein FABP	I	Lipid transport and metabolism
TR18721|c0_g2_i1	KOG0787	1e-49	61	189	1	140	56	195	414	Dehydrogenase kinase	T	Signal transduction mechanisms
TR18958|c0_g2_i1	KOG2493	3e-09	74	54.1	5	31	344	370	512	Na+/Pi symporter	P	Inorganic ion transport and metabolism
TR19187|c0_g1_i2	KOG4010	8e-28	56	117	22	141	40	177	208	Coiled-coil protein TPD52	R	General function prediction only
TR19653|c0_g1_i1	KOG0436	3e-44	57	170	1	114	306	419	578	Methionyl-tRNA synthetase	J	Translation, ribosomal structure and biogenesis
TR19867|c0_g1_i1	KOG0430	9e-10	43	55.7	1	45	111	156	1257	Xanthine dehydrogenase	F	Nucleotide transport and metabolism
TR20015|c0_g1_i2	KOG0708	1e-51	51	196	21	157	223	359	359	Membrane-associated guanylate kinase MAGUK (contains PDZ, SH3, HOOK and GUK domains)	F	Nucleotide transport and metabolism
TR20180|c0_g1_i1	KOG2559	1e-64	34	240	11	248	8	231	318	Predicted pseudouridine synthase	J	Translation, ribosomal structure and biogenesis
TR20427|c0_g2_i7	KOG1366	2e-15	30	75.0	1	97	735	831	1436	Alpha-macroglobulin	O	Posttranslational modification, protein turnover, chaperones
TR20621|c1_g4_i2	KOG4361	4e-10	55	57.0	2	55	294	344	344	BCL2-associated athanogene-like proteins and related BAG family chaperone regulators	T	Signal transduction mechanisms
TR20787|c0_g5_i1	KOG0752	6e-13	38	66.5	1	72	51	128	320	Mitochondrial solute carrier protein	C	Energy production and conversion
TR21020|c0_g1_i1	KOG2462	2e-17	39	82.1	1	108	146	253	279	C2H2-type Zn-finger protein	K	Transcription
TR21438|c0_g4_i1	KOG2856	2e-16	53	77.8	12	71	4	63	472	Adaptor protein PACSIN	TUZ	Multiple classes
TR21707|c0_g1_i1	KOG0200	1e-04	52	39.1	1	25	377	401	609	Fibroblast/platelet-derived growth factor receptor and related receptor tyrosine kinases	T	Signal transduction mechanisms
TR22404|c0_g1_i2	KOG0432	1e-06	46	45.7	1	50	924	973	995	Valyl-tRNA synthetase	J	Translation, ribosomal structure and biogenesis
TR23054|c4_g1_i1	KOG0287	3e-06	32	44.4	2	57	15	66	442	Postreplication repair protein RAD18	L	Replication, recombination and repair
TR23262|c0_g2_i1	KOG3340	4e-14	74	70.5	4	46	23	65	454	Alpha-L-fucosidase	G	Carbohydrate transport and metabolism
TR23763|c1_g2_i1	KOG0004	4e-34	96	136	5	80	1	76	156	Ubiquitin/40S ribosomal protein S27a fusion	J	Translation, ribosomal structure and biogenesis
TR23936|c1_g1_i1	KOG0161	1e-09	55	55.2	1	69	1085	1153	1930	Myosin class II heavy chain	Z	Cytoskeleton
TR24138|c5_g4_i1	KOG4395	3e-09	29	54.8	5	100	128	234	285	Transcription factor Atonal, contains HTH domain	K	Transcription
TR24320|c0_g1_i1	KOG0161	1e-24	62	105	1	72	732	803	1930	Myosin class II heavy chain	Z	Cytoskeleton
TR24756|c2_g8_i3	KOG0756	9e-29	57	118	2	85	215	299	299	Mitochondrial tricarboxylate/dicarboxylate carrier proteins	C	Energy production and conversion
TR25024|c0_g8_i4	KOG1046	7e-40	60	156	1	124	294	418	882	Puromycin-sensitive aminopeptidase and related aminopeptidases	EO	Multiple classes
TR25241|c0_g2_i1	KOG2862	4e-10	48	56.9	8	48	279	319	385	Alanine-glyoxylate aminotransferase AGT1	R	General function prediction only
TR25431|c2_g7_i1	KOG2177	7e-04	41	36.2	1	70	227	300	386	Predicted E3 ubiquitin ligase	O	Posttranslational modification, protein turnover, chaperones
TR25706|c5_g3_i2	KOG0604	5e-53	75	199	1	108	94	201	400	MAP kinase-activated protein kinase 2	T	Signal transduction mechanisms
TR25883|c1_g1_i3	KOG1661	2e-74	56	272	1	223	1	233	237	Protein-L-isoaspartate(D-aspartate) O-methyltransferase	O	Posttranslational modification, protein turnover, chaperones
TR26130|c1_g1_i1	KOG3936	4e-18	43	86.0	1	93	11	100	100	Nitroreductases	C	Energy production and conversion
TR26352|c0_g1_i1	KOG4305	1e-10	14	58.8	1	103	666	773	1029	RhoGEF GTPase	T	Signal transduction mechanisms
TR26755|c10_g1_i2	KOG2607	2e-98	43	353	3	349	2	352	505	CDK5 activator-binding protein	T	Signal transduction mechanisms
TR27044|c0_g2_i1	KOG0307	2e-08	34	51.2	1	73	976	1048	1049	Vesicle coat complex COPII, subunit SEC31	U	Intracellular trafficking, secretion, and vesicular transport
TR27304|c0_g1_i1	KOG2493	2e-31	66	128	7	98	24	115	512	Na+/Pi symporter	P	Inorganic ion transport and metabolism
TR27493|c1_g2_i2	KOG0696	7e-10	68	56.1	1	29	651	679	683	Serine/threonine protein kinase	T	Signal transduction mechanisms
TR28016|c2_g1_i1	KOG0742	3e-23	47	100	1	80	267	351	630	AAA+-type ATPase	O	Posttranslational modification, protein turnover, chaperones
TR28274|c0_g1_i1	KOG1968	1e-09	31	55.4	2	76	167	242	871	Replication factor C, subunit RFC1 (large subunit)	L	Replication, recombination and repair
TR28593|c0_g1_i1	KOG0164	2e-43	60	168	1	104	431	530	1001	Myosin class I heavy chain	Z	Cytoskeleton
TR28748|c0_g1_i1	KOG4015	7e-07	41	46.3	1	34	83	116	133	Fatty acid-binding protein FABP	I	Lipid transport and metabolism
TR28980|c4_g9_i1	KOG2192	1e-22	90	98.2	1	62	326	387	390	PolyC-binding hnRNP-K protein HRB57A/hnRNP, contains KH domain	AR	Multiple classes
TR29237|c0_g1_i1	KOG0209	3e-44	50	171	1	138	671	809	1160	P-type ATPase	P	Inorganic ion transport and metabolism
TR29698|c0_g5_i1	KOG1526	5e-24	73	103	1	63	174	235	422	NADP-dependent isocitrate dehydrogenase	C	Energy production and conversion
TR30003|c1_g3_i1	KOG2055	5e-21	46	93.1	1	79	225	303	514	WD40 repeat protein	R	General function prediction only
TR30250|c1_g2_i1	KOG0193	4e-23	33	100	1	98	575	677	678	Serine/threonine protein kinase RAF	T	Signal transduction mechanisms
TR30470|c1_g2_i1	KOG2747	3e-06	35	44.3	12	72	89	152	396	Histone acetyltransferase (MYST family)	B	Chromatin structure and dynamics
TR30711|c1_g2_i1	KOG1294	1e-15	49	75.0	9	82	213	293	335	Apurinic/apyrimidinic endonuclease and related enzymes	L	Replication, recombination and repair
TR31108|c0_g1_i1	KOG1579	2e-11	51	61.1	5	54	10	59	317	Homocysteine S-methyltransferase	E	Amino acid transport and metabolism
TR31296|c0_g1_i1	KOG2494	8e-06	48	42.7	8	54	277	322	331	C3H1-type Zn-finger protein	K	Transcription
TR31562|c0_g1_i1	KOG3036	3e-08	92	50.7	1	28	160	187	293	Protein involved in cell differentiation/sexual development	R	General function prediction only
TR32135|c0_g5_i2	KOG0740	3e-22	61	97.4	1	72	273	344	428	AAA+-type ATPase	O	Posttranslational modification, protein turnover, chaperones
TR32381|c1_g4_i4	KOG2462	2e-19	38	89.5	35	156	131	253	279	C2H2-type Zn-finger protein	K	Transcription
TR32820|c0_g1_i1	KOG4571	3e-15	47	74.3	3	93	199	289	294	Activating transcription factor 4	K	Transcription
TR32997|c0_g1_i1	KOG2092	6e-34	53	136	1	99	285	381	381	Uncharacterized conserved protein	S	Function unknown
TR33236|c0_g2_i1	KOG3659	6e-33	50	133	5	106	58	159	629	Sodium-neurotransmitter symporter	T	Signal transduction mechanisms
TR33667|c2_g5_i1	KOG0145	1e-08	84	52.0	1	26	335	360	360	RNA-binding protein ELAV/HU (RRM superfamily)	A	RNA processing and modification
TR33867|c0_g10_i1	KOG2641	5e-15	36	73.4	1	91	242	335	386	Predicted seven transmembrane receptor - rhodopsin family	T	Signal transduction mechanisms
TR34164|c0_g1_i2	KOG2989	2e-47	60	182	1	160	1	157	253	Uncharacterized conserved protein	S	Function unknown
TR34377|c3_g15_i1	KOG3865	3e-31	74	126	1	71	127	197	402	Arrestin	T	Signal transduction mechanisms
TR34610|c0_g1_i1	KOG3695	2e-57	30	215	1	167	5	175	825	Uncharacterized conserved protein	S	Function unknown
TR34999|c2_g4_i1	KOG2289	1e-08	37	52.2	20	77	244	301	316	Rhomboid family proteins	T	Signal transduction mechanisms
TR35346|c0_g4_i1	KOG2622	4e-40	34	157	1	138	180	334	510	Putative myrosinase precursor	V	Defense mechanisms
TR35621|c0_g1_i1	KOG2039	6e-09	41	53.1	8	59	699	751	875	Transcriptional coactivator p100	K	Transcription
TR35816|c1_g1_i1	KOG0102	3e-31	50	127	1	116	518	633	640	Molecular chaperones mortalin/PBP74/GRP75, HSP70 superfamily	O	Posttranslational modification, protein turnover, chaperones
TR36087|c0_g5_i2	KOG2357	3e-25	51	106	2	93	69	158	440	Uncharacterized conserved protein	S	Function unknown
TR36711|c3_g2_i1	KOG4550	4e-54	67	204	1	164	332	498	606	Predicted membrane protein	S	Function unknown
TR36943|c0_g2_i2	KOG3194	1e-08	36	52.3	1	50	14	63	279	Checkpoint 9-1-1 complex, RAD1 component	DL	Multiple classes
TR37120|c0_g2_i2	KOG3928	1e-58	42	220	4	233	229	460	461	Mitochondrial ribosome small subunit component, mediator of apoptosis DAP3	J	Translation, ribosomal structure and biogenesis
TR37267|c0_g2_i1	KOG2860	9e-29	41	120	6	167	193	352	359	Uncharacterized conserved protein, contains TraB domain	T	Signal transduction mechanisms
TR37504|c0_g1_i1	KOG0856	3e-44	51	172	51	179	20	143	146	Predicted pilin-like transcription factor	O	Posttranslational modification, protein turnover, chaperones
TR37682|c2_g7_i2	KOG1058	5e-36	47	143	1	112	523	634	948	Vesicle coat complex COPI, beta subunit	U	Intracellular trafficking, secretion, and vesicular transport
TR37882|c0_g1_i1	KOG1025	5e-41	53	160	1	135	400	522	1177	Epidermal growth factor receptor EGFR and related tyrosine kinases	T	Signal transduction mechanisms
TR38289|c0_g1_i1	KOG2674	2e-23	48	101	2	70	284	353	409	Cysteine protease required for autophagy - Apg4p/Aut2p	ZU	Multiple classes
TR38542|c5_g3_i2	KOG3725	1e-58	56	219	2	184	197	375	375	SH3 domain protein SH3GLB	T	Signal transduction mechanisms
TR39665|c0_g5_i1	KOG1965	4e-20	57	90.3	1	71	132	202	575	Sodium/hydrogen exchanger protein	P	Inorganic ion transport and metabolism
TR40618|c0_g2_i2	KOG2299	2e-45	58	174	11	130	34	156	301	Ribonuclease HI	L	Replication, recombination and repair
TR40760|c0_g8_i1	KOG2345	3e-23	52	100	1	79	211	290	302	Serine/threonine protein kinase/TGF-beta stimulated factor	KIT	Multiple classes
TR41005|c0_g4_i1	KOG0159	3e-45	36	175	2	159	263	426	519	Cytochrome P450 CYP11/CYP12/CYP24/CYP27 subfamilies	Q	Secondary metabolites biosynthesis, transport and catabolism
TR41219|c0_g1_i1	KOG0430	6e-15	44	73.0	1	45	926	970	1257	Xanthine dehydrogenase	F	Nucleotide transport and metabolism
TR41466|c0_g3_i3	KOG1259	1e-10	33	60.5	9	105	17	117	490	Nischarin, modulator of integrin alpha5 subunit action	TZ	Multiple classes
TR42087|c0_g1_i1	KOG1458	9e-14	72	69.2	1	37	123	159	343	Fructose-1,6-bisphosphatase	G	Carbohydrate transport and metabolism
TR42376|c0_g1_i2	KOG1259	6e-10	32	57.0	37	122	312	398	490	Nischarin, modulator of integrin alpha5 subunit action	TZ	Multiple classes
TR42998|c2_g1_i1	KOG2293	1e-05	34	41.9	7	58	428	482	547	Daxx-interacting protein MSP58/p78, contains FHA domain	KT	Multiple classes
TR43211|c1_g3_i1	KOG0327	2e-09	72	54.2	1	36	362	397	397	Translation initiation factor 4F, helicase subunit (eIF-4A) and related helicases	J	Translation, ribosomal structure and biogenesis
TR43453|c0_g1_i1	KOG4166	3e-21	52	94.0	9	78	318	387	675	Thiamine pyrophosphate-requiring enzyme	EH	Multiple classes
TR43666|c0_g2_i1	KOG3857	1e-64	52	239	1	177	288	465	465	Alcohol dehydrogenase, class IV	C	Energy production and conversion
TR43963|c0_g4_i1	KOG1046	2e-35	47	142	13	149	97	231	882	Puromycin-sensitive aminopeptidase and related aminopeptidases	EO	Multiple classes
TR44726|c0_g1_i1	KOG1241	9e-46	55	176	1	138	555	690	859	Karyopherin (importin) beta 1	YU	Multiple classes
TR44925|c0_g1_i3	KOG3556	4e-05	45	40.4	1	59	667	724	724	Familial cylindromatosis protein	R	General function prediction only
TR45374|c5_g1_i1	KOG3406	3e-06	34	45.7	17	102	17	94	134	40S ribosomal protein S12	J	Translation, ribosomal structure and biogenesis
TR45612|c0_g4_i1	KOG4849	3e-13	40	67.5	1	73	314	402	498	mRNA cleavage factor I subunit/CPSF subunit	A	RNA processing and modification
TR45982|c0_g7_i1	KOG2282	2e-22	72	98.1	1	61	598	658	708	NADH-ubiquinone oxidoreductase, NDUFS1/75 kDa subunit	C	Energy production and conversion
TR46225|c0_g8_i1	KOG3728	1e-38	62	151	1	95	212	306	308	Uridine phosphorylase	F	Nucleotide transport and metabolism
TR46390|c3_g4_i9	KOG3582	4e-49	76	186	9	107	98	193	856	Mlx interactors and related transcription factors	K	Transcription
TR46584|c0_g4_i1	KOG2485	3e-31	55	126	1	92	134	225	335	Conserved ATP/GTP binding protein	R	General function prediction only
TR46810|c0_g2_i1	KOG3500	3e-20	58	90.6	4	81	1	78	84	Vacuolar H+-ATPase V0 sector, subunit M9.7 (M9.2)	C	Energy production and conversion
TR46990|c0_g2_i2	KOG0611	1e-148	45	519	1	500	121	663	668	Predicted serine/threonine protein kinase	R	General function prediction only
TR47235|c2_g1_i1	KOG1327	4e-70	48	258	14	257	2	257	529	Copine	T	Signal transduction mechanisms
TR47452|c3_g2_i2	KOG0163	2e-04	26	40.4	59	158	861	961	1259	Myosin class VI heavy chain	Z	Cytoskeleton
TR670|c4_g1_i1	KOG1373	1e-143	80	502	1	292	2	294	476	Transport protein Sec61, alpha subunit	UO	Multiple classes
TR1055|c1_g2_i1	KOG3701	1e-36	66	145	1	90	323	411	411	TGFbeta receptor signaling protein SMAD and related proteins	TK	Multiple classes
TR1553|c0_g1_i1	KOG0050	4e-20	36	92.1	26	185	478	617	617	mRNA splicing protein CDC5 (Myb superfamily)	AD	Multiple classes
TR1795|c2_g5_i1	KOG1873	1e-13	31	69.0	4	103	641	754	877	Ubiquitin-specific protease	O	Posttranslational modification, protein turnover, chaperones
TR2037|c0_g7_i1	KOG2733	9e-10	69	55.7	1	33	388	420	423	Uncharacterized membrane protein	S	Function unknown
TR2222|c0_g5_i1	KOG0747	6e-47	46	180	1	176	89	264	331	Putative NAD+-dependent epimerases	G	Carbohydrate transport and metabolism
TR2921|c0_g2_i1	KOG4838	1e-08	23	51.9	3	69	119	187	312	Uncharacterized conserved protein	S	Function unknown
TR3641|c0_g1_i1	KOG3688	4e-31	71	127	1	74	228	301	554	Cyclic GMP phosphodiesterase	T	Signal transduction mechanisms
TR3852|c0_g2_i1	KOG1044	8e-32	82	129	1	69	602	670	670	Actin-binding LIM Zn-finger protein Limatin involved in axon guidance	TZ	Multiple classes
TR4003|c0_g1_i1	KOG2043	3e-10	34	57.4	5	96	651	740	896	Signaling protein SWIFT and related BRCT domain proteins	KTDL	Multiple classes
TR4350|c0_g9_i1	KOG3623	3e-18	39	84.1	18	95	884	961	1007	Homeobox transcription factor SIP1	K	Transcription
TR4771|c1_g1_i1	KOG2887	9e-36	47	143	3	139	29	166	175	Membrane protein involved in ER to Golgi transport	U	Intracellular trafficking, secretion, and vesicular transport
TR4947|c0_g1_i1	KOG3220	9e-11	71	59.1	1	35	3	37	225	Similar to bacterial dephospho-CoA kinase	H	Coenzyme transport and metabolism
TR5076|c0_g1_i1	KOG2139	1e-18	36	85.9	1	86	358	440	445	WD40 repeat protein	R	General function prediction only
TR5234|c0_g1_i1	KOG1033	1e-09	42	55.4	8	66	420	478	516	eIF-2alpha kinase PEK/EIF2AK3	J	Translation, ribosomal structure and biogenesis
TR5429|c4_g2_i1	KOG3513	1e-05	26	41.9	3	90	527	594	1051	Neural cell adhesion molecule L1	T	Signal transduction mechanisms
TR5842|c1_g2_i1	KOG2872	9e-29	56	118	1	80	278	357	359	Uroporphyrinogen decarboxylase	H	Coenzyme transport and metabolism
TR6111|c2_g1_i1	KOG2439	1e-25	68	108	1	75	303	377	459	Nuclear architecture related protein	Y	Nuclear structure
TR6295|c1_g1_i1	KOG2456	0.0	58	635	1	446	15	461	477	Aldehyde dehydrogenase	C	Energy production and conversion
TR6500|c0_g1_i1	KOG0526	1e-13	33	70.4	45	162	494	600	615	Nucleosome-binding factor SPN, POB3 subunit	KLB	Multiple classes
TR7013|c4_g4_i1	KOG0940	1e-48	62	186	1	134	226	358	358	Ubiquitin protein ligase RSP5/NEDD4	O	Posttranslational modification, protein turnover, chaperones
TR7642|c0_g2_i2	KOG0629	2e-59	57	222	1	162	347	510	510	Glutamate decarboxylase and related proteins	E	Amino acid transport and metabolism
TR7913|c3_g2_i1	KOG2349	6e-32	32	131	1	168	358	539	585	Na+:iodide/myo-inositol/multivitamin symporters	P	Inorganic ion transport and metabolism
TR8110|c0_g1_i1	KOG0666	1e-83	82	302	2	172	53	222	438	Cyclin C-dependent kinase CDK8	K	Transcription
TR8367|c0_g5_i1	KOG0697	4e-85	70	308	1	183	1	182	379	Protein phosphatase 1B (formerly 2C)	T	Signal transduction mechanisms
TR8579|c0_g1_i1	KOG0603	8e-34	36	137	1	144	296	422	612	Ribosomal protein S6 kinase	T	Signal transduction mechanisms
TR8829|c3_g2_i5	KOG1048	1e-19	38	88.6	1	103	604	702	717	Neural adherens junction protein Plakophilin and related Armadillo repeat proteins	TW	Multiple classes
TR9143|c0_g3_i3	KOG2807	3e-31	54	127	1	102	174	269	378	RNA polymerase II transcription initiation/nucleotide excision repair factor TFIIH, subunit SSL1	KL	Multiple classes
TR9417|c0_g1_i1	KOG3789	9e-07	60	46.1	1	28	243	270	396	Nitrogen permease regulator NLRG/NPR2	P	Inorganic ion transport and metabolism
TR9642|c0_g1_i1	KOG2489	0.0	53	812	36	634	2	592	592	Transmembrane protein	R	General function prediction only
TR10090|c0_g2_i4	KOG0509	2e-24	31	107	7	216	46	257	600	Ankyrin repeat and DHHC-type Zn-finger domain containing proteins	R	General function prediction only
TR10261|c0_g2_i5	KOG2582	3e-32	58	130	1	112	313	418	422	COP9 signalosome, subunit CSN3	OT	Multiple classes
TR11821|c0_g1_i1	KOG0152	3e-14	41	70.8	2	74	259	331	463	Spliceosomal protein FBP11/Splicing factor PRP40	A	RNA processing and modification
TR12099|c5_g10_i3	KOG0190	1e-58	38	220	2	272	51	313	493	Protein disulfide isomerase (prolyl 4-hydroxylase beta subunit)	O	Posttranslational modification, protein turnover, chaperones
TR12541|c1_g1_i1	KOG2183	2e-31	55	127	1	87	88	175	492	Prolylcarboxypeptidase (angiotensinase C)	OR	Multiple classes
TR12793|c0_g3_i1	KOG1245	2e-24	22	107	33	243	1073	1331	1404	Chromatin remodeling complex WSTF-ISWI, large subunit (contains heterochromatin localization, PHD and BROMO domains)	B	Chromatin structure and dynamics
TR12998|c0_g1_i1	KOG4458	6e-28	67	115	1	74	1	78	78	Nitric oxide synthase-binding protein, contains PTB domain	T	Signal transduction mechanisms
TR13168|c5_g6_i1	KOG0326	8e-67	70	246	1	154	155	307	459	ATP-dependent RNA helicase	A	RNA processing and modification
TR13351|c0_g1_i1	KOG0197	4e-07	28	47.2	1	91	3	105	468	Tyrosine kinases	T	Signal transduction mechanisms
TR13998|c0_g2_i1	KOG4145	2e-14	44	71.2	2	78	24	101	340	Allantoicase	F	Nucleotide transport and metabolism
TR14267|c0_g2_i1	KOG1130	4e-05	26	40.5	1	51	533	615	639	Predicted G-alpha GTPase interaction protein, contains GoLoco domain	T	Signal transduction mechanisms
TR14513|c5_g1_i1	KOG1192	2e-04	39	38.0	5	42	2	39	496	UDP-glucuronosyl and UDP-glucosyl transferase	GC	Multiple classes
TR14764|c0_g1_i1	KOG4687	1e-06	32	45.6	6	78	193	267	389	Uncharacterized coiled-coil protein	S	Function unknown
TR15083|c3_g7_i2	KOG2417	7e-52	76	196	4	124	246	366	462	Predicted G-protein coupled receptor	T	Signal transduction mechanisms
TR15374|c0_g2_i1	KOG2748	1e-31	82	128	1	85	1	85	369	Uncharacterized conserved protein, contains chromo domain	B	Chromatin structure and dynamics
TR16095|c1_g3_i1	KOG2967	2e-37	41	149	1	170	127	297	314	Uncharacterized conserved protein	S	Function unknown
TR16272|c0_g1_i1	KOG4446	1e-08	24	51.6	1	82	119	216	471	Uncharacterized conserved protein	S	Function unknown
TR16739|c0_g1_i1	KOG0283	3e-91	36	329	4	338	115	433	712	WD40 repeat-containing protein	S	Function unknown
TR17389|c1_g2_i1	KOG0532	3e-07	45	47.3	1	61	133	192	722	Leucine-rich repeat (LRR) protein, contains calponin homology domain	Z	Cytoskeleton
TR17838|c0_g9_i1	KOG1305	1e-05	25	42.1	2	72	305	375	411	Amino acid transporter protein	E	Amino acid transport and metabolism
TR18061|c0_g7_i3	KOG0287	3e-04	58	37.4	1	36	323	358	442	Postreplication repair protein RAD18	L	Replication, recombination and repair
TR18795|c3_g9_i3	KOG4313	1e-13	48	68.9	1	64	238	300	306	Thiamine pyrophosphokinase	F	Nucleotide transport and metabolism
TR19065|c1_g1_i3	KOG2077	8e-04	25	38.2	5	145	255	423	832	JNK/SAPK-associated protein-1	T	Signal transduction mechanisms
TR19540|c0_g1_i1	KOG1025	8e-31	53	125	1	105	289	386	1177	Epidermal growth factor receptor EGFR and related tyrosine kinases	T	Signal transduction mechanisms
TR19952|c0_g1_i1	KOG3020	1e-49	31	190	1	259	17	294	296	TatD-related DNase	L	Replication, recombination and repair
TR20267|c0_g1_i1	KOG2392	5e-86	38	312	99	473	3	380	380	Serpin	V	Defense mechanisms
TR20514|c1_g3_i1	KOG0624	2e-34	72	137	2	89	413	504	504	dsRNA-activated protein kinase inhibitor P58, contains TPR and DnaJ domains	V	Defense mechanisms
TR20911|c1_g2_i1	KOG1234	2e-46	60	180	94	214	1	121	363	ABC (ATP binding cassette) 1 protein	R	General function prediction only
TR21128|c0_g3_i1	KOG4335	1e-155	27	543	105	609	1	486	558	FERM domain-containing protein KRIT1	T	Signal transduction mechanisms
TR21355|c0_g2_i1	KOG3012	7e-87	63	314	1	257	1	259	259	Uncharacterized conserved protein	S	Function unknown
TR21580|c0_g6_i1	KOG4173	1e-27	67	115	2	76	108	183	253	Alpha-SNAP protein	U	Intracellular trafficking, secretion, and vesicular transport
TR21832|c1_g1_i2	KOG4064	6e-84	61	304	1	195	1	196	196	Cysteine dioxygenase CDO1	E	Amino acid transport and metabolism
TR22050|c0_g4_i1	KOG3798	5e-04	46	36.9	1	28	310	337	343	Predicted Zn-dependent hydrolase (beta-lactamase superfamily)	R	General function prediction only
TR22262|c0_g1_i1	KOG0857	5e-88	81	317	1	211	1	212	212	60s ribosomal protein L10	J	Translation, ribosomal structure and biogenesis
TR22485|c3_g9_i1	KOG4577	2e-10	45	57.8	1	57	168	224	383	Transcription factor LIM3, contains LIM and HOX domains	K	Transcription
TR22725|c1_g6_i1	KOG2867	6e-36	62	142	1	91	220	310	367	Phosphotyrosyl phosphatase activator	DT	Multiple classes
TR22933|c1_g1_i1	KOG0034	2e-07	42	47.6	5	70	128	187	187	Ca2+/calmodulin-dependent protein phosphatase (calcineurin subunit B), EF-Hand superfamily protein	T	Signal transduction mechanisms
TR23123|c0_g2_i1	KOG3030	1e-21	38	95.4	1	116	27	146	317	Lipid phosphate phosphatase and related enzymes of the PAP2 family	I	Lipid transport and metabolism
TR23358|c0_g1_i1	KOG3607	2e-06	30	45.0	10	82	96	164	716	Meltrins, fertilins and related Zn-dependent metalloproteinases of the ADAMs family	O	Posttranslational modification, protein turnover, chaperones
TR23620|c2_g2_i1	KOG2110	1e-66	57	247	1	196	171	365	391	Uncharacterized conserved protein, contains WD40 repeats	S	Function unknown
TR24200|c0_g6_i1	KOG4523	3e-08	34	50.6	2	64	19	81	157	Uncharacterized conserved protein	S	Function unknown
TR24374|c0_g2_i1	KOG1707	9e-17	44	79.2	1	67	364	428	625	Predicted Ras related/Rac-GTP binding protein	V	Defense mechanisms
TR24602|c0_g1_i1	KOG4059	2e-28	48	117	9	102	24	113	193	Uncharacterized conserved protein	S	Function unknown
TR24885|c3_g1_i1	KOG2735	7e-15	40	73.4	1	80	371	451	466	Phosphatidylserine synthase	I	Lipid transport and metabolism
TR25127|c1_g1_i3	KOG0214	3e-86	71	311	3	192	2	188	1141	RNA polymerase II, second largest subunit	K	Transcription
TR25335|c0_g2_i1	KOG1764	1e-13	58	68.9	1	53	309	361	381	5'-AMP-activated protein kinase, gamma subunit	C	Energy production and conversion
TR25518|c2_g1_i1	KOG2515	7e-12	35	63.0	7	108	144	212	568	Mannosyltransferase	MU	Multiple classes
TR25975|c1_g1_i1	KOG2212	3e-32	65	130	1	92	413	504	504	Alpha-amylase	G	Carbohydrate transport and metabolism
TR26198|c0_g2_i1	KOG1588	1e-04	38	38.9	13	56	29	68	259	RNA-binding protein Sam68 and related KH domain proteins	A	RNA processing and modification
TR26851|c0_g1_i2	KOG0191	5e-16	34	76.8	1	105	93	191	383	Thioredoxin/protein disulfide isomerase	O	Posttranslational modification, protein turnover, chaperones
TR27142|c0_g9_i2	KOG0268	3e-18	47	83.9	1	65	353	417	433	Sof1-like rRNA processing protein (contains WD40 repeats)	A	RNA processing and modification
TR27416|c0_g4_i1	KOG3627	5e-17	39	80.0	1	86	171	256	256	Trypsin	E	Amino acid transport and metabolism
TR27563|c0_g2_i1	KOG2201	3e-53	46	202	6	168	50	202	371	Pantothenate kinase PanK and related proteins	H	Coenzyme transport and metabolism
TR27862|c0_g1_i1	KOG3706	6e-06	41	43.1	4	58	573	627	629	Uncharacterized conserved protein	S	Function unknown
TR28400|c0_g2_i1	KOG0882	5e-10	70	56.9	33	62	1	30	558	Cyclophilin-related peptidyl-prolyl cis-trans isomerase	O	Posttranslational modification, protein turnover, chaperones
TR28676|c0_g3_i4	KOG0783	3e-07	31	47.4	1	91	192	284	1267	Uncharacterized conserved protein, contains ankyrin and BTB/POZ domains	S	Function unknown
TR28891|c2_g1_i1	KOG1991	2e-09	51	55.3	1	39	407	451	1010	Nuclear transport receptor RANBP7/RANBP8 (importin beta superfamily)	YU	Multiple classes
TR29088|c0_g1_i1	KOG0666	3e-26	69	110	1	69	5	80	438	Cyclin C-dependent kinase CDK8	K	Transcription
TR29323|c0_g3_i1	KOG4555	3e-17	46	80.5	1	99	1	95	175	TPR repeat-containing protein	S	Function unknown
TR29581|c0_g4_i3	KOG1684	3e-14	47	70.7	5	55	339	389	401	Enoyl-CoA hydratase	I	Lipid transport and metabolism
TR29813|c0_g1_i1	KOG1113	7e-38	38	151	1	210	157	289	368	cAMP-dependent protein kinase types I and II, regulatory subunit	T	Signal transduction mechanisms
TR30092|c0_g1_i1	KOG0516	7e-08	30	49.8	8	90	838	920	1047	Dystonin, GAS (Growth-arrest-specific protein), and related proteins	Z	Cytoskeleton
TR30350|c0_g1_i1	KOG4292	3e-09	27	54.6	19	113	292	390	454	Cubilin, multiligand receptor mediating cobalamin absorption	H	Coenzyme transport and metabolism
TR30867|c0_g1_i1	KOG1605	9e-10	45	55.8	1	53	207	259	262	TFIIF-interacting CTD phosphatase, including NLI-interacting factor (involved in RNA polymerase II regulation)	K	Transcription
TR31013|c0_g1_i1	KOG2210	7e-27	32	113	2	143	251	392	392	Oxysterol-binding protein	T	Signal transduction mechanisms
TR31196|c0_g5_i2	KOG4205	3e-15	35	74.7	1	111	37	156	311	RNA-binding protein musashi/mRNA cleavage and polyadenylation factor I complex, subunit HRP1	A	RNA processing and modification
TR31418|c0_g11_i4	KOG2655	5e-35	48	141	1	153	234	366	366	Septin family protein (P-loop GTPase)	DZU	Multiple classes
TR31742|c0_g1_i1	KOG0225	3e-19	40	88.1	2	122	258	381	394	Pyruvate dehydrogenase E1, alpha subunit	C	Energy production and conversion
TR32233|c0_g5_i1	KOG4561	6e-05	25	39.9	1	74	115	187	281	Uncharacterized conserved protein, contains TBC domain	TR	Multiple classes
TR32510|c1_g4_i3	KOG3631	6e-43	83	165	1	90	276	365	365	Alpha-parvin and related focal adhesion proteins	Z	Cytoskeleton
TR32882|c2_g1_i2	KOG2873	2e-36	34	145	6	151	63	214	284	Ubiquinol cytochrome c reductase assembly protein CBP3	C	Energy production and conversion
TR33078|c0_g8_i2	KOG1300	7e-31	46	126	11	138	345	475	593	Vesicle trafficking protein Sec1	U	Intracellular trafficking, secretion, and vesicular transport
TR33309|c2_g4_i1	KOG2462	4e-18	41	84.1	7	124	131	249	279	C2H2-type Zn-finger protein	K	Transcription
TR33579|c1_g2_i1	KOG4228	6e-14	37	69.7	1	69	776	844	1087	Protein tyrosine phosphatase	T	Signal transduction mechanisms
TR33743|c0_g1_i1	KOG4563	8e-07	31	45.9	1	54	41	94	400	Cell cycle-regulated histone H1-binding protein	BD	Multiple classes
TR34005|c0_g2_i2	KOG2398	2e-45	31	177	25	284	3	254	611	Predicted proline-serine-threonine phosphatase-interacting protein (PSTPIP)	D	Cell cycle control, cell division, chromosome partitioning
TR34273|c0_g1_i1	KOG0366	1e-45	62	175	1	123	1	123	329	Protein geranylgeranyltransferase type II, beta subunit	O	Posttranslational modification, protein turnover, chaperones
TR34654|c0_g1_i1	KOG3492	2e-91	75	328	1	180	1	180	180	Ribosome biogenesis protein NIP7	J	Translation, ribosomal structure and biogenesis
TR34859|c0_g1_i1	KOG3208	4e-39	51	154	1	168	1	154	231	SNARE protein GS28	U	Intracellular trafficking, secretion, and vesicular transport
TR35060|c0_g1_i1	KOG4216	3e-22	58	97.0	1	72	386	457	479	Steroid hormone nuclear receptor	K	Transcription
TR35240|c2_g2_i1	KOG1840	8e-07	17	46.1	1	70	88	156	508	Kinesin light chain	Z	Cytoskeleton
TR35426|c0_g7_i1	KOG1047	7e-17	45	79.6	1	68	529	596	613	Bifunctional leukotriene A4 hydrolase/aminopeptidase LTA4H	IOVE	Multiple classes
TR35710|c1_g5_i6	KOG3302	7e-31	85	126	1	75	40	114	200	TATA-box binding protein (TBP), component of TFIID and TFIIIB	K	Transcription
TR35967|c0_g1_i1	KOG0430	2e-05	32	41.8	1	58	533	591	1257	Xanthine dehydrogenase	F	Nucleotide transport and metabolism
TR36599|c0_g1_i1	KOG3841	6e-13	57	66.3	5	53	44	99	455	TEF-1 and related transcription factor, TEAD family	K	Transcription
TR36800|c0_g1_i1	KOG4758	3e-21	63	93.9	1	74	139	212	220	Predicted membrane protein	R	General function prediction only
TR37012|c0_g1_i1	KOG1177	6e-08	46	49.9	1	45	43	87	596	Long chain fatty acid acyl-CoA ligase	I	Lipid transport and metabolism
TR37371|c0_g4_i1	KOG0395	1e-33	68	135	1	86	39	124	196	Ras-related GTPase	R	General function prediction only
TR37759|c0_g1_i2	KOG0049	6e-11	21	59.8	1	93	46	126	939	Transcription factor, Myb superfamily	K	Transcription
TR37947|c0_g1_i3	KOG1470	1e-09	37	55.4	2	56	195	250	324	Phosphatidylinositol transfer protein PDR16 and related proteins	I	Lipid transport and metabolism
TR38133|c0_g2_i3	KOG2968	6e-19	45	86.2	4	69	1081	1146	1158	Predicted esterase of the alpha-beta hydrolase superfamily (Neuropathy target esterase), contains cAMP-binding domains	R	General function prediction only
TR38394|c2_g3_i1	KOG2534	6e-24	40	103	1	79	279	353	353	DNA polymerase IV (family X)	L	Replication, recombination and repair
TR38585|c0_g1_i1	KOG1095	7e-34	44	136	5	127	733	850	1025	Protein tyrosine kinase	T	Signal transduction mechanisms
TR38832|c0_g1_i1	KOG0837	1e-18	69	85.5	1	62	215	276	279	Transcriptional activator of the JUN family	K	Transcription
TR39068|c0_g1_i1	KOG1991	5e-33	50	133	1	95	537	632	1010	Nuclear transport receptor RANBP7/RANBP8 (importin beta superfamily)	YU	Multiple classes
TR39364|c0_g1_i2	KOG4220	2e-06	26	45.7	64	145	407	479	503	Muscarinic acetylcholine receptor	T	Signal transduction mechanisms
TR39961|c0_g1_i1	KOG0578	1e-119	79	421	1	223	274	496	550	p21-activated serine/threonine protein kinase	T	Signal transduction mechanisms
TR40478|c5_g1_i1	KOG1025	8e-11	43	59.2	11	61	28	78	1177	Epidermal growth factor receptor EGFR and related tyrosine kinases	T	Signal transduction mechanisms
TR40868|c0_g1_i1	KOG4359	3e-13	48	67.3	15	79	26	91	166	Protein kinase C inhibitor-like protein	R	General function prediction only
TR41111|c0_g2_i1	KOG2358	5e-51	49	195	52	242	5	201	213	NifU-like domain-containing proteins	O	Posttranslational modification, protein turnover, chaperones
TR41568|c0_g3_i1	KOG2792	5e-25	41	106	1	100	206	280	280	Putative cytochrome C oxidase assembly protein	C	Energy production and conversion
TR41774|c3_g4_i5	KOG2399	5e-58	32	219	7	346	57	413	605	K+-dependent Na+:Ca2+ antiporter	P	Inorganic ion transport and metabolism
TR41962|c0_g2_i1	KOG1353	8e-29	85	119	32	100	1	69	340	F0F1-type ATP synthase, alpha subunit	C	Energy production and conversion
TR42461|c0_g1_i2	KOG0379	7e-45	30	175	2	308	58	337	482	Kelch repeat-containing proteins	R	General function prediction only
TR42705|c0_g1_i2	KOG2844	2e-21	39	95.0	7	88	486	553	856	Dimethylglycine dehydrogenase precursor	E	Amino acid transport and metabolism
TR43314|c0_g1_i1	KOG1208	3e-44	53	171	1	127	45	173	314	Dehydrogenases with different specificities (related to short-chain alcohol dehydrogenases)	Q	Secondary metabolites biosynthesis, transport and catabolism
TR43561|c0_g6_i1	KOG1553	1e-29	31	123	1	157	4	146	517	Predicted alpha/beta hydrolase BAT5	R	General function prediction only
TR43826|c1_g1_i1	KOG3701	3e-15	82	74.3	1	39	373	411	411	TGFbeta receptor signaling protein SMAD and related proteins	TK	Multiple classes
TR44547|c0_g1_i1	KOG1615	3e-22	63	97.3	5	69	7	71	227	Phosphoserine phosphatase	E	Amino acid transport and metabolism
TR45036|c0_g3_i2	KOG2325	1e-68	32	254	8	394	119	487	488	Predicted transporter/transmembrane protein	R	General function prediction only
TR45236|c0_g3_i1	KOG0287	5e-05	46	40.1	11	38	26	53	442	Postreplication repair protein RAD18	L	Replication, recombination and repair
TR45510|c3_g5_i1	KOG2067	5e-56	59	210	1	142	331	472	472	Mitochondrial processing peptidase, alpha subunit	O	Posttranslational modification, protein turnover, chaperones
TR45705|c0_g1_i1	KOG1025	8e-27	54	112	2	86	534	612	1177	Epidermal growth factor receptor EGFR and related tyrosine kinases	T	Signal transduction mechanisms
TR46292|c1_g1_i1	KOG0078	3e-31	45	127	1	102	77	176	207	GTP-binding protein SEC4, small G protein superfamily, and related Ras family GTP-binding proteins	TU	Multiple classes
TR46671|c2_g2_i1	KOG3868	2e-37	26	150	3	269	131	409	411	Vacuolar H+-ATPase V0 sector, accessory subunit S1 (Ac45)	C	Energy production and conversion
TR46863|c4_g3_i2	KOG0206	2e-61	53	228	1	157	363	538	1151	P-type ATPase	R	General function prediction only
TR47114|c0_g2_i1	KOG1677	4e-17	41	80.4	3	100	127	235	332	CCCH-type Zn-finger protein	R	General function prediction only
TR47543|c1_g12_i1	KOG2378	2e-04	31	40.7	90	250	382	533	573	cAMP-regulated guanine nucleotide exchange factor	T	Signal transduction mechanisms
TR7|c0_g1_i1	KOG0662	2e-28	81	117	1	60	233	292	292	Cyclin-dependent kinase CDK5	UT	Multiple classes
TR180|c0_g2_i1	KOG0166	1e-29	46	122	1	122	387	507	514	Karyopherin (importin) alpha	U	Intracellular trafficking, secretion, and vesicular transport
TR454|c0_g1_i1	KOG3066	5e-05	36	40.0	1	35	89	124	271	Translin-associated protein X	R	General function prediction only
TR921|c0_g1_i1	KOG1577	6e-67	56	247	1	180	24	198	300	Aldo/keto reductase family proteins	R	General function prediction only
TR1136|c0_g4_i1	KOG4219	3e-04	25	37.6	9	78	38	108	423	G protein-coupled receptor	T	Signal transduction mechanisms
TR1406|c0_g1_i1	KOG2189	2e-68	62	252	1	166	400	558	829	Vacuolar H+-ATPase V0 sector, subunit a	C	Energy production and conversion
TR1605|c0_g1_i1	KOG4653	8e-08	32	49.3	2	57	927	982	982	Uncharacterized conserved protein	S	Function unknown
TR2087|c0_g1_i1	KOG3726	2e-07	37	47.7	8	71	543	606	717	Uncharacterized conserved protein	S	Function unknown
TR2271|c2_g3_i4	KOG3557	1e-49	48	189	1	146	30	174	721	Epidermal growth factor receptor kinase substrate	T	Signal transduction mechanisms
TR2728|c5_g1_i4	KOG0165	1e-06	64	45.5	2	52	677	727	1023	Microtubule-associated protein Asp	Z	Cytoskeleton
TR3219|c2_g2_i1	KOG0446	1e-37	19	152	1	410	207	646	657	Vacuolar sorting protein VPS1, dynamin, and related proteins	UR	Multiple classes
TR3434|c0_g2_i1	KOG2841	1e-16	53	78.5	1	58	196	253	254	Structure-specific endonuclease ERCC1-XPF, ERCC1 component	L	Replication, recombination and repair
TR4068|c1_g1_i2	KOG0124	1e-56	81	212	1	128	417	544	544	Polypyrimidine tract-binding protein PUF60 (RRM superfamily)	A	RNA processing and modification
TR4181|c0_g1_i1	KOG3677	1e-132	46	465	20	393	1	357	525	RNA polymerase I-associated factor - PAF67	JK	Multiple classes
TR4396|c0_g1_i1	KOG1074	6e-53	56	200	1	164	306	469	958	Transcriptional repressor SALM	K	Transcription
TR4619|c6_g1_i3	KOG0543	5e-48	45	185	93	280	187	374	397	FKBP-type peptidyl-prolyl cis-trans isomerase	O	Posttranslational modification, protein turnover, chaperones
TR4997|c2_g9_i1	KOG2496	4e-27	50	113	1	84	79	158	325	Cdk activating kinase (CAK)/RNA polymerase II transcription initiation/nucleotide excision repair factor TFIIH/TFIIK, cyclin H subunit	DKL	Multiple classes
TR5294|c0_g1_i1	KOG3637	3e-07	28	47.3	1	82	868	944	1030	Vitronectin receptor, alpha subunit	W	Extracellular structures
TR5473|c0_g1_i2	KOG1353	3e-47	70	180	1	128	85	204	340	F0F1-type ATP synthase, alpha subunit	C	Energy production and conversion
TR5659|c0_g1_i1	KOG2017	9e-26	39	109	1	119	324	427	427	Molybdopterin synthase sulfurylase	H	Coenzyme transport and metabolism
TR6348|c0_g3_i1	KOG2580	3e-34	52	138	2	150	61	211	459	Mitochondrial import inner membrane translocase, subunit TIM44	U	Intracellular trafficking, secretion, and vesicular transport
TR6563|c1_g8_i1	KOG3667	3e-34	66	137	4	113	233	337	682	STAT protein	KT	Multiple classes
TR6838|c0_g1_i1	KOG2353	2e-12	41	64.6	1	70	982	1055	1104	L-type voltage-dependent Ca2+ channel, alpha2/delta subunit	PT	Multiple classes
TR7088|c0_g1_i1	KOG2638	1e-33	44	135	7	128	13	131	498	UDP-glucose pyrophosphorylase	G	Carbohydrate transport and metabolism
TR7275|c1_g1_i1	KOG0745	2e-33	76	134	1	72	208	279	564	Putative ATP-dependent Clp-type protease (AAA+ ATPase superfamily)	O	Posttranslational modification, protein turnover, chaperones
TR7740|c0_g3_i1	KOG3488	6e-18	58	83.1	2	80	1	79	81	Dolichol phosphate-mannose regulatory protein (DPM2)	O	Posttranslational modification, protein turnover, chaperones
TR8174|c0_g1_i1	KOG0618	3e-13	33	68.5	1	101	247	349	1081	Serine/threonine phosphatase 2C containing leucine-rich repeats, similar to SCN circadian oscillatory protein (SCOP)	T	Signal transduction mechanisms
TR8415|c0_g2_i1	KOG3923	2e-17	56	81.5	1	62	281	342	342	D-aspartate oxidase	E	Amino acid transport and metabolism
TR8654|c0_g1_i1	KOG3623	3e-09	42	54.0	10	58	913	961	1007	Homeobox transcription factor SIP1	K	Transcription
TR9208|c0_g3_i2	KOG1828	2e-04	17	40.8	17	91	315	390	418	IRF-2-binding protein CELTIX-1, contains BROMO domain	K	Transcription
TR10156|c5_g1_i1	KOG1074	1e-10	48	58.6	16	69	356	409	958	Transcriptional repressor SALM	K	Transcription
TR10333|c1_g1_i4	KOG0934	2e-25	74	107	1	77	67	143	145	Clathrin adaptor complex, small subunit	U	Intracellular trafficking, secretion, and vesicular transport
TR10647|c0_g1_i1	KOG1155	6e-24	47	102	1	96	170	269	559	Anaphase-promoting complex (APC), Cdc23 subunit	DO	Multiple classes
TR10817|c4_g3_i1	KOG3068	1e-76	66	280	1	269	1	268	268	mRNA splicing factor	A	RNA processing and modification
TR11270|c1_g2_i2	KOG0393	1e-62	67	232	2	132	1	132	198	Ras-related small GTPase, Rho type	R	General function prediction only
TR11654|c1_g6_i1	KOG1914	1e-25	46	108	1	92	529	620	656	mRNA cleavage and polyadenylation factor I complex, subunit RNA14	A	RNA processing and modification
TR11906|c1_g1_i1	KOG2273	5e-33	27	136	1	291	161	498	503	Membrane coat complex Retromer, subunit VPS5/SNX1, Sorting nexins, and related PX domain-containing proteins	U	Intracellular trafficking, secretion, and vesicular transport
TR12423|c0_g1_i1	KOG4412	2e-12	47	64.3	11	83	75	148	226	26S proteasome regulatory complex, subunit PSMD10	O	Posttranslational modification, protein turnover, chaperones
TR12581|c0_g2_i1	KOG3287	2e-36	25	146	1	202	38	234	236	Membrane trafficking protein, emp24/gp25L/p24 family	U	Intracellular trafficking, secretion, and vesicular transport
TR12834|c0_g4_i1	KOG4255	5e-17	41	80.0	1	79	131	207	439	Uncharacterized conserved protein	S	Function unknown
TR13037|c0_g1_i1	KOG2491	1e-31	77	128	1	75	119	193	674	Nuclear matrix protein	Y	Nuclear structure
TR13405|c0_g2_i1	KOG2481	1e-118	71	420	3	280	1	277	570	Protein required for normal rRNA processing	A	RNA processing and modification
TR13882|c1_g1_i1	KOG3540	5e-34	57	137	11	118	512	615	615	Beta amyloid precursor protein	R	General function prediction only
TR14339|c5_g1_i1	KOG0712	5e-46	51	177	6	157	111	262	337	Molecular chaperone (DnaJ superfamily)	O	Posttranslational modification, protein turnover, chaperones
TR15153|c0_g2_i2	KOG2392	8e-20	36	89.7	1	119	245	367	380	Serpin	V	Defense mechanisms
TR15400|c282_g2_i2	KOG0156	2e-07	34	47.9	13	89	153	228	489	Cytochrome P450 CYP2 subfamily	Q	Secondary metabolites biosynthesis, transport and catabolism
TR15753|c0_g2_i1	KOG2779	4e-68	68	251	1	150	218	368	421	N-myristoyl transferase	I	Lipid transport and metabolism
TR15925|c0_g2_i2	KOG3847	8e-77	44	281	1	262	150	396	399	Phospholipase A2 (platelet-activating factor acetylhydrolase in humans)	I	Lipid transport and metabolism
TR16136|c0_g2_i2	KOG0508	2e-05	33	41.1	4	69	148	206	615	Ankyrin repeat protein	R	General function prediction only
TR16552|c0_g3_i1	KOG2666	2e-51	76	194	1	99	2	100	481	UDP-glucose/GDP-mannose dehydrogenase	GT	Multiple classes
TR17210|c0_g7_i1	KOG3022	9e-05	35	39.1	1	34	263	296	300	Predicted ATPase, nucleotide-binding	D	Cell cycle control, cell division, chromosome partitioning
TR17660|c0_g2_i4	KOG0925	4e-59	44	221	1	192	24	211	699	mRNA splicing factor ATP-dependent RNA helicase	A	RNA processing and modification
TR18082|c0_g1_i1	KOG4796	5e-33	61	133	1	114	482	594	604	RNA polymerase II elongation factor	K	Transcription
TR18350|c0_g1_i1	KOG2577	4e-10	36	57.0	1	73	192	262	354	Transcription factor E2F/dimerization partner (TDP)	K	Transcription
TR18623|c1_g3_i1	KOG1028	3e-27	51	113	1	80	339	418	421	Ca2+-dependent phospholipid-binding protein Synaptotagmin, required for synaptic vesicle and secretory granule exocytosis	TU	Multiple classes
TR18886|c1_g1_i1	KOG1663	3e-08	33	50.7	1	59	17	79	237	O-methyltransferase	Q	Secondary metabolites biosynthesis, transport and catabolism
TR19093|c2_g21_i1	KOG2177	1e-15	38	76.6	7	135	11	135	386	Predicted E3 ubiquitin ligase	O	Posttranslational modification, protein turnover, chaperones
TR19354|c3_g1_i2	KOG1584	1e-40	33	159	1	153	136	288	297	Sulfotransferase	R	General function prediction only
TR19954|c4_g5_i5	KOG1983	1e-14	29	72.4	10	112	856	977	993	Tomosyn and related SNARE-interacting proteins	U	Intracellular trafficking, secretion, and vesicular transport
TR20119|c0_g1_i1	KOG3704	1e-82	78	299	1	174	187	360	360	Heparan sulfate D-glucosaminyl 3-O-sulfotransferase	O	Posttranslational modification, protein turnover, chaperones
TR20352|c1_g1_i1	KOG1660	3e-36	55	144	1	117	167	284	399	Sorting nexin SNX6/TFAF2, contains PX domain	V	Defense mechanisms
TR20545|c0_g9_i4	KOG4177	3e-21	47	96.6	134	230	533	629	1143	Ankyrin	M	Cell wall/membrane/envelope biogenesis
TR20736|c0_g2_i3	KOG2307	6e-04	32	36.5	2	41	661	700	705	Low density lipoprotein receptor	U	Intracellular trafficking, secretion, and vesicular transport
TR21176|c2_g1_i1	KOG2148	5e-46	72	176	1	108	760	867	867	Exocyst protein Sec3	U	Intracellular trafficking, secretion, and vesicular transport
TR21377|c1_g1_i1	KOG3576	3e-05	48	40.5	5	39	159	193	267	Ovo and related transcription factors	K	Transcription
TR21849|c1_g1_i1	KOG3938	1e-08	74	51.9	1	31	263	293	334	RGS-GAIP interacting protein GIPC, contains PDZ domain	TU	Multiple classes
TR22084|c0_g2_i1	KOG0213	3e-20	67	90.9	9	61	1120	1172	1172	Splicing factor 3b, subunit 1	A	RNA processing and modification
TR22300|c1_g1_i1	KOG0265	4e-44	75	170	1	108	185	292	338	U5 snRNP-specific protein-like factor and related proteins	A	RNA processing and modification
TR22539|c0_g1_i1	KOG2655	1e-26	73	112	29	110	1	82	366	Septin family protein (P-loop GTPase)	DZU	Multiple classes
TR22779|c0_g4_i1	KOG1586	5e-22	66	96.6	1	66	223	288	288	Protein required for fusion of vesicles in vesicular transport, alpha-SNAP	U	Intracellular trafficking, secretion, and vesicular transport
TR22984|c2_g9_i3	KOG2392	8e-82	37	298	34	405	2	380	380	Serpin	V	Defense mechanisms
TR23192|c0_g1_i1	KOG4477	3e-35	51	142	1	181	3	228	228	RING1 interactor RYBP and related Zn-finger-containing proteins	K	Transcription
TR23404|c0_g6_i1	KOG1391	3e-37	63	147	1	95	134	228	396	Acetyl-CoA acetyltransferase	I	Lipid transport and metabolism
TR23686|c0_g1_i1	KOG3727	1e-57	56	216	10	137	1	127	664	Mitogen inducible gene product (contains ERM and PH domains)	D	Cell cycle control, cell division, chromosome partitioning
TR24082|c3_g1_i1	KOG1134	1e-14	30	72.3	1	68	516	583	728	Uncharacterized conserved protein	R	General function prediction only
TR24435|c2_g1_i1	KOG0137	1e-25	57	108	1	75	383	457	634	Very-long-chain acyl-CoA dehydrogenase	I	Lipid transport and metabolism
TR24661|c0_g1_i1	KOG2468	5e-18	41	83.4	1	72	425	496	510	Dolichol kinase	I	Lipid transport and metabolism
TR25382|c4_g1_i2	KOG1277	6e-98	70	350	1	213	358	570	593	Endosomal membrane proteins, EMP70	U	Intracellular trafficking, secretion, and vesicular transport
TR25622|c0_g1_i1	KOG2285	2e-58	71	218	8	132	541	666	777	E3 ubiquitin ligase, Cullin 1 component	O	Posttranslational modification, protein turnover, chaperones
TR25862|c0_g1_i1	KOG0598	2e-26	48	111	1	87	204	291	357	Ribosomal protein S6 kinase and related proteins	RT	Multiple classes
TR26041|c0_g1_i1	KOG4770	2e-08	63	51.8	1	44	125	168	315	NADH dehydrogenase subunit 1	C	Energy production and conversion
TR26298|c1_g2_i1	KOG4337	5e-12	29	63.2	7	80	306	379	896	Microsomal triglyceride transfer protein	IU	Multiple classes
TR26719|c0_g2_i1	KOG1814	5e-23	33	100	1	131	3	137	445	Predicted E3 ubiquitin ligase	O	Posttranslational modification, protein turnover, chaperones
TR26953|c0_g2_i1	KOG2566	1e-173	51	602	7	503	20	516	518	Beta-glucocerebrosidase	G	Carbohydrate transport and metabolism
TR27436|c0_g4_i3	KOG1444	2e-24	40	105	1	130	83	212	314	Nucleotide-sugar transporter VRG4/SQV-7	GOU	Multiple classes
TR27908|c1_g2_i1	KOG1046	7e-06	30	42.8	6	67	506	563	882	Puromycin-sensitive aminopeptidase and related aminopeptidases	EO	Multiple classes
TR28701|c0_g3_i1	KOG2209	1e-140	74	492	1	312	29	339	445	Oxysterol-binding protein	T	Signal transduction mechanisms
TR28926|c2_g1_i1	KOG0437	7e-52	62	196	1	130	67	196	1080	Leucyl-tRNA synthetase	J	Translation, ribosomal structure and biogenesis
TR29160|c0_g2_i1	KOG4193	1e-04	52	38.9	2	35	548	581	610	G protein-coupled receptors	T	Signal transduction mechanisms
TR29628|c0_g1_i1	KOG1158	1e-04	45	38.8	1	24	175	198	645	NADP/FAD dependent oxidoreductase	C	Energy production and conversion
TR29893|c0_g3_i1	KOG0192	7e-20	34	89.4	2	102	79	185	362	Tyrosine kinase specific for activated (GTP-bound) p21cdc42Hs	T	Signal transduction mechanisms
TR30174|c0_g9_i1	KOG0929	1e-15	39	75.4	1	68	580	643	1514	Guanine nucleotide exchange factor	U	Intracellular trafficking, secretion, and vesicular transport
TR30402|c0_g3_i1	KOG0728	1e-31	73	128	3	95	1	93	404	26S proteasome regulatory complex, ATPase RPT6	O	Posttranslational modification, protein turnover, chaperones
TR30892|c0_g3_i1	KOG1212	1e-74	56	273	1	197	148	345	560	Amidases	JIT	Multiple classes
TR31048|c0_g6_i2	KOG0338	1e-48	68	185	1	113	389	501	691	ATP-dependent RNA helicase	A	RNA processing and modification
TR31246|c2_g15_i1	KOG3866	7e-08	55	49.7	1	58	163	220	442	DNA-binding protein of the nucleobindin family	R	General function prediction only
TR31481|c0_g2_i1	KOG0415	1e-17	57	82.0	1	59	146	204	479	Predicted peptidyl prolyl cis-trans isomerase	O	Posttranslational modification, protein turnover, chaperones
TR31845|c0_g1_i2	KOG2534	1e-39	46	155	7	133	1	127	353	DNA polymerase IV (family X)	L	Replication, recombination and repair
TR32311|c7_g1_i2	KOG2617	1e-111	60	394	1	327	158	450	458	Citrate synthase	C	Energy production and conversion
TR32547|c1_g6_i1	KOG1436	7e-22	45	96.2	1	88	22	109	398	Dihydroorotate dehydrogenase	F	Nucleotide transport and metabolism
TR32768|c0_g1_i1	KOG4516	2e-21	29	94.7	3	110	12	118	118	NADH:ubiquinone oxidoreductase, NDUFC2/B14.5B subunit	C	Energy production and conversion
TR32936|c0_g2_i1	KOG0082	1e-65	62	242	1	167	35	202	354	G-protein alpha subunit (small G protein superfamily)	DT	Multiple classes
TR33112|c1_g1_i1	KOG2085	9e-48	71	182	1	105	329	433	457	Serine/threonine protein phosphatase 2A, regulatory subunit	T	Signal transduction mechanisms
TR33605|c1_g1_i1	KOG1595	3e-22	71	97.5	1	70	87	155	528	CCCH-type Zn-finger protein	R	General function prediction only
TR33790|c0_g2_i1	KOG4493	3e-79	52	288	1	218	1	219	219	Uncharacterized conserved protein	S	Function unknown
TR34073|c0_g6_i1	KOG2879	2e-16	44	77.7	2	64	158	220	298	Predicted E3 ubiquitin ligase	O	Posttranslational modification, protein turnover, chaperones
TR34302|c3_g1_i1	KOG3146	3e-52	42	199	6	191	4	184	228	Dolichyl pyrophosphate phosphatase and related acid phosphatases	I	Lipid transport and metabolism
TR34688|c1_g1_i1	KOG2085	4e-53	68	200	1	142	54	196	457	Serine/threonine protein phosphatase 2A, regulatory subunit	T	Signal transduction mechanisms
TR34923|c1_g4_i2	KOG2763	1e-24	29	106	1	142	95	243	357	Acyl-CoA thioesterase	I	Lipid transport and metabolism
TR35282|c0_g5_i1	KOG0262	2e-14	38	71.5	5	80	1427	1501	1640	RNA polymerase I, large subunit	K	Transcription
TR35476|c0_g5_i1	KOG3623	2e-10	42	58.3	1	53	284	340	1007	Homeobox transcription factor SIP1	K	Transcription
TR35733|c2_g1_i1	KOG4661	2e-18	48	84.8	1	105	38	142	940	Hsp27-ERE-TATA-binding protein/Scaffold attachment factor (SAF-B)	K	Transcription
TR35988|c1_g2_i1	KOG2528	6e-13	44	68.5	1	59	1	58	490	Sorting nexin SNX9/SH3PX1 and related proteins	U	Intracellular trafficking, secretion, and vesicular transport
TR36444|c0_g1_i1	KOG1919	1e-06	41	45.8	17	62	329	370	371	RNA pseudouridylate synthases	A	RNA processing and modification
TR36639|c4_g2_i1	KOG0938	3e-29	55	120	1	78	1	77	446	Adaptor complexes medium subunit family	U	Intracellular trafficking, secretion, and vesicular transport
TR36871|c0_g5_i1	KOG1314	2e-31	51	128	1	108	270	378	414	DHHC-type Zn-finger protein	R	General function prediction only
TR37417|c0_g1_i1	KOG4289	2e-17	35	83.1	4	166	297	452	2531	Cadherin EGF LAG seven-pass G-type receptor	T	Signal transduction mechanisms
TR37633|c0_g1_i1	KOG2655	5e-22	39	97.7	1	130	258	366	366	Septin family protein (P-loop GTPase)	DZU	Multiple classes
TR37792|c3_g1_i6	KOG0105	1e-50	69	193	1	150	5	158	241	Alternative splicing factor ASF/SF2 (RRM superfamily)	A	RNA processing and modification
TR38468|c0_g1_i1	KOG3128	9e-22	62	95.8	1	73	208	281	298	Uncharacterized conserved protein	S	Function unknown
TR38635|c3_g5_i1	KOG2110	3e-13	65	67.3	2	45	309	352	391	Uncharacterized conserved protein, contains WD40 repeats	S	Function unknown
TR39154|c2_g2_i1	KOG2922	4e-24	65	103	3	75	12	83	335	Uncharacterized conserved protein	S	Function unknown
TR39591|c1_g1_i1	KOG0078	1e-87	68	316	1	200	4	203	207	GTP-binding protein SEC4, small G protein superfamily, and related Ras family GTP-binding proteins	TU	Multiple classes
TR39794|c0_g1_i1	KOG4666	1e-10	34	58.9	3	60	321	378	412	Predicted phosphate acyltransferase, contains PlsC domain	I	Lipid transport and metabolism
TR39990|c0_g4_i2	KOG3152	3e-09	28	54.6	1	107	171	274	278	TBP-binding protein, activator of basal transcription (contains rrm motif)	K	Transcription
TR40905|c0_g2_i1	KOG0626	1e-102	42	365	1	306	37	343	524	Beta-glucosidase, lactase phlorizinhydrolase, and related proteins	G	Carbohydrate transport and metabolism
TR41607|c0_g1_i1	KOG3766	9e-20	50	88.9	1	66	206	273	478	Polycomb group protein SCM/L(3)MBT (tumor-supressor in Drosophila and humans)	K	Transcription
TR41812|c2_g4_i1	KOG0794	8e-25	56	105	1	79	75	151	264	CDK8 kinase-activating protein cyclin C	K	Transcription
TR42264|c1_g1_i3	KOG0563	4e-18	63	83.8	1	58	445	499	499	Glucose-6-phosphate 1-dehydrogenase	G	Carbohydrate transport and metabolism
TR42516|c5_g2_i1	KOG3250	3e-09	50	54.2	1	46	160	205	258	COP9 signalosome, subunit CSN7	OT	Multiple classes
TR42968|c1_g1_i1	KOG2283	9e-18	63	82.4	1	49	25	73	434	Clathrin coat dissociation kinase GAK/PTEN/Auxilin and related tyrosine phosphatases	TR	Multiple classes
TR43357|c0_g2_i1	KOG2260	2e-11	40	61.3	1	61	301	362	372	Cell division cycle 37 protein, CDC37	D	Cell cycle control, cell division, chromosome partitioning
TR43613|c0_g1_i1	KOG0375	4e-44	83	169	4	88	57	141	517	Serine-threonine phosphatase 2B, catalytic subunit	R	General function prediction only
TR44127|c0_g1_i1	KOG0787	3e-16	81	77.7	1	38	342	379	414	Dehydrogenase kinase	T	Signal transduction mechanisms
TR44395|c0_g3_i1	KOG4320	4e-15	36	74.2	7	117	3	114	253	Uncharacterized conserved protein	S	Function unknown
TR44625|c0_g1_i1	KOG3627	4e-08	39	50.3	4	64	13	73	256	Trypsin	E	Amino acid transport and metabolism
TR44866|c0_g2_i1	KOG2176	4e-16	41	76.9	1	74	708	780	800	Exocyst complex, subunit SEC15	U	Intracellular trafficking, secretion, and vesicular transport
TR45069|c1_g1_i1	KOG3401	3e-50	88	191	1	145	1	145	145	60S ribosomal protein L26	J	Translation, ribosomal structure and biogenesis
TR45928|c0_g1_i1	KOG1069	9e-55	43	207	2	197	5	203	217	Exosomal 3'-5' exoribonuclease complex, subunit Rrp46	J	Translation, ribosomal structure and biogenesis
TR46125|c0_g2_i1	KOG1554	1e-133	83	467	1	245	9	253	347	COP9 signalosome, subunit CSN5	OT	Multiple classes
TR46332|c0_g2_i2	KOG1619	8e-18	42	82.6	1	100	142	241	245	Cytochrome b	C	Energy production and conversion
TR46736|c0_g1_i1	KOG0682	1e-06	41	45.3	2	42	28	68	500	Ammonia permease	P	Inorganic ion transport and metabolism
TR47164|c2_g7_i1	KOG2368	2e-23	67	101	1	62	250	311	316	Hydroxymethylglutaryl-CoA lyase	CE	Multiple classes
TR47384|c1_g1_i1	KOG1943	4e-19	34	87.4	1	118	975	1090	1133	Beta-tubulin folding cofactor D	O	Posttranslational modification, protein turnover, chaperones
TR47676|c0_g1_i1	KOG1567	2e-37	74	148	1	85	259	343	344	Ribonucleotide reductase, beta subunit	F	Nucleotide transport and metabolism
TR738|c0_g4_i1	KOG0294	1e-54	47	207	1	219	122	336	362	WD40 repeat-containing protein	S	Function unknown
TR942|c0_g1_i5	KOG1703	1e-27	28	116	1	184	297	477	479	Adaptor protein Enigma and related PDZ-LIM proteins	TZ	Multiple classes
TR1156|c0_g1_i1	KOG3730	3e-07	26	47.4	1	59	21	83	685	Acyl-CoA:dihydroxyactetone-phosphate acyltransferase DHAPAT	I	Lipid transport and metabolism
TR1892|c1_g1_i2	KOG3587	9e-12	35	63.1	6	69	75	138	143	Galectin, galactose-binding lectin	W	Extracellular structures
TR2111|c2_g4_i1	KOG0459	3e-48	94	184	1	94	108	201	501	Polypeptide release factor 3	J	Translation, ribosomal structure and biogenesis
TR2312|c0_g2_i3	KOG4219	9e-13	21	67.3	7	167	101	282	423	G protein-coupled receptor	T	Signal transduction mechanisms
TR3011|c1_g2_i2	KOG1362	1e-55	58	210	1	174	407	573	577	Choline transporter-like protein	I	Lipid transport and metabolism
TR3459|c2_g1_i4	KOG3557	3e-34	31	139	2	261	21	287	721	Epidermal growth factor receptor kinase substrate	T	Signal transduction mechanisms
TR3693|c0_g7_i2	KOG3513	4e-04	24	37.6	40	113	515	596	1051	Neural cell adhesion molecule L1	T	Signal transduction mechanisms
TR3901|c0_g1_i1	KOG2366	2e-43	59	168	1	114	174	288	414	Alpha-D-galactosidase (melibiase)	G	Carbohydrate transport and metabolism
TR4636|c1_g6_i1	KOG1366	6e-20	42	90.4	22	126	905	1012	1436	Alpha-macroglobulin	O	Posttranslational modification, protein turnover, chaperones
TR5015|c0_g1_i1	KOG3670	7e-09	52	53.0	34	75	52	91	397	Phospholipase	I	Lipid transport and metabolism
TR5945|c0_g1_i1	KOG0031	6e-31	60	126	1	83	84	166	171	Myosin regulatory light chain, EF-Hand protein superfamily	Z	Cytoskeleton
TR6361|c0_g1_i1	KOG2687	4e-10	56	56.9	1	32	379	410	414	Spindle pole body protein, contains UNC-84 domain	D	Cell cycle control, cell division, chromosome partitioning
TR6581|c0_g1_i1	KOG3684	2e-15	47	74.2	1	67	342	410	489	Ca2+-activated K+ channel proteins (intermediate/small conductance classes)	P	Inorganic ion transport and metabolism
TR6873|c0_g1_i1	KOG0303	2e-35	73	140	1	76	246	321	472	Actin-binding protein Coronin, contains WD40 repeats	Z	Cytoskeleton
TR7110|c1_g4_i2	KOG1140	9e-14	37	69.2	1	80	1489	1567	1738	N-end rule pathway, recognition component UBR1	O	Posttranslational modification, protein turnover, chaperones
TR7304|c1_g4_i1	KOG0709	1e-05	33	42.8	4	70	267	327	472	CREB/ATF family transcription factor	K	Transcription
TR7528|c1_g4_i4	KOG4308	6e-04	36	36.6	5	62	211	268	478	LRR-containing protein	S	Function unknown
TR7767|c1_g3_i1	KOG2160	6e-10	40	56.5	1	69	182	252	342	Armadillo/beta-catenin-like repeat-containing protein	O	Posttranslational modification, protein turnover, chaperones
TR8211|c0_g1_i1	KOG4118	3e-16	77	77.1	1	74	1	74	74	Uncharacterized conserved protein	S	Function unknown
TR8459|c0_g2_i1	KOG3796	6e-75	45	274	1	281	6	283	442	Ammonium transporter RHBG	UR	Multiple classes
TR8966|c1_g2_i1	KOG3645	2e-13	43	69.0	61	129	381	449	449	Acetylcholine receptor	T	Signal transduction mechanisms
TR9732|c1_g6_i1	KOG1399	2e-09	20	56.6	10	147	74	220	448	Flavin-containing monooxygenase	Q	Secondary metabolites biosynthesis, transport and catabolism
TR9948|c0_g7_i1	KOG0166	2e-24	50	104	1	105	417	514	514	Karyopherin (importin) alpha	U	Intracellular trafficking, secretion, and vesicular transport
TR10161|c0_g1_i1	KOG2462	1e-07	28	50.2	38	156	162	264	279	C2H2-type Zn-finger protein	K	Transcription
TR10383|c0_g1_i1	KOG3526	4e-05	60	40.1	1	28	176	203	629	Subtilisin-like proprotein convertase	O	Posttranslational modification, protein turnover, chaperones
TR10833|c1_g1_i1	KOG2497	4e-04	29	37.3	37	87	53	103	262	Predicted methyltransferase	R	General function prediction only
TR11287|c1_g1_i3	KOG0266	1e-04	14	38.6	1	67	42	108	456	WD40 repeat-containing protein	R	General function prediction only
TR11480|c0_g2_i2	KOG2450	6e-14	29	71.8	2	181	99	273	501	Aldehyde dehydrogenase	C	Energy production and conversion
TR11681|c0_g1_i1	KOG0052	5e-06	94	43.1	1	19	277	295	391	Translation elongation factor EF-1 alpha/Tu	J	Translation, ribosomal structure and biogenesis
TR12206|c0_g2_i1	KOG0612	1e-07	68	48.9	1	32	30	61	1317	Rho-associated, coiled-coil containing protein kinase	T	Signal transduction mechanisms
TR12851|c3_g1_i1	KOG2181	2e-46	56	178	21	134	5	119	415	LIM domain binding protein LDB1/NLI/CLIM	K	Transcription
TR13061|c0_g1_i1	KOG0708	3e-26	29	111	2	144	209	348	359	Membrane-associated guanylate kinase MAGUK (contains PDZ, SH3, HOOK and GUK domains)	F	Nucleotide transport and metabolism
TR13247|c0_g4_i4	KOG3106	5e-25	81	106	1	74	118	191	212	ER lumen protein retaining receptor	U	Intracellular trafficking, secretion, and vesicular transport
TR13638|c0_g2_i1	KOG4250	2e-34	34	140	2	203	280	469	732	TANK binding protein kinase TBK1	T	Signal transduction mechanisms
TR13888|c0_g3_i1	KOG2187	4e-15	35	73.5	3	72	229	298	534	tRNA uracil-5-methyltransferase and related tRNA-modifying enzymes	J	Translation, ribosomal structure and biogenesis
TR14064|c1_g1_i1	KOG3182	9e-26	50	108	1	102	20	121	212	Predicted cation transporter	P	Inorganic ion transport and metabolism
TR14586|c0_g1_i1	KOG4029	1e-12	32	65.3	1	86	123	213	228	Transcription factor HAND2/Transcription factor TAL1/TAL2/LYL1	K	Transcription
TR15400|c376_g1_i1	KOG1448	2e-13	50	67.6	2	61	182	242	316	Ribose-phosphate pyrophosphokinase	FE	Multiple classes
TR15959|c0_g1_i1	KOG2224	9e-05	28	39.4	9	64	679	734	781	Uncharacterized conserved protein, contains TBC domain	TR	Multiple classes
TR16163|c1_g4_i1	KOG2329	8e-13	37	66.1	1	77	179	255	276	Alkaline ceramidase	I	Lipid transport and metabolism
TR16316|c0_g1_i1	KOG3555	2e-06	36	45.1	9	87	293	379	434	Ca2+-binding proteoglycan Testican	R	General function prediction only
TR16568|c0_g4_i1	KOG3187	1e-37	36	150	2	195	19	210	223	Protein tyrosine phosphatase-like protein PTPLA (contains Pro instead of catalytic Arg)	R	General function prediction only
TR16818|c1_g1_i1	KOG2075	3e-21	49	93.9	2	88	272	358	521	Topoisomerase TOP1-interacting protein BTBD1	S	Function unknown
TR17232|c0_g3_i1	KOG2752	7e-14	56	69.7	2	63	284	345	345	Uncharacterized conserved protein, contains N-recognin-type Zn-finger	R	General function prediction only
TR17450|c1_g6_i1	KOG0752	8e-13	41	66.1	1	75	200	279	320	Mitochondrial solute carrier protein	C	Energy production and conversion
TR17696|c0_g1_i1	KOG3438	2e-11	58	61.5	1	41	32	72	105	DNA-directed RNA polymerase, subunit L	K	Transcription
TR17908|c0_g1_i1	KOG1215	3e-06	34	44.1	1	78	536	575	877	Low-density lipoprotein receptors containing Ca2+-binding EGF-like domains	T	Signal transduction mechanisms
TR18380|c0_g1_i3	KOG4428	6e-11	69	59.7	1	43	772	813	813	Inositol-polyphosphate 4-phosphatase	T	Signal transduction mechanisms
TR18646|c0_g1_i1	KOG1198	6e-05	40	40.0	1	40	307	345	347	Zinc-binding oxidoreductase	CR	Multiple classes
TR19114|c3_g2_i2	KOG0010	1e-11	46	63.2	1	94	141	229	493	Ubiquitin-like protein	OR	Multiple classes
TR19371|c0_g1_i1	KOG3232	1e-57	70	216	1	183	19	203	203	Vacuolar assembly/sorting protein DID2	U	Intracellular trafficking, secretion, and vesicular transport
TR19588|c3_g1_i1	KOG4626	2e-32	89	130	1	65	204	268	966	O-linked N-acetylglucosamine transferase OGT	GOT	Multiple classes
TR19808|c0_g1_i1	KOG4355	4e-26	50	110	10	90	1	86	547	Predicted Fe-S oxidoreductase	R	General function prediction only
TR19994|c0_g2_i1	KOG0547	9e-71	46	261	19	256	109	342	606	Translocase of outer mitochondrial membrane complex, subunit TOM70/TOM72	U	Intracellular trafficking, secretion, and vesicular transport
TR20127|c1_g6_i1	KOG0656	2e-25	41	107	1	83	109	195	335	G1/S-specific cyclin D	D	Cell cycle control, cell division, chromosome partitioning
TR20559|c0_g1_i1	KOG2632	5e-14	29	71.8	1	152	48	203	258	Rhomboid family proteins	S	Function unknown
TR20757|c0_g1_i1	KOG4386	2e-25	61	107	1	95	623	717	809	Uncharacterized conserved protein	S	Function unknown
TR20969|c0_g5_i1	KOG3776	9e-79	44	287	6	322	13	333	507	Plasma membrane glycoprotein CD36 and related membrane receptors	T	Signal transduction mechanisms
TR21411|c0_g1_i1	KOG2284	2e-38	41	151	1	99	162	274	728	E3 ubiquitin ligase, Cullin 2 component	O	Posttranslational modification, protein turnover, chaperones
TR21876|c0_g2_i1	KOG3623	4e-09	40	53.6	23	66	918	961	1007	Homeobox transcription factor SIP1	K	Transcription
TR22106|c0_g1_i1	KOG0503	7e-05	32	39.6	8	65	297	350	368	Asparaginase	E	Amino acid transport and metabolism
TR22346|c1_g1_i2	KOG3844	1e-89	32	324	40	490	35	459	476	Predicted component of NuA3 histone acetyltransferase complex	B	Chromatin structure and dynamics
TR23025|c1_g1_i1	KOG4221	1e-05	29	42.4	7	101	595	695	1381	Receptor mediating netrin-dependent axon guidance	T	Signal transduction mechanisms
TR23448|c0_g2_i1	KOG2233	5e-36	43	143	1	128	352	479	666	Alpha-N-acetylglucosaminidase	U	Intracellular trafficking, secretion, and vesicular transport
TR23715|c0_g1_i1	KOG3588	4e-16	31	77.0	1	85	232	312	494	Chondroitin synthase 1	G	Carbohydrate transport and metabolism
TR23869|c2_g2_i1	KOG2814	1e-11	43	61.9	1	63	90	153	345	Transcription coactivator complex, P50 component (LigT RNA ligase/phosphodiesterase family)	K	Transcription
TR24280|c0_g5_i1	KOG1579	6e-15	32	73.0	3	79	98	185	317	Homocysteine S-methyltransferase	E	Amino acid transport and metabolism
TR24685|c0_g1_i6	KOG1954	2e-12	26	65.8	1	161	58	222	532	Endocytosis/signaling protein EHD1	TU	Multiple classes
TR25874|c0_g1_i2	KOG0563	0.0	58	701	6	495	9	499	499	Glucose-6-phosphate 1-dehydrogenase	G	Carbohydrate transport and metabolism
TR26062|c0_g8_i2	KOG2909	2e-36	69	144	1	97	285	381	381	Vacuolar H+-ATPase V1 sector, subunit C	C	Energy production and conversion
TR26308|c2_g1_i1	KOG2704	6e-11	42	59.6	1	59	385	443	480	Predicted membrane protein	S	Function unknown
TR26519|c0_g2_i1	KOG0936	3e-46	83	177	1	99	55	153	182	Clathrin adaptor complex, small subunit	U	Intracellular trafficking, secretion, and vesicular transport
TR26731|c0_g5_i1	KOG3733	2e-23	40	100	1	87	192	278	566	Mucolipidin and related proteins (TRML subfamily of transient receptor potential proteins)	P	Inorganic ion transport and metabolism
TR26969|c0_g1_i1	KOG3393	2e-36	66	145	1	116	3	114	157	Predicted membrane protein	S	Function unknown
TR27243|c0_g3_i2	KOG3627	2e-17	37	83.5	99	203	12	116	256	Trypsin	E	Amino acid transport and metabolism
TR27243|c0_g3_i2	KOG1026	8e-07	33	48.1	1	76	307	390	774	Nerve growth factor receptor TRKA and related tyrosine kinases	TU	Multiple classes
TR27467|c0_g1_i1	KOG0834	2e-20	55	91.6	1	63	55	117	323	CDK9 kinase-activating protein cyclin T	D	Cell cycle control, cell division, chromosome partitioning
TR27675|c0_g1_i1	KOG1020	4e-19	45	87.0	1	84	329	409	1692	Sister chromatid cohesion protein SCC2/Nipped-B	BDL	Multiple classes
TR28227|c0_g3_i1	KOG3108	4e-12	37	63.5	11	79	197	265	265	Single-stranded DNA-binding replication protein A (RPA), medium (30 kD) subunit	L	Replication, recombination and repair
TR28504|c0_g1_i2	KOG2023	2e-10	67	58.0	13	46	671	704	885	Nuclear transport receptor Karyopherin-beta2/Transportin (importin beta superfamily)	YU	Multiple classes
TR28933|c1_g1_i1	KOG3478	3e-23	52	101	3	119	1	117	120	Prefoldin subunit 6, KE2 family	O	Posttranslational modification, protein turnover, chaperones
TR29650|c0_g6_i1	KOG3873	2e-07	60	47.7	1	38	165	201	422	Sphingomyelinase family protein	T	Signal transduction mechanisms
TR29928|c0_g1_i1	KOG1713	2e-25	59	107	8	81	99	172	191	NADH-ubiquinone oxidoreductase, NDUFS3/30 kDa subunit	C	Energy production and conversion
TR30184|c2_g1_i1	KOG1219	8e-17	31	82.4	46	149	3872	3980	4289	Uncharacterized conserved protein, contains laminin, cadherin and EGF domains	T	Signal transduction mechanisms
TR30407|c0_g1_i1	KOG0762	4e-08	77	50.4	1	27	12	38	311	Mitochondrial carrier protein	C	Energy production and conversion
TR30640|c0_g1_i1	KOG0401	3e-07	39	47.8	1	77	427	506	970	Translation initiation factor 4F, ribosome/mRNA-bridging subunit (eIF-4G)	J	Translation, ribosomal structure and biogenesis
TR31063|c0_g2_i3	KOG2134	2e-39	48	155	1	144	98	239	422	Polynucleotide kinase 3' phosphatase	L	Replication, recombination and repair
TR31257|c2_g13_i1	KOG0685	3e-09	68	54.2	1	29	463	491	498	Flavin-containing amine oxidase	H	Coenzyme transport and metabolism
TR31509|c0_g4_i2	KOG0103	1e-136	65	479	1	322	1	321	727	Molecular chaperones HSP105/HSP110/SSE1, HSP70 superfamily	O	Posttranslational modification, protein turnover, chaperones
TR31862|c0_g1_i1	KOG2462	4e-10	41	57.1	2	61	203	262	279	C2H2-type Zn-finger protein	K	Transcription
TR32055|c3_g2_i1	KOG0200	2e-07	30	48.0	7	61	48	98	609	Fibroblast/platelet-derived growth factor receptor and related receptor tyrosine kinases	T	Signal transduction mechanisms
TR32577|c2_g1_i1	KOG3870	4e-11	34	60.3	2	77	157	234	434	Uncharacterized conserved protein	S	Function unknown
TR32799|c0_g1_i1	KOG4363	2e-10	61	58.5	1	47	89	137	270	Putative growth response protein	T	Signal transduction mechanisms
TR32946|c0_g1_i1	KOG0046	1e-11	80	62.2	1	31	463	493	627	Ca2+-binding actin-bundling protein (fimbrin/plastin), EF-Hand protein superfamily	Z	Cytoskeleton
TR33150|c1_g1_i1	KOG1480	1e-61	60	229	1	155	549	703	909	Netrin transmembrane receptor unc-5	T	Signal transduction mechanisms
TR33622|c2_g2_i1	KOG4163	1e-21	56	95.0	1	79	477	551	551	Prolyl-tRNA synthetase	J	Translation, ribosomal structure and biogenesis
TR34562|c0_g4_i1	KOG0653	1e-24	48	105	1	96	196	292	391	Cyclin B and related kinase-activating proteins	D	Cell cycle control, cell division, chromosome partitioning
TR34696|c0_g1_i2	KOG1605	9e-11	56	59.2	5	55	77	128	262	TFIIF-interacting CTD phosphatase, including NLI-interacting factor (involved in RNA polymerase II regulation)	K	Transcription
TR35091|c1_g1_i2	KOG3086	7e-54	67	202	1	122	174	296	296	Predicted dioxygenase	R	General function prediction only
TR35315|c1_g1_i1	KOG0445	5e-20	53	89.7	1	92	819	907	919	Actin regulatory protein supervillin (gelsolin/villin family)	Z	Cytoskeleton
TR35516|c0_g1_i1	KOG0863	8e-62	55	230	1	169	95	264	264	20S proteasome, regulatory subunit alpha type PSMA1/PRE5	O	Posttranslational modification, protein turnover, chaperones
TR36009|c1_g1_i14	KOG3784	1e-15	55	75.0	1	49	1	47	407	Sorting nexin protein SNX27	RTU	Multiple classes
TR36224|c0_g1_i1	KOG4617	1e-21	24	96.3	29	135	137	244	249	Uncharacterized conserved protein	S	Function unknown
TR36655|c0_g1_i1	KOG0985	2e-35	80	141	1	73	1303	1375	1666	Vesicle coat protein clathrin, heavy chain	U	Intracellular trafficking, secretion, and vesicular transport
TR36883|c0_g3_i2	KOG1405	1e-107	58	383	18	273	4	258	484	4-aminobutyrate aminotransferase	E	Amino acid transport and metabolism
TR37080|c0_g5_i1	KOG3882	4e-10	44	57.0	3	76	3	75	237	Tetraspanin family integral membrane protein	R	General function prediction only
TR37241|c2_g3_i1	KOG1551	5e-21	27	94.4	9	162	19	167	371	Uncharacterized conserved protein	S	Function unknown
TR37428|c0_g1_i1	KOG0496	8e-27	31	113	9	160	479	638	649	Beta-galactosidase	G	Carbohydrate transport and metabolism
TR38228|c0_g1_i1	KOG1179	1e-170	51	591	6	443	139	580	649	Very long-chain acyl-CoA synthetase/fatty acid transporter	I	Lipid transport and metabolism
TR38482|c0_g1_i1	KOG1996	4e-25	81	106	7	80	273	346	378	mRNA splicing factor	A	RNA processing and modification
TR38653|c0_g1_i1	KOG1056	8e-08	27	49.6	4	73	535	604	878	Glutamate-gated metabotropic ion channel receptor subunit GRM2 and related subunits, G-protein coupled receptor superfamily	PT	Multiple classes
TR38947|c0_g2_i1	KOG3386	8e-29	41	120	4	136	30	153	155	Copper transporter	P	Inorganic ion transport and metabolism
TR39181|c0_g2_i1	KOG1499	5e-17	40	79.9	1	69	224	293	346	Protein arginine N-methyltransferase PRMT1 and related enzymes	OKT	Multiple classes
TR39429|c0_g1_i1	KOG3590	2e-05	65	41.3	4	29	528	553	602	Protein kinase A anchoring protein	T	Signal transduction mechanisms
TR39615|c1_g6_i1	KOG4405	2e-24	50	104	1	89	159	252	547	GDP dissociation inhibitor	TU	Multiple classes
TR40008|c0_g2_i1	KOG3011	6e-22	41	96.2	3	85	86	167	293	Ubiquitin-conjugating enzyme	O	Posttranslational modification, protein turnover, chaperones
TR40289|c1_g1_i1	KOG2337	2e-15	52	75.0	1	44	7	50	669	Ubiquitin activating E1 enzyme-like protein	H	Coenzyme transport and metabolism
TR40530|c1_g4_i1	KOG3549	2e-10	41	58.5	12	86	67	143	505	Syntrophins (type gamma)	W	Extracellular structures
TR40740|c3_g1_i1	KOG1496	1e-65	74	242	1	151	1	151	332	Malate dehydrogenase	C	Energy production and conversion
TR41171|c2_g2_i1	KOG2175	3e-14	63	72.6	1	49	410	458	458	Protein predicted to be involved in carbohydrate metabolism	G	Carbohydrate transport and metabolism
TR41419|c0_g3_i1	KOG2384	4e-19	37	87.4	1	108	118	222	223	Major histocompatibility complex protein BAT4, contains G-patch and ankyrin domains	R	General function prediction only
TR41817|c5_g3_i1	KOG1958	1e-07	32	48.9	2	82	1055	1128	1129	Glycosyl hydrolase, family 38 - alpha-mannosidase	G	Carbohydrate transport and metabolism
TR42062|c0_g4_i1	KOG0274	2e-06	19	45.8	5	95	105	190	537	Cdc4 and related F-box and WD-40 proteins	R	General function prediction only
TR42302|c0_g1_i1	KOG3565	7e-14	36	69.7	1	77	184	260	640	Cdc42-interacting protein CIP4	Z	Cytoskeleton
TR42765|c0_g1_i3	KOG0174	4e-73	51	268	13	217	16	219	224	20S proteasome, regulatory subunit beta type PSMB6/PSMB9/PRE3	O	Posttranslational modification, protein turnover, chaperones
TR42984|c0_g1_i1	KOG0337	7e-46	45	177	1	186	325	516	529	ATP-dependent RNA helicase	A	RNA processing and modification
TR43140|c0_g1_i1	KOG2927	1e-34	51	138	1	80	185	264	372	Membrane component of ER protein translocation complex	U	Intracellular trafficking, secretion, and vesicular transport
TR43393|c0_g1_i1	KOG2326	1e-07	30	48.5	2	83	81	162	669	DNA-binding subunit of a DNA-dependent protein kinase (Ku80 autoantigen)	L	Replication, recombination and repair
TR43614|c1_g1_i1	KOG1707	1e-20	43	92.0	1	78	431	507	625	Predicted Ras related/Rac-GTP binding protein	V	Defense mechanisms
TR44156|c0_g2_i1	KOG3666	3e-27	93	113	1	60	220	279	1141	Uncharacterized conserved protein	S	Function unknown
TR44417|c0_g2_i1	KOG1503	7e-44	83	169	1	90	262	351	354	Phosphoribosylpyrophosphate synthetase-associated protein	EF	Multiple classes
TR45088|c0_g1_i2	KOG0542	2e-04	19	38.0	1	88	51	139	280	Predicted exonuclease	L	Replication, recombination and repair
TR45347|c0_g1_i2	KOG0935	3e-23	65	100	1	72	1	82	143	Clathrin adaptor complex, small subunit	U	Intracellular trafficking, secretion, and vesicular transport
TR45575|c1_g6_i1	KOG2522	5e-18	44	83.2	2	83	253	332	560	Filamentous baseplate protein Ligatin, contains PUA domain	J	Translation, ribosomal structure and biogenesis
TR45955|c2_g1_i1	KOG1014	1e-82	47	300	1	285	12	292	312	17 beta-hydroxysteroid dehydrogenase type 3, HSD17B3	I	Lipid transport and metabolism
TR46373|c0_g1_i1	KOG2477	2e-21	50	94.8	2	78	525	603	628	Uncharacterized conserved protein	S	Function unknown
TR46551|c1_g1_i1	KOG1300	1e-17	51	82.3	1	64	351	414	593	Vesicle trafficking protein Sec1	U	Intracellular trafficking, secretion, and vesicular transport
TR46743|c1_g1_i1	KOG3908	1e-24	75	105	3	59	209	265	396	Queuine-tRNA ribosyltransferase	A	RNA processing and modification
TR46936|c3_g1_i1	KOG2071	7e-14	27	70.5	1	119	443	555	579	mRNA cleavage and polyadenylation factor I/II complex, subunit Pcf11	A	RNA processing and modification
TR47411|c0_g8_i1	KOG2504	7e-24	31	104	1	158	324	481	509	Monocarboxylate transporter	G	Carbohydrate transport and metabolism
TR13|c0_g8_i3	KOG2064	6e-39	40	154	1	178	266	462	517	Poly(ADP-ribose) glycohydrolase	T	Signal transduction mechanisms
TR1409|c0_g1_i1	KOG3627	1e-22	27	103	460	685	25	227	256	Trypsin	E	Amino acid transport and metabolism
TR1887|c0_g1_i1	KOG0070	1e-36	74	145	1	90	92	181	181	GTP-binding ADP-ribosylation factor Arf1	U	Intracellular trafficking, secretion, and vesicular transport
TR2097|c0_g1_i1	KOG3128	3e-44	56	170	1	119	84	202	298	Uncharacterized conserved protein	S	Function unknown
TR2308|c0_g1_i2	KOG0678	3e-50	78	190	1	121	246	364	415	Actin-related protein Arp2/3 complex, subunit Arp3	Z	Cytoskeleton
TR2738|c4_g3_i1	KOG2711	2e-42	75	165	9	108	270	369	372	Glycerol-3-phosphate dehydrogenase/dihydroxyacetone 3-phosphate reductase	C	Energy production and conversion
TR3008|c0_g1_i1	KOG3457	3e-17	53	80.8	11	97	1	86	88	Sec61 protein translocation complex, beta subunit	O	Posttranslational modification, protein turnover, chaperones
TR3219|c3_g2_i3	KOG0446	3e-04	30	37.3	1	49	59	107	657	Vacuolar sorting protein VPS1, dynamin, and related proteins	UR	Multiple classes
TR3451|c0_g1_i1	KOG2044	1e-35	74	142	1	74	1	74	931	5'-3' exonuclease HKE1/RAT1	LA	Multiple classes
TR3693|c0_g5_i1	KOG3513	2e-15	29	76.9	122	218	327	421	1051	Neural cell adhesion molecule L1	T	Signal transduction mechanisms
TR3693|c0_g5_i1	KOG0599	4e-09	22	55.8	1	90	240	334	411	Phosphorylase kinase gamma subunit	G	Carbohydrate transport and metabolism
TR3894|c0_g1_i1	KOG4615	6e-12	39	63.5	1	115	1	111	122	Uncharacterized conserved protein	S	Function unknown
TR4182|c1_g1_i1	KOG2591	7e-32	65	129	1	113	222	335	684	c-Mpl binding protein, contains La domain	T	Signal transduction mechanisms
TR4408|c0_g1_i2	KOG3110	5e-64	68	237	1	145	8	152	153	Riboflavin kinase	H	Coenzyme transport and metabolism
TR4631|c0_g1_i1	KOG0088	2e-57	56	215	1	138	80	218	218	GTPase Rab21, small G protein superfamily	R	General function prediction only
TR4823|c0_g1_i1	KOG1683	2e-04	29	38.0	1	65	217	272	380	Hydroxyacyl-CoA dehydrogenase/enoyl-CoA hydratase	I	Lipid transport and metabolism
TR5000|c5_g4_i1	KOG4194	5e-25	25	110	220	621	60	500	873	Membrane glycoprotein LIG-1	T	Signal transduction mechanisms
TR5496|c0_g1_i1	KOG0962	1e-17	33	83.4	2	150	598	745	1294	DNA repair protein RAD50, ABC-type ATPase/SMC superfamily	L	Replication, recombination and repair
TR5659|c1_g6_i1	KOG2017	9e-40	59	155	1	106	190	295	427	Molybdopterin synthase sulfurylase	H	Coenzyme transport and metabolism
TR6183|c0_g3_i3	KOG2467	1e-111	66	396	1	247	226	475	477	Glycine/serine hydroxymethyltransferase	E	Amino acid transport and metabolism
TR6348|c0_g8_i1	KOG2580	6e-21	69	92.7	2	66	277	341	459	Mitochondrial import inner membrane translocase, subunit TIM44	U	Intracellular trafficking, secretion, and vesicular transport
TR6841|c0_g1_i1	KOG1633	2e-23	50	101	39	114	1	76	776	F-box protein JEMMA and related proteins with JmjC, PHD, F-box and LRR domains	B	Chromatin structure and dynamics
TR7105|c0_g1_i1	KOG0591	7e-32	85	129	1	70	191	258	375	NIMA (never in mitosis)-related G2-specific serine/threonine protein kinase	D	Cell cycle control, cell division, chromosome partitioning
TR7302|c0_g3_i1	KOG2850	3e-05	46	40.4	56	102	5	51	186	Predicted peptidoglycan-binding protein, contains LysM domain	R	General function prediction only
TR7518|c1_g1_i1	KOG2816	2e-11	20	63.1	1	177	243	419	463	Predicted transporter ADD1 (major facilitator superfamily)	R	General function prediction only
TR7753|c0_g2_i1	KOG4835	1e-26	41	112	7	125	4	121	144	DNA-binding protein C1D involved in regulation of double-strand break repair	L	Replication, recombination and repair
TR7955|c0_g5_i1	KOG4729	5e-11	34	60.1	2	77	53	129	265	Galactoside-binding lectin	R	General function prediction only
TR8437|c0_g3_i3	KOG1924	2e-18	36	85.4	6	106	33	131	1102	RhoA GTPase effector DIA/Diaphanous	TZ	Multiple classes
TR8658|c0_g3_i1	KOG1366	7e-09	50	53.1	28	65	701	737	1436	Alpha-macroglobulin	O	Posttranslational modification, protein turnover, chaperones
TR9217|c0_g2_i1	KOG0314	8e-09	58	52.7	1	50	30	80	448	Predicted E3 ubiquitin ligase	O	Posttranslational modification, protein turnover, chaperones
TR9460|c0_g3_i1	KOG0255	5e-06	53	43.3	1	30	254	283	521	Synaptic vesicle transporter SVOP and related transporters (major facilitator superfamily)	R	General function prediction only
TR9732|c1_g2_i1	KOG1399	7e-05	28	39.6	5	53	8	56	448	Flavin-containing monooxygenase	Q	Secondary metabolites biosynthesis, transport and catabolism
TR9944|c0_g3_i2	KOG3880	6e-24	56	103	1	86	323	408	409	Predicted small molecule transporter involved in cellular pH homeostasis (Batten disease protein in human)	R	General function prediction only
TR10156|c8_g5_i1	KOG1074	6e-10	42	56.7	4	59	353	407	958	Transcriptional repressor SALM	K	Transcription
TR10369|c0_g2_i2	KOG1037	2e-22	28	99.4	1	183	44	223	531	NAD+ ADP-ribosyltransferase Parp, required for poly-ADP ribosylation of nuclear proteins	KLO	Multiple classes
TR10656|c0_g2_i1	KOG1830	2e-47	70	181	1	110	1	110	518	Wiskott Aldrich syndrome proteins	Z	Cytoskeleton
TR10821|c0_g1_i1	KOG2206	6e-18	30	83.5	1	123	28	130	687	Exosome 3'-5' exoribonuclease complex, subunit PM/SCL-100 (Rrp6)	J	Translation, ribosomal structure and biogenesis
TR11046|c0_g1_i1	KOG1033	2e-08	42	51.2	1	66	419	482	516	eIF-2alpha kinase PEK/EIF2AK3	J	Translation, ribosomal structure and biogenesis
TR11280|c0_g1_i3	KOG2268	3e-71	63	261	1	168	146	319	465	Serine/threonine protein kinase	TR	Multiple classes
TR12611|c2_g3_i1	KOG0033	1e-04	52	40.7	116	140	331	355	355	Ca2+/calmodulin-dependent protein kinase, EF-Hand protein superfamily	T	Signal transduction mechanisms
TR13045|c2_g1_i2	KOG3629	1e-12	42	65.5	1	70	655	728	728	Guanine-nucleotide releasing factor	T	Signal transduction mechanisms
TR13237|c0_g1_i1	KOG4773	4e-12	50	63.9	1	58	1	58	386	NADPH oxidase	C	Energy production and conversion
TR13620|c0_g2_i1	KOG1506	2e-09	70	54.6	1	27	357	383	383	S-adenosylmethionine synthetase	H	Coenzyme transport and metabolism
TR13885|c1_g5_i1	KOG1901	8e-28	52	115	2	72	279	352	487	Uncharacterized high-glucose-regulated protein	R	General function prediction only
TR14062|c1_g7_i1	KOG1854	1e-19	44	89.0	1	90	558	646	657	Mitochondrial inner membrane protein (mitofilin)	M	Cell wall/membrane/envelope biogenesis
TR14339|c6_g3_i1	KOG3627	4e-42	35	167	323	574	12	255	256	Trypsin	E	Amino acid transport and metabolism
TR14339|c6_g3_i1	KOG1215	4e-04	30	41.0	203	264	228	293	877	Low-density lipoprotein receptors containing Ca2+-binding EGF-like domains	T	Signal transduction mechanisms
TR14577|c0_g1_i1	KOG2514	2e-13	40	68.0	1	89	272	325	861	Uncharacterized conserved protein	S	Function unknown
TR14800|c0_g1_i1	KOG0034	4e-04	38	36.8	13	64	27	80	187	Ca2+/calmodulin-dependent protein phosphatase (calcineurin subunit B), EF-Hand superfamily protein	T	Signal transduction mechanisms
TR15165|c0_g2_i1	KOG1985	2e-43	47	168	1	150	736	887	887	Vesicle coat complex COPII, subunit SEC24/subunit SFB2	U	Intracellular trafficking, secretion, and vesicular transport
TR15400|c313_g1_i1	KOG2462	1e-10	45	59.0	15	74	203	262	279	C2H2-type Zn-finger protein	K	Transcription
TR15579|c1_g1_i1	KOG1577	9e-78	52	284	1	235	80	297	300	Aldo/keto reductase family proteins	R	General function prediction only
TR15938|c0_g2_i1	KOG1660	2e-05	57	41.2	1	26	374	399	399	Sorting nexin SNX6/TFAF2, contains PX domain	V	Defense mechanisms
TR16783|c0_g1_i1	KOG2686	9e-10	30	55.7	10	61	22	73	366	Choline kinase	M	Cell wall/membrane/envelope biogenesis
TR17004|c0_g1_i2	KOG1130	2e-07	25	48.9	1	143	213	349	639	Predicted G-alpha GTPase interaction protein, contains GoLoco domain	T	Signal transduction mechanisms
TR17224|c0_g1_i1	KOG2524	1e-10	40	58.4	1	59	278	338	338	Cobyrinic acid a,c-diamide synthase	H	Coenzyme transport and metabolism
TR17450|c1_g1_i1	KOG0752	2e-12	41	64.9	2	75	201	279	320	Mitochondrial solute carrier protein	C	Energy production and conversion
TR17666|c1_g1_i1	KOG1388	9e-07	58	45.7	1	29	146	174	217	Attractin and platelet-activating factor acetylhydrolase	TV	Multiple classes
TR18096|c1_g4_i1	KOG2564	6e-08	36	50.0	7	58	1	58	343	Predicted acetyltransferases and hydrolases with the alpha/beta hydrolase fold	R	General function prediction only
TR18899|c0_g1_i1	KOG0235	6e-24	52	104	41	142	115	214	214	Phosphoglycerate mutase	G	Carbohydrate transport and metabolism
TR19567|c0_g8_i1	KOG4683	3e-08	38	50.5	6	77	383	449	549	Uncharacterized conserved protein	S	Function unknown
TR19807|c3_g5_i2	KOG4219	3e-09	30	54.2	1	95	126	232	423	G protein-coupled receptor	T	Signal transduction mechanisms
TR19970|c0_g1_i1	KOG2106	4e-36	67	143	1	105	369	469	626	Uncharacterized conserved protein, contains HELP and WD40 domains	S	Function unknown
TR20127|c1_g1_i1	KOG3951	4e-31	40	126	1	83	1	83	321	Uncharacterized conserved protein	S	Function unknown
TR20366|c0_g1_i1	KOG2898	5e-16	33	76.5	15	96	48	130	354	Predicted phosphate acyltransferase, contains PlsC domain	I	Lipid transport and metabolism
TR20551|c0_g1_i1	KOG0409	4e-37	49	147	1	123	36	159	327	Predicted dehydrogenase	R	General function prediction only
TR20741|c1_g3_i2	KOG0129	3e-88	75	318	1	174	347	520	520	Predicted RNA-binding protein (RRM superfamily)	J	Translation, ribosomal structure and biogenesis
TR20959|c0_g1_i1	KOG3725	1e-17	80	81.7	1	46	1	46	375	SH3 domain protein SH3GLB	T	Signal transduction mechanisms
TR21192|c1_g1_i2	KOG2743	5e-10	44	56.5	3	73	322	391	391	Cobalamin synthesis protein	H	Coenzyme transport and metabolism
TR21385|c0_g1_i1	KOG1672	1e-63	57	236	1	209	2	202	211	ATP binding protein	OC	Multiple classes
TR21648|c2_g2_i2	KOG0255	5e-17	43	79.9	1	95	105	199	521	Synaptic vesicle transporter SVOP and related transporters (major facilitator superfamily)	R	General function prediction only
TR22097|c0_g1_i1	KOG0164	2e-05	30	41.9	1	69	929	1000	1001	Myosin class I heavy chain	Z	Cytoskeleton
TR22325|c0_g1_i2	KOG4409	1e-36	44	145	3	125	237	361	365	Predicted hydrolase/acyltransferase (alpha/beta hydrolase superfamily)	R	General function prediction only
TR22540|c1_g1_i1	KOG0409	4e-28	40	116	1	100	135	234	327	Predicted dehydrogenase	R	General function prediction only
TR22782|c1_g1_i1	KOG2675	5e-49	71	186	1	107	339	445	480	Adenylate cyclase-associated protein (CAP/Srv2p)	ZT	Multiple classes
TR23417|c0_g2_i1	KOG4546	2e-12	72	64.7	25	75	1	51	320	Peroxisomal biogenesis protein (peroxin 16)	U	Intracellular trafficking, secretion, and vesicular transport
TR23705|c0_g1_i1	KOG0016	3e-13	35	67.7	3	79	188	264	266	Enoyl-CoA hydratase/isomerase	I	Lipid transport and metabolism
TR24270|c0_g1_i1	KOG3781	3e-16	21	79.7	63	207	1	139	559	Dystroglycan	W	Extracellular structures
TR24437|c0_g3_i1	KOG3200	6e-16	53	76.2	1	75	149	224	224	Uncharacterized conserved protein	S	Function unknown
TR24676|c1_g1_i3	KOG2410	2e-54	63	204	3	129	378	504	579	Gamma-glutamyltransferase	E	Amino acid transport and metabolism
TR24971|c0_g2_i1	KOG0580	7e-79	71	287	49	227	6	186	281	Serine/threonine protein kinase	D	Cell cycle control, cell division, chromosome partitioning
TR25393|c0_g2_i2	KOG1101	2e-24	33	107	71	208	10	147	147	Apoptosis inhibitor IAP1 and related BIR domain proteins	DR	Multiple classes
TR25393|c0_g2_i2	KOG1571	4e-10	39	59.7	251	298	308	355	355	Predicted E3 ubiquitin ligase	O	Posttranslational modification, protein turnover, chaperones
TR25636|c2_g1_i1	KOG4245	5e-61	62	228	45	194	1	151	297	Predicted metal-dependent hydrolase of the TIM-barrel fold	R	General function prediction only
TR25869|c0_g2_i1	KOG4515	9e-17	48	79.0	1	54	142	195	217	Uncharacterized conserved protein	S	Function unknown
TR26054|c0_g2_i1	KOG4807	1e-27	84	115	1	102	422	525	593	F-actin binding protein, regulates actin cytoskeletal organization	Z	Cytoskeleton
TR26298|c1_g8_i1	KOG4337	3e-20	27	91.3	1	115	376	494	896	Microsomal triglyceride transfer protein	IU	Multiple classes
TR26515|c1_g1_i1	KOG0579	6e-37	68	146	1	101	1	98	1187	Ste20-like serine/threonine protein kinase	T	Signal transduction mechanisms
TR26730|c0_g2_i1	KOG1716	1e-34	46	139	1	126	89	217	285	Dual specificity phosphatase	V	Defense mechanisms
TR26959|c0_g2_i1	KOG0506	6e-12	32	63.0	1	62	561	622	622	Glutaminase (contains ankyrin repeat)	E	Amino acid transport and metabolism
TR27242|c1_g1_i1	KOG3878	2e-16	75	77.9	2	41	429	468	469	Protein involved in maintenance of Golgi structure and ER-Golgi transport	U	Intracellular trafficking, secretion, and vesicular transport
TR27453|c1_g1_i1	KOG1543	2e-07	27	47.9	4	93	32	112	325	Cysteine proteinase Cathepsin L	O	Posttranslational modification, protein turnover, chaperones
TR27917|c0_g1_i3	KOG0708	4e-59	45	222	8	210	161	357	359	Membrane-associated guanylate kinase MAGUK (contains PDZ, SH3, HOOK and GUK domains)	F	Nucleotide transport and metabolism
TR28223|c1_g3_i2	KOG0981	0.0	72	792	195	750	205	759	759	DNA topoisomerase I	L	Replication, recombination and repair
TR28493|c0_g2_i1	KOG3666	1e-51	90	195	1	130	450	579	1141	Uncharacterized conserved protein	S	Function unknown
TR28712|c0_g2_i1	KOG2362	8e-42	42	163	1	136	192	328	336	Uncharacterized Fe-S protein	R	General function prediction only
TR28926|c5_g2_i2	KOG0437	4e-51	38	195	1	184	896	1079	1080	Leucyl-tRNA synthetase	J	Translation, ribosomal structure and biogenesis
TR29383|c0_g1_i1	KOG0852	5e-90	69	324	55	248	3	196	196	Alkyl hydroperoxide reductase, thiol specific antioxidant and related enzymes	O	Posttranslational modification, protein turnover, chaperones
TR29648|c1_g1_i1	KOG0578	3e-16	69	77.4	1	43	449	491	550	p21-activated serine/threonine protein kinase	T	Signal transduction mechanisms
TR30180|c0_g1_i1	KOG1110	8e-45	47	173	8	167	1	164	183	Putative steroid membrane receptor Hpr6.6/25-Dx	R	General function prediction only
TR30402|c0_g11_i1	KOG0728	9e-82	97	296	1	142	143	284	404	26S proteasome regulatory complex, ATPase RPT6	O	Posttranslational modification, protein turnover, chaperones
TR30907|c0_g4_i1	KOG2738	3e-26	49	111	30	129	76	180	369	Putative methionine aminopeptidase	O	Posttranslational modification, protein turnover, chaperones
TR31257|c2_g7_i1	KOG0685	7e-06	25	43.0	11	88	148	225	498	Flavin-containing amine oxidase	H	Coenzyme transport and metabolism
TR31504|c0_g1_i1	KOG4228	9e-10	58	55.8	1	43	548	589	1087	Protein tyrosine phosphatase	T	Signal transduction mechanisms
TR31851|c0_g1_i1	KOG3885	2e-36	46	145	8	129	27	152	155	Fibroblast growth factor	T	Signal transduction mechanisms
TR32054|c1_g4_i1	KOG3233	8e-16	44	76.2	1	75	219	281	297	RNA polymerase III, subunit C34	K	Transcription
TR32321|c0_g1_i1	KOG3935	3e-06	21	44.7	1	78	33	112	446	Predicted glycerate kinase	G	Carbohydrate transport and metabolism
TR32551|c0_g2_i1	KOG4661	9e-26	50	110	3	145	364	501	940	Hsp27-ERE-TATA-binding protein/Scaffold attachment factor (SAF-B)	K	Transcription
TR32783|c10_g1_i1	KOG2920	8e-34	32	138	102	339	81	281	282	Predicted methyltransferase	R	General function prediction only
TR32940|c0_g7_i2	KOG1586	5e-26	69	110	1	78	200	278	288	Protein required for fusion of vesicles in vesicular transport, alpha-SNAP	U	Intracellular trafficking, secretion, and vesicular transport
TR33131|c0_g1_i1	KOG2392	3e-58	31	220	29	378	7	380	380	Serpin	V	Defense mechanisms
TR33374|c0_g5_i1	KOG1853	8e-21	81	92.6	1	82	105	186	333	LIS1-interacting protein NUDE	Z	Cytoskeleton
TR33618|c1_g2_i1	KOG3641	3e-33	43	134	1	130	498	618	650	Zinc carboxypeptidase	E	Amino acid transport and metabolism
TR34104|c0_g1_i1	KOG0070	1e-11	34	61.8	2	67	114	178	181	GTP-binding ADP-ribosylation factor Arf1	U	Intracellular trafficking, secretion, and vesicular transport
TR34305|c0_g1_i1	KOG1463	9e-58	66	216	5	147	208	350	411	26S proteasome regulatory complex, subunit RPN6/PSMD11	O	Posttranslational modification, protein turnover, chaperones
TR34557|c0_g3_i2	KOG3825	1e-08	45	51.9	2	46	270	315	316	Deoxyribonuclease II	L	Replication, recombination and repair
TR34689|c0_g1_i3	KOG2217	2e-52	46	200	9	301	369	673	705	U4/U6.U5 snRNP associated protein	A	RNA processing and modification
TR35089|c1_g1_i1	KOG3767	1e-114	47	404	2	319	10	328	328	Sideroflexin	R	General function prediction only
TR35487|c0_g2_i1	KOG0162	3e-09	65	54.2	6	34	1078	1106	1106	Myosin class I heavy chain	Z	Cytoskeleton
TR35756|c0_g1_i1	KOG4676	3e-25	69	107	3	73	9	80	479	Splicing factor, arginine/serine-rich	A	RNA processing and modification
TR36001|c0_g1_i1	KOG3195	2e-60	50	226	1	191	1	194	213	Uncharacterized membrane protein NPD008/CGI-148	R	General function prediction only
TR36219|c5_g5_i1	KOG0287	2e-09	31	55.2	5	67	26	85	442	Postreplication repair protein RAD18	L	Replication, recombination and repair
TR36647|c0_g1_i1	KOG2059	4e-10	33	57.7	5	120	584	694	800	Ras GTPase-activating protein	T	Signal transduction mechanisms
TR37077|c1_g1_i2	KOG3748	2e-23	22	102	46	160	19	140	477	Uncharacterized conserved protein	S	Function unknown
TR37233|c0_g1_i1	KOG0799	3e-27	48	113	9	108	93	192	439	Branching enzyme	G	Carbohydrate transport and metabolism
TR37420|c0_g1_i2	KOG2737	2e-49	68	188	1	119	369	487	492	Putative metallopeptidase	R	General function prediction only
TR37633|c1_g3_i2	KOG2655	9e-32	65	128	1	73	71	143	366	Septin family protein (P-loop GTPase)	DZU	Multiple classes
TR37813|c0_g2_i1	KOG0523	9e-33	46	132	1	112	511	622	632	Transketolase	G	Carbohydrate transport and metabolism
TR38017|c0_g1_i1	KOG1192	3e-58	26	220	9	504	1	494	496	UDP-glucuronosyl and UDP-glucosyl transferase	GC	Multiple classes
TR38202|c0_g1_i1	KOG0612	2e-31	60	128	1	81	294	372	1317	Rho-associated, coiled-coil containing protein kinase	T	Signal transduction mechanisms
TR38638|c0_g2_i1	KOG2290	8e-32	59	128	2	85	560	643	652	Rhomboid family proteins	T	Signal transduction mechanisms
TR38935|c0_g2_i1	KOG0200	1e-09	37	55.3	1	64	266	329	609	Fibroblast/platelet-derived growth factor receptor and related receptor tyrosine kinases	T	Signal transduction mechanisms
TR39173|c0_g1_i1	KOG1090	7e-04	44	36.2	3	27	757	781	1732	Predicted dual-specificity phosphatase	R	General function prediction only
TR39425|c0_g1_i1	KOG1294	1e-06	22	48.1	104	258	203	335	335	Apurinic/apyrimidinic endonuclease and related enzymes	L	Replication, recombination and repair
TR39605|c2_g1_i1	KOG2042	1e-27	36	115	1	111	682	793	943	Ubiquitin fusion degradation protein-2	O	Posttranslational modification, protein turnover, chaperones
TR39805|c0_g1_i1	KOG0029	6e-24	43	103	2	112	313	422	501	Amine oxidase	Q	Secondary metabolites biosynthesis, transport and catabolism
TR40270|c0_g1_i4	KOG4207	9e-06	41	42.5	3	58	50	105	256	Predicted splicing factor, SR protein superfamily	A	RNA processing and modification
TR40526|c3_g6_i2	KOG1305	2e-13	37	68.7	24	121	240	353	411	Amino acid transporter protein	E	Amino acid transport and metabolism
TR40732|c1_g2_i1	KOG2015	3e-17	46	80.4	1	81	349	422	422	NEDD8-activating complex, catalytic component UBA3	O	Posttranslational modification, protein turnover, chaperones
TR40907|c0_g1_i1	KOG1591	2e-07	66	48.5	1	24	266	289	289	Prolyl 4-hydroxylase alpha subunit	E	Amino acid transport and metabolism
TR41168|c3_g2_i4	KOG0385	1e-16	24	81.2	1	221	588	790	971	Chromatin remodeling complex WSTF-ISWI, small subunit	K	Transcription
TR41816|c1_g1_i1	KOG2441	5e-50	61	190	1	159	1	157	506	mRNA splicing factor/probable chromatin binding snw family nuclear protein	AB	Multiple classes
TR42287|c0_g1_i1	KOG3637	1e-13	28	68.5	1	91	935	1022	1030	Vitronectin receptor, alpha subunit	W	Extracellular structures
TR42524|c0_g2_i1	KOG1580	3e-52	55	197	1	139	116	253	337	UDP-galactose transporter related protein	G	Carbohydrate transport and metabolism
TR42761|c0_g1_i1	KOG3285	4e-57	56	214	1	163	37	200	203	Spindle assembly checkpoint protein	DZ	Multiple classes
TR42970|c0_g4_i1	KOG0054	6e-27	28	114	1	207	98	308	1381	Multidrug resistance-associated protein/mitoxantrone resistance protein, ABC superfamily	Q	Secondary metabolites biosynthesis, transport and catabolism
TR43377|c0_g1_i1	KOG1226	3e-67	61	248	1	168	143	308	783	Integrin beta subunit (N-terminal portion of extracellular region)	TW	Multiple classes
TR43613|c0_g6_i1	KOG0375	2e-25	83	107	1	53	344	396	517	Serine-threonine phosphatase 2B, catalytic subunit	R	General function prediction only
TR43880|c5_g1_i6	KOG2624	3e-72	51	265	10	227	28	245	403	Triglyceride lipase-cholesterol esterase	I	Lipid transport and metabolism
TR44411|c0_g1_i1	KOG1185	0.0	56	749	1	561	10	570	571	Thiamine pyrophosphate-requiring enzyme	EH	Multiple classes
TR44630|c2_g3_i2	KOG1109	1e-122	56	434	1	339	22	361	440	Vacuole membrane protein VMP1	R	General function prediction only
TR44886|c0_g1_i2	KOG2234	1e-26	46	111	8	110	150	255	345	Predicted UDP-galactose transporter	G	Carbohydrate transport and metabolism
TR45081|c0_g1_i1	KOG0169	5e-58	53	217	2	181	481	659	746	Phosphoinositide-specific phospholipase C	T	Signal transduction mechanisms
TR45575|c1_g1_i1	KOG2522	4e-10	52	57.0	5	52	514	560	560	Filamentous baseplate protein Ligatin, contains PUA domain	J	Translation, ribosomal structure and biogenesis
TR45953|c0_g1_i1	KOG1484	2e-57	65	216	1	184	1	181	354	Putative Zn2+ transporter MSC2 (cation diffusion facilitator superfamily)	P	Inorganic ion transport and metabolism
TR46142|c1_g1_i1	KOG0161	4e-08	23	53.7	82	395	947	1285	1930	Myosin class II heavy chain	Z	Cytoskeleton
TR46358|c3_g1_i3	KOG0864	8e-27	40	114	5	175	26	196	215	Ran-binding protein RANBP1 and related RanBD domain proteins	U	Intracellular trafficking, secretion, and vesicular transport
TR46547|c0_g1_i1	KOG4034	5e-25	42	107	11	122	34	145	169	Uncharacterized conserved protein NOF (Neighbor of FAU)	S	Function unknown
TR46737|c0_g10_i1	KOG0266	3e-07	61	47.5	6	43	323	361	456	WD40 repeat-containing protein	R	General function prediction only
TR46934|c0_g1_i1	KOG0580	2e-49	73	188	1	110	86	197	281	Serine/threonine protein kinase	D	Cell cycle control, cell division, chromosome partitioning
TR47387|c0_g3_i1	KOG1366	5e-04	31	36.9	1	60	283	342	1436	Alpha-macroglobulin	O	Posttranslational modification, protein turnover, chaperones
TR39|c5_g1_i2	KOG2099	0.0	76	774	1	438	286	726	843	Glycogen phosphorylase	G	Carbohydrate transport and metabolism
TR207|c0_g1_i1	KOG3387	3e-44	73	171	1	128	1	131	131	60S ribosomal protein 15.5kD/SNU13, NHP2/L7A family (includes ribonuclease P subunit p38), involved in splicing	AJ	Multiple classes
TR508|c0_g1_i1	KOG3149	2e-04	35	38.1	1	28	72	99	249	Transcription initiation factor IIF, auxiliary subunit	K	Transcription
TR745|c0_g1_i1	KOG4083	5e-17	39	82.0	74	229	38	186	192	Head-elevated expression protein	K	Transcription
TR1158|c1_g1_i1	KOG2589	4e-47	87	179	1	99	120	219	453	Histone tail methylase	B	Chromatin structure and dynamics
TR1649|c0_g4_i1	KOG0164	1e-24	29	106	9	179	759	941	1001	Myosin class I heavy chain	Z	Cytoskeleton
TR2616|c0_g9_i1	KOG2648	2e-09	27	54.9	9	84	204	279	453	Diphthamide biosynthesis protein	J	Translation, ribosomal structure and biogenesis
TR3026|c1_g1_i1	KOG0733	9e-78	62	283	1	212	585	789	802	Nuclear AAA ATPase (VCP subfamily)	O	Posttranslational modification, protein turnover, chaperones
TR3235|c0_g3_i1	KOG0802	5e-10	31	56.7	2	72	265	340	543	E3 ubiquitin ligase	O	Posttranslational modification, protein turnover, chaperones
TR3478|c0_g2_i2	KOG0713	3e-28	46	117	1	92	16	112	336	Molecular chaperone (DnaJ superfamily)	O	Posttranslational modification, protein turnover, chaperones
TR3696|c2_g9_i1	KOG1552	8e-07	19	46.8	17	137	154	249	258	Predicted alpha/beta hydrolase	R	General function prediction only
TR3908|c0_g1_i2	KOG2189	4e-37	65	146	1	87	703	789	829	Vacuolar H+-ATPase V0 sector, subunit a	C	Energy production and conversion
TR4212|c1_g1_i1	KOG1703	2e-28	38	119	1	129	348	478	479	Adaptor protein Enigma and related PDZ-LIM proteins	TZ	Multiple classes
TR4436|c0_g2_i1	KOG2046	2e-16	46	78.0	3	63	1	63	193	Calponin	Z	Cytoskeleton
TR4648|c0_g1_i2	KOG4205	2e-10	27	60.1	41	177	36	177	311	RNA-binding protein musashi/mRNA cleavage and polyadenylation factor I complex, subunit HRP1	A	RNA processing and modification
TR4856|c2_g1_i2	KOG4610	3e-09	47	54.0	5	55	278	328	328	Uncharacterized conserved protein	S	Function unknown
TR5164|c0_g4_i1	KOG3637	6e-29	28	121	1	197	410	599	1030	Vitronectin receptor, alpha subunit	W	Extracellular structures
TR5684|c0_g2_i1	KOG0630	2e-21	36	94.8	3	107	692	799	838	Predicted pyridoxal-dependent decarboxylase	E	Amino acid transport and metabolism
TR5968|c0_g2_i1	KOG1382	7e-05	18	39.6	4	57	199	250	467	Multiple inositol polyphosphate phosphatase	R	General function prediction only
TR6220|c0_g1_i1	KOG0724	2e-18	34	86.9	96	230	1	133	335	Zuotin and related molecular chaperones (DnaJ superfamily), contains DNA-binding domains	O	Posttranslational modification, protein turnover, chaperones
TR6388|c0_g1_i1	KOG2171	2e-67	47	249	1	202	874	1074	1075	Karyopherin (importin) beta 3	YU	Multiple classes
TR6602|c0_g1_i1	KOG0953	8e-34	42	137	1	152	567	700	700	Mitochondrial RNA helicase SUV3, DEAD-box superfamily	A	RNA processing and modification
TR6880|c0_g1_i3	KOG1130	8e-04	19	38.2	1	188	215	357	639	Predicted G-alpha GTPase interaction protein, contains GoLoco domain	T	Signal transduction mechanisms
TR7120|c1_g3_i1	KOG1676	2e-07	50	48.5	20	61	47	88	600	K-homology type RNA binding proteins	A	RNA processing and modification
TR7323|c0_g1_i1	KOG2364	4e-21	64	93.5	2	60	374	431	433	Predicted pseudouridylate synthase	J	Translation, ribosomal structure and biogenesis
TR7531|c0_g2_i1	KOG0593	3e-71	71	261	1	141	124	264	396	Predicted protein kinase KKIAMRE	R	General function prediction only
TR7977|c1_g1_i1	KOG3998	7e-68	53	250	1	216	1	217	270	Putative cargo transport protein ERV29	U	Intracellular trafficking, secretion, and vesicular transport
TR8464|c1_g1_i1	KOG2996	4e-43	60	167	1	115	254	368	865	Rho guanine nucleotide exchange factor VAV3	T	Signal transduction mechanisms
TR9255|c0_g6_i1	KOG4024	6e-37	33	147	4	130	142	264	266	Complement component 1, Q subcomponent binding protein/mRNA splicing factor SF2, subunit P32	V	Defense mechanisms
TR9487|c0_g2_i1	KOG0617	7e-05	30	39.6	1	89	66	162	264	Ras suppressor protein (contains leucine-rich repeats)	T	Signal transduction mechanisms
TR9750|c0_g2_i1	KOG2667	2e-12	28	64.9	32	95	167	240	379	COPII vesicle protein	U	Intracellular trafficking, secretion, and vesicular transport
TR9954|c0_g1_i1	KOG3448	3e-43	89	167	1	95	1	95	96	Predicted snRNP core protein	A	RNA processing and modification
TR10169|c1_g4_i4	KOG4178	5e-06	33	43.4	4	52	268	318	322	Soluble epoxide hydrolase	I	Lipid transport and metabolism
TR10388|c2_g3_i1	KOG1248	6e-05	44	39.9	1	36	1136	1168	1176	Uncharacterized conserved protein	S	Function unknown
TR10698|c0_g2_i1	KOG1299	3e-06	37	44.1	1	48	371	418	549	Vacuolar sorting protein VPS45/Stt10 (Sec1 family)	U	Intracellular trafficking, secretion, and vesicular transport
TR10834|c2_g3_i3	KOG2306	2e-36	53	146	116	230	475	588	609	Uncharacterized conserved protein	S	Function unknown
TR11060|c0_g1_i1	KOG4230	1e-11	64	62.3	1	39	88	126	935	C1-tetrahydrofolate synthase	H	Coenzyme transport and metabolism
TR11293|c0_g5_i1	KOG1015	3e-07	8	47.4	1	91	462	549	1567	Transcription regulator XNP/ATRX, DEAD-box superfamily	K	Transcription
TR11693|c1_g1_i1	KOG3923	1e-96	45	347	1	334	4	338	342	D-aspartate oxidase	E	Amino acid transport and metabolism
TR11955|c0_g1_i1	KOG0994	2e-05	22	43.2	3	169	1544	1716	1758	Extracellular matrix glycoprotein Laminin subunit beta	W	Extracellular structures
TR12456|c0_g1_i1	KOG0977	3e-05	40	40.7	2	43	348	389	546	Nuclear envelope protein lamin, intermediate filament superfamily	DY	Multiple classes
TR12862|c1_g1_i1	KOG2392	9e-31	32	127	1	172	203	380	380	Serpin	V	Defense mechanisms
TR13069|c2_g1_i2	KOG4367	1e-10	19	61.2	39	258	119	337	699	Predicted Zn-finger protein	S	Function unknown
TR13442|c0_g3_i2	KOG3657	2e-58	69	217	1	126	944	1069	1075	Mitochondrial DNA polymerase gamma, catalytic subunit	L	Replication, recombination and repair
TR13891|c0_g2_i1	KOG3897	2e-25	10	108	1	116	197	304	411	Conserved protein Knockout	S	Function unknown
TR14597|c1_g8_i1	KOG1505	4e-26	45	110	1	94	90	183	346	Lysophosphatidic acid acyltransferase LPAAT and related acyltransferases	I	Lipid transport and metabolism
TR14987|c0_g1_i1	KOG1214	4e-07	50	47.0	5	40	417	452	1289	Nidogen and related basement membrane protein proteins	MW	Multiple classes
TR15190|c5_g7_i1	KOG3667	2e-09	47	54.6	1	70	1	68	682	STAT protein	KT	Multiple classes
TR15788|c0_g1_i2	KOG3023	6e-43	33	167	1	193	23	223	285	Glutamate-cysteine ligase regulatory subunit	E	Amino acid transport and metabolism
TR15970|c0_g2_i4	KOG1512	8e-33	38	132	1	91	267	357	381	PHD Zn-finger protein	R	General function prediction only
TR16172|c0_g7_i1	KOG0790	4e-81	77	294	7	189	1	181	600	Protein tyrosine phosphatase Corkscrew and related SH2 domain enzymes	T	Signal transduction mechanisms
TR16342|c0_g1_i2	KOG0680	1e-159	51	556	1	396	3	400	400	Actin-related protein - Arp6p	Z	Cytoskeleton
TR16821|c0_g3_i1	KOG1565	2e-04	55	38.2	5	42	438	469	469	Gelatinase A and related matrix metalloproteases	OW	Multiple classes
TR17031|c0_g3_i1	KOG0111	7e-27	66	112	6	79	135	208	298	Cyclophilin-type peptidyl-prolyl cis-trans isomerase	O	Posttranslational modification, protein turnover, chaperones
TR17247|c0_g4_i1	KOG0940	3e-19	58	87.4	2	80	166	243	358	Ubiquitin protein ligase RSP5/NEDD4	O	Posttranslational modification, protein turnover, chaperones
TR17475|c0_g2_i1	KOG0930	1e-101	81	360	3	218	2	217	395	Guanine nucleotide exchange factor Cytohesin, contains PH and Sec7 domains	U	Intracellular trafficking, secretion, and vesicular transport
TR17710|c0_g1_i1	KOG1819	4e-15	39	74.4	7	109	638	741	990	FYVE finger-containing proteins	R	General function prediction only
TR17910|c0_g3_i1	KOG2967	9e-12	34	62.7	20	80	104	164	314	Uncharacterized conserved protein	S	Function unknown
TR18126|c0_g1_i1	KOG1357	1e-13	85	69.2	23	57	252	286	519	Serine palmitoyltransferase	O	Posttranslational modification, protein turnover, chaperones
TR18392|c0_g1_i1	KOG3187	5e-22	54	96.5	1	84	140	223	223	Protein tyrosine phosphatase-like protein PTPLA (contains Pro instead of catalytic Arg)	R	General function prediction only
TR18922|c0_g1_i1	KOG0708	5e-04	51	36.9	1	27	237	263	359	Membrane-associated guanylate kinase MAGUK (contains PDZ, SH3, HOOK and GUK domains)	F	Nucleotide transport and metabolism
TR19127|c0_g1_i1	KOG3611	3e-21	28	95.1	5	153	37	171	737	Semaphorins	T	Signal transduction mechanisms
TR19387|c0_g1_i1	KOG3534	2e-18	76	84.7	1	47	893	939	1253	p53 inducible protein PIR121	R	General function prediction only
TR19610|c0_g1_i1	KOG4439	6e-57	57	213	1	148	753	901	901	RNA polymerase II transcription termination factor TTF2/lodestar, DEAD-box superfamily	KL	Multiple classes
TR19816|c0_g2_i1	KOG0263	2e-42	67	164	1	87	529	615	707	Transcription initiation factor TFIID, subunit TAF5 (also component of histone acetyltransferase SAGA)	K	Transcription
TR20388|c0_g1_i1	KOG0200	2e-05	23	41.4	1	65	80	146	609	Fibroblast/platelet-derived growth factor receptor and related receptor tyrosine kinases	T	Signal transduction mechanisms
TR20569|c3_g6_i1	KOG0545	1e-94	53	340	1	259	6	263	329	Aryl-hydrocarbon receptor-interacting protein	O	Posttranslational modification, protein turnover, chaperones
TR20978|c2_g1_i1	KOG2623	8e-23	36	99.3	1	97	371	467	467	Tyrosyl-tRNA synthetase	J	Translation, ribosomal structure and biogenesis
TR21249|c0_g1_i1	KOG0691	1e-22	46	99.4	4	118	3	117	296	Molecular chaperone (DnaJ superfamily)	O	Posttranslational modification, protein turnover, chaperones
TR21665|c0_g1_i1	KOG2089	3e-25	59	106	1	72	384	455	718	Metalloendopeptidase family - saccharolysin & thimet oligopeptidase	O	Posttranslational modification, protein turnover, chaperones
TR22117|c0_g2_i1	KOG4263	4e-08	33	50.4	1	68	129	194	299	Putative receptor CCR1	T	Signal transduction mechanisms
TR22366|c0_g4_i1	KOG3849	8e-05	30	40.0	2	95	287	369	386	GDP-fucose protein O-fucosyltransferase	O	Posttranslational modification, protein turnover, chaperones
TR22572|c0_g1_i1	KOG3681	6e-09	54	53.1	1	42	139	180	835	Alpha-catenin	W	Extracellular structures
TR23454|c0_g3_i1	KOG0546	2e-50	58	193	168	298	2	140	372	HSP90 co-chaperone CPR7/Cyclophilin	O	Posttranslational modification, protein turnover, chaperones
TR23454|c0_g3_i1	KOG0864	3e-21	35	97.1	5	146	27	172	215	Ran-binding protein RANBP1 and related RanBD domain proteins	U	Intracellular trafficking, secretion, and vesicular transport
TR23726|c1_g3_i2	KOG1583	7e-13	63	66.1	1	47	275	321	330	UDP-N-acetylglucosamine transporter	G	Carbohydrate transport and metabolism
TR23869|c2_g4_i6	KOG2814	2e-25	39	109	3	143	181	307	345	Transcription coactivator complex, P50 component (LigT RNA ligase/phosphodiesterase family)	K	Transcription
TR24119|c5_g2_i3	KOG1305	3e-04	50	37.5	15	42	194	221	411	Amino acid transporter protein	E	Amino acid transport and metabolism
TR24287|c0_g5_i1	KOG2779	4e-25	62	106	1	70	235	304	421	N-myristoyl transferase	I	Lipid transport and metabolism
TR24459|c0_g1_i1	KOG3587	2e-17	32	82.0	10	134	18	139	143	Galectin, galactose-binding lectin	W	Extracellular structures
TR24992|c2_g1_i1	KOG2036	1e-35	62	141	1	108	723	830	1011	Predicted P-loop ATPase fused to an acetyltransferase	R	General function prediction only
TR26316|c0_g1_i1	KOG0082	1e-156	65	544	1	355	1	354	354	G-protein alpha subunit (small G protein superfamily)	DT	Multiple classes
TR26732|c0_g5_i1	KOG2537	8e-59	56	220	1	171	29	202	539	Phosphoglucomutase/phosphomannomutase	G	Carbohydrate transport and metabolism
TR27471|c1_g5_i1	KOG3627	2e-30	43	125	1	141	88	232	256	Trypsin	E	Amino acid transport and metabolism
TR27677|c1_g7_i1	KOG2433	1e-22	77	99.0	1	48	530	577	577	Uncharacterized conserved protein	S	Function unknown
TR27950|c1_g1_i2	KOG4000	2e-34	28	139	1	136	119	250	291	Uncharacterized conserved protein	S	Function unknown
TR28239|c1_g2_i1	KOG1375	1e-18	33	85.5	1	95	253	346	369	Beta tubulin	Z	Cytoskeleton
TR28539|c0_g2_i1	KOG2450	2e-05	66	41.4	7	36	472	501	501	Aldehyde dehydrogenase	C	Energy production and conversion
TR28724|c2_g10_i3	KOG3714	1e-05	41	42.2	1	43	231	271	411	Meprin A metalloprotease	O	Posttranslational modification, protein turnover, chaperones
TR29206|c0_g1_i1	KOG3603	1e-74	50	273	2	232	90	323	456	Predicted phospholipase D	R	General function prediction only
TR29427|c0_g1_i1	KOG2075	3e-21	56	93.9	1	72	377	448	521	Topoisomerase TOP1-interacting protein BTBD1	S	Function unknown
TR29677|c0_g1_i1	KOG2084	5e-13	31	66.9	2	93	192	284	482	Predicted histone tail methylase containing SET domain	B	Chromatin structure and dynamics
TR29937|c0_g1_i1	KOG3069	2e-21	40	95.8	33	148	38	154	246	Peroxisomal NUDIX hydrolase	L	Replication, recombination and repair
TR30193|c0_g2_i1	KOG3780	2e-15	25	75.3	1	110	17	142	427	Thioredoxin binding protein TBP-2/VDUP1	R	General function prediction only
TR30424|c1_g3_i1	KOG4280	2e-34	59	138	2	90	90	176	574	Kinesin-like protein	Z	Cytoskeleton
TR30913|c0_g1_i7	KOG2469	7e-05	39	39.6	5	32	155	182	424	IMP-GMP specific 5'-nucleotidase	F	Nucleotide transport and metabolism
TR31063|c2_g4_i1	KOG4273	4e-06	60	43.8	1	30	389	418	418	Uncharacterized conserved protein	S	Function unknown
TR31257|c2_g18_i1	KOG0685	5e-29	44	120	1	108	219	330	498	Flavin-containing amine oxidase	H	Coenzyme transport and metabolism
TR31521|c0_g2_i1	KOG1651	7e-34	40	137	1	148	47	170	171	Glutathione peroxidase	O	Posttranslational modification, protein turnover, chaperones
TR31863|c1_g1_i2	KOG0522	5e-84	44	305	1	282	170	471	560	Ankyrin repeat protein	R	General function prediction only
TR32340|c0_g5_i1	KOG4746	1e-14	33	72.4	1	82	16	104	423	Small nuclear RNA activating complex (SNAPc), subunit SNAP43	A	RNA processing and modification
TR32577|c2_g9_i1	KOG3870	2e-24	63	104	1	65	369	433	434	Uncharacterized conserved protein	S	Function unknown
TR32807|c1_g5_i1	KOG0331	9e-41	71	158	1	90	352	441	519	ATP-dependent RNA helicase	A	RNA processing and modification
TR33183|c0_g2_i1	KOG0690	8e-44	67	169	1	92	5	96	516	Serine/threonine protein kinase	T	Signal transduction mechanisms
TR33415|c0_g1_i1	KOG2393	2e-31	53	127	2	103	96	199	555	Transcription initiation factor IIF, large subunit (RAP74)	K	Transcription
TR33627|c0_g2_i2	KOG3627	1e-55	41	210	16	263	1	254	256	Trypsin	E	Amino acid transport and metabolism
TR34124|c1_g1_i1	KOG4260	1e-04	22	38.9	4	95	281	350	350	Uncharacterized conserved protein	S	Function unknown
TR34332|c0_g4_i3	KOG0145	2e-61	69	228	11	143	38	170	360	RNA-binding protein ELAV/HU (RRM superfamily)	A	RNA processing and modification
TR34949|c0_g1_i1	KOG2002	2e-36	61	144	1	104	556	659	1018	TPR-containing nuclear phosphoprotein that regulates K(+) uptake	P	Inorganic ion transport and metabolism
TR35113|c0_g1_i1	KOG3623	5e-05	53	40.2	13	42	282	309	1007	Homeobox transcription factor SIP1	K	Transcription
TR35328|c1_g7_i4	KOG2504	7e-27	41	113	10	121	35	146	509	Monocarboxylate transporter	G	Carbohydrate transport and metabolism
TR35557|c0_g4_i1	KOG3696	5e-09	66	53.5	1	49	36	83	334	Aspartyl beta-hydroxylase	O	Posttranslational modification, protein turnover, chaperones
TR35766|c0_g2_i1	KOG3238	8e-12	34	63.5	1	111	113	216	216	Chloride ion current inducer protein	P	Inorganic ion transport and metabolism
TR36016|c1_g3_i1	KOG3722	4e-21	63	93.5	1	70	169	239	538	Lipocalin-interacting membrane receptor (LIMR)	V	Defense mechanisms
TR36238|c1_g1_i1	KOG1031	2e-21	71	94.5	1	52	1117	1168	1169	Predicted Ca2+-dependent phospholipid-binding protein	R	General function prediction only
TR36902|c0_g1_i1	KOG3290	1e-04	36	39.2	1	33	237	269	286	Peroxisomal phytanoyl-CoA hydroxylase	I	Lipid transport and metabolism
TR37089|c1_g1_i1	KOG0803	2e-06	45	45.0	1	44	1068	1115	1312	Predicted E3 ubiquitin ligase	O	Posttranslational modification, protein turnover, chaperones
TR37253|c2_g1_i1	KOG1028	8e-04	23	36.3	1	73	317	393	421	Ca2+-dependent phospholipid-binding protein Synaptotagmin, required for synaptic vesicle and secretory granule exocytosis	TU	Multiple classes
TR37428|c0_g5_i2	KOG0496	1e-22	24	99.2	2	126	131	252	649	Beta-galactosidase	G	Carbohydrate transport and metabolism
TR38025|c0_g5_i1	KOG1567	2e-90	77	325	1	184	111	294	344	Ribonucleotide reductase, beta subunit	F	Nucleotide transport and metabolism
TR38495|c0_g2_i1	KOG0444	2e-07	27	49.7	41	172	224	355	1255	Cytoskeletal regulator Flightless-I (contains leucine-rich and gelsolin repeats)	Z	Cytoskeleton
TR38662|c1_g8_i1	KOG2489	8e-48	54	183	1	130	311	445	592	Transmembrane protein	R	General function prediction only
TR39201|c1_g1_i1	KOG0195	1e-109	66	387	1	235	129	360	448	Integrin-linked kinase	T	Signal transduction mechanisms
TR39442|c0_g3_i5	KOG2729	8e-08	47	49.4	1	48	88	129	137	ER vesicle integral membrane protein involved in establishing cell polarity, signaling and protein degradation	OUT	Multiple classes
TR40021|c2_g1_i1	KOG1276	1e-25	44	108	1	110	27	137	491	Protoporphyrinogen oxidase	H	Coenzyme transport and metabolism
TR40542|c1_g1_i1	KOG2189	5e-32	67	130	1	83	47	129	829	Vacuolar H+-ATPase V0 sector, subunit a	C	Energy production and conversion
TR40747|c0_g1_i2	KOG2763	2e-04	19	38.4	1	108	5	75	357	Acyl-CoA thioesterase	I	Lipid transport and metabolism
TR40949|c0_g1_i1	KOG2189	9e-22	75	95.7	1	54	1	54	829	Vacuolar H+-ATPase V0 sector, subunit a	C	Energy production and conversion
TR41175|c0_g1_i2	KOG2957	3e-34	74	136	1	82	270	350	350	Vacuolar H+-ATPase V0 sector, subunit d	C	Energy production and conversion
TR41432|c0_g1_i1	KOG2085	1e-76	81	279	1	171	107	275	457	Serine/threonine protein phosphatase 2A, regulatory subunit	T	Signal transduction mechanisms
TR41657|c0_g1_i1	KOG0446	3e-40	53	157	1	113	122	234	657	Vacuolar sorting protein VPS1, dynamin, and related proteins	UR	Multiple classes
TR41828|c0_g3_i1	KOG0046	2e-35	61	141	1	89	532	619	627	Ca2+-binding actin-bundling protein (fimbrin/plastin), EF-Hand protein superfamily	Z	Cytoskeleton
TR42311|c0_g1_i1	KOG0657	2e-14	50	71.2	11	64	10	64	285	Glyceraldehyde 3-phosphate dehydrogenase	G	Carbohydrate transport and metabolism
TR42535|c3_g12_i1	KOG0416	8e-38	72	148	4	86	1	84	189	Ubiquitin-protein ligase	O	Posttranslational modification, protein turnover, chaperones
TR42991|c0_g1_i3	KOG1933	3e-25	48	107	8	108	677	777	1201	Cholesterol transport protein (Niemann-Pick C disease protein)	I	Lipid transport and metabolism
TR43156|c0_g3_i3	KOG0505	4e-04	28	37.3	10	101	417	526	527	Myosin phosphatase, regulatory subunit	OT	Multiple classes
TR43406|c0_g1_i1	KOG2102	1e-29	56	121	1	98	598	695	941	Exosomal 3'-5' exoribonuclease complex, subunit Rrp44/Dis3	J	Translation, ribosomal structure and biogenesis
TR43618|c0_g3_i1	KOG4117	5e-08	46	50.0	1	63	6	68	73	Heat shock factor binding protein	KO	Multiple classes
TR44439|c1_g1_i1	KOG3589	1e-25	59	108	1	97	102	202	221	G protein signaling regulators	T	Signal transduction mechanisms
TR44676|c0_g3_i1	KOG2516	2e-23	57	101	1	68	203	270	517	Protein involved in dolichol pathway for N-glycosylation (mannosyltransferase family)	MU	Multiple classes
TR44902|c0_g1_i1	KOG2040	1e-30	64	125	1	84	343	426	1001	Glycine dehydrogenase (decarboxylating)	E	Amino acid transport and metabolism
TR45352|c1_g2_i1	KOG3886	2e-89	79	323	1	217	58	272	295	GTP-binding protein	T	Signal transduction mechanisms
TR45963|c0_g2_i1	KOG1707	3e-43	71	167	1	108	199	306	625	Predicted Ras related/Rac-GTP binding protein	V	Defense mechanisms
TR46176|c1_g1_i1	KOG3845	4e-19	42	86.6	1	101	127	229	241	MLN, STAR and related lipid-binding proteins	I	Lipid transport and metabolism
TR46551|c1_g8_i1	KOG1300	7e-23	46	99.6	1	76	498	571	593	Vesicle trafficking protein Sec1	U	Intracellular trafficking, secretion, and vesicular transport
TR46952|c0_g4_i1	KOG0958	4e-44	78	170	1	80	175	254	690	DNA damage-responsive repressor GIS1/RPH1, jumonji superfamily	L	Replication, recombination and repair
TR47201|c0_g1_i1	KOG1201	4e-21	42	93.4	1	75	155	231	300	Hydroxysteroid 17-beta dehydrogenase 11	Q	Secondary metabolites biosynthesis, transport and catabolism
TR13|c0_g8_i1	KOG2064	1e-20	35	93.5	1	126	318	462	517	Poly(ADP-ribose) glycohydrolase	T	Signal transduction mechanisms
TR460|c0_g3_i1	KOG0286	3e-39	76	153	1	89	145	234	343	G-protein beta subunit	R	General function prediction only
TR1406|c0_g3_i3	KOG2189	3e-51	50	195	1	163	601	757	829	Vacuolar H+-ATPase V0 sector, subunit a	C	Energy production and conversion
TR1630|c0_g3_i1	KOG4257	8e-35	47	139	1	110	100	209	974	Focal adhesion tyrosine kinase FAK, contains FERM domain	T	Signal transduction mechanisms
TR1885|c0_g3_i1	KOG1326	4e-13	45	66.9	1	72	966	1028	1105	Membrane-associated protein FER-1 and related ferlins, contain multiple C2 domains	M	Cell wall/membrane/envelope biogenesis
TR2096|c0_g1_i1	KOG3451	2e-15	46	75.0	1	66	1	66	71	Uncharacterized conserved protein	S	Function unknown
TR2308|c0_g1_i1	KOG0678	1e-76	80	279	1	172	195	364	415	Actin-related protein Arp2/3 complex, subunit Arp3	Z	Cytoskeleton
TR2581|c0_g5_i1	KOG0657	3e-48	69	184	1	138	43	179	285	Glyceraldehyde 3-phosphate dehydrogenase	G	Carbohydrate transport and metabolism
TR2738|c4_g2_i1	KOG2711	9e-81	65	293	1	205	32	241	372	Glycerol-3-phosphate dehydrogenase/dihydroxyacetone 3-phosphate reductase	C	Energy production and conversion
TR3005|c0_g1_i1	KOG3084	6e-04	42	36.5	1	42	248	292	345	NADH pyrophosphatase I of the Nudix family of hydrolases	L	Replication, recombination and repair
TR3219|c3_g2_i2	KOG0446	9e-17	44	79.3	1	91	16	107	657	Vacuolar sorting protein VPS1, dynamin, and related proteins	UR	Multiple classes
TR3450|c0_g1_i1	KOG0035	5e-20	73	90.1	1	56	197	252	890	Ca2+-binding actin-bundling protein (actinin), alpha chain (EF-Hand protein superfamily)	Z	Cytoskeleton
TR3693|c0_g4_i1	KOG0032	5e-56	34	212	88	339	2	256	382	Ca2+/calmodulin-dependent protein kinase, EF-Hand protein superfamily	T	Signal transduction mechanisms
TR3892|c2_g7_i1	KOG1286	7e-08	38	49.5	1	70	488	552	554	Amino acid transporters	E	Amino acid transport and metabolism
TR4077|c0_g1_i1	KOG3938	5e-82	71	297	2	196	86	282	334	RGS-GAIP interacting protein GIPC, contains PDZ domain	TU	Multiple classes
TR4408|c0_g1_i1	KOG3110	1e-37	71	148	1	84	8	91	153	Riboflavin kinase	H	Coenzyme transport and metabolism
TR4624|c2_g4_i1	KOG0427	3e-07	48	47.7	1	25	135	161	161	Ubiquitin conjugating enzyme	O	Posttranslational modification, protein turnover, chaperones
TR5149|c0_g1_i1	KOG0033	4e-12	58	63.8	1	36	1	36	355	Ca2+/calmodulin-dependent protein kinase, EF-Hand protein superfamily	T	Signal transduction mechanisms
TR5491|c1_g1_i1	KOG4521	4e-12	36	63.5	1	69	1395	1464	1480	Nuclear pore complex, Nup160 component	YU	Multiple classes
TR5659|c1_g5_i1	KOG2017	6e-39	58	153	14	135	1	119	427	Molybdopterin synthase sulfurylase	H	Coenzyme transport and metabolism
TR6183|c0_g3_i1	KOG2467	1e-38	59	151	2	109	366	475	477	Glycine/serine hydroxymethyltransferase	E	Amino acid transport and metabolism
TR6348|c0_g7_i1	KOG2580	9e-22	58	95.8	2	69	390	459	459	Mitochondrial import inner membrane translocase, subunit TIM44	U	Intracellular trafficking, secretion, and vesicular transport
TR6568|c0_g3_i1	KOG3453	2e-15	73	75.0	1	52	6	57	110	Cytochrome c	C	Energy production and conversion
TR6840|c0_g1_i1	KOG4822	6e-16	32	76.3	1	73	1205	1277	1906	Predicted nuclear membrane protein involved in mRNA transport and sex determination via splicing modulation	AT	Multiple classes
TR7100|c0_g1_i1	KOG2360	5e-25	59	106	1	91	316	412	413	Proliferation-associated nucleolar protein (NOL1)	D	Cell cycle control, cell division, chromosome partitioning
TR7753|c0_g1_i1	KOG4835	3e-04	48	37.7	1	33	89	121	144	DNA-binding protein C1D involved in regulation of double-strand break repair	L	Replication, recombination and repair
TR7955|c0_g4_i1	KOG4729	3e-11	34	61.2	3	104	35	137	265	Galactoside-binding lectin	R	General function prediction only
TR8183|c0_g1_i2	KOG3906	1e-159	57	556	4	392	3	387	399	Tryptophan 2,3-dioxygenase	E	Amino acid transport and metabolism
TR8437|c0_g3_i2	KOG1924	7e-12	39	62.7	3	70	65	131	1102	RhoA GTPase effector DIA/Diaphanous	TZ	Multiple classes
TR8658|c0_g2_i2	KOG1366	5e-12	20	65.8	1	242	333	589	1436	Alpha-macroglobulin	O	Posttranslational modification, protein turnover, chaperones
TR8931|c0_g1_i1	KOG0178	1e-108	73	383	1	223	1	223	249	20S proteasome, regulatory subunit alpha type PSMA4/PRE9	O	Posttranslational modification, protein turnover, chaperones
TR9213|c1_g1_i1	KOG4696	3e-11	30	60.9	1	73	309	379	393	Uncharacterized conserved protein	S	Function unknown
TR9944|c0_g3_i1	KOG3880	3e-51	57	194	1	161	245	408	409	Predicted small molecule transporter involved in cellular pH homeostasis (Batten disease protein in human)	R	General function prediction only
TR10156|c8_g3_i1	KOG3623	8e-17	43	79.5	3	75	890	961	1007	Homeobox transcription factor SIP1	K	Transcription
TR10369|c0_g2_i1	KOG1037	4e-18	29	85.1	1	153	75	223	531	NAD+ ADP-ribosyltransferase Parp, required for poly-ADP ribosylation of nuclear proteins	KLO	Multiple classes
TR10656|c0_g1_i1	KOG1830	5e-29	66	119	1	69	42	110	518	Wiskott Aldrich syndrome proteins	Z	Cytoskeleton
TR10820|c0_g1_i1	KOG4560	2e-05	5	41.3	1	40	1048	1087	1897	Transcription factor IIIC box B binding (alpha) subunit	K	Transcription
TR11036|c0_g1_i1	KOG1785	5e-26	86	109	1	51	190	240	563	Tyrosine kinase negative regulator CBL	V	Defense mechanisms
TR11280|c0_g1_i2	KOG2268	4e-68	63	251	1	163	151	319	465	Serine/threonine protein kinase	TR	Multiple classes
TR11667|c0_g2_i1	KOG4628	2e-14	27	71.6	1	100	233	337	348	Predicted E3 ubiquitin ligase	O	Posttranslational modification, protein turnover, chaperones
TR11909|c0_g2_i1	KOG0196	4e-07	20	49.2	9	181	397	580	996	Tyrosine kinase, EPH (ephrin) receptor family	T	Signal transduction mechanisms
TR12175|c0_g1_i1	KOG0732	9e-21	81	92.4	1	48	311	358	1080	AAA+-type ATPase containing the bromodomain	O	Posttranslational modification, protein turnover, chaperones
TR12611|c0_g1_i1	KOG0852	6e-90	74	324	6	198	4	195	196	Alkyl hydroperoxide reductase, thiol specific antioxidant and related enzymes	O	Posttranslational modification, protein turnover, chaperones
TR12836|c1_g1_i2	KOG0045	4e-13	59	67.0	2	43	82	123	612	Cytosolic Ca2+-dependent cysteine protease (calpain), large subunit (EF-Hand protein superfamily)	OT	Multiple classes
TR13045|c2_g1_i1	KOG3629	7e-06	40	42.8	1	52	673	728	728	Guanine-nucleotide releasing factor	T	Signal transduction mechanisms
TR13232|c2_g1_i1	KOG4546	9e-12	63	62.4	1	46	274	319	320	Peroxisomal biogenesis protein (peroxin 16)	U	Intracellular trafficking, secretion, and vesicular transport
TR13620|c0_g1_i1	KOG1506	1e-180	72	626	1	369	15	383	383	S-adenosylmethionine synthetase	H	Coenzyme transport and metabolism
TR13885|c1_g4_i3	KOG1901	3e-81	59	295	9	185	279	458	487	Uncharacterized high-glucose-regulated protein	R	General function prediction only
TR14062|c1_g6_i1	KOG1854	3e-13	36	67.4	4	82	486	564	657	Mitochondrial inner membrane protein (mitofilin)	M	Cell wall/membrane/envelope biogenesis
TR14339|c6_g2_i1	KOG3627	3e-07	54	47.3	1	45	211	255	256	Trypsin	E	Amino acid transport and metabolism
TR14799|c0_g1_i1	KOG3090	1e-110	65	390	1	249	34	281	290	Prohibitin-like protein	O	Posttranslational modification, protein turnover, chaperones
TR14943|c1_g3_i1	KOG1241	2e-06	51	44.9	1	33	771	803	859	Karyopherin (importin) beta 1	YU	Multiple classes
TR15164|c0_g2_i2	KOG4299	6e-09	38	54.4	42	103	255	324	613	PHD Zn-finger protein	R	General function prediction only
TR15400|c309_g1_i1	KOG4308	7e-04	37	36.2	3	69	135	200	478	LRR-containing protein	S	Function unknown
TR15756|c1_g1_i2	KOG1626	1e-101	54	361	1	296	3	276	279	Inorganic pyrophosphatase/Nucleosome remodeling factor, subunit NURF38	C	Energy production and conversion
TR15938|c0_g1_i1	KOG1660	2e-05	57	41.2	1	26	374	399	399	Sorting nexin SNX6/TFAF2, contains PX domain	V	Defense mechanisms
TR16557|c0_g1_i1	KOG1192	3e-16	36	77.7	2	73	352	423	496	UDP-glucuronosyl and UDP-glucosyl transferase	GC	Multiple classes
TR17223|c3_g3_i1	KOG3205	2e-66	55	245	1	203	1	199	200	Rho GDP-dissociation inhibitor	T	Signal transduction mechanisms
TR17444|c0_g1_i1	KOG3311	5e-08	28	50.2	1	87	29	137	152	Ribosomal protein S18	J	Translation, ribosomal structure and biogenesis
TR18096|c1_g3_i1	KOG2564	5e-29	56	120	1	74	82	155	343	Predicted acetyltransferases and hydrolases with the alpha/beta hydrolase fold	R	General function prediction only
TR18362|c0_g1_i1	KOG2353	1e-25	56	108	1	72	149	219	1104	L-type voltage-dependent Ca2+ channel, alpha2/delta subunit	PT	Multiple classes
TR18633|c0_g1_i1	KOG0232	6e-16	80	76.4	2	63	21	82	156	Vacuolar H+-ATPase V0 sector, subunits c/c'	C	Energy production and conversion
TR19807|c3_g5_i1	KOG4219	1e-20	29	93.9	1	179	126	321	423	G protein-coupled receptor	T	Signal transduction mechanisms
TR19966|c0_g1_i1	KOG1656	1e-53	64	203	1	203	16	221	221	Protein involved in glucose derepression and pre-vacuolar endosome protein sorting	U	Intracellular trafficking, secretion, and vesicular transport
[truncated: 17,133 more rows]
