# Supplementary material for: Comparative transcriptomics of sympatric species of coral reef fishes (genus: Haemulon)
Source: PeerJ. 2019 Mar 1;7:e6541. doi: 10.7717/peerj.6541 (PMC6398375; doi:10.7717/peerj.6541)
Supplement: Supplemental Information 6 [file peerj-07-6541-s006.zip › Hmacrostomum-assembly&annotation/hmacro-trembl_iso2gene.tab]

isogroup1422	Ceramide synthase 2a (Fragment) OS=Aphyosemion striatum GN=CERS2A PE=4 SV=1 E(blastx)=1e-165
isogroup77898	UBF1B OS=Poeciliopsis prolifica GN=UBF1B PE=4 SV=1 E(blastx)=7e-39
isogroup8957	Polyamine-modulated factor 1 OS=Larimichthys crocea GN=EH28_02652 PE=4 SV=1 E(blastx)=1e-119
isogroup1535	Complement component c3 OS=Sparus aurata GN=C3 PE=2 SV=1 E(blastx)=6e-163
isogroup5511	Chromosome 15 SCAF14556, whole genome shotgun sequence OS=Tetraodon nigroviridis GN=GSTENG00016199001 PE=4 SV=1 E(blastx)=8e-49
isogroup35073	Chromosome 3 SCAF14978, whole genome shotgun sequence (Fragment) OS=Tetraodon nigroviridis GN=GSTENG00027157001 PE=4 SV=1 E(blastx)=6e-45
isogroup51248	Protein DGCR14 OS=Larimichthys crocea GN=EH28_10331 PE=4 SV=1 E(blastx)=5e-34
isogroup20045	Histone H3 OS=Dictyocaulus viviparus GN=DICVIV_00607 PE=3 SV=1 E(blastx)=1e-83
isogroup74716	T-complex protein 1 subunit gamma (Fragment) OS=Poeciliopsis prolifica GN=TCPG PE=3 SV=1 E(blastx)=1e-31
isogroup57644	Zinc finger protein 706 OS=Oryzias melastigma PE=2 SV=1 E(blastx)=1e-39
isogroup10368	Mitochondrial ATP synthase subunit d OS=Ictalurus punctatus GN=ATP5H PE=2 SV=1 E(blastx)=3e-95
isogroup40877	Malic enzyme OS=Takifugu rubripes GN=me1 PE=3 SV=1 E(blastx)=2e-48
isogroup15722	Trp4-associated protein Tap1A OS=Dicentrarchus labrax GN=TRPC4APA PE=4 SV=1 E(blastx)=2e-71
isogroup60459	ELMO domain-containing protein 3 (Fragment) OS=Larimichthys crocea GN=EH28_03926 PE=4 SV=1 E(blastx)=3e-11
isogroup19906	Melanoma inhibitory activity OS=Aphyosemion striatum GN=MIA PE=4 SV=1 E(blastx)=6e-34
isogroup61034	PR domain zinc finger protein OS=Fundulus heteroclitus PE=4 SV=1 E(blastx)=3e-07
isogroup17080	ENOF1 (Fragment) OS=Poeciliopsis prolifica GN=ENOF1 PE=4 SV=1 E(blastx)=9e-111
isogroup21741	NAD-dependent deacetylase sirtuin-1 OS=Larimichthys crocea GN=EH28_05483 PE=4 SV=1 E(blastx)=3e-59
isogroup54788	Double-stranded RNA-dependent protein kinase OS=Oplegnathus fasciatus GN=PKR PE=2 SV=1 E(blastx)=2e-34
isogroup7045	Sentrin-specific protease 3 OS=Larimichthys crocea GN=EH28_08747 PE=4 SV=1 E(blastx)=3e-47
isogroup38715	Endonuclease-reverse transcriptase OS=Blattella germanica GN=ert PE=2 SV=1 E(blastx)=2e-16
isogroup39702	PPUP4879 (Fragment) OS=Poeciliopsis prolifica GN=PPUP4879 PE=4 SV=1 E(blastx)=2e-07
isogroup34042	Transmembrane protein 63B OS=Larimichthys crocea GN=EH28_09670 PE=4 SV=1 E(blastx)=9e-59
isogroup31050	Myeloid/lymphoid or mixed-lineage leukemia 3b (Fragment) OS=Nothobranchius kuhntae GN=MLL3B PE=4 SV=1 E(blastx)=7e-29
isogroup16073	Ubiquitin-like protein ATG12 OS=Xiphophorus maculatus PE=3 SV=1 E(blastx)=4e-72
isogroup72756	Cell cycle checkpoint protein OS=Scophthalmus maximus GN=SMAX5B_001194 PE=4 SV=1 E(blastx)=2e-25
isogroup34949	RT nLTR: Non-LTR (Long terminal repeat) retrotransposon and domain-containing protein OS=Fundulus heteroclitus PE=4 SV=1 E(blastx)=4e-50
isogroup7328	Ribonuclease H1 OS=Oreochromis niloticus GN=rnaseh1 PE=3 SV=1 E(blastx)=9e-110
isogroup80301	Butyrophilin subfamily 2 member A2 (Fragment) OS=Fundulus heteroclitus PE=4 SV=1 E(blastx)=1e-23
isogroup9034	Protein OS-9 OS=Fundulus heteroclitus PE=4 SV=1 E(blastx)=2e-58
isogroup12191	SC23A (Fragment) OS=Poeciliopsis prolifica GN=SC23A PE=4 SV=1 E(blastx)=3e-133
isogroup4221	Cdc42 effector protein 3 OS=Larimichthys crocea GN=EH28_07338 PE=4 SV=1 E(blastx)=1e-105
isogroup51257	PAX interacting (With transcription-activation domain) protein 1 OS=Fundulus heteroclitus PE=4 SV=1 E(blastx)=4e-50
isogroup56123	Kinesin-like protein (Fragment) OS=Daphnia magna PE=3 SV=1 E(blastx)=8e-56
isogroup54561	CTSL2 OS=Poeciliopsis prolifica GN=CTSL2 PE=4 SV=1 E(blastx)=1e-49
isogroup50292	Transmembrane 9 superfamily member OS=Larimichthys crocea GN=EH28_11572 PE=3 SV=1 E(blastx)=2e-11
isogroup68992	Kunitz-type protease inhibitor 1 OS=Larimichthys crocea GN=EH28_07349 PE=4 SV=1 E(blastx)=2e-13
isogroup13448	Methionyl-tRNA formyltransferase, mitochondrial OS=Larimichthys crocea GN=EH28_07049 PE=4 SV=1 E(blastx)=1e-119
isogroup12540	Interferon regulatory factor 4 OS=Miichthys miiuy PE=3 SV=1 E(blastx)=1e-09
isogroup9661	CWC25 spliceosome-associated protein homolog OS=Aphyosemion striatum GN=CWC25 PE=4 SV=1 E(blastx)=2e-104
isogroup15451	Sorting nexin-4 (Fragment) OS=Fundulus heteroclitus PE=4 SV=1 E(blastx)=3e-119
isogroup3583	Signal peptidase complex catalytic subunit SEC11 OS=Lepisosteus oculatus PE=3 SV=1 E(blastx)=1e-122
isogroup75124	Magnesium transporter NIPA4 OS=Fundulus heteroclitus PE=4 SV=1 E(blastx)=3e-13
isogroup72147	Protein NLRC3 OS=Larimichthys crocea GN=EH28_08847 PE=4 SV=1 E(blastx)=7e-17
isogroup44947	rRNA methyltransferase 1, mitochondrial OS=Larimichthys crocea GN=EH28_06361 PE=4 SV=1 E(blastx)=5e-18
isogroup12694	Zinc finger protein 292 OS=Larimichthys crocea GN=EH28_05886 PE=4 SV=1 E(blastx)=7e-111
isogroup21638	Protein kinase C, delta a OS=Nothobranchius kadleci GN=PRKCDA PE=4 SV=1 E(blastx)=1e-101
isogroup12866	Zinc finger protein SNAI2 (Fragment) OS=Fundulus heteroclitus PE=4 SV=1 E(blastx)=2e-21
isogroup8782	Complement component c3 (Fragment) OS=Hippoglossus hippoglossus GN=C3 PE=2 SV=1 E(blastx)=1e-106
isogroup7635	COBW domain containing OS=Aphyosemion striatum GN=CBWD PE=4 SV=1 E(blastx)=4e-34
isogroup73879	MALD3 (Fragment) OS=Poeciliopsis prolifica GN=MALD3 PE=4 SV=1 E(blastx)=9e-22
isogroup19027	Heat shock protein 4a (Fragment) OS=Nothobranchius rachovii GN=HSPA4A PE=3 SV=1 E(blastx)=3e-95
isogroup30817	Nemo like kinase, type 2 OS=Nothobranchius furzeri GN=NLK2 PE=4 SV=1 E(blastx)=2e-40
isogroup3032	Protein RRP5 OS=Fundulus heteroclitus PE=4 SV=1 E(blastx)=2e-82
isogroup70496	Eukaryotic translation initiation factor 3 subunit A (Fragment) OS=Neovison vison GN=EIF3A PE=2 SV=1 E(blastx)=1e-46
isogroup59549	3-hydroxyisobutyrate dehydrogenase OS=Oreochromis niloticus GN=LOC100691671 PE=3 SV=1 E(blastx)=2e-46
isogroup935	Ferritin OS=Larimichthys crocea GN=EH28_06517 PE=3 SV=1 E(blastx)=2e-116
isogroup62266	Chromosome 13 SCAF14555, whole genome shotgun sequence OS=Tetraodon nigroviridis GN=GSTENG00015899001 PE=4 SV=1 E(blastx)=9e-22
isogroup40872	Translocase of inner mitochondrial membrane 44 homolog (Fragment) OS=Nothobranchius furzeri GN=TIMM44 PE=4 SV=1 E(blastx)=2e-49
isogroup52065	STP1 protein OS=Plasmodium ovale wallikeri GN=POVWA2_084790 PE=4 SV=1 E(blastx)=2e-22
isogroup23319	Protein strawberry notch OS=Fundulus heteroclitus PE=4 SV=1 E(blastx)=2e-08
isogroup59535	Short-chain dehydrogenase/reductase SDR OS=Acidovorax sp. (strain JS42) GN=Ajs_3234 PE=4 SV=1 E(blastx)=5e-37
isogroup52109	Guanine deaminase OS=Larimichthys crocea GN=EH28_00503 PE=4 SV=1 E(blastx)=1e-34
isogroup57540	DMXL1 (Fragment) OS=Poeciliopsis prolifica GN=DMXL1 PE=4 SV=1 E(blastx)=7e-22
isogroup39878	5-hydroxyisourate hydrolase OS=Oreochromis niloticus GN=LOC100703698 PE=3 SV=1 E(blastx)=6e-08
isogroup77381	EGFL7 (Fragment) OS=Poeciliopsis prolifica GN=EGFL7 PE=4 SV=1 E(blastx)=8e-06
isogroup42708	PGFRB (Fragment) OS=Poeciliopsis prolifica GN=PGFRB PE=4 SV=1 E(blastx)=5e-73
isogroup21287	Solute carrier family 13 member 2 OS=Larimichthys crocea GN=EH28_12045 PE=4 SV=1 E(blastx)=7e-09
isogroup5423	Protein-serine/threonine kinase OS=Oreochromis niloticus GN=grk4 PE=3 SV=1 E(blastx)=3e-135
isogroup7102	Deoxyribonuclease OS=Takifugu rubripes PE=3 SV=1 E(blastx)=4e-133
isogroup12286	Polyamine oxidase (Exo-N4-amino) (Fragment) OS=Nothobranchius rachovii GN=PAOX PE=4 SV=1 E(blastx)=2e-10
isogroup51473	Epidermal growth factor receptor kinase substrate 8 3-like protein OS=Fundulus heteroclitus PE=4 SV=1 E(blastx)=4e-11
isogroup71568	XPO7 OS=Poeciliopsis prolifica GN=XPO7 PE=4 SV=1 E(blastx)=3e-37
isogroup79492	Zinc finger protein RFP OS=Larimichthys crocea GN=EH28_08886 PE=3 SV=1 E(blastx)=4e-20
isogroup21091	Serpin H1 OS=Larimichthys crocea GN=EH28_10994 PE=3 SV=1 E(blastx)=2e-18
isogroup50600	Trp4-associated protein Tap1A OS=Dicentrarchus labrax GN=TRPC4APA PE=4 SV=1 E(blastx)=5e-50
isogroup46352	Myelin-associated glycoprotein OS=Dicentrarchus labrax GN=MAG PE=4 SV=1 E(blastx)=5e-31
isogroup71801	Syntaxin-1A OS=Fundulus heteroclitus PE=3 SV=1 E(blastx)=5e-11
isogroup68318	Heat shock protein 47 (Fragment) OS=Clarias batrachus PE=2 SV=1 E(blastx)=1e-41
isogroup34361	Nucleoporin GLE1 OS=Larimichthys crocea GN=EH28_06129 PE=4 SV=1 E(blastx)=1e-18
isogroup42287	Gastrula zinc finger protein OS=Larimichthys crocea GN=EH28_03484 PE=4 SV=1 E(blastx)=2e-26
isogroup31490	Abnormal spindle-like microcephaly-associated protein OS=Larimichthys crocea GN=EH28_04421 PE=4 SV=1 E(blastx)=3e-36
isogroup35007	SET and MYND domain-containing protein 5 OS=Larimichthys crocea GN=EH28_09029 PE=4 SV=1 E(blastx)=3e-50
isogroup29615	GRAM domain-containing protein 3 OS=Larimichthys crocea GN=EH28_03323 PE=4 SV=1 E(blastx)=7e-28
isogroup71552	Fructose-bisphosphate aldolase OS=Fundulus heteroclitus PE=3 SV=1 E(blastx)=2e-30
isogroup68233	Alpha/beta hydrolase OS=Acidovorax temperans GN=RP29_08865 PE=4 SV=1 E(blastx)=1e-43
isogroup9821	Golgin subfamily B member 1 OS=Larimichthys crocea GN=EH28_06686 PE=4 SV=1 E(blastx)=2e-67
isogroup59967	Methyl-CpG-binding domain protein 2 OS=Larimichthys crocea GN=EH28_07583 PE=4 SV=1 E(blastx)=3e-12
isogroup3986	RNA polymerase II elongation factor ELL OS=Larimichthys crocea GN=EH28_02397 PE=4 SV=1 E(blastx)=4e-95
isogroup16609	AT hook containing transcription factor 1 (Fragment) OS=Nothobranchius korthausae GN=AHCTF1 PE=4 SV=1 E(blastx)=3e-24
isogroup34551	Activating transcription factor 7-interacting protein 1 OS=Larimichthys crocea GN=EH28_03992 PE=4 SV=1 E(blastx)=5e-22
isogroup24259	CHCH domain-containing protein C22orf16, mitochondrial OS=Salmo salar GN=CV016 PE=2 SV=1 E(blastx)=3e-21
isogroup77937	Chemotaxin OS=Larimichthys crocea GN=lect2 PE=2 SV=1 E(blastx)=5e-18
isogroup60634	CRE2B OS=Poeciliopsis prolifica GN=CRE2B PE=4 SV=1 E(blastx)=4e-38
isogroup43989	Fibronectin OS=Ictalurus punctatus GN=FN1 PE=2 SV=1 E(blastx)=4e-50
isogroup18786	K0317 (Fragment) OS=Poeciliopsis prolifica GN=K0317 PE=4 SV=1 E(blastx)=6e-52
isogroup13680	Periplakin OS=Larimichthys crocea GN=EH28_02211 PE=4 SV=1 E(blastx)=6e-42
isogroup11831	Sn1-specific diacylglycerol lipase alpha OS=Larimichthys crocea GN=EH28_09605 PE=4 SV=1 E(blastx)=4e-22
isogroup41353	Chromosome 10 open reading frame 11 OS=Nothobranchius kadleci GN=C13H10ORF11 PE=4 SV=1 E(blastx)=2e-47
isogroup19072	Proteasome subunit beta type OS=Xiphophorus maculatus PE=3 SV=1 E(blastx)=6e-103
isogroup13546	Protein FAM171B OS=Fundulus heteroclitus PE=4 SV=1 E(blastx)=2e-75
isogroup10168	Solute carrier family 35, member F5 OS=Aphyosemion striatum GN=SLC35F5 PE=4 SV=1 E(blastx)=3e-34
isogroup68631	XPO1 OS=Poeciliopsis prolifica GN=XPO1 PE=4 SV=1 E(blastx)=2e-42
isogroup59877	E3 ubiquitin-protein ligase TRIM11 (Fragment) OS=Fundulus heteroclitus PE=4 SV=1 E(blastx)=6e-34
isogroup13413	Transmembrane protein 87A (Fragment) OS=Nothobranchius kuhntae GN=TMEM87A PE=4 SV=1 E(blastx)=1e-53
isogroup14952	Transcription factor E2F4 OS=Salmo salar GN=E2F4 PE=2 SV=1 E(blastx)=8e-26
isogroup25769	Lanosterol 14-alpha demethylase OS=Fundulus heteroclitus PE=3 SV=1 E(blastx)=1e-79
isogroup8942	ADP ribosylating enzymes catalyze the transfer of ADP ribose domain-containing protein OS=Fundulus heteroclitus PE=4 SV=1 E(blastx)=7e-34
isogroup77037	BAG family molecular chaperone regulator 1 OS=Larimichthys crocea GN=EH28_06749 PE=4 SV=1 E(blastx)=1e-06
isogroup1955	Mitochondrial import inner membrane translocase subunit Tim21 OS=Larimichthys crocea GN=EH28_08410 PE=4 SV=1 E(blastx)=7e-138
isogroup66479	FOLC OS=Poeciliopsis prolifica GN=FOLC PE=4 SV=1 E(blastx)=2e-32
isogroup18871	Rho GTPase-activating protein 20 OS=Larimichthys crocea GN=EH28_03456 PE=4 SV=1 E(blastx)=4e-10
isogroup25041	Cadherin 17, LI cadherin (Liver-intestine) OS=Nothobranchius kuhntae GN=CDH17 PE=4 SV=1 E(blastx)=3e-71
isogroup27375	tRNA-dihydrouridine(47) synthase [NAD(P)(+)] (Fragment) OS=Gasterosteus aculeatus PE=3 SV=1 E(blastx)=2e-73
isogroup12363	Ubiquitin carboxyl-terminal hydrolase 2 OS=Larimichthys crocea GN=EH28_08546 PE=3 SV=1 E(blastx)=2e-106
isogroup23395	47 kDa heat shock protein OS=Danio rerio GN=serpinh1b PE=2 SV=1 E(blastx)=8e-77
isogroup50497	C1q-like protein OS=Dissostichus mawsoni GN=pp2 PE=2 SV=1 E(blastx)=2e-33
isogroup32009	K1522 (Fragment) OS=Poeciliopsis prolifica GN=K1522 PE=4 SV=1 E(blastx)=5e-38
isogroup36662	Glutathione S-transferase kappa 1 OS=Anoplopoma fimbria GN=GSTK1 PE=2 SV=1 E(blastx)=2e-12
isogroup26288	Ubiquinone biosynthesis protein COQ4 homolog, mitochondrial OS=Larimichthys crocea GN=COQ4 PE=3 SV=1 E(blastx)=2e-84
isogroup66338	E2AK3 (Fragment) OS=Poeciliopsis prolifica GN=E2AK3 PE=4 SV=1 E(blastx)=7e-11
isogroup60563	Neoverrucotoxin subunit beta OS=Larimichthys crocea GN=EH28_01096 PE=4 SV=1 E(blastx)=3e-33
isogroup29668	ATP synthase subunit f, mitochondrial OS=Larimichthys crocea GN=EH28_03421 PE=4 SV=1 E(blastx)=3e-18
isogroup41349	Nuclear RNA export factor 2 OS=Fundulus heteroclitus PE=4 SV=1 E(blastx)=3e-41
isogroup29542	Nucleobindin 1 OS=Aphyosemion striatum GN=NUCB1 PE=4 SV=1 E(blastx)=5e-33
isogroup44682	Kinase C gamma type (Fragment) OS=Fundulus heteroclitus PE=4 SV=1 E(blastx)=7e-50
isogroup69051	Cleavage and polyadenylation specific factor 1 OS=Aphyosemion striatum GN=CPSF1 PE=4 SV=1 E(blastx)=1e-23
isogroup59080	PPUP8831 (Fragment) OS=Poeciliopsis prolifica GN=PPUP8831 PE=4 SV=1 E(blastx)=5e-08
isogroup39267	5'-AMP-activated protein kinase subunit gamma-2 OS=Larimichthys crocea GN=EH28_04402 PE=4 SV=1 E(blastx)=4e-46
isogroup67272	Nuclear prelamin A recognition factor OS=Dicentrarchus labrax GN=NARF PE=3 SV=1 E(blastx)=4e-42
isogroup4337	cAMP-dependent protein kinase type I-alpha regulatory subunit OS=Nipponia nippon GN=Y956_08467 PE=4 SV=1 E(blastx)=1e-54
isogroup7432	Sentrin-specific protease 5 OS=Larimichthys crocea GN=EH28_04459 PE=4 SV=1 E(blastx)=9e-39
isogroup62779	Gustatory receptor 125 OS=Tribolium castaneum GN=TcasGA2_TC030216 PE=3 SV=1 E(blastx)=5e-09
isogroup27340	Zinc finger protein RFP OS=Larimichthys crocea GN=EH28_08886 PE=3 SV=1 E(blastx)=2e-30
isogroup47491	TAOK2 (Fragment) OS=Poeciliopsis prolifica GN=TAOK2 PE=4 SV=1 E(blastx)=9e-26
isogroup56376	EH-domain containing 2 OS=Aphyosemion striatum GN=EHD2 PE=3 SV=1 E(blastx)=2e-37
isogroup38097	DNJA2 (Fragment) OS=Poeciliopsis prolifica GN=DNJA2 PE=4 SV=1 E(blastx)=2e-66
isogroup17515	MORC3 OS=Poeciliopsis prolifica GN=MORC3 PE=4 SV=1 E(blastx)=1e-87
isogroup40921	Mitochondrial ATP-binding cassette sub-family B member 7 OS=Oryzias melastigma PE=2 SV=1 E(blastx)=8e-51
isogroup60793	Methyltransferase like 14 OS=Nothobranchius pienaari GN=METTL14 PE=3 SV=1 E(blastx)=9e-48
isogroup52196	Molybdenum ABC transporter permease OS=Acidovorax temperans GN=RP29_10825 PE=3 SV=1 E(blastx)=3e-10
isogroup54246	Choline transporter-like protein 2 OS=Larimichthys crocea GN=EH28_05587 PE=3 SV=1 E(blastx)=3e-45
isogroup41723	PPUP3880 OS=Poeciliopsis prolifica GN=PPUP3880 PE=4 SV=1 E(blastx)=6e-41
isogroup4017	Chromosome 11 open reading frame 58 OS=Aphyosemion striatum GN=C18H11ORF58 PE=4 SV=1 E(blastx)=9e-71
isogroup1038	Mitochondrial inner membrane translocase 8-like protein A OS=Sparus aurata GN=Tim8A PE=2 SV=1 E(blastx)=6e-52
isogroup20881	Valine--tRNA ligase OS=Takifugu rubripes GN=vars PE=3 SV=1 E(blastx)=8e-62
isogroup38036	Ankyrin repeat and IBR domain-containing protein 1 OS=Fundulus heteroclitus PE=3 SV=1 E(blastx)=1e-27
isogroup52138	FGGY carbohydrate kinase domain-containing protein OS=Larimichthys crocea GN=EH28_03896 PE=4 SV=1 E(blastx)=4e-23
isogroup57107	Receptor protein-tyrosine kinase (Fragment) OS=Haplochromis burtoni GN=kdrb PE=3 SV=1 E(blastx)=3e-36
isogroup8321	Transcription elongation factor B polypeptide 1 OS=Anoplopoma fimbria GN=ELOC PE=2 SV=1 E(blastx)=8e-75
isogroup24519	NF-kappa-B inhibitor-like protein 1 OS=Larimichthys crocea GN=EH28_10362 PE=4 SV=1 E(blastx)=4e-73
isogroup4737	Krueppel-like factor 4 OS=Larimichthys crocea GN=EH28_02904 PE=4 SV=1 E(blastx)=6e-41
isogroup57102	30S ribosomal protein S4 (Fragment) OS=Cajanus cajan GN=KK1_050374 PE=3 SV=1 E(blastx)=2e-47
isogroup15320	STRAP (Fragment) OS=Poeciliopsis prolifica GN=STRAP PE=4 SV=1 E(blastx)=6e-93
isogroup78187	Ig heavy chain V region MOPC 141 (Fragment) OS=Fundulus heteroclitus PE=4 SV=1 E(blastx)=4e-16
isogroup13662	Bone morphogenetic protein 4 OS=Larimichthys crocea GN=EH28_07310 PE=3 SV=1 E(blastx)=4e-116
isogroup8930	Calcitonin protein-related peptide type 1 receptor OS=Larimichthys crocea GN=EH28_09419 PE=3 SV=1 E(blastx)=4e-56
isogroup78570	Inactive rhomboid protein OS=Larimichthys crocea GN=EH28_07921 PE=3 SV=1 E(blastx)=1e-06
isogroup66158	Chromosome 12 SCAF14993, whole genome shotgun sequence OS=Tetraodon nigroviridis GN=GSTENG00028656001 PE=4 SV=1 E(blastx)=2e-34
isogroup2856	Interleukin OS=Oplegnathus fasciatus GN=RbIL-15 PE=2 SV=1 E(blastx)=8e-62
isogroup14363	Coronin OS=Larimichthys crocea GN=EH28_05546 PE=3 SV=1 E(blastx)=3e-27
isogroup45744	Xin actin-binding repeat-containing protein 2 OS=Larimichthys crocea GN=EH28_10728 PE=4 SV=1 E(blastx)=2e-55
isogroup55009	MHC class II antigen-associated invariant chain OS=Lutjanus argentimaculatus PE=2 SV=1 E(blastx)=2e-41
isogroup10541	Nuclear transcriptional regulator 1-like protein OS=Fundulus heteroclitus PE=4 SV=1 E(blastx)=4e-39
isogroup33663	Eukaryotic translation initiation factor 6 (Fragment) OS=Fundulus heteroclitus PE=3 SV=1 E(blastx)=2e-36
isogroup55287	Syntaxin-6 OS=Fundulus heteroclitus PE=4 SV=1 E(blastx)=1e-07
isogroup66310	Amidase OS=Burkholderiales bacterium RIFCSPLOWO2_12_FULL_64_99 GN=A3G29_08510 PE=3 SV=1 E(blastx)=7e-30
isogroup654	Voltage-dependent anion channel 3 OS=Nothobranchius furzeri GN=VDAC3 PE=4 SV=1 E(blastx)=8e-176
isogroup33758	Metastasis-associated in colon cancer protein 1 OS=Larimichthys crocea GN=EH28_12779 PE=4 SV=1 E(blastx)=2e-38
isogroup60269	Protocadherin Fat 1 OS=Larimichthys crocea GN=EH28_09441 PE=4 SV=1 E(blastx)=3e-45
isogroup11994	Interferon-induced transmembrane protein 3 OS=Larimichthys crocea GN=EH28_10760 PE=2 SV=1 E(blastx)=2e-37
isogroup14136	MTP (Fragment) OS=Poeciliopsis prolifica GN=MTP PE=4 SV=1 E(blastx)=2e-115
isogroup38820	Choline transporter-like protein 2 OS=Larimichthys crocea GN=EH28_05587 PE=3 SV=1 E(blastx)=6e-75
isogroup7415	Inter-alpha-trypsin inhibitor heavy chain H1 (Fragment) OS=Fundulus heteroclitus PE=4 SV=1 E(blastx)=3e-126
isogroup14560	VPS35 OS=Poeciliopsis prolifica GN=VPS35 PE=4 SV=1 E(blastx)=2e-122
isogroup19436	LIN1 (Fragment) OS=Poeciliopsis prolifica GN=LIN1 PE=4 SV=1 E(blastx)=4e-36
isogroup41122	UD11 (Fragment) OS=Poeciliopsis prolifica GN=UD11 PE=4 SV=1 E(blastx)=2e-52
isogroup46962	SYMPK OS=Poeciliopsis prolifica GN=SYMPK PE=4 SV=1 E(blastx)=7e-35
isogroup67702	von Willebrand factor A domain-containing protein 5A OS=Larimichthys crocea GN=EH28_06731 PE=4 SV=1 E(blastx)=2e-29
isogroup80644	UPF0061 protein azo1574 OS=Larimichthys crocea GN=EH28_10589 PE=4 SV=1 E(blastx)=3e-30
isogroup46480	Malate dehydrogenase OS=Comamonadaceae bacterium SCN 68-20 GN=ABT02_07600 PE=4 SV=1 E(blastx)=9e-62
isogroup32679	MGAT2 OS=Poeciliopsis prolifica GN=MGAT2 PE=4 SV=1 E(blastx)=6e-34
isogroup66903	Patatin-like phospholipase OS=Scophthalmus maximus GN=SMAX5B_005539 PE=4 SV=1 E(blastx)=6e-24
isogroup77656	Zinc finger protein 180 OS=Larimichthys crocea GN=EH28_03309 PE=4 SV=1 E(blastx)=3e-20
isogroup33856	Abhydrolase domain containing 12B (Fragment) OS=Nothobranchius kuhntae GN=ABHD12B PE=4 SV=1 E(blastx)=4e-08
isogroup1437	DsRNA-dependent protein kinase OS=Paralichthys olivaceus GN=PKR PE=2 SV=1 E(blastx)=2e-131
isogroup6055	DJC24 OS=Poeciliopsis prolifica GN=DJC24 PE=4 SV=1 E(blastx)=3e-64
isogroup20206	DNA-3-methyladenine glycosylase OS=Larimichthys crocea GN=EH28_07922 PE=3 SV=1 E(blastx)=1e-56
isogroup16891	VPS11 (Fragment) OS=Poeciliopsis prolifica GN=VPS11 PE=4 SV=1 E(blastx)=1e-99
isogroup42453	POL2 (Fragment) OS=Poeciliopsis prolifica GN=POL2 PE=4 SV=1 E(blastx)=3e-22
isogroup32594	Platelet endothelial cell adhesion molecule OS=Larimichthys crocea GN=EH28_05139 PE=4 SV=1 E(blastx)=2e-29
isogroup539	Chromosome 7 SCAF14650, whole genome shotgun sequence OS=Tetraodon nigroviridis GN=GSTENG00020359001 PE=4 SV=1 E(blastx)=7e-122
isogroup19548	Chromosome 1 SCAF14749, whole genome shotgun sequence OS=Tetraodon nigroviridis GN=GSTENG00024590001 PE=4 SV=1 E(blastx)=2e-10
isogroup41143	Putative isoprenylcysteine alpha-carbonyl methylesterase ICME OS=Larimichthys crocea GN=EH28_01184 PE=4 SV=1 E(blastx)=2e-30
isogroup67585	Bloodthirsty-1 OS=Oplegnathus fasciatus GN=bty PE=2 SV=1 E(blastx)=4e-31
isogroup75301	C1q-like protein OS=Dissostichus mawsoni GN=pp2 PE=2 SV=1 E(blastx)=2e-13
isogroup16638	MYH9 OS=Poeciliopsis prolifica GN=MYH9 PE=3 SV=1 E(blastx)=4e-96
isogroup1171	Membrane-spanning 4-domains subfamily A member 8A OS=Larimichthys crocea GN=EH28_05052 PE=4 SV=1 E(blastx)=1e-95
isogroup29407	E3 ubiquitin-protein ligase UBR1 OS=Larimichthys crocea GN=EH28_02139 PE=4 SV=1 E(blastx)=6e-15
isogroup71490	Calmodulin-regulated spectrin-associated protein 2 OS=Larimichthys crocea GN=EH28_01695 PE=3 SV=1 E(blastx)=2e-27
isogroup73300	Chromosome 5 SCAF14581, whole genome shotgun sequence OS=Tetraodon nigroviridis GN=GSTENG00017736001 PE=4 SV=1 E(blastx)=3e-23
isogroup51697	Cytochrome P450 2K1 OS=Larimichthys crocea GN=EH28_02348 PE=3 SV=1 E(blastx)=8e-43
isogroup639	Transmembrane protein 205 OS=Aphyosemion striatum GN=TMEM205 PE=4 SV=1 E(blastx)=3e-108
isogroup44579	Transposable element Tcb1 transposase OS=Fundulus heteroclitus PE=4 SV=1 E(blastx)=8e-12
isogroup42930	Phosphorylase b kinase gamma catalytic chain, skeletal muscle/heart OS=Fundulus heteroclitus PE=3 SV=1 E(blastx)=8e-67
isogroup18453	Ubiquitin (Fragment) OS=Amblyomma variegatum PE=2 SV=1 E(blastx)=3e-96
isogroup79934	EVI1 (Fragment) OS=Poeciliopsis prolifica GN=EVI1 PE=4 SV=1 E(blastx)=3e-10
isogroup44970	40 kDa heat shock protein DnaJ (Hsp40)-like, subfamily A, member 3A OS=Sparus aurata GN=DnaJA3A PE=2 SV=1 E(blastx)=2e-29
isogroup23613	Prune homolog 2 (Fragment) OS=Nothobranchius kadleci GN=PRUNE2 PE=4 SV=1 E(blastx)=4e-12
isogroup59355	NACHT, LRR and PYD domains-containing protein 1 OS=Larimichthys crocea GN=EH28_10300 PE=4 SV=1 E(blastx)=8e-24
isogroup12057	GDAP2 (Fragment) OS=Poeciliopsis prolifica GN=GDAP2 PE=4 SV=1 E(blastx)=1e-44
isogroup40289	Putative arginine--tRNA ligase, mitochondrial (Fragment) OS=Larimichthys crocea GN=EH28_08454 PE=3 SV=1 E(blastx)=4e-46
isogroup43299	NRBP OS=Poeciliopsis prolifica GN=NRBP PE=4 SV=1 E(blastx)=3e-51
isogroup39760	Chromosome 18 SCAF14547, whole genome shotgun sequence (Fragment) OS=Tetraodon nigroviridis GN=GSTENG00015738001 PE=4 SV=1 E(blastx)=2e-43
isogroup64374	TRIPB (Fragment) OS=Poeciliopsis prolifica GN=TRIPB PE=4 SV=1 E(blastx)=8e-21
isogroup5531	Glucocorticoid receptor 2 (Fragment) OS=Solea senegalensis GN=gr2 PE=2 SV=1 E(blastx)=3e-11
isogroup7376	I5P2 (Fragment) OS=Poeciliopsis prolifica GN=I5P2 PE=4 SV=1 E(blastx)=1e-153
isogroup44831	Serine/threonine-protein kinase 17B OS=Larimichthys crocea GN=EH28_06309 PE=3 SV=1 E(blastx)=1e-07
isogroup26224	Virulence-associated protein E OS=Pelagibaca bermudensis (strain JCM 13377 / KCTC 12554 / HTCC2601) GN=R2601_19689 PE=4 SV=1 E(blastx)=2e-11
isogroup19541	Hypoxanthine-guanine phosphoribosyltransferase OS=Larimichthys crocea GN=EH28_09267 PE=4 SV=1 E(blastx)=2e-30
isogroup5574	NCOR1 (Fragment) OS=Poeciliopsis prolifica GN=NCOR1 PE=4 SV=1 E(blastx)=1e-162
isogroup28150	Gap junction protein OS=Larimichthys crocea GN=EH28_06271 PE=3 SV=1 E(blastx)=8e-39
isogroup47211	ATP-binding cassette, sub-family D (ALD), member 1 OS=Aphyosemion striatum GN=ABCD1 PE=4 SV=1 E(blastx)=3e-63
isogroup8190	Calpain 2 OS=Sparus aurata PE=2 SV=1 E(blastx)=3e-107
isogroup37458	Solute carrier family 52, riboflavin transporter, member 3 OS=Fundulus heteroclitus PE=4 SV=1 E(blastx)=1e-49
isogroup71620	Glycylpeptide N-tetradecanoyltransferase OS=Fundulus heteroclitus PE=3 SV=1 E(blastx)=3e-38
isogroup24770	Zinc finger protein 329 OS=Fundulus heteroclitus PE=4 SV=1 E(blastx)=4e-41
isogroup11941	Torsin-1A-interacting protein 2 OS=Larimichthys crocea GN=EH28_09531 PE=4 SV=1 E(blastx)=7e-28
isogroup27151	Cyp2x protein OS=Dicentrarchus labrax GN=CYP2X PE=4 SV=1 E(blastx)=3e-11
isogroup25298	CP46A (Fragment) OS=Poeciliopsis prolifica GN=CP46A PE=4 SV=1 E(blastx)=1e-94
isogroup46147	Sperm-associated antigen 17 OS=Fundulus heteroclitus PE=4 SV=1 E(blastx)=5e-10
isogroup20153	Nucleolar protein 8 OS=Larimichthys crocea GN=EH28_05565 PE=4 SV=1 E(blastx)=6e-08
isogroup20401	Uridine-cytidine kinase-like 1 OS=Larimichthys crocea GN=EH28_01917 PE=4 SV=1 E(blastx)=2e-24
isogroup19268	MSPD2 (Fragment) OS=Poeciliopsis prolifica GN=MSPD2 PE=4 SV=1 E(blastx)=2e-38
isogroup71658	TRI25 OS=Poeciliopsis prolifica GN=TRI25 PE=4 SV=1 E(blastx)=1e-39
isogroup67449	RT like: Reverse transcriptase RT domain-containing protein (Fragment) OS=Fundulus heteroclitus PE=4 SV=1 E(blastx)=2e-33
isogroup70290	CCR4-NOT transcription complex, subunit 10 (Fragment) OS=Nothobranchius pienaari GN=CNOT10 PE=4 SV=1 E(blastx)=3e-40
isogroup15993	Uridine 5'-monophosphate synthase OS=Larimichthys crocea GN=EH28_02218 PE=3 SV=1 E(blastx)=3e-89
isogroup38734	Histone-lysine N-methyltransferase OS=Fundulus heteroclitus PE=3 SV=1 E(blastx)=6e-30
isogroup20970	FGFR4 (Fragment) OS=Poeciliopsis prolifica GN=FGFR4 PE=4 SV=1 E(blastx)=1e-59
isogroup10350	Zinc finger protein RFP OS=Larimichthys crocea GN=EH28_08886 PE=3 SV=1 E(blastx)=4e-130
isogroup60624	Flagellar attachment zone protein 1 OS=Larimichthys crocea GN=EH28_07150 PE=4 SV=1 E(blastx)=3e-18
isogroup35770	PGTB2 OS=Poeciliopsis prolifica GN=PGTB2 PE=4 SV=1 E(blastx)=5e-68
isogroup42727	Ankyrin repeat domain-containing protein 45 OS=Larimichthys crocea GN=EH28_12718 PE=4 SV=1 E(blastx)=1e-36
isogroup37438	Nuclear factor of kappa light polypeptide gene enhancer in B-cells inhibitor, zeta (Fragment) OS=Nothobranchius kuhntae GN=NFKBIZ PE=4 SV=1 E(blastx)=1e-18
isogroup27638	Neuropilin 2b (Fragment) OS=Nothobranchius korthausae GN=NRP2B PE=4 SV=1 E(blastx)=2e-34
isogroup5364	C-C motif chemokine 20 OS=Larimichthys crocea GN=EH28_12120 PE=4 SV=1 E(blastx)=2e-35
isogroup64395	ABC transporter, ATP-binding protein OS=Propionibacterium acnes HL043PA1 GN=HMPREF9570_00677 PE=4 SV=1 E(blastx)=7e-38
isogroup23518	Pleckstrin homology-like domain family B member 2 (Fragment) OS=Dicentrarchus labrax GN=PHLDB2 PE=4 SV=1 E(blastx)=1e-19
isogroup28072	IKKbeta OS=Siniperca chuatsi PE=2 SV=1 E(blastx)=1e-49
isogroup76738	Zinc finger protein 131 OS=Aphyosemion striatum GN=ZNF131 PE=4 SV=1 E(blastx)=1e-14
isogroup62992	Beta-lactamase-like protein OS=Rubrobacter xylanophilus (strain DSM 9941 / NBRC 16129) GN=Rxyl_1619 PE=4 SV=1 E(blastx)=3e-19
isogroup2819	RUN domain containing 3b OS=Aphyosemion striatum GN=RUNDC3B PE=4 SV=1 E(blastx)=3e-88
isogroup6154	TATA box-binding protein-associated factor RNA polymerase I subunit A OS=Larimichthys crocea GN=EH28_03445 PE=4 SV=1 E(blastx)=4e-55
isogroup45568	TAM41, mitochondrial translocator assembly and maintenance protein, homolog OS=Nothobranchius korthausae GN=TAMM41 PE=4 SV=1 E(blastx)=7e-09
isogroup434	Chromosome 2 SCAF8387, whole genome shotgun sequence OS=Tetraodon nigroviridis GN=GSTENG00005990001 PE=4 SV=1 E(blastx)=7e-18
isogroup4607	Cytochrome b-c1 complex subunit 6, mitochondrial OS=Anoplopoma fimbria GN=QCR6 PE=2 SV=1 E(blastx)=1e-34
isogroup21465	Myocyte-specific enhancer factor 2B OS=Larimichthys crocea GN=EH28_00641 PE=4 SV=1 E(blastx)=1e-40
isogroup16387	Chemokine receptor 6B OS=Epinephelus coioides PE=2 SV=1 E(blastx)=2e-41
isogroup20449	Transposable element Tcb1 transposase (Fragment) OS=Fundulus heteroclitus PE=4 SV=1 E(blastx)=2e-53
isogroup60586	Cell surface protein SprA OS=Cloacibacterium normanense GN=sprA PE=4 SV=1 E(blastx)=1e-44
isogroup22724	DR1-associated protein 1 (Fragment) OS=Mustela putorius furo PE=2 SV=1 E(blastx)=3e-40
isogroup53861	C-C chemokine receptor type 1 OS=Larimichthys crocea GN=EH28_11722 PE=3 SV=1 E(blastx)=2e-30
isogroup1544	Vesicle-associated membrane protein 1 (Fragment) OS=Fundulus heteroclitus PE=4 SV=1 E(blastx)=9e-37
isogroup49552	Desmoplakin a (Fragment) OS=Nothobranchius rachovii GN=DSPA PE=4 SV=1 E(blastx)=9e-41
isogroup15581	Coiled-coil domain-containing protein 25 OS=Larimichthys crocea GN=EH28_08046 PE=4 SV=1 E(blastx)=2e-78
isogroup7954	Transporter OS=Fundulus heteroclitus PE=3 SV=1 E(blastx)=6e-144
isogroup55611	NACHT, LRR and PYD domains-containing protein 6 OS=Larimichthys crocea GN=EH28_08281 PE=4 SV=1 E(blastx)=1e-23
isogroup9809	Mitochondrial poly(A) polymerase (Fragment) OS=Aphyosemion striatum GN=MTPAP PE=4 SV=1 E(blastx)=8e-91
isogroup74709	M3K7 OS=Poeciliopsis prolifica GN=M3K7 PE=4 SV=1 E(blastx)=4e-37
isogroup48294	Zinc finger protein 91 OS=Larimichthys crocea GN=EH28_01400 PE=4 SV=1 E(blastx)=5e-46
isogroup33431	La-related protein 7 OS=Fundulus heteroclitus PE=4 SV=1 E(blastx)=3e-30
isogroup6231	Histone-binding protein RBBP4 (Fragment) OS=Neovison vison GN=RBBP4 PE=2 SV=1 E(blastx)=6e-161
isogroup76308	Vascular cell adhesion protein 1 OS=Larimichthys crocea GN=EH28_05213 PE=4 SV=1 E(blastx)=5e-09
isogroup18922	MOB1B OS=Poeciliopsis prolifica GN=MOB1B PE=4 SV=1 E(blastx)=3e-89
isogroup51714	Trafficking protein particle complex subunit 8 OS=Larimichthys crocea GN=EH28_09006 PE=4 SV=1 E(blastx)=2e-14
isogroup32239	Coiled-coil domain containing 80 like 2 (Fragment) OS=Nothobranchius kuhntae GN=CCDC80L2 PE=4 SV=1 E(blastx)=1e-12
isogroup64945	SMC6 (Fragment) OS=Poeciliopsis prolifica GN=SMC6 PE=4 SV=1 E(blastx)=1e-25
isogroup23187	Peripheral myelin protein 22 OS=Dicentrarchus labrax GN=PMP22 PE=3 SV=1 E(blastx)=1e-25
isogroup2983	Ribose-phosphate pyrophosphokinase 1 (Fragment) OS=Fundulus heteroclitus PE=4 SV=1 E(blastx)=2e-128
isogroup32018	Chromosome 1 SCAF14573, whole genome shotgun sequence (Fragment) OS=Tetraodon nigroviridis GN=GSTENG00017007001 PE=4 SV=1 E(blastx)=5e-18
isogroup3903	Putative ATP-dependent RNA helicase DDX5 OS=Larimichthys crocea GN=EH28_05285 PE=3 SV=1 E(blastx)=2e-172
isogroup42163	UBA domain containing 2 OS=Aphyosemion striatum GN=UBAC2 PE=4 SV=1 E(blastx)=1e-47
isogroup13192	Mothers against decapentaplegic homolog 4 (Fragment) OS=Homo sapiens GN=SMAD4 PE=1 SV=8 E(blastx)=9e-39
isogroup67036	DEAD (Asp-Glu-Ala-Asp) box helicase 17 (Fragment) OS=Aphyosemion striatum GN=DDX17 PE=4 SV=1 E(blastx)=1e-26
isogroup15359	Kinetochore protein Spc24 OS=Fundulus heteroclitus PE=4 SV=1 E(blastx)=2e-71
isogroup2700	39S ribosomal protein L14, mitochondrial OS=Anoplopoma fimbria GN=RM14 PE=2 SV=1 E(blastx)=9e-81
isogroup12189	Pantothenate kinase 2 OS=Nothobranchius rachovii GN=PANK2 PE=4 SV=1 E(blastx)=5e-109
isogroup17435	ADP-ribosylation factor 16-like protein OS=Fundulus heteroclitus PE=4 SV=1 E(blastx)=2e-49
isogroup77586	Chloride intracellular channel protein (Fragment) OS=Gasterosteus aculeatus PE=3 SV=1 E(blastx)=4e-13
isogroup60809	Transporter (Fragment) OS=Nothobranchius kuhntae GN=SLC6A12 PE=3 SV=1 E(blastx)=9e-31
isogroup54641	PAOX (Fragment) OS=Poeciliopsis prolifica GN=PAOX PE=4 SV=1 E(blastx)=1e-35
isogroup236	LMBD1 (Fragment) OS=Poeciliopsis prolifica GN=LMBD1 PE=4 SV=1 E(blastx)=6e-139
isogroup61821	Zinc finger and BTB domain-containing protein 38 OS=Larimichthys crocea GN=EH28_04919 PE=4 SV=1 E(blastx)=5e-18
isogroup43792	PTB domain-containing engulfment adapter protein 1 (Fragment) OS=Haliaeetus albicilla GN=N329_08846 PE=4 SV=1 E(blastx)=2e-60
isogroup59567	Dynamin-3 OS=Larimichthys crocea GN=EH28_03892 PE=3 SV=1 E(blastx)=2e-14
isogroup78145	Copine-3 OS=Dicentrarchus labrax GN=CPNE3 PE=4 SV=1 E(blastx)=7e-35
isogroup33860	Apoptosis-inducing factor 1, mitochondrial OS=Larimichthys crocea GN=EH28_08299 PE=4 SV=1 E(blastx)=5e-71
isogroup9504	UPF0696 protein OS=Larimichthys crocea GN=EH28_09209 PE=4 SV=1 E(blastx)=7e-64
isogroup22183	Protein NLRC3 OS=Larimichthys crocea GN=EH28_02678 PE=4 SV=1 E(blastx)=2e-64
isogroup35632	Microfibrillar-associated protein 4 type I OS=Perca flavescens PE=2 SV=1 E(blastx)=3e-59
isogroup58761	MHC class Ia antigen OS=Dicentrarchus labrax GN=Dila-UA PE=2 SV=1 E(blastx)=5e-30
isogroup73245	LIN1 (Fragment) OS=Poeciliopsis prolifica GN=LIN1 PE=4 SV=1 E(blastx)=2e-06
isogroup20684	DJB11 OS=Poeciliopsis prolifica GN=DJB11 PE=4 SV=1 E(blastx)=7e-56
isogroup11287	Chromosome 5 SCAF14581, whole genome shotgun sequence OS=Tetraodon nigroviridis GN=GSTENG00017647001 PE=4 SV=1 E(blastx)=2e-45
isogroup8631	Parvin, gamma (Fragment) OS=Nothobranchius furzeri GN=PARVG PE=4 SV=1 E(blastx)=1e-104
isogroup69600	CWC22 spliceosome-associated protein OS=Fundulus heteroclitus PE=4 SV=1 E(blastx)=2e-32
isogroup44195	Complement component C3 (Fragment) OS=Chelon labrosus PE=2 SV=1 E(blastx)=5e-08
isogroup18461	Death-associated protein-like 1-A OS=Larimichthys crocea GN=EH28_11354 PE=4 SV=1 E(blastx)=4e-58
isogroup25854	Importin subunit alpha OS=Oreochromis niloticus GN=KPNA2 (1 of many) PE=3 SV=1 E(blastx)=3e-57
isogroup18503	ATPase, H+ transporting, lysosomal V1 subunit A, like OS=Danio rerio GN=atp6v1aa PE=2 SV=1 E(blastx)=6e-67
isogroup50445	Solute carrier family 7 member 9 OS=Epinephelus coioides GN=SLC7A9 PE=2 SV=1 E(blastx)=1e-33
isogroup81035	UDP-glucose glycoprotein glucosyltransferase 1 OS=Nothobranchius korthausae GN=UGGT1 PE=4 SV=1 E(blastx)=5e-19
isogroup9739	Replication protein A 32 kDa subunit OS=Anoplopoma fimbria GN=RFA2 PE=2 SV=1 E(blastx)=5e-41
isogroup30783	Abnormal spindle-like microcephaly-associated protein OS=Larimichthys crocea GN=EH28_04421 PE=4 SV=1 E(blastx)=2e-30
isogroup31587	Eukaryotic translation initiation factor 2 subunit 1 OS=Ictalurus punctatus GN=IF2A PE=2 SV=1 E(blastx)=4e-79
isogroup27898	ITIH3 OS=Poeciliopsis prolifica GN=ITIH3 PE=4 SV=1 E(blastx)=1e-10
isogroup58590	Ribonuclease inhibitor (Fragment) OS=Larimichthys crocea GN=EH28_01094 PE=4 SV=1 E(blastx)=8e-25
isogroup22021	C-myc binding protein OS=Aphyosemion striatum GN=MYCBP PE=4 SV=1 E(blastx)=1e-40
isogroup34020	G protein alpha subunit (Fragment) OS=Takifugu rubripes GN=Gnai1 PE=2 SV=1 E(blastx)=2e-42
isogroup12409	C-C motif chemokine OS=Channa striata GN=Chem14 PE=2 SV=1 E(blastx)=1e-16
isogroup9240	COG1 (Fragment) OS=Poeciliopsis prolifica GN=COG1 PE=4 SV=1 E(blastx)=2e-79
isogroup35401	Tubulin alpha chain OS=Scleropages formosus GN=Z043_107963 PE=3 SV=1 E(blastx)=8e-10
isogroup42962	Cholesterol side-chain cleavage enzyme, mitochondrial OS=Larimichthys crocea GN=EH28_09116 PE=4 SV=1 E(blastx)=1e-62
isogroup68563	Chemokine XC receptor 1 OS=Larimichthys crocea GN=EH28_09532 PE=3 SV=1 E(blastx)=5e-28
isogroup18768	HAUS augmin-like complex subunit 4 OS=Larimichthys crocea GN=EH28_02083 PE=4 SV=1 E(blastx)=2e-73
isogroup20021	ZN451 (Fragment) OS=Poeciliopsis prolifica GN=ZN451 PE=4 SV=1 E(blastx)=2e-25
isogroup5832	UB2G1 (Fragment) OS=Poeciliopsis prolifica GN=UB2G1 PE=3 SV=1 E(blastx)=1e-113
isogroup53945	ABC transporter permease (Fragment) OS=Pseudomonas sp. ES3-33 GN=UB23_01420 PE=3 SV=1 E(blastx)=1e-37
isogroup70723	BZW2 protein OS=Homo sapiens GN=BZW2 PE=1 SV=2 E(blastx)=3e-06
isogroup35790	C2 calcium-dependent domain containing 5 OS=Nothobranchius korthausae GN=C2CD5 PE=4 SV=1 E(blastx)=4e-42
isogroup32256	Syntaxin-5 OS=Fundulus heteroclitus PE=4 SV=1 E(blastx)=2e-14
isogroup77030	Eukaryotic translation initiation factor 3 subunit c (Fragment) OS=Perca flavescens GN=Eif3c PE=2 SV=1 E(blastx)=4e-40
isogroup53291	KLOT OS=Poeciliopsis prolifica GN=KLOT PE=3 SV=1 E(blastx)=3e-58
isogroup60363	Apolipoprotein E OS=Nothobranchius guentheri GN=ApoE PE=2 SV=1 E(blastx)=4e-31
isogroup12524	Tyrosine-protein kinase OS=Larimichthys crocea GN=EH28_08971 PE=3 SV=1 E(blastx)=3e-125
isogroup21011	RHG21 (Fragment) OS=Poeciliopsis prolifica GN=RHG21 PE=4 SV=1 E(blastx)=6e-63
isogroup25736	F-box only protein 6-like protein (Fragment) OS=Epinephelus coioides PE=2 SV=1 E(blastx)=8e-27
isogroup29645	Interleukin-1 receptor 1 OS=Sparus aurata GN=IL-1R1 PE=2 SV=1 E(blastx)=1e-37
isogroup17966	RNA polymerase II elongation factor ELL2 OS=Larimichthys crocea GN=EH28_09333 PE=4 SV=1 E(blastx)=1e-41
isogroup5073	S23A2 OS=Poeciliopsis prolifica GN=S23A2 PE=4 SV=1 E(blastx)=4e-26
isogroup54885	Filamin A interacting protein 1-like (Fragment) OS=Nothobranchius kadleci GN=FILIP1L PE=4 SV=1 E(blastx)=6e-42
isogroup10856	Chromosome 3 SCAF15037, whole genome shotgun sequence OS=Tetraodon nigroviridis GN=GSTENG00033425001 PE=4 SV=1 E(blastx)=4e-107
isogroup18291	Importin-11 OS=Fundulus heteroclitus PE=4 SV=1 E(blastx)=3e-75
isogroup17704	Myeloid/lymphoid or mixed-lineage leukemia 4b (Fragment) OS=Nothobranchius korthausae GN=MLL4B PE=4 SV=1 E(blastx)=5e-21
isogroup28248	Actin-related protein 2 OS=Fundulus heteroclitus PE=3 SV=1 E(blastx)=1e-84
isogroup5162	Heat shock 70kDa protein 8b1 OS=Monopterus albus GN=hspa8b1 PE=2 SV=1 E(blastx)=1e-180
isogroup31257	PPARA (Fragment) OS=Poeciliopsis prolifica GN=PPARA PE=3 SV=1 E(blastx)=3e-08
isogroup18197	3-phosphoinositide dependent protein kinase-1 OS=Nothobranchius pienaari GN=PDPK1 PE=4 SV=1 E(blastx)=1e-12
isogroup38393	ZN250 OS=Poeciliopsis prolifica GN=ZN250 PE=4 SV=1 E(blastx)=1e-10
isogroup31454	G protein-coupled receptor 108 (Fragment) OS=Nothobranchius kuhntae GN=GPR108 PE=4 SV=1 E(blastx)=4e-74
isogroup4212	Rab11 family-interacting protein 1 OS=Larimichthys crocea GN=EH28_10346 PE=4 SV=1 E(blastx)=3e-90
isogroup1488	Signal recognition particle 14 kDa protein OS=Fundulus heteroclitus PE=4 SV=1 E(blastx)=3e-55
isogroup3503	Putative RNA-directed DNA polymerase from transposon X-element OS=Larimichthys crocea GN=EH28_02727 PE=4 SV=1 E(blastx)=2e-49
isogroup8438	Prefoldin subunit 6 OS=Channa striata GN=Pfs6 PE=2 SV=1 E(blastx)=1e-76
isogroup14648	Fc receptor-like B OS=Larimichthys crocea GN=EH28_00712 PE=4 SV=1 E(blastx)=2e-26
isogroup10993	Frataxin, mitochondrial OS=Larimichthys crocea GN=EH28_03688 PE=4 SV=1 E(blastx)=8e-82
isogroup53174	RNA helicase (Fragment) OS=Takifugu rubripes GN=RNA-H PE=4 SV=1 E(blastx)=1e-53
isogroup1297	VINC (Fragment) OS=Poeciliopsis prolifica GN=VINC PE=4 SV=1 E(blastx)=5e-118
isogroup29083	Suppressor of var1, 3-like 1 (Fragment) OS=Nothobranchius korthausae GN=SUPV3L1 PE=4 SV=1 E(blastx)=9e-23
isogroup5031	Thioredoxin-like protein 4A OS=Oplegnathus fasciatus PE=2 SV=1 E(blastx)=2e-98
isogroup62243	Neural cell adhesion molecule (Fragment) OS=Fundulus heteroclitus PE=4 SV=1 E(blastx)=5e-17
isogroup5392	Chromosome 1 SCAF14573, whole genome shotgun sequence (Fragment) OS=Tetraodon nigroviridis GN=GSTENG00017008001 PE=3 SV=1 E(blastx)=2e-126
isogroup1509	'Methionine-R-sulfoxide reductase B2, mitochondrial' OS=Dicentrarchus labrax GN=MSRB2 PE=4 SV=1 E(blastx)=5e-118
isogroup79865	MALD3 (Fragment) OS=Poeciliopsis prolifica GN=MALD3 PE=4 SV=1 E(blastx)=2e-30
isogroup23620	Uncharacterised protein OS=Chlamydia trachomatis GN=ERS133252_00962 PE=4 SV=1 E(blastx)=6e-42
isogroup3847	Rho GTPase-activating protein 25 OS=Larimichthys crocea GN=EH28_07079 PE=4 SV=1 E(blastx)=3e-99
isogroup18647	S100-A6 OS=Anoplopoma fimbria GN=S10A6 PE=2 SV=1 E(blastx)=2e-30
isogroup3846	Inactive serine/threonine-protein kinase VRK3 OS=Fundulus heteroclitus PE=4 SV=1 E(blastx)=8e-29
isogroup2754	Lysosomal-associated transmembrane protein 4A OS=Fundulus heteroclitus PE=4 SV=1 E(blastx)=4e-136
isogroup31697	ORAI calcium release-activated calcium modulator 1 (Fragment) OS=Nothobranchius kuhntae GN=ORAI1 PE=4 SV=1 E(blastx)=1e-73
isogroup79089	Nischarin OS=Fundulus heteroclitus PE=4 SV=1 E(blastx)=2e-18
isogroup74515	Tripartite motif containing protein 25 OS=Epinephelus coioides GN=TRIM25 PE=2 SV=1 E(blastx)=4e-22
isogroup3085	Solute carrier family 12 member 5 OS=Larimichthys crocea GN=EH28_06778 PE=4 SV=1 E(blastx)=4e-40
isogroup642	Transferrin receptor 1a OS=Nothobranchius pienaari GN=TFR1A PE=4 SV=1 E(blastx)=4e-71
isogroup15429	Heme transporter HRG1 OS=Fundulus heteroclitus PE=4 SV=1 E(blastx)=1e-42
isogroup19338	Reverse transcriptase-like protein (Fragment) OS=Fundulus heteroclitus PE=4 SV=1 E(blastx)=2e-42
isogroup24588	Translation initiation factor eIF-2B subunit gamma (Fragment) OS=Fundulus heteroclitus PE=4 SV=1 E(blastx)=1e-08
isogroup27746	RNA-directed DNA polymerase from mobile element jockey OS=Larimichthys crocea GN=EH28_00163 PE=4 SV=1 E(blastx)=2e-20
isogroup70042	Tafazzin OS=Fundulus heteroclitus PE=4 SV=1 E(blastx)=1e-41
isogroup57220	WD repeat domain phosphoinositide-interacting protein 2 (Fragment) OS=Fundulus heteroclitus PE=4 SV=1 E(blastx)=3e-41
isogroup6132	Protein phosphatase 1, regulatory (Inhibitor) subunit 11 OS=Nothobranchius kadleci GN=PPP1R11 PE=4 SV=1 E(blastx)=3e-34
isogroup65699	Cytoplasmic tRNA 2-thiolation protein 1 OS=Larimichthys crocea GN=CTU1 PE=3 SV=1 E(blastx)=4e-41
isogroup9957	Eukaryotic translation initiation factor 2D OS=Larimichthys crocea GN=EH28_07523 PE=4 SV=1 E(blastx)=2e-134
isogroup19620	Receptor protein-tyrosine kinase OS=Larimichthys crocea GN=EH28_01197 PE=3 SV=1 E(blastx)=6e-26
isogroup16226	Potassium voltage-gated channel, Shaw-related subfamily, member 4 (Fragment) OS=Aphyosemion striatum GN=KCNC4 PE=3 SV=1 E(blastx)=2e-70
isogroup3163	Protein archease (Fragment) OS=Fundulus heteroclitus PE=4 SV=1 E(blastx)=4e-107
isogroup2834	Zinc finger BED domain-containing protein 1 OS=Fundulus heteroclitus PE=4 SV=1 E(blastx)=5e-144
isogroup78839	Dynein, cytoplasmic 1, light intermediate chain 2 (Fragment) OS=Nothobranchius kadleci GN=DYNC1LI2 PE=4 SV=1 E(blastx)=6e-40
isogroup773	Multiple inositol polyphosphate phosphatase 1 OS=Larimichthys crocea GN=EH28_03885 PE=3 SV=1 E(blastx)=3e-174
isogroup1492	Amine oxidase OS=Gasterosteus aculeatus PE=3 SV=1 E(blastx)=1e-167
isogroup1083	Mitochondrial import inner membrane translocase subunit TIM23 OS=Dicentrarchus labrax GN=TIMM23 PE=3 SV=1 E(blastx)=3e-103
isogroup57178	FINC (Fragment) OS=Poeciliopsis prolifica GN=FINC PE=4 SV=1 E(blastx)=4e-11
isogroup5195	KCC2D OS=Poeciliopsis prolifica GN=KCC2D PE=4 SV=1 E(blastx)=4e-95
isogroup37650	M10B1 (Fragment) OS=Poeciliopsis prolifica GN=M10B1 PE=4 SV=1 E(blastx)=5e-54
isogroup69972	Tetratricopeptide repeat protein 38 OS=Larimichthys crocea GN=EH28_05699 PE=4 SV=1 E(blastx)=4e-39
isogroup21248	TESBP1B OS=Homo sapiens PE=2 SV=1 E(blastx)=2e-33
isogroup57738	Alkyl hydroperoxide reductase AhpD OS=Acidovorax temperans GN=RP29_18195 PE=3 SV=1 E(blastx)=8e-51
isogroup73029	RecF/RecN/SMC N-terminal domain protein OS=delta proteobacterium NaphS2 GN=NPH_2625 PE=4 SV=1 E(blastx)=2e-07
isogroup29882	SUGP1 (Fragment) OS=Poeciliopsis prolifica GN=SUGP1 PE=4 SV=1 E(blastx)=5e-33
isogroup71440	Tubulin-specific chaperone C OS=Dicentrarchus labrax GN=TBCC PE=4 SV=1 E(blastx)=2e-36
isogroup69006	Glutamate receptor, ionotropic, delta 2 (Grid2) interacting protein, a (Fragment) OS=Aphyosemion striatum GN=GRID2IPA PE=4 SV=1 E(blastx)=9e-22
isogroup43837	S-adenosylmethionine synthase OS=Oryzias latipes GN=LOC101170772 PE=3 SV=1 E(blastx)=1e-10
isogroup66393	Phosphoinositide phospholipase C (Fragment) OS=Poeciliopsis prolifica GN=PLCG2 PE=4 SV=1 E(blastx)=1e-35
isogroup28604	Replication factor C large subunit domain-containing protein OS=Fundulus heteroclitus PE=4 SV=1 E(blastx)=2e-08
isogroup50755	Chromosome 6 SCAF14737, whole genome shotgun sequence OS=Tetraodon nigroviridis GN=GSTENG00023900001 PE=4 SV=1 E(blastx)=2e-07
isogroup9753	Lysophosphatidic acid receptor 5b OS=Oryzias latipes GN=Lpar5b PE=2 SV=1 E(blastx)=2e-46
isogroup68629	Chromosome 1 SCAF9900, whole genome shotgun sequence OS=Tetraodon nigroviridis GN=GSTENG00007606001 PE=4 SV=1 E(blastx)=5e-08
isogroup17510	Cytohesin-1 OS=Fundulus heteroclitus PE=4 SV=1 E(blastx)=1e-114
isogroup32810	PANK4 (Fragment) OS=Poeciliopsis prolifica GN=PANK4 PE=4 SV=1 E(blastx)=2e-70
isogroup37079	Type II antifreeze protein (Fragment) OS=Epinephelus bruneus PE=2 SV=1 E(blastx)=1e-39
isogroup47401	PCKGM OS=Poeciliopsis prolifica GN=PCKGM PE=4 SV=1 E(blastx)=3e-58
isogroup63603	CHD7 (Fragment) OS=Poeciliopsis prolifica GN=CHD7 PE=4 SV=1 E(blastx)=1e-38
isogroup30053	Mitochondrial sodium/hydrogen exchanger 9B2 (Fragment) OS=Fundulus heteroclitus PE=4 SV=1 E(blastx)=5e-43
isogroup1202	Ariadne ubiquitin-conjugating enzyme E2 binding protein homolog 1 OS=Aphyosemion striatum GN=ARIH1 PE=3 SV=1 E(blastx)=4e-125
isogroup30356	TC3A (Fragment) OS=Poeciliopsis prolifica GN=TC3A PE=4 SV=1 E(blastx)=2e-25
isogroup12005	Reverse transcriptase-like protein (Fragment) OS=Fundulus heteroclitus PE=4 SV=1 E(blastx)=4e-32
isogroup2266	Farnesoid X receptor (Fragment) OS=Micropterus salmoides GN=FXR PE=2 SV=1 E(blastx)=2e-47
isogroup63292	Ca2+-dependent complex C1R/C1S subunit OS=Perca flavescens PE=2 SV=1 E(blastx)=1e-08
isogroup16717	Chromosome 17 SCAF14597, whole genome shotgun sequence (Fragment) OS=Tetraodon nigroviridis GN=GSTENG00018782001 PE=4 SV=1 E(blastx)=2e-90
isogroup36058	Diaphanous homolog 1 (Fragment) OS=Nothobranchius furzeri GN=CABZ01057928.1 PE=4 SV=1 E(blastx)=1e-50
isogroup35150	SC24C (Fragment) OS=Poeciliopsis prolifica GN=SC24C PE=4 SV=1 E(blastx)=4e-12
isogroup11340	CD59 OS=Oreochromis niloticus PE=2 SV=1 E(blastx)=5e-71
isogroup11723	Acyl-coenzyme A thioesterase 8 OS=Chelonia mydas GN=UY3_14626 PE=4 SV=1 E(blastx)=5e-67
isogroup41845	E3 ubiquitin/ISG15 ligase TRIM25 OS=Larimichthys crocea GN=EH28_08721 PE=4 SV=1 E(blastx)=6e-59
isogroup65403	Dishevelled, dsh homolog 2 (Drosophila) OS=Danio rerio GN=dvl2 PE=2 SV=1 E(blastx)=1e-08
isogroup77634	Granzyme BG,H OS=Anoplopoma fimbria GN=GRAB PE=2 SV=1 E(blastx)=3e-19
isogroup29355	Cytoskeleton associated protein 2 (Fragment) OS=Fundulus heteroclitus PE=4 SV=1 E(blastx)=2e-20
isogroup22117	PLXB2 (Fragment) OS=Poeciliopsis prolifica GN=PLXB2 PE=4 SV=1 E(blastx)=3e-07
isogroup26650	Achalasia, adrenocortical insufficiency, alacrimia (Fragment) OS=Aphyosemion striatum GN=AAAS PE=4 SV=1 E(blastx)=1e-59
isogroup5625	Polymerase (DNA directed), lambda (Fragment) OS=Nothobranchius korthausae GN=POLL PE=4 SV=1 E(blastx)=2e-170
isogroup34950	RT nLTR: Non-LTR (Long terminal repeat) retrotransposon and domain-containing protein OS=Fundulus heteroclitus PE=4 SV=1 E(blastx)=4e-50
isogroup48600	Uracil transporter OS=Acidovorax temperans GN=RP29_08360 PE=4 SV=1 E(blastx)=6e-45
isogroup47448	Ubiquitin-fold modifier-conjugating enzyme 1 OS=Larimichthys crocea GN=EH28_07648 PE=3 SV=1 E(blastx)=6e-13
isogroup19767	Storkhead-box protein 1 OS=Larimichthys crocea GN=EH28_10501 PE=4 SV=1 E(blastx)=2e-88
isogroup33908	Glycerol-3-phosphate acyltransferase 1, mitochondrial OS=Dicentrarchus labrax GN=GPAM PE=3 SV=1 E(blastx)=4e-12
isogroup3248	Tumor necrosis factor receptor superfamily member 14 OS=Anoplopoma fimbria GN=TNR14 PE=2 SV=1 E(blastx)=2e-66
isogroup2603	Alpha-mannosidase OS=Larimichthys crocea GN=EH28_03808 PE=3 SV=1 E(blastx)=4e-54
isogroup41685	Double-strand-break repair protein rad21 OS=Larimichthys crocea GN=EH28_07126 PE=4 SV=1 E(blastx)=9e-39
isogroup46988	ACR/RND family transmembrane transporter OS=Acidovorax temperans GN=RP29_01220 PE=3 SV=1 E(blastx)=2e-41
isogroup31316	CPSF3 OS=Poeciliopsis prolifica GN=CPSF3 PE=4 SV=1 E(blastx)=2e-39
isogroup8652	Phospholipase A1 member A OS=Larimichthys crocea GN=EH28_04361 PE=3 SV=1 E(blastx)=2e-39
isogroup33418	Pirin OS=Larimichthys crocea GN=EH28_11527 PE=3 SV=1 E(blastx)=4e-35
isogroup70959	Reverse transcriptase OS=Fundulus heteroclitus PE=4 SV=1 E(blastx)=1e-13
isogroup67432	STK10 (Fragment) OS=Poeciliopsis prolifica GN=STK10 PE=4 SV=1 E(blastx)=3e-22
isogroup4253	ADP-ribosylation factor-like protein 4A-like protein OS=Hypsiglena sp. JMG-2014 PE=3 SV=1 E(blastx)=2e-11
isogroup51814	CD3 epsilon OS=Lateolabrax japonicus PE=2 SV=1 E(blastx)=4e-06
isogroup68851	DnaJ subfamily C member 7 OS=Fundulus heteroclitus PE=4 SV=1 E(blastx)=1e-42
isogroup15179	CRIP2 OS=Poeciliopsis prolifica GN=CRIP2 PE=4 SV=1 E(blastx)=2e-59
isogroup18813	O-acyltransferase OS=Oreochromis niloticus PE=3 SV=1 E(blastx)=1e-74
isogroup46549	Folylpolyglutamate synthase, mitochondrial OS=Fundulus heteroclitus PE=4 SV=1 E(blastx)=1e-43
isogroup5441	Eukaryotic translation initiation factor 4E-binding protein 1 OS=Fundulus heteroclitus PE=4 SV=1 E(blastx)=4e-38
isogroup21443	Lymphocyte antigen 6D (Fragment) OS=Fundulus heteroclitus PE=4 SV=1 E(blastx)=4e-21
isogroup8198	Aminopeptidase N OS=Fundulus heteroclitus PE=4 SV=1 E(blastx)=9e-137
isogroup31984	Reverse transcriptase-like protein OS=Fundulus heteroclitus PE=4 SV=1 E(blastx)=8e-07
isogroup45400	Centromere protein O OS=Fundulus heteroclitus PE=4 SV=1 E(blastx)=8e-33
isogroup73756	Cypher/ZASP splice variant 1 alpha OS=Danio rerio GN=ldb3a PE=2 SV=1 E(blastx)=5e-47
isogroup12759	Chromosome 13 SCAF7124, whole genome shotgun sequence OS=Tetraodon nigroviridis GN=GSTENG00003758001 PE=4 SV=1 E(blastx)=3e-17
isogroup17582	Ubiquitin specific peptidase 44 (Fragment) OS=Nothobranchius rachovii GN=USP44 PE=4 SV=1 E(blastx)=5e-06
isogroup9009	Adenosine receptor A2b (Fragment) OS=Fundulus heteroclitus PE=4 SV=1 E(blastx)=5e-71
isogroup44166	Chromosome 9 SCAF14991, whole genome shotgun sequence (Fragment) OS=Tetraodon nigroviridis GN=GSTENG00028206001 PE=4 SV=1 E(blastx)=4e-37
isogroup1136	Fibroblast growth factor 23 (Fragment) OS=Larimichthys crocea GN=EH28_05460 PE=4 SV=1 E(blastx)=7e-134
isogroup30130	FRM4B (Fragment) OS=Poeciliopsis prolifica GN=FRM4B PE=4 SV=1 E(blastx)=5e-42
isogroup55544	RABX5 OS=Poeciliopsis prolifica GN=RABX5 PE=4 SV=1 E(blastx)=1e-16
isogroup38585	DNA damage-inducible transcript 4 protein OS=Fundulus heteroclitus PE=4 SV=1 E(blastx)=3e-11
isogroup11443	Tight junction protein ZO-2 OS=Ictalurus punctatus GN=Tjp2 PE=2 SV=1 E(blastx)=1e-23
isogroup26488	CD166 antigen OS=Larimichthys crocea GN=EH28_00738 PE=4 SV=1 E(blastx)=8e-52
isogroup32419	RHG05 OS=Poeciliopsis prolifica GN=RHG05 PE=4 SV=1 E(blastx)=2e-70
isogroup53212	Integrase OS=Acidovorax sp. MR-S7 GN=AVS7_04677 PE=4 SV=1 E(blastx)=2e-20
isogroup7163	Cytohesin-1 OS=Dicentrarchus labrax GN=CYTH1 PE=4 SV=1 E(blastx)=2e-155
isogroup78044	B4GT5 OS=Poeciliopsis prolifica GN=B4GT5 PE=4 SV=1 E(blastx)=1e-39
isogroup68706	E3 ubiquitin-protein ligase HERC4, putative OS=Fundulus heteroclitus PE=4 SV=1 E(blastx)=3e-11
isogroup20212	Solute carrier family 2, facilitated glucose transporter member 9 OS=Larimichthys crocea GN=EH28_09321 PE=3 SV=1 E(blastx)=3e-63
isogroup75726	KANL3 OS=Poeciliopsis prolifica GN=KANL3 PE=4 SV=1 E(blastx)=3e-16
isogroup16129	Interleukin-18 OS=Sparus aurata GN=IL-18 PE=2 SV=1 E(blastx)=5e-14
isogroup24622	High-mobility group box 1a OS=Nothobranchius pienaari GN=HMGB1A PE=4 SV=1 E(blastx)=9e-14
isogroup23281	SYYC OS=Poeciliopsis prolifica GN=SYYC PE=4 SV=1 E(blastx)=8e-80
isogroup20758	Microtubule-associated protein, RP/EB family, member 2 OS=Nothobranchius pienaari GN=MAPRE2 PE=4 SV=1 E(blastx)=7e-97
isogroup307	Chromosome 17 SCAF14563, whole genome shotgun sequence (Fragment) OS=Tetraodon nigroviridis GN=GSTENG00016476001 PE=4 SV=1 E(blastx)=1e-06
isogroup47353	GH3 domain-containing protein OS=Dicentrarchus labrax GN=GHDC PE=4 SV=1 E(blastx)=1e-44
isogroup63645	NahX OS=Comamonas testosteroni GN=P245_22530 PE=4 SV=1 E(blastx)=9e-40
isogroup44952	U11/U12 small nuclear ribonucleoprotein OS=Larimichthys crocea GN=EH28_07916 PE=4 SV=1 E(blastx)=2e-15
isogroup77671	Nucleolar protein 7 (Fragment) OS=Fundulus heteroclitus PE=4 SV=1 E(blastx)=7e-20
isogroup44463	GPI-anchor transamidase (Fragment) OS=Fundulus heteroclitus PE=4 SV=1 E(blastx)=1e-66
isogroup4983	Ogdh protein OS=Danio rerio GN=ogdha PE=1 SV=1 E(blastx)=2e-06
isogroup10824	Solute carrier family 22 member 16 OS=Larimichthys crocea GN=EH28_05861 PE=4 SV=1 E(blastx)=2e-129
isogroup25952	Serine/threonine kinase 38a (Fragment) OS=Aphyosemion striatum GN=STK38A PE=4 SV=1 E(blastx)=3e-19
isogroup18009	F174B OS=Poeciliopsis prolifica GN=F174B PE=4 SV=1 E(blastx)=3e-17
isogroup47097	Fanconi anemia group F protein OS=Larimichthys crocea GN=EH28_12165 PE=4 SV=1 E(blastx)=1e-45
isogroup57025	CK070 (Fragment) OS=Poeciliopsis prolifica GN=CK070 PE=4 SV=1 E(blastx)=7e-30
isogroup33830	Pol polyprotein (Fragment) OS=Fundulus heteroclitus PE=4 SV=1 E(blastx)=2e-19
isogroup59259	Peptidylprolyl isomerase OS=Gasterosteus aculeatus PE=4 SV=1 E(blastx)=7e-34
isogroup60219	tRNA pseudouridine synthase 1, putative OS=Fundulus heteroclitus PE=3 SV=1 E(blastx)=5e-31
isogroup71170	DEAH (Asp-Glu-Ala-His) box polypeptide 37 (Fragment) OS=Aphyosemion striatum GN=DHX37 PE=4 SV=1 E(blastx)=4e-10
isogroup24732	MTOR (Fragment) OS=Poeciliopsis prolifica GN=MTOR PE=4 SV=1 E(blastx)=9e-08
isogroup76521	GOGA5 OS=Poeciliopsis prolifica GN=GOGA5 PE=4 SV=1 E(blastx)=4e-18
isogroup45637	Glycogenin-1 OS=Larimichthys crocea GN=EH28_08521 PE=4 SV=1 E(blastx)=2e-67
isogroup10512	Cyclin-dependent kinase 2-interacting protein OS=Larimichthys crocea GN=EH28_11948 PE=4 SV=1 E(blastx)=6e-59
isogroup70611	Extended synaptotagmin-2-B-like (Fragment) OS=Scleropages formosus GN=Z043_111610 PE=4 SV=1 E(blastx)=2e-21
isogroup43346	Insulin-induced gene protein OS=Poecilia formosa PE=3 SV=2 E(blastx)=6e-38
isogroup16285	YLP motif-containing protein 1 OS=Larimichthys crocea GN=EH28_07570 PE=4 SV=1 E(blastx)=1e-72
isogroup77462	C1rs-A protein OS=Cyprinus carpio GN=C1rs-A PE=2 SV=1 E(blastx)=4e-07
isogroup64822	Gag-pol fusion polyprotein OS=Fundulus heteroclitus PE=4 SV=1 E(blastx)=2e-21
isogroup67967	Interferon-induced protein 44 OS=Larimichthys crocea GN=EH28_09767 PE=4 SV=1 E(blastx)=2e-33
isogroup63853	Cyclin-dependent kinase 1-like protein OS=Fundulus heteroclitus PE=3 SV=1 E(blastx)=7e-17
isogroup9934	SH3 domain-binding glutamic acid-rich-like protein OS=Takifugu rubripes GN=sh3bgrl PE=3 SV=1 E(blastx)=4e-60
isogroup5245	Translocon-associated protein subunit gamma OS=Salmo salar GN=SSRG PE=2 SV=1 E(blastx)=5e-114
isogroup70520	Septin-2 (Fragment) OS=Homo sapiens GN=SEPT2 PE=1 SV=1 E(blastx)=1e-46
isogroup49676	Adenosylhomocysteinase 2, putative OS=Fundulus heteroclitus PE=4 SV=1 E(blastx)=2e-62
isogroup17862	SBNO1 (Fragment) OS=Poeciliopsis prolifica GN=SBNO1 PE=4 SV=1 E(blastx)=3e-104
isogroup20598	Vacuolar protein sorting-associated protein 72 OS=Fundulus heteroclitus PE=4 SV=1 E(blastx)=4e-84
isogroup58278	GBG13 (Fragment) OS=Poeciliopsis prolifica GN=GBG13 PE=4 SV=1 E(blastx)=1e-40
isogroup35570	Cornichon homolog (Drosophila), isoform CRA_b OS=Homo sapiens GN=CNIH1 PE=4 SV=2 E(blastx)=2e-38
isogroup424	Hepcidin 2 variant 1 OS=Dicentrarchus labrax GN=hamp2 PE=2 SV=1 E(blastx)=8e-21
isogroup32875	PDIA5 (Fragment) OS=Poeciliopsis prolifica GN=PDIA5 PE=4 SV=1 E(blastx)=6e-19
isogroup6596	PHLB2 OS=Poeciliopsis prolifica GN=PHLB2 PE=4 SV=1 E(blastx)=1e-31
isogroup48186	4-hydroxy-tetrahydrodipicolinate synthase OS=Bradyrhizobium canariense GN=SAMN05444158_0732 PE=3 SV=1 E(blastx)=2e-21
isogroup16007	tRNA (guanine-N(7)-)-methyltransferase OS=Larimichthys crocea GN=METTL1 PE=3 SV=1 E(blastx)=4e-109
isogroup5038	Cyclin-G2 OS=Larimichthys crocea GN=EH28_04935 PE=3 SV=1 E(blastx)=1e-174
isogroup58941	NCBP1 (Fragment) OS=Poeciliopsis prolifica GN=NCBP1 PE=4 SV=1 E(blastx)=2e-15
isogroup37070	Interferon-induced protein 44 OS=Larimichthys crocea GN=EH28_08094 PE=4 SV=1 E(blastx)=3e-50
isogroup20707	Sarcosine dehydrogenase OS=Sciaenops ocellatus GN=SarDh PE=2 SV=1 E(blastx)=1e-16
isogroup13607	ECM29 (Fragment) OS=Poeciliopsis prolifica GN=ECM29 PE=4 SV=1 E(blastx)=2e-57
isogroup1928	Glycine N-acyltransferase OS=Anoplopoma fimbria GN=GLYAT PE=2 SV=1 E(blastx)=5e-154
isogroup49366	Integrase core domain protein (Fragment) OS=Acinetobacter sp. 25977_7 GN=J810_4123 PE=4 SV=1 E(blastx)=2e-63
isogroup32433	TAPT1 (Fragment) OS=Poeciliopsis prolifica GN=TAPT1 PE=4 SV=1 E(blastx)=1e-63
isogroup3925	Ubiquitin thioesterase OS=Nothobranchius korthausae GN=OTUB1B PE=3 SV=1 E(blastx)=5e-180
isogroup20777	Zinc finger protein 180 OS=Larimichthys crocea GN=EH28_03309 PE=4 SV=1 E(blastx)=2e-30
isogroup17936	BEN domain-containing protein 3 OS=Larimichthys crocea GN=EH28_07680 PE=4 SV=1 E(blastx)=1e-99
isogroup25979	PHRF1 OS=Poeciliopsis prolifica GN=PHRF1 PE=4 SV=1 E(blastx)=1e-07
isogroup1254	UMP-CMP kinase OS=Oreochromis niloticus GN=cmpk1 PE=3 SV=1 E(blastx)=7e-136
isogroup15376	Latexin OS=Larimichthys crocea GN=EH28_05199 PE=4 SV=1 E(blastx)=7e-54
isogroup54832	Xylose isomerase (Fragment) OS=Gasterosteus aculeatus PE=3 SV=1 E(blastx)=2e-52
isogroup21678	Uridine-cytidine kinase-like 1 OS=Larimichthys crocea GN=EH28_01917 PE=4 SV=1 E(blastx)=2e-31
isogroup23124	Transmembrane protein 107 OS=Larimichthys crocea GN=EH28_10409 PE=4 SV=1 E(blastx)=6e-23
isogroup15984	Cytosolic beta-glucosidase OS=Larimichthys crocea GN=EH28_04782 PE=3 SV=1 E(blastx)=6e-101
isogroup14598	Sodium channel modifier 1 OS=Larimichthys crocea GN=EH28_03530 PE=4 SV=1 E(blastx)=6e-94
isogroup53305	Chromosome 18 SCAF14547, whole genome shotgun sequence (Fragment) OS=Tetraodon nigroviridis GN=GSTENG00015704001 PE=4 SV=1 E(blastx)=6e-16
isogroup17369	Chromosome 10 SCAF15019, whole genome shotgun sequence OS=Tetraodon nigroviridis GN=GSTENG00032303001 PE=4 SV=1 E(blastx)=7e-104
isogroup31436	NEDD4-binding protein 2 OS=Larimichthys crocea GN=EH28_04796 PE=4 SV=1 E(blastx)=2e-32
isogroup80396	SCFD1 OS=Poeciliopsis prolifica GN=SCFD1 PE=3 SV=1 E(blastx)=7e-27
isogroup2524	Protein FAM212A OS=Larimichthys crocea GN=EH28_05827 PE=4 SV=1 E(blastx)=9e-133
isogroup2914	E3 ubiquitin/ISG15 ligase TRIM25 OS=Fundulus heteroclitus PE=4 SV=1 E(blastx)=9e-41
isogroup15122	SCRN2 OS=Poeciliopsis prolifica GN=SCRN2 PE=4 SV=1 E(blastx)=2e-34
isogroup48520	COPB (Fragment) OS=Poeciliopsis prolifica GN=COPB PE=4 SV=1 E(blastx)=9e-63
isogroup26592	Transcriptional regulator OS=Pseudomonas sp. Leaf83 GN=ASF15_16335 PE=4 SV=1 E(blastx)=8e-81
isogroup5169	SUN domain-containing protein 1 OS=Larimichthys crocea GN=EH28_01227 PE=4 SV=1 E(blastx)=1e-42
isogroup72475	Cytokine receptor CRFB4 OS=Tetraodon nigroviridis GN=crfb4 PE=4 SV=1 E(blastx)=2e-07
isogroup16155	Sushi, von Willebrand factor type A, EGF and pentraxin domain-containing protein (Fragment) OS=Fundulus heteroclitus PE=4 SV=1 E(blastx)=5e-46
isogroup48162	WD repeat and SOCS box-containing protein 1 OS=Fundulus heteroclitus PE=4 SV=1 E(blastx)=8e-67
isogroup29640	RPTOR (Fragment) OS=Poeciliopsis prolifica GN=RPTOR PE=4 SV=1 E(blastx)=6e-15
isogroup61852	Integrin beta OS=Paralichthys olivaceus PE=2 SV=1 E(blastx)=3e-41
isogroup23041	p67phox OS=Siniperca chuatsi GN=p67phox PE=2 SV=1 E(blastx)=2e-11
isogroup41327	HECT E3 ubiquitin ligase (Fragment) OS=Epinephelus coioides PE=2 SV=1 E(blastx)=2e-55
isogroup604	39S ribosomal protein L40, mitochondrial OS=Anoplopoma fimbria GN=RM40 PE=2 SV=1 E(blastx)=1e-79
isogroup2350	Protein jagunal OS=Larimichthys crocea GN=EH28_03498 PE=4 SV=1 E(blastx)=5e-123
isogroup35529	MAGG1 OS=Poeciliopsis prolifica GN=MAGG1 PE=4 SV=1 E(blastx)=2e-64
isogroup47614	Adenosine monophosphate deaminase 3 (Fragment) OS=Nothobranchius kuhntae GN=AMPD3 PE=4 SV=1 E(blastx)=3e-56
isogroup43394	Eukaryotic translation initiation factor 2B, subunit 3 gamma OS=Nothobranchius korthausae GN=EIF2B3 PE=4 SV=1 E(blastx)=9e-58
isogroup9273	'Integrin, alpha 5 ' OS=Dicentrarchus labrax GN=ITGA5 PE=3 SV=1 E(blastx)=8e-118
isogroup18330	IKAROS family zinc finger 4 (Eos) (Fragment) OS=Aphyosemion striatum GN=EOS2 PE=4 SV=1 E(blastx)=2e-74
isogroup27667	Thimet oligopeptidase OS=Larimichthys crocea GN=EH28_11246 PE=3 SV=1 E(blastx)=4e-72
isogroup55835	PARL (Fragment) OS=Poeciliopsis prolifica GN=PARL PE=4 SV=1 E(blastx)=3e-41
isogroup18128	Interferon-induced protein 44-like protein (Fragment) OS=Epinephelus coioides PE=2 SV=1 E(blastx)=9e-13
isogroup72686	ATP-binding cassette, sub-family F (GCN20), member 3 OS=Nothobranchius kadleci GN=ABCF3 PE=4 SV=1 E(blastx)=9e-38
isogroup9656	Merlin OS=Larimichthys crocea GN=EH28_07230 PE=4 SV=1 E(blastx)=3e-41
isogroup65594	'Keratin, type II cytoskeletal 8' OS=Dicentrarchus labrax GN=KRT8 PE=3 SV=1 E(blastx)=1e-24
isogroup49420	B-cell CLL/lymphoma 9-like protein OS=Fundulus heteroclitus PE=4 SV=1 E(blastx)=4e-12
isogroup76042	Ig lambda-6 chain C region OS=Larimichthys crocea GN=EH28_00606 PE=4 SV=1 E(blastx)=5e-19
isogroup39104	DnaJ (Hsp40) homolog, subfamily A, member 2, like OS=Aphyosemion striatum GN=DNAJA2L PE=3 SV=1 E(blastx)=4e-22
isogroup38801	Glutamate synthase OS=Acinetobacter johnsonii GN=gltB PE=4 SV=1 E(blastx)=3e-58
isogroup56694	M3K4 OS=Poeciliopsis prolifica GN=M3K4 PE=4 SV=1 E(blastx)=7e-29
isogroup34982	KAISO (Fragment) OS=Poeciliopsis prolifica GN=KAISO PE=4 SV=1 E(blastx)=7e-74
isogroup61483	Autocrine motility factor receptor, E3 ubiquitin protein ligase OS=Aphyosemion striatum GN=AMFR PE=4 SV=1 E(blastx)=7e-06
isogroup59109	Aldehyde-activating protein OS=Acidovorax sp. Leaf76 GN=ASF11_21875 PE=4 SV=1 E(blastx)=1e-37
isogroup5477	S-methyl-5'-thioadenosine phosphorylase OS=Aphyosemion striatum GN=MTAP PE=3 SV=1 E(blastx)=2e-111
isogroup2854	rRNA adenine N(6)-methyltransferase OS=Poeciliopsis prolifica GN=DIM1 PE=3 SV=1 E(blastx)=6e-74
isogroup2236	Chromosome 8 SCAF14543, whole genome shotgun sequence OS=Tetraodon nigroviridis GN=GSTENG00015344001 PE=4 SV=1 E(blastx)=2e-163
isogroup27454	Chromosome 2 SCAF14738, whole genome shotgun sequence (Fragment) OS=Tetraodon nigroviridis GN=GSTENG00024220001 PE=4 SV=1 E(blastx)=6e-07
isogroup4087	MCF.2 cell line derived transforming sequence-like 2 (Fragment) OS=Nothobranchius kuhntae GN=MCF2L2 PE=4 SV=1 E(blastx)=3e-171
isogroup11495	NOP14 OS=Poeciliopsis prolifica GN=NOP14 PE=4 SV=1 E(blastx)=4e-32
isogroup26153	Polyribonucleotide 5'-hydroxyl-kinase Clp1 OS=Gasterosteus aculeatus GN=CLP1 PE=3 SV=1 E(blastx)=1e-88
isogroup52765	Cell division protein FtsI/penicillin-binding protein 2 OS=Propionibacterium acnes (strain KPA171202 / DSM 16379) GN=PPA0752 PE=4 SV=1 E(blastx)=3e-33
isogroup65314	Tyrosine-protein kinase OS=Siniperca chuatsi PE=2 SV=1 E(blastx)=1e-38
isogroup9370	PPUP455 (Fragment) OS=Poeciliopsis prolifica GN=PPUP455 PE=4 SV=1 E(blastx)=2e-08
isogroup12466	Histidyl-tRNA synthetase OS=Aphyosemion striatum GN=HARS PE=3 SV=1 E(blastx)=2e-87
isogroup2732	Protein RUFY3 OS=Fundulus heteroclitus PE=4 SV=1 E(blastx)=6e-101
isogroup7455	Potassium intermediate/small conductance calcium-activated channel, subfamily N, member 2 (Fragment) OS=Nothobranchius furzeri GN=KCNN2 PE=4 SV=1 E(blastx)=8e-30
isogroup42925	Vascular endothelial growth factor receptor 1 OS=Fundulus heteroclitus PE=3 SV=1 E(blastx)=1e-32
isogroup677	RAS-like, family 11, member A OS=Aphyosemion striatum GN=RASL11A PE=4 SV=1 E(blastx)=2e-162
isogroup18288	Ubiquitin specific peptidase 47 (Fragment) OS=Aphyosemion striatum GN=USP47 PE=4 SV=1 E(blastx)=9e-110
isogroup19049	Probable ubiquitin carboxyl-terminal hydrolase CYLD OS=Dicentrarchus labrax GN=CYLD PE=4 SV=1 E(blastx)=7e-27
isogroup60129	A-kinase anchor protein 13 OS=Larimichthys crocea GN=EH28_10564 PE=4 SV=1 E(blastx)=7e-42
isogroup2925	Double-stranded RNA-binding protein Staufen OS=Larimichthys crocea GN=EH28_05845 PE=4 SV=1 E(blastx)=1e-155
isogroup10556	Mitoferrin-2 OS=Larimichthys crocea GN=EH28_11322 PE=3 SV=1 E(blastx)=2e-24
isogroup14330	Ornithine decarboxylase OS=Fundulus heteroclitus PE=3 SV=1 E(blastx)=3e-15
isogroup4125	Collagen alpha-1XIII chain OS=Salmo salar GN=CODA1 PE=2 SV=1 E(blastx)=1e-42
isogroup63725	Lin10 OS=Salmo salar GN=lin10 PE=4 SV=1 E(blastx)=3e-40
isogroup22960	Protein arginine methyltransferase 2 OS=Nothobranchius furzeri GN=PRMT2 PE=3 SV=1 E(blastx)=8e-55
isogroup39868	Olfactomedin-4 OS=Fundulus heteroclitus PE=4 SV=1 E(blastx)=2e-49
isogroup24562	Interferon regulatory factor 5 OS=Oplegnathus fasciatus GN=IRF5 PE=3 SV=1 E(blastx)=2e-90
isogroup10685	Cysteine-rich, DPF motif domain containing 1 OS=Nothobranchius kadleci GN=CDPF1 PE=4 SV=1 E(blastx)=2e-56
isogroup21151	Transmembrane protein 131 OS=Larimichthys crocea GN=EH28_10698 PE=4 SV=1 E(blastx)=3e-70
isogroup41502	Ras GTPase-activating-like protein IQGAP1 OS=Ictalurus punctatus GN=IQGAP1 PE=2 SV=1 E(blastx)=1e-64
isogroup14664	Cell division cycle associated 7-like (Fragment) OS=Nothobranchius furzeri GN=CDCA7L PE=4 SV=1 E(blastx)=6e-45
isogroup19527	SET domain containing 1B, a (Fragment) OS=Nothobranchius rachovii GN=SETD1BA PE=4 SV=1 E(blastx)=3e-104
isogroup7794	Chromosome 12 SCAF14999, whole genome shotgun sequence (Fragment) OS=Tetraodon nigroviridis GN=GSTENG00029565001 PE=4 SV=1 E(blastx)=7e-87
isogroup1996	Caveolin OS=Larimichthys crocea GN=EH28_11831 PE=3 SV=1 E(blastx)=4e-94
isogroup2598	Chromosome 2 SCAF14738, whole genome shotgun sequence (Fragment) OS=Tetraodon nigroviridis GN=GSTENG00024053001 PE=4 SV=1 E(blastx)=1e-177
isogroup72834	Target of rapamycin complex subunit lst8 OS=Larimichthys crocea GN=EH28_00776 PE=4 SV=1 E(blastx)=4e-38
isogroup56532	Acidic amino acid decarboxylase GADL1 OS=Fundulus heteroclitus PE=3 SV=1 E(blastx)=4e-35
isogroup61192	Putative ribosomal RNA methyltransferase NOP2 OS=Larimichthys crocea GN=EH28_04859 PE=3 SV=1 E(blastx)=2e-19
isogroup24029	PPUP3020 (Fragment) OS=Poeciliopsis prolifica GN=PPUP3020 PE=4 SV=1 E(blastx)=7e-59
isogroup6691	Hydroxyacylglutathione hydrolase, mitochondrial OS=Fundulus heteroclitus PE=3 SV=1 E(blastx)=1e-135
isogroup43931	Smad5 (Fragment) OS=Danio rerio GN=smad5 PE=4 SV=1 E(blastx)=5e-25
isogroup7474	YF64 OS=Poeciliopsis prolifica GN=YF64 PE=4 SV=1 E(blastx)=6e-17
isogroup28207	Membrane-spanning 4-domains subfamily A member 8A OS=Larimichthys crocea GN=EH28_05052 PE=4 SV=1 E(blastx)=5e-20
isogroup54608	Rapunzel 4 (Fragment) OS=Nothobranchius korthausae GN=RPZ4 PE=4 SV=1 E(blastx)=5e-51
isogroup69185	Xylulose kinase OS=Larimichthys crocea GN=EH28_06339 PE=4 SV=1 E(blastx)=8e-35
isogroup2138	RNAase OS=Elusimicrobia bacterium CG1_02_37_114 GN=AUJ85_08595 PE=4 SV=1 E(blastx)=2e-07
isogroup16918	Fc receptor-like protein 5 OS=Larimichthys crocea GN=EH28_07820 PE=4 SV=1 E(blastx)=8e-29
isogroup257	G-rich RNA sequence binding factor 1 OS=Aphyosemion striatum GN=GRSF1 PE=4 SV=1 E(blastx)=6e-169
isogroup62766	Putative RNA-directed DNA polymerase from transposon X-element OS=Larimichthys crocea GN=EH28_02727 PE=4 SV=1 E(blastx)=3e-06
isogroup54859	Matrilin 3b (Fragment) OS=Nothobranchius kuhntae GN=MATN3B PE=4 SV=1 E(blastx)=9e-31
isogroup27313	WDR41 OS=Poeciliopsis prolifica GN=WDR41 PE=4 SV=1 E(blastx)=6e-17
isogroup71464	Mitochondrial Rho GTPase OS=Sparus aurata GN=MIRO-2 PE=2 SV=1 E(blastx)=6e-39
isogroup13254	CDKAL OS=Poeciliopsis prolifica GN=CDKAL PE=4 SV=1 E(blastx)=2e-62
isogroup14000	Zinc finger protein 239 OS=Fundulus heteroclitus PE=4 SV=1 E(blastx)=4e-93
isogroup55043	YIF1B OS=Poeciliopsis prolifica GN=YIF1B PE=4 SV=1 E(blastx)=2e-38
isogroup78427	Transforming, acidic coiled-coil containing protein 1 OS=Nothobranchius kuhntae GN=TACC1 PE=4 SV=1 E(blastx)=2e-23
isogroup10241	Complement factor H-related protein 2 OS=Larimichthys crocea GN=CFHR2 PE=2 SV=1 E(blastx)=4e-31
isogroup17622	N-ethylmaleimide sensitive fusion protein attachment protein alpha (Fragment) OS=Nothobranchius kuhntae GN=NAPA PE=4 SV=1 E(blastx)=1e-35
isogroup15393	Polymerase (RNA) III (DNA directed) polypeptide B (Fragment) OS=Nothobranchius korthausae GN=POLR3B PE=3 SV=1 E(blastx)=2e-128
isogroup11853	Serine/threonine-protein phosphatase 2A activator OS=Fundulus heteroclitus PE=3 SV=1 E(blastx)=9e-58
isogroup41670	UB2G2 OS=Poeciliopsis prolifica GN=UB2G2 PE=3 SV=1 E(blastx)=2e-74
isogroup2030	Transmembrane protein 50A OS=Larimichthys crocea GN=EH28_10217 PE=4 SV=1 E(blastx)=2e-90
isogroup61604	Chromosome 8 SCAF14994, whole genome shotgun sequence (Fragment) OS=Tetraodon nigroviridis GN=GSTENG00028761001 PE=4 SV=1 E(blastx)=4e-38
isogroup1352	CA210 (Fragment) OS=Poeciliopsis prolifica GN=CA210 PE=4 SV=1 E(blastx)=2e-39
isogroup14871	Nonclassical MHC class II antigen alpha chain OS=Oryzias latipes GN=LOC101156161 PE=4 SV=1 E(blastx)=1e-19
isogroup36175	Chromosome 11 SCAF14979, whole genome shotgun sequence OS=Tetraodon nigroviridis GN=GSTENG00027279001 PE=4 SV=1 E(blastx)=2e-69
isogroup25181	Chromosome 7 SCAF15001, whole genome shotgun sequence (Fragment) OS=Tetraodon nigroviridis GN=GSTENG00029999001 PE=4 SV=1 E(blastx)=4e-57
isogroup24715	Centromere protein E (Fragment) OS=Nothobranchius korthausae GN=CENPE PE=3 SV=1 E(blastx)=2e-39
isogroup4183	Integral membrane protein 2Cb OS=Aphyosemion striatum GN=ITM2CB PE=4 SV=1 E(blastx)=4e-115
isogroup24899	UTP18 small subunit (SSU) processome component homolog (Fragment) OS=Nothobranchius kadleci GN=UTP18 PE=4 SV=1 E(blastx)=5e-77
isogroup8253	Peptidylprolyl isomerase OS=Larimichthys crocea GN=EH28_05085 PE=4 SV=1 E(blastx)=1e-44
isogroup75161	Solute carrier family 35 member E3 (Fragment) OS=Fundulus heteroclitus PE=4 SV=1 E(blastx)=2e-19
isogroup67360	ASH2L (Fragment) OS=Poeciliopsis prolifica GN=ASH2L PE=4 SV=1 E(blastx)=1e-54
isogroup1467	Butyrophilin subfamily 2 member A2 OS=Fundulus heteroclitus PE=4 SV=1 E(blastx)=3e-112
isogroup26079	NEDD8-activating enzyme E1 catalytic subunit OS=Fundulus heteroclitus PE=4 SV=1 E(blastx)=1e-22
isogroup2058	IF4G1 (Fragment) OS=Poeciliopsis prolifica GN=IF4G1 PE=4 SV=1 E(blastx)=7e-156
isogroup34742	General transcription factor 3C polypeptide 1 OS=Larimichthys crocea GN=EH28_03140 PE=4 SV=1 E(blastx)=7e-48
isogroup55126	Chromosome 6 SCAF14544, whole genome shotgun sequence (Fragment) OS=Tetraodon nigroviridis GN=GSTENG00015486001 PE=4 SV=1 E(blastx)=1e-51
isogroup10642	Solute carrier family 26 member 6 OS=Fundulus heteroclitus PE=4 SV=1 E(blastx)=7e-125
isogroup33308	Chromosome 12 SCAF14993, whole genome shotgun sequence (Fragment) OS=Tetraodon nigroviridis GN=GSTENG00028655001 PE=4 SV=1 E(blastx)=3e-60
isogroup65387	Forkhead box protein O1 OS=Larimichthys crocea GN=EH28_05785 PE=4 SV=1 E(blastx)=3e-24
isogroup2582	Zinc finger protein 593 OS=Nothobranchius kuhntae GN=ZNF593 PE=4 SV=1 E(blastx)=8e-71
isogroup16777	PAXIP1-associated protein 1 OS=Dicentrarchus labrax GN=PA1 PE=4 SV=1 E(blastx)=4e-59
isogroup4516	Sorting nexin-17 OS=Ictalurus punctatus GN=snx17 PE=2 SV=1 E(blastx)=3e-21
isogroup32649	Zinc finger protein 180 OS=Larimichthys crocea GN=EH28_03309 PE=4 SV=1 E(blastx)=2e-16
isogroup29495	Polyphosphate kinase 2 OS=Propionibacterium acnes JCM 18920 GN=JCM18920_1330 PE=4 SV=1 E(blastx)=2e-70
isogroup233	C-type lectin domain family 17, member A OS=Fundulus heteroclitus PE=4 SV=1 E(blastx)=1e-72
isogroup43225	Synaptic vesicle glycoprotein 2A OS=Fundulus heteroclitus PE=4 SV=1 E(blastx)=7e-70
isogroup73719	Chromosome 10 SCAF15019, whole genome shotgun sequence OS=Tetraodon nigroviridis GN=GSTENG00032396001 PE=3 SV=1 E(blastx)=2e-35
isogroup22203	Protein translocase subunit SecA OS=Larimichthys crocea GN=EH28_00511 PE=4 SV=1 E(blastx)=4e-32
isogroup66872	NIPLB OS=Poeciliopsis prolifica GN=NIPLB PE=4 SV=1 E(blastx)=1e-32
isogroup61529	Novel immune-type receptor 10 (Fragment) OS=Miichthys miiuy PE=4 SV=1 E(blastx)=1e-28
isogroup22012	PX domain-containing protein kinase-like protein OS=Larimichthys crocea GN=EH28_04998 PE=4 SV=1 E(blastx)=1e-08
isogroup8475	Cytochrome c oxidase subunit 7A-related protein, mitochondrial OS=Fundulus heteroclitus PE=4 SV=1 E(blastx)=5e-65
isogroup29066	Small nuclear RNA activating complex, polypeptide 2, 45kDa OS=Aphyosemion striatum GN=SNAPC2 PE=4 SV=1 E(blastx)=4e-28
isogroup34928	DHX40 OS=Poeciliopsis prolifica GN=DHX40 PE=4 SV=1 E(blastx)=3e-66
isogroup6251	Sorting nexin-17 OS=Ictalurus punctatus GN=snx17 PE=2 SV=1 E(blastx)=1e-21
isogroup24250	Mitochondrial ribosomal protein L19 OS=Nothobranchius rachovii GN=MRPL19 PE=4 SV=1 E(blastx)=2e-75
isogroup6020	Large subunit GTPase 1 OS=Larimichthys crocea GN=EH28_10241 PE=4 SV=1 E(blastx)=5e-151
isogroup9111	Cytochrome P450 2D15 OS=Larimichthys crocea GN=EH28_04525 PE=4 SV=1 E(blastx)=5e-10
isogroup32443	UDP-glucose glycoprotein glucosyltransferase 1 (Fragment) OS=Nothobranchius korthausae GN=UGGT1 PE=4 SV=1 E(blastx)=6e-12
isogroup78889	Arfaptin-2 OS=Larimichthys crocea GN=EH28_08420 PE=4 SV=1 E(blastx)=1e-30
isogroup11802	Interleukin 17 receptor A (Fragment) OS=Nothobranchius furzeri GN=IL17RA PE=4 SV=1 E(blastx)=3e-32
isogroup54352	Cellular tumor antigen p53 OS=Epinephelus coioides GN=p53 PE=2 SV=1 E(blastx)=1e-41
isogroup81118	DNA damage-regulated autophagy modulator protein 1 OS=Larimichthys crocea GN=EH28_06950 PE=4 SV=1 E(blastx)=2e-13
isogroup11001	Gamma-tubulin complex component OS=Dicentrarchus labrax GN=TUBGCP2 PE=3 SV=1 E(blastx)=2e-87
isogroup24972	Importin subunit alpha OS=Ictalurus punctatus GN=KPNA1 PE=2 SV=1 E(blastx)=7e-93
isogroup4651	UTP14, U3 small nucleolar ribonucleoprotein, homolog C OS=Nothobranchius rachovii GN=UTP14C PE=4 SV=1 E(blastx)=1e-105
isogroup15801	PTPRD (Fragment) OS=Poeciliopsis prolifica GN=PTPRD PE=4 SV=1 E(blastx)=9e-25
isogroup21950	WD repeat-containing protein 1 (Fragment) OS=Fundulus heteroclitus PE=4 SV=1 E(blastx)=1e-84
isogroup65097	Glycerate kinase (Fragment) OS=Nothobranchius rachovii GN=GLYCTK PE=4 SV=1 E(blastx)=1e-08
isogroup11345	AVL9 OS=Poeciliopsis prolifica GN=AVL9 PE=4 SV=1 E(blastx)=1e-60
isogroup28514	SIA7A OS=Poeciliopsis prolifica GN=SIA7A PE=3 SV=1 E(blastx)=1e-42
isogroup28161	Abhydrolase domain containing 16A OS=Nothobranchius rachovii GN=ABHD16A PE=4 SV=1 E(blastx)=2e-83
isogroup27483	DDE superfamily endonuclease (Fragment) OS=Nothobranchius korthausae GN=Nfu_g_1_026113 PE=4 SV=1 E(blastx)=2e-14
isogroup34448	Retrovirus-related Pol polyprotein from transposon TNT 1-94 OS=Cajanus cajan GN=KK1_032052 PE=4 SV=1 E(blastx)=9e-29
isogroup44408	TRIM3 OS=Poeciliopsis prolifica GN=TRIM3 PE=4 SV=1 E(blastx)=2e-36
isogroup9908	Synaptonemal complex protein 1 OS=Dicentrarchus labrax GN=SYCP1 PE=4 SV=1 E(blastx)=3e-16
isogroup10799	Krev interaction trapped protein 1 OS=Fundulus heteroclitus PE=4 SV=1 E(blastx)=1e-94
isogroup7028	LIM domain kinase 2 OS=Aphyosemion striatum GN=LIMK2 PE=4 SV=1 E(blastx)=2e-100
isogroup62172	DNA, contig: SP650 OS=Sphingomonas paucimobilis NBRC 13935 GN=SP6_50_00820 PE=4 SV=1 E(blastx)=9e-34
isogroup9071	Nuclear pore complex protein Nup153 (Fragment) OS=Fundulus heteroclitus PE=4 SV=1 E(blastx)=5e-54
isogroup33839	Chromosome 18 SCAF14485, whole genome shotgun sequence OS=Tetraodon nigroviridis GN=GSTENG00013701001 PE=4 SV=1 E(blastx)=1e-69
isogroup57319	Glycosyl transferase 2 family protein OS=Cloacibacterium normanense GN=BHF72_0491 PE=4 SV=1 E(blastx)=2e-29
isogroup26588	E3 ubiquitin-protein ligase pellino OS=Fundulus heteroclitus PE=4 SV=1 E(blastx)=1e-81
isogroup24015	Solute carrier family 25 member 36-A OS=Larimichthys crocea GN=EH28_05975 PE=3 SV=1 E(blastx)=7e-54
isogroup25555	PTPRF interacting protein, binding protein 1 (Liprin beta 1) OS=Aphyosemion striatum GN=PPFIBP1 PE=4 SV=1 E(blastx)=2e-89
isogroup29800	Cold shock domain-containing protein E1 OS=Fundulus heteroclitus PE=4 SV=1 E(blastx)=4e-19
isogroup18097	Aromatic-L-amino-acid decarboxylase OS=Fundulus heteroclitus PE=3 SV=1 E(blastx)=6e-65
isogroup52311	ETV7 (Fragment) OS=Poeciliopsis prolifica GN=ETV7 PE=4 SV=1 E(blastx)=3e-53
isogroup47926	Butyrophilin subfamily 1 member A1 OS=Larimichthys crocea GN=EH28_11779 PE=4 SV=1 E(blastx)=4e-12
isogroup32089	Protein zyg-11 OS=Larimichthys crocea GN=EH28_03900 PE=4 SV=1 E(blastx)=6e-42
isogroup59094	HEAT repeat-containing protein 7B2 OS=Myotis brandtii GN=D623_10012287 PE=4 SV=1 E(blastx)=2e-23
isogroup51583	T-cell surface glycoprotein CD3 epsilon chain OS=Larimichthys crocea GN=EH28_05513 PE=4 SV=1 E(blastx)=2e-09
isogroup48794	Putative toll-like receptor 2 (Fragment) OS=Gasterosteus aculeatus GN=tlr2 PE=4 SV=1 E(blastx)=2e-42
isogroup39347	SET and MYND domain containing 4 OS=Aphyosemion striatum GN=SMYD4 PE=4 SV=1 E(blastx)=4e-40
isogroup71630	TolA domain-containing protein (Fragment) OS=Fundulus heteroclitus PE=4 SV=1 E(blastx)=9e-23
isogroup2546	Palmitoyltransferase OS=Dicentrarchus labrax GN=ZDHHC6 PE=3 SV=1 E(blastx)=1e-136
isogroup13086	RT nLTR: Non-LTR (Long terminal repeat) retrotransposon and domain-containing protein (Fragment) OS=Fundulus heteroclitus PE=4 SV=1 E(blastx)=1e-23
isogroup11760	Ornithine carbamoyltransferase, mitochondrial OS=Salmo salar GN=OTC PE=2 SV=1 E(blastx)=2e-11
isogroup15338	TNPO2 (Fragment) OS=Poeciliopsis prolifica GN=TNPO2 PE=4 SV=1 E(blastx)=4e-52
isogroup18520	Retinaldehyde dehydrogenase 2 (Fragment) OS=Acanthopagrus schlegelii GN=raldh2 PE=2 SV=1 E(blastx)=4e-08
isogroup4084	SH3-domain GRB2-like 1b OS=Nothobranchius korthausae GN=SH3GL1B PE=4 SV=1 E(blastx)=8e-159
isogroup33803	snRNA-activating protein complex subunit 4 OS=Larimichthys crocea GN=EH28_01119 PE=4 SV=1 E(blastx)=3e-17
isogroup40388	LITD1 OS=Poeciliopsis prolifica GN=LITD1 PE=4 SV=1 E(blastx)=8e-29
isogroup64931	tRNA (cytidine(34)-2'-O)-methyltransferase OS=Limnohabitans sp. 103DPR2 GN=trmL PE=3 SV=1 E(blastx)=1e-15
isogroup13441	Chromosome 7 SCAF14601, whole genome shotgun sequence (Fragment) OS=Tetraodon nigroviridis GN=GSTENG00019010001 PE=4 SV=1 E(blastx)=3e-107
isogroup70795	LPP3 OS=Poeciliopsis prolifica GN=LPP3 PE=4 SV=1 E(blastx)=1e-34
isogroup12428	C-C chemokine receptor type 2 OS=Larimichthys crocea GN=EH28_06215 PE=3 SV=1 E(blastx)=8e-07
isogroup43809	E3 ubiquitin/ISG15 ligase TRIM25 OS=Larimichthys crocea GN=EH28_08721 PE=4 SV=1 E(blastx)=2e-57
isogroup17756	Protein-O-mannosyltransferase 1 OS=Nothobranchius kadleci GN=POMT1 PE=4 SV=1 E(blastx)=2e-13
isogroup70170	Protein kinase C OS=Oryzias latipes GN=LOC101172355 PE=3 SV=1 E(blastx)=2e-18
isogroup22274	Sulfatase-modifying factor 1 OS=Fundulus heteroclitus PE=4 SV=1 E(blastx)=9e-25
isogroup42732	Storkhead-box protein 1 OS=Larimichthys crocea GN=EH28_10501 PE=4 SV=1 E(blastx)=2e-36
isogroup25406	Chromosome 16 SCAF15113, whole genome shotgun sequence OS=Tetraodon nigroviridis GN=GSTENG00035238001 PE=4 SV=1 E(blastx)=5e-73
isogroup63064	IS1480a transposase OS=Xanthomonas campestris pv. campestris (strain B100) GN=xcc-b100_2746 PE=4 SV=1 E(blastx)=2e-52
isogroup4481	Pericentrin OS=Larimichthys crocea GN=EH28_07263 PE=4 SV=1 E(blastx)=2e-81
isogroup11617	Cell division cycle-associated 7-like protein (Fragment) OS=Fundulus heteroclitus PE=4 SV=1 E(blastx)=4e-86
isogroup18640	Dihydrolipoyl dehydrogenase (Fragment) OS=Tetraodon nigroviridis GN=GSTENG00007788001 PE=4 SV=1 E(blastx)=1e-71
isogroup21846	Hepatoma-derived growth factor, related protein 2 OS=Nothobranchius kuhntae GN=HDGFRP2 PE=4 SV=1 E(blastx)=8e-45
isogroup51510	Cleavage stimulation factor subunit 3 OS=Homo sapiens GN=CSTF3 PE=1 SV=1 E(blastx)=7e-54
isogroup31856	CTP synthase OS=Oreochromis niloticus GN=LOC100690751 PE=3 SV=1 E(blastx)=3e-75
isogroup56583	NECAP endocytosis associated 1 OS=Aphyosemion striatum GN=NECAP1 PE=4 SV=1 E(blastx)=3e-22
isogroup5782	ATP synthase, H+ transporting, mitochondrial F0 complex, subunit c3 (Subunit 9) genome duplicate b OS=Aphyosemion striatum GN=ATP5G3B PE=3 SV=1 E(blastx)=2e-61
isogroup20390	GBB1 OS=Poeciliopsis prolifica GN=GBB1 PE=4 SV=1 E(blastx)=8e-106
isogroup6409	FAM151B OS=Anoplopoma fimbria GN=F151B PE=2 SV=1 E(blastx)=4e-103
isogroup65225	Glutamyl-tRNA(Gln) amidotransferase subunit A OS=Pseudomonas sp. HMP271 GN=gatA PE=3 SV=1 E(blastx)=1e-24
isogroup10313	Somtostatin receptor type two OS=Epinephelus coioides PE=2 SV=1 E(blastx)=2e-80
isogroup12652	MORC2 (Fragment) OS=Poeciliopsis prolifica GN=MORC2 PE=4 SV=1 E(blastx)=1e-78
isogroup65517	Hyaluronidase (Fragment) OS=Takifugu rubripes GN=LOC101072276 PE=3 SV=1 E(blastx)=6e-34
isogroup79002	Unplaced genomic scaffold K443scaffold_135, whole genome shotgun sequence OS=Laccaria amethystina LaAM-08-1 GN=K443DRAFT_133444 PE=4 SV=1 E(blastx)=3e-17
isogroup987	Cell differentiation protein RCD1-like OS=Scleropages formosus GN=Z043_109750 PE=4 SV=1 E(blastx)=7e-141
isogroup10314	Conserved oligomeric Golgi complex subunit 2 OS=Larimichthys crocea GN=EH28_11603 PE=4 SV=1 E(blastx)=4e-77
isogroup68141	Ras-associating and dilute domain-containing protein OS=Larimichthys crocea GN=EH28_09650 PE=4 SV=1 E(blastx)=2e-30
isogroup7267	Penta-EF-hand domain containing 1 (Fragment) OS=Nothobranchius furzeri GN=PEF1 PE=4 SV=1 E(blastx)=4e-42
isogroup66893	Reverse transcriptase OS=Fundulus heteroclitus PE=4 SV=1 E(blastx)=8e-30
isogroup38159	Anthrax toxin receptor 1 OS=Fundulus heteroclitus PE=4 SV=1 E(blastx)=8e-37
isogroup25261	YLP motif-containing protein 1 OS=Larimichthys crocea GN=EH28_07570 PE=4 SV=1 E(blastx)=1e-66
isogroup23327	Merlin OS=Larimichthys crocea GN=EH28_07230 PE=4 SV=1 E(blastx)=6e-21
isogroup33989	Uridine-cytidine kinase-like 1 OS=Larimichthys crocea GN=EH28_01917 PE=4 SV=1 E(blastx)=2e-25
isogroup15635	Putative ATP-dependent RNA helicase DDX27 OS=Larimichthys crocea GN=EH28_02144 PE=3 SV=1 E(blastx)=1e-125
isogroup76419	Glycine N-acyltransferase-like protein 3-like OS=Scleropages formosus GN=Z043_100342 PE=4 SV=1 E(blastx)=4e-11
isogroup80092	Splicing factor, arginine/serine-rich 3 OS=Callorhinchus milii PE=2 SV=1 E(blastx)=3e-33
isogroup24447	Zinc-binding protein A33-like OS=Oplegnathus fasciatus PE=2 SV=1 E(blastx)=3e-44
isogroup49292	Methyl-CpG binding domain protein 3b (Fragment) OS=Aphyosemion striatum GN=MBD3B PE=4 SV=1 E(blastx)=1e-45
isogroup16714	Guanine nucleotide binding protein beta polypeptide 1-like (Fragment) OS=Dicentrarchus labrax PE=2 SV=1 E(blastx)=9e-73
isogroup67266	SET and MYND domain containing 4 OS=Nothobranchius rachovii GN=SMYD4 PE=4 SV=1 E(blastx)=3e-13
isogroup4033	Carbohydrate sulfotransferase OS=Dicentrarchus labrax GN=CHST11 PE=3 SV=1 E(blastx)=3e-61
isogroup16813	Alpha-ketoglutarate-dependent dioxygenase alkB OS=Fundulus heteroclitus PE=4 SV=1 E(blastx)=2e-79
isogroup53247	Membrane protein OS=Chryseobacterium sp. (strain P1-3) GN=HX13_13730 PE=4 SV=1 E(blastx)=2e-12
isogroup57772	RelA/SpoT domain protein OS=Acidovorax sp. (strain JS42) GN=Ajs_2062 PE=4 SV=1 E(blastx)=7e-32
isogroup57866	Zinc finger protein 16 OS=Larimichthys crocea GN=EH28_06971 PE=4 SV=1 E(blastx)=1e-28
isogroup51155	GTP-binding protein 10 (Putative) OS=Nothobranchius kuhntae GN=GTPBP10 PE=4 SV=1 E(blastx)=8e-40
isogroup64764	Dimethylaniline monooxygenase [N-oxide-forming] OS=Larimichthys crocea GN=EH28_06886 PE=3 SV=1 E(blastx)=2e-08
isogroup4522	Adaptor-related protein complex 1, beta 1 subunit (Fragment) OS=Aphyosemion striatum GN=AP1B1 PE=4 SV=1 E(blastx)=5e-20
isogroup32350	I5P2 (Fragment) OS=Poeciliopsis prolifica GN=I5P2 PE=4 SV=1 E(blastx)=7e-33
isogroup10276	Proteasome (Prosome, macropain) 26S subunit, ATPase, 4 (Fragment) OS=Aphyosemion striatum GN=PSMC4 PE=3 SV=1 E(blastx)=1e-142
isogroup66407	TPC11 (Fragment) OS=Poeciliopsis prolifica GN=TPC11 PE=4 SV=1 E(blastx)=3e-34
isogroup13176	Osteopetrosis-associated transmembrane protein 1 OS=Larimichthys crocea GN=EH28_03084 PE=4 SV=1 E(blastx)=6e-74
isogroup5874	Transposable element Tc1 transposase OS=Salmo salar GN=TC1A PE=2 SV=1 E(blastx)=2e-09
isogroup7331	Neutral alpha-glucosidase AB OS=Fundulus heteroclitus PE=3 SV=1 E(blastx)=1e-73
isogroup6437	Actin-related protein 2/3 complex subunit 4 OS=Cricetulus griseus GN=I79_002331 PE=3 SV=1 E(blastx)=2e-46
isogroup28667	DDE superfamily endonuclease (Fragment) OS=Nothobranchius korthausae GN=Nfu_g_1_024714 PE=4 SV=1 E(blastx)=5e-23
isogroup4988	Retinoic acid receptor responder 3 OS=Sparus aurata GN=RARRES3 PE=2 SV=1 E(blastx)=5e-39
isogroup57661	UDP-GlcNAc:betaGal beta-1,3-N-acetylglucosaminyltransferase-like protein 1 OS=Larimichthys crocea GN=EH28_04171 PE=4 SV=1 E(blastx)=7e-48
isogroup6884	Pentaxin (Fragment) OS=Perca flavescens GN=Apcs PE=2 SV=1 E(blastx)=6e-107
isogroup19623	IFI56 interferon-induced protein OS=Dicentrarchus labrax GN=ifi56 PE=2 SV=1 E(blastx)=7e-41
isogroup4440	Butyrophilin subfamily 1 member A1 OS=Larimichthys crocea GN=EH28_03346 PE=4 SV=1 E(blastx)=1e-56
isogroup10936	Protein YIPF OS=Aphyosemion striatum GN=YIPF3 PE=3 SV=1 E(blastx)=1e-07
isogroup76416	Bloodthirsty OS=Chaenocephalus aceratus GN=bty PE=2 SV=1 E(blastx)=3e-20
isogroup55788	Exonuclease V subunit gamma (Fragment) OS=Acinetobacter sp. GWC1_38_13 GN=A2003_06300 PE=4 SV=1 E(blastx)=8e-47
isogroup2089	Glycerol-3-phosphate acyltransferase 1, mitochondrial OS=Dicentrarchus labrax GN=GPAM PE=3 SV=1 E(blastx)=2e-14
isogroup66108	BHLH-WRPW transcription factor OS=Danio rerio GN=her9 PE=2 SV=1 E(blastx)=1e-26
isogroup12709	Methyl-CpG-binding domain protein 2 OS=Larimichthys crocea GN=EH28_07583 PE=4 SV=1 E(blastx)=2e-11
isogroup725	Suppressor of defective silencing 3 homolog (SDS3) OS=Aphyosemion striatum GN=SUDS3 PE=4 SV=1 E(blastx)=1e-168
isogroup782	Chromosome 19 SCAF14535, whole genome shotgun sequence OS=Tetraodon nigroviridis GN=GSTENG00014497001 PE=4 SV=1 E(blastx)=3e-155
isogroup3017	Glomulin OS=Fundulus heteroclitus PE=4 SV=1 E(blastx)=1e-180
isogroup10133	PARVA OS=Poeciliopsis prolifica GN=PARVA PE=4 SV=1 E(blastx)=1e-117
isogroup27321	Neoverrucotoxin subunit alpha (Fragment) OS=Larimichthys crocea GN=EH28_08776 PE=4 SV=1 E(blastx)=2e-42
isogroup4095	Tsukushin OS=Larimichthys crocea GN=EH28_06714 PE=4 SV=1 E(blastx)=9e-21
isogroup39710	WASF2 OS=Poeciliopsis prolifica GN=WASF2 PE=4 SV=1 E(blastx)=2e-67
isogroup64647	Bloodthirsty OS=Notothenia coriiceps GN=bty PE=2 SV=1 E(blastx)=2e-27
isogroup62946	Protein kinase C OS=Takifugu rubripes GN=prkce PE=3 SV=1 E(blastx)=7e-14
isogroup75590	Repressor of the inhibitor of the protein kinase OS=Larimichthys crocea GN=EH28_10973 PE=4 SV=1 E(blastx)=8e-26
isogroup32747	Nuclear ubiquitous casein and cyclin-dependent kinase substrate 1 OS=Fundulus heteroclitus PE=4 SV=1 E(blastx)=3e-19
isogroup4356	Lipid phosphate phosphohydrolase 1 OS=Larimichthys crocea GN=EH28_06193 PE=4 SV=1 E(blastx)=2e-121
isogroup51385	Fc receptor 5-like protein OS=Fundulus heteroclitus PE=4 SV=1 E(blastx)=1e-06
isogroup43603	Interferon-induced transmembrane protein 3 OS=Larimichthys crocea GN=EH28_10760 PE=2 SV=1 E(blastx)=5e-28
isogroup75100	ACAD9 (Fragment) OS=Poeciliopsis prolifica GN=ACAD9 PE=4 SV=1 E(blastx)=3e-36
isogroup16968	Thyroid hormone receptor interactor 4 OS=Aphyosemion striatum GN=TRIP4 PE=4 SV=1 E(blastx)=1e-69
isogroup57608	Gasdermin-D (Fragment) OS=Fundulus heteroclitus PE=4 SV=1 E(blastx)=1e-07
isogroup54242	Zinc finger protein 91 OS=Larimichthys crocea GN=EH28_01400 PE=4 SV=1 E(blastx)=2e-39
isogroup53003	Apolipoprotein B-100 OS=Larimichthys crocea GN=EH28_00402 PE=4 SV=1 E(blastx)=4e-27
isogroup25826	Regulatory associated protein of MTOR, complex 1 (Fragment) OS=Nothobranchius kuhntae GN=RPTOR PE=4 SV=1 E(blastx)=3e-20
isogroup69131	Rho-associated protein kinase 1 OS=Larimichthys crocea GN=EH28_12492 PE=3 SV=1 E(blastx)=6e-29
isogroup11575	Jumonji domain containing 7 OS=Nothobranchius kadleci GN=JMJD7 PE=4 SV=1 E(blastx)=5e-88
isogroup5851	Periostin, osteoblast specific factor a OS=Nothobranchius kuhntae GN=POSTNA PE=4 SV=1 E(blastx)=6e-44
isogroup17338	Transmembrane protein 238 (Fragment) OS=Fundulus heteroclitus PE=4 SV=1 E(blastx)=2e-41
isogroup32980	PPUP2831 (Fragment) OS=Poeciliopsis prolifica GN=PPUP2831 PE=4 SV=1 E(blastx)=1e-17
isogroup35422	Peroxisome proliferator-activated receptor beta OS=Larimichthys crocea GN=PPAR beta PE=2 SV=1 E(blastx)=2e-18
isogroup17217	ITPR3 (Fragment) OS=Poeciliopsis prolifica GN=ITPR3 PE=4 SV=1 E(blastx)=1e-55
isogroup14376	Leucine-rich PPR motif-containing protein, mitochondrial OS=Fundulus heteroclitus PE=4 SV=1 E(blastx)=4e-14
isogroup29766	Chromosome 3 SCAF14978, whole genome shotgun sequence OS=Tetraodon nigroviridis GN=GSTENG00027122001 PE=4 SV=1 E(blastx)=5e-14
isogroup36535	UPF0418 protein FAM164A OS=Dicentrarchus labrax GN=FAM164A PE=4 SV=1 E(blastx)=7e-45
isogroup37427	Signal transducer and activator of transcription OS=Astyanax mexicanus PE=3 SV=1 E(blastx)=1e-22
isogroup71240	NLRC3 (Fragment) OS=Poeciliopsis prolifica GN=NLRC3 PE=4 SV=1 E(blastx)=2e-25
isogroup69403	SEC13-related protein OS=Macaca fascicularis GN=EGM_10472 PE=4 SV=1 E(blastx)=2e-10
isogroup558	PRA1 family protein OS=Takifugu rubripes GN=LOC101073283 PE=3 SV=1 E(blastx)=2e-107
isogroup17726	FAST kinase domain-containing protein 3 OS=Fundulus heteroclitus PE=4 SV=1 E(blastx)=8e-45
isogroup5040	Leucine-rich PPR motif-containing protein, mitochondrial OS=Fundulus heteroclitus PE=4 SV=1 E(blastx)=4e-17
isogroup39651	Amylo-1, 6-glucosidase, 4-alpha-glucanotransferase a OS=Nothobranchius korthausae GN=AGLA PE=4 SV=1 E(blastx)=2e-07
isogroup59860	DHX40 (Fragment) OS=Poeciliopsis prolifica GN=DHX40 PE=4 SV=1 E(blastx)=3e-46
isogroup36857	CCBE1 (Fragment) OS=Poeciliopsis prolifica GN=CCBE1 PE=4 SV=1 E(blastx)=8e-17
isogroup213	AKAP2 (Fragment) OS=Poeciliopsis prolifica GN=AKAP2 PE=4 SV=1 E(blastx)=5e-51
isogroup49027	Synaptotagmin IXb OS=Nothobranchius korthausae GN=SYT9B PE=4 SV=1 E(blastx)=2e-53
isogroup68824	NF1 OS=Poeciliopsis prolifica GN=NF1 PE=4 SV=1 E(blastx)=8e-45
isogroup53374	Trigger factor OS=Diaphorobacter sp. J5-51 GN=tig PE=3 SV=1 E(blastx)=4e-42
isogroup65099	snRNA-activating protein complex subunit 1 OS=Larimichthys crocea GN=EH28_01651 PE=4 SV=1 E(blastx)=3e-29
isogroup8153	Dynamin 2 (Fragment) OS=Nothobranchius kuhntae GN=DNM2 PE=3 SV=1 E(blastx)=3e-157
isogroup15528	PKHA5 (Fragment) OS=Poeciliopsis prolifica GN=PKHA5 PE=4 SV=1 E(blastx)=3e-36
isogroup14197	Exosome complex component RRP43 OS=Fundulus heteroclitus PE=4 SV=1 E(blastx)=2e-100
isogroup38936	Butyrophilin subfamily 2 member A1 OS=Fundulus heteroclitus PE=4 SV=1 E(blastx)=1e-08
isogroup75928	Chromosome 13 SCAF14769, whole genome shotgun sequence (Fragment) OS=Tetraodon nigroviridis GN=GSTENG00025699001 PE=4 SV=1 E(blastx)=2e-20
isogroup35348	Nucleolar complex protein 4 OS=Fundulus heteroclitus PE=4 SV=1 E(blastx)=5e-56
isogroup54715	LIPA3 (Fragment) OS=Poeciliopsis prolifica GN=LIPA3 PE=4 SV=1 E(blastx)=5e-52
isogroup6584	Chromosome 14 SCAF14647, whole genome shotgun sequence (Fragment) OS=Tetraodon nigroviridis GN=GSTENG00020321001 PE=4 SV=1 E(blastx)=9e-175
isogroup65576	Zinc finger protein 227 OS=Larimichthys crocea GN=EH28_02720 PE=4 SV=1 E(blastx)=2e-11
isogroup3391	Solute carrier family 25, member 41 OS=Nothobranchius kadleci GN=SLC25A41 PE=3 SV=1 E(blastx)=3e-44
isogroup24614	OXR1 OS=Poeciliopsis prolifica GN=OXR1 PE=4 SV=1 E(blastx)=2e-22
isogroup39274	ZFHX4 OS=Poeciliopsis prolifica GN=ZFHX4 PE=4 SV=1 E(blastx)=3e-49
isogroup5116	C1q and tumor necrosis factor related protein 3 OS=Aphyosemion striatum GN=C1QTNF3 PE=4 SV=1 E(blastx)=9e-156
isogroup27358	BUD13 homolog OS=Aphyosemion striatum GN=BUD13 PE=4 SV=1 E(blastx)=3e-22
isogroup3484	Cold-inducible RNA binding protein OS=Oreochromis mossambicus PE=2 SV=1 E(blastx)=2e-41
isogroup16272	Cysteine/serine-rich nuclear protein 1 OS=Larimichthys crocea GN=EH28_08515 PE=4 SV=1 E(blastx)=3e-43
isogroup2684	Serine/threonine-protein phosphatase OS=Siniperca chuatsi GN=ppp1cab PE=2 SV=1 E(blastx)=2e-12
isogroup28283	Phosphodiesterase OS=Nothobranchius kadleci GN=PDE2A PE=3 SV=1 E(blastx)=2e-14
isogroup8772	Nipped-B-like protein OS=Larimichthys crocea GN=EH28_08963 PE=4 SV=1 E(blastx)=4e-104
isogroup2249	Neugrin, neurite outgrowth associated OS=Aphyosemion striatum GN=NGRN PE=4 SV=1 E(blastx)=5e-92
isogroup34616	Interferon-induced transmembrane protein 3 OS=Larimichthys crocea GN=EH28_10760 PE=2 SV=1 E(blastx)=1e-14
isogroup23320	Vacuolar fusion protein MON1 B OS=Fundulus heteroclitus PE=4 SV=1 E(blastx)=2e-84
isogroup75001	ELL-associated factor 2 OS=Larimichthys crocea GN=EH28_02436 PE=4 SV=1 E(blastx)=5e-14
isogroup47487	Podocan OS=Larimichthys crocea GN=EH28_12008 PE=4 SV=1 E(blastx)=6e-47
isogroup13917	Transmembrane protein 120A OS=Larimichthys crocea GN=EH28_12645 PE=4 SV=1 E(blastx)=5e-54
isogroup13471	Ribosomal protein L37 OS=Poecilia formosa PE=3 SV=1 E(blastx)=2e-53
isogroup50195	NLRC3 (Fragment) OS=Poeciliopsis prolifica GN=NLRC3 PE=4 SV=1 E(blastx)=5e-29
isogroup31717	Protocadherin-1 OS=Larimichthys crocea GN=EH28_02225 PE=4 SV=1 E(blastx)=1e-61
isogroup46113	ABC transporter substrate-binding protein OS=Burkholderiales bacterium RIFCSPLOWO2_12_FULL_65_40 GN=A3F76_13505 PE=4 SV=1 E(blastx)=1e-45
isogroup32776	Stonustoxin subunit beta (Fragment) OS=Fundulus heteroclitus PE=4 SV=1 E(blastx)=8e-09
isogroup65616	CN028 OS=Poeciliopsis prolifica GN=CN028 PE=4 SV=1 E(blastx)=3e-35
isogroup37345	DNA gyrase/topoisomerase IV, A subunit (Fragment) OS=Pseudoramibacter alactolyticus ATCC 23263 GN=HMP0721_2489 PE=4 SV=1 E(blastx)=1e-66
isogroup848	Cytochrome P450 2J2 OS=Fundulus heteroclitus PE=3 SV=1 E(blastx)=3e-179
isogroup12920	SRC-like-adapter OS=Anoplopoma fimbria GN=SLAP1 PE=2 SV=1 E(blastx)=3e-22
isogroup18074	Mesothelin-like protein OS=Larimichthys crocea GN=EH28_03145 PE=4 SV=1 E(blastx)=7e-20
isogroup67603	OTU domain-containing protein 6B OS=Larimichthys crocea GN=EH28_08459 PE=4 SV=1 E(blastx)=2e-45
isogroup10006	Amidophosphoribosyltransferase OS=Fundulus heteroclitus PE=4 SV=1 E(blastx)=8e-147
isogroup9437	NADH dehydrogenase [ubiquinone] 1 beta subcomplex subunit 8, mitochondrial OS=Larimichthys crocea GN=EH28_08001 PE=3 SV=1 E(blastx)=4e-116
isogroup60797	Serine--pyruvate aminotransferase OS=Anoplopoma fimbria GN=SPYA PE=2 SV=1 E(blastx)=2e-20
isogroup68241	Lipopolysaccharide-induced tumor necrosis factor-alpha factor homolog OS=Anoplopoma fimbria GN=LITAF PE=2 SV=1 E(blastx)=2e-22
isogroup17919	Carboxylic ester hydrolase OS=Oreochromis niloticus GN=LOC100691126 PE=3 SV=1 E(blastx)=3e-67
isogroup67160	Dolichol kinase (Fragment) OS=Fundulus heteroclitus PE=4 SV=1 E(blastx)=2e-37
isogroup31085	Splicing factor, proline-and glutamine-rich-like protein (Fragment) OS=Daphnia magna PE=4 SV=1 E(blastx)=1e-29
isogroup13478	E3 ubiquitin-protein ligase Midline-1 OS=Fundulus heteroclitus PE=4 SV=1 E(blastx)=5e-121
isogroup18084	Prostaglandin reductase 2 OS=Larimichthys crocea GN=EH28_09482 PE=4 SV=1 E(blastx)=9e-38
isogroup60733	Phosphatidylserine synthase 1 (Fragment) OS=Fundulus heteroclitus PE=4 SV=1 E(blastx)=4e-42
isogroup17200	Uridine-cytidine kinase-like 1 OS=Larimichthys crocea GN=EH28_01917 PE=4 SV=1 E(blastx)=7e-41
isogroup6314	Cytochrome b-c1 complex subunit 2, mitochondrial OS=Larimichthys crocea GN=EH28_05183 PE=3 SV=1 E(blastx)=5e-94
isogroup25915	Trifunctional enzyme subunit alpha, mitochondrial OS=Fundulus heteroclitus PE=3 SV=1 E(blastx)=1e-79
isogroup26118	AT11B OS=Poeciliopsis prolifica GN=AT11B PE=4 SV=1 E(blastx)=4e-16
isogroup17979	Pyrin OS=Larimichthys crocea GN=EH28_09571 PE=4 SV=1 E(blastx)=2e-13
isogroup1831	Four and a half LIM domains 3 (Fragment) OS=Nothobranchius pienaari GN=FHL3 PE=4 SV=1 E(blastx)=4e-125
isogroup3764	Prostaglandin D synthase OS=Fundulus heteroclitus PE=4 SV=1 E(blastx)=3e-76
isogroup33932	Dishevelled associated activator of morphogenesis 1b (Fragment) OS=Nothobranchius furzeri GN=DAAM1B PE=4 SV=1 E(blastx)=8e-62
isogroup13313	PPUP156 (Fragment) OS=Poeciliopsis prolifica GN=PPUP156 PE=4 SV=1 E(blastx)=1e-23
isogroup63501	HECD4 (Fragment) OS=Poeciliopsis prolifica GN=HECD4 PE=4 SV=1 E(blastx)=5e-40
isogroup12311	Chromosome 1 SCAF14573, whole genome shotgun sequence (Fragment) OS=Tetraodon nigroviridis GN=GSTENG00017107001 PE=4 SV=1 E(blastx)=2e-30
isogroup45680	Peroxisomal acyl-coenzyme A oxidase (Fragment) OS=Larimichthys crocea PE=2 SV=1 E(blastx)=8e-06
isogroup77283	Chromosome 12 SCAF14999, whole genome shotgun sequence (Fragment) OS=Tetraodon nigroviridis GN=GSTENG00029643001 PE=4 SV=1 E(blastx)=2e-25
isogroup11404	Chromosome 15 open reading frame 39 (Fragment) OS=Nothobranchius kadleci GN=C18H15ORF39 PE=4 SV=1 E(blastx)=1e-56
isogroup31536	Deleted in a mouse model of primary ciliary dyskinesia (Fragment) OS=Aphyosemion striatum GN=DPCD PE=4 SV=1 E(blastx)=9e-33
isogroup16353	BD1L1 (Fragment) OS=Poeciliopsis prolifica GN=BD1L1 PE=4 SV=1 E(blastx)=5e-84
isogroup51015	Phosphoenolpyruvate-protein phosphotransferase OS=Acidovorax temperans GN=RP29_08740 PE=3 SV=1 E(blastx)=3e-57
isogroup36880	Chromosome 8 SCAF14543, whole genome shotgun sequence OS=Tetraodon nigroviridis GN=GSTENG00015307001 PE=4 SV=1 E(blastx)=6e-57
isogroup40271	Peroxisomal N(1)-acetyl-spermine/spermidine oxidase OS=Larimichthys crocea GN=EH28_02424 PE=4 SV=1 E(blastx)=2e-60
isogroup10178	Zinc finger protein 700 OS=Larimichthys crocea GN=EH28_05821 PE=4 SV=1 E(blastx)=2e-67
isogroup6199	Coagulation factor II (Thrombin) receptor-like 2 (Fragment) OS=Nothobranchius kuhntae GN=F2RL2 PE=4 SV=1 E(blastx)=5e-112
isogroup45173	Transcriptional repressor NF-X1 OS=Dicentrarchus labrax GN=NFX1 PE=4 SV=1 E(blastx)=7e-53
isogroup745	GGH OS=Poeciliopsis prolifica GN=GGH PE=4 SV=1 E(blastx)=9e-156
isogroup29979	RM19 OS=Poeciliopsis prolifica GN=RM19 PE=4 SV=1 E(blastx)=1e-22
isogroup2155	AMBP OS=Fundulus heteroclitus PE=3 SV=1 E(blastx)=2e-72
isogroup15235	Coiled-coil domain-containing protein 90A OS=Dicentrarchus labrax GN=CCDC90A PE=4 SV=1 E(blastx)=6e-64
isogroup76600	Zinc finger protein (Fragment) OS=Fundulus heteroclitus PE=4 SV=1 E(blastx)=9e-11
isogroup55516	Aminotransferase OS=Novosphingobium barchaimii LL02 GN=V474_06130 PE=3 SV=1 E(blastx)=3e-35
isogroup15972	EH-domain containing 4 (Fragment) OS=Aphyosemion striatum GN=EHD4 PE=3 SV=1 E(blastx)=3e-129
isogroup78819	WW domain-containing adapter protein with coiled-coil OS=Dicentrarchus labrax GN=WAC PE=4 SV=1 E(blastx)=3e-38
isogroup11074	Cytosolic beta-glucosidase OS=Larimichthys crocea GN=EH28_04782 PE=3 SV=1 E(blastx)=5e-77
isogroup65726	DOC11 (Fragment) OS=Poeciliopsis prolifica GN=DOC11 PE=4 SV=1 E(blastx)=3e-13
isogroup12471	Glucosidase 2 subunit beta (Fragment) OS=Fundulus heteroclitus PE=4 SV=1 E(blastx)=7e-87
isogroup4306	Organic solute transport protein 1 (Fragment) OS=Sparus aurata GN=OSCP1 PE=2 SV=1 E(blastx)=9e-89
isogroup46815	Stress-associated endoplasmic reticulum protein 1 OS=Larimichthys crocea GN=EH28_07821 PE=4 SV=1 E(blastx)=7e-27
isogroup36616	Calcineurin B-like protein 2 OS=Larimichthys crocea GN=EH28_12208 PE=4 SV=1 E(blastx)=5e-24
isogroup4137	MFFA (Fragment) OS=Poeciliopsis prolifica GN=MFFA PE=4 SV=1 E(blastx)=8e-39
isogroup17141	N-acetylgalactosamine-6-sulfatase OS=Larimichthys crocea GN=EH28_09495 PE=4 SV=1 E(blastx)=2e-50
isogroup6151	Mitotic checkpoint serine/threonine-protein kinase BUB1 beta OS=Larimichthys crocea GN=EH28_07353 PE=4 SV=1 E(blastx)=2e-169
isogroup16569	AMBP OS=Fundulus heteroclitus PE=3 SV=1 E(blastx)=2e-08
isogroup15697	Protein phosphatase 2, regulatory subunit B', delta OS=Aphyosemion striatum GN=PPP2R5D PE=4 SV=1 E(blastx)=2e-101
isogroup77699	Sulfatase-modifying factor 1 OS=Esox lucius GN=SUMF1 PE=2 SV=1 E(blastx)=6e-14
isogroup43665	Cingulin (Fragment) OS=Fundulus heteroclitus PE=4 SV=1 E(blastx)=1e-27
isogroup8081	Peroxin (Fragment) OS=Platichthys flesus GN=pex11 PE=2 SV=1 E(blastx)=4e-08
isogroup1828	Hemicentin-1 OS=Larimichthys crocea GN=EH28_05212 PE=4 SV=1 E(blastx)=1e-89
isogroup8843	Fibrinogen alpha chain OS=Fundulus heteroclitus PE=4 SV=1 E(blastx)=2e-67
isogroup53122	RNA polymerase subunit 1 (Fragment) OS=Streptocephalus seali PE=2 SV=1 E(blastx)=1e-38
isogroup43238	S-adenosylmethionine synthase OS=Oryzias latipes GN=LOC101170772 PE=3 SV=1 E(blastx)=3e-10
isogroup51734	P2X purinoceptor OS=Larimichthys crocea GN=EH28_06122 PE=3 SV=1 E(blastx)=7e-34
isogroup27670	Rho-associated protein kinase 1 OS=Larimichthys crocea GN=EH28_12492 PE=3 SV=1 E(blastx)=7e-74
isogroup5998	39S ribosomal protein L30, mitochondrial OS=Anoplopoma fimbria GN=RM30 PE=2 SV=1 E(blastx)=2e-90
isogroup4863	Ran guanine nucleotide release factor OS=Larimichthys crocea GN=EH28_11092 PE=4 SV=1 E(blastx)=3e-109
isogroup68048	Wntless-like protein OS=Sparus aurata GN=WLs PE=2 SV=1 E(blastx)=8e-47
isogroup45926	Gamma-soluble NSF attachment protein OS=Larimichthys crocea GN=EH28_03604 PE=4 SV=1 E(blastx)=4e-44
isogroup75993	Trypsin family protein OS=Fundulus heteroclitus PE=4 SV=1 E(blastx)=5e-07
isogroup62441	Reverse transcriptase (Fragment) OS=Eleocharis ovata PE=4 SV=1 E(blastx)=6e-13
isogroup70378	Ubiquitin-protein ligase E3A OS=Fundulus heteroclitus PE=4 SV=1 E(blastx)=2e-28
isogroup71697	Mitochondrial ribosomal protein S34 OS=Aphyosemion striatum GN=MRPS34 PE=4 SV=1 E(blastx)=2e-36
isogroup19151	Tumor necrosis factor ligand superfamily member 6-like1 (Fragment) OS=Siniperca chuatsi PE=2 SV=1 E(blastx)=2e-28
isogroup72330	Oxysterol-binding protein OS=Larimichthys crocea GN=EH28_11921 PE=3 SV=1 E(blastx)=6e-21
isogroup355	Signal recognition particle receptor subunit beta OS=Anoplopoma fimbria GN=SRPRB PE=2 SV=1 E(blastx)=3e-165
isogroup11306	Prolylcarboxypeptidase (Angiotensinase C) OS=Nothobranchius korthausae GN=PRCP PE=4 SV=1 E(blastx)=1e-135
isogroup47263	MIRO2 (Fragment) OS=Poeciliopsis prolifica GN=MIRO2 PE=4 SV=1 E(blastx)=2e-65
isogroup34934	TNFAIP3 interacting protein 1 OS=Aphyosemion striatum GN=TNIP1 PE=4 SV=1 E(blastx)=8e-63
isogroup30860	RNA binding motif, single stranded interacting protein 1 OS=Aphyosemion striatum GN=RBMS1 PE=4 SV=1 E(blastx)=1e-37
isogroup68250	Ig lambda-6 chain C region OS=Larimichthys crocea GN=EH28_00606 PE=4 SV=1 E(blastx)=9e-31
isogroup27160	Transmembrane protein 53-A OS=Larimichthys crocea GN=EH28_05969 PE=4 SV=1 E(blastx)=9e-14
isogroup40471	Alpha-tubulin N-acetyltransferase 1 OS=Oreochromis niloticus GN=atat1 PE=3 SV=1 E(blastx)=7e-40
isogroup60054	Isoleucine--tRNA ligase OS=Prevotella sp. oral taxon 473 str. F0040 GN=ileS PE=3 SV=1 E(blastx)=1e-28
isogroup53694	Collagen IV alpha1 chain (Fragment) OS=Siniperca chuatsi PE=2 SV=1 E(blastx)=2e-55
isogroup50436	Nocturnin OS=Fundulus heteroclitus PE=4 SV=1 E(blastx)=6e-21
isogroup15512	Mediator of RNA polymerase II transcription subunit 8 OS=Larimichthys crocea GN=EH28_12001 PE=4 SV=1 E(blastx)=8e-10
isogroup23157	SFR15 OS=Poeciliopsis prolifica GN=SFR15 PE=4 SV=1 E(blastx)=2e-56
isogroup41942	Far upstream element-binding protein 2 OS=Larimichthys crocea GN=EH28_02106 PE=4 SV=1 E(blastx)=2e-15
isogroup2966	Eukaryotic translation initiation factor 4E type 2 OS=Fundulus heteroclitus PE=3 SV=1 E(blastx)=4e-147
isogroup46771	Putative transposase OS=Azoarcus sp. CIB GN=AzCIB_4685 PE=4 SV=1 E(blastx)=2e-41
isogroup55924	Serine dehydratase-like protein OS=Larimichthys crocea GN=EH28_10203 PE=4 SV=1 E(blastx)=3e-52
isogroup18773	WBP2 OS=Poeciliopsis prolifica GN=WBP2 PE=4 SV=1 E(blastx)=4e-90
isogroup6092	Monoacylglycerol lipase ABHD12b OS=Sparus aurata GN=ABHD12b PE=2 SV=1 E(blastx)=4e-117
isogroup50552	Transposable element Tcb2 transposase OS=Larimichthys crocea GN=EH28_02625 PE=4 SV=1 E(blastx)=5e-19
isogroup24867	Small nuclear RNA activating complex, polypeptide 3 OS=Nothobranchius furzeri GN=SNAPC3 PE=4 SV=1 E(blastx)=4e-64
isogroup70426	ATP-binding cassette, sub-family C (CFTR/MRP), member 3 OS=Nothobranchius pienaari GN=ABCC3 PE=4 SV=1 E(blastx)=5e-37
isogroup38453	DNA repair protein RAD50 OS=Fundulus heteroclitus PE=4 SV=1 E(blastx)=5e-41
isogroup74877	COLA1 (Fragment) OS=Poeciliopsis prolifica GN=COLA1 PE=4 SV=1 E(blastx)=5e-38
isogroup55988	Chromosome 9 SCAF14729, whole genome shotgun sequence OS=Tetraodon nigroviridis GN=GSTENG00023579001 PE=4 SV=1 E(blastx)=1e-34
isogroup26311	Oxysterol-binding protein OS=Oreochromis niloticus GN=LOC100712257 PE=3 SV=1 E(blastx)=2e-15
isogroup440	Coiled-coil-helix-coiled-coil-helix domain containing 1 OS=Nothobranchius kadleci GN=CHCHD1 PE=4 SV=1 E(blastx)=4e-59
isogroup53668	30S ribosomal protein S13 OS=Bacteriovorax sp. BAL6_X GN=rpsM PE=3 SV=1 E(blastx)=2e-36
isogroup42661	Endoglin (Fragment) OS=Nothobranchius kadleci GN=ENG PE=4 SV=1 E(blastx)=3e-26
isogroup45976	Protein cordon-bleu OS=Larimichthys crocea GN=EH28_06216 PE=4 SV=1 E(blastx)=1e-20
isogroup36998	SC16A OS=Poeciliopsis prolifica GN=SC16A PE=4 SV=1 E(blastx)=2e-29
isogroup28800	Anoctamin (Fragment) OS=Gasterosteus aculeatus GN=ANO4 PE=3 SV=1 E(blastx)=2e-74
isogroup49748	Niemann-Pick C1-like protein 1 OS=Larimichthys crocea GN=EH28_03930 PE=4 SV=1 E(blastx)=3e-30
isogroup54729	DEAD (Asp-Glu-Ala-Asp) box polypeptide 46 OS=Aphyosemion striatum GN=DDX46 PE=4 SV=1 E(blastx)=7e-09
isogroup57619	Transposase DDE domain protein OS=Acinetobacter sp. 25977_4 GN=J807_4017 PE=4 SV=1 E(blastx)=3e-20
isogroup26336	Acyl-coenzyme A oxidase OS=Gasterosteus aculeatus PE=3 SV=1 E(blastx)=1e-22
isogroup43435	Fibroblast growth factor OS=Fundulus heteroclitus PE=3 SV=1 E(blastx)=2e-53
isogroup59630	cDNA FLJ26942 fis, clone RCT07464 OS=Homo sapiens PE=2 SV=1 E(blastx)=4e-08
isogroup14164	T-cell surface glycoprotein CD4 OS=Dicentrarchus labrax GN=CD4 PE=2 SV=1 E(blastx)=1e-45
isogroup44096	WD repeat domain phosphoinositide-interacting protein 2 (Fragment) OS=Fundulus heteroclitus PE=4 SV=1 E(blastx)=6e-16
isogroup35036	UPF0378 protein OS=Larimichthys crocea GN=EH28_09904 PE=4 SV=1 E(blastx)=4e-18
isogroup25859	Alpha-2-HS-glycoprotein OS=Larimichthys crocea GN=EH28_09001 PE=4 SV=1 E(blastx)=4e-15
isogroup17370	Protein S100 OS=Sparus aurata PE=2 SV=1 E(blastx)=1e-24
isogroup60151	MmcQ-like protein OS=Chryseobacterium aquaticum GN=AR438_09240 PE=4 SV=1 E(blastx)=1e-35
isogroup37949	Biotin--protein ligase OS=Larimichthys crocea GN=EH28_05780 PE=4 SV=1 E(blastx)=1e-20
isogroup26629	Kalirin OS=Larimichthys crocea GN=EH28_11386 PE=4 SV=1 E(blastx)=4e-54
isogroup45799	NT5D2 OS=Poeciliopsis prolifica GN=NT5D2 PE=4 SV=1 E(blastx)=3e-55
isogroup27249	Kinesin-like protein (Fragment) OS=Aphyosemion striatum GN=CABZ01113940.1 PE=3 SV=1 E(blastx)=2e-21
isogroup46875	HAUS augmin-like complex subunit 4 OS=Larimichthys crocea GN=EH28_02083 PE=4 SV=1 E(blastx)=2e-45
isogroup35448	ATP-dependent DNA helicase (Fragment) OS=Poeciliopsis prolifica GN=PIF1 PE=3 SV=1 E(blastx)=9e-52
isogroup8704	Torsin-1A-interacting protein 2 OS=Larimichthys crocea GN=EH28_09531 PE=4 SV=1 E(blastx)=8e-08
isogroup78618	Neuronal acetylcholine receptor subunit alpha-4 OS=Larimichthys crocea GN=EH28_05257 PE=4 SV=1 E(blastx)=3e-07
isogroup43373	C-myc promoter-binding protein OS=Larimichthys crocea GN=EH28_03692 PE=4 SV=1 E(blastx)=1e-36
isogroup64437	5-methyltetrahydropteroyltriglutamate--homocysteine methyltransferase OS=Chryseobacterium kwangjuense GN=metE PE=3 SV=1 E(blastx)=3e-39
isogroup14090	alpha-1,2-Mannosidase OS=Xiphophorus maculatus PE=3 SV=1 E(blastx)=2e-86
isogroup3272	Tetratricopeptide repeat OS=Nothobranchius rachovii GN=Nfu_g_1_015084 PE=4 SV=1 E(blastx)=3e-172
isogroup10073	HAUS augmin-like complex subunit 2 OS=Larimichthys crocea GN=EH28_12577 PE=4 SV=1 E(blastx)=8e-93
isogroup12509	Zinc finger protein 622 OS=Fundulus heteroclitus PE=4 SV=1 E(blastx)=3e-06
isogroup2257	Zinc finger protein 638 OS=Larimichthys crocea GN=EH28_11760 PE=4 SV=1 E(blastx)=2e-75
isogroup31992	Histone acetyltransferase OS=Gasterosteus aculeatus PE=3 SV=1 E(blastx)=2e-42
isogroup79622	Methionine aminopeptidase OS=Larimichthys crocea GN=EH28_09796 PE=3 SV=1 E(blastx)=1e-28
isogroup6562	NTF2-related export protein 2 OS=Anoplopoma fimbria GN=NXT2 PE=2 SV=1 E(blastx)=5e-83
isogroup55160	Butyrophilin 2-like protein (Fragment) OS=Fundulus heteroclitus PE=4 SV=1 E(blastx)=4e-31
isogroup63887	Retrovirus-related Pol polyprotein from transposon TNT 1-94 OS=Cajanus cajan GN=KK1_038291 PE=4 SV=1 E(blastx)=5e-13
isogroup61042	Protein Ycf2 OS=Hesperocyparis glabra GN=ycf2 PE=3 SV=1 E(blastx)=2e-20
isogroup4589	Protein transport protein Sec61 subunit beta-like OS=Scleropages formosus GN=Z043_115092 PE=4 SV=1 E(blastx)=1e-29
isogroup33646	Lysine (K)-specific demethylase 6B OS=Fundulus heteroclitus PE=4 SV=1 E(blastx)=2e-09
isogroup73152	Dual serine/threonine and tyrosine protein kinase OS=Aphyosemion striatum GN=DSTYK PE=4 SV=1 E(blastx)=2e-10
isogroup42847	CC117 OS=Poeciliopsis prolifica GN=CC117 PE=4 SV=1 E(blastx)=6e-31
isogroup54032	Histidine kinase OS=Acidovorax ebreus (strain TPSY) GN=Dtpsy_1464 PE=4 SV=1 E(blastx)=9e-26
isogroup75205	Cytochrome c oxidase subunit OS=Sparus aurata GN=COX6b1b PE=2 SV=1 E(blastx)=2e-15
isogroup48778	Putative DNA modification/repair radical SAM protein (Fragment) OS=Acinetobacter sp. GWC1_38_13 GN=A2003_02445 PE=4 SV=1 E(blastx)=4e-67
isogroup15657	TRAF family member-associated NFKB activator OS=Fundulus heteroclitus PE=4 SV=1 E(blastx)=2e-67
isogroup19865	Proteasome assembly chaperone 2 OS=Aphyosemion striatum GN=PSMG2 PE=3 SV=1 E(blastx)=4e-90
isogroup14635	FCH and double SH3 domains protein 1 OS=Larimichthys crocea GN=EH28_09437 PE=4 SV=1 E(blastx)=3e-57
isogroup31347	Histone-lysine N-methyltransferase OS=Aphyosemion striatum GN=SUV420H2 PE=3 SV=1 E(blastx)=3e-16
isogroup78895	Pre-mRNA-splicing factor ATP-dependent RNA helicase PRP16 (Fragment) OS=Colius striatus GN=N325_08156 PE=4 SV=1 E(blastx)=3e-41
isogroup47390	Mitogen-activated protein kinase kinase 4b (Fragment) OS=Nothobranchius rachovii GN=MAP2K4B PE=3 SV=1 E(blastx)=6e-52
isogroup23553	11-cis retinol dehydrogenase OS=Fundulus heteroclitus PE=3 SV=1 E(blastx)=2e-51
isogroup17765	Matrix metalloproteinase-23 OS=Fundulus heteroclitus PE=3 SV=1 E(blastx)=2e-48
isogroup31814	Transmembrane and coiled-coil domain-containing protein 6 (Fragment) OS=Fundulus heteroclitus PE=4 SV=1 E(blastx)=3e-61
isogroup11792	DOCK1 OS=Poeciliopsis prolifica GN=DOCK1 PE=4 SV=1 E(blastx)=1e-82
isogroup39124	ARIP4 (Fragment) OS=Poeciliopsis prolifica GN=ARIP4 PE=4 SV=1 E(blastx)=2e-21
isogroup44641	CUL3 OS=Poeciliopsis prolifica GN=CUL3 PE=3 SV=1 E(blastx)=1e-61
isogroup19400	AFG3 ATPase family member 3-like 2 OS=Nothobranchius kadleci GN=AFG3L2 PE=3 SV=1 E(blastx)=3e-89
isogroup38485	Protein unc-45 OS=Larimichthys crocea GN=EH28_11203 PE=4 SV=1 E(blastx)=4e-53
isogroup6239	HemK methyltransferase family member 1 OS=Nothobranchius korthausae GN=HEMK1 PE=4 SV=1 E(blastx)=7e-75
isogroup19044	F-box and leucine-rich repeat protein 6 (Fragment) OS=Aphyosemion striatum GN=FBXL6 PE=4 SV=1 E(blastx)=5e-12
isogroup77910	Gap junction protein OS=Larimichthys crocea GN=EH28_06271 PE=3 SV=1 E(blastx)=5e-24
isogroup1091	Complement factor B-like protein (Fragment) OS=Siniperca chuatsi PE=2 SV=1 E(blastx)=7e-73
isogroup59102	Arp2/3 complex 34 kDa subunit (Fragment) OS=Fundulus heteroclitus PE=3 SV=1 E(blastx)=7e-24
isogroup67061	Zinc finger protein 654 (Fragment) OS=Nothobranchius rachovii GN=ZNF654 PE=4 SV=1 E(blastx)=3e-27
isogroup63017	Integrase catalytic region OS=Cupriavidus sp. HMR-1 GN=D769_17137 PE=4 SV=1 E(blastx)=6e-51
isogroup50987	NACHT, LRR and PYD domains-containing protein 12 OS=Larimichthys crocea GN=EH28_01040 PE=4 SV=1 E(blastx)=8e-29
isogroup13690	NICA (Fragment) OS=Poeciliopsis prolifica GN=NICA PE=4 SV=1 E(blastx)=2e-22
isogroup10041	TGFB3 OS=Poeciliopsis prolifica GN=TGFB3 PE=4 SV=1 E(blastx)=2e-53
isogroup65202	Arylsulfatase OS=Bosea lathyri GN=SAMN04488115_110146 PE=4 SV=1 E(blastx)=1e-08
isogroup8355	Ras-related protein Rab-5C-like protein OS=Oplegnathus fasciatus PE=4 SV=1 E(blastx)=4e-70
isogroup6011	GTPase IMAP family member 4 OS=Larimichthys crocea GN=EH28_04166 PE=4 SV=1 E(blastx)=2e-15
isogroup48489	Peptide deformylase OS=Takifugu rubripes GN=pdf PE=3 SV=1 E(blastx)=2e-31
isogroup39163	Multidrug and toxin extrusion protein OS=Fundulus heteroclitus PE=3 SV=1 E(blastx)=2e-29
isogroup4529	Poly A binding protein, cytoplasmic 1 b (Fragment) OS=Epinephelus coioides PE=2 SV=1 E(blastx)=2e-108
isogroup23237	Wee1-like protein kinase OS=Oreochromis niloticus GN=wee2 PE=3 SV=1 E(blastx)=5e-59
isogroup27080	Chromosome 17 SCAF14563, whole genome shotgun sequence OS=Tetraodon nigroviridis GN=GSTENG00016427001 PE=4 SV=1 E(blastx)=3e-44
isogroup7619	Glyceraldehyde-3-phosphate dehydrogenase (Fragment) OS=Nothobranchius rachovii GN=GAPDH PE=4 SV=1 E(blastx)=8e-83
isogroup69417	Exostosin 2-like protein (Fragment) OS=Fundulus heteroclitus PE=4 SV=1 E(blastx)=2e-18
isogroup5680	Protein canopy 4 OS=Larimichthys crocea GN=EH28_00764 PE=4 SV=1 E(blastx)=1e-120
isogroup56877	Chromosome 9 SCAF14729, whole genome shotgun sequence OS=Tetraodon nigroviridis GN=GSTENG00023546001 PE=4 SV=1 E(blastx)=9e-57
isogroup12816	Protein kinase C binding protein 1, like (Fragment) OS=Nothobranchius pienaari GN=PRKCBP1L PE=4 SV=1 E(blastx)=2e-104
isogroup68268	Zinc finger protein 407 OS=Aphyosemion striatum GN=ZNF407 PE=4 SV=1 E(blastx)=3e-14
isogroup79511	V-raf-1 murine leukemia viral oncogene homolog 1 (Fragment) OS=Aphyosemion striatum GN=RAF1 PE=4 SV=1 E(blastx)=8e-33
isogroup15598	Prune-like protein isoform A OS=Alligator mississippiensis GN=PRUNE PE=4 SV=1 E(blastx)=2e-24
isogroup14342	ASC OS=Siniperca chuatsi PE=4 SV=1 E(blastx)=7e-15
isogroup72194	Cellular tumor antigen p53 OS=Epinephelus coioides GN=p53 PE=2 SV=1 E(blastx)=3e-37
isogroup20382	Unconventional myosin-Ih OS=Larimichthys crocea GN=EH28_10319 PE=3 SV=1 E(blastx)=9e-100
isogroup4853	Pre-mRNA-splicing factor 38A OS=Larimichthys crocea GN=EH28_04276 PE=4 SV=1 E(blastx)=1e-41
isogroup79557	E3 ubiquitin-protein ligase TRIM21 OS=Larimichthys crocea GN=EH28_07792 PE=4 SV=1 E(blastx)=8e-07
isogroup11858	NEDD4 binding protein 2 1 OS=Fundulus heteroclitus PE=4 SV=1 E(blastx)=7e-34
isogroup69518	Transposase domain-containing protein OS=Strongylocentrotus purpuratus PE=4 SV=1 E(blastx)=7e-15
isogroup11925	WD repeat-containing protein 46 OS=Larimichthys crocea GN=EH28_00482 PE=4 SV=1 E(blastx)=4e-139
isogroup30636	GTP-binding protein 2 OS=Larimichthys crocea GN=EH28_05947 PE=4 SV=1 E(blastx)=4e-09
isogroup1557	Oligomeric Golgi complex subunit 4 OS=Fundulus heteroclitus PE=4 SV=1 E(blastx)=5e-160
isogroup9517	Synaptonemal complex protein 1 OS=Dicentrarchus labrax GN=SYCP1 PE=4 SV=1 E(blastx)=8e-12
isogroup13599	TAF15 RNA polymerase II, TATA box binding protein (TBP)-associated factor, 68kDa, putative OS=Fundulus heteroclitus PE=4 SV=1 E(blastx)=1e-15
isogroup11428	Charged multivesicular body protein 2b OS=Fundulus heteroclitus PE=4 SV=1 E(blastx)=3e-58
isogroup22923	O-acyltransferase like OS=Nothobranchius kuhntae GN=OACYL PE=4 SV=1 E(blastx)=2e-42
isogroup31270	Insulin-like growth factor binding protein 1a (Fragment) OS=Nothobranchius pienaari GN=IGFBP1A PE=4 SV=1 E(blastx)=2e-09
isogroup35832	SRRT (Fragment) OS=Poeciliopsis prolifica GN=SRRT PE=4 SV=1 E(blastx)=8e-54
isogroup12539	Cyclin-D1-binding protein 1 OS=Larimichthys crocea GN=EH28_11073 PE=4 SV=1 E(blastx)=3e-66
isogroup49156	Reverse transcriptase-like protein OS=Paralichthys olivaceus PE=4 SV=1 E(blastx)=3e-34
isogroup45994	TNIK (Fragment) OS=Poeciliopsis prolifica GN=TNIK PE=3 SV=1 E(blastx)=3e-19
isogroup10610	CO3 (Fragment) OS=Poeciliopsis prolifica GN=CO3 PE=4 SV=1 E(blastx)=6e-46
isogroup52649	NEB1 (Fragment) OS=Poeciliopsis prolifica GN=NEB1 PE=4 SV=1 E(blastx)=3e-36
isogroup70013	Protein Hook (Fragment) OS=Fundulus heteroclitus PE=4 SV=1 E(blastx)=2e-30
isogroup3720	Acyl-protein thioesterase 1 OS=Dicentrarchus labrax GN=LYPLA1 PE=4 SV=1 E(blastx)=4e-166
isogroup48330	Abortive infection protein OS=Rubrobacter xylanophilus (strain DSM 9941 / NBRC 16129) GN=Rxyl_0101 PE=4 SV=1 E(blastx)=4e-32
isogroup6607	RPA1 OS=Poeciliopsis prolifica GN=RPA1 PE=4 SV=1 E(blastx)=3e-77
isogroup2494	Opioid growth factor receptor OS=Fundulus heteroclitus PE=4 SV=1 E(blastx)=2e-58
isogroup42017	Sorting and assembly machinery component 50 OS=Larimichthys crocea GN=EH28_12838 PE=4 SV=1 E(blastx)=3e-51
isogroup47833	Tuftelin 1a OS=Nothobranchius kadleci GN=TUFT1A PE=4 SV=1 E(blastx)=5e-08
isogroup52678	Glomulin OS=Fundulus heteroclitus PE=4 SV=1 E(blastx)=3e-33
isogroup44611	TM87A OS=Poeciliopsis prolifica GN=TM87A PE=4 SV=1 E(blastx)=3e-55
isogroup49941	DEAD/DEAH box helicase OS=Comamonas aquatica DA1877 GN=AX13_04755 PE=4 SV=1 E(blastx)=2e-48
isogroup54130	Complement factor properdin (Fragment) OS=Nothobranchius pienaari GN=CFP PE=4 SV=1 E(blastx)=5e-06
isogroup29790	Anaerobic ribonucleoside-triphosphate reductase-activating protein OS=Dysgonomonas gadei ATCC BAA-286 GN=HMPREF9455_01439 PE=3 SV=1 E(blastx)=2e-33
isogroup53232	PR domain zinc finger protein 5 OS=Fundulus heteroclitus PE=4 SV=1 E(blastx)=7e-39
isogroup57916	Transmembrane protein 180 (Fragment) OS=Fundulus heteroclitus PE=4 SV=1 E(blastx)=3e-42
isogroup14396	Coiled-coil domain containing 47 OS=Nothobranchius furzeri GN=CCDC47 PE=4 SV=1 E(blastx)=2e-121
isogroup1354	C-type lectin domain family 4 member M OS=Fundulus heteroclitus PE=4 SV=1 E(blastx)=9e-57
isogroup3474	Citrate synthase OS=Boleophthalmus pectinirostris GN=cs PE=2 SV=1 E(blastx)=7e-180
isogroup67933	Nuclear receptor subfamily 1 group D member 2 OS=Larimichthys crocea GN=EH28_11707 PE=3 SV=1 E(blastx)=4e-34
isogroup43147	Folylpolyglutamate synthase OS=Oncorhynchus mykiss GN=GSONMT00006174001 PE=3 SV=1 E(blastx)=4e-31
isogroup2573	Proteasome activator complex subunit 2 OS=Oplegnathus fasciatus GN=PA28beta PE=2 SV=1 E(blastx)=5e-126
isogroup23400	VP33A OS=Poeciliopsis prolifica GN=VP33A PE=3 SV=1 E(blastx)=8e-94
isogroup7897	Transglutaminase 2b (Fragment) OS=Nothobranchius kadleci GN=TGM2B PE=4 SV=1 E(blastx)=2e-50
isogroup26359	Adipocyte enhancer-binding protein 1 OS=Larimichthys crocea GN=EH28_03927 PE=4 SV=1 E(blastx)=3e-49
isogroup63960	Golgin subfamily B member 1 OS=Larimichthys crocea GN=EH28_06686 PE=4 SV=1 E(blastx)=2e-21
isogroup32469	Transmembrane protein 200A OS=Fundulus heteroclitus PE=4 SV=1 E(blastx)=2e-19
isogroup15497	NACHT, LRR and PYD domains-containing protein 3 OS=Larimichthys crocea GN=EH28_01039 PE=4 SV=1 E(blastx)=1e-29
isogroup78627	Phosphatidylinositol-glycan biosynthesis class W protein OS=Larimichthys crocea GN=EH28_08148 PE=3 SV=1 E(blastx)=6e-16
isogroup12458	Chromosome 12 open reading frame 4 OS=Aphyosemion striatum GN=C25H12ORF4 PE=4 SV=1 E(blastx)=4e-10
isogroup13035	DAB2 interacting protein (Fragment) OS=Nothobranchius kadleci GN=DAB2IP PE=4 SV=1 E(blastx)=4e-74
isogroup19479	S-formylglutathione hydrolase OS=Larimichthys crocea GN=EH28_03943 PE=3 SV=1 E(blastx)=1e-88
isogroup65700	B-cell receptor CD22 OS=Larimichthys crocea GN=EH28_03158 PE=4 SV=1 E(blastx)=6e-21
isogroup67930	TRI25 (Fragment) OS=Poeciliopsis prolifica GN=TRI25 PE=4 SV=1 E(blastx)=1e-17
isogroup10425	Tyrosine-protein kinase Mer OS=Larimichthys crocea GN=EH28_10540 PE=3 SV=1 E(blastx)=3e-24
isogroup51640	MotA/TolQ/ExbB proton channel OS=Acidovorax sp. (strain JS42) GN=Ajs_3921 PE=3 SV=1 E(blastx)=4e-55
isogroup13095	BTB/POZ domain-containing protein KCTD9 OS=Larimichthys crocea GN=EH28_01504 PE=4 SV=1 E(blastx)=1e-131
isogroup56525	Retrotransposon protein, putative, Ty1-copia subclass OS=Oryza sativa subsp. japonica GN=LOC_Os03g35940 PE=4 SV=1 E(blastx)=4e-06
isogroup1596	Oxysterol-binding protein OS=Xiphophorus maculatus PE=3 SV=1 E(blastx)=3e-159
isogroup72869	Wings apart-like homolog OS=Aphyosemion striatum GN=KIAA0261 PE=4 SV=1 E(blastx)=2e-09
isogroup74830	Apolipoprotein AIV OS=Paralichthys olivaceus PE=2 SV=1 E(blastx)=1e-30
isogroup29077	Progestin and adipoQ receptor family member IIIa OS=Aphyosemion striatum GN=PAQR3A PE=4 SV=1 E(blastx)=7e-88
isogroup77568	IgM heavy chain transmembrane form OS=Lutjanus sanguineus PE=2 SV=1 E(blastx)=1e-09
isogroup72525	GTPase IMAP family member 7 OS=Fundulus heteroclitus PE=4 SV=1 E(blastx)=7e-30
isogroup6801	CTP synthase OS=Danio rerio GN=ctps1b PE=2 SV=1 E(blastx)=7e-93
isogroup2310	CDK5 regulatory subunit associated protein 3 OS=Haplochromis burtoni GN=cdk5rap3 PE=4 SV=1 E(blastx)=8e-146
isogroup41719	Putative L-aspartate dehydrogenase OS=Larimichthys crocea GN=EH28_04787 PE=4 SV=1 E(blastx)=2e-07
isogroup7407	Replication factor C (Activator 1) 3 (Fragment) OS=Nothobranchius furzeri GN=RFC3 PE=4 SV=1 E(blastx)=2e-147
isogroup19726	TBCK OS=Poeciliopsis prolifica GN=TBCK PE=4 SV=1 E(blastx)=2e-94
isogroup17458	p85B (Fragment) OS=Poeciliopsis prolifica GN=P85B PE=4 SV=1 E(blastx)=3e-101
isogroup68808	Period 3 circadian protein OS=Solea senegalensis GN=per3 PE=2 SV=1 E(blastx)=1e-16
isogroup41241	Ectonucleoside triphosphate diphosphohydrolase 1 OS=Dicentrarchus labrax GN=ENTPD1 PE=3 SV=1 E(blastx)=2e-56
isogroup38636	Charged multivesicular body protein 2a-like OS=Scleropages formosus GN=Z043_104715 PE=4 SV=1 E(blastx)=5e-45
isogroup47324	Immune-type receptor (Fragment) OS=Fundulus heteroclitus PE=4 SV=1 E(blastx)=2e-26
isogroup74309	Chromosome 2 SCAF14738, whole genome shotgun sequence OS=Tetraodon nigroviridis GN=GSTENG00024198001 PE=4 SV=1 E(blastx)=1e-08
isogroup71942	CUE domain-containing protein 1 OS=Larimichthys crocea GN=EH28_03365 PE=4 SV=1 E(blastx)=1e-20
isogroup14169	Protein transport protein Sec24C OS=Larimichthys crocea GN=EH28_11285 PE=4 SV=1 E(blastx)=1e-63
isogroup41092	Zinc finger protein 91 OS=Larimichthys crocea GN=EH28_03315 PE=4 SV=1 E(blastx)=3e-21
isogroup3223	Chromosome 2 SCAF14990, whole genome shotgun sequence (Fragment) OS=Tetraodon nigroviridis GN=GSTENG00027896001 PE=3 SV=1 E(blastx)=4e-23
isogroup704	Soluble FGFR2 variant 3 (Fragment) OS=Fundulus heteroclitus PE=4 SV=1 E(blastx)=6e-63
isogroup46792	TAOK2 (Fragment) OS=Poeciliopsis prolifica GN=TAOK2 PE=3 SV=1 E(blastx)=5e-60
isogroup29112	TM131 OS=Poeciliopsis prolifica GN=TM131 PE=4 SV=1 E(blastx)=3e-56
isogroup63534	Reverse transcriptase OS=Fundulus heteroclitus PE=4 SV=1 E(blastx)=6e-24
isogroup68726	GRAM domain-containing protein 3 OS=Larimichthys crocea GN=EH28_03323 PE=4 SV=1 E(blastx)=4e-21
isogroup59945	Beta-crystallin A4-like OS=Scleropages formosus GN=Z043_108339 PE=3 SV=1 E(blastx)=3e-18
isogroup67	Clathrin light chain OS=Oreochromis niloticus GN=LOC100709701 PE=3 SV=1 E(blastx)=2e-99
isogroup10182	V-type proton ATPase proteolipid subunit OS=Larimichthys crocea GN=EH28_12464 PE=3 SV=1 E(blastx)=6e-99
isogroup68345	RELN OS=Poeciliopsis prolifica GN=RELN PE=4 SV=1 E(blastx)=3e-40
isogroup5330	FAM82B OS=Anoplopoma fimbria GN=FA82B PE=2 SV=1 E(blastx)=4e-137
isogroup29442	Proteasome subunit alpha type OS=Poecilia formosa PE=3 SV=2 E(blastx)=2e-41
isogroup3206	Core 1 synthase, glycoprotein-N-acetylgalactosamine 3-beta-galactosyltransferase, 1b (Fragment) OS=Nothobranchius korthausae GN=C1GALT1B PE=4 SV=1 E(blastx)=2e-10
isogroup50142	PCI domain containing 2 OS=Nothobranchius pienaari GN=PCID2 PE=4 SV=1 E(blastx)=3e-61
isogroup12359	Tripartite motif-containing protein 35 OS=Larimichthys crocea GN=EH28_10160 PE=4 SV=1 E(blastx)=5e-09
isogroup1836	Zinc finger CCHC domain-containing protein 7 OS=Larimichthys crocea GN=EH28_04769 PE=4 SV=1 E(blastx)=2e-13
isogroup32843	Selenoprotein N, 1 OS=Aphyosemion striatum GN=SEPN1 PE=4 SV=1 E(blastx)=4e-36
isogroup12014	MAU2 chromatid cohesion factor OS=Larimichthys crocea GN=EH28_02957 PE=4 SV=1 E(blastx)=7e-137
isogroup67549	TRM11 (Fragment) OS=Poeciliopsis prolifica GN=TRM11 PE=4 SV=1 E(blastx)=8e-38
isogroup14545	Transcription factor CP2-like protein 1 (Fragment) OS=Perca flavescens GN=Tcfcp2l1 PE=2 SV=1 E(blastx)=1e-76
isogroup6279	Poly [ADP-ribose] polymerase 9 OS=Larimichthys crocea GN=EH28_09290 PE=4 SV=1 E(blastx)=4e-125
isogroup56081	Phosphoinositide-3-kinase, class 3 (Fragment) OS=Nothobranchius pienaari GN=PIK3C3 PE=3 SV=1 E(blastx)=2e-50
isogroup15765	Si:ch211-150o23.3 (Fragment) OS=Nothobranchius kadleci GN=SI:CH211-150O23.3 PE=4 SV=1 E(blastx)=2e-33
isogroup52373	CDKAL (Fragment) OS=Poeciliopsis prolifica GN=CDKAL PE=4 SV=1 E(blastx)=6e-50
isogroup48065	Protein arginine methyltransferase 1 OS=Danio rerio GN=prmt1 PE=2 SV=1 E(blastx)=2e-48
isogroup43464	Aryl hydrocarbon receptor OS=Larimichthys crocea GN=EH28_11388 PE=4 SV=1 E(blastx)=2e-10
isogroup11234	PKHJ1 OS=Poeciliopsis prolifica GN=PKHJ1 PE=4 SV=1 E(blastx)=2e-67
isogroup23688	Transmembrane protein 184C OS=Gallus gallus GN=TMEM184C PE=4 SV=1 E(blastx)=1e-30
isogroup31188	Fibronectin type III domain-containing protein 7 OS=Larimichthys crocea GN=EH28_07492 PE=4 SV=1 E(blastx)=5e-42
isogroup16445	Proton-coupled folate transporter OS=Larimichthys crocea GN=EH28_12044 PE=4 SV=1 E(blastx)=4e-20
isogroup63598	Phosphodiesterase 6A, cGMP-specific, rod, alpha (Fragment) OS=Nothobranchius kuhntae GN=PDE6A PE=3 SV=1 E(blastx)=4e-39
isogroup54319	Zinc finger protein 717 OS=Larimichthys crocea GN=EH28_03148 PE=4 SV=1 E(blastx)=1e-50
isogroup21559	Forkhead box protein K2 OS=Fundulus heteroclitus PE=4 SV=1 E(blastx)=1e-31
isogroup21521	Inhibitor of kappa light polypeptide gene enhancer in B-cells, kinase epsilon (Fragment) OS=Nothobranchius furzeri GN=IKBKE PE=4 SV=1 E(blastx)=7e-75
isogroup16402	Zinc finger protein 638 OS=Larimichthys crocea GN=EH28_11760 PE=4 SV=1 E(blastx)=5e-26
isogroup13091	C6orf115 OS=Osmerus mordax GN=CF115 PE=2 SV=1 E(blastx)=1e-42
isogroup37953	MBB1A (Fragment) OS=Poeciliopsis prolifica GN=MBB1A PE=4 SV=1 E(blastx)=2e-52
isogroup25723	Chromosome 8 SCAF8187, whole genome shotgun sequence OS=Tetraodon nigroviridis GN=GSTENG00005837001 PE=4 SV=1 E(blastx)=3e-21
isogroup70606	Arf-GAP with SH3 domain, ANK repeat and PH domain-containing protein 1 OS=Larimichthys crocea GN=EH28_08080 PE=4 SV=1 E(blastx)=2e-14
isogroup70929	Omega class glutathione S-transferase OS=Oplegnathus fasciatus PE=2 SV=1 E(blastx)=2e-23
isogroup79154	Chromosome 5 SCAF14581, whole genome shotgun sequence (Fragment) OS=Tetraodon nigroviridis GN=GSTENG00018143001 PE=3 SV=1 E(blastx)=5e-40
isogroup6004	Transposase OS=Crotalus horridus PE=2 SV=1 E(blastx)=7e-13
isogroup24231	Chromosome 8 SCAF14545, whole genome shotgun sequence (Fragment) OS=Tetraodon nigroviridis GN=GSTENG00015615001 PE=4 SV=1 E(blastx)=3e-45
isogroup23971	Pol-like protein OS=Fundulus heteroclitus PE=4 SV=1 E(blastx)=3e-10
isogroup16858	Phosphatidylinositol N-acetylglucosaminyltransferase subunit P OS=Dicentrarchus labrax GN=PIGP PE=4 SV=1 E(blastx)=4e-48
isogroup19010	Mucin OS=Klebsiella oxytoca GN=AB185_00115 PE=4 SV=1 E(blastx)=1e-24
isogroup34987	Stimulated by retinoic acid 13 homolog (Fragment) OS=Nothobranchius korthausae GN=STRA13 PE=4 SV=1 E(blastx)=4e-39
isogroup45108	Chromosome 9 SCAF14729, whole genome shotgun sequence OS=Tetraodon nigroviridis GN=GSTENG00023652001 PE=4 SV=1 E(blastx)=3e-50
isogroup47976	DNA topoisomerase III OS=Pseudomonas aeruginosa GN=topB2 PE=4 SV=1 E(blastx)=2e-33
isogroup30302	Prostaglandin E synthase 2-like OS=Nothobranchius pienaari GN=PTGESL PE=4 SV=1 E(blastx)=7e-36
isogroup74479	Mannosyltransferase OS=Takifugu rubripes GN=alg9 PE=3 SV=1 E(blastx)=6e-18
isogroup3388	28S ribosomal protein S15, mitochondrial OS=Anoplopoma fimbria GN=RT15 PE=2 SV=1 E(blastx)=9e-129
isogroup34766	Coagulation factor VII OS=Larimichthys crocea GN=EH28_00863 PE=3 SV=1 E(blastx)=5e-31
isogroup29209	Ferrochelatase OS=Oryzias latipes GN=fech PE=3 SV=1 E(blastx)=2e-11
isogroup53659	Alcohol dehydrogenase (NADP(+)) OS=Alicycliphilus denitrificans (strain DSM 14773 / CIP 107495 / K601) GN=Alide2_3762 PE=3 SV=1 E(blastx)=2e-19
isogroup78822	Transferrin receptor 1 OS=Monopterus albus GN=tfr1 PE=2 SV=1 E(blastx)=1e-07
isogroup30799	Protein arginine N-methyltransferase 3 OS=Fundulus heteroclitus PE=3 SV=1 E(blastx)=6e-63
isogroup45931	EP300 (Fragment) OS=Poeciliopsis prolifica GN=EP300 PE=4 SV=1 E(blastx)=2e-60
isogroup7750	PHD finger protein 10 OS=Larimichthys crocea GN=EH28_09842 PE=4 SV=1 E(blastx)=2e-62
isogroup33033	Allantoicase OS=Sparus aurata PE=2 SV=1 E(blastx)=7e-27
isogroup74580	WASH complex subunit FAM21A OS=Fundulus heteroclitus PE=4 SV=1 E(blastx)=1e-11
isogroup6886	Proteasome inhibitor PI31 subunit OS=Fundulus heteroclitus PE=4 SV=1 E(blastx)=6e-08
isogroup53227	Solute carrier family 13 member 5 OS=Larimichthys crocea GN=EH28_02877 PE=4 SV=1 E(blastx)=9e-11
isogroup63847	NAG13 OS=Homo sapiens GN=NAG13 PE=2 SV=1 E(blastx)=3e-16
isogroup27587	Poly(A)-specific ribonuclease PARN (Fragment) OS=Larimichthys crocea GN=EH28_03134 PE=4 SV=1 E(blastx)=5e-63
isogroup58381	Sulfotransferase OS=Salmo salar GN=ST1S3 PE=2 SV=1 E(blastx)=2e-14
isogroup61098	Apolipoprotein B-100 OS=Larimichthys crocea GN=EH28_11263 PE=4 SV=1 E(blastx)=3e-32
isogroup62698	Chromosome 13 SCAF14715, whole genome shotgun sequence (Fragment) OS=Tetraodon nigroviridis GN=GSTENG00022827001 PE=4 SV=1 E(blastx)=2e-38
isogroup80904	E3 ubiquitin-protein ligase TRIM21 OS=Larimichthys crocea GN=EH28_02244 PE=4 SV=1 E(blastx)=3e-20
isogroup77052	Hypoxanthine-guanine phosphoribosyltransferase (Fragment) OS=Epinephelus bruneus PE=2 SV=1 E(blastx)=3e-28
isogroup5388	LST8 (Fragment) OS=Poeciliopsis prolifica GN=LST8 PE=4 SV=1 E(blastx)=3e-44
isogroup6863	Oxysterol-binding protein OS=Fundulus heteroclitus PE=3 SV=1 E(blastx)=6e-10
isogroup28493	Poly [ADP-ribose] polymerase OS=Gasterosteus aculeatus PE=4 SV=1 E(blastx)=4e-45
isogroup53262	ATS14 (Fragment) OS=Poeciliopsis prolifica GN=ATS14 PE=4 SV=1 E(blastx)=1e-09
isogroup14782	BAG family molecular chaperone regulator 3 OS=Larimichthys crocea GN=EH28_05477 PE=4 SV=1 E(blastx)=3e-122
isogroup25590	SRFB1 (Fragment) OS=Poeciliopsis prolifica GN=SRFB1 PE=4 SV=1 E(blastx)=2e-17
isogroup4759	Ras-related protein Rap-1b OS=Larimichthys crocea GN=EH28_03665 PE=4 SV=1 E(blastx)=7e-112
isogroup63175	cGMP-dependent protein kinase OS=Oreochromis niloticus GN=LOC100705252 PE=3 SV=1 E(blastx)=5e-34
isogroup7757	Low-density lipoprotein receptor OS=Fundulus heteroclitus PE=4 SV=1 E(blastx)=2e-17
isogroup71808	Karyopherin (Importin) alpha 3 (Fragment) OS=Nothobranchius kuhntae GN=KPNA3 PE=4 SV=1 E(blastx)=5e-15
isogroup72222	Transmembrane protein 53-A OS=Larimichthys crocea GN=EH28_05969 PE=4 SV=1 E(blastx)=1e-34
isogroup28962	Hematopoietic cell-specific Lyn substrate 1, putative OS=Fundulus heteroclitus PE=4 SV=1 E(blastx)=9e-51
isogroup38949	Transmembrane protein 186 OS=Larimichthys crocea GN=EH28_08209 PE=4 SV=1 E(blastx)=2e-37
isogroup51936	Klotho OS=Fundulus heteroclitus PE=3 SV=1 E(blastx)=5e-54
isogroup39958	DnaJ OS=Larimichthys crocea GN=EH28_10464 PE=4 SV=1 E(blastx)=6e-61
isogroup80137	Mitogen-activated protein kinase kinase 4a (Fragment) OS=Nothobranchius pienaari GN=MAP2K4A PE=4 SV=1 E(blastx)=1e-32
isogroup24244	CAP-Gly domain-containing linker protein 1 OS=Larimichthys crocea GN=EH28_03179 PE=4 SV=1 E(blastx)=9e-52
isogroup24093	CD209 antigen OS=Sparus aurata GN=CD209 PE=2 SV=1 E(blastx)=1e-15
isogroup13859	Polyubiquitin-C (Fragment) OS=Mus musculus GN=Ubc PE=4 SV=1 E(blastx)=5e-122
isogroup41750	SLU7 (Fragment) OS=Poeciliopsis prolifica GN=SLU7 PE=4 SV=1 E(blastx)=1e-06
isogroup3150	WNK1 OS=Poeciliopsis prolifica GN=WNK1 PE=4 SV=1 E(blastx)=6e-152
isogroup64930	Phosphoribosyltransferase OS=Comamonadaceae bacterium SCN 68-20 GN=ABT02_13480 PE=4 SV=1 E(blastx)=2e-28
isogroup79389	Protein N-terminal asparagine amidohydrolase OS=Larimichthys crocea GN=EH28_02909 PE=4 SV=1 E(blastx)=5e-30
isogroup27204	Tensin 3 (Fragment) OS=Nothobranchius kadleci GN=TNS3 PE=4 SV=1 E(blastx)=8e-38
isogroup25978	Solute carrier family 5 member 6b (Fragment) OS=Gasterosteus aculeatus GN=slc5a6b PE=2 SV=1 E(blastx)=2e-60
isogroup16544	MHC class Ia antigen OS=Dicentrarchus labrax GN=Dila-UA PE=2 SV=1 E(blastx)=2e-58
isogroup11938	SPC25, NDC80 kinetochore complex component, homolog OS=Nothobranchius furzeri GN=SPC25 PE=4 SV=1 E(blastx)=3e-41
isogroup34355	Ankyrin repeat and zinc finger domain-containing protein 1 OS=Larimichthys crocea GN=EH28_03783 PE=4 SV=1 E(blastx)=8e-41
isogroup59143	T-lymphocyte surface antigen Ly-9 OS=Larimichthys crocea GN=EH28_06007 PE=4 SV=1 E(blastx)=1e-19
isogroup24444	TOP1 (Fragment) OS=Poeciliopsis prolifica GN=TOP1 PE=4 SV=1 E(blastx)=4e-52
isogroup3876	ATP-dependent DNA helicase OS=Larimichthys crocea GN=EH28_00336 PE=3 SV=1 E(blastx)=7e-74
isogroup51779	Fatty acid hydroxylase OS=Comamonadaceae bacterium SCN 68-20 GN=ABT02_17605 PE=4 SV=1 E(blastx)=2e-57
isogroup26410	Aminoacylase-1 (Fragment) OS=Fundulus heteroclitus PE=4 SV=1 E(blastx)=8e-84
isogroup21173	E3 ubiquitin-protein ligase CBL-B OS=Larimichthys crocea GN=EH28_07753 PE=4 SV=1 E(blastx)=7e-26
isogroup73982	Lysozyme g OS=Dicentrarchus labrax GN=lysozyme g PE=2 SV=1 E(blastx)=8e-14
isogroup43084	KI13A OS=Poeciliopsis prolifica GN=KI13A PE=4 SV=1 E(blastx)=1e-37
isogroup45357	Chaperone protein EcpD OS=Pseudomonas aeruginosa DK1 GN=ecpD_6 PE=4 SV=1 E(blastx)=5e-69
isogroup3325	Stonustoxin subunit alpha (Fragment) OS=Fundulus heteroclitus PE=4 SV=1 E(blastx)=2e-151
isogroup41021	SMAD5 (Fragment) OS=Poeciliopsis prolifica GN=SMAD5 PE=4 SV=1 E(blastx)=4e-64
isogroup55026	Alpha-2-macroglobulin (Fragment) OS=Rachycentron canadum PE=2 SV=1 E(blastx)=2e-44
isogroup50360	PPUP4651 (Fragment) OS=Poeciliopsis prolifica GN=PPUP4651 PE=4 SV=1 E(blastx)=7e-21
isogroup29536	TCPB OS=Poeciliopsis prolifica GN=TCPB PE=3 SV=1 E(blastx)=1e-69
isogroup9531	NPL1A OS=Poeciliopsis prolifica GN=NPL1A PE=3 SV=1 E(blastx)=7e-25
isogroup74297	E3 ubiquitin-protein ligase NHLRC1 OS=Larimichthys crocea GN=EH28_12748 PE=4 SV=1 E(blastx)=5e-28
isogroup39690	Transcription elongation factor A (SII), 3 OS=Nothobranchius pienaari GN=TCEA3 PE=4 SV=1 E(blastx)=9e-27
isogroup53525	Major facilitator superfamily MFS_1 OS=Acidovorax ebreus (strain TPSY) GN=Dtpsy_1675 PE=4 SV=1 E(blastx)=1e-42
isogroup64858	Epimerase family protein SDR39U1 OS=Larimichthys crocea GN=EH28_06024 PE=4 SV=1 E(blastx)=3e-38
isogroup43748	Sideroflexin OS=Xiphophorus maculatus PE=3 SV=1 E(blastx)=1e-13
isogroup20135	HTSF1 (Fragment) OS=Poeciliopsis prolifica GN=HTSF1 PE=4 SV=1 E(blastx)=3e-44
isogroup29659	Solute carrier family 39 (Zinc transporter), member 13 OS=Aphyosemion striatum GN=SLC39A13 PE=4 SV=1 E(blastx)=2e-64
isogroup49728	Phosphatase 1, regulatory (Inhibitor) subunit 14C (Fragment) OS=Fundulus heteroclitus PE=4 SV=1 E(blastx)=2e-28
isogroup14459	Actin-related protein 3-like (Fragment) OS=Scleropages formosus GN=Z043_108505 PE=3 SV=1 E(blastx)=6e-119
isogroup78225	Epoxide hydrolase 1 (Fragment) OS=Fundulus heteroclitus PE=4 SV=1 E(blastx)=4e-30
isogroup46724	Nuclear receptor coactivator 5 OS=Dicentrarchus labrax GN=NCOA5 PE=4 SV=1 E(blastx)=5e-09
isogroup71812	ASC OS=Siniperca chuatsi PE=4 SV=1 E(blastx)=1e-18
isogroup48948	Poly(A)-specific ribonuclease PARN (Fragment) OS=Larimichthys crocea GN=EH28_03134 PE=4 SV=1 E(blastx)=2e-48
isogroup15781	Sphingosine-1-phosphate phosphatase 1 OS=Larimichthys crocea GN=EH28_07556 PE=4 SV=1 E(blastx)=2e-29
isogroup39648	Vacuolar protein sorting 33B OS=Nothobranchius korthausae GN=VPS33B PE=3 SV=1 E(blastx)=7e-70
isogroup31191	Mitochondrial ribosomal protein S9 OS=Aphyosemion striatum GN=MRPS9 PE=3 SV=1 E(blastx)=9e-71
isogroup65021	Protocadherin beta-11 OS=Larimichthys crocea GN=EH28_00779 PE=4 SV=1 E(blastx)=3e-40
isogroup1715	Major histocompatibility complex II gamma chains OS=Sparus aurata GN=iclp PE=2 SV=1 E(blastx)=5e-84
isogroup49756	Pre-mRNA branch site protein p14 (Fragment) OS=Chelonia mydas GN=UY3_08605 PE=4 SV=1 E(blastx)=4e-07
isogroup17167	Ovarian TNF receptor OS=Fundulus heteroclitus PE=4 SV=1 E(blastx)=9e-53
isogroup16621	Coiled-coil domain containing 132 (Fragment) OS=Nothobranchius korthausae GN=CCDC132 PE=4 SV=1 E(blastx)=6e-12
isogroup73874	Phosphatidylinositide phosphatase SAC1-A OS=Larimichthys crocea GN=EH28_01777 PE=4 SV=1 E(blastx)=3e-32
isogroup3670	Eukaryotic translation initiation factor 2A OS=Fundulus heteroclitus PE=4 SV=1 E(blastx)=3e-07
isogroup904	Gap junction protein OS=Anoplopoma fimbria GN=CX32 PE=2 SV=1 E(blastx)=1e-153
isogroup43207	Mitogen-activated protein kinase OS=Gasterosteus aculeatus PE=4 SV=1 E(blastx)=3e-08
isogroup28909	Sterile alpha motif domain-containing 9-like protein (Fragment) OS=Fundulus heteroclitus PE=4 SV=1 E(blastx)=7e-39
isogroup29987	LIM-domain-binding protein 4b OS=Tetraodon nigroviridis GN=Ldb4 PE=4 SV=1 E(blastx)=2e-97
isogroup21693	Piscidin-4 OS=Morone chrysops x Morone saxatilis PE=2 SV=1 E(blastx)=2e-11
isogroup3529	Tetraspanin domain-containing protein (Fragment) OS=Fundulus heteroclitus PE=4 SV=1 E(blastx)=7e-11
isogroup33957	Procollagen-lysine 1, 2-oxoglutarate 5-dioxygenase 1a (Fragment) OS=Nothobranchius pienaari GN=PLOD1A PE=4 SV=1 E(blastx)=6e-68
isogroup21204	NTF2 OS=Poeciliopsis prolifica GN=NTF2 PE=4 SV=1 E(blastx)=4e-06
isogroup5728	EGF domain (Fragment) OS=Fundulus heteroclitus PE=4 SV=1 E(blastx)=4e-83
isogroup2433	Zinc finger protein 502 OS=Larimichthys crocea GN=EH28_10500 PE=4 SV=1 E(blastx)=5e-79
isogroup9719	Chromosome 2 SCAF8387, whole genome shotgun sequence OS=Tetraodon nigroviridis GN=GSTENG00005990001 PE=4 SV=1 E(blastx)=1e-13
isogroup48460	Protein-serine/threonine phosphatase (Fragment) OS=Aphyosemion striatum GN=PPP1CC PE=3 SV=1 E(blastx)=2e-65
isogroup40589	F-box only protein 6-like protein (Fragment) OS=Epinephelus coioides PE=2 SV=1 E(blastx)=1e-13
isogroup37321	Protein NLRC3 OS=Larimichthys crocea GN=EH28_03486 PE=4 SV=1 E(blastx)=1e-61
isogroup28931	GTPase IMAP family member 4 OS=Larimichthys crocea GN=EH28_04165 PE=4 SV=1 E(blastx)=2e-06
isogroup43961	M3K14 OS=Poeciliopsis prolifica GN=M3K14 PE=4 SV=1 E(blastx)=3e-47
isogroup17168	Serine--tRNA ligase, cytoplasmic OS=Fundulus heteroclitus PE=4 SV=1 E(blastx)=6e-116
isogroup76787	Tripartite motif-containing protein 16 OS=Larimichthys crocea GN=EH28_12530 PE=4 SV=1 E(blastx)=1e-29
isogroup57073	UVRAG OS=Poeciliopsis prolifica GN=UVRAG PE=4 SV=1 E(blastx)=2e-36
isogroup8848	MICOS complex subunit MIC60 OS=Larimichthys crocea GN=EH28_03677 PE=3 SV=1 E(blastx)=8e-62
isogroup49781	Histone acetyltransferase OS=Larimichthys crocea GN=EH28_02494 PE=3 SV=1 E(blastx)=3e-08
isogroup1381	Annexin (Fragment) OS=Epinephelus coioides PE=2 SV=1 E(blastx)=3e-25
isogroup44473	Chromosome 13 SCAF14769, whole genome shotgun sequence (Fragment) OS=Tetraodon nigroviridis GN=GSTENG00025622001 PE=4 SV=1 E(blastx)=2e-07
isogroup49065	TFCP2 (Fragment) OS=Poeciliopsis prolifica GN=TFCP2 PE=4 SV=1 E(blastx)=1e-57
isogroup8568	Phosphodiesterase 12 (Fragment) OS=Nothobranchius korthausae GN=PDE12 PE=4 SV=1 E(blastx)=7e-40
isogroup71564	Tryptophan--tRNA ligase, cytoplasmic OS=Larimichthys crocea GN=EH28_09377 PE=3 SV=1 E(blastx)=1e-40
isogroup35362	MEP50 OS=Poeciliopsis prolifica GN=MEP50 PE=4 SV=1 E(blastx)=7e-78
isogroup37017	Methionine--tRNA ligase, mitochondrial OS=Larimichthys crocea GN=EH28_06690 PE=3 SV=1 E(blastx)=2e-53
isogroup57654	Nuclease HARBI1, putative OS=Fundulus heteroclitus PE=4 SV=1 E(blastx)=1e-23
isogroup46269	Ras GTPase-activating protein nGAP OS=Fundulus heteroclitus PE=4 SV=1 E(blastx)=6e-44
isogroup66732	Reverse transcriptase-like protein OS=Paralichthys olivaceus PE=4 SV=1 E(blastx)=1e-14
isogroup52524	Zinc finger protein, multitype 1 (Fragment) OS=Nothobranchius kuhntae GN=ZFPM1 PE=4 SV=1 E(blastx)=2e-36
isogroup8208	CMRF35 molecule 3-like protein (Fragment) OS=Fundulus heteroclitus PE=4 SV=1 E(blastx)=4e-45
isogroup30194	Chromosome 13 SCAF15122, whole genome shotgun sequence OS=Tetraodon nigroviridis GN=GSTENG00035588001 PE=3 SV=1 E(blastx)=6e-11
isogroup30876	Transmembrane protein 211 OS=Nothobranchius pienaari GN=TMEM211 PE=4 SV=1 E(blastx)=7e-64
isogroup41032	General transcription factor IIH, polypeptide 1, 62kDa (Fragment) OS=Nothobranchius rachovii GN=GTF2H1 PE=4 SV=1 E(blastx)=3e-54
isogroup55411	Diguanylate cyclase/phosphodiesterase with PAS/PAC and GAF sensor(S) OS=Acidovorax delafieldii 2AN GN=AcdelDRAFT_2836 PE=4 SV=1 E(blastx)=1e-29
isogroup25149	Chromosome 1 SCAF14995, whole genome shotgun sequence OS=Tetraodon nigroviridis GN=GSTENG00028875001 PE=4 SV=1 E(blastx)=1e-09
isogroup1858	Serine incorporator 5 OS=Nothobranchius korthausae GN=SERINC5 PE=4 SV=1 E(blastx)=2e-131
isogroup9301	Chromosome 17 open reading frame 62 OS=Nothobranchius kuhntae GN=C17ORF62 PE=4 SV=1 E(blastx)=3e-102
isogroup7998	Nef-associated factor 1 OS=Fundulus heteroclitus PE=4 SV=1 E(blastx)=4e-12
isogroup72373	Fibronectin type-III domain-containing protein UNQ728/PRO1410 homolog OS=Anoplopoma fimbria GN=YK002 PE=2 SV=1 E(blastx)=2e-28
isogroup8079	Transcription elongation factor SPT4 OS=Anoplopoma fimbria GN=SPT4H PE=2 SV=1 E(blastx)=8e-79
isogroup106	1,4-alpha-glucan-branching enzyme (Fragment) OS=Chelonia mydas GN=UY3_06034 PE=4 SV=1 E(blastx)=4e-08
isogroup20622	Complement factor H-related protein 1 OS=Larimichthys crocea GN=EH28_04455 PE=4 SV=1 E(blastx)=3e-29
isogroup11264	TERA OS=Poeciliopsis prolifica GN=TERA PE=3 SV=1 E(blastx)=4e-12
isogroup32372	NAT10 OS=Poeciliopsis prolifica GN=NAT10 PE=4 SV=1 E(blastx)=1e-59
isogroup57379	GLYR1 OS=Poeciliopsis prolifica GN=GLYR1 PE=4 SV=1 E(blastx)=3e-32
isogroup7663	EGLN1 (Fragment) OS=Poeciliopsis prolifica GN=EGLN1 PE=4 SV=1 E(blastx)=1e-77
isogroup65569	RAC-gamma serine/threonine-protein kinase OS=Tupaia chinensis GN=TREES_T100003293 PE=4 SV=1 E(blastx)=8e-44
isogroup299	TOB1 OS=Poeciliopsis prolifica GN=TOB1 PE=4 SV=1 E(blastx)=2e-175
isogroup14661	Lipid phosphate phosphohydrolase 3 OS=Larimichthys crocea GN=EH28_08677 PE=4 SV=1 E(blastx)=3e-11
isogroup7098	Chromosome 15 SCAF14542, whole genome shotgun sequence (Fragment) OS=Tetraodon nigroviridis GN=GSTENG00014967001 PE=4 SV=1 E(blastx)=6e-125
isogroup11975	Complement component 1, q subcomponent binding protein OS=Aphyosemion striatum GN=C1QBP PE=4 SV=1 E(blastx)=2e-75
isogroup50430	Nuclear factor 1 OS=Oreochromis niloticus PE=3 SV=1 E(blastx)=2e-38
isogroup53916	Major facilitator superfamily domain-containing protein 4 OS=Dicentrarchus labrax GN=MFSD4 PE=4 SV=1 E(blastx)=2e-35
isogroup67684	ZNF71 (Fragment) OS=Poeciliopsis prolifica GN=ZNF71 PE=4 SV=1 E(blastx)=3e-17
isogroup43628	Arfaptin-1 OS=Larimichthys crocea GN=EH28_09458 PE=4 SV=1 E(blastx)=2e-58
isogroup58678	TLN1 (Fragment) OS=Poeciliopsis prolifica GN=TLN1 PE=4 SV=1 E(blastx)=3e-25
isogroup43928	Schwannomin interacting protein 1 OS=Nothobranchius rachovii GN=SCHIP1 PE=4 SV=1 E(blastx)=4e-27
isogroup59201	Zinc finger protein 513 OS=Larimichthys crocea GN=EH28_01970 PE=4 SV=1 E(blastx)=2e-20
isogroup1448	THAP domain containing 6 (Fragment) OS=Fundulus heteroclitus PE=4 SV=1 E(blastx)=2e-112
isogroup8348	DEPP OS=Poeciliopsis prolifica GN=DEPP PE=4 SV=1 E(blastx)=9e-25
isogroup78494	p5CR2 (Fragment) OS=Poeciliopsis prolifica GN=P5CR2 PE=4 SV=1 E(blastx)=3e-08
isogroup47503	Zinc fingers and homeoboxes protein 3 OS=Dicentrarchus labrax GN=ZHX3 PE=4 SV=1 E(blastx)=2e-52
isogroup63051	50S ribosomal protein L24 (Fragment) OS=Curvibacter sp. GWA2_63_95 GN=A2037_06795 PE=4 SV=1 E(blastx)=3e-35
isogroup70097	Chromosome 9 SCAF14729, whole genome shotgun sequence OS=Tetraodon nigroviridis GN=GSTENG00023555001 PE=4 SV=1 E(blastx)=7e-32
isogroup14173	DNA-binding protein SMUBP-2 OS=Larimichthys crocea GN=EH28_06536 PE=4 SV=1 E(blastx)=9e-58
isogroup76556	Zinc finger protein Helios OS=Eurypyga helias GN=N326_01144 PE=4 SV=1 E(blastx)=1e-26
isogroup72559	Sarcoglycan, beta (Dystrophin-associated glycoprotein) OS=Danio rerio GN=sgcb PE=2 SV=1 E(blastx)=7e-16
isogroup39432	Putative mitochondrial protein (Fragment) OS=Noccaea caerulescens GN=LC_TR2615_c23_g1_i1_g.8468 PE=4 SV=1 E(blastx)=7e-35
isogroup63531	Plasminogen activator inhibitor 2 OS=Fundulus heteroclitus PE=3 SV=1 E(blastx)=1e-14
isogroup74113	Thymidine kinase 2, mitochondrial OS=Larimichthys crocea GN=EH28_03093 PE=4 SV=1 E(blastx)=3e-08
isogroup1875	Elastin microfibril interfacer 1 (Fragment) OS=Oncorhynchus mykiss GN=EMILIN1 PE=2 SV=1 E(blastx)=2e-14
isogroup70271	CMP-N-acetylneuraminate-beta-galactosamide-alpha-2,3-sialyltransferase 1 OS=Larimichthys crocea GN=EH28_07037 PE=3 SV=1 E(blastx)=6e-46
isogroup38806	TM135 (Fragment) OS=Poeciliopsis prolifica GN=TM135 PE=4 SV=1 E(blastx)=1e-60
isogroup67980	Transmembrane protein 199 OS=Larimichthys crocea GN=EH28_08555 PE=4 SV=1 E(blastx)=4e-15
isogroup23727	Pleckstrin like proteiny domain-containing family A member 6 OS=Chelonia mydas GN=UY3_12044 PE=4 SV=1 E(blastx)=1e-07
isogroup34227	Zinc finger, BED domain containing 4 OS=Nothobranchius rachovii GN=ZBED4 PE=4 SV=1 E(blastx)=8e-14
isogroup76248	Exosome component 10 OS=Nothobranchius kadleci GN=EXOSC10 PE=4 SV=1 E(blastx)=2e-12
isogroup31401	KIAA0232 OS=Nothobranchius rachovii GN=KIAA0232 PE=4 SV=1 E(blastx)=1e-51
isogroup15559	Aldehyde oxidase 1 OS=Oryzias sinensis PE=2 SV=1 E(blastx)=5e-19
isogroup24720	Transmembrane channel-like protein OS=Larimichthys crocea GN=EH28_12061 PE=3 SV=1 E(blastx)=4e-34
isogroup6161	NVL (Fragment) OS=Poeciliopsis prolifica GN=NVL PE=3 SV=1 E(blastx)=4e-115
isogroup11013	Multidrug resistance-associated protein 9 OS=Fundulus heteroclitus PE=4 SV=1 E(blastx)=2e-83
isogroup5595	39S ribosomal protein L54, mitochondrial OS=Larimichthys crocea GN=EH28_12630 PE=4 SV=1 E(blastx)=3e-53
isogroup58996	Transmembrane protein 56-B OS=Dicentrarchus labrax GN=TMEM56-B PE=4 SV=1 E(blastx)=4e-44
isogroup24404	Claudin OS=Oreochromis niloticus GN=cldn2 PE=3 SV=1 E(blastx)=2e-31
isogroup77646	AKIR2 (Fragment) OS=Poeciliopsis prolifica GN=AKIR2 PE=4 SV=1 E(blastx)=6e-15
isogroup42055	Retinol dehydrogenase 8 OS=Fundulus heteroclitus PE=4 SV=1 E(blastx)=9e-06
isogroup76574	YLP motif-containing protein 1 OS=Larimichthys crocea GN=EH28_07570 PE=4 SV=1 E(blastx)=1e-11
isogroup64798	Chromosome 5 SCAF14581, whole genome shotgun sequence (Fragment) OS=Tetraodon nigroviridis GN=GSTENG00018026001 PE=4 SV=1 E(blastx)=2e-43
isogroup38464	E3 ubiquitin-protein ligase TTC3 OS=Larimichthys crocea GN=EH28_06918 PE=4 SV=1 E(blastx)=7e-18
isogroup19932	Nucleolar protein 11 OS=Aphyosemion striatum GN=NOL11 PE=4 SV=1 E(blastx)=7e-76
isogroup22106	RTJK OS=Poeciliopsis prolifica GN=RTJK PE=4 SV=1 E(blastx)=2e-30
isogroup4070	Proteasome subunit alpha type OS=Oreochromis niloticus GN=psma4 PE=3 SV=1 E(blastx)=7e-168
isogroup41994	UBA domain containing 2 OS=Nothobranchius furzeri GN=UBAC2 PE=4 SV=1 E(blastx)=4e-35
isogroup13728	AT2L1 (Fragment) OS=Poeciliopsis prolifica GN=AT2L1 PE=4 SV=1 E(blastx)=1e-06
isogroup32319	General transcription factor 3C polypeptide 1 OS=Larimichthys crocea GN=EH28_01272 PE=4 SV=1 E(blastx)=3e-22
isogroup24604	Sodium/potassium/calcium exchanger 3 (Fragment) OS=Fundulus heteroclitus PE=3 SV=1 E(blastx)=5e-49
isogroup7742	Putative cug triplet rna binding protein 2 (Fragment) OS=Pipa carvalhoi PE=2 SV=1 E(blastx)=1e-13
isogroup65120	Transient receptor potential cation channel subfamily M member 6 OS=Larimichthys crocea GN=EH28_01007 PE=4 SV=1 E(blastx)=1e-06
isogroup54228	Nucleotidyl transferase AbiEii toxin, Type IV TA system OS=Pseudomonas sihuiensis GN=SAMN05216363_1685 PE=4 SV=1 E(blastx)=5e-09
isogroup21425	Dual specificity protein phosphatase OS=Oreochromis niloticus GN=dusp5 PE=3 SV=1 E(blastx)=7e-93
isogroup58643	Ependymin OS=Perca flavescens PE=2 SV=1 E(blastx)=3e-36
isogroup7463	TRIPC OS=Poeciliopsis prolifica GN=TRIPC PE=4 SV=1 E(blastx)=7e-179
isogroup68646	5-methyltetrahydrofolate-homocysteine methyltransferase OS=Nothobranchius furzeri GN=MTR PE=4 SV=1 E(blastx)=6e-36
isogroup50797	Transmembrane protein 175 OS=Aphyosemion striatum GN=TMEM175 PE=4 SV=1 E(blastx)=2e-23
isogroup73160	Kelch 7-like protein OS=Fundulus heteroclitus PE=4 SV=1 E(blastx)=4e-39
isogroup36781	Phosphate transporter OS=Larimichthys crocea GN=EH28_07777 PE=3 SV=1 E(blastx)=7e-53
isogroup24961	Tripartite motif-containing 33 (Fragment) OS=Aphyosemion striatum GN=TRIM33 PE=4 SV=1 E(blastx)=1e-59
isogroup10742	L-lactate dehydrogenase OS=Larimichthys crocea GN=EH28_09705 PE=3 SV=1 E(blastx)=2e-123
isogroup53396	Putative C4-dicarboxylate ABC transporter permease protein OS=Azorhizobium caulinodans (strain ATCC 43989 / DSM 5975 / JCM 20966 / NBRC 14845 / NCIMB 13405 / ORS 571) GN=AZC_2417 PE=4 SV=1 E(blastx)=3e-19
isogroup56855	Hemin import ATP-binding protein HmuV OS=Pseudomonas aeruginosa BL04 GN=hmuV PE=3 SV=1 E(blastx)=3e-52
isogroup23527	Phosphorylase b kinase regulatory subunit alpha, skeletal muscle isoform OS=Larimichthys crocea GN=EH28_07972 PE=4 SV=1 E(blastx)=9e-81
isogroup56433	Heavy metal translocating P-type ATPase OS=Thermaerobacter marianensis (strain ATCC 700841 / DSM 12885 / JCM 10246 / 7p75a) GN=Tmar_1561 PE=3 SV=1 E(blastx)=4e-37
isogroup36862	Leukocyte receptor cluster member 9 OS=Larimichthys crocea GN=EH28_01797 PE=4 SV=1 E(blastx)=2e-15
isogroup23522	Actin-related protein 6 OS=Salmo salar GN=ARP6 PE=2 SV=1 E(blastx)=5e-57
isogroup58472	Bloodthirsty-1 OS=Oplegnathus fasciatus GN=bty PE=2 SV=1 E(blastx)=3e-30
isogroup34090	Matrix metalloproteinase-16 OS=Larimichthys crocea GN=EH28_12483 PE=3 SV=1 E(blastx)=5e-47
isogroup53147	Interleukin-10 receptor subunit beta OS=Larimichthys crocea GN=EH28_01948 PE=4 SV=1 E(blastx)=7e-19
isogroup17000	RBBP4 (Fragment) OS=Poeciliopsis prolifica GN=RBBP4 PE=4 SV=1 E(blastx)=7e-39
isogroup42252	Carnitine O-palmitoyltransferase 2, mitochondrial OS=Larimichthys crocea GN=EH28_12007 PE=3 SV=1 E(blastx)=9e-45
isogroup58280	NADH-quinone oxidoreductase subunit C OS=Diaphorobacter sp. J5-51 GN=nuoC PE=3 SV=1 E(blastx)=7e-55
isogroup47671	Sideroflexin-4 OS=Salmo salar GN=SFXN4 PE=2 SV=1 E(blastx)=1e-29
isogroup51628	Nuclear receptor subfamily 2, group F, member 2 (Fragment) OS=Aphyosemion striatum GN=NR2F2 PE=3 SV=1 E(blastx)=8e-56
isogroup67792	Lysyl hydroxylase 1 OS=Takifugu rubripes GN=fgLH1 PE=2 SV=1 E(blastx)=1e-32
isogroup65399	Nitric oxide-associated protein 1 (Fragment) OS=Dicentrarchus labrax GN=NOA1 PE=2 SV=1 E(blastx)=3e-32
isogroup3057	Tetraspanin OS=Gasterosteus aculeatus PE=3 SV=1 E(blastx)=6e-126
isogroup12577	THOC5 (Fragment) OS=Poeciliopsis prolifica GN=THOC5 PE=4 SV=1 E(blastx)=3e-112
isogroup40065	Reverse transcriptase OS=Fundulus heteroclitus PE=4 SV=1 E(blastx)=2e-25
isogroup20003	C5a anaphylatoxin chemotactic receptor OS=Larimichthys crocea GN=EH28_10924 PE=4 SV=1 E(blastx)=2e-65
isogroup7317	Twinfilin-2 OS=Larimichthys crocea GN=EH28_03052 PE=4 SV=1 E(blastx)=4e-74
isogroup42744	CUL2 OS=Poeciliopsis prolifica GN=CUL2 PE=3 SV=1 E(blastx)=1e-14
isogroup37802	MBNL1 OS=Poeciliopsis prolifica GN=MBNL1 PE=4 SV=1 E(blastx)=3e-14
isogroup19280	Proliferating cell nuclear antigen (Fragment) OS=Epinephelus coioides GN=PCNA PE=2 SV=1 E(blastx)=5e-81
isogroup23136	Serine/threonine-protein phosphatase (Fragment) OS=Takifugu rubripes GN=LOC101072650 PE=3 SV=1 E(blastx)=3e-106
isogroup41547	Transmembrane channel-like protein OS=Larimichthys crocea GN=EH28_01806 PE=3 SV=1 E(blastx)=5e-53
isogroup48383	Adrenergic receptor, alpha 1d OS=Aphyosemion striatum GN=ADRA1D PE=3 SV=1 E(blastx)=8e-18
isogroup28617	Mitochondrial inner membrane protein OXA1L OS=Larimichthys crocea GN=EH28_02805 PE=3 SV=1 E(blastx)=1e-20
isogroup52931	Putative glycerophosphoryl diester phosphodiesterase OS=Xanthomonas campestris pv. campestris (strain B100) GN=xcc-b100_4458 PE=4 SV=1 E(blastx)=8e-23
isogroup70404	IKKA OS=Poeciliopsis prolifica GN=IKKA PE=4 SV=1 E(blastx)=2e-35
isogroup26010	Zinc finger protein 16 OS=Larimichthys crocea GN=EH28_06971 PE=4 SV=1 E(blastx)=5e-92
isogroup1440	HIV-1 Tat specific factor 1 OS=Fundulus heteroclitus PE=4 SV=1 E(blastx)=2e-170
isogroup31888	OS9 (Fragment) OS=Poeciliopsis prolifica GN=OS9 PE=4 SV=1 E(blastx)=3e-87
isogroup7515	Zinc finger protein 491 (Fragment) OS=Fundulus heteroclitus PE=4 SV=1 E(blastx)=1e-27
isogroup17299	UPF0184 protein OS=Larimichthys crocea GN=EH28_08637 PE=4 SV=1 E(blastx)=1e-32
isogroup80958	Dehydrogenase/reductase SDR family member 13 OS=Larimichthys crocea GN=EH28_05851 PE=4 SV=1 E(blastx)=1e-09
isogroup63749	Ligand-dependent nuclear receptor corepressor-like protein OS=Larimichthys crocea GN=EH28_11311 PE=4 SV=1 E(blastx)=1e-25
isogroup7948	Calmodulin-regulated spectrin-associated protein 2 OS=Larimichthys crocea GN=EH28_01695 PE=3 SV=1 E(blastx)=2e-56
isogroup7260	Chromosome 19 SCAF14664, whole genome shotgun sequence OS=Tetraodon nigroviridis GN=GSTENG00020821001 PE=4 SV=1 E(blastx)=4e-175
isogroup1375	Soluble FGFR2 variant 3 (Fragment) OS=Fundulus heteroclitus PE=4 SV=1 E(blastx)=3e-39
isogroup70755	Intercellular adhesion molecule 1 OS=Larimichthys crocea GN=EH28_03141 PE=4 SV=1 E(blastx)=4e-19
isogroup52264	PiggyBac transposable element-derived protein 4 (Fragment) OS=Larimichthys crocea GN=EH28_00495 PE=4 SV=1 E(blastx)=5e-15
isogroup10029	Integrin beta-1-binding protein 1 OS=Sparus aurata GN=ITGB1BP1 PE=2 SV=1 E(blastx)=5e-86
isogroup19921	Cyclin-dependent kinase 11B OS=Nothobranchius rachovii GN=CDK11B PE=4 SV=1 E(blastx)=4e-111
isogroup47205	NCBP1 (Fragment) OS=Poeciliopsis prolifica GN=NCBP1 PE=4 SV=1 E(blastx)=7e-16
isogroup72317	A disintegrin and metalloproteinase with thrombospondin motifs 13 OS=Fundulus heteroclitus PE=4 SV=1 E(blastx)=1e-40
isogroup14609	Mannosyl (alpha-1,3-)-glycoprotein beta-1,2-N-acetylglucosaminyltransferase b OS=Danio rerio GN=mgat1b PE=4 SV=1 E(blastx)=7e-12
isogroup8417	Protein kinase, cAMP-dependent, catalytic, alpha, genome duplicate a (Fragment) OS=Aphyosemion striatum GN=PRKACAA PE=4 SV=1 E(blastx)=2e-29
isogroup55318	PRTRC system protein A OS=Alicycliphilus denitrificans (strain DSM 14773 / CIP 107495 / K601) GN=Alide2_2770 PE=4 SV=1 E(blastx)=4e-55
isogroup48698	Chromosome 15 SCAF14755, whole genome shotgun sequence (Fragment) OS=Tetraodon nigroviridis GN=GSTENG00024802001 PE=4 SV=1 E(blastx)=1e-28
isogroup34331	OGT1 (Fragment) OS=Poeciliopsis prolifica GN=OGT1 PE=4 SV=1 E(blastx)=4e-62
isogroup48693	Transforming growth factor-beta receptor-associated protein 1 OS=Larimichthys crocea GN=EH28_07278 PE=4 SV=1 E(blastx)=1e-31
isogroup75932	MHC class I alpha antigen (Fragment) OS=Epinephelus akaara PE=2 SV=1 E(blastx)=2e-31
isogroup22603	Serine/threonine-protein kinase RIO2 OS=Fundulus heteroclitus PE=4 SV=1 E(blastx)=1e-67
isogroup23594	Anthrax toxin receptor 1 OS=Fundulus heteroclitus PE=4 SV=1 E(blastx)=3e-51
isogroup69710	4-hydroxybenzoate polyprenyltransferase, mitochondrial OS=Larimichthys crocea GN=COQ2 PE=3 SV=1 E(blastx)=9e-43
isogroup58936	SMC6 (Fragment) OS=Poeciliopsis prolifica GN=SMC6 PE=4 SV=1 E(blastx)=6e-24
isogroup16521	Chromosome 7 SCAF14601, whole genome shotgun sequence OS=Tetraodon nigroviridis GN=GSTENG00018850001 PE=4 SV=1 E(blastx)=1e-47
isogroup70431	SDCG3 OS=Poeciliopsis prolifica GN=SDCG3 PE=4 SV=1 E(blastx)=6e-11
isogroup43025	Chromosome 9 SCAF15033, whole genome shotgun sequence (Fragment) OS=Tetraodon nigroviridis GN=GSTENG00033256001 PE=4 SV=1 E(blastx)=1e-19
isogroup4116	Chromosome 12 SCAF14999, whole genome shotgun sequence OS=Tetraodon nigroviridis GN=GSTENG00029420001 PE=4 SV=1 E(blastx)=5e-70
isogroup52011	Merlin OS=Larimichthys crocea GN=EH28_07230 PE=4 SV=1 E(blastx)=7e-22
isogroup54539	Complement component C3 OS=Anarhichas minor GN=c3 PE=2 SV=1 E(blastx)=1e-40
isogroup8020	Chromodomain-helicase-DNA-binding protein 2 OS=Fundulus heteroclitus PE=4 SV=1 E(blastx)=4e-58
isogroup43277	Virus-induced protein 5 OS=Siniperca chuatsi PE=2 SV=1 E(blastx)=2e-49
isogroup9596	Protein LYRIC OS=Larimichthys crocea GN=EH28_10656 PE=4 SV=1 E(blastx)=2e-63
isogroup14282	CAP-Gly domain-containing linker protein 1 OS=Larimichthys crocea GN=EH28_03179 PE=4 SV=1 E(blastx)=6e-73
isogroup33059	Archaemetzincin-2 OS=Larimichthys crocea GN=EH28_05192 PE=4 SV=1 E(blastx)=1e-77
isogroup43999	Tetratricopeptide repeat protein 31 OS=Larimichthys crocea GN=EH28_11324 PE=4 SV=1 E(blastx)=2e-31
isogroup68410	UD2A3 (Fragment) OS=Poeciliopsis prolifica GN=UD2A3 PE=4 SV=1 E(blastx)=3e-31
isogroup38086	Interferon-induced protein OS=Fundulus heteroclitus PE=4 SV=1 E(blastx)=2e-25
isogroup74528	Chromosome 21 SCAF9500, whole genome shotgun sequence (Fragment) OS=Tetraodon nigroviridis GN=GSTENG00007087001 PE=4 SV=1 E(blastx)=6e-38
isogroup19246	p2Y purinoceptor 12 OS=Fundulus heteroclitus PE=4 SV=1 E(blastx)=6e-20
isogroup54426	RFT1 (Fragment) OS=Poeciliopsis prolifica GN=RFT1 PE=4 SV=1 E(blastx)=3e-32
isogroup74080	MHC class I antigen (Fragment) OS=Lutjanus campechanus PE=3 SV=1 E(blastx)=1e-26
isogroup25865	Peptidylprolyl isomerase OS=Xiphophorus maculatus PE=4 SV=1 E(blastx)=3e-15
isogroup24152	TOP1 (Fragment) OS=Poeciliopsis prolifica GN=TOP1 PE=4 SV=1 E(blastx)=2e-44
isogroup36116	Retrovirus-related Pol polyprotein from transposon opus (Fragment) OS=Cajanus cajan GN=KK1_000938 PE=4 SV=1 E(blastx)=2e-20
isogroup3276	Nucleolar GTP-binding protein 2 OS=Fundulus heteroclitus PE=4 SV=1 E(blastx)=5e-57
isogroup25036	Protein phosphatase 2, regulatory subunit B', gamma b (Fragment) OS=Aphyosemion striatum GN=PPP2R5CB PE=4 SV=1 E(blastx)=2e-102
isogroup47082	Complement factor H-related protein 1 OS=Larimichthys crocea GN=EH28_04455 PE=4 SV=1 E(blastx)=1e-39
isogroup76620	Tripartite motif-containing protein 35 OS=Fundulus heteroclitus PE=4 SV=1 E(blastx)=8e-32
isogroup55982	Golgi-specific brefeldin A-resistance guanine nucleotide exchange factor 1 (Fragment) OS=Larimichthys crocea GN=EH28_06279 PE=4 SV=1 E(blastx)=2e-12
isogroup21345	Serine/threonine-protein phosphatase 1 regulatory subunit 10 OS=Fundulus heteroclitus PE=4 SV=1 E(blastx)=9e-41
isogroup62577	Complement C3 OS=Larimichthys crocea GN=EH28_01364 PE=4 SV=1 E(blastx)=1e-11
isogroup60206	Tumor necrosis factor receptor superfamily member 5 (Fragment) OS=Larimichthys crocea GN=EH28_04866 PE=4 SV=1 E(blastx)=1e-13
isogroup59646	Transmembrane 9 superfamily member OS=Oreochromis niloticus GN=tm9sf3 PE=3 SV=1 E(blastx)=6e-47
isogroup34663	Glutamate-cysteine ligase catalytic subunit (Fragment) OS=Oryzias melastigma GN=GCLC PE=2 SV=1 E(blastx)=2e-64
isogroup69269	Disintegrin and metalloproteinase domain-containing protein 10 OS=Larimichthys crocea GN=EH28_04622 PE=4 SV=1 E(blastx)=3e-37
isogroup18317	Serine beta-lactamase-like protein LACTB, mitochondrial OS=Larimichthys crocea GN=EH28_10667 PE=4 SV=1 E(blastx)=5e-15
isogroup22187	Protein-methionine sulfoxide oxidase MICAL2 OS=Larimichthys crocea GN=EH28_02448 PE=4 SV=1 E(blastx)=2e-51
isogroup46521	Reverse transcriptase (Fragment) OS=Fundulus heteroclitus PE=4 SV=1 E(blastx)=3e-40
isogroup45479	Lysine-specific demethylase 3B (Fragment) OS=Phalacrocorax carbo GN=N336_01960 PE=4 SV=1 E(blastx)=4e-63
isogroup40248	Protein FAM20A OS=Dicentrarchus labrax GN=FAM20A PE=4 SV=1 E(blastx)=8e-67
isogroup66763	Zinc finger protein 624 OS=Larimichthys crocea GN=EH28_01377 PE=4 SV=1 E(blastx)=3e-42
isogroup43253	PPUP2891 OS=Poeciliopsis prolifica GN=PPUP2891 PE=4 SV=1 E(blastx)=4e-09
isogroup80756	Chromosome 18 SCAF14485, whole genome shotgun sequence (Fragment) OS=Tetraodon nigroviridis GN=GSTENG00013699001 PE=4 SV=1 E(blastx)=1e-09
isogroup30538	Inhibitor of nuclear factor kappa-B kinase-interacting protein OS=Larimichthys crocea GN=EH28_02173 PE=4 SV=1 E(blastx)=5e-29
isogroup2577	Retinol dehydrogenase 16 OS=Fundulus heteroclitus PE=3 SV=1 E(blastx)=6e-124
isogroup15898	MAPK5 OS=Poeciliopsis prolifica GN=MAPK5 PE=4 SV=1 E(blastx)=4e-34
isogroup68993	SURP and G-patch domain-containing protein 1 OS=Fundulus heteroclitus PE=4 SV=1 E(blastx)=2e-21
isogroup55770	Protocadherin gamma-C5 OS=Fundulus heteroclitus PE=4 SV=1 E(blastx)=9e-46
isogroup43234	Branched-chain-amino-acid aminotransferase, cytosolic OS=Larimichthys crocea GN=EH28_00974 PE=4 SV=1 E(blastx)=7e-12
isogroup21407	tRNA (Cytosine(38)-C(5))-methyltransferase (Fragment) OS=Kryptolebias marmoratus GN=DNMT2 PE=2 SV=1 E(blastx)=1e-45
isogroup4391	Ethanolamine-phosphate cytidylyltransferase-like protein OS=Fundulus heteroclitus PE=4 SV=1 E(blastx)=2e-14
isogroup51239	GDP-mannose pyrophosphorylase B (Fragment) OS=Nothobranchius pienaari GN=GMPPB PE=4 SV=1 E(blastx)=5e-27
isogroup62378	AarF domain containing kinase 3 OS=Aphyosemion striatum GN=ADCK3 PE=4 SV=1 E(blastx)=3e-40
isogroup24567	Transmembrane protein 204 OS=Aphyosemion striatum GN=TMEM204 PE=4 SV=1 E(blastx)=3e-66
isogroup63348	Rab11 family-interacting protein 1 OS=Larimichthys crocea GN=EH28_03909 PE=4 SV=1 E(blastx)=7e-13
isogroup35593	Rab9 effector protein with kelch motifs (Fragment) OS=Fundulus heteroclitus PE=4 SV=1 E(blastx)=3e-47
isogroup32704	TTC27 (Fragment) OS=Poeciliopsis prolifica GN=TTC27 PE=4 SV=1 E(blastx)=1e-50
isogroup2335	Reverse transcriptase OS=Fundulus heteroclitus PE=4 SV=1 E(blastx)=6e-08
isogroup961	Cysteine dioxygenase, type I OS=Aphyosemion striatum GN=CDO1 PE=4 SV=1 E(blastx)=2e-133
isogroup55358	DEAD (Asp-Glu-Ala-Asp) box helicase 5 (Fragment) OS=Nothobranchius korthausae GN=DDX5 PE=4 SV=1 E(blastx)=7e-60
isogroup8005	WW domain binding protein 4 OS=Aphyosemion striatum GN=WBP4 PE=4 SV=1 E(blastx)=4e-72
isogroup62659	EH domain binding protein 1-like 1 (Fragment) OS=Aphyosemion striatum GN=EHBP1L1 PE=4 SV=1 E(blastx)=1e-23
isogroup28464	High mobility group nucleosomal binding domain 3 OS=Nothobranchius pienaari GN=HMGN3 PE=4 SV=1 E(blastx)=7e-10
isogroup61324	Biotin synthase OS=Burkholderiales bacterium RIFCSPLOWO2_12_FULL_64_99 GN=bioB PE=3 SV=1 E(blastx)=3e-37
isogroup865	Heat shock factor-binding protein 1 OS=Anoplopoma fimbria GN=HSBP1 PE=2 SV=1 E(blastx)=5e-31
isogroup41737	Chromosome 10 SCAF15019, whole genome shotgun sequence (Fragment) OS=Tetraodon nigroviridis GN=GSTENG00032136001 PE=4 SV=1 E(blastx)=1e-41
isogroup57002	Zinc fingers and homeoboxes protein 3 OS=Fundulus heteroclitus PE=4 SV=1 E(blastx)=2e-14
isogroup68513	Nucleolin OS=Aphyosemion striatum GN=NCL PE=4 SV=1 E(blastx)=7e-11
isogroup57057	IF2B3 (Fragment) OS=Poeciliopsis prolifica GN=IF2B3 PE=4 SV=1 E(blastx)=3e-16
isogroup59953	GGDEF domain-containing protein OS=Pseudomonas stutzeri GN=PSTAB_0535 PE=4 SV=1 E(blastx)=1e-33
isogroup23995	'Hepatocyte nuclear factor 4, gamma' OS=Dicentrarchus labrax GN=HNF4G PE=3 SV=1 E(blastx)=5e-88
isogroup15449	E3 ubiquitin-protein ligase RAD18 OS=Anoplopoma fimbria GN=RAD18 PE=2 SV=1 E(blastx)=9e-72
isogroup52616	Chemokine c-c motif receptor 6a OS=Paralichthys olivaceus PE=2 SV=1 E(blastx)=4e-29
isogroup67094	PEPL OS=Poeciliopsis prolifica GN=PEPL PE=4 SV=1 E(blastx)=8e-33
isogroup30685	Golgin subfamily A member 5 OS=Fundulus heteroclitus PE=4 SV=1 E(blastx)=7e-30
isogroup875	Transmembrane protein 42 OS=Larimichthys crocea GN=EH28_12016 PE=4 SV=1 E(blastx)=5e-62
isogroup63058	E3 ubiquitin/ISG15 ligase TRIM25 OS=Larimichthys crocea GN=EH28_05343 PE=4 SV=1 E(blastx)=1e-44
isogroup36238	3-hydroxyisobutyrate dehydrogenase OS=Haplochromis burtoni GN=hibadha PE=3 SV=1 E(blastx)=4e-75
isogroup22823	Ribosomal protein S6 kinase, 90kDa, polypeptide 6 OS=Aphyosemion striatum GN=RPS6KA6 PE=4 SV=1 E(blastx)=7e-93
isogroup18602	Chromosome 18 SCAF15030, whole genome shotgun sequence OS=Tetraodon nigroviridis GN=GSTENG00033027001 PE=4 SV=1 E(blastx)=9e-25
isogroup77357	GINS complex subunit 4 (Sld5 homolog) OS=Nothobranchius rachovii GN=GINS4 PE=4 SV=1 E(blastx)=2e-17
isogroup49100	MAPK kinase 6c OS=Salmo salar PE=2 SV=1 E(blastx)=1e-08
isogroup14803	Dystonin OS=Larimichthys crocea GN=EH28_04027 PE=4 SV=1 E(blastx)=4e-40
isogroup34027	Serine/threonine-protein kinase PRP4 homolog OS=Dicentrarchus labrax GN=PRPF4B PE=4 SV=1 E(blastx)=6e-18
isogroup76907	Transmembrane protease serine 13 OS=Larimichthys crocea GN=EH28_04678 PE=3 SV=1 E(blastx)=8e-30
isogroup45767	Pol polyprotein (Fragment) OS=Fundulus heteroclitus PE=4 SV=1 E(blastx)=3e-40
isogroup8161	SH2 domain containing 6 OS=Nothobranchius furzeri GN=SH2D6 PE=4 SV=1 E(blastx)=1e-38
isogroup75891	SSUH2 OS=Poeciliopsis prolifica GN=SSUH2 PE=4 SV=1 E(blastx)=1e-24
isogroup32963	Probable UPF0334 kinase-like protein C1orf57 OS=Anoplopoma fimbria GN=U334 PE=2 SV=1 E(blastx)=2e-61
isogroup61966	KDEL motif-containing protein 2 OS=Fundulus heteroclitus PE=4 SV=1 E(blastx)=4e-37
isogroup80585	von Willebrand factor A domain-containing protein 5A OS=Fundulus heteroclitus PE=4 SV=1 E(blastx)=6e-29
isogroup10173	Acylglycerol kinase, mitochondrial OS=Larimichthys crocea GN=EH28_11784 PE=4 SV=1 E(blastx)=2e-24
isogroup46924	Exonuclease 3'-5' domain containing 3 OS=Nothobranchius rachovii GN=EXD3 PE=4 SV=1 E(blastx)=9e-26
isogroup39114	Chromosome 1 SCAF15025, whole genome shotgun sequence (Fragment) OS=Tetraodon nigroviridis GN=GSTENG00032711001 PE=4 SV=1 E(blastx)=6e-50
isogroup2933	Myelin protein zero-like protein 1 OS=Larimichthys crocea GN=EH28_12671 PE=4 SV=1 E(blastx)=5e-113
isogroup30612	CD45 protein (Fragment) OS=Dicentrarchus labrax PE=2 SV=1 E(blastx)=6e-86
isogroup35212	Chromosome 12 SCAF14999, whole genome shotgun sequence (Fragment) OS=Tetraodon nigroviridis GN=GSTENG00029417001 PE=4 SV=1 E(blastx)=2e-06
isogroup68913	Microtubule-associated protein RP/EB family member 2 OS=Larimichthys crocea GN=EH28_04119 PE=4 SV=1 E(blastx)=5e-26
isogroup68672	TC1-like transposase OS=Cyprinus carpio PE=4 SV=1 E(blastx)=8e-26
isogroup30362	U4/U6 small nuclear ribonucleoprotein Prp3 OS=Larimichthys crocea GN=EH28_10433 PE=4 SV=1 E(blastx)=1e-84
isogroup12979	p2Y purinoceptor 14 OS=Larimichthys crocea GN=EH28_12216 PE=3 SV=1 E(blastx)=2e-61
isogroup4593	DNA-directed RNA polymerase II 16 kDa polypeptide OS=Osmerus mordax GN=RPB4 PE=2 SV=1 E(blastx)=4e-92
isogroup56704	Neurofibromin 2a (Merlin) (Fragment) OS=Nothobranchius pienaari GN=NF2A PE=4 SV=1 E(blastx)=8e-11
isogroup58766	Endosialin OS=Larimichthys crocea GN=EH28_10199 PE=4 SV=1 E(blastx)=5e-23
isogroup35484	Sodium/glucose cotransporter 1 OS=Larimichthys crocea GN=EH28_09958 PE=3 SV=1 E(blastx)=3e-10
isogroup50151	PAX3-and PAX7-binding protein 1 OS=Fundulus heteroclitus PE=4 SV=1 E(blastx)=4e-08
isogroup17066	Cyclophilin-RNA interacting protein (Fragment) OS=Epinephelus bruneus PE=2 SV=1 E(blastx)=8e-23
isogroup3809	Pantothenate kinase 2 OS=Nothobranchius kadleci GN=PANK2 PE=4 SV=1 E(blastx)=6e-88
isogroup25564	Phospholipid-transporting ATPase OS=Oreochromis niloticus PE=3 SV=1 E(blastx)=3e-09
isogroup62240	ADCY2 OS=Poeciliopsis prolifica GN=ADCY2 PE=3 SV=1 E(blastx)=6e-14
isogroup31287	Zinc finger protein 37-like (Fragment) OS=Scleropages formosus GN=Z043_117072 PE=4 SV=1 E(blastx)=4e-18
isogroup5542	UNC93-like protein MFSD11 OS=Larimichthys crocea GN=EH28_08621 PE=4 SV=1 E(blastx)=5e-162
isogroup65712	Scavenger receptor class A member 3 OS=Larimichthys crocea PE=2 SV=1 E(blastx)=1e-33
isogroup39739	Tripartite motif-containing protein 35 OS=Fundulus heteroclitus PE=4 SV=1 E(blastx)=6e-12
isogroup75689	PPUP730 (Fragment) OS=Poeciliopsis prolifica GN=PPUP730 PE=4 SV=1 E(blastx)=5e-10
isogroup4621	Density-regulated protein OS=Tetraodon nigroviridis PE=3 SV=1 E(blastx)=6e-105
isogroup12516	Bifunctional methylenetetrahydrofolate dehydrogenase/cyclohydrolase, mitochondrial OS=Osmerus mordax GN=MTDC PE=2 SV=1 E(blastx)=1e-102
isogroup9064	Activity-dependent neuroprotector homeobox protein OS=Dicentrarchus labrax GN=ADNP PE=4 SV=1 E(blastx)=2e-147
isogroup14774	Omega-class glutathione S-transferase OS=Sebastes schlegelii PE=2 SV=1 E(blastx)=8e-43
isogroup14163	Complement factor 3 (Fragment) OS=Oreochromis niloticus niloticus GN=C3-H3 PE=2 SV=1 E(blastx)=6e-86
isogroup29753	Leucine zipper transcription factor-like 1 (Fragment) OS=Aphyosemion striatum GN=LZTFL1 PE=4 SV=1 E(blastx)=4e-81
isogroup73712	FAM5C (Fragment) OS=Poeciliopsis prolifica GN=FAM5C PE=4 SV=1 E(blastx)=6e-43
isogroup31027	Interleukin-8 receptor CXCR1 OS=Siniperca chuatsi PE=2 SV=1 E(blastx)=7e-42
isogroup29990	Chromosome 2 SCAF15010, whole genome shotgun sequence (Fragment) OS=Tetraodon nigroviridis GN=GSTENG00031472001 PE=4 SV=1 E(blastx)=9e-27
isogroup59600	Putative avirulence protein OS=Xanthomonas campestris pv. campestris (strain B100) GN=xcc-b100_4450 PE=4 SV=1 E(blastx)=1e-12
isogroup52406	Chromosome 8 SCAF13813, whole genome shotgun sequence (Fragment) OS=Tetraodon nigroviridis GN=GSTENG00012198001 PE=4 SV=1 E(blastx)=2e-38
isogroup22307	Chromosome 2 SCAF1968, whole genome shotgun sequence (Fragment) OS=Tetraodon nigroviridis GN=GSTENG00037541001 PE=4 SV=1 E(blastx)=1e-14
isogroup55275	KpsF/GutQ family protein OS=Microvirga lotononidis GN=MicloDRAFT_00038740 PE=3 SV=1 E(blastx)=4e-30
isogroup64862	Phosphodiesterase OS=Larimichthys crocea GN=EH28_04104 PE=3 SV=1 E(blastx)=6e-34
isogroup30069	SOSS complex subunit B2 OS=Fundulus heteroclitus PE=4 SV=1 E(blastx)=1e-16
isogroup37911	Splicing factor 3a, subunit 3 OS=Danio rerio GN=sf3a3 PE=2 SV=1 E(blastx)=2e-29
isogroup55871	G-protein coupled receptor 39-1a OS=Acanthopagrus schlegelii PE=2 SV=1 E(blastx)=6e-41
isogroup49425	Double-stranded RNA-dependent protein kinase OS=Oplegnathus fasciatus GN=PKR PE=2 SV=1 E(blastx)=1e-37
isogroup42024	Chromosome 18 SCAF14485, whole genome shotgun sequence (Fragment) OS=Tetraodon nigroviridis GN=GSTENG00013696001 PE=4 SV=1 E(blastx)=5e-06
isogroup65870	Lysine-specific demethylase 6B OS=Larimichthys crocea GN=EH28_08880 PE=4 SV=1 E(blastx)=1e-18
isogroup26164	SH2 domain-containing protein 1A OS=Fundulus heteroclitus PE=4 SV=1 E(blastx)=1e-12
isogroup10710	Homeodomain-interacting protein kinase 1 OS=Larimichthys crocea GN=EH28_01754 PE=4 SV=1 E(blastx)=6e-21
isogroup13068	PO21 (Fragment) OS=Poeciliopsis prolifica GN=PO21 PE=4 SV=1 E(blastx)=2e-16
isogroup8834	Transmembrane emp24 domain-containing protein 6 OS=Larimichthys crocea GN=EH28_05446 PE=3 SV=1 E(blastx)=7e-116
isogroup53538	AHI1 (Fragment) OS=Poeciliopsis prolifica GN=AHI1 PE=4 SV=1 E(blastx)=2e-54
isogroup41117	Strumpellin (Fragment) OS=Nothobranchius kadleci GN=STRUMPELLIN PE=4 SV=1 E(blastx)=1e-64
isogroup73187	Pre-mRNA-splicing factor CWC22 OS=Larimichthys crocea GN=EH28_04075 PE=4 SV=1 E(blastx)=6e-44
isogroup59315	Family with sequence similarity 177, member B OS=Fundulus heteroclitus PE=4 SV=1 E(blastx)=2e-29
isogroup70162	Protein kinase C OS=Nothobranchius kuhntae GN=PRKCDA PE=3 SV=1 E(blastx)=6e-47
isogroup49852	Coiled-coil domain-containing protein 167 OS=Larimichthys crocea GN=EH28_05866 PE=4 SV=1 E(blastx)=3e-34
isogroup6781	Cdc42-interacting protein 4 OS=Larimichthys crocea GN=EH28_02031 PE=4 SV=1 E(blastx)=2e-40
isogroup6291	Cullin-5 (Fragment) OS=Callorhinchus milii PE=2 SV=1 E(blastx)=1e-44
isogroup61273	RNA-binding protein 33 OS=Dicentrarchus labrax GN=RBM33 PE=4 SV=1 E(blastx)=1e-22
isogroup2394	Kinase OS=Oreochromis niloticus GN=itpka PE=3 SV=1 E(blastx)=8e-129
isogroup67753	Homocysteine-responsive endoplasmic reticulum-resident ubiquitin domain member 1-like protein OS=Fundulus heteroclitus PE=4 SV=1 E(blastx)=2e-08
isogroup15029	NEDD4 OS=Poeciliopsis prolifica GN=NEDD4 PE=4 SV=1 E(blastx)=7e-118
isogroup9715	Ceroid-lipofuscinosis, neuronal 6a OS=Nothobranchius kuhntae GN=CLN6A PE=4 SV=1 E(blastx)=2e-128
isogroup31176	Chromobox protein OS=Larimichthys crocea GN=EH28_06440 PE=4 SV=1 E(blastx)=8e-34
isogroup19118	Lipin-3 OS=Dicentrarchus labrax GN=LPIN3 PE=4 SV=1 E(blastx)=5e-67
isogroup35653	Serine hydroxymethyltransferase OS=Dicentrarchus labrax GN=SHMT2 PE=3 SV=1 E(blastx)=6e-69
isogroup4055	GPI mannosyltransferase 1 OS=Dicentrarchus labrax GN=PIGM PE=4 SV=1 E(blastx)=5e-154
isogroup12281	Chromosome 2 SCAF14705, whole genome shotgun sequence (Fragment) OS=Tetraodon nigroviridis GN=GSTENG00022327001 PE=4 SV=1 E(blastx)=2e-41
isogroup74122	S12A4 OS=Poeciliopsis prolifica GN=S12A4 PE=4 SV=1 E(blastx)=1e-17
isogroup54916	Periplasmic binding protein OS=Propionibacterium acnes JCM 18918 GN=JCM18918_3305 PE=4 SV=1 E(blastx)=8e-30
isogroup22068	tRNA (guanine(37)-N1)-methyltransferase OS=Xiphophorus maculatus GN=TRMT5 PE=3 SV=1 E(blastx)=2e-93
isogroup64037	Pyrroline-5-carboxylate reductase OS=Oreochromis niloticus GN=pycrl PE=3 SV=1 E(blastx)=9e-38
isogroup33592	Putative helicase mov-10-A OS=Dicentrarchus labrax GN=MOV10A PE=4 SV=1 E(blastx)=4e-69
isogroup70860	CH076 (Fragment) OS=Poeciliopsis prolifica GN=CH076 PE=4 SV=1 E(blastx)=9e-12
isogroup56983	Cytochrome P450 27C1 OS=Fundulus heteroclitus PE=3 SV=1 E(blastx)=4e-18
isogroup9029	Pentaxin OS=Siniperca chuatsi PE=2 SV=1 E(blastx)=5e-101
isogroup65137	Chromosome 10 SCAF15019, whole genome shotgun sequence OS=Tetraodon nigroviridis GN=GSTENG00032103001 PE=4 SV=1 E(blastx)=2e-24
isogroup4635	RABX5 OS=Poeciliopsis prolifica GN=RABX5 PE=4 SV=1 E(blastx)=2e-34
isogroup1620	PDZ domain-containing protein GIPC1 OS=Larimichthys crocea GN=EH28_04958 PE=4 SV=1 E(blastx)=1e-17
isogroup7810	PPUP4542 (Fragment) OS=Poeciliopsis prolifica GN=PPUP4542 PE=4 SV=1 E(blastx)=1e-59
isogroup63761	20S proteasome beta 6 subunit (Fragment) OS=Pagrus major PE=2 SV=1 E(blastx)=1e-18
isogroup10446	Si:dkey-23a23.1 (Fragment) OS=Nothobranchius rachovii GN=SI:DKEY-23A23.1 PE=4 SV=1 E(blastx)=2e-13
isogroup16790	tRNA pseudouridine synthase (Fragment) OS=Gasterosteus aculeatus PE=3 SV=1 E(blastx)=5e-44
isogroup47452	Metallophosphoesterase 1 OS=Larimichthys crocea GN=EH28_03599 PE=4 SV=1 E(blastx)=1e-62
isogroup29055	KRIT1 OS=Poeciliopsis prolifica GN=KRIT1 PE=4 SV=1 E(blastx)=2e-17
isogroup63580	APOB (Fragment) OS=Poeciliopsis prolifica GN=APOB PE=4 SV=1 E(blastx)=2e-30
isogroup14651	Eukaryotic translation initiation factor 2B, subunit 5 epsilon OS=Aphyosemion striatum GN=EIF2B5 PE=4 SV=1 E(blastx)=5e-96
isogroup36769	IKBZ (Fragment) OS=Poeciliopsis prolifica GN=IKBZ PE=4 SV=1 E(blastx)=3e-61
isogroup68482	Adenosine deaminase-like (Fragment) OS=Nothobranchius kadleci GN=ADAL PE=4 SV=1 E(blastx)=4e-20
isogroup55196	DNA helicase RecQ OS=Alicycliphilus sp. B1 GN=recQ3 PE=4 SV=1 E(blastx)=1e-42
isogroup45948	GTPase IMAP family member 4 (Fragment) OS=Fundulus heteroclitus PE=4 SV=1 E(blastx)=1e-19
isogroup38759	55kd erythrocyte membrane protein OS=Takifugu rubripes GN=P55 PE=4 SV=1 E(blastx)=5e-64
isogroup2810	Phosphoinositide phospholipase C (Fragment) OS=Tetraodon nigroviridis GN=GSTENG00027858001 PE=4 SV=1 E(blastx)=5e-116
isogroup6269	Choriogenin L OS=Thunnus orientalis PE=2 SV=1 E(blastx)=2e-144
isogroup51120	Nucleolar complex protein 4 OS=Fundulus heteroclitus PE=4 SV=1 E(blastx)=1e-50
isogroup8615	Translation initiation factor IF-3, mitochondrial OS=Larimichthys crocea GN=EH28_00635 PE=4 SV=1 E(blastx)=1e-100
isogroup28024	Chromosome 12 SCAF15023, whole genome shotgun sequence OS=Tetraodon nigroviridis GN=GSTENG00032652001 PE=4 SV=1 E(blastx)=1e-12
isogroup48223	HD domain containing 3 OS=Aphyosemion striatum GN=HDDC3 PE=4 SV=1 E(blastx)=3e-39
isogroup62673	Chromosome 16 SCAF7644, whole genome shotgun sequence (Fragment) OS=Tetraodon nigroviridis GN=GSTENG00004931001 PE=4 SV=1 E(blastx)=8e-34
isogroup54525	Casein kinase I isoform gamma-2 OS=Larimichthys crocea GN=EH28_12697 PE=3 SV=1 E(blastx)=4e-51
isogroup2595	Proteasome subunit beta type OS=Anoplopoma fimbria GN=PSB1A PE=2 SV=1 E(blastx)=3e-166
isogroup43059	Aminopeptidase P and aminopeptidase M domain-containing protein OS=Fundulus heteroclitus PE=4 SV=1 E(blastx)=2e-11
isogroup13615	Signal recognition particle subunit SRP68 OS=Larimichthys crocea GN=EH28_05283 PE=3 SV=1 E(blastx)=7e-123
isogroup4377	H/ACA ribonucleoprotein complex subunit 4 OS=Larimichthys crocea GN=EH28_11946 PE=4 SV=1 E(blastx)=1e-178
isogroup15555	WD repeat domain 21 OS=Nothobranchius rachovii GN=WDR21 PE=4 SV=1 E(blastx)=5e-17
isogroup32105	MARH8 OS=Poeciliopsis prolifica GN=MARH8 PE=4 SV=1 E(blastx)=9e-83
isogroup61498	Conserved helix-loop-helix ubiquitous kinase (Fragment) OS=Nothobranchius korthausae GN=CHUK PE=3 SV=1 E(blastx)=9e-48
isogroup67575	JADE2 OS=Poeciliopsis prolifica GN=JADE2 PE=4 SV=1 E(blastx)=1e-16
isogroup81093	Pleckstrin domain-containing family G member 3 OS=Larimichthys crocea GN=EH28_07348 PE=4 SV=1 E(blastx)=2e-08
isogroup55707	RM37 (Fragment) OS=Poeciliopsis prolifica GN=RM37 PE=4 SV=1 E(blastx)=3e-28
isogroup5822	Myelin-oligodendrocyte glycoprotein OS=Larimichthys crocea GN=EH28_11176 PE=4 SV=1 E(blastx)=8e-29
isogroup70572	E3 ubiquitin-protein ligase UBR1 OS=Fundulus heteroclitus PE=4 SV=1 E(blastx)=5e-21
isogroup70915	Importin subunit alpha OS=Oreochromis niloticus GN=kpna1 PE=3 SV=1 E(blastx)=1e-40
isogroup49069	FA9 (Fragment) OS=Poeciliopsis prolifica GN=FA9 PE=4 SV=1 E(blastx)=2e-09
isogroup52419	Transmembrane 4 L6 family member 5 OS=Fundulus heteroclitus PE=4 SV=1 E(blastx)=4e-15
isogroup20689	Chromosome 8 SCAF14994, whole genome shotgun sequence (Fragment) OS=Tetraodon nigroviridis GN=GSTENG00028760001 PE=4 SV=1 E(blastx)=1e-93
isogroup44985	Cell division topological specificity factor OS=Acidovorax sp. MR-S7 GN=minE PE=3 SV=1 E(blastx)=2e-50
isogroup23380	Tectonin beta-propeller repeat-containing protein 2-like (Fragment) OS=Scleropages formosus GN=Z043_109870 PE=4 SV=1 E(blastx)=2e-17
isogroup44905	Solute carrier family 25 member 33 (Fragment) OS=Larimichthys crocea GN=EH28_01748 PE=3 SV=1 E(blastx)=2e-67
isogroup44785	Nicalin OS=Takifugu rubripes GN=ncln PE=3 SV=1 E(blastx)=1e-62
isogroup22832	Cdkn1a interacting zinc finger protein 1b (Fragment) OS=Nothobranchius furzeri GN=CIZ1B PE=4 SV=1 E(blastx)=3e-09
isogroup18650	RAB21 (Fragment) OS=Poeciliopsis prolifica GN=RAB21 PE=4 SV=1 E(blastx)=3e-82
isogroup7941	Hydroxyacid-oxoacid transhydrogenase, mitochondrial (Fragment) OS=Fundulus heteroclitus PE=4 SV=1 E(blastx)=3e-113
isogroup15327	Karyopherin (Importin) alpha 3 (Fragment) OS=Nothobranchius kuhntae GN=KPNA3 PE=4 SV=1 E(blastx)=6e-74
isogroup70303	Uridine-cytidine kinase-like 1 OS=Larimichthys crocea GN=EH28_01917 PE=4 SV=1 E(blastx)=5e-07
isogroup62748	NIMA (Never in mitosis gene a)-related kinase 4 (Fragment) OS=Nothobranchius korthausae GN=NEK4 PE=4 SV=1 E(blastx)=5e-38
isogroup68319	Protein phosphatase 1, regulatory subunit 26 OS=Aphyosemion striatum GN=PPP1R26 PE=4 SV=1 E(blastx)=2e-39
isogroup21237	Chromosome 1 SCAF14995, whole genome shotgun sequence OS=Tetraodon nigroviridis GN=GSTENG00028899001 PE=4 SV=1 E(blastx)=2e-83
isogroup34281	Complement-c1q tumor necrosis factor-like protein (Fragment) OS=Epinephelus coioides PE=2 SV=1 E(blastx)=8e-09
isogroup64358	Cytochrome P450, family 2, subfamily U, polypeptide 1 (Fragment) OS=Nothobranchius pienaari GN=CYP2U1 PE=4 SV=1 E(blastx)=9e-30
isogroup18510	Putative ATP-dependent RNA helicase DDX47 OS=Larimichthys crocea GN=EH28_03627 PE=3 SV=1 E(blastx)=6e-31
isogroup36025	Ubiquitin carboxyl-terminal hydrolase 40 OS=Larimichthys crocea GN=EH28_07269 PE=3 SV=1 E(blastx)=1e-67
isogroup59195	SseI protein OS=Fopius arisanus GN=sseI PE=4 SV=1 E(blastx)=3e-27
isogroup70802	Elongation of very long chain fatty acids protein 5 OS=Esox lucius GN=elovl5 PE=2 SV=1 E(blastx)=9e-28
isogroup66604	Complement factor H-related protein 1 OS=Larimichthys crocea GN=EH28_04455 PE=4 SV=1 E(blastx)=5e-11
isogroup59864	Integrase core domain, putative OS=Oryza sativa subsp. japonica GN=LOC_Os11g18580 PE=4 SV=1 E(blastx)=4e-34
isogroup59431	Interferon regulatory factor 4 OS=Miichthys miiuy PE=3 SV=1 E(blastx)=7e-27
isogroup22211	Thioredoxin domain-containing protein 5 OS=Dicentrarchus labrax GN=TXNDC5 PE=3 SV=1 E(blastx)=1e-45
isogroup33822	Regulator of G-protein signaling 5 OS=Larimichthys crocea GN=EH28_04446 PE=4 SV=1 E(blastx)=5e-48
isogroup55397	Co/Zn/Cd efflux system protein OS=Pseudomonas sp. Chol1 GN=C211_05281 PE=4 SV=1 E(blastx)=4e-07
isogroup13998	Cam protein (Fragment) OS=Xenopus laevis GN=Cam PE=2 SV=1 E(blastx)=4e-68
isogroup23310	CD97 antigen OS=Larimichthys crocea GN=EH28_08675 PE=3 SV=1 E(blastx)=3e-68
isogroup36183	NAD-dependent protein deacetylase sirtuin-7 OS=Fundulus heteroclitus PE=4 SV=1 E(blastx)=2e-28
isogroup66985	Structural maintenance of chromosomes flexible hinge domain-containing protein 1 OS=Fundulus heteroclitus PE=4 SV=1 E(blastx)=2e-10
isogroup36762	RNA-binding motif, single-stranded-interacting protein 3 OS=Larimichthys crocea GN=EH28_06220 PE=4 SV=1 E(blastx)=2e-18
isogroup29931	Peptidase D OS=Nothobranchius korthausae GN=PEPD PE=3 SV=1 E(blastx)=1e-92
isogroup2752	Tuftelin 1a OS=Nothobranchius kadleci GN=TUFT1A PE=4 SV=1 E(blastx)=4e-137
isogroup38951	Spindle and kinetochore-associated protein 1 OS=Larimichthys crocea GN=EH28_11882 PE=4 SV=1 E(blastx)=7e-42
isogroup179	p53 apoptosis effector OS=Oplegnathus fasciatus GN=PERP PE=4 SV=1 E(blastx)=1e-67
isogroup46557	Angiopoietin-related protein 3 (Fragment) OS=Fundulus heteroclitus PE=4 SV=1 E(blastx)=2e-48
isogroup889	T2EB (Fragment) OS=Poeciliopsis prolifica GN=T2EB PE=3 SV=1 E(blastx)=6e-132
isogroup6428	Peptidylprolyl isomerase OS=Gasterosteus aculeatus PE=4 SV=1 E(blastx)=4e-178
isogroup30889	CUE domain-containing protein 2 OS=Larimichthys crocea GN=EH28_10469 PE=4 SV=1 E(blastx)=4e-84
isogroup30777	Nucleoporin Nup37 OS=Fundulus heteroclitus PE=4 SV=1 E(blastx)=2e-70
isogroup44318	Thiosulfate sulfurtransferase KAT OS=Anoplopoma fimbria GN=KAT PE=2 SV=1 E(blastx)=5e-10
isogroup19789	Transmembrane emp24 domain-containing protein 1 OS=Fundulus heteroclitus PE=3 SV=1 E(blastx)=2e-37
isogroup9538	EXT2 OS=Poeciliopsis prolifica GN=EXT2 PE=4 SV=1 E(blastx)=1e-171
isogroup1166	Proteasome subunit alpha type (Fragment) OS=Poeciliopsis prolifica GN=PSA2 PE=3 SV=1 E(blastx)=1e-159
isogroup14736	GTP:AMP phosphotransferase AK3, mitochondrial OS=Oreochromis niloticus GN=ak4 PE=3 SV=1 E(blastx)=1e-131
isogroup59982	Neural cell expressed, developmentally down-regulated 4, E3 ubiquitin protein ligase OS=Aphyosemion striatum GN=NEDD4 PE=4 SV=1 E(blastx)=6e-40
isogroup1261	Calmin OS=Larimichthys crocea GN=EH28_09620 PE=4 SV=1 E(blastx)=3e-148
isogroup30837	Chromosome 12 SCAF14999, whole genome shotgun sequence (Fragment) OS=Tetraodon nigroviridis GN=GSTENG00029501001 PE=4 SV=1 E(blastx)=2e-80
isogroup29320	Tumor susceptibility 101 protein OS=Larimichthys crocea GN=EH28_09706 PE=4 SV=1 E(blastx)=3e-54
isogroup2697	Mitochondrial folate transporter/carrier OS=Fundulus heteroclitus PE=3 SV=1 E(blastx)=7e-64
isogroup20839	Zinc transporter 9 OS=Larimichthys crocea GN=EH28_09022 PE=4 SV=1 E(blastx)=4e-84
isogroup28048	Cofactor of BRCA1 OS=Nothobranchius kuhntae GN=NELFB PE=4 SV=1 E(blastx)=6e-34
isogroup76992	ER lipid raft associated 2 (Fragment) OS=Aphyosemion striatum GN=ERLIN2 PE=4 SV=1 E(blastx)=9e-28
isogroup3430	Sulfotransferase OS=Oreochromis niloticus PE=3 SV=1 E(blastx)=7e-43
isogroup48034	Fibronectin type-III domain-containing protein UNQ728/PRO1410 homolog OS=Anoplopoma fimbria GN=YK002 PE=2 SV=1 E(blastx)=9e-17
isogroup12462	Chromodomain helicase DNA binding protein 1-like (Fragment) OS=Nothobranchius rachovii GN=CHD1L PE=4 SV=1 E(blastx)=9e-114
isogroup16630	Male-specific protein OS=Sarotherodon galilaeus GN=MSP PE=2 SV=4 E(blastx)=2e-39
isogroup42372	alpha-1,2-Mannosidase OS=Poeciliopsis prolifica GN=EDEM3 PE=3 SV=1 E(blastx)=3e-60
isogroup52732	Ras-related protein Rab-31 OS=Larimichthys crocea GN=EH28_07634 PE=4 SV=1 E(blastx)=3e-08
isogroup30977	Transmembrane protein 150A OS=Larimichthys crocea GN=EH28_10498 PE=4 SV=1 E(blastx)=5e-68
isogroup24121	Chromosome 9 SCAF14991, whole genome shotgun sequence (Fragment) OS=Tetraodon nigroviridis GN=GSTENG00028102001 PE=4 SV=1 E(blastx)=8e-17
isogroup67725	p2Y purinoceptor 11 OS=Larimichthys crocea GN=EH28_02033 PE=3 SV=1 E(blastx)=4e-29
isogroup4241	PIN2/TERF1-interacting telomerase inhibitor 1 OS=Larimichthys crocea GN=EH28_01872 PE=4 SV=1 E(blastx)=7e-16
isogroup54389	Si:dkey-3n22.9 OS=Nothobranchius kadleci GN=SI:DKEY-3N22.9 PE=4 SV=1 E(blastx)=6e-42
isogroup19519	Retinal dehydrogenase 2 OS=Oreochromis niloticus PE=2 SV=1 E(blastx)=3e-72
isogroup73368	ANM10 (Fragment) OS=Poeciliopsis prolifica GN=ANM10 PE=4 SV=1 E(blastx)=1e-27
isogroup50817	Chromosome 16 SCAF14974, whole genome shotgun sequence (Fragment) OS=Tetraodon nigroviridis GN=GSTENG00026725001 PE=4 SV=1 E(blastx)=6e-18
isogroup62866	Protein tyrosine phosphatase, non-receptor type 6 (Fragment) OS=Nothobranchius kadleci GN=PTPN6 PE=4 SV=1 E(blastx)=3e-35
isogroup51066	Chromosome 15 SCAF14542, whole genome shotgun sequence (Fragment) OS=Tetraodon nigroviridis GN=GSTENG00015099001 PE=4 SV=1 E(blastx)=3e-20
isogroup55374	28S ribosomal protein S34, mitochondrial OS=Larimichthys crocea GN=EH28_01203 PE=4 SV=1 E(blastx)=3e-38
isogroup61224	tRNA pseudouridine synthase OS=Dicentrarchus labrax GN=PUS3 PE=3 SV=1 E(blastx)=3e-25
isogroup27573	WASH complex subunit 7 OS=Larimichthys crocea GN=EH28_08185 PE=4 SV=1 E(blastx)=6e-68
isogroup77188	Serine/threonine-protein phosphatase 2A activator OS=Oreochromis niloticus GN=ptpa PE=3 SV=1 E(blastx)=1e-37
isogroup20311	Ankyrin repeat and zinc finger domain-containing protein 1 OS=Larimichthys crocea GN=EH28_03783 PE=4 SV=1 E(blastx)=2e-54
isogroup68579	Virus induced TRIM protein (Fragment) OS=Dicentrarchus labrax GN=trim PE=2 SV=1 E(blastx)=2e-22
isogroup79706	Uridine phosphorylase OS=Gasterosteus aculeatus PE=3 SV=1 E(blastx)=1e-31
isogroup56157	RNA binding motif, single stranded interacting protein 3 (Fragment) OS=Nothobranchius furzeri GN=RBMS3 PE=4 SV=1 E(blastx)=5e-39
isogroup33427	Complement factor H-related protein 2 OS=Larimichthys crocea GN=CFHR2 PE=2 SV=1 E(blastx)=2e-17
isogroup18062	Nucleoporin NUP53 OS=Oreochromis niloticus GN=nup35 PE=3 SV=1 E(blastx)=2e-76
isogroup12503	Hepcidin 2 variant 1 OS=Dicentrarchus labrax GN=hamp2 PE=2 SV=1 E(blastx)=5e-16
isogroup41182	Lipid A phosphoethanolamine transferase OS=Acinetobacter junii MTCC 11364 GN=L292_1498 PE=4 SV=1 E(blastx)=4e-71
isogroup58293	C1q-like 23kDa protein (Fragment) OS=Perca flavescens GN=C1qL PE=2 SV=1 E(blastx)=2e-08
isogroup54499	Chromobox protein OS=Fundulus heteroclitus PE=4 SV=1 E(blastx)=9e-41
isogroup38999	Wntless-like protein OS=Sparus aurata GN=WLs PE=2 SV=1 E(blastx)=4e-68
isogroup57009	DRG1 OS=Poeciliopsis prolifica GN=DRG1 PE=4 SV=1 E(blastx)=9e-08
isogroup61686	LON peptidase N-terminal domain and RING finger protein 3 OS=Larimichthys crocea GN=EH28_03440 PE=4 SV=1 E(blastx)=1e-43
isogroup19953	KLHL4 (Fragment) OS=Poeciliopsis prolifica GN=KLHL4 PE=4 SV=1 E(blastx)=4e-41
isogroup11905	Muscle-specific beta 1 integrin binding protein 2 OS=Epinephelus coioides PE=2 SV=1 E(blastx)=3e-57
isogroup67303	E3 ubiquitin-protein ligase NEDD4 OS=Fundulus heteroclitus PE=4 SV=1 E(blastx)=3e-46
isogroup14638	SPC25, NDC80 kinetochore complex component, homolog (Fragment) OS=Nothobranchius kadleci GN=SPC25 PE=4 SV=1 E(blastx)=5e-76
isogroup47606	Chromosome 14 SCAF14646, whole genome shotgun sequence (Fragment) OS=Tetraodon nigroviridis GN=GSTENG00020274001 PE=4 SV=1 E(blastx)=3e-08
isogroup10707	Solute carrier family 26 member 6 OS=Fundulus heteroclitus PE=3 SV=1 E(blastx)=2e-07
isogroup1795	Ring finger protein, LIM domain interacting OS=Nothobranchius pienaari GN=RLIM PE=4 SV=1 E(blastx)=2e-64
isogroup62	Sulfotransferase OS=Oncorhynchus mykiss GN=GSONMT00034217001 PE=3 SV=1 E(blastx)=6e-160
isogroup26254	Origin recognition complex, subunit 2 (Fragment) OS=Nothobranchius kuhntae GN=ORC2 PE=4 SV=1 E(blastx)=4e-45
isogroup44416	Butyrophilin-like protein 2 OS=Larimichthys crocea GN=EH28_07987 PE=4 SV=1 E(blastx)=1e-35
isogroup11985	ASC OS=Siniperca chuatsi PE=2 SV=2 E(blastx)=5e-27
isogroup25943	PPUP4180 (Fragment) OS=Poeciliopsis prolifica GN=PPUP4180 PE=4 SV=1 E(blastx)=7e-09
isogroup35182	DnaJ OS=Larimichthys crocea GN=EH28_05484 PE=4 SV=1 E(blastx)=2e-14
isogroup43896	Interferon-related developmental regulator 2 OS=Nothobranchius kuhntae GN=IFRD2 PE=4 SV=1 E(blastx)=1e-09
isogroup59158	F-box only protein 4 OS=Larimichthys crocea GN=EH28_11280 PE=4 SV=1 E(blastx)=2e-28
isogroup47682	Putative Proline oxidase OS=Aspergillus calidoustus GN=ASPCAL13902 PE=4 SV=1 E(blastx)=7e-58
isogroup3525	RWD domain-containing protein 1 OS=Anoplopoma fimbria GN=RWDD1 PE=2 SV=1 E(blastx)=2e-114
isogroup2902	US22 domain-containing protein OS=Fundulus heteroclitus PE=4 SV=1 E(blastx)=7e-53
isogroup8894	RAB3 GTPase activating protein subunit 1 OS=Nothobranchius kadleci GN=RAB3GAP1 PE=4 SV=1 E(blastx)=3e-112
isogroup79888	Sodium/hydrogen exchanger OS=Oreochromis niloticus GN=slc9a6 PE=3 SV=1 E(blastx)=6e-20
isogroup45458	Toll-like receptor 3 OS=Larimichthys crocea GN=TLR3 PE=2 SV=1 E(blastx)=1e-37
isogroup29670	LTMD1 OS=Poeciliopsis prolifica GN=LTMD1 PE=4 SV=1 E(blastx)=2e-24
isogroup50041	Zinc finger MYM-type protein 4 OS=Fundulus heteroclitus PE=4 SV=1 E(blastx)=2e-40
isogroup4818	DEP domain containing MTOR-interacting protein (Fragment) OS=Nothobranchius korthausae GN=DEPTOR PE=4 SV=1 E(blastx)=2e-09
isogroup25044	Septin 7a OS=Danio rerio GN=sept7a PE=2 SV=1 E(blastx)=1e-81
isogroup35416	Transcriptional enhancer factor TEF-5 OS=Oryzias latipes GN=tead3 PE=4 SV=1 E(blastx)=2e-33
isogroup4908	C-factor OS=Larimichthys crocea GN=EH28_08683 PE=3 SV=1 E(blastx)=4e-142
isogroup37448	DMBT1 OS=Poeciliopsis prolifica GN=DMBT1 PE=4 SV=1 E(blastx)=2e-46
isogroup44759	Poly [ADP-ribose] polymerase OS=Gasterosteus aculeatus PE=4 SV=1 E(blastx)=7e-66
isogroup50959	cDNA FLJ50668, highly similar to AP-2 complex subunit mu-1 OS=Homo sapiens PE=2 SV=1 E(blastx)=3e-60
isogroup33336	RNA-binding protein 48 OS=Fundulus heteroclitus PE=4 SV=1 E(blastx)=2e-17
isogroup2876	Transcription termination factor 1 OS=Larimichthys crocea GN=EH28_00980 PE=4 SV=1 E(blastx)=8e-153
isogroup6262	Si:ch73-193i22.1 OS=Nothobranchius kuhntae GN=SI:CH73-193I22.1 PE=4 SV=1 E(blastx)=1e-38
isogroup127	Tropomyosin alpha-3 chain OS=Fundulus heteroclitus PE=3 SV=1 E(blastx)=3e-88
isogroup61603	Neurofibromin 2a (Merlin) (Fragment) OS=Nothobranchius pienaari GN=NF2A PE=4 SV=1 E(blastx)=6e-11
isogroup67805	Heat shock protein 70kDa (Fragment) OS=Plecoglossus altivelis GN=hsp70 PE=2 SV=1 E(blastx)=7e-42
isogroup19	A33 (Fragment) OS=Poeciliopsis prolifica GN=A33 PE=4 SV=1 E(blastx)=2e-153
isogroup39100	Cerebral cavernous malformation 2-like OS=Nothobranchius furzeri GN=CCM2L PE=4 SV=1 E(blastx)=2e-18
isogroup20415	Required for meiotic nuclear division 5 homolog B (Fragment) OS=Nothobranchius furzeri GN=RMND5B PE=4 SV=1 E(blastx)=3e-47
isogroup5918	Mitochondrial 28S ribosomal protein S29 OS=Oplegnathus fasciatus PE=2 SV=1 E(blastx)=4e-155
isogroup12794	Musashi homolog 2b (Fragment) OS=Nothobranchius kadleci GN=MSI2B PE=4 SV=1 E(blastx)=1e-106
isogroup70551	Cgnl1 protein (Fragment) OS=Danio rerio GN=cgnl1 PE=2 SV=1 E(blastx)=3e-33
isogroup33867	NADPH--cytochrome P450 reductase OS=Fundulus heteroclitus PE=4 SV=1 E(blastx)=4e-17
isogroup15777	Cryptochrome DASH (Fragment) OS=Siniperca chuatsi GN=CRY-DASH PE=2 SV=1 E(blastx)=4e-45
isogroup13610	26S proteasome non-ATPase regulatory subunit 11 OS=Larimichthys crocea GN=EH28_02020 PE=4 SV=1 E(blastx)=9e-78
isogroup63361	Mitogen-activated protein kinase OS=Larimichthys crocea GN=EH28_03009 PE=4 SV=1 E(blastx)=8e-42
isogroup31741	Activating signal cointegrator 1 complex subunit 1 OS=Larimichthys crocea GN=EH28_08007 PE=4 SV=1 E(blastx)=3e-75
isogroup62636	Peptidylglycine alpha-amidating monooxygenase OS=Aphyosemion striatum GN=PAM PE=4 SV=1 E(blastx)=3e-38
isogroup41818	Annexin OS=Oreochromis niloticus GN=LOC100702381 PE=3 SV=1 E(blastx)=4e-64
isogroup76112	Fatty acid synthase (Fragment) OS=Sebastiscus marmoratus GN=FASN PE=2 SV=1 E(blastx)=2e-22
isogroup35513	O-acyltransferase OS=Tetraodon nigroviridis PE=3 SV=1 E(blastx)=9e-72
isogroup206	Metalloendopeptidase OS=Fundulus heteroclitus PE=3 SV=1 E(blastx)=4e-09
isogroup35251	WD repeat and SOCS box-containing protein 1 OS=Fundulus heteroclitus PE=4 SV=1 E(blastx)=8e-82
isogroup58978	Short chain dehydrogenase OS=Comamonas testosteroni ATCC 11996 GN=CTATCC11996_17415 PE=4 SV=1 E(blastx)=3e-47
isogroup37836	Transposable element Tcb1 transposase OS=Fundulus heteroclitus PE=4 SV=1 E(blastx)=9e-75
isogroup8561	Immediate early response 2 (Fragment) OS=Fundulus heteroclitus PE=4 SV=1 E(blastx)=2e-12
isogroup581	Tapasin-related protein OS=Larimichthys crocea GN=EH28_08550 PE=4 SV=1 E(blastx)=3e-180
isogroup79185	Protein FAM208A OS=Larimichthys crocea GN=EH28_05322 PE=4 SV=1 E(blastx)=2e-25
isogroup2270	High mobility group box 1 OS=Lutjanus sanguineus GN=HMGB1 PE=2 SV=1 E(blastx)=1e-95
isogroup1017	Cytochrome c OS=Larimichthys crocea GN=EH28_03273 PE=3 SV=1 E(blastx)=3e-62
isogroup15648	Cutaneous T-cell lymphoma-associated antigen 5 OS=Larimichthys crocea GN=EH28_06232 PE=4 SV=1 E(blastx)=1e-15
isogroup54257	S38A4 OS=Poeciliopsis prolifica GN=S38A4 PE=4 SV=1 E(blastx)=1e-22
isogroup26929	Zinc finger protein OS=Fundulus heteroclitus PE=4 SV=1 E(blastx)=4e-14
isogroup14755	GTF2H1 (Fragment) OS=Pan troglodytes GN=GTF2H1 PE=4 SV=1 E(blastx)=1e-66
isogroup44079	Ig heavy chain V region MOPC 141 (Fragment) OS=Fundulus heteroclitus PE=4 SV=1 E(blastx)=3e-14
isogroup12270	CMTD1 OS=Poeciliopsis prolifica GN=CMTD1 PE=4 SV=1 E(blastx)=3e-97
isogroup33161	AMP-dependent CoA ligase OS=Aspergillus mulundensis GN=inpC PE=4 SV=1 E(blastx)=8e-40
isogroup6844	RING finger protein 31 OS=Dicentrarchus labrax GN=RNF31 PE=4 SV=1 E(blastx)=9e-49
isogroup17886	GOLGB1 protein OS=Fundulus heteroclitus PE=4 SV=1 E(blastx)=1e-76
isogroup48498	HSP74 (Fragment) OS=Poeciliopsis prolifica GN=HSP74 PE=3 SV=1 E(blastx)=5e-59
isogroup79146	Gliomedin OS=Larimichthys crocea GN=EH28_12155 PE=4 SV=1 E(blastx)=5e-06
isogroup6695	Annexin OS=Fundulus heteroclitus PE=3 SV=1 E(blastx)=1e-173
isogroup5585	Glycine dehydrogenase [decarboxylating], mitochondrial OS=Larimichthys crocea GN=EH28_04952 PE=3 SV=1 E(blastx)=3e-45
isogroup56863	Acyl-CoA-binding domain-containing protein 5A OS=Larimichthys crocea GN=EH28_10592 PE=4 SV=1 E(blastx)=1e-31
isogroup11294	Galectin OS=Larimichthys crocea GN=EH28_08580 PE=4 SV=1 E(blastx)=3e-102
isogroup52186	Phosphatidylserine synthase 1 OS=Aphyosemion striatum GN=PTDSS1 PE=4 SV=1 E(blastx)=4e-57
isogroup14277	Apolipoprotein E (Fragment) OS=Epinephelus bruneus PE=2 SV=1 E(blastx)=8e-86
isogroup24724	C1rs-A protein OS=Cyprinus carpio GN=C1rs-A PE=2 SV=1 E(blastx)=3e-06
isogroup44311	Protein S (Alpha) (Fragment) OS=Nothobranchius kuhntae GN=PROS1 PE=4 SV=1 E(blastx)=5e-10
isogroup53359	Betacellulin, epidermal growth factor family member (Fragment) OS=Nothobranchius kuhntae GN=BTC PE=4 SV=1 E(blastx)=2e-10
isogroup46025	Lipase maturation factor OS=Dicentrarchus labrax GN=LMF1 PE=3 SV=1 E(blastx)=1e-59
isogroup13851	CAN1 OS=Poeciliopsis prolifica GN=CAN1 PE=4 SV=1 E(blastx)=8e-40
isogroup28648	CSGA (Fragment) OS=Poeciliopsis prolifica GN=CSGA PE=4 SV=1 E(blastx)=3e-42
isogroup2308	Emopamil-binding protein-like protein OS=Larimichthys crocea GN=EH28_01164 PE=4 SV=1 E(blastx)=1e-88
isogroup25719	Methyltransferase 24-like protein OS=Fundulus heteroclitus PE=4 SV=1 E(blastx)=2e-53
isogroup16450	HYEP (Fragment) OS=Poeciliopsis prolifica GN=HYEP PE=4 SV=1 E(blastx)=1e-73
isogroup76516	CD209 antigen OS=Sparus aurata GN=CD209 PE=2 SV=1 E(blastx)=8e-16
isogroup8687	Heparan-alpha-glucosaminide N-acetyltransferase OS=Nothobranchius furzeri GN=HGSNAT PE=4 SV=1 E(blastx)=8e-47
isogroup61029	Arachidonate 12-lipoxygenase OS=Nothobranchius furzeri GN=ALOX12 PE=4 SV=1 E(blastx)=5e-44
isogroup4708	CLASR OS=Poeciliopsis prolifica GN=CLASR PE=4 SV=1 E(blastx)=4e-09
isogroup57036	Zinc finger MYND domain-containing protein 10 OS=Fundulus heteroclitus PE=4 SV=1 E(blastx)=2e-33
isogroup42326	DNA-directed RNA polymerase subunit beta OS=Oreochromis niloticus GN=polr3b PE=3 SV=1 E(blastx)=6e-61
isogroup18099	Ribosomal protein L30 OS=Solea senegalensis GN=RPL30 PE=2 SV=1 E(blastx)=7e-67
isogroup66898	Chromosome 16 open reading frame 58 OS=Nothobranchius rachovii GN=C3H16ORF58 PE=4 SV=1 E(blastx)=5e-43
isogroup28917	Zinc finger protein 292 OS=Larimichthys crocea GN=EH28_05886 PE=4 SV=1 E(blastx)=9e-52
isogroup13163	RelA-associated inhibitor-like OS=Scleropages formosus GN=Z043_111066 PE=4 SV=1 E(blastx)=6e-33
isogroup41208	Proteasome subunit beta type OS=Oplegnathus fasciatus PE=3 SV=1 E(blastx)=2e-62
isogroup63922	Oxidoreductase, NAD-binding domain protein OS=Eremococcus coleocola ACS-139-V-Col8 GN=HMPREF9257_1516 PE=4 SV=1 E(blastx)=2e-14
isogroup14303	RPE-retinal G protein-coupled receptor OS=Larimichthys crocea GN=EH28_10475 PE=4 SV=1 E(blastx)=2e-111
isogroup6359	F214A (Fragment) OS=Poeciliopsis prolifica GN=F214A PE=4 SV=1 E(blastx)=2e-108
isogroup53217	Cytochrome P450, family 46, subfamily A, polypeptide 1 (Fragment) OS=Nothobranchius kuhntae GN=CYP46A1 PE=4 SV=1 E(blastx)=9e-42
isogroup49940	LETM1 and EF-hand domain-containing protein 1, mitochondrial (Fragment) OS=Larimichthys crocea GN=EH28_00784 PE=4 SV=1 E(blastx)=4e-36
isogroup4316	EMC10 (Fragment) OS=Poeciliopsis prolifica GN=EMC10 PE=4 SV=1 E(blastx)=3e-159
isogroup34285	MKK6a OS=Salmo salar GN=MKK6 PE=2 SV=1 E(blastx)=2e-86
isogroup73256	Bloodthirsty-2 OS=Oplegnathus fasciatus GN=bty2 PE=2 SV=1 E(blastx)=7e-16
isogroup65897	Ran-binding protein 10 OS=Fundulus heteroclitus PE=4 SV=1 E(blastx)=9e-10
isogroup39057	Importin-9 OS=Dicentrarchus labrax GN=IPO9 PE=4 SV=1 E(blastx)=5e-31
isogroup10038	Transposase domain containing protein OS=Lasius niger GN=RF55_22990 PE=4 SV=1 E(blastx)=5e-72
isogroup31662	BTBD2 (Fragment) OS=Poeciliopsis prolifica GN=BTBD2 PE=4 SV=1 E(blastx)=7e-61
isogroup9320	Butyrophilin subfamily 1 member A1 OS=Larimichthys crocea GN=EH28_03349 PE=4 SV=1 E(blastx)=2e-89
isogroup39323	Neugrin, neurite outgrowth associated OS=Nothobranchius korthausae GN=NGRN PE=4 SV=1 E(blastx)=9e-29
isogroup60508	Chromosome 14 SCAF15003, whole genome shotgun sequence OS=Tetraodon nigroviridis GN=GSTENG00030367001 PE=4 SV=1 E(blastx)=1e-19
isogroup73833	Rab11 family-interacting protein 3 OS=Fundulus heteroclitus PE=4 SV=1 E(blastx)=7e-23
isogroup59004	Periphilin-1 (Fragment) OS=Larimichthys crocea GN=EH28_00315 PE=4 SV=1 E(blastx)=3e-24
isogroup36297	Chromosome 15 SCAF14542, whole genome shotgun sequence (Fragment) OS=Tetraodon nigroviridis GN=GSTENG00015152001 PE=4 SV=1 E(blastx)=4e-26
isogroup15684	Protein MEF2BNB (Fragment) OS=Fundulus heteroclitus PE=4 SV=1 E(blastx)=1e-09
isogroup73659	Transposase OS=Fundulus heteroclitus PE=4 SV=1 E(blastx)=7e-11
isogroup20080	Chromosome 14 SCAF14590, whole genome shotgun sequence OS=Tetraodon nigroviridis GN=GSTENG00018440001 PE=4 SV=1 E(blastx)=1e-86
isogroup74983	Calpain-15 OS=Larimichthys crocea GN=EH28_01520 PE=3 SV=1 E(blastx)=4e-43
isogroup42474	BRD9 (Fragment) OS=Poeciliopsis prolifica GN=BRD9 PE=4 SV=1 E(blastx)=8e-54
isogroup51300	ATP-dependent 6-phosphofructokinase OS=Micrococcus sp. HMSC30C05 GN=pfkA PE=3 SV=1 E(blastx)=3e-57
isogroup8295	Ribosome biogenesis protein WDR12 OS=Larimichthys crocea GN=WDR12 PE=3 SV=1 E(blastx)=2e-160
isogroup15757	Apolipoprotein L3 OS=Larimichthys crocea GN=EH28_12454 PE=4 SV=1 E(blastx)=7e-60
isogroup16394	Leucine-rich repeat-containing protein 33 OS=Dicentrarchus labrax GN=LRRC33 PE=4 SV=1 E(blastx)=2e-61
isogroup35764	ORF1a OS=Duck coronavirus GN=1a PE=3 SV=1 E(blastx)=1e-08
isogroup56839	Transmembrane 9 superfamily member OS=Mus musculus GN=Tm9sf4 PE=2 SV=1 E(blastx)=3e-17
isogroup78655	Muskelin 1, intracellular mediator containing kelch motifs OS=Nothobranchius furzeri GN=MKLN1 PE=4 SV=1 E(blastx)=2e-33
isogroup47950	Regulatory associated protein of MTOR, complex 1 (Fragment) OS=Nothobranchius pienaari GN=RPTOR PE=4 SV=1 E(blastx)=1e-21
isogroup24393	Suppressor of cytokine signaling 9 OS=Gasterosteus aculeatus GN=SOCS9 PE=2 SV=1 E(blastx)=3e-26
isogroup26770	TM135 (Fragment) OS=Poeciliopsis prolifica GN=TM135 PE=4 SV=1 E(blastx)=1e-61
isogroup66664	Desmoglein-2-like protein OS=Fundulus heteroclitus PE=4 SV=1 E(blastx)=9e-10
isogroup10359	Glucosamine-6-phosphate isomerase OS=Larimichthys crocea GN=EH28_02337 PE=3 SV=1 E(blastx)=3e-129
isogroup9243	Interleukin-10 receptor subunit beta OS=Larimichthys crocea GN=EH28_01948 PE=4 SV=1 E(blastx)=2e-83
isogroup20834	Methyltransferase-like protein OS=Gasterosteus aculeatus PE=3 SV=1 E(blastx)=2e-12
isogroup4965	Regulator of G-protein signaling 3 OS=Larimichthys crocea GN=EH28_00983 PE=4 SV=1 E(blastx)=1e-94
isogroup4073	EMIL1 OS=Poeciliopsis prolifica GN=EMIL1 PE=4 SV=1 E(blastx)=3e-100
isogroup58133	Ankyrin repeat domain-containing protein 2 OS=Larimichthys crocea GN=EH28_11313 PE=4 SV=1 E(blastx)=1e-38
isogroup22250	Actin related protein 2/3 complex, subunit 1A OS=Nothobranchius kuhntae GN=ARPC1A PE=4 SV=1 E(blastx)=2e-66
isogroup23742	DHX8 (Fragment) OS=Poeciliopsis prolifica GN=DHX8 PE=4 SV=1 E(blastx)=2e-69
isogroup75717	Histone-binding protein RBBP4 OS=Amazona aestiva GN=AAES_178610 PE=4 SV=1 E(blastx)=3e-33
isogroup60659	ARFG1 (Fragment) OS=Poeciliopsis prolifica GN=ARFG1 PE=4 SV=1 E(blastx)=7e-40
isogroup20175	Ribosomal protein S6 kinase OS=Fundulus heteroclitus PE=3 SV=1 E(blastx)=2e-112
isogroup8334	Cyclin-dependent kinase 11B (Fragment) OS=Nothobranchius kuhntae GN=CDK11B PE=4 SV=1 E(blastx)=7e-66
isogroup8139	Periphilin-1 OS=Larimichthys crocea GN=EH28_07532 PE=4 SV=1 E(blastx)=5e-112
isogroup53075	F172A (Fragment) OS=Poeciliopsis prolifica GN=F172A PE=4 SV=1 E(blastx)=3e-59
isogroup15941	C-C motif chemokine 4 (Fragment) OS=Larimichthys crocea GN=EH28_03461 PE=4 SV=1 E(blastx)=5e-27
isogroup56038	Chromosome 1 SCAF14573, whole genome shotgun sequence OS=Tetraodon nigroviridis GN=GSTENG00017144001 PE=4 SV=1 E(blastx)=5e-48
isogroup54977	Zinc finger protein 665 OS=Fundulus heteroclitus PE=4 SV=1 E(blastx)=1e-36
isogroup15573	TT30A (Fragment) OS=Poeciliopsis prolifica GN=TT30A PE=4 SV=1 E(blastx)=1e-107
isogroup28538	PPUP9506 OS=Poeciliopsis prolifica GN=PPUP9506 PE=4 SV=1 E(blastx)=7e-10
isogroup43844	Exosome component 10 OS=Nothobranchius furzeri GN=EXOSC10 PE=4 SV=1 E(blastx)=1e-47
isogroup33454	Calmodulin-lysine N-methyltransferase OS=Larimichthys crocea GN=EH28_10520 PE=4 SV=1 E(blastx)=4e-69
isogroup52738	NRDE-2, necessary for RNA interference, domain containing (Fragment) OS=Nothobranchius rachovii GN=AL928712.1 PE=4 SV=1 E(blastx)=6e-17
isogroup59519	Zinc finger protein 91 OS=Larimichthys crocea GN=EH28_03315 PE=4 SV=1 E(blastx)=8e-10
isogroup369	Plasma glutamate carboxypeptidase OS=Larimichthys crocea GN=EH28_01707 PE=4 SV=1 E(blastx)=1e-179
isogroup4161	S-adenosylmethionine decarboxylase proenzyme OS=Dicentrarchus labrax GN=AMD1 PE=2 SV=1 E(blastx)=3e-139
isogroup21455	Ribonucleoside-diphosphate reductase subunit M2 B OS=Larimichthys crocea GN=EH28_10657 PE=4 SV=1 E(blastx)=5e-59
isogroup65692	Alginate biosynthesis regulatory protein OS=Azoarcus sp. CIB GN=AzCIB_0789 PE=4 SV=1 E(blastx)=6e-17
isogroup36512	TSPY-like 1 OS=Nothobranchius pienaari GN=TSPYL1 PE=3 SV=1 E(blastx)=2e-40
isogroup36807	Polyprotein OS=Phaseolus vulgaris PE=4 SV=1 E(blastx)=4e-06
isogroup3375	Chromosome 1 SCAF15015, whole genome shotgun sequence (Fragment) OS=Tetraodon nigroviridis GN=GSTENG00031649001 PE=4 SV=1 E(blastx)=2e-142
isogroup73078	NADH dehydrogenase (Ubiquinone) 1 alpha subcomplex, assembly factor 1 OS=Epinephelus coioides PE=2 SV=1 E(blastx)=3e-37
isogroup25887	Coiled-coil domain containing 149b OS=Nothobranchius kadleci GN=CCDC149B PE=4 SV=1 E(blastx)=3e-21
isogroup2188	Progranulin OS=Paralichthys olivaceus GN=pGRN PE=2 SV=1 E(blastx)=3e-143
isogroup66868	RF1M OS=Poeciliopsis prolifica GN=RF1M PE=4 SV=1 E(blastx)=2e-25
isogroup56806	Amino acid transporter OS=Oreochromis niloticus GN=LOC100701129 PE=3 SV=1 E(blastx)=8e-34
isogroup57830	Rab-coupling-like protein (Fragment) OS=Sparus aurata PE=2 SV=1 E(blastx)=2e-10
isogroup11854	G protein-coupled receptor 119 OS=Takifugu rubripes GN=GPR119 PE=2 SV=1 E(blastx)=4e-72
isogroup8467	Phospholipase D3 OS=Larimichthys crocea GN=EH28_01731 PE=4 SV=1 E(blastx)=2e-146
isogroup32217	Vacuolar protein sorting 45 homolog OS=Aphyosemion striatum GN=VPS45 PE=3 SV=1 E(blastx)=2e-15
isogroup30287	Potassium channel tetramerisation domain containing 6b OS=Aphyosemion striatum GN=KCTD6B PE=4 SV=1 E(blastx)=1e-70
isogroup31101	Fibronectin OS=Fundulus heteroclitus PE=4 SV=1 E(blastx)=3e-49
isogroup24599	Very-long-chain (3R)-3-hydroxyacyl-CoA dehydratase OS=Gasterosteus aculeatus GN=HACD3 (1 of many) PE=3 SV=1 E(blastx)=1e-59
isogroup7069	Chymotrypsin-like elastase family, member 1 (Fragment) OS=Nothobranchius furzeri GN=CELA1 PE=3 SV=1 E(blastx)=5e-104
isogroup10307	RNA-directed DNA polymerase from mobile element jockey OS=Larimichthys crocea GN=EH28_00163 PE=4 SV=1 E(blastx)=5e-12
isogroup29360	Biogenesis of lysosome-related organelles complex 1 subunit 6 OS=Oreochromis niloticus GN=bloc1s6 PE=3 SV=1 E(blastx)=1e-06
isogroup24413	Structural maintenance of chromosomes flexible hinge domain-containing protein 1 OS=Dicentrarchus labrax GN=SMCHD1 PE=4 SV=1 E(blastx)=7e-60
isogroup29890	ACSA (Fragment) OS=Poeciliopsis prolifica GN=ACSA PE=4 SV=1 E(blastx)=3e-76
isogroup76107	Lysine (K)-specific demethylase 4C (Fragment) OS=Nothobranchius pienaari GN=KDM4C PE=4 SV=1 E(blastx)=2e-07
isogroup7832	Histone deacetylase OS=Oreochromis niloticus GN=hdac5 PE=3 SV=1 E(blastx)=1e-07
isogroup65654	Sulfate/thiosulfate import ATP-binding protein CysA OS=Acidovorax ebreus (strain TPSY) GN=cysA PE=3 SV=1 E(blastx)=1e-40
isogroup67922	Reverse transcriptase-like protein (Fragment) OS=Fundulus heteroclitus PE=4 SV=1 E(blastx)=1e-08
isogroup12031	INT10 OS=Poeciliopsis prolifica GN=INT10 PE=4 SV=1 E(blastx)=7e-33
isogroup63298	Serine/threonine-protein kinase Nek11 OS=Larimichthys crocea GN=EH28_03437 PE=4 SV=1 E(blastx)=3e-20
isogroup80934	PAK2 (Fragment) OS=Poeciliopsis prolifica GN=PAK2 PE=4 SV=1 E(blastx)=2e-31
isogroup17230	Calmin OS=Larimichthys crocea GN=EH28_09620 PE=4 SV=1 E(blastx)=4e-18
isogroup66175	Putative serine protease HTRA3 OS=Larimichthys crocea GN=EH28_12297 PE=4 SV=1 E(blastx)=3e-13
isogroup13100	Insulin-like growth factor II OS=Lates calcarifer PE=3 SV=1 E(blastx)=1e-70
isogroup50347	Fibulin 2 (Fragment) OS=Nothobranchius korthausae GN=FBLN2 PE=4 SV=1 E(blastx)=4e-52
isogroup11389	Butyrophilin subfamily 3 member A3 OS=Larimichthys crocea GN=EH28_11777 PE=4 SV=1 E(blastx)=1e-25
isogroup11551	Dynamin-like protein, mitochondrial OS=Larimichthys crocea GN=EH28_10233 PE=4 SV=1 E(blastx)=3e-151
isogroup56379	Nucleolar transcription factor 1-B OS=Larimichthys crocea GN=EH28_01903 PE=4 SV=1 E(blastx)=1e-20
isogroup1725	Prefoldin subunit 4 OS=Anoplopoma fimbria GN=PFD4 PE=2 SV=1 E(blastx)=3e-71
isogroup24593	Dynamin-3 OS=Larimichthys crocea GN=EH28_03892 PE=3 SV=1 E(blastx)=2e-23
isogroup35477	Proteasome activator complex subunit 3 OS=Osmerus mordax GN=PSME3 PE=2 SV=1 E(blastx)=2e-08
isogroup11655	tRNA (guanine-N(7)-)-methyltransferase non-catalytic subunit WDR4 OS=Oreochromis niloticus GN=wdr4 PE=3 SV=1 E(blastx)=1e-81
isogroup77061	Serine/threonine-protein kinase tousled-like 1 (Fragment) OS=Tyto alba GN=N341_10628 PE=3 SV=1 E(blastx)=4e-37
isogroup46855	Serine incorporator 1 OS=Larimichthys crocea GN=EH28_01939 PE=4 SV=1 E(blastx)=4e-57
isogroup15911	Ribosome biogenesis protein BOP1 OS=Larimichthys crocea GN=BOP1 PE=3 SV=1 E(blastx)=3e-77
isogroup57657	Histone-binding protein RBBP4 OS=Amazona aestiva GN=AAES_178610 PE=4 SV=1 E(blastx)=7e-44
isogroup60423	Zn-dependent peptidases, insulinase domain-containing protein (Fragment) OS=Fundulus heteroclitus PE=4 SV=1 E(blastx)=9e-16
isogroup63856	Ribonuclease E OS=Acinetobacter junii NIPH 182 GN=rne PE=3 SV=1 E(blastx)=7e-42
isogroup40432	ATPase family AAA domain-containing protein 3 OS=Larimichthys crocea GN=EH28_03073 PE=4 SV=1 E(blastx)=4e-60
isogroup30680	Glucoside xylosyltransferase 1 OS=Fundulus heteroclitus PE=4 SV=1 E(blastx)=7e-29
isogroup42592	IL-4RA protein 2 membrane anchored form (Fragment) OS=Fundulus heteroclitus PE=4 SV=1 E(blastx)=3e-16
isogroup16091	Aminopeptidase-like 1 OS=Nothobranchius korthausae GN=NPEPL1 PE=4 SV=1 E(blastx)=3e-103
isogroup14597	Mitogen-activated protein kinase OS=Fundulus heteroclitus PE=4 SV=1 E(blastx)=1e-08
isogroup20432	Nucleotide-binding oligomerization domain-containing protein 1 (Fragment) OS=Fundulus heteroclitus PE=4 SV=1 E(blastx)=4e-44
isogroup16399	E3 ubiquitin/ISG15 ligase TRIM25 OS=Larimichthys crocea GN=EH28_01789 PE=4 SV=1 E(blastx)=2e-44
isogroup24645	F-box only protein 22 OS=Fundulus heteroclitus PE=4 SV=1 E(blastx)=1e-65
isogroup23324	Band 4.1 4B-like protein OS=Fundulus heteroclitus PE=4 SV=1 E(blastx)=9e-40
isogroup62812	Thiopurine S-methyltransferase OS=Fundulus heteroclitus PE=3 SV=1 E(blastx)=7e-13
isogroup12158	DNA-directed RNA polymerases I and III subunit RPAC1 OS=Larimichthys crocea GN=EH28_09246 PE=4 SV=1 E(blastx)=1e-131
isogroup20002	U5 small nuclear ribonucleoprotein 40 kDa protein OS=Ictalurus furcatus GN=SNR40 PE=2 SV=1 E(blastx)=3e-19
isogroup44556	Insulin-like growth factor 2 mRNA-binding protein 2 OS=Larimichthys crocea GN=EH28_03779 PE=4 SV=1 E(blastx)=2e-26
isogroup16584	ADP-ribosylation factor GTPase activating protein 1 (Fragment) OS=Nothobranchius kadleci GN=ARFGAP1 PE=4 SV=1 E(blastx)=2e-106
isogroup4572	Amino acid transporter OS=Oreochromis niloticus GN=LOC100709518 PE=3 SV=1 E(blastx)=3e-73
isogroup80655	50S ribosomal protein L6 OS=Acinetobacter venetianus (strain ATCC 31012 / CIP 110063 / RAG-1) GN=rplF PE=3 SV=1 E(blastx)=5e-37
isogroup3326	Phospholipase A2, group XV OS=Aphyosemion striatum GN=PLA2G15 PE=4 SV=1 E(blastx)=3e-21
isogroup11601	Leucine-rich repeat-containing G protein coupled receptor 8 OS=Cynoglossus semilaevis GN=LGR8 PE=2 SV=1 E(blastx)=2e-09
isogroup52591	Serine/threonine-protein kinase VRK2 OS=Larimichthys crocea GN=EH28_07187 PE=4 SV=1 E(blastx)=5e-14
isogroup4665	PPUP5683 (Fragment) OS=Poeciliopsis prolifica GN=PPUP5683 PE=4 SV=1 E(blastx)=1e-23
isogroup41708	KLC4 (Fragment) OS=Poeciliopsis prolifica GN=KLC4 PE=4 SV=1 E(blastx)=3e-07
isogroup62320	Transposase IstA (Fragment) OS=Acidovorax sp. NO-1 GN=KYG_16190 PE=4 SV=1 E(blastx)=3e-39
isogroup55018	Patatin phospholipase domain-containing 7-like protein OS=Fundulus heteroclitus PE=4 SV=1 E(blastx)=1e-07
isogroup7908	THO complex subunit 7 homolog OS=Dicentrarchus labrax GN=THOC7 PE=4 SV=1 E(blastx)=4e-124
isogroup15730	Complement factor H-related protein 1 OS=Larimichthys crocea GN=EH28_04455 PE=4 SV=1 E(blastx)=1e-10
isogroup16344	Gastrula zinc finger protein OS=Larimichthys crocea GN=EH28_07059 PE=4 SV=1 E(blastx)=7e-34
isogroup12705	Renin receptor-like protein (Fragment) OS=Equus caballus GN=ATP6AP2 PE=2 SV=1 E(blastx)=7e-06
isogroup42064	Phosphomannomutase OS=Oreochromis niloticus GN=LOC100707130 PE=3 SV=1 E(blastx)=4e-33
isogroup41572	Phosphotidylinositol transfer protein, beta (Fragment) OS=Aphyosemion striatum GN=PITPNB PE=4 SV=1 E(blastx)=6e-28
isogroup6121	Sel-1 suppressor of lin-12-like OS=Aphyosemion striatum GN=SEL1L PE=4 SV=1 E(blastx)=1e-46
isogroup51679	Myelin-oligodendrocyte glycoprotein OS=Larimichthys crocea GN=EH28_11176 PE=4 SV=1 E(blastx)=3e-16
isogroup41914	Signal transducer and activator of transcription OS=Gasterosteus aculeatus PE=3 SV=1 E(blastx)=2e-53
isogroup12645	Deoxynucleoside triphosphate triphosphohydrolase SAMHD1 OS=Fundulus heteroclitus PE=4 SV=1 E(blastx)=6e-14
isogroup59995	Apolipoprotein B-100 OS=Larimichthys crocea GN=EH28_11263 PE=4 SV=1 E(blastx)=2e-29
isogroup29611	Allantoicase, putative OS=Fundulus heteroclitus PE=4 SV=1 E(blastx)=4e-63
isogroup453	Stonustoxin subunit alpha OS=Larimichthys crocea GN=EH28_01062 PE=4 SV=1 E(blastx)=2e-96
isogroup66584	Glucose-6-phosphatase (Fragment) OS=Trachinotus ovatus PE=2 SV=1 E(blastx)=2e-21
isogroup54013	Uridine-cytidine kinase-like 1 OS=Larimichthys crocea GN=EH28_01917 PE=4 SV=1 E(blastx)=6e-26
isogroup51686	Chromosome 1 SCAF14998, whole genome shotgun sequence (Fragment) OS=Tetraodon nigroviridis GN=GSTENG00029359001 PE=4 SV=1 E(blastx)=2e-27
isogroup3297	Transmembrane protein 69 OS=Larimichthys crocea GN=EH28_07493 PE=4 SV=1 E(blastx)=2e-125
isogroup81119	TDRD3 (Fragment) OS=Poeciliopsis prolifica GN=TDRD3 PE=4 SV=1 E(blastx)=2e-30
isogroup7589	Alpha2-macroglobulin (Fragment) OS=Lepomis macrochirus PE=2 SV=1 E(blastx)=3e-84
isogroup20118	Integrin alpha FG-GAP repeat containing 1 OS=Nothobranchius kuhntae GN=ITFG1 PE=4 SV=1 E(blastx)=5e-104
isogroup79853	POMT1 (Fragment) OS=Poeciliopsis prolifica GN=POMT1 PE=4 SV=1 E(blastx)=5e-24
isogroup2140	Deoxyribonuclease OS=Gasterosteus aculeatus PE=3 SV=1 E(blastx)=1e-124
isogroup50412	'Short/branched chain specific acyl-CoA dehydrogenase, mitochondrial ' OS=Dicentrarchus labrax GN=ACADSB PE=3 SV=1 E(blastx)=1e-56
isogroup65962	Peptidase inhibitor 15a OS=Nothobranchius rachovii GN=PI15A PE=3 SV=1 E(blastx)=3e-16
isogroup71628	RNA-binding protein 5 OS=Dicentrarchus labrax GN=RBM5 PE=4 SV=1 E(blastx)=1e-47
isogroup10809	LYAM2 (Fragment) OS=Poeciliopsis prolifica GN=LYAM2 PE=4 SV=1 E(blastx)=1e-79
isogroup69233	A1A1B (Fragment) OS=Poeciliopsis prolifica GN=A1A1B PE=4 SV=1 E(blastx)=1e-37
isogroup26475	Protein phosphatase 1, regulatory subunit 12C (Fragment) OS=Nothobranchius kadleci GN=PPP1R12C PE=4 SV=1 E(blastx)=1e-50
isogroup29246	Endonuclease 8 3-like protein OS=Fundulus heteroclitus PE=4 SV=1 E(blastx)=9e-74
isogroup6953	UPF0454 protein OS=Larimichthys crocea GN=EH28_03408 PE=4 SV=1 E(blastx)=1e-79
isogroup1301	Ubiquitin carboxyl-terminal hydrolase OS=Larimichthys crocea GN=EH28_03650 PE=3 SV=1 E(blastx)=2e-140
isogroup61880	Dyslexia susceptibility 1 candidate gene 1 protein OS=Fundulus heteroclitus PE=4 SV=1 E(blastx)=6e-24
isogroup72169	Sodium-and chloride-dependent taurine transporter (Fragment) OS=Fundulus heteroclitus PE=4 SV=1 E(blastx)=1e-34
isogroup9853	Ubiquitin-conjugating enzyme E2 C OS=Larimichthys crocea GN=EH28_02153 PE=3 SV=1 E(blastx)=2e-98
isogroup37983	Bile salt export pump OS=Fundulus heteroclitus PE=4 SV=1 E(blastx)=2e-19
isogroup6628	YbeY metallopeptidase (Putative) (Fragment) OS=Aphyosemion striatum GN=YBEY PE=3 SV=1 E(blastx)=1e-103
isogroup9545	GTPase IMAP family member 4 OS=Fundulus heteroclitus PE=4 SV=1 E(blastx)=6e-82
isogroup9863	Delta-like protein OS=Takifugu rubripes GN=DLL4 (1 of many) PE=4 SV=1 E(blastx)=2e-83
isogroup3316	Myosin light polypeptide 6 (Fragment) OS=Fundulus heteroclitus PE=4 SV=1 E(blastx)=6e-108
isogroup75986	ELKS/Rab6-interacting/CAST family member 1 OS=Larimichthys crocea GN=EH28_09261 PE=4 SV=1 E(blastx)=2e-24
isogroup76839	C-type lectin domain family 17, member A OS=Larimichthys crocea GN=EH28_11392 PE=4 SV=1 E(blastx)=6e-08
isogroup52548	Chromosome 1 SCAF14632, whole genome shotgun sequence (Fragment) OS=Tetraodon nigroviridis GN=GSTENG00019889001 PE=3 SV=1 E(blastx)=4e-20
isogroup59403	Chromosome 16 SCAF14537, whole genome shotgun sequence (Fragment) OS=Tetraodon nigroviridis GN=GSTENG00014893001 PE=4 SV=1 E(blastx)=5e-20
isogroup35747	Adenylyl-sulfate kinase OS=Oncorhynchus mykiss GN=GSONMT00025118001 PE=3 SV=1 E(blastx)=8e-57
isogroup51418	Type II antifreeze protein (Fragment) OS=Epinephelus bruneus PE=2 SV=1 E(blastx)=9e-25
isogroup16325	Peptidase domain containing associated with muscle regeneration 1 (Fragment) OS=Nothobranchius kadleci GN=PAMR1 PE=4 SV=1 E(blastx)=3e-110
isogroup49060	Acyl-CoA dehydrogenase family member 11 OS=Larimichthys crocea GN=EH28_04551 PE=4 SV=1 E(blastx)=2e-42
isogroup25907	Amine oxidase (Fragment) OS=Gasterosteus aculeatus PE=3 SV=1 E(blastx)=3e-85
isogroup3049	Interferon-induced protein 44 OS=Larimichthys crocea GN=EH28_08094 PE=4 SV=1 E(blastx)=1e-38
isogroup1754	Sodium/potassium-transporting ATPase subunit beta OS=Oryzias latipes GN=LOC100049523 PE=3 SV=1 E(blastx)=9e-23
isogroup21189	NFIL3 (Fragment) OS=Poeciliopsis prolifica GN=NFIL3 PE=4 SV=1 E(blastx)=9e-62
isogroup68116	3-oxo-5-beta-steroid 4-dehydrogenase OS=Fundulus heteroclitus PE=4 SV=1 E(blastx)=7e-16
isogroup1868	Estradiol 17-beta-dehydrogenase 2 (Fragment) OS=Fundulus heteroclitus PE=3 SV=1 E(blastx)=2e-180
isogroup4994	RU2A OS=Poeciliopsis prolifica GN=RU2A PE=4 SV=1 E(blastx)=2e-35
isogroup29549	ERGI3 (Fragment) OS=Poeciliopsis prolifica GN=ERGI3 PE=4 SV=1 E(blastx)=2e-66
isogroup34572	Coiled-coil domain-containing protein 173 OS=Fundulus heteroclitus PE=4 SV=1 E(blastx)=2e-07
isogroup2121	ATP-binding cassette sub-family F member 2 OS=Larimichthys crocea GN=EH28_02388 PE=4 SV=1 E(blastx)=2e-153
[truncated: 21,322 more rows]
