# Supplementary material for: Comparative transcriptomics of sympatric species of coral reef fishes (genus: Haemulon)
Source: PeerJ. 2019 Mar 1;7:e6541. doi: 10.7717/peerj.6541 (PMC6398375; doi:10.7717/peerj.6541)
Supplement: Supplemental Information 6 [file peerj-07-6541-s006.zip › Hmacrostomum-assembly&annotation/hmacro-iso2GO-2017_iso2go.tab]

TR23763|c1_g6_i2	GO:0005737;GO:0005634
TR46324|c0_g2_i1
TR43832|c3_g4_i4	GO:0016324;GO:0016323;GO:0016021;GO:0005886;GO:0005355;GO:0005351;GO:0022857;GO:0015143;GO:0015758;GO:0046415
TR35016|c1_g4_i4	GO:0016021;GO:0005765;GO:0031419;GO:0006810
TR31934|c0_g4_i1	GO:0005789;GO:0000139;GO:0016021;GO:0005811;GO:0003841;GO:0047184;GO:0047192;GO:0005509;GO:0008654
TR18653|c0_g1_i1	GO:0005737;GO:0005829;GO:0005886;GO:0005524;GO:0004709;GO:0046872;GO:0031434;GO:0030154;GO:0035556;GO:0007275;GO:0043066;GO:0009968;GO:0070374;GO:0006468
TR37307|c0_g1_i1	GO:0044297;GO:0005813;GO:0005737;GO:0005829;GO:0030425;GO:0070062;GO:0030496;GO:0005654;GO:0005886;GO:0031683;GO:0005525;GO:0003924;GO:0046872;GO:0004871;GO:0007193;GO:0007049;GO:0051301;GO:0008283;GO:0007213
TR8829|c3_g2_i3	GO:0030054;GO:0005913;GO:0005911;GO:0001533;GO:0030057;GO:1990124;GO:0005654;GO:0005886;GO:0045294;GO:0098641;GO:0050839;GO:0019899;GO:0070268;GO:0002159;GO:0090002;GO:0031424;GO:1902373;GO:0010628;GO:0016337
TR28527|c0_g2_i1	GO:0005743;GO:0005762;GO:0003735;GO:0070125;GO:0070124
TR41531|c0_g5_i1	GO:0005694;GO:0034457;GO:0005730;GO:0005654;GO:0005732;GO:0032040;GO:0003723;GO:0030490;GO:0010923;GO:0006396;GO:0008380;GO:0000375;GO:0006364
TR37379|c0_g6_i1	GO:0030877;GO:0000777;GO:0005737;GO:0005829;GO:0005815;GO:0016607;GO:0005634;GO:0005524;GO:0001948;GO:0000287;GO:0042277;GO:0051219;GO:0004672;GO:0004674;GO:0051301;GO:0045104;GO:0007067;GO:0090090;GO:0018105;GO:0006909;GO:0006468;GO:0008360;GO:0043278;GO:0016055
TR30478|c0_g1_i1	GO:1905053
TR41706|c0_g2_i1	GO:0017101;GO:0005737;GO:0005829;GO:0070062;GO:0016020;GO:0002161;GO:0005524;GO:0051020;GO:0004822;GO:0000049;GO:0006428;GO:0001649;GO:0006418
TR26321|c1_g1_i1	GO:0005922;GO:0016021;GO:0007154
TR12921|c0_g2_i2	GO:0000786;GO:0005634;GO:0005524;GO:0003677;GO:0004386;GO:0031625;GO:0004842;GO:0008270;GO:0006974;GO:0006281;GO:0006334;GO:0000209
TR46115|c0_g1_i1	GO:0005737;GO:0005829;GO:0005783;GO:0030176;GO:0016020;GO:0031966;GO:0005739;GO:0043234;GO:0097718;GO:0005528;GO:0042802;GO:0046872;GO:0003755;GO:0006915;GO:0043010;GO:0001708;GO:0061077;GO:0021904;GO:0035556;GO:0035264;GO:0043066;GO:0001933;GO:0030513;GO:0007224;GO:0016032
TR3777|c6_g11_i1	GO:0005615;GO:0005579;GO:0044218;GO:0005886;GO:0001906;GO:0006957;GO:0006958;GO:0019835;GO:0051260
TR20124|c0_g1_i1	GO:0070062;GO:0005615;GO:0005578;GO:0005201;GO:0008201
TR31750|c0_g1_i1	GO:0016021;GO:0016844;GO:0009058
TR7530|c2_g1_i1	GO:0005829;GO:0004397;GO:0006548;GO:0019556;GO:0019557
TR30535|c0_g5_i1	GO:0005634;GO:0003677;GO:0003700;GO:0006915;GO:0045944;GO:0006351
TR29323|c0_g3_i1	GO:0060271;GO:0061371;GO:0032474
TR41168|c3_g3_i1	GO:0005634;GO:0005524;GO:0004003;GO:0016887;GO:0000166;GO:0006974;GO:0006338;GO:0006281
TR44395|c0_g1_i1	GO:0016324;GO:0005737;GO:0005794;GO:0016021;GO:0043231;GO:0005765;GO:0005764;GO:0001917;GO:0006915;GO:0006914;GO:0045494;GO:0010506;GO:0007601
TR2487|c0_g1_i1	GO:0016021;GO:0005886;GO:0016529;GO:0033017;GO:0005262;GO:0005509;GO:0005516;GO:0005219;GO:0005245;GO:0071313;GO:0006936;GO:0043931;GO:0003151;GO:0051209;GO:0014808;GO:0048741;GO:0043588
TR25376|c0_g2_i1	GO:0043248
TR960|c0_g8_i1	GO:0009986;GO:0005783;GO:0031012;GO:0005576;GO:0005615;GO:0005796;GO:0005886;GO:0004175;GO:0008201;GO:0048406;GO:0004252;GO:0070268;GO:0007368;GO:0009100;GO:0042157;GO:0032455;GO:0032902;GO:0016486;GO:0016485;GO:0030510;GO:0032940;GO:0007354
TR17082|c0_g2_i1	GO:0005737;GO:0005829;GO:0070062;GO:0005720;GO:0000788;GO:0005730;GO:0005634;GO:0005886;GO:0000151;GO:0035064;GO:0031625;GO:0004842;GO:0045892;GO:0044030;GO:0006351
TR14993|c0_g1_i1	GO:0005829;GO:0009000;GO:0016740
TR2312|c0_g2_i3	GO:0005887;GO:0045121;GO:0005886;GO:0008528;GO:0001632;GO:0004974;GO:0000166;GO:0007186;GO:0006955;GO:0006954;GO:0006928;GO:0006936;GO:0007218;GO:0007200
TR14729|c0_g1_i1	GO:0016324;GO:0005813;GO:0005829;GO:0030139;GO:0005886;GO:0030742;GO:0005085;GO:0070300;GO:0017016;GO:0030033;GO:0043547;GO:0072659;GO:0007265;GO:0043087
TR8105|c0_g2_i1	GO:0005737;GO:0000151;GO:0034450;GO:0006511
TR3807|c0_g1_i1	GO:0030176;GO:0061513;GO:0008643;GO:0015760;GO:0035435
TR46403|c0_g5_i1	GO:0005829;GO:0012505;GO:0005622;GO:0016020;GO:0005096;GO:0017137;GO:0090630;GO:0006886;GO:0031338
TR30910|c2_g2_i1	GO:0004190;GO:0003676;GO:0003964;GO:0004523;GO:0015074;GO:0006310;GO:0075713;GO:0046718;GO:0044826
TR19530|c0_g1_i1	GO:0005794;GO:0005634;GO:0003677;GO:0046872;GO:0000978;GO:0043565;GO:0003700;GO:0001078;GO:0007276;GO:0010629;GO:0000122;GO:0045892;GO:0045944;GO:0006461;GO:0021762;GO:0006351
TR25912|c0_g3_i1	GO:0016021;GO:0019706
TR7081|c0_g1_i1	GO:0010008;GO:0000139;GO:0016021;GO:0005886;GO:0015297;GO:0005524;GO:0005247
TR13288|c0_g4_i1	GO:0070062;GO:0008446;GO:0042802;GO:0070401;GO:0042351;GO:0019673;GO:0007219
TR40112|c2_g1_i2	GO:0005912;GO:0030054;GO:0005911;GO:0005829;GO:0016607;GO:0005654;GO:0005886;GO:0045296;GO:0008022;GO:0017016;GO:0034332;GO:0007155;GO:0007267;GO:0090557;GO:0043547;GO:0032880;GO:0007165
TR1819|c0_g4_i3	GO:0000932;GO:0005524;GO:0004386;GO:0003723;GO:0035195;GO:0035279
TR4090|c7_g5_i1	GO:0005913;GO:0005737;GO:0098641;GO:0042802;GO:0002039;GO:0008270;GO:1900181;GO:0000122
TR8365|c0_g1_i1	GO:0005634;GO:0003723;GO:0000380;GO:0000395;GO:0048025;GO:0006355;GO:0006351
TR3538|c0_g1_i2	GO:0005847;GO:0005654;GO:0019899;GO:0035925;GO:0031124;GO:0006379;GO:0006406;GO:0006378;GO:0000398;GO:0098789;GO:0006369;GO:0006388
TR24488|c0_g1_i1	GO:0071013;GO:0035145;GO:0003723;GO:0006397;GO:0051028;GO:0000184;GO:0008380
TR20704|c0_g1_i1	GO:0016021;GO:0032039;GO:0005622;GO:0016020;GO:0031965;GO:0005654;GO:0016180;GO:0042795
TR23708|c0_g2_i1	GO:0005739;GO:0050662;GO:0008743;GO:0019518
TR9407|c0_g1_i1	GO:0005905;GO:0030136;GO:0005829;GO:0005886;GO:0098835;GO:0035091;GO:0005546;GO:0001786;GO:0048268;GO:0072583;GO:0010324;GO:0061024;GO:0072659;GO:0048488
TR20736|c0_g4_i1	GO:0005829;GO:0000139;GO:0005795;GO:0017119;GO:0032403;GO:0008565;GO:0007030;GO:0006891
TR42426|c0_g1_i1	GO:0005642;GO:0015030;GO:0005737;GO:0005829;GO:0043231;GO:0030529;GO:0000776;GO:0016020;GO:0005635;GO:0031965;GO:0005730;GO:0005654;GO:0005634;GO:0005049;GO:0005487;GO:0019904;GO:0008536;GO:0003723;GO:0005215;GO:0075733;GO:0051028;GO:0000122;GO:0006611;GO:0034504;GO:0010824;GO:0043488;GO:0042176;GO:0046825;GO:0042493;GO:0000055;GO:0000056;GO:0000054;GO:0007062;GO:0016032
TR40519|c0_g1_i1	GO:0005737;GO:0048471;GO:0042802;GO:0046982;GO:0042803;GO:0000086;GO:2001235;GO:0046330;GO:0043406
TR30297|c0_g6_i1
TR33198|c1_g8_i1	GO:0071013;GO:0070062;GO:0005730;GO:0005654;GO:0005634;GO:0005682;GO:0005524;GO:0004004;GO:0003723;GO:0000354;GO:0000398;GO:0010501;GO:0008380;GO:0000375
TR35589|c1_g1_i1	GO:0005829;GO:0005654;GO:0005634;GO:0008270;GO:0010508
TR11669|c0_g5_i1	GO:0005905;GO:0030136;GO:0005737;GO:0005634;GO:0005092;GO:0071230;GO:0006897;GO:0030308;GO:0008285;GO:0034260;GO:0032007;GO:0010508;GO:0061462;GO:0050790
TR6777|c1_g1_i1	GO:0005737;GO:0005634;GO:0070888;GO:0046983;GO:0003714;GO:0045892;GO:0048511;GO:0006351
TR2751|c2_g3_i3	GO:0005794;GO:0003700;GO:0009653
TR34784|c3_g2_i2	GO:0005737;GO:0005516;GO:0004123;GO:0003962;GO:0080146;GO:0044540;GO:0030170;GO:0071266;GO:0019344;GO:0019343;GO:0070814;GO:0043066;GO:0043123;GO:0051092;GO:0044524;GO:0018272;GO:0019346
TR21782|c0_g3_i1	GO:0016021
TR11309|c0_g1_i1	GO:0005737;GO:0005856;GO:0005925;GO:0005096;GO:0005543;GO:0030036;GO:0051056;GO:0007165
TR15365|c0_g1_i1	GO:0005829;GO:0005886;GO:0004108;GO:0006099
TR3496|c1_g4_i1	GO:0003823
TR20127|c1_g1_i2
TR29420|c0_g1_i1	GO:0046872
TR8990|c0_g5_i1	GO:0071013;GO:0005654;GO:0005681;GO:0003723;GO:0008270;GO:0006397;GO:0000398
TR11954|c0_g1_i1	GO:0005737;GO:0004812;GO:0005524;GO:0046872;GO:0043039;GO:0006400
TR7300|c0_g1_i1	GO:0005739;GO:0003677;GO:0008297;GO:0043504;GO:0006264
TR4000|c0_g1_i1	GO:0005875;GO:0005524;GO:0061631;GO:0061630;GO:0031625;GO:0031145;GO:0051276;GO:0001745;GO:0001751;GO:0048132;GO:0030718;GO:0007140;GO:0007067;GO:0022008;GO:0016322;GO:0097039;GO:0000209;GO:0016567;GO:0042787;GO:0031647;GO:0045676;GO:0007286;GO:0006511
TR44408|c0_g1_i1	GO:0005737;GO:0070062;GO:0004046;GO:0042802;GO:0046872;GO:0008237;GO:0006520
TR13168|c1_g1_i1	GO:0005737;GO:0010494;GO:0005829;GO:0000792;GO:0016020;GO:0005739;GO:0005730;GO:0005634;GO:0001520;GO:0043186;GO:0000932;GO:0016442;GO:0097227;GO:0005524;GO:0004004;GO:0045296;GO:0019904;GO:0003723;GO:0033962;GO:0045665;GO:0006417;GO:0010501;GO:0007283;GO:0019827;GO:0019074
TR40195|c0_g1_i1	GO:0005737;GO:0005635;GO:0005654;GO:0042788;GO:0005524;GO:0016887;GO:0043022;GO:0008494;GO:0045727;GO:0006413
TR33719|c0_g3_i1	GO:0005737;GO:0070062;GO:0005634;GO:0019784;GO:0004843;GO:0043130;GO:0031625;GO:0002250;GO:0006974;GO:0071347;GO:0006281;GO:2000780;GO:1901315;GO:0071108
TR30715|c2_g1_i1	GO:0016021;GO:0006810
TR44258|c1_g2_i1	GO:0005789;GO:0016021;GO:0005634
TR32852|c2_g6_i1	GO:0005829;GO:0005634;GO:0022624;GO:0008541;GO:0005198;GO:0043248;GO:0048863;GO:0006511
TR33153|c0_g1_i1	GO:0005829;GO:0005964;GO:0005886;GO:0005516;GO:0004689;GO:0006091;GO:0005980;GO:0005977
TR25869|c0_g3_i1	GO:0099078;GO:0098574;GO:0031224;GO:0032418;GO:0072384
TR26040|c1_g1_i1	GO:0005829;GO:0000123;GO:0071339;GO:0031965;GO:0005654;GO:0000977;GO:0001228;GO:0008270;GO:0043984;GO:0043981;GO:0043982;GO:0045944;GO:1901796
TR36169|c0_g5_i2	GO:0035267;GO:0016580;GO:0000724;GO:0016575;GO:0043968;GO:0043967;GO:0040008;GO:0006355;GO:0006351
TR34784|c3_g3_i1	GO:0005737;GO:0005829;GO:0005516;GO:0004121;GO:0004123;GO:0003962;GO:0080146;GO:0044540;GO:0098607;GO:0030170;GO:0098606;GO:0071266;GO:0019344;GO:0019343;GO:0006749;GO:0050667;GO:0070814;GO:0043066;GO:0030308;GO:0008285;GO:0043123;GO:0051092;GO:0044524;GO:0018272;GO:0001887;GO:0019346
TR29371|c1_g7_i1	GO:0070062;GO:0043231;GO:0005730;GO:0005654;GO:0005634;GO:0005524;GO:0004003;GO:0001046;GO:0003677;GO:0042393;GO:0003723;GO:0006974;GO:0016569;GO:0060218;GO:0007517;GO:0006357;GO:0006351
TR3094|c1_g4_i1	GO:0005789;GO:0010008;GO:0000139;GO:0016021;GO:0031965;GO:0005634;GO:0005886;GO:0005524;GO:0004713;GO:0004714;GO:0071364;GO:0007173;GO:0007611
TR29872|c0_g2_i1	GO:0046872;GO:0003964;GO:0009036;GO:0006310;GO:0090305;GO:0032199;GO:0032197
TR6686|c0_g1_i1	GO:0005829;GO:0070062;GO:0016020;GO:0042803
TR40162|c0_g2_i1	GO:0005737;GO:0000287;GO:0004614;GO:0008973;GO:0046386;GO:0006006
TR2204|c0_g1_i1	GO:0005737;GO:0004029
TR29726|c0_g1_i1	GO:0003723
TR10731|c0_g1_i1	GO:0005737;GO:0005524;GO:0033265;GO:0004103;GO:0004104;GO:0008144;GO:0004305;GO:0042803;GO:0019695;GO:0006580;GO:0006656;GO:0006646;GO:1904681;GO:0009636
TR5832|c0_g1_i1	GO:0005737;GO:0005829;GO:0005739;GO:0043005;GO:0005654;GO:0005634;GO:0005524;GO:0004705;GO:0008134;GO:0071276;GO:0071310;GO:0034614;GO:0038095;GO:0007254;GO:0048666;GO:0018105;GO:0043065;GO:2001235;GO:0010628;GO:0010744;GO:0071803;GO:0061833;GO:0006468;GO:0042752;GO:0051090;GO:0009612;GO:0006950;GO:0048511
TR24280|c0_g2_i1	GO:0005737;GO:0047150;GO:0008270;GO:0006579;GO:0055123;GO:0009086;GO:0003323
TR32783|c13_g1_i1	GO:0005759;GO:0030060;GO:0042803;GO:0009060;GO:0005975;GO:0006475;GO:0006108;GO:0006099
TR29556|c0_g1_i1
TR7181|c0_g8_i1	GO:0005829;GO:0005782;GO:0047617;GO:0052689;GO:0006637;GO:0006631;GO:0035338
TR24602|c0_g2_i1	GO:0005829;GO:0070062;GO:0003839;GO:0042803;GO:0006750;GO:0001836
TR33055|c0_g1_i1	GO:0005737;GO:0003866;GO:0009073;GO:0009423
TR27276|c2_g3_i2	GO:0005737;GO:0005634;GO:0008270;GO:0006915;GO:0045087;GO:0045930;GO:1902187;GO:0043065
TR19954|c1_g3_i1	GO:0005634;GO:0005681;GO:0003729;GO:0008270;GO:0043065;GO:0000381;GO:0000245
TR19654|c0_g1_i1	GO:0005789;GO:0016021;GO:0008203
TR9938|c0_g1_i1	GO:0005576;GO:0007275
TR30084|c1_g2_i1	GO:0005829;GO:0005783;GO:0005794;GO:0048471;GO:0032587;GO:0042383;GO:0047555;GO:0046872;GO:0046069;GO:0046068;GO:0010613;GO:0007165
TR27419|c1_g3_i1	GO:0005737;GO:0005829;GO:0005851;GO:0005634;GO:0005085;GO:0003743;GO:0031369;GO:0007568;GO:0014002;GO:0048708;GO:0035690;GO:0021766;GO:0042552;GO:0032057;GO:0014003;GO:0001541;GO:0043065;GO:0045948;GO:0034976;GO:0009749;GO:0009408;GO:0010226;GO:0043434;GO:0006413
TR8396|c3_g11_i1	GO:0005737;GO:0005829;GO:0005634;GO:0019904;GO:0008134;GO:0061630;GO:0004842;GO:0008270;GO:0051607;GO:0045087;GO:0050768;GO:0045892;GO:0046597;GO:1902187;GO:0032897;GO:0046598
TR44677|c0_g1_i1	GO:0005737;GO:0016021;GO:0005811;GO:0016020;GO:0005886;GO:0004806;GO:0055088;GO:0010891;GO:0010898;GO:0019433
TR33520|c0_g4_i1	GO:0005623;GO:0005576;GO:0015232;GO:0046872;GO:0006879;GO:0071391
TR5356|c0_g2_i1	GO:0030863;GO:0032437;GO:0070062;GO:1903561;GO:0005916;GO:0043231;GO:0016328;GO:0016020;GO:0015630;GO:0043209;GO:0033270;GO:0030018;GO:0003779;GO:0045296;GO:0005509;GO:0005516;GO:0046982;GO:0030507;GO:0051693
TR44886|c0_g1_i3	GO:0005794;GO:0000139;GO:0005887;GO:0005456;GO:0005351;GO:0005975;GO:0006464;GO:0015782
TR39068|c0_g1_i1	GO:0005829;GO:0016020;GO:0005654;GO:0042393;GO:0008536;GO:0046332;GO:0045087;GO:0006606
TR37120|c0_g1_i1	GO:0005759;GO:0005763;GO:0005739;GO:0005654;GO:0003723;GO:0003735;GO:0008637
TR32547|c1_g9_i1	GO:0016021;GO:0005743;GO:0004152;GO:0006207;GO:0044205
TR45014|c2_g1_i1	GO:0005671;GO:0005634;GO:0070461;GO:0019899;GO:0035064;GO:0047485;GO:0016569;GO:0006355;GO:0006351
TR6839|c0_g3_i2	GO:0016324;GO:0016021;GO:0005886;GO:0033229;GO:0005313;GO:0015293;GO:0042883;GO:0070779;GO:0089711
TR8396|c3_g5_i1	GO:0005737;GO:0005634;GO:0008270;GO:0006915;GO:0045087;GO:0045930;GO:1902187;GO:0043065
TR22666|c0_g5_i1	GO:0005886;GO:0005891;GO:0046872;GO:0005245;GO:0070588;GO:0061337;GO:0050908
TR18911|c0_g2_i2	GO:0005737;GO:0005634;GO:0004563;GO:0015929;GO:0005975
TR36693|c0_g1_i1	GO:0043190;GO:0030288;GO:0015197;GO:0042938;GO:0055085
TR24598|c2_g9_i1	GO:0005622;GO:0005102;GO:0001783;GO:0006959;GO:0048305;GO:0035556;GO:0002230;GO:0043123
TR46039|c0_g8_i1	GO:0005739;GO:0005525;GO:0003924;GO:0003746;GO:0070125
TR23825|c0_g1_i1	GO:0005829;GO:0031901;GO:0010008;GO:0019898;GO:0005794;GO:0030027;GO:0005764;GO:0016020;GO:0030905;GO:0045296;GO:0005154;GO:0005158;GO:1990460;GO:0035091;GO:0046982;GO:0042803;GO:1990459;GO:0034498;GO:0006897;GO:0016197;GO:0006886;GO:0072673;GO:0045732;GO:0031623;GO:0042147;GO:0016050
TR4857|c0_g1_i1	GO:0005737;GO:0005634;GO:0000151;GO:0034450;GO:0000209;GO:0030433
TR9474|c0_g1_i1	GO:0005829;GO:0005739;GO:0005654;GO:0005634;GO:0005667;GO:0003677;GO:0019904;GO:0000981;GO:0003713;GO:0003700;GO:0008134;GO:0008283;GO:0006977;GO:0070345;GO:1900740;GO:0045944;GO:0006357;GO:0006351
TR8654|c0_g8_i1	GO:0005634;GO:0003677;GO:0046872;GO:0003700;GO:0006355;GO:0006351
TR46456|c0_g1_i2	GO:0005737;GO:0005829;GO:0005815;GO:0048471;GO:0005524;GO:0036312;GO:0007249;GO:1900016;GO:0050680;GO:0048147;GO:0043124;GO:0050728;GO:0045824;GO:0032687;GO:0032688;GO:0032715;GO:0032088;GO:1901223;GO:1900226;GO:0014067;GO:0032720;GO:0042110
TR31048|c0_g6_i1	GO:0005694;GO:0005730;GO:0005524;GO:0004004;GO:0003723;GO:0010501;GO:0006364
TR29602|c0_g1_i1	GO:0016324;GO:0016323;GO:0005923;GO:0030054;GO:0005737;GO:0031410;GO:0016021;GO:0033010;GO:0043220;GO:0061689;GO:0070830;GO:0045216;GO:0061028;GO:0007605
TR26476|c0_g1_i1	GO:0043190;GO:0005524;GO:0015594;GO:0015595
TR47466|c0_g1_i1	GO:0005737;GO:0005654;GO:0005634;GO:0046872;GO:0046983;GO:0000977;GO:0003700;GO:0006357
TR18639|c1_g2_i1	GO:0008289;GO:0007229;GO:0043313;GO:0007165
TR11252|c0_g1_i1	GO:0005737;GO:0005634;GO:0004519;GO:0046872;GO:0043022;GO:0007049;GO:0051301;GO:0070651;GO:0070966;GO:0070481;GO:0032790;GO:0071025;GO:0006412
TR36943|c0_g1_i1	GO:0030896;GO:0005694;GO:0043231;GO:0005654;GO:0008408;GO:0003684;GO:0008853;GO:0071479;GO:0000077;GO:0006281;GO:0051598;GO:0021762
TR30972|c0_g2_i1	GO:0016021;GO:0008201;GO:0004725;GO:0007155;GO:0097374
TR15793|c0_g3_i6	GO:0005829;GO:0070062;GO:0030529;GO:0016020;GO:0005654;GO:0005634;GO:0048471;GO:0045120;GO:0035770;GO:0003730;GO:1990715;GO:0097157;GO:0003723;GO:0044212;GO:0034198;GO:0007623;GO:0010467;GO:0000398;GO:0048025;GO:1902416;GO:0045727;GO:0000381;GO:1901652;GO:0006396
TR21794|c0_g1_i1	GO:0005783;GO:0016020;GO:0005635
TR6839|c0_g1_i1	GO:0016324;GO:0016021;GO:0005886;GO:0033229;GO:0005313;GO:0015293;GO:0042883;GO:0070779;GO:0089711
TR4536|c0_g1_i1	GO:0005829;GO:0005666;GO:0005730;GO:0005654;GO:0003899;GO:0003676;GO:0008270;GO:0051607;GO:0045087;GO:0006379;GO:0032481;GO:0006383
TR20736|c0_g9_i1	GO:0000139;GO:0017119;GO:0008565;GO:0033227;GO:0007030;GO:0006891
TR33415|c0_g1_i1	GO:0005634;GO:0003677;GO:0016740;GO:0032968;GO:0006367
TR19836|c0_g2_i1
TR32536|c2_g11_i1	GO:0005789;GO:0033116;GO:0005794;GO:0016021;GO:0016192
TR44384|c0_g1_i1	GO:0005829;GO:0034709;GO:0034715;GO:0034719;GO:0005681;GO:0005685;GO:0005687;GO:0003723;GO:0000387
TR24519|c0_g1_i2	GO:0005737;GO:0005789;GO:0070062;GO:0005528;GO:0003755;GO:0061077
TR28926|c6_g1_i1	GO:0005737;GO:0002161;GO:0005524;GO:0004823;GO:0006429
TR43802|c0_g2_i1	GO:0005737;GO:0005743;GO:0005759;GO:0005739;GO:0005730;GO:0005634;GO:0048037;GO:0008144;GO:0005542;GO:0000166;GO:0042803;GO:1990825;GO:0004799;GO:0000900;GO:0007568;GO:0051216;GO:0007623;GO:0048589;GO:0006231;GO:0006235;GO:0046078;GO:0019088;GO:0060574;GO:0097421;GO:0034097;GO:0042493;GO:0045471;GO:0051593;GO:0051384;GO:0046683;GO:0032570;GO:0009636;GO:0033189;GO:0035999;GO:0019860
TR17475|c0_g2_i1	GO:0005737;GO:0005829;GO:0031234;GO:0000139;GO:0005886;GO:0005086;GO:0008289;GO:0032012;GO:0030155;GO:0016192
TR20663|c0_g7_i1	GO:0032154;GO:0000777;GO:0030496;GO:0005739;GO:0016607;GO:0005730;GO:0072357;GO:0046872;GO:0004722;GO:0007049;GO:0051301;GO:0005977
TR4150|c1_g1_i1	GO:0070062;GO:1903561;GO:0000139;GO:0016021;GO:0016020;GO:0008375;GO:0003827;GO:0046872;GO:0001701;GO:0006486;GO:0006049
TR10069|c0_g1_i4	GO:0005737;GO:0012505;GO:0005615;GO:0031234;GO:0019898;GO:0030027;GO:0016020;GO:0005545;GO:0035091;GO:0005089;GO:0035025;GO:0045944;GO:0007266
TR7325|c0_g4_i2	GO:0016235;GO:0044753;GO:0044754;GO:0005776;GO:0005829;GO:0005783;GO:0070062;GO:0005770;GO:0000932;GO:0016605;GO:0000407;GO:0097225;GO:0042802;GO:0070530;GO:0042803;GO:0005080;GO:0042169;GO:0043130;GO:0031625;GO:0008270;GO:0006915;GO:0006914;GO:0030154;GO:0002376;GO:0016236;GO:0000423;GO:0044130;GO:0000122;GO:0016239;GO:0001934;GO:0051291;GO:0043122;GO:0061635;GO:0098780;GO:0006511
TR42968|c1_g5_i1	GO:0005737;GO:0016605;GO:0051717;GO:0008289;GO:0000287;GO:0030165;GO:0016314;GO:0051800;GO:0004438;GO:0004722;GO:0004725;GO:0008138;GO:0006915;GO:0046855;GO:0030336;GO:0008285;GO:0051895;GO:0051898;GO:0046856;GO:0006470;GO:0043491;GO:0010975;GO:0031647
TR40812|c2_g1_i1	GO:0005737;GO:0070062
TR36188|c6_g1_i2	GO:0005730;GO:0005654;GO:0003723;GO:0009383;GO:0000470;GO:0008284;GO:0006357;GO:0070475
TR5035|c0_g1_i2	GO:0000118;GO:0005730;GO:0005654;GO:0005634;GO:0003677;GO:0031491;GO:0042803;GO:0006355;GO:0006351
TR36534|c0_g1_i2	GO:0005634;GO:0003677;GO:0046872;GO:0006355;GO:0006351
TR4091|c0_g1_i3	GO:0005737;GO:0080048;GO:0005085;GO:0016787;GO:0000166;GO:0016779;GO:0006006
TR46296|c0_g2_i1	GO:0000777;GO:0000776;GO:0072686;GO:0031616;GO:0008168;GO:0003723;GO:0007049;GO:0051301;GO:0051661
TR31413|c0_g1_i1	GO:0005829;GO:0005789;GO:0032433;GO:0016020;GO:0031965;GO:0097038;GO:0005886;GO:0015485;GO:0006869
TR347|c0_g1_i1	GO:0042995;GO:0005737;GO:0005856;GO:0019898;GO:0045121;GO:0005634;GO:0048471;GO:0005886;GO:0043234;GO:0045202;GO:0003779;GO:0008013;GO:0005178;GO:0019904;GO:0030308
TR6604|c0_g3_i1	GO:0034704;GO:0031982;GO:0005262;GO:0005509;GO:0005544;GO:0055074;GO:0050819
TR4030|c0_g1_i1	GO:0005832;GO:0005524;GO:0044183;GO:0051082;GO:0006458;GO:0061077;GO:0001666
TR31748|c1_g1_i2	GO:0033503;GO:0005634;GO:0000151;GO:0042803;GO:0016740;GO:0031625;GO:0008270;GO:0033523;GO:0010390
TR25158|c0_g7_i1	GO:0005634;GO:0005681;GO:0003729;GO:0008270;GO:0043065;GO:0000381;GO:0000245
TR41703|c5_g2_i1	GO:0005737;GO:0005829;GO:0005802;GO:0003839;GO:0005112;GO:0006915;GO:0006751;GO:0045746;GO:0010955;GO:0022008;GO:0007219;GO:0006986
TR7817|c0_g2_i1	GO:0005524;GO:0016715;GO:0003723
TR39918|c2_g3_i1	GO:0070062;GO:0016021;GO:0005886;GO:0046007;GO:0031324;GO:0050710
TR25996|c1_g1_i1	GO:0004185
TR30344|c1_g9_i4	GO:0000139;GO:0016021;GO:0004559;GO:0030246;GO:0016799;GO:0004572;GO:0008270;GO:0006013;GO:0006491;GO:0006517;GO:0006486
TR1644|c1_g1_i1	GO:0005789;GO:0070062;GO:0016021;GO:0004871;GO:0043123;GO:0015031
TR40757|c0_g2_i1	GO:0005829;GO:0070062;GO:0005654;GO:0008124;GO:0042802;GO:0004505;GO:0051291;GO:0051289;GO:0006355;GO:0006729;GO:0006351
TR25874|c0_g1_i1	GO:0004345;GO:0050661;GO:0051156;GO:0006006;GO:0006739;GO:0006098
TR45276|c0_g1_i1	GO:0005737;GO:0030496;GO:0016607;GO:0008013;GO:0032794;GO:0031434;GO:0003755;GO:0050815;GO:0050816;GO:0007049;GO:2000146;GO:0070373;GO:0032091;GO:0042177;GO:0030512;GO:0090263;GO:0043547;GO:0001934;GO:0045944;GO:0051443;GO:0050821;GO:0042127;GO:0032465;GO:0060393;GO:1900180
TR30996|c0_g8_i1	GO:0071013;GO:0005737;GO:0016020;GO:0031965;GO:0005643;GO:0005524;GO:0004004;GO:0003723;GO:0051028;GO:0015031;GO:0010468;GO:0010501;GO:0008380
TR6717|c0_g1_i1	GO:0005829;GO:0016021;GO:0043231;GO:0016020;GO:0005743;GO:0005782;GO:0005778;GO:0005777;GO:0005524;GO:0016887;GO:0042626;GO:0005324;GO:0042803;GO:0043621;GO:0006635;GO:0006633;GO:0015910;GO:0007031;GO:0042493;GO:0014070;GO:0055085;GO:0042760
TR3308|c0_g2_i1	GO:0005829;GO:0005794;GO:0016607;GO:0048471;GO:0045296;GO:0051879;GO:0030154;GO:0061077;GO:0007517
TR16821|c0_g1_i1	GO:0071062;GO:0005604;GO:0072562;GO:0005783;GO:0070062;GO:0031012;GO:0005576;GO:0005615;GO:0005796;GO:0043231;GO:0048237;GO:0005518;GO:0050840;GO:0008201;GO:0042802;GO:0005178;GO:0030247;GO:0005044;GO:0007155;GO:0033627;GO:0007160;GO:0035987;GO:0030198;GO:0006955;GO:0097421;GO:0030195;GO:0010951;GO:0048709;GO:0010811;GO:0050731;GO:0032092;GO:0048260;GO:0014911;GO:0030949;GO:0090303;GO:0051258;GO:…
TR45124|c4_g1_i1	GO:0005634;GO:0003682;GO:0000993;GO:0006974;GO:0044783;GO:0071894;GO:0010390;GO:0045893;GO:0006351
TR15988|c0_g1_i1	GO:0030424;GO:0045178;GO:0005925;GO:0030426;GO:0005622;GO:0043005;GO:0005085;GO:0048365;GO:0090630;GO:0007409;GO:0045200;GO:0022027;GO:0000226;GO:0031175;GO:0033138;GO:1904754;GO:0050767;GO:0007264
TR4856|c2_g1_i3	GO:0016021
TR31957|c0_g1_i1	GO:0005524;GO:0003883;GO:0044210;GO:0006241;GO:0006541
TR30720|c1_g2_i1	GO:0015629;GO:0030424;GO:0044295;GO:0030054;GO:0005737;GO:0005829;GO:0005768;GO:0030175;GO:0030426;GO:0043229;GO:0030027;GO:0016020;GO:0045121;GO:0043005;GO:0043025;GO:0048471;GO:0005886;GO:0048787;GO:0031201;GO:0070044;GO:0070032;GO:0070033;GO:0043195;GO:0008076;GO:0048306;GO:0044325;GO:0017022;GO:0019904;GO:0047485;GO:0005484;GO:0000149;GO:0017075;GO:0005249;GO:0007409;GO:0048791;GO:0016197;GO:…
TR19320|c0_g1_i1	GO:0005737;GO:0005634;GO:0003682;GO:0070577;GO:0016569;GO:0006334;GO:0006357;GO:0006351
TR9137|c1_g1_i1	GO:0016021;GO:0031226;GO:0005886;GO:0097003;GO:0055100;GO:0042802;GO:0046872;GO:0046982;GO:0004872;GO:0033211;GO:0019395;GO:0007565;GO:0042593;GO:0007507;GO:0009755;GO:0030308;GO:0046326;GO:0007584;GO:0061042
TR34863|c0_g1_i1	GO:0005737;GO:0004842;GO:0008270;GO:0045087;GO:0010719;GO:0032897;GO:0043123;GO:0051092;GO:0051091;GO:0046596;GO:1902186
TR9256|c6_g3_i5	GO:0005789;GO:0031090;GO:0070330;GO:0020037;GO:0005506
TR44278|c0_g1_i1	GO:0005604;GO:0005829;GO:0005925;GO:0005887;GO:0016020;GO:0005886;GO:0005178;GO:0007155;GO:0016477;GO:0007166;GO:0031581;GO:0042098
TR8477|c0_g2_i1	GO:0016607;GO:0005681;GO:0003676;GO:0008270;GO:0006397;GO:0008380
TR38856|c0_g1_i1	GO:0005829;GO:0005666;GO:0016020;GO:0005654;GO:0003682;GO:0003677;GO:0003899;GO:0046872;GO:0051607;GO:0045087;GO:0032728;GO:1903955;GO:0032481;GO:1903146;GO:0006383;GO:0006351
TR23208|c0_g3_i1	GO:0005794;GO:0016021;GO:0016757;GO:0000271
TR20630|c0_g1_i1	GO:0045177;GO:0016323;GO:0005923;GO:0005783;GO:0016021;GO:0005770;GO:0070160;GO:0048471;GO:0005886;GO:0005802;GO:0032588;GO:0005524;GO:0005507;GO:0005375;GO:0004008;GO:0043682;GO:0008270;GO:0071280;GO:0071287;GO:0007623;GO:0060003;GO:0007595;GO:0051591;GO:0046688;GO:0010042;GO:1990637;GO:0010043
TR23647|c0_g1_i1	GO:0005829;GO:0005769;GO:0005634;GO:0005545;GO:0046872;GO:0034141;GO:0034145
TR17650|c0_g2_i2	GO:0016021;GO:0005886;GO:0005509;GO:0004930;GO:0007166
TR43787|c0_g1_i1	GO:0035578;GO:0005737;GO:0005829;GO:0005783;GO:0005788;GO:0031205;GO:0070062;GO:0005576;GO:1903561;GO:0016020;GO:0005790;GO:0051087;GO:0051787;GO:0019901;GO:0004860;GO:0070417;GO:0051607;GO:0036498;GO:0043066;GO:1903912;GO:0043312;GO:0036494;GO:0051603
TR31845|c0_g6_i1	GO:0005634;GO:0051575;GO:0003677;GO:0003887;GO:0046872;GO:0006287;GO:0071897;GO:0006260;GO:0000724;GO:0006303;GO:0006289
TR21019|c0_g1_i1	GO:0071797;GO:0016874;GO:0043130;GO:0008270;GO:0043123;GO:0097039
TR9143|c0_g3_i1	GO:0000438;GO:0005675;GO:0005634;GO:0003676;GO:0008270;GO:0006289;GO:0006468;GO:0006357;GO:0006366
TR664|c1_g1_i1	GO:0030054;GO:0005615;GO:0045202;GO:0050806
TR33048|c0_g1_i1	GO:0030131;GO:0030665;GO:0005794;GO:0008565;GO:0006886;GO:0016192
TR35294|c0_g1_i1	GO:0005730;GO:0008649
TR39431|c0_g2_i1	GO:0005829;GO:0008234;GO:0016920;GO:0006508
TR46390|c3_g4_i5	GO:0005737;GO:0005829;GO:0005654;GO:0005634;GO:0005667;GO:0035538;GO:0003677;GO:0046982;GO:0000978;GO:0003700;GO:0008134;GO:0001078;GO:0009653;GO:0071322;GO:0055089;GO:0042593;GO:0010255;GO:0035556;GO:0071157;GO:0090324;GO:0033137;GO:0045892;GO:0008284;GO:0045723;GO:0045821;GO:0046889;GO:0045944;GO:0045893;GO:2000505;GO:0006357;GO:0006355;GO:0006351;GO:0070328
TR23329|c0_g2_i1	GO:0005938;GO:0005911;GO:0005737;GO:0009898;GO:0005829;GO:0005769;GO:0005783;GO:0005925;GO:0005794;GO:0005770;GO:0005874;GO:0005739;GO:0005634;GO:0048471;GO:0005778;GO:0005524;GO:0004708;GO:0046872;GO:0030165;GO:0032947;GO:0043539;GO:0004712;GO:0004713;GO:0097110;GO:0004702;GO:0000187;GO:0060502;GO:0070371;GO:0060324;GO:0007507;GO:0060425;GO:0010629;GO:0036289;GO:0050772;GO:2000147;GO:0070374;GO:…
TR42599|c0_g1_i1	GO:0005783;GO:0005743;GO:0005739;GO:0005777;GO:0004092;GO:0006631;GO:0006810
TR35889|c0_g1_i1	GO:0005952;GO:0005813;GO:0097546;GO:0005737;GO:0043198;GO:0043197;GO:0070062;GO:0045121;GO:0005743;GO:0043025;GO:0048471;GO:0005886;GO:0030552;GO:0004862;GO:0008603;GO:0019904;GO:0034236;GO:0019901;GO:0031625;GO:0006631;GO:0007612;GO:2000480;GO:0097332;GO:0097338
TR47530|c3_g9_i1	GO:0005789;GO:0033116;GO:0016021;GO:0006629;GO:0019216
TR24381|c2_g1_i1	GO:0005829;GO:0035097;GO:0034709
TR4213|c0_g3_i1	GO:0001669;GO:0010008;GO:0016021;GO:0005765;GO:0030670;GO:0005886;GO:0016471;GO:0000220;GO:0051117;GO:0046961;GO:0015991;GO:0015986;GO:0006955;GO:0008286;GO:0034220;GO:0090383;GO:0016241;GO:0033572;GO:0007035;GO:0070072
TR15472|c0_g1_i1	GO:0031261;GO:0016604;GO:0000784;GO:0005664;GO:0005656;GO:0005654;GO:0000808;GO:0003688;GO:0006260;GO:0006270;GO:0000082;GO:0061351;GO:0006267
TR39484|c0_g1_i1	GO:0070062;GO:0005654;GO:0005634;GO:0017053;GO:0003677;GO:0003676;GO:0003723;GO:0001085;GO:0001191;GO:0000398;GO:0000122;GO:0045892;GO:0007219;GO:0050769;GO:0006351;GO:0016032
TR37015|c0_g2_i1	GO:0016021
TR29769|c2_g1_i5	GO:0005759;GO:0005739;GO:0008453;GO:0042802;GO:0016829;GO:0030170;GO:0030574;GO:0006554
TR20251|c1_g8_i1	GO:0005737;GO:0005634;GO:0005524;GO:0004707;GO:0007049;GO:0035556;GO:0010468;GO:0006355;GO:0006351
TR43749|c0_g1_i1	GO:0005813;GO:0000228;GO:0031965;GO:0005654;GO:0042802;GO:0046872;GO:0046983;GO:0000977;GO:0003700;GO:0004803;GO:0006357
TR13556|c0_g2_i1	GO:0016021;GO:0005741;GO:0042407
TR10880|c10_g2_i2	GO:0005789;GO:0031090;GO:0070330;GO:0020037;GO:0005506
TR35015|c0_g1_i1
TR12718|c0_g1_i4	GO:0005829;GO:0052666;GO:0009020;GO:0006400
TR2900|c1_g1_i1	GO:0005789;GO:0016021;GO:0043231;GO:0004310;GO:0016491;GO:0051996;GO:0006695;GO:0006696;GO:0045338;GO:0008299
TR27903|c3_g1_i1	GO:0005887;GO:0005267;GO:0005249;GO:0007588;GO:0006813
TR12451|c0_g4_i2	GO:0005737;GO:0070062;GO:0004046;GO:0042802;GO:0046872;GO:0008237;GO:0006520
TR42327|c0_g1_i1	GO:0005654;GO:0000786;GO:0005634;GO:0003677;GO:0071949;GO:0042393;GO:0032452;GO:0034648;GO:0034649;GO:0008270;GO:0043046;GO:0034720;GO:0007275;GO:0016579;GO:0044030;GO:0006349;GO:0006355;GO:0006351
TR8144|c0_g3_i1	GO:0005829;GO:0000287;GO:0004610;GO:0004614;GO:0005975;GO:0006041;GO:0019255;GO:0030097;GO:0006487;GO:0006493;GO:0007283;GO:0006048
TR6317|c1_g2_i1
TR41926|c0_g4_i2	GO:0000932;GO:0005524;GO:0004386;GO:0003723;GO:0035279
TR24146|c0_g1_i1	GO:0005634;GO:0003677;GO:0004879;GO:0043565;GO:0003707;GO:0008270;GO:0000122;GO:0045892;GO:0006351
TR31934|c0_g3_i1	GO:0005789;GO:0000139;GO:0016021;GO:0005811;GO:0003841;GO:0047184;GO:0047192;GO:0005509;GO:0008654
TR35988|c1_g1_i3	GO:0030136;GO:0005737;GO:0031410;GO:0030659;GO:0005829;GO:0070062;GO:0031234;GO:0005886;GO:0001726;GO:0005802;GO:0005545;GO:0071933;GO:0045296;GO:0035091;GO:0042803;GO:0031625;GO:0036089;GO:0006897;GO:0016197;GO:0006886;GO:0060988;GO:0000281;GO:0007067;GO:0097320;GO:0043547;GO:0051044;GO:0045860;GO:0032461;GO:0006898
TR38367|c1_g1_i1	GO:0005840;GO:0003735;GO:0006412
TR16304|c6_g2_i2	GO:0005737;GO:0003677;GO:0003723;GO:0006355
TR7605|c0_g1_i1	GO:0005829;GO:0101003;GO:0005815;GO:0072686;GO:0005886;GO:0032587;GO:0030667;GO:0003779;GO:0044325;GO:0005102;GO:0017048;GO:0003723;GO:0030041;GO:0071420;GO:0007010;GO:0043312;GO:0030335;GO:0035372;GO:2000145;GO:0008360;GO:0032886;GO:0051279;GO:0007605
TR38183|c0_g1_i1	GO:0031240;GO:0005639;GO:0005887;GO:0045121;GO:0043005;GO:0045211;GO:0043234;GO:0005524;GO:0005261;GO:0008144;GO:0004931;GO:0001614;GO:0008270;GO:0006919;GO:0006915;GO:0046513;GO:0007320;GO:0006811;GO:0019228;GO:0030168;GO:0043270;GO:0051291;GO:0051260;GO:0008217;GO:0051924;GO:0006940;GO:0003056;GO:0019229;GO:0033198;GO:0010033;GO:0002554;GO:0035249;GO:0042310
TR8459|c0_g3_i1	GO:0016323;GO:0030659;GO:0005887;GO:0008519;GO:0097272;GO:0072488;GO:0015696;GO:0015695
TR39413|c0_g9_i2	GO:0070062;GO:0031012;GO:0005576;GO:0005615;GO:1903561;GO:0005578;GO:0005509;GO:0050840;GO:0005201;GO:0010811
TR32807|c1_g3_i1	GO:0005730;GO:0005634;GO:0005681;GO:0050681;GO:0005524;GO:0030331;GO:0003730;GO:1990841;GO:0043021;GO:0003724;GO:0003713;GO:0000380;GO:0030521;GO:0001837;GO:0030520;GO:0072332;GO:0045445;GO:0000122;GO:0000956;GO:0043517;GO:0045944;GO:0061614;GO:0000381;GO:0060765;GO:0045667;GO:2001014;GO:0006357;GO:0048511
TR3886|c0_g2_i1	GO:0005884;GO:0030863;GO:0005829;GO:0045121;GO:0005886;GO:0030487;GO:0017124;GO:0006915;GO:0002376;GO:0046856
TR40507|c0_g2_i3	GO:0005737;GO:0005829;GO:0005634;GO:0009982;GO:0003723;GO:1990481;GO:0006400;GO:0031119
TR26755|c12_g1_i4	GO:0005813;GO:0005737;GO:0005829;GO:0012505;GO:0016020;GO:0005874;GO:0005730;GO:0005634;GO:0043234;GO:0030332;GO:0097371;GO:0051019;GO:0051059;GO:0019901;GO:0044389;GO:0030262;GO:0008283;GO:0030968;GO:0007095;GO:0044818;GO:1903363;GO:0043407;GO:0032088;GO:0044387;GO:0001933;GO:0071901;GO:1900182;GO:0031398;GO:1901798;GO:0045944;GO:0071569;GO:0000079;GO:0010921
TR20009|c8_g1_i2	GO:0005615;GO:0001872;GO:0003823;GO:0001848;GO:0004866;GO:0006957;GO:0006958;GO:0042742;GO:0006954
TR29287|c0_g1_i1	GO:0005634;GO:0046872;GO:0003950;GO:0003723
TR35774|c0_g6_i1	GO:0034704;GO:0031305;GO:0031224;GO:0005739;GO:1990246;GO:0019855;GO:0051560;GO:0006851;GO:0036444
TR36186|c0_g1_i1	GO:0005739;GO:0004672;GO:0045333
TR41474|c0_g1_i1	GO:0016021;GO:0005886;GO:0016493;GO:0006935;GO:0006954
TR16991|c0_g1_i1	GO:0043025;GO:0004115;GO:0048101;GO:0005516;GO:0004117;GO:0030552;GO:0046872;GO:0006198;GO:0046069;GO:0046676;GO:0051592;GO:0007608;GO:0007165
TR24778|c1_g2_i1	GO:0005783;GO:0005789;GO:0016021;GO:0016020;GO:0031965;GO:0030544;GO:0043623;GO:0070389;GO:0051085
TR22703|c0_g1_i1
TR21629|c0_g1_i1	GO:0005905;GO:0030136;GO:0005769;GO:0031901;GO:0070062;GO:0005634;GO:0030670;GO:0001750;GO:0005886;GO:0005802;GO:0005096;GO:0052745;GO:0004439;GO:0048365;GO:0060271;GO:0001701;GO:0046856;GO:0007165
TR3071|c1_g1_i1	GO:0005737;GO:0005634;GO:0005886;GO:0032587;GO:0008013;GO:0030837;GO:0030336;GO:0046627;GO:2000393;GO:0010977;GO:0035024;GO:1900028;GO:1900025;GO:0035413;GO:0030177;GO:0090303;GO:2000114;GO:0006355;GO:0006351
TR37120|c0_g2_i1	GO:0005743;GO:0005763;GO:0005739;GO:0005654;GO:0005525;GO:0003723;GO:0003735;GO:0097190;GO:0070125;GO:0070126
TR16611|c0_g3_i2	GO:0016021;GO:0005886;GO:0030246
TR46158|c1_g1_i1	GO:0005737;GO:0005844;GO:0008266;GO:0003723;GO:0048864
TR19550|c0_g2_i1	GO:0005737;GO:0005829;GO:0010008;GO:0005524;GO:0003676;GO:0051219;GO:0004672;GO:0004674;GO:0050830;GO:0051607;GO:0044565;GO:0007249;GO:0006954;GO:0045087;GO:0010629;GO:0032480;GO:0018105;GO:0018107;GO:0043123;GO:0032727;GO:0045359;GO:0032728;GO:0016239;GO:0033138;GO:0045944;GO:0032481;GO:1904417;GO:1901214;GO:0032479;GO:0009615;GO:0035666;GO:0032606
TR18425|c0_g1_i1	GO:0005829;GO:0005783;GO:0005615;GO:0005794;GO:0005634;GO:0030133;GO:0005125;GO:0000049;GO:0001525;GO:0006915;GO:0007155;GO:0006006;GO:0006954;GO:0006412
TR13980|c1_g1_i1	GO:0004519;GO:0046872;GO:0003964;GO:0006310
TR21314|c0_g2_i2	GO:0005737;GO:0005829;GO:0030425;GO:0012505;GO:0005789;GO:0000139;GO:0005765;GO:0005764;GO:0016020;GO:0005741;GO:0043025;GO:0005654;GO:0005942;GO:0016605;GO:0031931;GO:0031932;GO:0005524;GO:0016301;GO:0051219;GO:0019904;GO:0004672;GO:0019901;GO:0004674;GO:0043022;GO:0001030;GO:0001031;GO:0001032;GO:0001156;GO:0006207;GO:0043276;GO:0007420;GO:0055013;GO:0060048;GO:0007569;GO:0007050;GO:0016049;GO:…
TR44817|c0_g2_i1	GO:0031305;GO:0005739;GO:0005634;GO:0015234;GO:0006839;GO:0030974
TR35745|c0_g1_i1	GO:0005762;GO:0003735;GO:0032543;GO:0006412
TR8393|c1_g2_i1	GO:0005737;GO:0016605;GO:0003677;GO:0019966;GO:0032089;GO:0008270;GO:0043966;GO:0043967;GO:0050718;GO:0045618;GO:0048386;GO:0045893;GO:0060416;GO:0046683;GO:0032526
TR948|c0_g1_i2	GO:0004298;GO:0045893;GO:0006508
TR45634|c0_g2_i1	GO:0005737;GO:0005829;GO:0070062;GO:0050462;GO:0008781;GO:0047444;GO:0016051;GO:0006055
TR28747|c0_g1_i1	GO:0070419;GO:0005730;GO:0005524;GO:0003677;GO:0004677;GO:0006310;GO:0006303;GO:0001933;GO:0042752;GO:0048660;GO:0048511;GO:0072431
TR2616|c0_g11_i1	GO:0001669;GO:0005829;GO:0043020;GO:0005730;GO:0032010;GO:0009055;GO:0008022;GO:0048365;GO:0016175;GO:0002479;GO:0045454;GO:0006968;GO:0045087;GO:0045730;GO:0000302;GO:0042554;GO:0006801;GO:0048010
TR12404|c0_g3_i1	GO:0070971;GO:0005789;GO:0000139;GO:0030176;GO:0016020;GO:0005634;GO:0003677;GO:0005096;GO:0051020;GO:0005085;GO:0005090;GO:0048208;GO:0006888;GO:0036498;GO:0032527;GO:0009306;GO:0003400;GO:0006355;GO:0006351
TR35032|c0_g3_i2	GO:0031265;GO:0044297;GO:0005856;GO:0005829;GO:0031264;GO:0045121;GO:0005741;GO:0005739;GO:0043005;GO:0005654;GO:0097342;GO:0004197;GO:0097153;GO:0097199;GO:0097200;GO:0008234;GO:0035877;GO:0005123;GO:0042802;GO:0008233;GO:0032403;GO:0097110;GO:0005164;GO:0031625;GO:0097202;GO:0006919;GO:0097296;GO:0006915;GO:0097190;GO:0042113;GO:0007166;GO:0071260;GO:0071407;GO:0071550;GO:0097194;GO:0097191;GO:…
TR23285|c0_g3_i1	GO:0005739
TR6496|c0_g3_i3	GO:0016021;GO:0055085
TR27417|c0_g1_i1	GO:0016021;GO:0006865;GO:0006814
TR8538|c0_g1_i1	GO:0046872;GO:0004535;GO:0006397;GO:0048511
TR30851|c1_g1_i1	GO:0005776;GO:0031410;GO:0005794;GO:0006914;GO:0015031
TR21549|c1_g2_i1	GO:0005634;GO:0003677;GO:0006355;GO:0006351
TR12420|c0_g1_i1	GO:0005938;GO:0005815;GO:0030427;GO:0000922;GO:0004857;GO:0090527;GO:0000902;GO:1904428;GO:0031175
TR37945|c1_g4_i1	GO:0016021;GO:0030030;GO:0007275
TR14483|c0_g2_i1	GO:0005856;GO:0005886;GO:0030667;GO:0070821;GO:0043312
TR5584|c1_g3_i3	GO:0005634;GO:0003677;GO:0046872;GO:0006355;GO:0006351
TR38820|c1_g1_i1	GO:0005794;GO:0005887;GO:0045121;GO:0030670;GO:0005886;GO:0035355;GO:0071723;GO:0004872;GO:0035663;GO:0004888;GO:0007250;GO:0001775;GO:0071726;GO:0042742;GO:0042496;GO:0006955;GO:0006954;GO:0045087;GO:0050702;GO:0001774;GO:0002755;GO:0046209;GO:0043123;GO:0045410;GO:0043507;GO:1900227;GO:0050707;GO:0007165;GO:0042088;GO:0034150;GO:0002224;GO:0038124
TR28022|c0_g1_i1	GO:0016021;GO:0005886;GO:0004948;GO:0007166
TR30585|c2_g2_i3	GO:0015030;GO:0016604;GO:0005634;GO:0005683;GO:0071208;GO:0017069;GO:0071209;GO:0006397;GO:1900087;GO:0008380
TR42020|c2_g1_i1	GO:0005794;GO:0000139;GO:0016021;GO:0005457;GO:0008643;GO:0030259;GO:0045746
TR10516|c0_g1_i1	GO:0005856;GO:0005615;GO:0007165
TR15400|c282_g3_i1	GO:0005783;GO:0005789;GO:0070062;GO:0031090;GO:0008405;GO:0008404;GO:0008392;GO:0070330;GO:0020037;GO:0005506;GO:0071614;GO:0003958;GO:0019373;GO:0007565;GO:0043651;GO:0014070;GO:0001523
TR22419|c1_g7_i1	GO:0005813;GO:0005829;GO:0016591;GO:0005654;GO:0005634;GO:0000993;GO:0070940;GO:0008284;GO:0045944;GO:0010564;GO:0006351
TR21914|c0_g2_i1	GO:0016021;GO:0005770;GO:0030165;GO:0019887;GO:0038180;GO:0007399;GO:0045859
TR42097|c0_g2_i1	GO:0005930;GO:0005814;GO:0005813;GO:0036064;GO:0005794;GO:0030992;GO:0051642;GO:0060271;GO:0042073;GO:0061512
TR42854|c0_g3_i1	GO:0046872;GO:0006915
TR7443|c0_g2_i1	GO:0005737;GO:0005654;GO:0005634;GO:0005886;GO:0003755;GO:0061630;GO:0004842;GO:0034450;GO:0006457;GO:0072659;GO:0000209
TR42406|c0_g1_i1	GO:0005615;GO:0005794;GO:0005578;GO:0005509;GO:0005125;GO:0008083;GO:0004222;GO:0008270;GO:0051216;GO:0030154;GO:0001503
TR41602|c0_g2_i1	GO:0005737;GO:0005829;GO:0043231;GO:0005874;GO:0005635;GO:0005654;GO:0005634;GO:0003682;GO:0001047;GO:0001046;GO:0004407;GO:0001103;GO:0003713;GO:0003714;GO:0003700;GO:0008270;GO:0032922;GO:0006302;GO:0043153;GO:0045475;GO:1902499;GO:0043161;GO:0016925;GO:0040029;GO:0050727;GO:0010212;GO:0032496;GO:0007165;GO:0006351
TR23487|c0_g1_i1	GO:0070062;GO:0005887;GO:0007166
TR27623|c0_g2_i1	GO:0005930;GO:0036064;GO:0005737;GO:0030286;GO:0005874;GO:0097730;GO:0045504;GO:0003774;GO:0060271;GO:0042073;GO:0007275
TR20441|c0_g1_i1	GO:0035631;GO:0000785;GO:0009898;GO:0005856;GO:0005829;GO:0005783;GO:0005789;GO:0016020;GO:0005758;GO:0031966;GO:0005739;GO:0005634;GO:1905370;GO:0042802;GO:0008233;GO:0004252;GO:0008236;GO:0051082;GO:0007628;GO:0007568;GO:0044257;GO:0071363;GO:0034605;GO:0035458;GO:0034599;GO:0071300;GO:0006672;GO:0097194;GO:0030900;GO:0008630;GO:0007005;GO:0045786;GO:1904924;GO:1901215;GO:1902176;GO:0048666;GO:…
TR4977|c1_g1_i1
TR32219|c0_g2_i2	GO:0005737;GO:0031410;GO:0005829;GO:0044306;GO:0031965;GO:0005654;GO:0005634;GO:0043234;GO:0005509;GO:0050662;GO:0005525;GO:0003934;GO:0030742;GO:0003924;GO:0051019;GO:0042803;GO:0031369;GO:0008270;GO:0035998;GO:0042416;GO:0045776;GO:0050884;GO:0006809;GO:0010460;GO:0051000;GO:0051291;GO:0051260;GO:0042559;GO:0008217;GO:0014916;GO:0050999;GO:2000121;GO:0034341;GO:0032496;GO:0048265;GO:0034612;GO:…
TR19767|c0_g1_i1	GO:0005929;GO:0005737;GO:0005524;GO:0030145;GO:0004674;GO:0004702;GO:0051301;GO:0006974;GO:0000278;GO:0007067;GO:0045893;GO:0006468;GO:2000772;GO:1900062;GO:2001020
TR16441|c0_g1_i1	GO:0005634;GO:0035064;GO:0051287;GO:0004616
TR29405|c0_g1_i1	GO:0016021;GO:0031966;GO:0070469;GO:0008137;GO:0006120
TR41534|c1_g1_i1	GO:0005665;GO:0016020;GO:0000784;GO:0005654;GO:0005634;GO:0003682;GO:0003677;GO:0003899;GO:0046872;GO:0032549;GO:0003723;GO:0034587;GO:0006366
TR41531|c0_g10_i1	GO:0005694;GO:0034457;GO:0005730;GO:0005654;GO:0005732;GO:0032040;GO:0003723;GO:0030490;GO:0010923;GO:0006396;GO:0008380;GO:0000375;GO:0006364
TR16998|c0_g1_i1	GO:0097361;GO:0016226
TR47114|c0_g8_i1	GO:0005737;GO:0030529;GO:0005634;GO:0003677;GO:0046872;GO:0035925;GO:0061158;GO:0071364;GO:0044344;GO:0071385;GO:0097011;GO:1904628;GO:0071560;GO:0071356;GO:0060216;GO:0070371;GO:0030097;GO:0000165;GO:0006402;GO:0045599;GO:1901991;GO:2000737;GO:0000288;GO:0031086;GO:1900153;GO:0048793;GO:0045577;GO:0043488;GO:0048103;GO:0035019
TR8881|c0_g2_i1	GO:0005829;GO:0005942;GO:0005886;GO:0016303;GO:0035005;GO:0005524;GO:0046934;GO:0004674;GO:0001525;GO:0006909;GO:0046854;GO:0048015;GO:1903544;GO:0071548;GO:0043201;GO:0014870
TR16902|c0_g4_i1	GO:0005737;GO:0005634;GO:0003682;GO:0003677;GO:0046983;GO:0004871;GO:0003700;GO:0071364;GO:0071363;GO:0019221;GO:0046543;GO:0046544;GO:0007565;GO:0007259;GO:0007595;GO:0019915;GO:0001553;GO:0001779;GO:0043066;GO:0045647;GO:0042104;GO:0045579;GO:0008284;GO:0045648;GO:0050729;GO:0045086;GO:0045931;GO:0040018;GO:0045944;GO:0042448;GO:0038161;GO:0030155;GO:0030856;GO:0019218;GO:0043029;GO:0006351
TR6491|c2_g1_i2	GO:0005794;GO:0014069;GO:0045202;GO:0005096;GO:0046872;GO:0015031;GO:0030100;GO:0016192
TR46742|c0_g1_i1	GO:0005829;GO:0005634;GO:0004427;GO:0000287;GO:0016791;GO:0008969;GO:0016311;GO:0006796;GO:0006470
TR13000|c0_g1_i1	GO:0005737;GO:0005829;GO:0005769;GO:0005768;GO:0010008;GO:0000813;GO:0070062;GO:0005770;GO:0031902;GO:0005771;GO:0005730;GO:0005886;GO:0048306;GO:0003677;GO:0030374;GO:0042803;GO:0003714;GO:0043130;GO:0031625;GO:0046790;GO:0097352;GO:0007050;GO:0051301;GO:0016197;GO:0008333;GO:1990182;GO:0075733;GO:0030216;GO:0016236;GO:0036258;GO:0008285;GO:0042059;GO:0045892;GO:1903543;GO:2000397;GO:1903774;GO:…
TR33627|c0_g2_i1	GO:0005576;GO:0008233;GO:0004252;GO:0009235;GO:0006508
TR24440|c0_g2_i1	GO:0005829;GO:0005783;GO:0005793;GO:0005654;GO:0005634;GO:0005886;GO:0005178;GO:0004726;GO:0019901;GO:0004725;GO:0030971;GO:0097677;GO:0019905;GO:0030183;GO:0030218;GO:0042593;GO:0008286;GO:0008285;GO:0050922;GO:0042059;GO:0070373;GO:0050728;GO:0046627;GO:0060336;GO:1902206;GO:1902215;GO:0070104;GO:0010888;GO:1902227;GO:0045650;GO:2000587;GO:1902233;GO:1902212;GO:0061099;GO:0050860;GO:0000122;GO:…
TR44481|c1_g2_i1	GO:0005737;GO:0004843;GO:0006284;GO:0006974;GO:0035520;GO:0045892;GO:0042981;GO:0006511
TR30999|c1_g1_i1	GO:0005737;GO:0005634
TR41209|c1_g2_i1	GO:0005759;GO:0005739;GO:0004359;GO:0008652;GO:0006520;GO:0006537;GO:0014047;GO:0006543;GO:1903955;GO:0072593;GO:0042981
TR33013|c0_g1_i1	GO:0005739;GO:0005654;GO:0004047;GO:0008483;GO:0019464
TR29283|c0_g3_i1	GO:0005737;GO:0005829;GO:0035267;GO:0005654;GO:0005634;GO:0005657;GO:0001103;GO:0003714;GO:0006338;GO:0006281;GO:0043968;GO:0043967;GO:0000122;GO:0045892;GO:0042993;GO:0040008;GO:0045471;GO:0006351
TR47199|c0_g1_i1	GO:0045203;GO:0005741;GO:0046982;GO:0042803;GO:0008053
TR36097|c0_g1_i1	GO:0005813;GO:0005737;GO:0016020;GO:0005634;GO:0005819;GO:0008017;GO:0034453
TR5415|c9_g2_i1	GO:0072562;GO:0070062;GO:0005509;GO:0004252;GO:0006958;GO:0045087
TR16749|c0_g1_i1	GO:0032580;GO:0030173;GO:0003836;GO:0008118;GO:0009311;GO:0006486;GO:0018279
TR34218|c0_g1_i5	GO:0005829;GO:0005783;GO:0005794;GO:0043231;GO:0051539;GO:0003994;GO:0030350;GO:0051536;GO:0046872;GO:0048027;GO:0003723;GO:0006879;GO:0006101;GO:0001889;GO:0010040;GO:0006099
TR9119|c0_g1_i1	GO:0101003;GO:0016021;GO:0005886;GO:0035579;GO:0070821;GO:0030246;GO:0034987;GO:0002250;GO:0042742;GO:0038094;GO:0045087;GO:0043312;GO:0002223;GO:0002292
TR43945|c1_g1_i1	GO:0005739;GO:0004375;GO:0016829;GO:0006546
TR43373|c1_g1_i1	GO:0009986;GO:0031904;GO:0010008;GO:0070062;GO:0005615;GO:0005887;GO:0031226;GO:0005770;GO:0031902;GO:0005765;GO:0005764;GO:0042470;GO:0032585;GO:0097487;GO:0007155;GO:0016477;GO:0007160;GO:0034613;GO:0035646;GO:0050931;GO:0048757;GO:0043473;GO:0045807;GO:2001046;GO:0002092;GO:0015031;GO:2000680;GO:1900746
TR949|c0_g4_i1	GO:0005615;GO:0046872;GO:0006811;GO:0055072
TR23234|c1_g1_i1	GO:0030133;GO:0004222;GO:0008270
TR38959|c0_g4_i1	GO:0000139;GO:0016021;GO:0009055;GO:0043295;GO:0020037;GO:0016829;GO:0050220;GO:0015035;GO:0045454;GO:0001516
TR1739|c0_g6_i1	GO:0016021
TR24366|c7_g2_i1	GO:0035267;GO:0005730;GO:0048471;GO:0032777;GO:0000812;GO:0004402;GO:0046872;GO:0003713;GO:0006978;GO:0045893;GO:0040008;GO:0006351
TR14085|c0_g2_i1	GO:0005769;GO:0034058
TR12016|c0_g1_i1	GO:0016324;GO:0016323;GO:0005737;GO:0005887;GO:0005886;GO:0032420;GO:0008509;GO:0005452;GO:0015293;GO:0098656;GO:0060117;GO:0015701;GO:0060219;GO:0021747;GO:0051453;GO:0061299;GO:0046666;GO:0006814;GO:0007601
TR41258|c1_g1_i1	GO:0005737;GO:0005654;GO:0005634;GO:0003677;GO:0046872;GO:0046983;GO:0000981
TR22419|c1_g11_i1	GO:0005813;GO:0005829;GO:0016591;GO:0005654;GO:0005634;GO:0000993;GO:0070940;GO:0008284;GO:0045944;GO:0010564;GO:0006351
TR40021|c2_g2_i2	GO:0031305;GO:0031304;GO:0005758;GO:0031966;GO:0050660;GO:0004729;GO:0006783;GO:0055114;GO:0006779;GO:0006782;GO:0042493
TR25356|c2_g5_i1	GO:0005743;GO:0008289;GO:0042803;GO:0006120;GO:0006744
TR25877|c5_g1_i12	GO:0005737;GO:0005829;GO:0005815;GO:0048471;GO:0005524;GO:0036312;GO:0007249;GO:1900016;GO:0050680;GO:0048147;GO:0043124;GO:0050728;GO:0045824;GO:0032687;GO:0032688;GO:0032715;GO:0032088;GO:1901223;GO:1900226;GO:0014067;GO:0032720;GO:0042110
TR17524|c0_g1_i1	GO:0005737;GO:0005829;GO:0005789;GO:0016021;GO:0005811;GO:0016020;GO:0005654;GO:0005886;GO:0016411;GO:0004465;GO:0004806;GO:0036155;GO:0055088;GO:0034389;GO:0019915;GO:0010891;GO:0010898;GO:0019433
TR12891|c4_g2_i1	GO:0000139;GO:0016021;GO:0030001;GO:0007034
TR9070|c0_g1_i1	GO:0005776;GO:0005737;GO:0031410;GO:0005829;GO:0030529;GO:0005654;GO:0005634;GO:0000932;GO:0003677;GO:0042802;GO:0003723;GO:0004842;GO:0008270;GO:0007049;GO:0045087;GO:0060333;GO:0032088;GO:0090086;GO:1902187;GO:0032897;GO:0010508;GO:0045787;GO:0051091;GO:0046598;GO:0051865;GO:0031648;GO:0006513;GO:0000209;GO:0070206;GO:0016567;GO:0032479;GO:0034341
TR29618|c0_g5_i2	GO:0009897;GO:0070062;GO:0016021;GO:0004872;GO:0002003;GO:0048069;GO:0060323;GO:0032914;GO:0030177;GO:0043408;GO:0021903
TR19405|c0_g2_i2	GO:0005829;GO:0010008;GO:0005770;GO:0031902;GO:0005765;GO:0005525;GO:0003924;GO:0045022;GO:0008333;GO:0016042;GO:0045732;GO:0048524;GO:0006622;GO:0016032
TR44607|c2_g2_i1	GO:0000785;GO:0005694;GO:0000775;GO:0008278;GO:0005829;GO:0016020;GO:0000798;GO:0005654;GO:0003682;GO:0032403;GO:0001228;GO:0006915;GO:0051301;GO:0006310;GO:0006302;GO:0007067;GO:0010972;GO:0045841;GO:0045876;GO:0071168;GO:0007131;GO:0006357;GO:0007062
TR25233|c1_g12_i2	GO:0005887;GO:0004991;GO:0017046;GO:0043621;GO:0007188;GO:0007166
TR29076|c0_g1_i2	GO:0005737;GO:0036132;GO:0047522;GO:0006693
TR13045|c4_g1_i1	GO:0016021;GO:0005743;GO:0051287;GO:0008750;GO:0050661;GO:0006740;GO:0015992;GO:0072593
TR33082|c2_g3_i1	GO:0005737;GO:0005615;GO:0016020;GO:0005509;GO:0003682;GO:0007155
TR9263|c0_g1_i1	GO:0000785;GO:0005634;GO:0005667;GO:0003677;GO:0007049;GO:0016569;GO:0051726;GO:0006357;GO:0006351
TR42137|c1_g2_i1	GO:0070062;GO:0045121;GO:0060561;GO:2001241
TR20980|c0_g1_i1	GO:0071944;GO:0005737;GO:0005829;GO:0043005;GO:0043025;GO:0005634;GO:0043204;GO:0005886;GO:0043234;GO:1990635;GO:0043531;GO:0005524;GO:0001965;GO:0031072;GO:0051879;GO:0042802;GO:0046872;GO:0008017;GO:0004721;GO:0003723;GO:0004871;GO:0071276;GO:0070301;GO:0016576;GO:0060548;GO:1901215;GO:0001933;GO:2000324;GO:0043123;GO:0006470;GO:0051291;GO:0051259;GO:0010288;GO:0043278
TR10391|c1_g1_i1	GO:0005829;GO:0005802;GO:0005262;GO:0017137;GO:0017112;GO:0050982;GO:0061024;GO:0042147
TR25685|c0_g4_i1	GO:0006355;GO:0006351
TR18790|c1_g1_i1	GO:0005737;GO:0005634;GO:0043234;GO:0034618;GO:0016990;GO:0005509;GO:0042803;GO:0004668;GO:0019546;GO:0006325;GO:0006338;GO:0036414;GO:0036413;GO:0045087;GO:0006334;GO:0018101;GO:0006355;GO:0019827;GO:0006351
TR36201|c0_g2_i1	GO:0043234;GO:0008080
TR42880|c0_g1_i1	GO:0005912;GO:0016324;GO:0016323;GO:0016021;GO:0007155
TR14339|c5_g1_i2	GO:0005783;GO:0016020;GO:0005739;GO:0005634;GO:0048471;GO:0005524;GO:0001671;GO:0051087;GO:0030544;GO:0046872;GO:0051082;GO:0043066;GO:0043508;GO:0043065;GO:0006457;GO:0070585;GO:0051223;GO:0009408
TR12748|c1_g6_i1	GO:0005615;GO:0008083;GO:0008283
TR5015|c0_g2_i2	GO:0016324;GO:0016021;GO:0004622;GO:0004623;GO:0016042
TR7229|c8_g2_i2	GO:0005615;GO:0001872;GO:0003823;GO:0001848;GO:0004866;GO:0006957;GO:0006958;GO:0042742;GO:0006954
TR41798|c1_g5_i3	GO:0005634;GO:0003677;GO:0003723;GO:0006355;GO:0006351;GO:0016055
TR2146|c2_g2_i1	GO:0090544;GO:0031011;GO:0071564;GO:0035267;GO:0000790;GO:0005654;GO:0005634;GO:0005886;GO:0043234;GO:0016514;GO:0003682;GO:0031492;GO:0000978;GO:0000980;GO:0043044;GO:0006338;GO:0006310;GO:0006281;GO:0043968;GO:0043967;GO:0007399;GO:0003407;GO:1903955;GO:0040008;GO:1903146;GO:0006355;GO:0021510;GO:0006351
TR29073|c2_g5_i3	GO:0070062;GO:0005576;GO:0005615;GO:0030971;GO:0004252;GO:0048012;GO:0045721;GO:2000479
TR31677|c1_g1_i1	GO:0005737;GO:0005829;GO:0005525;GO:0016787;GO:0070286;GO:0007338
TR28735|c0_g1_i1	GO:0005911;GO:0005829;GO:0070062;GO:0016020;GO:0005886;GO:0005524;GO:0004699;GO:0046872;GO:0017160;GO:0034351;GO:0018105;GO:0050861;GO:0060252;GO:0045618;GO:0010744;GO:0051092;GO:0070528;GO:0006468;GO:2000810
TR40760|c0_g2_i2	GO:0005737;GO:0005829;GO:0005798;GO:0016020;GO:0048471;GO:0005524;GO:0004715;GO:0004674;GO:0001077;GO:0071560;GO:0046777
TR39154|c2_g1_i1	GO:0005769;GO:0016021;GO:0005886;GO:0015095
TR10133|c0_g5_i1	GO:0005887;GO:0005886;GO:0043235;GO:0035579;GO:0070821;GO:0005001;GO:0001525;GO:0016311;GO:0043312;GO:0006796;GO:0006470
TR2781|c2_g2_i1	GO:0022624;GO:0030234;GO:0042176
TR30354|c2_g1_i1	GO:0016324;GO:0009986;GO:0005911;GO:0005737;GO:0005789;GO:0070062;GO:0016021;GO:0005887;GO:0043025;GO:0005886;GO:0015269;GO:0008233;GO:0004252;GO:0070008;GO:0008236;GO:0034769;GO:0042632;GO:0090103;GO:0050910;GO:0060429;GO:0010693;GO:0043066;GO:0050680;GO:0010719;GO:0097195;GO:0043923;GO:0030307;GO:0010628;GO:2000347;GO:0010756;GO:2000611;GO:0071805;GO:0006508;GO:0008360;GO:0097066;GO:0007605
TR15904|c5_g1_i1	GO:0031410;GO:0009897;GO:1990712;GO:0016021;GO:0005887;GO:0039706;GO:0001948;GO:0004998;GO:0006953;GO:0006879;GO:0071281;GO:0097460;GO:0055072;GO:0045807;GO:0090277;GO:1903319;GO:0045944;GO:0006898;GO:0010039;GO:0033572
TR13640|c5_g2_i1	GO:0009897;GO:0016021;GO:0005102;GO:0002250;GO:0072643;GO:0072602;GO:0050868;GO:1900042;GO:0042102;GO:0001562
TR22964|c0_g2_i1	GO:0005576;GO:0044179
TR44916|c0_g3_i1	GO:0005829;GO:0017109;GO:0043531;GO:0005524;GO:0050662;GO:0016595;GO:0004357;GO:0000287;GO:0046982;GO:0007568;GO:0008637;GO:0045454;GO:0044344;GO:0071372;GO:0071333;GO:0035729;GO:0032869;GO:0071260;GO:0097069;GO:0006534;GO:0006536;GO:0006750;GO:0019852;GO:0043066;GO:2001237;GO:2000490;GO:0043524;GO:0031397;GO:0045892;GO:0032436;GO:0050880;GO:0051900;GO:0014823;GO:0046685;GO:0046686;GO:0009408;GO:…
TR41352|c4_g3_i2	GO:0005576;GO:0004252;GO:0006957
TR30490|c0_g1_i1	GO:0005634;GO:0003682;GO:0006357
TR42696|c0_g1_i1	GO:0005887;GO:0005509;GO:0007155;GO:0007267;GO:0007156;GO:0007399
TR26743|c0_g1_i1	GO:0005884;GO:0005938;GO:0030864;GO:0005829;GO:0016020;GO:0005634;GO:0048471;GO:0004691;GO:0005078;GO:0046872;GO:0032947;GO:0051018;GO:0017048;GO:0005089;GO:0071883;GO:0071875;GO:0086023;GO:0060348;GO:0055007;GO:0007186;GO:0007507;GO:0035556;GO:0051168;GO:0043123;GO:0035025;GO:0008104;GO:0010611;GO:1900169;GO:0045859;GO:0060297
TR15605|c8_g2_i2	GO:0070062;GO:0032580;GO:0000139;GO:0030173;GO:0016020;GO:0003836;GO:0047288;GO:0050890;GO:0018146;GO:0016266;GO:0009311;GO:0018279
TR7621|c0_g3_i1	GO:0017112;GO:0070374
TR33405|c0_g2_i1	GO:0016021;GO:0005886;GO:0005524;GO:0004713;GO:0004714;GO:0001525;GO:0048844;GO:0001568;GO:0030154;GO:0035050;GO:0018108;GO:0002040;GO:0030878;GO:0007169
TR34682|c2_g2_i1	GO:0030122;GO:0005905;GO:0005794;GO:0005622;GO:0043231;GO:0016020;GO:0097418;GO:0043025;GO:0005634;GO:0031982;GO:0005545;GO:0045296;GO:0035615;GO:0030276;GO:0032050;GO:0007409;GO:0035459;GO:0008283;GO:0048268;GO:0072583;GO:0048813;GO:0016197;GO:0030097;GO:0055072;GO:0097459;GO:0010629;GO:1902963;GO:0048261;GO:1902961;GO:1902004;GO:1901216;GO:0045893;GO:0031623;GO:0006898;GO:1902959;GO:0030100;GO:…
TR34910|c0_g1_i1	GO:0005739;GO:0004449;GO:0000287;GO:0051287;GO:0006099
TR15834|c2_g11_i1	GO:0097602;GO:2000060;GO:0015031
TR46154|c0_g1_i1	GO:0005783;GO:0005615;GO:1903561;GO:0005794;GO:0016020;GO:0031091;GO:0005507;GO:0004252;GO:0008015;GO:0007596;GO:0030168;GO:0032571
TR25782|c0_g1_i1	GO:0005829;GO:0004069;GO:0047801;GO:0080130;GO:0030170;GO:0006103;GO:0006532;GO:0006531;GO:0006520;GO:0006094;GO:0006536;GO:0006114
TR20569|c3_g6_i1	GO:0005737;GO:0003712;GO:0006805
TR7621|c0_g2_i2	GO:0017112;GO:0070374
TR11415|c3_g5_i1	GO:0005737;GO:0004252
TR4821|c4_g10_i4	GO:0005576;GO:0044179
TR44993|c0_g4_i1	GO:0005887;GO:0005764;GO:0090002;GO:0046854
TR14978|c0_g4_i1
TR33453|c0_g1_i1	GO:0035097;GO:0071339;GO:0044666;GO:0005730;GO:0005654;GO:0005634;GO:0048188;GO:0042800;GO:0035064;GO:0044212;GO:0006974;GO:0051568;GO:0006355;GO:0043627;GO:0006351
TR9627|c0_g1_i1	GO:0005737;GO:0000811;GO:0043138;GO:1902983;GO:0001833
TR19931|c8_g3_i2	GO:0005576;GO:0005615;GO:0005622;GO:0016020;GO:0008083;GO:0008201;GO:0043183;GO:0043184;GO:0005172;GO:0007202;GO:0035479;GO:0001525;GO:0048844;GO:0001568;GO:0002043;GO:0001569;GO:0003262;GO:0030097;GO:0050930;GO:0008045;GO:0016310;GO:0045766;GO:0051781;GO:0001938;GO:0051894;GO:0060754;GO:0050731;GO:0031334;GO:0048793;GO:0043491;GO:0035477;GO:0008016;GO:1901342;GO:0009749;GO:0001666;GO:0002040;GO:…
TR723|c1_g3_i1	GO:0005634;GO:0008270;GO:0006355;GO:0006351
TR28021|c0_g1_i1	GO:0005737;GO:0012505;GO:0005622;GO:0030496;GO:0072686;GO:0005096;GO:0017137;GO:0030036;GO:0090630;GO:0016049;GO:0008283;GO:0006886;GO:0032006;GO:0031338
TR17705|c0_g1_i3	GO:0030424;GO:0005737;GO:0005829;GO:0032839;GO:0005634;GO:0043204;GO:0005524;GO:0008545;GO:0031435;GO:0004713;GO:0004702;GO:0007257;GO:0006915;GO:0061049;GO:0071260;GO:0072709;GO:0007254;GO:0000165;GO:2000672;GO:0045740;GO:0043525;GO:0051770;GO:0034393;GO:0009611
TR41195|c0_g1_i1	GO:0005789;GO:0000139;GO:0016021;GO:0015031;GO:0016192
TR28571|c1_g2_i1	GO:0070062;GO:0016021;GO:0005739;GO:0005886;GO:0043235;GO:0031982;GO:0004930;GO:0005118;GO:0007601
TR45712|c0_g5_i1	GO:0031410;GO:0005622;GO:0005886;GO:0006810
TR12687|c0_g3_i1	GO:0015629;GO:0005884;GO:0016324;GO:0097449;GO:0016323;GO:0005903;GO:0044297;GO:0005938;GO:0051286;GO:0036064;GO:0098592;GO:0005829;GO:0005768;GO:0070062;GO:0005615;GO:0019898;GO:0001650;GO:0030175;GO:0005925;GO:0001772;GO:0045121;GO:0044393;GO:0031528;GO:0043209;GO:0048471;GO:0005886;GO:0044853;GO:0032587;GO:0097454;GO:0030315;GO:0001931;GO:0051015;GO:0051117;GO:0045296;GO:0050839;GO:0097718;GO:…
TR24192|c2_g1_i3	GO:0030054;GO:0030659;GO:0005856;GO:0005788;GO:0042406;GO:0030426;GO:0005635;GO:0031965;GO:0030141;GO:0008021;GO:0005524;GO:0016887;GO:0008092;GO:0051082;GO:0007155;GO:0051085;GO:0061077;GO:0072321;GO:0071712;GO:0045104;GO:0031175;GO:0006998;GO:0071763;GO:1900244;GO:0000338;GO:0051260;GO:0034504;GO:0051584;GO:2000008;GO:0048489;GO:0044319
TR21635|c0_g2_i1	GO:0005789;GO:0016021;GO:0031965;GO:0004142;GO:0004307;GO:0046872;GO:0016780;GO:0006656;GO:0006646
TR34199|c0_g1_i2	GO:0005789;GO:0033116;GO:0000139;GO:0016021;GO:0031201;GO:0005484;GO:0000149;GO:0006888;GO:0015031;GO:0048280
TR30103|c0_g1_i1	GO:0005634;GO:0046872;GO:0003676;GO:0000981;GO:0021785;GO:0021610;GO:0007626;GO:0010629;GO:0045879;GO:0001764;GO:0043065;GO:0060831;GO:0006351
TR45982|c0_g4_i1	GO:0005758;GO:0005747;GO:0005739;GO:0043209;GO:0051537;GO:0051539;GO:0009055;GO:0046872;GO:0008137;GO:0008637;GO:0046034;GO:0042773;GO:0045333;GO:0072593;GO:0051881
TR34671|c0_g1_i1	GO:0005634;GO:0048471;GO:0003677;GO:0046983;GO:0003700;GO:0006351
TR18255|c0_g3_i1	GO:0005737;GO:0016021;GO:0016020;GO:0005634;GO:0005886;GO:0005524;GO:0005109;GO:0004672;GO:0004888;GO:0042813;GO:0017147;GO:0007411;GO:0007409;GO:0061643;GO:0036518;GO:0071679;GO:0022038;GO:1904948;GO:0050919;GO:0048843;GO:0030182;GO:0031175;GO:1904938;GO:0043410;GO:0048705;GO:0016055;GO:1904953
TR27605|c0_g1_i1	GO:0005813;GO:0005801;GO:0005856;GO:0005829;GO:0044307;GO:0005794;GO:0005795;GO:0043231;GO:0043025;GO:0097060;GO:0008076;GO:0003677;GO:0044325;GO:0015459;GO:0032947;GO:0034237;GO:0005088;GO:0005102;GO:0061337;GO:0071320;GO:0007268;GO:0097711;GO:0000086;GO:0051661;GO:0000165;GO:0007020;GO:0007194;GO:0033138;GO:1901018;GO:0098909;GO:0086091;GO:0060306;GO:0060307;GO:0051602;GO:0007165;GO:0006810
TR37162|c0_g1_i1	GO:0005829;GO:0005739;GO:0005634;GO:0070403;GO:0036054;GO:0036055;GO:0008270;GO:0036047;GO:0036049;GO:0036048
TR13069|c0_g1_i1	GO:0005576;GO:0044179
TR23290|c1_g3_i1	GO:0015629;GO:0016021;GO:0005886;GO:0006811
TR15572|c0_g1_i1	GO:0005737;GO:0016597;GO:0004106;GO:0004664;GO:0046417;GO:0009094
TR15400|c675_g1_i1	GO:0005576;GO:0006953
TR10501|c0_g1_i2	GO:0000781;GO:0005737;GO:0001650;GO:0016604;GO:0000784;GO:0000783;GO:0005730;GO:0005654;GO:0005634;GO:0070187;GO:0005819;GO:0071532;GO:0003677;GO:0008301;GO:0003691;GO:0098505;GO:0008017;GO:0046982;GO:0042803;GO:0042162;GO:0043130;GO:0051301;GO:0000086;GO:0045141;GO:0007067;GO:0007094;GO:0008156;GO:1904914;GO:1904850;GO:1904911;GO:1905778;GO:0051974;GO:0032214;GO:0032211;GO:1905839;GO:0043065;GO:…
TR45810|c5_g2_i2	GO:0015629;GO:0009986;GO:0005737;GO:0005829;GO:0070062;GO:0030175;GO:0030027;GO:0005874;GO:0005902;GO:0005886;GO:0030667;GO:0003779;GO:0051015;GO:0071933;GO:0005516;GO:0005095;GO:0005547;GO:0048365;GO:0017048;GO:0034314;GO:0043312;GO:0007165;GO:0070493
TR15057|c1_g3_i4	GO:0005737;GO:0005829;GO:0005654;GO:0042802;GO:0003712;GO:0006954;GO:0060333;GO:0007259;GO:0045824;GO:0045355;GO:0045358;GO:1902524;GO:0006366
TR47666|c0_g1_i1	GO:0005737;GO:0046570;GO:0008270;GO:0006915;GO:0019509
TR22695|c0_g4_i1	GO:0005737;GO:0005615;GO:0016021;GO:0031965;GO:0005125;GO:0006935;GO:0050861
TR30937|c0_g1_i1	GO:0030288
TR12085|c0_g1_i1	GO:0005737;GO:0005829;GO:0000502;GO:0000151;GO:0070728;GO:0061630;GO:0004842;GO:0008270;GO:0071233;GO:0032007;GO:0006511;GO:0071596
TR18096|c1_g3_i1	GO:0051722;GO:0051721;GO:0006482
TR5515|c0_g1_i1	GO:0035267;GO:0016363;GO:0031965;GO:0005654;GO:0003677;GO:0008022;GO:0005200;GO:0003700;GO:0043968;GO:0043967;GO:0007067;GO:0045944;GO:0045893;GO:0040008;GO:0006351
TR32865|c0_g5_i1	GO:0016021;GO:0070890
TR41143|c0_g6_i1	GO:0070062;GO:0005834;GO:0031683;GO:0001664;GO:0005525;GO:0003924;GO:0046872;GO:0004871;GO:0007188;GO:0007186;GO:0060158
TR29115|c2_g7_i1	GO:0005737;GO:0005615;GO:0005634;GO:0004867
TR3696|c2_g12_i2	GO:0016021;GO:0047372;GO:0046464
TR31030|c0_g2_i1	GO:0005694;GO:0005634;GO:0003677;GO:0018024;GO:1990841;GO:0008270;GO:0090309;GO:0007265;GO:0006351
TR42896|c0_g1_i1	GO:0005737;GO:0005615;GO:0008061;GO:0001530;GO:0005537;GO:0046872
TR36860|c0_g1_i1	GO:0005967;GO:0005739;GO:0045254;GO:0005524;GO:0032403;GO:0046982;GO:0042803;GO:0004674;GO:0004740;GO:0031670;GO:0042593;GO:0006006;GO:0008286;GO:0018105;GO:0006468;GO:0010510;GO:0010565;GO:0006111;GO:0010906;GO:0006885
TR25187|c0_g1_i1	GO:0005737;GO:0005634;GO:0005524;GO:0019789;GO:0051301;GO:0007059;GO:0007067
TR41843|c1_g1_i1	GO:0005737;GO:0051539;GO:0005524;GO:0046872;GO:0016226
TR25781|c1_g1_i2	GO:0016021
TR8764|c1_g5_i3	GO:0045177;GO:0030054;GO:0005737;GO:0005829;GO:0030425;GO:0043025;GO:0014069;GO:0045211;GO:0032426;GO:0003779;GO:0035256;GO:0030160;GO:0019904;GO:0046982;GO:0042803;GO:0048148;GO:0035584;GO:0048875;GO:0007216;GO:0008277;GO:0007605
TR15400|c598_g1_i1	GO:0016324;GO:0031526;GO:0016021;GO:0005886;GO:0015184;GO:0015175;GO:0042605;GO:0015811;GO:0015804
TR5666|c0_g1_i1	GO:0046658;GO:0005576;GO:0019897;GO:0004252;GO:0008236
TR7557|c1_g1_i1	GO:0005737;GO:0005829;GO:0016607;GO:0005634;GO:0004842;GO:0008270;GO:0006915;GO:0000209
TR47410|c0_g3_i1	GO:0042074;GO:0060026;GO:0060027
TR42013|c0_g2_i1	GO:0005737;GO:0016020;GO:0071339;GO:0005730;GO:0005654;GO:0003723;GO:0006364
TR39410|c6_g15_i1	GO:0016021;GO:0055085
TR30281|c0_g2_i2	GO:0070062;GO:0005576;GO:0005615;GO:0005520;GO:0007155;GO:0032870;GO:0007566;GO:0008285;GO:0001558;GO:0050810;GO:0051414;GO:0009408;GO:0032526
TR9134|c0_g1_i1	GO:0051213;GO:0005506;GO:0031418;GO:0016705
TR9705|c2_g1_i1	GO:0005759;GO:0047536;GO:0016212;GO:0042803;GO:0030170;GO:0006103;GO:0009058;GO:0006536;GO:0070189;GO:0033512;GO:0006554;GO:0006569;GO:0019441
TR35689|c0_g1_i1	GO:0005829;GO:0030139;GO:0005783;GO:0005654;GO:0005942;GO:0005886;GO:0016303;GO:0035005;GO:0005524;GO:0001727;GO:0035091;GO:1905037;GO:0009267;GO:0006661;GO:0048015;GO:0043491
TR5845|c0_g1_i1	GO:0045180;GO:0005938;GO:0031592;GO:0005813;GO:0000777;GO:0030981;GO:0005881;GO:0070062;GO:0005794;GO:0000776;GO:0005828;GO:0016020;GO:0005876;GO:0002162;GO:0043515;GO:0008017;GO:0051010;GO:0030953;GO:0051301;GO:0040001;GO:0051294;GO:0010458;GO:0007030;GO:0034453;GO:0001578;GO:0000226;GO:0007020;GO:0031023;GO:0007052;GO:0007026;GO:0031111;GO:0051497;GO:1903690;GO:1904261;GO:0010634;GO:0045921;GO:…
TR44993|c0_g3_i1	GO:0005887;GO:0005764;GO:0090002;GO:0046854
TR16481|c0_g2_i2	GO:0005813;GO:0005737;GO:0070652;GO:0005874;GO:0005819;GO:0031996;GO:0051301;GO:0051297;GO:0007067;GO:0051225
TR13306|c0_g2_i1	GO:0005737;GO:0005655;GO:0005654;GO:0005634;GO:0004526;GO:0003723;GO:0090502;GO:0001682;GO:0008033
TR10217|c1_g1_i1	GO:0000781;GO:0005634;GO:0035861;GO:0000151;GO:0003682;GO:0042393;GO:0042803;GO:0004842;GO:0008270;GO:0006974;GO:0006302;GO:0006303;GO:0043486;GO:0070535;GO:0033522;GO:0033523;GO:0045190;GO:0034244;GO:0045739;GO:0070936;GO:0070534;GO:0010212;GO:0007286;GO:0006511
TR23079|c2_g1_i3	GO:0005654;GO:0005634;GO:0005524;GO:0004693;GO:0004674;GO:0001824;GO:0007049;GO:2001234;GO:0006468;GO:0010468;GO:0007088;GO:0050684
TR33311|c0_g1_i1	GO:0005783;GO:0016020;GO:0008417;GO:0046922;GO:0001525;GO:0006004;GO:0007507;GO:0007399;GO:0007219;GO:0006493;GO:0001756
TR31119|c0_g1_i1	GO:0016740;GO:0008270;GO:0007275;GO:0016567
TR15400|c80_g3_i1	GO:0022625;GO:0003735;GO:0006412
TR23543|c0_g1_i1	GO:0005737;GO:0005509;GO:0008016
TR40899|c0_g1_i1	GO:0016324;GO:0030054;GO:0005829;GO:0005615;GO:0043025;GO:0008091;GO:0003779;GO:0045296;GO:0005543;GO:0005088;GO:0005200;GO:0051693;GO:0030534;GO:0019886;GO:0007411;GO:0021692;GO:0006888;GO:0000165;GO:0035264;GO:0007416;GO:0016192
TR14849|c0_g3_i2	GO:0005737;GO:0005829;GO:0005654;GO:0032797;GO:0034719;GO:0005102;GO:0003723;GO:0030277;GO:0010633;GO:0050680;GO:0010719;GO:0060394;GO:0000122;GO:0030512;GO:0000387
TR26507|c0_g1_i1	GO:0005813;GO:0005737;GO:0005634;GO:0000242;GO:0005524;GO:0016301;GO:0046872;GO:0004672;GO:0004713;GO:0004702;GO:0051301;GO:0060271;GO:0007067;GO:0006468
TR17099|c0_g1_i3	GO:0005654;GO:0005634;GO:0030914;GO:0033276;GO:0046982;GO:0003713;GO:0016578;GO:0043966;GO:0045893;GO:0006357;GO:0006355;GO:0006366
TR24756|c2_g2_i1	GO:0070062;GO:0016021;GO:0005743;GO:0005634;GO:0015137;GO:0006843
TR19880|c0_g8_i3	GO:0001669;GO:0005789;GO:0016021;GO:0016529;GO:0004169;GO:0071712;GO:0030198;GO:1904100
TR3513|c0_g1_i1	GO:0005604;GO:0034704;GO:0031012;GO:0005886;GO:0043234;GO:0031982;GO:0005262;GO:0005509;GO:0005544;GO:0008092;GO:0004859;GO:0046790;GO:0099511;GO:0030282;GO:0055074;GO:0060956;GO:0003417;GO:0051928;GO:0032332;GO:0010755;GO:0036366;GO:0032907
TR42105|c4_g11_i1	GO:0005912;GO:0016324;GO:0009925;GO:0030054;GO:0009986;GO:0005911;GO:0070062;GO:0016021;GO:0005887;GO:0016328;GO:0016020;GO:0031528;GO:0005886;GO:0035579;GO:0070821;GO:0030658;GO:0003779;GO:0015125;GO:0031005;GO:0019900;GO:0046983;GO:0042803;GO:0019903;GO:1990782;GO:0001525;GO:0015721;GO:0001568;GO:0007155;GO:0016477;GO:0098742;GO:0032869;GO:0035726;GO:0038158;GO:0007156;GO:1901143;GO:0038016;GO:…
TR12099|c5_g2_i1	GO:0009986;GO:0005783;GO:0005788;GO:0005615;GO:0042470;GO:0015037;GO:0003756;GO:0003723;GO:0045454;GO:0061077;GO:0006457;GO:0009306;GO:0034976
TR3355|c2_g3_i1	GO:0005737;GO:0047685;GO:0008146;GO:0051923
TR46906|c2_g2_i1	GO:0000439;GO:0000438;GO:0005675;GO:0005634;GO:0003684;GO:0046872;GO:0008135;GO:0006289;GO:0070816;GO:0006366
TR31056|c0_g2_i2	GO:0005783;GO:0030176;GO:0031965;GO:0043623;GO:0071218;GO:0070389;GO:0051085;GO:0036503
TR21007|c0_g1_i1	GO:0009986;GO:0009897;GO:0070062;GO:0031527;GO:0016021;GO:0031258;GO:0005886;GO:0051015;GO:0005518;GO:0046872;GO:0004888;GO:0031532;GO:0001568;GO:1901202;GO:1905050;GO:0022414;GO:0034446
TR4332|c0_g4_i1	GO:0031902;GO:0005635;GO:0010458;GO:0031468;GO:0015031;GO:0007034
TR16866|c0_g4_i4	GO:0016021;GO:0005215;GO:0006810
TR12541|c1_g2_i1	GO:0031410;GO:0005829;GO:0070062;GO:0005794;GO:0043231;GO:0005764;GO:0031982;GO:0008239;GO:0008236
TR20965|c0_g1_i1	GO:0070062;GO:0005615;GO:0004181;GO:0008270;GO:0007596;GO:0042730
TR12852|c1_g1_i4	GO:0005770;GO:0005764;GO:0005634;GO:0016579
TR13357|c0_g1_i1	GO:0016020;GO:0009328;GO:0005524;GO:0000287;GO:0004826;GO:0003723;GO:0006432;GO:0051290
TR29224|c1_g3_i1	GO:0005938;GO:0005829;GO:0012505;GO:0030027;GO:0016020;GO:0048471;GO:0042802;GO:0042803;GO:0004674;GO:0006888;GO:0035556;GO:0006468
TR17092|c0_g2_i2	GO:0005634;GO:0006355;GO:0006351
TR7556|c0_g1_i1	GO:0005829;GO:0005925;GO:0016604;GO:0005654;GO:0005634;GO:0046872;GO:0000981;GO:0003700;GO:0044212;GO:0006915;GO:1901653;GO:0008285;GO:0000122;GO:0043065;GO:0000083;GO:0006366
TR47255|c0_g2_i1	GO:0005829;GO:0070062;GO:0045335;GO:0005886;GO:0051015;GO:0032794;GO:0005522;GO:0048365;GO:0051014;GO:0009987;GO:0030866;GO:0008360;GO:0006929
TR24725|c0_g1_i1	GO:0016021;GO:0005639;GO:0016020;GO:0005635;GO:0005637;GO:0005652;GO:0031965;GO:0070087;GO:0003677;GO:0016627;GO:0016628;GO:0003723;GO:0016126
TR43352|c0_g1_i1	GO:0005623;GO:0005576;GO:0005179;GO:0006879;GO:0042742
TR43184|c0_g1_i1	GO:0016235;GO:1904115;GO:0000777;GO:0005737;GO:1990723;GO:0005829;GO:0030425;GO:0043231;GO:0072686;GO:0005635;GO:0031965;GO:0044614;GO:0048471;GO:0045296;GO:0005096;GO:0008536;GO:0031625;GO:1904117;GO:0046826;GO:0048678;GO:0007165
TR34527|c0_g3_i1	GO:0005730;GO:0005654;GO:0070545;GO:0030687;GO:0008283;GO:0000466;GO:0000463
TR29790|c0_g1_i1	GO:0005762;GO:0005739;GO:0003735;GO:0006412
TR26336|c1_g1_i2	GO:0005576;GO:0008201;GO:0006953;GO:0007155;GO:0008360
TR1170|c2_g2_i1	GO:0016020;GO:0016363;GO:0005634;GO:0003723;GO:0008270;GO:0003170;GO:0010608;GO:0003281
TR22618|c0_g7_i2	GO:0005622;GO:0097602;GO:0042802;GO:0043621;GO:0035556;GO:0051260;GO:0016567
TR36554|c0_g1_i1	GO:0030529;GO:0016020;GO:0005730;GO:0005654;GO:0005634;GO:0000127;GO:0001002;GO:0001003;GO:0001007;GO:0042791;GO:0009303;GO:0006383;GO:0006384;GO:0006351;GO:0009304;GO:0042797
TR31063|c0_g2_i1	GO:0016020;GO:0005730;GO:0005634;GO:0005524;GO:0046404;GO:0003690;GO:0019201;GO:0046403;GO:0016311;GO:0098504;GO:0042769;GO:0006281;GO:0046939;GO:0098506;GO:0051973;GO:1904355;GO:0032212;GO:0006979
TR30996|c0_g5_i1	GO:0071013;GO:0005737;GO:0070062;GO:0016020;GO:0005635;GO:0031965;GO:0005643;GO:0005524;GO:0004004;GO:0004386;GO:0003723;GO:0006406;GO:0010468;GO:0010501;GO:0008380
TR46305|c0_g1_i1	GO:0005829;GO:0005576;GO:0005615;GO:1904813;GO:0005635;GO:0005641;GO:0016363;GO:0031965;GO:0005654;GO:0034774;GO:0004051;GO:0005506;GO:0019370;GO:0006691;GO:0002540;GO:2001300;GO:0019372;GO:0043312
TR29932|c0_g3_i1	GO:0005887;GO:0007166
TR3590|c0_g1_i1	GO:0005737;GO:0097352
TR3351|c0_g1_i1	GO:0005634;GO:0003677;GO:0016569;GO:0006355;GO:0006351
TR2126|c0_g3_i1	GO:0005737;GO:0005829;GO:0016604;GO:0005654;GO:0045296;GO:0016874;GO:0003723;GO:1904264;GO:0004842;GO:0008270;GO:0051607;GO:0036503;GO:0045087;GO:0046597;GO:1902187;GO:0043123;GO:0051092;GO:0051091;GO:0006513;GO:0042787;GO:0046596;GO:1902186;GO:0043627;GO:0033280
TR21918|c0_g2_i2	GO:0009986;GO:0016021;GO:0007160
TR8415|c0_g2_i1	GO:0005777;GO:0008445;GO:0071949;GO:0046416
TR88|c0_g1_i1	GO:0031463;GO:0016567
TR27354|c0_g1_i1	GO:0005739;GO:0003690;GO:0019843;GO:0003727;GO:0044212;GO:0032502;GO:0045892;GO:0042255;GO:0008380;GO:0006351
TR21749|c1_g2_i1	GO:0005743;GO:0005749;GO:0051537;GO:0051538;GO:0051539;GO:0009055;GO:0046872;GO:0008177;GO:0048039;GO:0009060;GO:0022904;GO:0006099
TR43613|c0_g8_i1	GO:0005955;GO:0005829;GO:0016020;GO:0005739;GO:0005654;GO:0098794;GO:0042383;GO:0030018;GO:0004723;GO:0005516;GO:0033192;GO:0016018;GO:0019899;GO:0046872;GO:0004721;GO:0046982;GO:0004722;GO:0033173;GO:0006816;GO:0014898;GO:0035690;GO:0071333;GO:0060079;GO:0000082;GO:0050804;GO:0033555;GO:0045955;GO:0035562;GO:0050774;GO:0046676;GO:1903799;GO:1903244;GO:1905205;GO:0051533;GO:0051091;GO:0045944;GO:…
TR17407|c0_g3_i1	GO:0005581;GO:0005576
TR11142|c0_g1_i1	GO:0005694;GO:0005737;GO:0005829;GO:0016591;GO:0005634;GO:0005524;GO:0043140;GO:0003677;GO:0003678;GO:0009378;GO:0000993;GO:0051301;GO:0072757;GO:0035690;GO:0051304;GO:0006281;GO:0006260;GO:0007067;GO:2000042;GO:0034244;GO:1990414
TR43963|c0_g13_i1	GO:0005737;GO:0016021;GO:0005886;GO:0070006;GO:0042277;GO:0008270;GO:0007267;GO:0043171;GO:0006508;GO:0008217;GO:0007165
TR11598|c6_g3_i1	GO:0009986;GO:0005769;GO:0005576;GO:0005615;GO:0005794;GO:0030027;GO:0004857;GO:0008083;GO:0008201;GO:0005178;GO:0004859;GO:0055090;GO:0001525;GO:0048844;GO:0007160;GO:0042632;GO:0008203;GO:0006631;GO:0006071;GO:0055088;GO:0019915;GO:0051005;GO:0010519;GO:0009395;GO:0055091;GO:0006644;GO:0045766;GO:0030335;GO:0050996;GO:0045834;GO:0009725;GO:0007165;GO:0070328;GO:0006641
TR43567|c1_g3_i1	GO:0005783;GO:0005789;GO:0005765;GO:0016020;GO:0005739;GO:0005634;GO:0052650;GO:0016491;GO:0001649
TR1933|c0_g1_i1	GO:0005829;GO:0048471;GO:0042296;GO:0003723;GO:0004842;GO:0051607;GO:0045087;GO:0032020;GO:0032480;GO:0000209;GO:0000079;GO:0050688
TR43695|c0_g1_i1	GO:0005737;GO:0005634;GO:0005524;GO:0003677;GO:0004386;GO:0016569;GO:0006355;GO:0006351
TR2896|c1_g1_i3	GO:0046872
TR1762|c0_g1_i1	GO:0070062;GO:0000139;GO:0016021;GO:0030246;GO:0046872;GO:0004653;GO:0006486
TR35072|c0_g4_i1	GO:0005829;GO:0005783;GO:0005576;GO:0005615;GO:0005634;GO:0008083;GO:0003723;GO:0071542;GO:0031175;GO:0002576;GO:0006986
TR27260|c2_g4_i1	GO:0005634;GO:0003682;GO:0007417;GO:0048589;GO:0048565;GO:0035118;GO:0048703;GO:0007507;GO:0003146;GO:0007064;GO:0070050;GO:0060828;GO:0009303;GO:0071733;GO:0006412
TR5164|c0_g2_i1	GO:0005581;GO:0005578;GO:0007155
TR45975|c0_g3_i1	GO:0005634;GO:0003723;GO:0008270
TR20251|c1_g5_i1	GO:0005737;GO:0005634;GO:0005524;GO:0004707;GO:0007049;GO:0035556;GO:0010468;GO:0006355;GO:0006351
TR41516|c0_g2_i1	GO:0005829;GO:0043231;GO:0005654;GO:0005886;GO:0005524;GO:0046872;GO:0050262;GO:0061769;GO:0009435;GO:0019674;GO:0045662
TR42659|c0_g1_i1	GO:0005829;GO:0005739;GO:0016607;GO:0005654;GO:0005634;GO:0003684;GO:0003677;GO:0071949;GO:0019900;GO:0035257;GO:0019902;GO:0009881;GO:0019901;GO:0003697;GO:0000989;GO:0000976;GO:0043130;GO:0032922;GO:0007623;GO:0043153;GO:0042593;GO:0019915;GO:0042754;GO:2000323;GO:2000850;GO:0032515;GO:0000122;GO:0045892;GO:0006606;GO:0018298;GO:0042752;GO:0032868;GO:0006351
TR18721|c1_g1_i1	GO:0005759;GO:0005739;GO:0005730;GO:0005524;GO:0004672;GO:0004674;GO:0004740;GO:0071398;GO:0071333;GO:0006006;GO:0097411;GO:0018105;GO:0035357;GO:0010510;GO:0010906;GO:2000377
TR10249|c2_g3_i1	GO:0005615;GO:0004866;GO:0046872;GO:0006956;GO:0006954
TR5258|c1_g6_i2	GO:0005881;GO:0042802
TR37058|c0_g2_i2	GO:0005576;GO:0030246
TR17533|c1_g1_i1	GO:0070062;GO:0005794;GO:0000139;GO:0016021;GO:0016020;GO:0005886;GO:0005578;GO:0017134;GO:0005102;GO:0060349;GO:0050900;GO:0010955;GO:0030512;GO:0032330
TR15039|c0_g1_i1	GO:0005634;GO:0003677;GO:0046872;GO:0003700;GO:0006355;GO:0006351
TR37663|c2_g1_i1	GO:0005634;GO:0003723;GO:0006396
TR21255|c1_g4_i1	GO:0005615;GO:0005773;GO:0004565;GO:0005975
TR23570|c0_g1_i1	GO:0008168
TR16928|c0_g3_i1	GO:0012505;GO:0016020;GO:0005874;GO:0008017;GO:0000226;GO:0007399
TR12175|c0_g1_i1	GO:0005634;GO:0005524;GO:0016887;GO:0006325;GO:0006355;GO:0006351
TR30082|c3_g1_i1	GO:0005829;GO:0070062;GO:0005739;GO:0004816;GO:0005524;GO:0003676;GO:0006421
TR35019|c1_g3_i2	GO:0016021
TR7332|c0_g1_i1	GO:0005783;GO:0005788;GO:0044322;GO:0005793;GO:0070062;GO:0003980;GO:0051082;GO:0051084;GO:1904380;GO:0006486
TR41534|c0_g1_i1	GO:0005665;GO:0016020;GO:0005654;GO:0005634;GO:0003682;GO:0003677;GO:0003899;GO:0046872;GO:0032549;GO:0003723;GO:0006370;GO:0008543;GO:0010467;GO:0031047;GO:0000398;GO:0050434;GO:0042795;GO:0035019;GO:0006368;GO:0006366;GO:0006367;GO:0006283
TR6937|c1_g1_i1	GO:0034451;GO:0005813;GO:0005801;GO:0005829;GO:0070695;GO:0005794;GO:0005874;GO:0000242;GO:0051959;GO:0042802;GO:0008017;GO:0031122;GO:0030705;GO:0045022;GO:0007032;GO:0008333;GO:0051645;GO:0022027;GO:0007040;GO:0034454;GO:0050768;GO:0097150;GO:0071539;GO:0015031
TR161|c0_g2_i1	GO:0005737;GO:0005829;GO:0005634;GO:0048471;GO:0004722;GO:0004725;GO:0008138;GO:0007050;GO:0000082
TR27694|c1_g2_i1	GO:0005634;GO:0005524;GO:0004693;GO:0008353;GO:0006355;GO:0006351
TR15792|c0_g1_i1	GO:0000123;GO:0043231;GO:0005730;GO:0005654;GO:0005634;GO:0043984;GO:0043981;GO:0043982
TR8261|c0_g2_i1	GO:0005813;GO:0005737;GO:0005869;GO:0030286;GO:0016020;GO:0005874;GO:0031982;GO:0003774;GO:0060117;GO:0040023;GO:0035088;GO:0001754;GO:0010001;GO:0007052;GO:0030719;GO:0045494
TR7581|c1_g1_i1	GO:0016787
TR17873|c0_g1_i4	GO:0070062;GO:0005622;GO:0005886
TR17597|c1_g3_i1	GO:0030054;GO:0009986;GO:0005829;GO:0005741;GO:0005739;GO:0043005;GO:0005654;GO:0005634;GO:0048471;GO:0045202;GO:0005524;GO:0042802;GO:0030165;GO:0042277;GO:0004672;GO:0051721;GO:0004712;GO:0004711;GO:0007568;GO:0006915;GO:0001662;GO:0016477;GO:0071549;GO:0071363;GO:0032870;GO:0000082;GO:0007281;GO:0035556;GO:0007616;GO:2001237;GO:0046627;GO:0045931;GO:0048633;GO:0014911;GO:0048661;GO:0045948;GO:…
TR34561|c0_g1_i1	GO:0005911;GO:0005737;GO:0030659;GO:0005856;GO:0005829;GO:0030139;GO:0005925;GO:0043005;GO:0005886;GO:0045202;GO:0017124;GO:0006915;GO:0016477;GO:0007267;GO:0007010;GO:0006897;GO:0061024;GO:0042059;GO:0008360
TR46702|c0_g5_i1	GO:0031265;GO:0005829;GO:0097342;GO:0004197;GO:0097199;GO:0097200;GO:0035877;GO:0031625;GO:0006915;GO:0097190;GO:0007166;GO:0097194;GO:0043123;GO:0042981
TR9065|c0_g1_i1	GO:0005737;GO:0005829;GO:0005886;GO:0005096;GO:0009968
TR2056|c2_g5_i4	GO:0070062;GO:0030660;GO:0071458;GO:0071556;GO:0043231;GO:0005770;GO:0031902;GO:0005765;GO:0016020;GO:0005886;GO:0042500;GO:0042803;GO:0006509;GO:0031293;GO:0033619;GO:0050776;GO:0010803
TR36766|c1_g4_i1	GO:0005829;GO:0016021;GO:0005778;GO:0005777;GO:0005524;GO:0042626;GO:0005324;GO:0042803;GO:0006635;GO:0032000;GO:0055085;GO:0042760;GO:0000038
TR15028|c0_g2_i1	GO:0005737;GO:0070062;GO:0005524;GO:0061631;GO:0061630;GO:0031625;GO:0004842;GO:0070936;GO:0070534;GO:0000209;GO:0016567;GO:0006511
TR11228|c0_g1_i1	GO:0005737;GO:0005871;GO:0005874;GO:0003777
TR42095|c0_g4_i2	GO:0005737;GO:0004791;GO:0045494;GO:0007608;GO:0007601
TR20834|c0_g1_i1	GO:0031463;GO:0005829;GO:0097602;GO:0042802;GO:0032403;GO:0043161;GO:0051260
TR19093|c2_g16_i1	GO:0005622;GO:0004842;GO:0008270;GO:0006914
TR12468|c0_g1_i1	GO:0008180;GO:0005737;GO:0010387;GO:0000338
TR24420|c0_g2_i2	GO:0016604;GO:0005654;GO:0000127;GO:0003677;GO:0006383;GO:0006351
TR10215|c1_g2_i4	GO:0000408;GO:0005739;GO:0046872;GO:0004222;GO:0061711;GO:0002949
TR26153|c0_g2_i1	GO:0005853;GO:0003746
TR41259|c0_g2_i2	GO:0005801;GO:0005793;GO:0033116;GO:0005794;GO:0016021;GO:0005654;GO:0036065;GO:0010629;GO:0045747;GO:0036066;GO:0006810
TR14537|c1_g4_i1	GO:0070822;GO:0042826;GO:0016575;GO:0000122;GO:0006351
TR1197|c0_g2_i1	GO:0005885;GO:0042995;GO:0005737;GO:0070062;GO:0051015;GO:0019899;GO:0030674;GO:0005200;GO:0030041;GO:0034314
TR25912|c0_g1_i1	GO:0005783;GO:0005794;GO:0005887;GO:0005886;GO:0055038;GO:0016409;GO:0019706;GO:0044267;GO:0018345
TR7835|c0_g4_i1	GO:0016607;GO:0005634;GO:0005681;GO:0046540;GO:0000398;GO:0000244
TR37162|c2_g4_i1	GO:0030424;GO:0005737;GO:0070062;GO:0005622;GO:0043025;GO:0008021;GO:0016597;GO:0004058;GO:0019899;GO:0036468;GO:0019904;GO:0030170;GO:0015842;GO:0042423;GO:0006520;GO:0071312;GO:0035690;GO:0071363;GO:0007623;GO:0042416;GO:0042417;GO:0033076;GO:0010259;GO:0052314;GO:0046684;GO:0042427
TR12331|c2_g3_i2	GO:0005737;GO:0005850;GO:0005851;GO:0019003;GO:0005525;GO:0003743;GO:0051716;GO:1905098;GO:0014003;GO:0043547;GO:1990928;GO:0009749;GO:0009408;GO:0043434;GO:0006412;GO:0006413
TR5195|c0_g1_i1	GO:0005737;GO:0032580;GO:0016021;GO:0070403;GO:0048040;GO:0051216;GO:0030206;GO:0050650;GO:0030198;GO:0015012;GO:0001503;GO:0030166;GO:0033320
TR34149|c0_g3_i4	GO:0005654;GO:0008023;GO:0032968;GO:0042795;GO:0006368
TR18675|c0_g1_i1	GO:0016021;GO:0006783
TR45595|c0_g1_i1	GO:0005634;GO:0003676
TR3091|c1_g5_i2	GO:0005783;GO:0005615;GO:0005764;GO:0004065;GO:0046872;GO:0006790
TR41779|c1_g3_i1	GO:0005739;GO:0005524;GO:0051536;GO:0046872
TR6433|c1_g2_i1	GO:0005576;GO:0016757
TR17452|c0_g1_i1	GO:0005737;GO:0005524;GO:0004818;GO:0000049;GO:0008270;GO:0006424
TR5353|c0_g1_i1	GO:0005829;GO:0005654;GO:0003755;GO:0003723;GO:0006457
TR10237|c2_g3_i1	GO:0005576;GO:0032580;GO:0030173;GO:0003836;GO:0006054;GO:0009311;GO:0006487;GO:0018279;GO:0097503
TR21312|c0_g1_i3	GO:0016021;GO:0030692;GO:0031965;GO:0005730;GO:0032040;GO:0000462
TR32329|c0_g1_i1	GO:0005737;GO:0002161;GO:0005524;GO:0004832;GO:0008340;GO:0006438
TR12903|c0_g1_i1	GO:0005737;GO:0005925;GO:0005634;GO:0005096;GO:0001525;GO:0030154;GO:0006355;GO:0007165;GO:0006351
TR9276|c0_g1_i1	GO:0005615;GO:0005764;GO:0004197;GO:0019882;GO:0034769;GO:0006955;GO:0051603
TR28892|c0_g4_i1	GO:0004519;GO:0046872;GO:0003964;GO:0006310
TR14899|c1_g5_i2	GO:0005764;GO:0042470;GO:0004175;GO:0046872;GO:0008233;GO:0004252;GO:0008236;GO:0008240;GO:0045453;GO:0007417;GO:0007399;GO:0043171;GO:0006508
TR44389|c0_g1_i1	GO:0005737;GO:0005524;GO:0004694;GO:0020037;GO:0042803;GO:0004672;GO:0002526;GO:0055072;GO:0030225;GO:0008285;GO:0046986;GO:0017148;GO:0006909;GO:0046777;GO:0046501;GO:0010999;GO:0046984;GO:0006417;GO:0009605;GO:0006950
TR10446|c0_g1_i1	GO:0071565;GO:0071564;GO:0000790;GO:0005654;GO:0005634;GO:0016514;GO:0003677;GO:0016922;GO:0031491;GO:0003713;GO:0030521;GO:0043044;GO:0003205;GO:0055007;GO:0006338;GO:0048096;GO:0016569;GO:0007566;GO:0030900;GO:0001704;GO:0042921;GO:0030520;GO:0006344;GO:0000122;GO:0001843;GO:0006337;GO:0042766;GO:0003408;GO:0060674;GO:0045893;GO:0006357;GO:0019827;GO:1901998;GO:0006351
TR39772|c0_g1_i1
TR3777|c6_g7_i1	GO:0005615;GO:0005579;GO:0044218;GO:0005886;GO:0001906;GO:0006957;GO:0006958;GO:0019835;GO:0051260
TR3222|c1_g1_i1	GO:0016324;GO:0016323;GO:0070382;GO:0070062;GO:0005615;GO:0045121;GO:0005654;GO:0005886;GO:0005509;GO:0005544;GO:1901611;GO:0001786;GO:0030154;GO:0042997;GO:0042998
TR19061|c2_g3_i1	GO:0005634;GO:0043527;GO:0008176;GO:0000049;GO:0036265;GO:0006400
TR3913|c2_g3_i2	GO:0005739;GO:0050660;GO:0004362;GO:0050661;GO:0045454;GO:0006749
TR4383|c1_g1_i1	GO:0005829;GO:0005789;GO:0070062;GO:0016021;GO:0005739;GO:0031090;GO:0019899;GO:0020037;GO:0046872;GO:0055114
TR31324|c5_g1_i1	GO:0016021
TR8284|c0_g1_i1	GO:0005829;GO:0032839;GO:0044294;GO:0005654;GO:0005634;GO:0048471;GO:0032587;GO:0045202;GO:0005524;GO:0016301;GO:0004672;GO:0004674;GO:0048365;GO:0001764;GO:0045773;GO:0050775;GO:0060999;GO:0043547;GO:0046777;GO:0050773
TR18876|c0_g2_i2	GO:0003755;GO:0006457
TR3219|c3_g1_i1	GO:0005737;GO:0005525;GO:0003924
TR17174|c1_g8_i1	GO:0005576;GO:0016901;GO:0048038;GO:0005975
TR25136|c0_g1_i1	GO:0071953;GO:0070062;GO:0031012;GO:0005615;GO:0001527;GO:0005578;GO:0007155;GO:0071493;GO:0048251;GO:0010712;GO:0097435;GO:0009650
TR33700|c0_g2_i1	GO:0005905;GO:0030136;GO:0005768;GO:0005794;GO:0097418;GO:0043025;GO:0005634;GO:0005886;GO:0014069;GO:0045211;GO:0042734;GO:0045202;GO:0008021;GO:0031982;GO:0005545;GO:0035615;GO:0030276;GO:0042802;GO:0017124;GO:0007409;GO:0035459;GO:0008283;GO:0048268;GO:0072583;GO:0048813;GO:0055072;GO:0097459;GO:0010629;GO:1902963;GO:1902961;GO:1902004;GO:1901216;GO:0006898;GO:1902959;GO:0030100;GO:0051223;GO:…
TR7767|c1_g8_i1	GO:0004857;GO:0032436;GO:0031398
TR413|c0_g1_i1	GO:0005634;GO:0003677;GO:0046872;GO:0006355;GO:0006351
TR10256|c0_g2_i1	GO:0016021
TR40487|c0_g1_i1	GO:0005813;GO:0005737;GO:0030496;GO:0072686;GO:1990023;GO:0097431;GO:0051301;GO:0007067;GO:0007346
TR20725|c1_g3_i2	GO:0005783;GO:0005788;GO:0046872;GO:0042803
TR10106|c0_g3_i2	GO:0071013;GO:0005783;GO:0016020;GO:0005634;GO:0005524;GO:0004004;GO:0003677;GO:0046872;GO:0003723;GO:0030154;GO:0008283;GO:0035458;GO:0051607;GO:0000398;GO:0045944;GO:0010501
TR33492|c0_g1_i1	GO:0005737;GO:0005829;GO:0005886;GO:0016605;GO:0003677;GO:0019966;GO:0032089;GO:0008270;GO:0043966;GO:0043967;GO:0050718;GO:0045618;GO:0048386;GO:0045893;GO:0060416
TR22562|c0_g1_i1	GO:0005829;GO:0000151;GO:0003677;GO:0004842;GO:0000209;GO:0006511
TR8459|c0_g1_i1	GO:0016323;GO:0030659;GO:0016021;GO:0008519
TR45064|c0_g11_i1	GO:0009986;GO:0005737;GO:0005769;GO:0005789;GO:0010008;GO:0005887;GO:0005622;GO:0005765;GO:0003725;GO:0042802;GO:0004872;GO:0004888;GO:0035690;GO:0071360;GO:0035458;GO:0071346;GO:0071260;GO:0006952;GO:0051607;GO:0097191;GO:0007252;GO:0006954;GO:0045087;GO:0008584;GO:0002282;GO:0002756;GO:0097527;GO:0043065;GO:0045080;GO:0032722;GO:0010628;GO:0043123;GO:0050729;GO:0045356;GO:0045359;GO:0032728;GO:…
TR9184|c0_g1_i1	GO:0043240;GO:0005654;GO:0061630;GO:0036297;GO:0001541;GO:0007283
TR3777|c6_g15_i1	GO:0005615;GO:0005579;GO:0044218;GO:0005886;GO:0001906;GO:0006957;GO:0006958;GO:0019835;GO:0051260
TR45356|c0_g4_i3	GO:0005829;GO:0005794;GO:0000139;GO:0005525;GO:0003924;GO:0006891;GO:0000042;GO:0042147;GO:0006890
TR38996|c1_g1_i1	GO:0005634;GO:0046872;GO:0000977;GO:0001227;GO:0042127;GO:0050727;GO:0042092
TR38186|c0_g2_i1	GO:0005737;GO:0016021;GO:0016020;GO:0005886;GO:0004905;GO:0060337
TR34479|c1_g1_i1	GO:0005887;GO:0007166
TR16778|c8_g1_i3	GO:0016020;GO:0005739;GO:0005782;GO:0005777;GO:0003995;GO:0050660;GO:0016402;GO:0005102;GO:0033540
TR27470|c0_g2_i2	GO:0030686;GO:0005730;GO:0005654;GO:0032040;GO:0003723;GO:0000462;GO:1903955;GO:0006364
TR46086|c0_g1_i1	GO:0005739
TR35175|c0_g2_i1	GO:0005737;GO:0000792;GO:0000790;GO:0005654;GO:0016581;GO:0043234;GO:0003682;GO:0003677;GO:0004407;GO:0008327;GO:0007568;GO:0043044;GO:0007420;GO:0048568;GO:0007507;GO:0016573;GO:0001701;GO:0006346;GO:0000122;GO:0044030;GO:1901796;GO:0032355;GO:0031667;GO:0009888;GO:0006351
TR44988|c1_g2_i1	GO:0005737;GO:0004197;GO:0006915
TR16754|c1_g2_i2	GO:0005737;GO:0005829;GO:0016020;GO:0005634;GO:0048471;GO:0005840;GO:0005524;GO:0003725;GO:0004694;GO:0004715;GO:0004672;GO:0019888;GO:0004674;GO:0003723;GO:0000186;GO:0034198;GO:0051607;GO:0030968;GO:0030683;GO:0045087;GO:0043066;GO:0008285;GO:0033689;GO:0017148;GO:0045071;GO:0032722;GO:0001819;GO:0051092;GO:1901224;GO:0032874;GO:0046777;GO:0006468;GO:1901532;GO:1902036;GO:1902033;GO:1900225;GO:…
TR47101|c0_g10_i1	GO:0005737;GO:0005829;GO:0005874;GO:0030154;GO:0007399;GO:0007023
TR41886|c0_g1_i1	GO:0005829;GO:0005739;GO:0005654;GO:0005634;GO:0001047;GO:0001046;GO:0003690;GO:0042826;GO:0019900;GO:0035257;GO:0000166;GO:0019902;GO:0009881;GO:0019901;GO:0000989;GO:0008134;GO:0043130;GO:0032922;GO:0007623;GO:0006975;GO:0043153;GO:0006094;GO:0042593;GO:0019915;GO:0042754;GO:0045744;GO:2000323;GO:2000850;GO:0031397;GO:0000122;GO:0045892;GO:0018298;GO:0042752;GO:2000001;GO:0033762;GO:0032868;GO:…
TR40507|c0_g3_i1	GO:0005737;GO:0005634;GO:0009982;GO:0003723;GO:1990481;GO:0031119
TR47530|c3_g4_i1	GO:0005789;GO:0033116;GO:0016021;GO:0006629;GO:0019216
TR38749|c3_g1_i1	GO:0005911;GO:0005737;GO:0005829;GO:0005783;GO:0070062;GO:0016020;GO:0016363;GO:0005634;GO:0048471;GO:0005886;GO:0005524;GO:0004699;GO:0008047;GO:0019899;GO:0043560;GO:0019900;GO:0046872;GO:0004715;GO:0004672;GO:0019901;GO:0004697;GO:0004674;GO:0032147;GO:0006915;GO:0042100;GO:0060326;GO:0007049;GO:1904385;GO:0070301;GO:0071447;GO:0090398;GO:0042742;GO:0016572;GO:0016064;GO:0032613;GO:0032615;GO:…
TR25576|c0_g1_i1	GO:0012505;GO:0010008;GO:0070062;GO:0000139;GO:0016021;GO:0045121;GO:0045335;GO:0000407;GO:0031201;GO:0031982;GO:0005484;GO:0000149;GO:0000045;GO:0033344;GO:0006886;GO:0050821;GO:0048278;GO:0006906
TR9950|c2_g1_i1	GO:0005634;GO:0003677;GO:0046872;GO:0006355;GO:0006351
TR4436|c0_g1_i1	GO:0005856;GO:0005925;GO:0003779;GO:0005516;GO:0031032;GO:1904706
TR36663|c0_g2_i2	GO:0030669;GO:0031901;GO:0016021;GO:0005886;GO:0019864;GO:0019763;GO:0002250;GO:0002479;GO:0006955;GO:0060333;GO:0006898
TR44262|c1_g1_i1	GO:0005737;GO:0005856;GO:0005096;GO:0017160;GO:0043547;GO:0007264
TR25131|c0_g1_i2	GO:0030665;GO:0005886;GO:0006897;GO:0015031
TR13113|c4_g7_i4	GO:0005634;GO:0009982;GO:0003723;GO:0001522;GO:0008033
TR8966|c1_g2_i1	GO:0005892;GO:0030054;GO:0009897;GO:0045211;GO:0022848;GO:0095500;GO:0001508;GO:0042113;GO:0035095;GO:0006816;GO:0098655;GO:0050890;GO:0006281;GO:0035640;GO:0060080;GO:0007626;GO:0051899;GO:0007274;GO:0014059;GO:0007585;GO:0001666;GO:0035094;GO:0006979;GO:0019233;GO:0007271
TR1496|c1_g3_i2	GO:0016021;GO:0005765;GO:0005537;GO:0015578
TR22485|c3_g9_i1	GO:0005634;GO:0043565;GO:0008270;GO:0030534;GO:0006355;GO:0006351
TR2234|c0_g1_i1	GO:0005737;GO:0005634;GO:0003677;GO:0007507;GO:0006357;GO:0006351
TR24119|c5_g6_i4	GO:0030424;GO:0005903;GO:0030425;GO:0005887;GO:0043025;GO:0005886;GO:0042383;GO:0015171;GO:0015293;GO:0032328;GO:0006865;GO:0034198;GO:0071260;GO:0021987;GO:0007565;GO:0031460;GO:0006814
TR14794|c0_g1_i1	GO:0005783;GO:0005788;GO:0070062;GO:0003993;GO:0034417;GO:0052826;GO:0052745;GO:0030351;GO:0051717;GO:0008969;GO:0030282;GO:0043647;GO:0001503;GO:0006797
TR14123|c0_g1_i1	GO:0030127;GO:0005789;GO:0033116;GO:0016021;GO:0070072
TR36637|c2_g11_i1	GO:0016021
TR7394|c10_g1_i1	GO:0005829;GO:0070062;GO:0005643;GO:0005654;GO:0008139;GO:0008565;GO:0075733;GO:0019054;GO:0006607;GO:0042542
TR36555|c1_g2_i1	GO:0016021;GO:0005741;GO:0005777;GO:0042803;GO:0000266;GO:0090141;GO:0090314
TR20553|c2_g1_i2	GO:0005829;GO:0070062;GO:0005730;GO:0016787;GO:0045944
TR6560|c0_g2_i1	GO:0008282;GO:0005886;GO:0042383;GO:0030017;GO:0008076;GO:0005524;GO:0042626;GO:0043225;GO:0044325;GO:0005267;GO:0015459;GO:0008281;GO:0005215;GO:0051607;GO:0010107;GO:0006813;GO:1903779;GO:0042493;GO:0055085
TR19093|c2_g8_i2	GO:0005776;GO:0005737;GO:0031410;GO:0030027;GO:0005874;GO:0005875;GO:0005634;GO:0001726;GO:0003779;GO:0008270;GO:0006954;GO:1900016;GO:1900226;GO:0010508;GO:0034341;GO:0032496;GO:0034021
TR37379|c0_g5_i1	GO:0000777;GO:0005737;GO:0005815;GO:0016607;GO:0005524;GO:0004674;GO:0051301;GO:0045104;GO:0007067;GO:0006468;GO:0016055
TR20982|c0_g1_i3	GO:0042627;GO:0034360;GO:0030669;GO:0005737;GO:0005829;GO:0005769;GO:0071682;GO:0070971;GO:0005788;GO:0005789;GO:0031904;GO:0010008;GO:0070062;GO:0005576;GO:0005615;GO:0034363;GO:0043231;GO:0034362;GO:0043202;GO:0034359;GO:0043025;GO:0005886;GO:0005790;GO:0034361;GO:0017127;GO:0008201;GO:0035473;GO:0050750;GO:0005543;GO:0048844;GO:0044257;GO:0071379;GO:0071356;GO:0033344;GO:0042632;GO:0008203;GO:…
TR2924|c0_g1_i1	GO:0005737;GO:0052794;GO:0052795;GO:0052796;GO:0006689;GO:0009313
TR21608|c0_g1_i1	GO:0005882;GO:0005634;GO:0048471;GO:0005524;GO:0004674;GO:0007049;GO:0030154;GO:0006974;GO:0071480;GO:0007059;GO:0016569;GO:0035556;GO:0007275;GO:0032435;GO:0018105;GO:0006468;GO:0001672;GO:0007283
TR10156|c5_g4_i1	GO:0005737;GO:0046872;GO:0003723;GO:0006355
TR35944|c0_g1_i1	GO:0016021
TR5047|c3_g4_i1	GO:0005737;GO:0005829;GO:0016604;GO:0005654;GO:0045296;GO:0016874;GO:0003723;GO:1904264;GO:0004842;GO:0008270;GO:0051607;GO:0036503;GO:0045087;GO:0046597;GO:1902187;GO:0043123;GO:0051092;GO:0051091;GO:0006513;GO:0042787;GO:0046596;GO:1902186;GO:0043627;GO:0033280
TR23979|c4_g2_i2	GO:0005737;GO:0010494;GO:0070062;GO:0005764;GO:0005654;GO:0005634;GO:0017091;GO:0003677;GO:0003723;GO:0006915;GO:0006952;GO:0008543;GO:0007281;GO:0008284;GO:0006357;GO:0017145
TR7313|c0_g2_i1	GO:0005829;GO:0016787
TR2605|c0_g1_i1	GO:0005813;GO:0010008;GO:0005871;GO:0005874;GO:0030496;GO:0032588;GO:0005524;GO:0016887;GO:0008017;GO:0003777;GO:0035459;GO:0000910;GO:0030705;GO:0008333;GO:0043001;GO:0006886;GO:0032438;GO:0007018;GO:0072383
TR36741|c0_g1_i2	GO:0005789;GO:0016021;GO:0006810
TR20200|c0_g5_i1	GO:0005829;GO:0005576;GO:0043005;GO:0005634;GO:0045202;GO:0030658;GO:0005509;GO:0051480
TR15245|c0_g2_i1	GO:0005634;GO:0036459;GO:0006915
TR3691|c0_g1_i1	GO:0005622;GO:0060342;GO:0052650;GO:0004745;GO:0045494;GO:0050896;GO:0001523;GO:0042572;GO:0007601
TR6066|c0_g2_i1	GO:0005604;GO:0005615;GO:0005509;GO:0007165
TR3384|c0_g1_i1	GO:0016324;GO:0005938;GO:0005905;GO:0030136;GO:0030665;GO:0005856;GO:0005829;GO:0032839;GO:0043197;GO:0043231;GO:0005739;GO:0043025;GO:0048471;GO:0014069;GO:0032587;GO:0097060;GO:0051015;GO:0035615;GO:0030276;GO:0032051;GO:0035091;GO:0005547;GO:0043325;GO:0080025;GO:0005546;GO:0046982;GO:0042803;GO:0017124;GO:0006919;GO:0006915;GO:0048268;GO:0072583;GO:0055123;GO:0061024;GO:0030837;GO:0043066;GO:…
TR9396|c6_g6_i1	GO:0044295;GO:0005737;GO:0005829;GO:0070062;GO:0005874;GO:0005739;GO:0043025;GO:0005654;GO:0048471;GO:0043234;GO:0005524;GO:0032767;GO:0005528;GO:0035259;GO:0005525;GO:0031072;GO:0003755;GO:0051219;GO:0030674;GO:0003723;GO:0048156;GO:0030521;GO:0061077;GO:0006825;GO:0007566;GO:0046661;GO:0031115;GO:0031111;GO:0010977;GO:0030850;GO:0031503;GO:0006457;GO:1900034;GO:0006463
TR23091|c0_g1_i1	GO:0009986;GO:0005911;GO:0009897;GO:0070062;GO:0005925;GO:0034669;GO:0016020;GO:0005886;GO:0050839;GO:0001968;GO:0046872;GO:0001974;GO:0007155;GO:0016477;GO:0007160;GO:0003366;GO:0060710;GO:0060324;GO:0007507;GO:0007157;GO:0034113;GO:0007229;GO:0007159;GO:0050901;GO:0060485;GO:0090074;GO:0043113;GO:0016337;GO:0034446;GO:0072678;GO:0061032
TR37758|c7_g1_i2	GO:0072562;GO:0005903;GO:0034707;GO:0005737;GO:0070062;GO:0005615;GO:0016020;GO:0005739;GO:0005635;GO:0031965;GO:0005634;GO:0048471;GO:0005886;GO:0031982;GO:0045296;GO:0005254;GO:0005244;GO:0006821;GO:0070527;GO:0045669;GO:0051726;GO:0051881;GO:0007165
TR342|c2_g2_i1	GO:0042584;GO:0005783;GO:0070062;GO:0005794;GO:0000139;GO:0016021;GO:0043231;GO:0016020;GO:0005886;GO:0005802;GO:0005524;GO:0000287;GO:0004012;GO:0048194;GO:0007612;GO:0030335;GO:0061092
TR37225|c0_g1_i1	GO:0005879;GO:0005930;GO:0005923;GO:0005911;GO:0005813;GO:0036064;GO:0035869;GO:0005929;GO:0005737;GO:0005829;GO:0005654;GO:0032391;GO:0005886;GO:0031870;GO:0007420;GO:0043010;GO:0021549;GO:0060271;GO:0090102;GO:0022038;GO:0007368;GO:0035115;GO:0035116;GO:0001736;GO:0007163;GO:0060322;GO:0001701;GO:0001822;GO:0021670;GO:0035108;GO:0001889;GO:0045744;GO:0021532;GO:1905515;GO:0043584;GO:0021772;GO:…
TR41166|c1_g2_i4	GO:0005737;GO:0004177;GO:0046872;GO:0008235
TR34805|c0_g1_i1	GO:0005737;GO:0000166;GO:0036131;GO:0047017;GO:0001516
TR14283|c0_g2_i1	GO:0042995;GO:0005794;GO:0005743;GO:0071949;GO:0016709;GO:0006744
TR26166|c1_g8_i1	GO:0005789;GO:0031012;GO:0016021;GO:0004222;GO:0008270
TR26484|c0_g1_i1	GO:0005737;GO:0016607;GO:0005634;GO:0004842;GO:0008270;GO:0006915
TR20759|c0_g1_i5	GO:0005938;GO:0005905;GO:0031410;GO:0005856;GO:0005764;GO:0005886;GO:0008289;GO:0030154;GO:0006897;GO:0007399
TR8837|c0_g2_i1	GO:0016301
TR43880|c3_g1_i3
TR38859|c0_g1_i1	GO:0005737;GO:0016021;GO:0043234;GO:0019966;GO:0004908;GO:0005149;GO:0030674
TR29048|c0_g1_i1	GO:0005829;GO:0005925;GO:0043231;GO:0005654;GO:0001726;GO:0005096;GO:0046872;GO:0016477;GO:0043547;GO:0051492
TR2959|c0_g1_i2	GO:0016020;GO:0005096;GO:0050688
TR26885|c0_g2_i1	GO:0005737;GO:0005856;GO:0012505;GO:0031234;GO:0005634;GO:0005524;GO:0005131;GO:0020037;GO:0042393;GO:0035401;GO:0046872;GO:0004713;GO:0042977;GO:0002250;GO:0016477;GO:0019221;GO:0030218;GO:0035409;GO:0006954;GO:0045087;GO:0060397;GO:0038083;GO:0042517;GO:0046777;GO:0042981;GO:0030155;GO:0042127;GO:0007165;GO:0007169;GO:0007260
TR4902|c0_g1_i1	GO:0005829;GO:0000178;GO:0016020;GO:0000176;GO:0005730;GO:0005654;GO:0005634;GO:0000175;GO:0004519;GO:0005085;GO:0003723;GO:0071034;GO:0006401;GO:0016075;GO:0006364
TR18175|c5_g1_i4	GO:0005911;GO:0005801;GO:0005737;GO:0005829;GO:0016020;GO:0005634;GO:1990578;GO:0005942;GO:0005943;GO:0005886;GO:0043234;GO:0016303;GO:0046935;GO:0043125;GO:0043559;GO:0005158;GO:0043560;GO:0005159;GO:0005168;GO:0043548;GO:0035014;GO:0036312;GO:0046934;GO:0001784;GO:0046982;GO:0019903;GO:0008134;GO:0005068;GO:0007411;GO:0030183;GO:0001678;GO:0032869;GO:0034644;GO:0007173;GO:0038128;GO:0008625;GO:…
TR43238|c1_g2_i1	GO:0005576;GO:0016020;GO:0052689;GO:0016042
TR38133|c0_g3_i1	GO:0005783;GO:0005789;GO:0016021;GO:0005765;GO:0031966;GO:0031965;GO:0004622;GO:0032502;GO:0046475
TR17660|c1_g3_i4	GO:0005737;GO:0005739;GO:0005681;GO:0005524;GO:0004004;GO:0000398
TR36639|c3_g1_i1	GO:0030131;GO:0005905;GO:0005886;GO:0008289;GO:0006897;GO:0006886;GO:0016055
TR9762|c1_g2_i1
TR43006|c0_g1_i1	GO:0005737;GO:0005576;GO:0005615;GO:0008061;GO:0004568;GO:0006915;GO:0006032;GO:0002376;GO:0000272;GO:0090197;GO:0002532
TR24428|c0_g1_i1	GO:0005737;GO:0005856;GO:0070062;GO:0030027;GO:0003779;GO:0030041;GO:0007010;GO:0030032;GO:0014003;GO:0031643;GO:0006461;GO:0008360
TR44487|c0_g2_i1
TR27051|c0_g14_i1	GO:0005581;GO:0005576;GO:0042802;GO:0051259
TR6675|c2_g1_i1	GO:0005743;GO:0005762;GO:0019904;GO:0003735;GO:0000002;GO:0070125;GO:0070126
TR8782|c0_g1_i1	GO:0035577;GO:0070062;GO:0101003;GO:0043202;GO:0005765;GO:0005764;GO:0016020;GO:0005886;GO:0070821;GO:0004558;GO:0030246;GO:0032450;GO:0004574;GO:0060048;GO:0002086;GO:0006006;GO:0005980;GO:0003007;GO:0007626;GO:0007040;GO:0000023;GO:0046716;GO:0050885;GO:0050884;GO:0043312;GO:0002026;GO:0005985;GO:0009888;GO:0043181
TR26623|c0_g1_i1	GO:0015629;GO:0005826;GO:0031252;GO:0032154;GO:0005737;GO:0005829;GO:0016459;GO:0005634;GO:0005886;GO:0043234;GO:0001726;GO:0001725;GO:0051015;GO:0005524;GO:0016887;GO:0005516;GO:0000146;GO:0043495;GO:0042803;GO:0043621;GO:0031532;GO:0030048;GO:0001525;GO:0043534;GO:0032506;GO:0006509;GO:0030224;GO:0031034;GO:0030220;GO:0015031;GO:0008360
TR14498|c0_g1_i1	GO:0072562;GO:0005581;GO:0070062;GO:0005615;GO:0042803;GO:0006958;GO:0045087;GO:0048839
TR43707|c0_g1_i1	GO:0009982;GO:0003723;GO:0001522
TR25044|c3_g1_i4	GO:0016602;GO:0005654;GO:0005634;GO:0032993;GO:0001046;GO:0003677;GO:0003700;GO:0045893;GO:0006355;GO:0048511;GO:0006351
TR30084|c2_g1_i1	GO:0005829;GO:0005783;GO:0005794;GO:0043204;GO:0048471;GO:0032587;GO:0042383;GO:0047555;GO:0004114;GO:0046872;GO:0046069;GO:0046068;GO:0019934;GO:0010613;GO:0007165
TR11654|c1_g9_i1	GO:0005654;GO:0005634;GO:0003729;GO:0003723;GO:0006379;GO:0006397;GO:0031123
TR28063|c0_g11_i1	GO:0003995;GO:0050660;GO:0006635
TR4090|c7_g2_i1	GO:0005913;GO:0005737;GO:0098641;GO:0042802;GO:0002039;GO:0008270;GO:1900181;GO:0000122
TR38270|c1_g2_i1
TR9469|c0_g2_i1	GO:0003676
TR35293|c0_g3_i1	GO:0005615;GO:0005887;GO:0005886;GO:0004872
TR44541|c0_g1_i1	GO:0003995;GO:0050660;GO:0006552
TR2664|c0_g2_i1	GO:0072562;GO:0005578;GO:0004857;GO:0042802;GO:0001525;GO:0030154;GO:2000352;GO:0051005;GO:0070328
TR43551|c1_g1_i1	GO:0005730;GO:0005654;GO:0007165
TR42446|c1_g3_i1	GO:0005789;GO:0005739;GO:0031090;GO:0070330;GO:0020037;GO:0005506;GO:0004497;GO:0016712;GO:0001525;GO:0019369;GO:0048514;GO:0007155;GO:0006725;GO:0070301;GO:0071407;GO:0030199;GO:0043542;GO:0071603;GO:0008210;GO:0008631;GO:0046466;GO:0033629;GO:0030336;GO:0008285;GO:0032088;GO:0006809;GO:0045766;GO:0043065;GO:0046427;GO:0010575;GO:2000377;GO:0009636;GO:0061298;GO:0061304;GO:0042574;GO:0042572;GO:…
TR47452|c2_g2_i1	GO:0005829;GO:0005886
TR39405|c0_g1_i1	GO:0005737;GO:0005856;GO:0005794;GO:0016021;GO:0034993;GO:0005635;GO:0031965;GO:0005640;GO:0005730;GO:0005654;GO:0005634;GO:0000932;GO:0045211;GO:0030017;GO:0003779;GO:0051015;GO:0019899;GO:0042802;GO:0005521;GO:0042803;GO:0003723;GO:0051642;GO:0090286;GO:0040023;GO:0007030;GO:0042692;GO:0090292;GO:1902017;GO:0007283
TR31864|c0_g3_i1	GO:0005938;GO:0005856;GO:0019898;GO:0005634;GO:0005886;GO:0003779;GO:0005516;GO:0005200;GO:0031032;GO:0030866
TR11603|c0_g1_i1	GO:0019185;GO:0003677;GO:0000981;GO:0043565;GO:0001135;GO:0044212;GO:0030154;GO:0006357;GO:0042795;GO:0042796
TR16208|c0_g3_i1	GO:0005789;GO:0016021;GO:0015269
TR39346|c0_g1_i1	GO:0005856;GO:0012505;GO:0031234;GO:0005524;GO:0046872;GO:0004715;GO:0005102;GO:0016477;GO:0045087;GO:0035556;GO:0038083;GO:0042127;GO:0033077;GO:0007169
TR4919|c0_g5_i1	GO:0005739;GO:0005730;GO:0005634;GO:0003723
TR30742|c1_g5_i3	GO:0071920;GO:0005737;GO:0010494;GO:0005634;GO:0072669;GO:0005524;GO:0008026;GO:0003682;GO:0003677;GO:0033677;GO:0004527;GO:0004518;GO:0008143;GO:0003712;GO:0032508;GO:0006302;GO:0006397;GO:0006355;GO:0006351;GO:0006388
TR27242|c1_g1_i1	GO:0016021;GO:0006810
TR15460|c0_g1_i1	GO:0070062;GO:0016021;GO:0005886;GO:0005315;GO:0015293;GO:0006817;GO:0006814;GO:0016032
TR39307|c0_g2_i1
TR22746|c1_g1_i1	GO:0034464;GO:0005813;GO:0036064;GO:0060170;GO:0005929;GO:0005829;GO:0001103;GO:0060271;GO:0048560;GO:0015031;GO:0050893
TR44743|c1_g1_i1	GO:0005576;GO:0003796;GO:0019835;GO:0042742;GO:0008152
TR15177|c0_g1_i1	GO:0010008;GO:0016020;GO:0005096;GO:0046872;GO:0017137;GO:1990090;GO:0036010
TR45310|c0_g2_i1	GO:0005576;GO:0044179
TR24259|c0_g1_i1	GO:0005776;GO:0005737;GO:0031410;GO:0005829;GO:0030529;GO:0005654;GO:0005634;GO:0000932;GO:0003677;GO:0042802;GO:0003723;GO:0004842;GO:0008270;GO:0007049;GO:0045087;GO:0060333;GO:0032088;GO:0090086;GO:1902187;GO:0032897;GO:0010508;GO:0045787;GO:0051091;GO:0046598;GO:0051865;GO:0031648;GO:0006513;GO:0000209;GO:0070206;GO:0016567;GO:0032479;GO:0034341
TR20545|c0_g10_i1	GO:0005829;GO:0005654
TR15418|c2_g7_i1	GO:0016021;GO:0042612;GO:0002474;GO:0006955
TR26670|c4_g30_i1	GO:0005581;GO:0005615;GO:0042802;GO:0070373;GO:0045599;GO:0048147
TR4898|c0_g1_i1	GO:0005789;GO:0016021;GO:0004252;GO:0043130
TR270|c0_g1_i1	GO:0044297;GO:0005813;GO:0005737;GO:0005829;GO:0030425;GO:0070382;GO:0070062;GO:0005834;GO:0030496;GO:0005654;GO:0005886;GO:0031683;GO:0001664;GO:0005525;GO:0003924;GO:0046872;GO:0004871;GO:0001973;GO:0007193;GO:0007049;GO:0051301;GO:0008283;GO:0007213;GO:0007214
TR34859|c0_g1_i1	GO:0005801;GO:0005829;GO:0000139;GO:0016021;GO:0005484;GO:0006888;GO:0015031;GO:0042147
TR5877|c0_g1_i1	GO:0016324;GO:0016323;GO:0016021;GO:0005886;GO:0005355;GO:0005351;GO:0022857;GO:0015143;GO:0015758;GO:0046415
TR6087|c0_g3_i1	GO:0005829;GO:0005783;GO:0005794;GO:0000139;GO:0030008;GO:0017112;GO:0048208;GO:0061024
TR34535|c0_g1_i1	GO:0005737;GO:0005634;GO:0007518;GO:0030517;GO:0048671;GO:0043403;GO:0014706
TR5810|c0_g1_i2	GO:0012505;GO:0016020;GO:0005634;GO:0017134;GO:0060271;GO:0060026;GO:0007368;GO:0070121
TR14216|c3_g1_i4	GO:0070062;GO:0005887;GO:0016020;GO:0005886;GO:0102490;GO:0005524;GO:0017110;GO:0017111;GO:0007596;GO:0007155;GO:0055086
TR2967|c0_g1_i1	GO:0016324;GO:0005794;GO:0016021;GO:0030658;GO:0015914
TR45719|c0_g1_i2	GO:0005813;GO:0005829;GO:0101003;GO:0016021;GO:0016020;GO:0005654;GO:0005886;GO:0035579;GO:0070821;GO:0005516;GO:0004842;GO:0008270;GO:0043312;GO:0042787;GO:0016032
TR41395|c0_g1_i1	GO:0005829;GO:0031419;GO:0008705;GO:0008898;GO:0008270;GO:0042558
TR35617|c1_g2_i1	GO:0030424;GO:0016021;GO:0048471;GO:0005886
TR33617|c0_g1_i1	GO:0046872;GO:0003964;GO:0009036;GO:0006310;GO:0090305;GO:0032199;GO:0032197
TR19093|c2_g15_i1	GO:0005634;GO:0003677;GO:0008270;GO:0007275;GO:0006355;GO:0006351
TR17496|c0_g1_i1	GO:0015629;GO:0005829;GO:0070062;GO:0005730;GO:0005654;GO:0005634;GO:0009019;GO:0000049;GO:0030488
TR8641|c0_g1_i1	GO:0005829;GO:0005634;GO:0005667;GO:0000978;GO:0004879;GO:0003707;GO:0008270;GO:0031018;GO:0045944;GO:0045893;GO:0006351
TR12808|c0_g2_i2	GO:0031225;GO:0009986;GO:0033116;GO:0070062;GO:0005576;GO:0101003;GO:0000139;GO:0005887;GO:0045121;GO:0005886;GO:0030667;GO:0030133;GO:0008289;GO:0001618;GO:0035743;GO:0006958;GO:0006888;GO:0045087;GO:0045916;GO:0043312;GO:2000516;GO:2000563;GO:0007204;GO:0030449;GO:0031664;GO:0045730
TR32772|c0_g1_i1	GO:0005524;GO:0003883;GO:0046872;GO:0044210;GO:0006541
TR39293|c0_g1_i1	GO:0030663;GO:0033116;GO:0016021
TR31471|c0_g1_i1	GO:0005737;GO:0005634;GO:0003723;GO:0006397
TR32199|c0_g1_i1	GO:0005737;GO:0046872;GO:0072341;GO:0003676;GO:0016274;GO:0035242;GO:0008757;GO:0060997;GO:0018216;GO:0019919
TR30616|c1_g7_i1	GO:0005615;GO:0001872;GO:0003823;GO:0001848;GO:0004866;GO:0006957;GO:0006958;GO:0042742;GO:0006954
TR35056|c2_g1_i1
TR34786|c0_g1_i2	GO:0016021;GO:0031966;GO:0015075;GO:0055072
TR40270|c0_g1_i4	GO:0005654;GO:0003723;GO:0050733;GO:0051082;GO:0000395;GO:0048025;GO:0000381;GO:0000244
TR35070|c0_g4_i1	GO:0000777;GO:0005829;GO:0016020;GO:0005635;GO:0031965;GO:0031080;GO:0005634;GO:0005819;GO:0017056;GO:0031047;GO:0075733;GO:0030032;GO:0048246;GO:0007077;GO:0006406;GO:0045893;GO:0006606;GO:0016925;GO:1900034;GO:0010827;GO:0007062;GO:0006409;GO:0016032;GO:0019083
TR44137|c0_g1_i1	GO:0005903;GO:0005925;GO:0090637;GO:0014704;GO:0090636;GO:0042383;GO:1990357;GO:0030018;GO:0005915;GO:0051015;GO:0017048;GO:0005198;GO:0007155
TR22067|c0_g1_i2	GO:0005654;GO:0004842;GO:0006974;GO:0006281;GO:0009790;GO:2000780;GO:1901315;GO:0042787
TR14610|c0_g2_i1	GO:0045177;GO:0005903;GO:0070062;GO:0016460;GO:0001725;GO:0030018;GO:0005509;GO:0032036;GO:0008360
TR7229|c8_g11_i1	GO:0005615;GO:0001872;GO:0003823;GO:0001848;GO:0004866;GO:0006957;GO:0006958;GO:0042742;GO:0006954
TR44474|c0_g1_i1	GO:0031225;GO:0005886;GO:0004866;GO:0004867;GO:0001955;GO:0007566;GO:0035115;GO:0030198;GO:0030336;GO:1904684
TR5205|c2_g3_i1	GO:0005794;GO:0031985;GO:0000139;GO:0016021;GO:0042803;GO:0007030;GO:0048193;GO:0000301
TR10011|c0_g2_i1	GO:0005829;GO:0042806;GO:0016857;GO:0060180;GO:0006004;GO:0036065;GO:0045665
TR5331|c0_g1_i1	GO:0005737;GO:0016021;GO:0005886
TR10138|c1_g2_i1	GO:0070062;GO:0005615;GO:0008201;GO:0070009;GO:0004252;GO:0007596;GO:0031639;GO:0051919;GO:0030193
TR2738|c5_g2_i1	GO:0070062;GO:0005785;GO:0005786;GO:0008312;GO:0005047;GO:0045900;GO:0006616
TR10442|c1_g4_i1	GO:0005720;GO:0005730;GO:0005654;GO:0000182;GO:0000183;GO:0006306;GO:0098532;GO:0080182;GO:0036124;GO:0043967;GO:0034773;GO:0000122;GO:0006351
TR32547|c1_g8_i1	GO:0005829;GO:0016021;GO:0005743;GO:0005739;GO:0043025;GO:0005654;GO:0004152;GO:0008144;GO:0010181;GO:0048039;GO:0006207;GO:0044205;GO:0007565;GO:0007595;GO:0043065;GO:0046134;GO:0090140;GO:0031000;GO:0042493;GO:1903576;GO:0042594
TR39961|c0_g9_i1	GO:0005737;GO:0005829;GO:0005634;GO:0048471;GO:0005886;GO:0005524;GO:0045296;GO:0042802;GO:0004672;GO:0019901;GO:0004674;GO:0030296;GO:0048365;GO:0004702;GO:0031267;GO:0006915;GO:0071407;GO:0060996;GO:0038095;GO:0043066;GO:2001271;GO:0006469;GO:0018105;GO:0016310;GO:2001238;GO:0050731;GO:0046777;GO:0006468;GO:0050690;GO:0040008;GO:0007165;GO:0002223;GO:0031295;GO:0050852;GO:0048010;GO:0016032
TR6281|c0_g1_i1	GO:0016021;GO:0005887;GO:0005886;GO:0015171;GO:0005332;GO:0005328;GO:0005215;GO:0006865;GO:0006810
TR4231|c6_g3_i2	GO:0005912;GO:0043296;GO:0045177;GO:0016324;GO:0016327;GO:0016323;GO:0005923;GO:0030054;GO:0009986;GO:0005913;GO:0005911;GO:0005737;GO:0005829;GO:0005921;GO:0031674;GO:0014704;GO:0046581;GO:0016020;GO:0005634;GO:0070160;GO:0005886;GO:0043234;GO:0045296;GO:0005516;GO:0071253;GO:0008022;GO:0019904;GO:0001825;GO:0071333;GO:0090557;GO:0043116;GO:0042493;GO:0045471;GO:0032496;GO:0071000;GO:0007605
TR46599|c0_g1_i1	GO:0005654;GO:0071837;GO:0043565;GO:0003700;GO:0009887;GO:0006915;GO:0007517;GO:0007399;GO:0014029;GO:0045944;GO:0045893;GO:0007605;GO:0006366
TR8093|c0_g1_i1	GO:0005829;GO:0070062;GO:0005576;GO:1904813;GO:0016020;GO:0005654;GO:0005634;GO:0000502;GO:0005838;GO:0034774;GO:0042803;GO:0031145;GO:0002479;GO:0038095;GO:0000165;GO:0090090;GO:0010972;GO:0051436;GO:0043312;GO:0038061;GO:0090263;GO:0051437;GO:0043161;GO:0016579;GO:0000209;GO:0006521;GO:0043488;GO:0061418;GO:0031146;GO:0002223;GO:0050852;GO:0055085;GO:0033209;GO:0060071
TR45064|c0_g12_i1	GO:0005769;GO:0005789;GO:0010008;GO:0005887;GO:0003725;GO:0004872;GO:0004888;GO:0051607;GO:0006954;GO:0045087;GO:0002756;GO:0032722;GO:0050729;GO:0043331;GO:0043330;GO:0034138;GO:0002224
TR15398|c0_g1_i1	GO:0002944;GO:0002945;GO:0000307;GO:0005654;GO:0005634;GO:0004693;GO:0016538;GO:0019901;GO:0008353;GO:0051301;GO:0006974;GO:0001701;GO:0007067;GO:0044828;GO:0071157;GO:2000737;GO:0045737;GO:1901409;GO:2001165;GO:0045944;GO:0006351
TR46373|c0_g1_i1	GO:0003824
TR30742|c1_g5_i2	GO:0071920;GO:0005737;GO:0010494;GO:0005829;GO:0016020;GO:0005634;GO:0072669;GO:0005524;GO:0008026;GO:0004004;GO:0003682;GO:0003677;GO:0033677;GO:0003725;GO:0004527;GO:0004518;GO:0008143;GO:0003712;GO:0032508;GO:0006302;GO:0006397;GO:0007275;GO:1903608;GO:0006355;GO:0043330;GO:0009615;GO:0010501;GO:0006351;GO:0006388
TR42705|c0_g1_i1	GO:0005759;GO:0005739;GO:0008480;GO:1901053
TR14051|c0_g1_i1	GO:0005737;GO:0005634;GO:0005839;GO:0004298;GO:0051603
TR33673|c0_g1_i1	GO:0060170;GO:0005829;GO:0070062;GO:0005576;GO:0005615;GO:1904813;GO:0016020;GO:0043209;GO:0043005;GO:0005654;GO:0005886;GO:0034774;GO:0005125;GO:0004347;GO:0008083;GO:0016866;GO:0048029;GO:0031625;GO:0046185;GO:0001525;GO:0061621;GO:0005975;GO:0034101;GO:0006094;GO:0051156;GO:0042593;GO:0007599;GO:0006959;GO:0001701;GO:0007611;GO:0001707;GO:0019242;GO:0043154;GO:0043524;GO:0043312;GO:0051024;GO:…
TR12541|c3_g6_i1	GO:0035578;GO:0005829;GO:0070062;GO:0005576;GO:0005794;GO:0043231;GO:0031982;GO:0008239;GO:0008236;GO:0043312
TR8825|c1_g2_i1	GO:0035577;GO:0070062;GO:0101003;GO:0043202;GO:0005765;GO:0005764;GO:0016020;GO:0005886;GO:0070821;GO:0004558;GO:0030246;GO:0032450;GO:0004574;GO:0060048;GO:0002086;GO:0006006;GO:0005980;GO:0003007;GO:0007626;GO:0007040;GO:0000023;GO:0046716;GO:0050885;GO:0050884;GO:0043312;GO:0002026;GO:0005985;GO:0009888;GO:0043181
TR11101|c2_g3_i1	GO:0016323;GO:0016021;GO:0043234;GO:0015095;GO:0061768;GO:0010961;GO:0071286
TR28639|c2_g9_i2	GO:0016607
TR8096|c0_g4_i2	GO:0005737;GO:0005829;GO:0016607;GO:0005886;GO:0045296;GO:0005096;GO:0032956;GO:0030833;GO:2000145;GO:0008360;GO:0051056;GO:0007264
TR43626|c1_g1_i1	GO:0005856;GO:0005829;GO:0005634;GO:0005096;GO:0051056;GO:0007165
TR40714|c1_g1_i2	GO:0005694;GO:0005737;GO:0016020;GO:0005730;GO:0005654;GO:0003723;GO:0007275;GO:0040019
TR25696|c3_g3_i2	GO:0015629;GO:0016324;GO:0031526;GO:0030136;GO:0005737;GO:0005829;GO:0070062;GO:0005925;GO:0005887;GO:0046581;GO:0016020;GO:0045121;GO:0005654;GO:0005886;GO:0005524;GO:0042626;GO:0008525;GO:0090554;GO:0005548;GO:0008559;GO:0032782;GO:0007420;GO:0033231;GO:0071475;GO:0071312;GO:0071236;GO:1903413;GO:1905231;GO:0071549;GO:0071392;GO:0071217;GO:1905232;GO:0036146;GO:0007623;GO:0043215;GO:0046618;GO:…
TR19604|c0_g1_i1
TR18574|c0_g3_i2	GO:0005764;GO:0004563;GO:0005975
TR20056|c0_g1_i1	GO:0004190;GO:0004519;GO:0003676;GO:0003964;GO:0008270;GO:0015074
TR7990|c0_g1_i1	GO:0005737;GO:0005789;GO:0004105;GO:0001541;GO:0006656;GO:0007283
TR5861|c0_g1_i1	GO:0005737;GO:0032045;GO:0016020;GO:0005096;GO:0005085;GO:0017124;GO:0006915;GO:0016477;GO:0007010;GO:0002244;GO:0006909;GO:0010634;GO:1900026;GO:0007264
TR3353|c0_g1_i1	GO:0046872;GO:0004843;GO:0007610;GO:0016579;GO:0032228;GO:0006511
TR7609|c0_g1_i1	GO:0005794;GO:0000139;GO:0005795;GO:0016021;GO:0006915;GO:0043066;GO:0050848
TR39356|c0_g1_i1	GO:0005952;GO:0005737;GO:0001772;GO:0016020;GO:0031594;GO:0031588;GO:0044853;GO:0043234;GO:0030552;GO:0004862;GO:0008603;GO:0034236;GO:0031625;GO:0009887;GO:0060038;GO:0008283;GO:0007143;GO:0007507;GO:0001707;GO:0046007;GO:2000480;GO:0045835;GO:0006469;GO:0006468;GO:0045214
TR13593|c0_g1_i1	GO:0005829;GO:0005739;GO:0004553;GO:0102390;GO:0019391
TR16298|c5_g10_i2	GO:0005737;GO:0005634;GO:0048471;GO:0005524;GO:0003725;GO:0004715;GO:0004672;GO:0004674;GO:0000186;GO:0051607;GO:0045087;GO:0033689;GO:0017148;GO:0045071;GO:0043065;GO:0032722;GO:0001819;GO:0051092;GO:1901224;GO:0032874;GO:0046777;GO:0006468;GO:1901532;GO:1902036;GO:1902033;GO:1900225;GO:0010998;GO:0043330;GO:0035455;GO:0032496;GO:0009612;GO:0010033;GO:0009636;GO:0009615;GO:0033197;GO:0006351
TR19561|c0_g1_i1	GO:0003723
TR34824|c0_g1_i1	GO:0000940;GO:0005737;GO:0005876;GO:0008017;GO:0051301;GO:0007059;GO:0007067;GO:0031110
TR34652|c0_g2_i2	GO:0071797;GO:0003690;GO:0005080;GO:0043130;GO:0004842;GO:0008270;GO:0043123;GO:0045944;GO:0043161;GO:0097039
TR12993|c1_g5_i1	GO:0005622;GO:0005759;GO:0005739;GO:0005654;GO:0034062;GO:0005524;GO:0052929;GO:0052928;GO:0052927;GO:0004810;GO:0000049;GO:1990180;GO:0006626;GO:0042780;GO:0001680
TR20621|c1_g4_i2	GO:0005737;GO:0005829;GO:0043005;GO:0005634;GO:0005886;GO:0030018;GO:0000774;GO:0045296;GO:0051087;GO:0032403;GO:0007420;GO:0034605;GO:0071260;GO:0097192;GO:0008625;GO:0010664;GO:0097201;GO:0046827;GO:0042993;GO:0050821;GO:0021510
TR13212|c0_g5_i1	GO:0005689;GO:0006915;GO:2001235;GO:0070234;GO:0051384
TR15670|c0_g3_i1	GO:0005634
TR46641|c3_g1_i1	GO:0005737;GO:0004842;GO:0042787
TR8938|c0_g1_i1	GO:0005319;GO:0045735
TR12725|c0_g1_i2	GO:0070062;GO:0005794;GO:0030867;GO:0005506;GO:0031418;GO:0033823;GO:0008475;GO:0070831;GO:0032870;GO:0030199;GO:0001886;GO:0048730;GO:0046947;GO:0001701;GO:0060425;GO:0021915;GO:0017185;GO:0008104;GO:0006493;GO:0042311
TR47668|c0_g1_i1	GO:0005737;GO:0005634;GO:0005524;GO:0004707;GO:0035556;GO:0038066;GO:0045663;GO:1901741;GO:0010831;GO:0006357;GO:0006950;GO:0006351
TR6026|c0_g1_i1	GO:0005737;GO:0005096;GO:0048365;GO:0030336;GO:0007165
TR26053|c0_g1_i1	GO:0005801;GO:0005829;GO:0005783;GO:0000139;GO:0005802;GO:0030008;GO:0017112;GO:0048208;GO:0006888;GO:0061024
TR15662|c1_g1_i1	GO:0005622;GO:0097602;GO:0042802;GO:0043621;GO:0035556;GO:0051260;GO:0016567
TR4676|c0_g8_i1	GO:0000145;GO:0000149;GO:0051601;GO:0006887
TR43357|c0_g1_i2	GO:0005737;GO:0005524;GO:0051087;GO:0031072;GO:0019901;GO:0051082;GO:0006457;GO:0050821
TR35009|c0_g4_i1	GO:0005789;GO:0016021;GO:0015485;GO:0031625;GO:0008203;GO:0032933;GO:0030433
TR5205|c1_g3_i1	GO:0005794;GO:0031985;GO:0000139;GO:0016021;GO:0042803;GO:0007030;GO:0048193;GO:0000301
TR42433|c0_g1_i1	GO:0031463;GO:0005829;GO:0005654;GO:0005112;GO:0043161;GO:0051260;GO:0016567;GO:0006511
TR38775|c3_g2_i1	GO:0005634;GO:0003677;GO:0004519;GO:0032502;GO:0015074;GO:0006313
TR8675|c0_g5_i2	GO:0005615;GO:0005125;GO:0008083;GO:0005160;GO:0001525;GO:0030509;GO:0048468;GO:0010862;GO:0042981;GO:0043408;GO:0060395
TR42186|c0_g3_i2	GO:0016021;GO:0005743;GO:0005739;GO:0015137;GO:0055072
TR4856|c2_g2_i1	GO:0016021
TR5464|c3_g6_i1	GO:0005615;GO:0001872;GO:0003823;GO:0001848;GO:0004866;GO:0006957;GO:0006958;GO:0042742;GO:0006954
TR4669|c0_g1_i1	GO:0016021;GO:0005886;GO:0016494;GO:0019959;GO:0006935
TR2830|c0_g2_i1	GO:0016021;GO:0031226;GO:0016020;GO:0005886;GO:0097003;GO:0055100;GO:0042802;GO:0046872;GO:0046982;GO:0019901;GO:0004872;GO:0033211;GO:0019395;GO:0042593;GO:0009755;GO:0033210;GO:0030308;GO:0010633;GO:0010719;GO:0046426;GO:1901223;GO:0046628;GO:0046427;GO:0010906;GO:0019216
TR12709|c0_g1_i1	GO:0035578;GO:0005737;GO:0005829;GO:0005783;GO:0005788;GO:0031205;GO:0070062;GO:0005576;GO:1903561;GO:0016020;GO:0005790;GO:0051087;GO:0051787;GO:0019901;GO:0004860;GO:0070417;GO:0051607;GO:0036498;GO:0043066;GO:1903912;GO:0043312;GO:0036494;GO:0051603
TR41795|c1_g1_i1	GO:0005829;GO:0005681;GO:0005524;GO:0008026;GO:0003677;GO:0008270;GO:0006353;GO:0006397;GO:0006355;GO:0008380
TR36415|c0_g1_i1	GO:0070062;GO:0005925;GO:0016020;GO:0001725;GO:0003779;GO:0045296;GO:0005516;GO:0031032;GO:0071260;GO:0030097;GO:0030336;GO:0050765;GO:0010628;GO:0032970;GO:0042127;GO:0042060
TR20855|c0_g1_i1	GO:0005829;GO:0016887;GO:0004842;GO:0008270;GO:0002040
TR43481|c0_g2_i1	GO:0043231;GO:0005739;GO:0045252;GO:0005886;GO:0051087;GO:0004149;GO:0031072;GO:0006103;GO:0033512;GO:0006734;GO:0006099
TR22513|c0_g6_i1	GO:0005737;GO:0005634;GO:0003723;GO:0030154;GO:0007399
TR29298|c0_g1_i1	GO:0010008;GO:0000139;GO:0016021;GO:0005886
TR14514|c0_g3_i3	GO:0005524;GO:0004674
TR3643|c0_g1_i1	GO:0034704;GO:0031305;GO:0031224;GO:0005739;GO:1990246;GO:0019855;GO:0051560;GO:0006851;GO:0036444
TR235|c3_g3_i1	GO:0005789;GO:0016021
TR8488|c0_g4_i1	GO:0005623;GO:0005615;GO:0005179;GO:0001530;GO:0070891;GO:0042834;GO:0006879;GO:0071393;GO:0071383;GO:0050829;GO:0050830;GO:0055072;GO:0034760;GO:0009617
TR12423|c0_g1_i1
TR27160|c0_g1_i1	GO:0031428;GO:0005737;GO:0001650;GO:0016020;GO:0005730;GO:0005654;GO:0070761;GO:0005732;GO:0032040;GO:0045296;GO:1990226;GO:0003723;GO:0030515;GO:0000154;GO:0006364
TR17437|c0_g1_i1
TR27698|c0_g1_i3	GO:0031011;GO:0005730;GO:0005654;GO:0005634;GO:0006310;GO:0006281;GO:0006260;GO:0016579;GO:0006355;GO:0006351
TR26753|c0_g3_i1	GO:0005737;GO:0005829;GO:0016020;GO:0005739;GO:0005654;GO:0005634;GO:0003950;GO:0016477;GO:0006302;GO:0034356;GO:0060330
TR26699|c1_g2_i1	GO:0003840;GO:0036374;GO:0006751
TR17809|c5_g4_i1	GO:0005845;GO:0005634;GO:0004482;GO:0003723;GO:0006370;GO:0036265
TR10288|c0_g1_i1	GO:0005911;GO:0070062;GO:0030175;GO:0005925;GO:0005887;GO:0030027;GO:0005634;GO:0048471;GO:0005886;GO:0005509;GO:0007015;GO:0009653;GO:0007155;GO:0016477;GO:0007267;GO:0007163;GO:0007156;GO:0016337
TR4881|c1_g2_i3	GO:0070062;GO:0005794;GO:0016021;GO:0043209;GO:0048471;GO:0005886;GO:0015194;GO:1905361;GO:0051607;GO:0009597;GO:0045087;GO:0006564;GO:0042552;GO:0006658;GO:0008654;GO:1904219;GO:1904222;GO:0006665
TR27051|c0_g3_i1	GO:0005581;GO:0005576;GO:0042802;GO:0051259
TR24567|c0_g1_i1	GO:0005887;GO:0019899;GO:0007166;GO:0090002;GO:0045747;GO:0051604
TR13892|c0_g1_i1	GO:0009570;GO:0005524
TR7424|c0_g1_i1	GO:0004190;GO:0004519;GO:0003676;GO:0003964;GO:0008270;GO:0015074
TR32577|c0_g1_i1	GO:0005737;GO:0005856;GO:0034657;GO:0016363;GO:0005634;GO:0005886;GO:0003779;GO:0007049;GO:0051301;GO:0043249;GO:0043066;GO:0045721;GO:0043161;GO:0042787
TR12820|c0_g1_i1
TR5196|c0_g1_i1	GO:0005737;GO:2001069;GO:0019903;GO:0042593;GO:2000467;GO:0045725
TR37518|c1_g1_i1	GO:0005736;GO:0005665;GO:0005666;GO:0005634;GO:0003677;GO:0003899;GO:0008270;GO:0006360;GO:0006366;GO:0006383
TR8727|c0_g5_i1	GO:0045177;GO:0045178;GO:0009986;GO:0005737;GO:0005615;GO:0005925;GO:0016021;GO:0071438;GO:0030027;GO:0031258;GO:0005886;GO:0032587;GO:0008239;GO:0004175;GO:0005178;GO:0004222;GO:0008233;GO:0002020;GO:0046983;GO:0042803;GO:0004252;GO:0008236;GO:0001525;GO:0007155;GO:0043542;GO:1902362;GO:0097325;GO:0071850;GO:0060244;GO:0010716;GO:1903054;GO:0071158;GO:1900119;GO:0006508;GO:0051603;GO:0010710;GO:…
TR23079|c0_g1_i1	GO:0005737;GO:0005634;GO:0005524;GO:0004693;GO:0004672;GO:0004674;GO:0003723;GO:0006915;GO:0008283;GO:0007067;GO:0006468;GO:0001558;GO:0007346;GO:0050684;GO:0006355
TR29108|c0_g1_i1	GO:0005829;GO:0070062;GO:0005524;GO:0045127;GO:0009384;GO:0006044;GO:0006051;GO:0019262;GO:0006048
TR37397|c0_g1_i1	GO:0045177;GO:0016324;GO:0005615;GO:0001725;GO:0061689;GO:0005096;GO:0007010;GO:0003382;GO:0090162;GO:0001654;GO:0002244;GO:0051056
TR10742|c0_g4_i1	GO:0008168;GO:0000049;GO:0008033
TR40021|c2_g1_i1	GO:0031304;GO:0004729;GO:0006782
TR21836|c2_g9_i1	GO:0005759;GO:0046872;GO:0004722
TR33053|c1_g1_i1	GO:0016021;GO:0005743;GO:0005634;GO:0004609;GO:0008654
TR13377|c1_g1_i1	GO:0005737;GO:0005654;GO:0003677;GO:0046872;GO:0046983;GO:0000981;GO:0008285;GO:0006950;GO:0007165
TR28922|c0_g1_i1	GO:0005783;GO:0005789;GO:0016021;GO:0005525;GO:0003924;GO:0042802;GO:0007029;GO:0007030;GO:0051260
TR3788|c1_g4_i1	GO:0005737;GO:0005634;GO:0005524;GO:0004674;GO:0006897;GO:0018105;GO:0008360;GO:0016055
TR33458|c0_g4_i1	GO:0005634;GO:0003677;GO:0046872;GO:0006355;GO:0006351
TR9841|c3_g1_i2	GO:0005768;GO:0010008;GO:0070062;GO:0005887;GO:0006810
TR4090|c7_g32_i2	GO:0005829;GO:0016604;GO:0005654;GO:0045296;GO:0016874;GO:0003723;GO:0003700;GO:1904264;GO:0004842;GO:0008270;GO:0051607;GO:0036503;GO:0045087;GO:0060333;GO:0032480;GO:0046597;GO:1902187;GO:0043123;GO:0051092;GO:0051091;GO:0016579;GO:0006513;GO:0042787;GO:0046596;GO:1902186;GO:0043627;GO:0033280;GO:0019985
TR24640|c0_g1_i1	GO:0030127;GO:0005829;GO:0005789;GO:0012507;GO:0000139;GO:0048471;GO:0008270;GO:0019886;GO:0002474;GO:0048208;GO:0006888;GO:0001701;GO:0006886
TR7510|c0_g5_i1	GO:0005739;GO:0016853;GO:0050023;GO:0000287;GO:0044275
TR25965|c0_g2_i1	GO:0042627;GO:0070062;GO:0016021;GO:0034362;GO:0005886;GO:0061689;GO:0034361;GO:0005504;GO:0017129;GO:0060856;GO:0001889;GO:0061833;GO:0019216;GO:1904274
TR20096|c0_g3_i1	GO:0005829;GO:0005739;GO:0016787
TR42367|c0_g1_i1
TR38542|c5_g7_i1	GO:0005737;GO:0005829;GO:0005654;GO:0045296;GO:0042802
TR16778|c4_g2_i1	GO:0005923;GO:0016459;GO:0003774
TR10773|c2_g2_i1	GO:0005759;GO:0005634;GO:0052906
TR553|c0_g3_i2	GO:0001669;GO:0005912;GO:0016327;GO:0016323;GO:0005923;GO:0044297;GO:0005737;GO:0030175;GO:0030426;GO:0016021;GO:0045121;GO:0043005;GO:0005634;GO:0005886;GO:0008013;GO:0050839;GO:0071253;GO:0030165;GO:0031532;GO:0086067;GO:0048739;GO:0045216;GO:0010669;GO:0046629;GO:0008354;GO:0007507;GO:0007157;GO:0034109;GO:0007005;GO:0030593
TR42063|c3_g22_i1	GO:0016021
TR41839|c0_g1_i1	GO:0005737;GO:0005829;GO:0016604;GO:0000784;GO:0005654;GO:0005634;GO:0003691;GO:0042802;GO:0032403;GO:0042162;GO:0045892;GO:0035563;GO:0051973;GO:0032212;GO:0045893;GO:0006278;GO:0006351
TR16213|c0_g12_i1	GO:0005737;GO:0005829;GO:0070062;GO:0005634;GO:0043234;GO:0005524;GO:0019210;GO:0019904;GO:0042803;GO:0019901;GO:0004830;GO:0001525;GO:0006469;GO:0010628;GO:0031334;GO:0045765;GO:0010835;GO:0006436
TR39657|c1_g7_i1	GO:0005789;GO:0070062;GO:0016021;GO:0016020;GO:0006488;GO:0009312;GO:0006457;GO:0006810
TR13284|c1_g1_i2	GO:0005730;GO:0005634;GO:0030687;GO:0030688;GO:0003723;GO:0006364
TR38862|c1_g1_i1	GO:0016021;GO:0021984;GO:0009887;GO:0009952;GO:0008015;GO:0048701;GO:0048839;GO:0042694;GO:0031290;GO:0007519;GO:0007224
TR20775|c1_g1_i1	GO:0005737;GO:0016021;GO:0005886
TR44276|c0_g2_i1	GO:0005783;GO:0005788;GO:0005789;GO:0016021;GO:0016020;GO:0042803;GO:0044265;GO:0008203;GO:0001573;GO:0030203;GO:0031987;GO:0007042;GO:0045862;GO:0030163;GO:0007601
TR41108|c1_g1_i1	GO:0005829;GO:0016020;GO:0005730;GO:0000287;GO:0030145;GO:0004722;GO:0006499;GO:0050687;GO:0043124;GO:0032688;GO:0042347;GO:0035970;GO:0006470
TR21411|c0_g1_i1	GO:0031462;GO:0005730;GO:0005654;GO:0031625;GO:0016567;GO:0006511
TR30174|c0_g15_i1	GO:0000151;GO:0005086;GO:0032012;GO:0006511
TR10773|c1_g1_i1	GO:0005759;GO:0005634;GO:0052906
TR696|c0_g1_i1
TR821|c0_g1_i1	GO:0016491;GO:0043158
TR34678|c2_g8_i1	GO:0005776;GO:0000407;GO:0043130;GO:0016236
TR8990|c0_g2_i1	GO:0071013;GO:0016607;GO:0005654;GO:0005681;GO:0003723;GO:0008270;GO:0000389;GO:0006397;GO:0000398;GO:0008380;GO:0000375
TR8388|c0_g1_i1	GO:0005794;GO:0030027;GO:0048471;GO:0016740;GO:0008270;GO:0006915;GO:0016567;GO:0046328
TR4876|c0_g1_i1	GO:0005829;GO:0005759;GO:1990234;GO:0046982;GO:0000010;GO:0050347;GO:0008299;GO:0051290;GO:0050878;GO:0006744
TR43647|c0_g2_i1	GO:0004021;GO:0030170;GO:0006103;GO:0009058;GO:0042853;GO:0042851
TR19807|c2_g3_i1	GO:0005829;GO:0038039;GO:0043005;GO:0005886;GO:0042923;GO:0030165;GO:0046982;GO:0004994;GO:0007193;GO:0071392;GO:0071385;GO:0007187;GO:0008285;GO:0060125
TR31585|c0_g2_i1	GO:0005737;GO:0004019;GO:0005525;GO:0046872;GO:0044208;GO:0046040
TR20553|c2_g4_i1	GO:0005829;GO:0070062;GO:0005730;GO:0005634;GO:0016787;GO:0045944
TR42753|c0_g1_i1	GO:0005737;GO:0016021;GO:0005215
TR42700|c0_g1_i1	GO:0005634;GO:0003723
TR38768|c0_g1_i4	GO:0071013;GO:0016604;GO:0005654;GO:0003723;GO:0008270;GO:0000398
TR38154|c0_g3_i1	GO:0005737;GO:0005634;GO:0008270;GO:0006915;GO:0045087;GO:0045930;GO:1902187;GO:0043065
TR34636|c2_g2_i5	GO:0005730;GO:0005654;GO:0005634;GO:0008023;GO:0035326;GO:0006354;GO:1902166;GO:0032786;GO:2000179;GO:0050769;GO:0045944;GO:0010717;GO:0042795;GO:0007283;GO:0048863;GO:0006368;GO:0006366
TR30051|c1_g1_i1	GO:0005737;GO:0031410;GO:0005829;GO:0016021;GO:0005634;GO:0048471;GO:0005886;GO:0005524;GO:0050839;GO:0017134;GO:0005007;GO:0001948;GO:0008201;GO:0032403;GO:0005102;GO:0071420;GO:1990090;GO:0021954;GO:0007565;GO:0008543;GO:0021837;GO:0045668;GO:0031175;GO:0018108;GO:0060045;GO:0008284;GO:0010763;GO:0043406;GO:0002053;GO:0045666;GO:0010976;GO:0010863;GO:0045944;GO:0046777;GO:0042127;GO:0051930;GO:…
TR17191|c0_g2_i1	GO:0000785;GO:0016592;GO:0016020;GO:0005730;GO:0005654;GO:0005634;GO:0032993;GO:0000151;GO:0003682;GO:0031490;GO:0001047;GO:0030331;GO:0050693;GO:0016922;GO:0030374;GO:0036033;GO:0035257;GO:0042975;GO:0004872;GO:0042974;GO:0000978;GO:0001104;GO:0000981;GO:0046966;GO:0030375;GO:0003713;GO:0003712;GO:0008134;GO:0061630;GO:0042809;GO:0006702;GO:0030521;GO:0001525;GO:0031100;GO:0007420;GO:0000902;GO:…
TR21378|c1_g4_i1	GO:0005813;GO:0036064;GO:0005737;GO:0016021;GO:0051216;GO:0030030;GO:0014032;GO:0001503;GO:1903012;GO:0061036;GO:0045724
TR1151|c0_g2_i1	GO:0016021;GO:0016020;GO:0005743;GO:0005739;GO:0016604;GO:0005524;GO:0004176;GO:0046872;GO:0004222;GO:0008237;GO:0008283;GO:0006515;GO:0035694;GO:0007005
TR8829|c5_g1_i1	GO:0030054;GO:0005913;GO:0005911;GO:0001533;GO:0030057;GO:1990124;GO:0005654;GO:0005886;GO:0045294;GO:0098641;GO:0050839;GO:0019899;GO:0070268;GO:0002159;GO:0090002;GO:0031424;GO:1902373;GO:0010628;GO:0016337
TR30103|c0_g2_i1	GO:0005634;GO:0046872;GO:0003676;GO:0000981;GO:0021785;GO:0021610;GO:0007626;GO:0010629;GO:0045879;GO:0001764;GO:0043065;GO:0060831;GO:0006351
TR4771|c1_g1_i1	GO:0016021;GO:0016020;GO:0015031;GO:0016192
TR31399|c0_g2_i1	GO:0000814;GO:0042803;GO:0005198;GO:0043328
TR19776|c1_g2_i1	GO:0005662;GO:0005634;GO:0016605;GO:0003684;GO:0046872;GO:0003697;GO:0006310;GO:0006281;GO:0006260;GO:0007507;GO:0034502
TR5738|c0_g1_i1	GO:0016593;GO:0005634;GO:0035327;GO:0003677;GO:0042800;GO:1990269;GO:0001076;GO:0051568;GO:0007219;GO:0051571;GO:0045747;GO:0045893;GO:0006368
TR9944|c0_g5_i1	GO:0005776;GO:0005901;GO:0005737;GO:0005769;GO:0005783;GO:0005794;GO:0000139;GO:0005795;GO:0030176;GO:0016021;GO:0005770;GO:0005765;GO:0005764;GO:0045121;GO:0005739;GO:0043005;GO:0005634;GO:0005886;GO:0008021;GO:0005802;GO:0051082;GO:0001508;GO:0042987;GO:0015809;GO:0008306;GO:0097352;GO:0006520;GO:0006672;GO:0006681;GO:0001575;GO:0006678;GO:0035235;GO:0007042;GO:0035752;GO:0007040;GO:0016236;GO:…
TR9558|c0_g1_i1	GO:0005901;GO:0005737;GO:0005829;GO:0045121;GO:0001786;GO:0005543;GO:0005080
TR25335|c0_g4_i1	GO:0031588;GO:0043531;GO:0016208;GO:0005524;GO:0006633;GO:0006468
TR42996|c0_g1_i5	GO:0005789;GO:0010008;GO:0009897;GO:0005576;GO:0016021;GO:0005886;GO:0046872;GO:0004872;GO:0022414;GO:1901998
TR30550|c0_g3_i1	GO:0005911;GO:0005856;GO:0005769;GO:0070062;GO:0030027;GO:0001726;GO:0031209;GO:0003779;GO:0045296;GO:0032403;GO:0017124;GO:0030036;GO:0030048;GO:0001667;GO:0001525;GO:0006897;GO:0030032;GO:0072673;GO:0035855;GO:0051497;GO:0010592;GO:0016601
TR32793|c0_g1_i1	GO:0039620;GO:0019028;GO:0019076
TR4283|c0_g1_i1	GO:0003995;GO:0000166;GO:0006631
TR2140|c0_g3_i1	GO:0005737;GO:0097153
TR37572|c0_g2_i2	GO:0070531;GO:0005634;GO:0031593;GO:0016569;GO:0006302;GO:0031572;GO:0045739;GO:0010212
TR39293|c0_g3_i1	GO:0030663;GO:0033116;GO:0016021
TR22667|c0_g1_i1	GO:0005813;GO:0005737;GO:0030496;GO:0000922;GO:0051301;GO:0007067;GO:0007346
TR11801|c0_g1_i1	GO:0005829;GO:0016887;GO:0004842;GO:0008270;GO:0002040
TR4774|c0_g1_i1	GO:0016323;GO:0005887;GO:0016020;GO:0005886;GO:0031088;GO:0016404;GO:0005524;GO:0015662;GO:0042626;GO:0043225;GO:0060271;GO:0002576;GO:0048661;GO:0032310;GO:0042493;GO:0014070;GO:0010243;GO:0055085
TR30871|c1_g2_i1	GO:0031463;GO:0016567
TR3756|c0_g1_i1	GO:0004037;GO:0000256;GO:0006144
TR4408|c0_g1_i1	GO:0005737;GO:0005829;GO:0005739;GO:0005524;GO:0046872;GO:0008531;GO:0006915;GO:0009398;GO:0033864;GO:0072593;GO:0009231;GO:0006771
TR46248|c4_g6_i1	GO:0030176;GO:0016740;GO:0008270;GO:0070936
TR22274|c0_g2_i1	GO:0005829;GO:0005789;GO:0005794;GO:0005739;GO:0005654;GO:0097001;GO:0035620;GO:0070273;GO:0004672;GO:0000902;GO:0008283;GO:0006672;GO:0007029;GO:0035621;GO:0003007;GO:0006955;GO:0001701;GO:0055088;GO:0070584;GO:0006936;GO:0006468;GO:0034976;GO:0007165;GO:0030148
TR25661|c0_g4_i1	GO:0030424;GO:0030425;GO:0016021;GO:0005886;GO:0002250;GO:0007155;GO:0007275
TR14001|c0_g2_i1	GO:0005739;GO:0005524
TR41846|c0_g2_i1	GO:0045087
TR11875|c1_g1_i1	GO:0070062;GO:0005739;GO:0004022;GO:0005504;GO:0018467;GO:0042803;GO:0051903;GO:0008270;GO:0006069;GO:0046294;GO:0018119;GO:0045777;GO:0003016;GO:0032496;GO:0051409;GO:0051775;GO:0001523
TR36241|c0_g1_i1	GO:0005737;GO:0072687;GO:0005874;GO:0036449;GO:0030496;GO:0097431;GO:0005634;GO:0000922;GO:0005516;GO:0007420;GO:0021987;GO:0048589;GO:0021873;GO:0051661;GO:0008584;GO:0007067;GO:0045769;GO:0045665;GO:0001764;GO:0097150;GO:0048477;GO:0090263;GO:0002052;GO:0051445;GO:0007283;GO:0090306;GO:0051653;GO:0007051
TR1649|c0_g5_i1	GO:0016459;GO:0003779;GO:0005524;GO:0003774
TR31434|c4_g5_i1	GO:0045177;GO:0016324;GO:0071944;GO:0051286;GO:0005913;GO:0032154;GO:0030864;GO:0070062;GO:0005615;GO:0019898;GO:0030175;GO:0005925;GO:0030027;GO:0005902;GO:0030496;GO:0043209;GO:0005886;GO:0001726;GO:0032420;GO:0030315;GO:0003779;GO:0051117;GO:0045296;GO:0019904;GO:0042803;GO:0003723;GO:0045176;GO:0051016;GO:0036120;GO:0097067;GO:0061028;GO:0045184;GO:0090002;GO:0030033;GO:1903392;GO:0045792;GO:…
TR7792|c5_g1_i1	GO:0016021;GO:0042612;GO:0002474
TR12747|c0_g4_i1	GO:0005783;GO:0044322;GO:0000139;GO:0030176;GO:0004559;GO:0005509;GO:0001948;GO:0004571;GO:0051787;GO:0036498;GO:1904382;GO:0006491;GO:1904154;GO:0036510;GO:0030433;GO:0097466
TR37938|c0_g1_i2	GO:0005737;GO:0004177;GO:0030145;GO:0008235
TR16896|c2_g5_i4	GO:0097440;GO:0005887;GO:0043025;GO:0015297;GO:0015194;GO:0015175;GO:0042941;GO:0042942;GO:0015825;GO:0015804
TR12448|c0_g2_i1	GO:0071013;GO:0070062;GO:0031012;GO:0005887;GO:0016020;GO:0016363;GO:0005730;GO:0005654;GO:0042382;GO:0005681;GO:0019904;GO:0003723;GO:0000380;GO:0008543;GO:0010467;GO:0000398
TR22438|c0_g1_i1	GO:0005737;GO:0005654;GO:0003677;GO:0000981;GO:0008270;GO:0007010;GO:0007275;GO:0022604
TR5098|c0_g3_i1	GO:0005737;GO:0005576;GO:0005615;GO:0016020;GO:0005509;GO:0003682;GO:0007155
TR1815|c0_g1_i1	GO:0005576
TR45352|c0_g1_i1	GO:0005737;GO:1990130;GO:0005765;GO:0005764;GO:0005634;GO:0005525;GO:0003924;GO:0051219;GO:0046982;GO:0042803;GO:0031625;GO:0006915;GO:0008219;GO:0034613;GO:0034198;GO:0071230;GO:0019048;GO:0010507;GO:0045919;GO:1904263;GO:1903432;GO:0043200
TR27836|c0_g1_i1	GO:0005737;GO:0005829;GO:0005758;GO:0005634;GO:0004857;GO:0031625;GO:0007049;GO:0071228;GO:0030216;GO:0051782;GO:0000122;GO:0048008;GO:0043065;GO:0006606;GO:0042127;GO:0051592;GO:0042493;GO:0032355;GO:0009749;GO:0042542;GO:0009612;GO:0032570;GO:0006351
TR15834|c2_g14_i1	GO:0097602;GO:2000060;GO:0015031
TR42763|c1_g1_i1	GO:0005737;GO:0004067;GO:0008798;GO:0033345
TR45603|c0_g2_i1	GO:0005788;GO:0003756;GO:0005496;GO:0045454
TR16424|c1_g5_i5	GO:0005829;GO:0031901;GO:0005793;GO:0005794;GO:0016021;GO:0016020;GO:0030670;GO:0005886;GO:0005096;GO:0052659;GO:0052658;GO:0046872;GO:0004439;GO:0030317;GO:0001701;GO:0043647;GO:0046856;GO:0070613;GO:0051056;GO:0007165;GO:0007283
TR33081|c0_g1_i1	GO:0070062;GO:0045121;GO:0060561;GO:2001241
TR47150|c1_g4_i1	GO:0016021;GO:0005743;GO:0005741;GO:0005739;GO:0005886;GO:0004366;GO:0006637;GO:0016024;GO:0051607;GO:0055089;GO:0006631;GO:0006650;GO:0070970;GO:0070236;GO:0055091;GO:0042104;GO:0040018;GO:0050707;GO:0009749;GO:0019432;GO:0006641
TR32819|c4_g1_i2	GO:0009986;GO:0005788;GO:0005789;GO:0005886;GO:0008392;GO:0020037;GO:0005506;GO:0004497;GO:0043390;GO:0019373;GO:0006805
TR5208|c0_g2_i1	GO:0005856;GO:0005925;GO:0005886;GO:0005524;GO:0004715;GO:0004871;GO:0007275;GO:0007172
TR27793|c1_g3_i1
TR15849|c0_g1_i1	GO:0016021;GO:0004842;GO:0042593;GO:0006006
TR3091|c1_g3_i1	GO:0005783;GO:0005615;GO:0005764;GO:0004065;GO:0046872;GO:0006790
TR34622|c0_g1_i1	GO:0005856;GO:0012505;GO:0031234;GO:0005634;GO:0005524;GO:0020037;GO:0042393;GO:0035401;GO:0004715;GO:0004713;GO:0005102;GO:0042977;GO:0016477;GO:0019221;GO:0030218;GO:0035409;GO:0006954;GO:0045087;GO:0060397;GO:0038083;GO:0046777;GO:0042981;GO:0042127;GO:0007165;GO:0007169;GO:0007260
TR30026|c0_g1_i1	GO:0005730;GO:0008649
TR20911|c1_g3_i2	GO:0016021;GO:0005739;GO:0043531;GO:0005524;GO:0016301;GO:0016310;GO:0006744
TR39549|c0_g1_i1	GO:0005524;GO:0071161;GO:0071160;GO:0046872;GO:0009059
TR12392|c0_g3_i1	GO:0000139;GO:0016021;GO:0015031
TR4536|c0_g1_i4	GO:0005829;GO:0005666;GO:0005730;GO:0005654;GO:0003899;GO:0003676;GO:0008270;GO:0051607;GO:0045087;GO:0006379;GO:0032481;GO:0006383
TR21502|c0_g1_i1	GO:0016740;GO:0008270;GO:0030154;GO:0007399;GO:0016567;GO:0006355;GO:0006351
TR38204|c0_g3_i1
TR6135|c1_g8_i1	GO:0005576;GO:0032580;GO:0030173;GO:0003836;GO:0009311;GO:0006486;GO:0018279
TR9027|c0_g1_i1	GO:0005829;GO:0009897;GO:1990604;GO:1902911;GO:0005524;GO:0000287;GO:0004709;GO:0019904;GO:0042803;GO:0004672;GO:0019901;GO:0019903;GO:0000187;GO:0000186;GO:0034198;GO:0070301;GO:1902170;GO:0071356;GO:0072577;GO:0045087;GO:0070059;GO:0008631;GO:0007254;GO:0000165;GO:0038066;GO:0043065;GO:0010666;GO:0043280;GO:0046330;GO:0043507;GO:0045663;GO:1901216;GO:1900745;GO:0045893;GO:1904707;GO:0097300;GO:…
TR3094|c1_g6_i1	GO:0005789;GO:0005768;GO:0010008;GO:0000139;GO:0016021;GO:0031965;GO:0005634;GO:0005886;GO:0005524;GO:0003682;GO:0004713;GO:0004716;GO:0004714;GO:0071364;GO:0071392;GO:0007173;GO:0007611;GO:0030307;GO:0070374;GO:0001934;GO:0045944
TR38312|c0_g1_i1	GO:0005892;GO:0030054;GO:0045211;GO:0015464;GO:0022848;GO:0035095;GO:0050890;GO:0006281;GO:0050877;GO:0001666;GO:0006979;GO:0007165
TR13128|c0_g1_i1	GO:0005887;GO:0005509;GO:0007155;GO:0007268;GO:0007156;GO:0007416
TR7952|c1_g1_i1	GO:0016324;GO:0005615;GO:0005887;GO:0016020;GO:0008422;GO:0004566;GO:0017134;GO:0005104;GO:0004871;GO:0002526;GO:0007568;GO:0005975;GO:0008543;GO:1901657;GO:0008286;GO:0003085;GO:0042421;GO:0014823;GO:1990776;GO:0071774;GO:0033280
TR45553|c2_g2_i1	GO:0015629;GO:0005737;GO:0005634
TR24664|c5_g1_i1	GO:0016021;GO:0005743;GO:0045277;GO:0004129;GO:0019646
TR5243|c0_g1_i1	GO:0030054;GO:0005911;GO:0001533;GO:0005737;GO:0030057;GO:0005576;GO:0016021;GO:0016020;GO:0005886;GO:0005509;GO:0045295;GO:0007155;GO:0070268;GO:0007156;GO:0001701;GO:0031424;GO:0050821
TR29512|c0_g1_i2	GO:0070062;GO:0030176;GO:0016020;GO:0005637;GO:0046872;GO:0004222;GO:0071586;GO:0006998;GO:0030327
TR2374|c0_g4_i1	GO:0005776;GO:0005737;GO:0031410;GO:0005829;GO:0030529;GO:0005654;GO:0005634;GO:0000932;GO:0003677;GO:0042802;GO:0003723;GO:0004842;GO:0008270;GO:0007049;GO:0045087;GO:0060333;GO:0032088;GO:0090086;GO:1902187;GO:0032897;GO:0010508;GO:0045787;GO:0051091;GO:0046598;GO:0051865;GO:0031648;GO:0006513;GO:0000209;GO:0070206;GO:0016567;GO:0032479;GO:0034341
TR43258|c2_g1_i1	GO:0031305;GO:0008565;GO:0051204;GO:0008535
TR35882|c0_g1_i1	GO:0005829;GO:0005783;GO:0005789;GO:0031012;GO:0016021;GO:0042470;GO:0016020;GO:0008250;GO:0005791;GO:0004579;GO:0003723;GO:0006464;GO:0018279
TR31068|c0_g2_i4	GO:0016021;GO:0005886;GO:0005524;GO:0046872;GO:0005391
TR41034|c0_g3_i6	GO:0045111;GO:0005654;GO:0005634;GO:0003677;GO:0046872;GO:0000981;GO:0003700;GO:0006355;GO:0006351
TR739|c0_g1_i1	GO:0016021;GO:0005743;GO:0015218;GO:1990519
TR1649|c0_g3_i1	GO:0016459;GO:0003779;GO:0005524;GO:0003774
TR24722|c0_g1_i1	GO:0005912;GO:0005911;GO:0005814;GO:0005813;GO:0036064;GO:0005929;GO:0036038;GO:0097730;GO:0001750;GO:0042802;GO:0034613;GO:0007417;GO:0060271;GO:0035844;GO:0042462;GO:0001947;GO:0030902;GO:0070121;GO:0070986;GO:0001738;GO:0043066;GO:1905515;GO:0071599;GO:0035845;GO:0010628;GO:0045927;GO:0010976;GO:0030862;GO:0002092;GO:0045944;GO:0039023;GO:0039008;GO:0033365;GO:0050795;GO:0050708;GO:0060041;GO:…
TR22346|c1_g1_i7	GO:0010494;GO:0005634;GO:0005506;GO:0031418;GO:0031544;GO:0031543;GO:0008283;GO:0018126;GO:0006449;GO:0034063
TR873|c3_g1_i2	GO:0070062;GO:0005925;GO:0016021;GO:0043202;GO:0005765;GO:0019899;GO:0004872;GO:0010976;GO:0006622;GO:1905123
TR22499|c1_g1_i1
TR9041|c0_g1_i1	GO:0005737;GO:0004089;GO:0008270;GO:0006730;GO:0048015
TR20163|c0_g1_i2	GO:0005737;GO:0000812;GO:0042393;GO:0016569;GO:0043486
TR29683|c0_g2_i2	GO:0030424;GO:0005737;GO:0005829;GO:0032839;GO:0005634;GO:0043204;GO:0005524;GO:0008545;GO:0031435;GO:0004672;GO:0004713;GO:0004702;GO:0006915;GO:0061049;GO:0071260;GO:0072709;GO:0038095;GO:0007254;GO:2000672;GO:0045740;GO:0043525;GO:0051770;GO:0034393;GO:0035897;GO:0009611;GO:0007165
TR23647|c0_g2_i1	GO:0005829;GO:0005769;GO:0005634;GO:0005545;GO:0046872;GO:0034141;GO:0034145
TR16715|c0_g1_i1	GO:0005737;GO:0005829;GO:0000178;GO:0016020;GO:0000176;GO:0005730;GO:0005654;GO:0005634;GO:0035327;GO:0000175;GO:0004532;GO:0000166;GO:0003723;GO:0071034;GO:0009048;GO:0071044;GO:0000460;GO:0071028;GO:0071035;GO:0071048;GO:0000956;GO:0000184;GO:0006364
TR29866|c0_g3_i1	GO:0005739
TR366|c0_g1_i3	GO:0016021;GO:0005537;GO:0046872;GO:0002250;GO:0006897;GO:0045087
TR36730|c0_g1_i1	GO:0005737;GO:0005634;GO:0007417;GO:0021552;GO:0015031;GO:0061053
TR46304|c0_g2_i3	GO:0016363;GO:0016607;GO:0005681;GO:0003677;GO:0000398;GO:0000375
TR23869|c2_g1_i1	GO:0031594;GO:0005654;GO:0005634;GO:0005667;GO:0003723;GO:0006307;GO:0006355;GO:0006351
TR24850|c0_g1_i1	GO:0005776;GO:0030054;GO:0005769;GO:0016021;GO:0005770;GO:0055037;GO:0008021;GO:0005802;GO:0048489
TR47530|c3_g5_i1	GO:0005789;GO:0033116;GO:0016021;GO:0006629;GO:0019216
TR14550|c0_g1_i1	GO:0005737;GO:0003723
TR12980|c0_g1_i1	GO:0000118;GO:0005634;GO:0003677;GO:0046872;GO:0030154;GO:0007275;GO:0006355;GO:0007283;GO:0006351
TR16537|c1_g1_i1	GO:0005634;GO:0003677;GO:0003700;GO:0030154;GO:0008283;GO:0045892;GO:0006351
TR5418|c0_g1_i2	GO:0005623;GO:0005615;GO:0005104;GO:0008083;GO:0035690;GO:0071377;GO:0071333;GO:0071404;GO:0030968;GO:0072577;GO:2000352;GO:1901215;GO:0008284;GO:0070374;GO:0046326;GO:0090080;GO:0010898;GO:0014823;GO:1904640;GO:0031667
TR2388|c1_g1_i1	GO:0005829;GO:0005634
TR12148|c0_g1_i1	GO:0005768;GO:0005764;GO:0005634;GO:0048471;GO:0046872;GO:0032266;GO:0070273;GO:0010314;GO:0006915;GO:0007032;GO:0010508;GO:2001244;GO:0072659
TR10055|c0_g1_i1	GO:0005929;GO:0070062;GO:0005576;GO:0016020;GO:0031093;GO:0023030;GO:0002576;GO:0032729;GO:2000568;GO:0050870;GO:0001916
TR13530|c3_g2_i3	GO:0005794;GO:0032580;GO:0000139;GO:0016021;GO:0003831;GO:0008378;GO:0046872;GO:0003945;GO:0005975;GO:0018146;GO:0006643;GO:0006486
TR5872|c0_g1_i1	GO:0016592;GO:0008013;GO:0001105;GO:0003700;GO:0021954;GO:0043583;GO:0048702;GO:0035118;GO:0048703;GO:0007492;GO:0030900;GO:0021986;GO:0007507;GO:0050935;GO:0001822;GO:0030901;GO:0014032;GO:0030182;GO:0021982;GO:0045893;GO:0002761;GO:0021654;GO:0071733;GO:0021591
TR11214|c1_g3_i1	GO:0005923;GO:0005829;GO:0005634;GO:0005886;GO:0005096;GO:0017124;GO:0051056;GO:0007165
TR30402|c0_g2_i1	GO:0031597;GO:0031595;GO:0008540;GO:0005524;GO:0042802;GO:0036402;GO:0017025;GO:0045899;GO:0043161;GO:0031647;GO:0030433
TR8105|c0_g1_i1	GO:0005737;GO:0000151;GO:0034450;GO:0006511
TR6758|c0_g4_i2	GO:0005829;GO:0005783;GO:0005794;GO:0043231;GO:0005811;GO:0005525;GO:0003924;GO:0042803
TR6331|c0_g1_i1	GO:0005739;GO:0032052;GO:0015485;GO:0017127;GO:0070508
TR37077|c2_g2_i1	GO:0008081;GO:0006629
TR23522|c0_g1_i1	GO:0005887;GO:0004930;GO:0051482;GO:0035025
TR22609|c0_g1_i1	GO:0016021;GO:0050839;GO:0004725;GO:0005102;GO:0007157;GO:0046426;GO:0030182;GO:0050775;GO:0097105;GO:0050776
TR5771|c0_g2_i1	GO:0005634;GO:0003677;GO:0046872;GO:0035282
TR10249|c2_g5_i1	GO:0005615;GO:0001872;GO:0003823;GO:0001848;GO:0004866;GO:0006957;GO:0006958;GO:0042742;GO:0006954
TR41194|c1_g1_i1	GO:0016021;GO:0005743;GO:0005749;GO:0020037;GO:0046872;GO:0048039;GO:0006121;GO:0006099
TR20046|c0_g2_i1	GO:0005719;GO:0005654;GO:0032052;GO:0038181;GO:1902122;GO:0016922;GO:0046965;GO:0000980;GO:0000977;GO:0004879;GO:0043565;GO:0003707;GO:0004887;GO:0003713;GO:0003714;GO:0003705;GO:0003700;GO:0000976;GO:0001077;GO:0001190;GO:0008270;GO:0015721;GO:0008206;GO:0038183;GO:0007043;GO:0071398;GO:0071222;GO:0071417;GO:0035356;GO:0042742;GO:0055089;GO:0042593;GO:0034971;GO:0006954;GO:0045087;GO:0072615;GO:…
TR29602|c0_g7_i1	GO:0016324;GO:0016323;GO:0005923;GO:0030054;GO:0005737;GO:0031410;GO:0016021;GO:0033010;GO:0043220;GO:0061689;GO:0070830;GO:0045216;GO:0061028;GO:0007605
TR29433|c0_g4_i2	GO:0005694;GO:0005739;GO:0005730;GO:0005525;GO:0003924;GO:0000287;GO:0003723;GO:0042254
TR19876|c0_g1_i1	GO:0005681;GO:0071008;GO:0003677;GO:0006355;GO:0000390
TR7605|c1_g3_i1	GO:0005829;GO:0101003;GO:0005815;GO:0072686;GO:0005886;GO:0032587;GO:0030667;GO:0003779;GO:0044325;GO:0005102;GO:0017048;GO:0003723;GO:0030041;GO:0071420;GO:0007010;GO:0043312;GO:0030335;GO:0035372;GO:2000145;GO:0008360;GO:0032886;GO:0051279;GO:0007605
TR22742|c0_g1_i1	GO:0043194;GO:0016323;GO:0009986;GO:0043034;GO:0005829;GO:0030425;GO:0005783;GO:0005794;GO:0014704;GO:0016328;GO:0005764;GO:0031594;GO:0043005;GO:0033268;GO:0005886;GO:0045211;GO:0042383;GO:0016529;GO:0014731;GO:0030315;GO:0030018;GO:0045296;GO:0008092;GO:0044325;GO:0030674;GO:0030507;GO:0005200;GO:0007409;GO:0071286;GO:0007016;GO:0006888;GO:0045184;GO:0043001;GO:0010960;GO:0072660;GO:0071709;GO:…
TR5458|c2_g1_i1	GO:0016324;GO:0005737;GO:0005856;GO:0005829;GO:0070062;GO:0005654;GO:0005634;GO:0048471;GO:0055037;GO:0005524;GO:0004672;GO:0004674;GO:0004702;GO:0031532;GO:0007256;GO:0007010;GO:0035556;GO:0030033;GO:0001934;GO:0046777;GO:0072659;GO:0006468;GO:0048814;GO:0016055
TR35212|c1_g1_i1	GO:0005634;GO:0003677;GO:0046872;GO:0006355;GO:0006351
TR13389|c0_g5_i1	GO:0005737;GO:0005525;GO:0003924;GO:0044376;GO:1990022
TR7590|c0_g1_i1	GO:0005737;GO:0031235;GO:0005096;GO:0046872;GO:0035556;GO:0046580
TR45729|c0_g5_i1	GO:0032592;GO:0005743;GO:0031966;GO:0005739;GO:0043234;GO:0097177;GO:0042803;GO:0009060;GO:0033615;GO:0032981;GO:0097031;GO:0032780;GO:0051354;GO:0051205;GO:0051262
TR17855|c0_g1_i1	GO:0016021;GO:0005743;GO:0005741;GO:0043022;GO:0006875
TR34102|c0_g1_i1	GO:0022627;GO:0003729;GO:0043022;GO:0003743;GO:0000049;GO:0006417
TR13304|c0_g1_i1	GO:0005887;GO:0005886;GO:0015218;GO:0015293;GO:0015210;GO:0006212;GO:0015857
TR35972|c2_g5_i4	GO:0005769;GO:0005783;GO:0005768;GO:0005794;GO:0045323;GO:0005770;GO:0005886;GO:0005149;GO:0005543;GO:0046982;GO:0004871;GO:0071222;GO:0051607;GO:0006954;GO:0045087;GO:0071650;GO:0034144;GO:0071651;GO:0043123;GO:0032729;GO:2000494;GO:0032755;GO:0034145;GO:0001817;GO:0043122;GO:0070671;GO:0035669
TR11101|c1_g3_i1	GO:0016021;GO:0005886;GO:0008324;GO:0055085
TR33458|c0_g2_i1	GO:0005634;GO:0003677;GO:0008270;GO:0006355;GO:0006351
TR36639|c7_g1_i1	GO:0030131;GO:0005905;GO:0005886;GO:0008289;GO:0006897;GO:0006886
TR45310|c0_g1_i1	GO:0005737;GO:0016605;GO:0003677;GO:0019966;GO:0032089;GO:0008270;GO:0043966;GO:0043967;GO:0050718;GO:0045618;GO:0048386;GO:0045893;GO:0060416;GO:0046683;GO:0032526
TR45810|c3_g1_i1	GO:0005884;GO:0030424;GO:0005737;GO:0036464;GO:0005829;GO:0070062;GO:0031234;GO:0005925;GO:0030426;GO:0016328;GO:0045121;GO:0005874;GO:0030496;GO:0043005;GO:0005634;GO:0005886;GO:0043234;GO:0001726;GO:0030667;GO:0036057;GO:0045296;GO:0005509;GO:0005516;GO:0005096;GO:0005095;GO:0051019;GO:0005547;GO:0032403;GO:0019904;GO:0019901;GO:0019903;GO:0043539;GO:0048365;GO:0044548;GO:0071277;GO:0071364;GO:…
TR15714|c2_g10_i1	GO:0005737;GO:0005829;GO:0005768;GO:0001650;GO:0031965;GO:0005730;GO:0005654;GO:0005634;GO:0016605;GO:0030904;GO:0003677;GO:0042802;GO:0004842;GO:0008270;GO:0034314;GO:0045087;GO:0072643;GO:0002820;GO:0090281;GO:0045814;GO:1900041;GO:0006469;GO:0000122;GO:0032720;GO:1902187;GO:0032897;GO:0051127;GO:0051091;GO:0070534;GO:0070206;GO:0042147;GO:0006351
TR16283|c0_g1_i1	GO:0005751;GO:0004129
TR28764|c3_g4_i1	GO:0005634;GO:0003677;GO:0006355;GO:0006351
TR6678|c0_g1_i2	GO:0005737;GO:0005524;GO:0008656;GO:0006919;GO:0071345;GO:0036336;GO:0050710;GO:0070373;GO:0043124;GO:0050728;GO:0050711;GO:0045409;GO:0032088;GO:1901223;GO:0031953;GO:0009968;GO:0045751;GO:0050729;GO:0050718;GO:0045345;GO:0043281;GO:0043122;GO:0045381;GO:0008588;GO:0007165
TR5684|c0_g2_i1	GO:0016831;GO:0030170;GO:0019752
TR2316|c0_g3_i1	GO:0005634;GO:0005524;GO:0004693;GO:0008353;GO:0051301;GO:0051321
TR2022|c0_g2_i1	GO:0005922;GO:0016021;GO:0007154
TR43147|c0_g1_i1	GO:0051287;GO:0043115;GO:0051266;GO:0004851;GO:0009236;GO:0019354
TR40618|c0_g5_i1	GO:0005829;GO:0005654;GO:0032299;GO:0046872;GO:0003723;GO:0004523;GO:0006298;GO:0006401
TR14439|c1_g4_i1	GO:0005637;GO:0005654;GO:0005634;GO:0048471;GO:0005681;GO:0003729;GO:0070717;GO:0036002;GO:0003723;GO:0071333;GO:0021796;GO:1990403;GO:0000398;GO:0048025;GO:0048026;GO:0000381;GO:0000302
TR12179|c0_g2_i1	GO:0034451;GO:0005814;GO:0005929;GO:0061511;GO:1905515;GO:0071539
TR20994|c0_g1_i1	GO:0005829;GO:0005794;GO:0000139;GO:0016020;GO:0005096;GO:0046872;GO:0009306;GO:0016192
TR9585|c0_g1_i1	GO:0016021;GO:0005886;GO:0003810
TR43271|c0_g1_i1	GO:0030054;GO:0005813;GO:0005829;GO:0070062;GO:0005634;GO:0005915;GO:0070097;GO:0090136;GO:0045218
TR43115|c0_g1_i1	GO:0000785;GO:0005694;GO:0000775;GO:0005829;GO:0016020;GO:0005654;GO:0005634;GO:0051301;GO:0051321;GO:0007067;GO:0032876;GO:0007062
TR25024|c0_g5_i1	GO:0005788;GO:0005789;GO:0016021;GO:0004177;GO:0004175;GO:0070006;GO:0008237;GO:0042277;GO:0008270;GO:0002250;GO:0019885;GO:0002474;GO:0007267;GO:0043171;GO:0008217;GO:0007165
TR16447|c0_g2_i1	GO:0070062;GO:0005615;GO:0016021;GO:0005125;GO:0005164;GO:0032813;GO:0006915;GO:0006955;GO:0008584;GO:0043065;GO:0043280;GO:2001238;GO:0043123;GO:0090200;GO:0032868
TR33558|c0_g1_i1	GO:0030173;GO:0047291;GO:0009311;GO:0018279
TR30184|c0_g1_i1	GO:0005905;GO:0016021;GO:0016964;GO:0005509
TR19276|c0_g1_i1	GO:0072546;GO:0005794;GO:0016021;GO:0030140;GO:0045494;GO:0034975;GO:0060041
TR23113|c0_g4_i1	GO:0005737;GO:0031410;GO:0005829;GO:0070062;GO:0005615;GO:0043231;GO:0005759;GO:0005739;GO:0005634;GO:0048471;GO:0005782;GO:0005777;GO:0016209;GO:0043027;GO:0004601;GO:0051920;GO:0072541;GO:0046983;GO:0005102;GO:0001016;GO:0008379;GO:0045454;GO:0034614;GO:0042744;GO:0006954;GO:0070995;GO:0043066;GO:0051354;GO:0016480;GO:0032967;GO:2001057;GO:0060785;GO:0006979;GO:0000302
TR25676|c0_g1_i1	GO:0005737;GO:0005815;GO:0004332;GO:0006096
TR37565|c1_g1_i1	GO:0005737;GO:0004648;GO:0006564
TR36746|c0_g1_i1	GO:0005634
TR5637|c0_g4_i1	GO:0080008;GO:0005634;GO:0003684;GO:0006281;GO:0016567
TR14001|c0_g3_i1	GO:0005739;GO:0005524
TR14537|c1_g1_i2	GO:0070822;GO:0042826;GO:0016575;GO:0000122;GO:0006351
TR40112|c3_g1_i2	GO:0031901;GO:0016021;GO:0031902;GO:0005765;GO:0030496;GO:0005886;GO:0055037;GO:0031201;GO:0005484;GO:0019905;GO:0097352;GO:0006887;GO:0061025;GO:0006461;GO:0015031;GO:0006906;GO:0016192
TR22866|c0_g11_i1	GO:0005829;GO:0005783;GO:0005794;GO:0005739;GO:0005654;GO:0048471;GO:0097001;GO:0035620;GO:0016301;GO:0070273;GO:0000902;GO:0008283;GO:0006672;GO:0007029;GO:0035621;GO:0003007;GO:0001701;GO:0055088;GO:0070584;GO:0006936;GO:0034976;GO:0007165
TR21849|c1_g2_i2	GO:0005903;GO:0005938;GO:0005829;GO:0043198;GO:0043197;GO:0030139;GO:0070062;GO:0016020;GO:0008021;GO:0012506;GO:0003779;GO:0045296;GO:0017022;GO:0030165;GO:0042803;GO:0005102;GO:0007268;GO:0043542;GO:0014047;GO:0032435;GO:0032467;GO:0030511;GO:0006605;GO:0031647;GO:0048167
TR15480|c3_g1_i6	GO:0005576;GO:0005509;GO:0007160
TR824|c0_g1_i1	GO:0005070;GO:0006915;GO:0007165
TR27503|c0_g1_i1	GO:0005576;GO:0003823
TR37953|c1_g1_i1	GO:0005737;GO:0005829;GO:0005654;GO:0051082;GO:0000493;GO:0022618
TR27193|c0_g1_i1	GO:0005737;GO:0005783;GO:0016363;GO:0005634;GO:0048471;GO:0006913;GO:0006355;GO:0006351
TR1443|c0_g1_i1	GO:0005622;GO:0097602;GO:0042802;GO:0043621;GO:0035556;GO:0051260;GO:0016567
TR4657|c1_g2_i1	GO:0005829;GO:0016020;GO:0005654;GO:0005545;GO:0080025;GO:0032266;GO:0070273;GO:0010314;GO:0061458
TR25102|c1_g1_i1	GO:0017101;GO:0005737;GO:0097452;GO:0030529;GO:0016020;GO:0005524;GO:0004818;GO:0051020;GO:0004827;GO:0035613;GO:0071346;GO:0006424;GO:0017148;GO:0006433
TR6227|c0_g2_i1	GO:0005737;GO:0005634;GO:0019904;GO:0008134;GO:0042994;GO:0040024;GO:0042308
TR37709|c1_g1_i1	GO:0005737;GO:0005829;GO:0005654;GO:0005634;GO:0005154;GO:0061630;GO:0008270;GO:0042059;GO:0043161;GO:0070936;GO:0070534;GO:0006513;GO:0042787;GO:0042127;GO:0042147;GO:0071629;GO:0043162
TR27035|c0_g2_i1	GO:0070062;GO:0005759;GO:0005739;GO:0004300;GO:0006635
TR4925|c0_g3_i1	GO:0004126;GO:0047844
TR6038|c0_g1_i1	GO:0005737;GO:0097413;GO:0016604;GO:0000151;GO:0031624;GO:0061630;GO:0004842;GO:0008270;GO:0032436;GO:0000209;GO:0016567;GO:0042787
TR42744|c4_g3_i3	GO:0005759;GO:0005739;GO:0005730;GO:0005524;GO:0004672;GO:0004674;GO:0004740;GO:0071398;GO:0071333;GO:0006006;GO:0097411;GO:0018105;GO:0035357;GO:0010510;GO:0010906;GO:2000377
TR37613|c0_g1_i1	GO:0030126;GO:0000139;GO:0006891;GO:0006886;GO:0006890;GO:1901998
TR36651|c0_g1_i1	GO:0005913;GO:0005737;GO:0070062;GO:0005615;GO:0005634;GO:0001726;GO:0098641;GO:0005509;GO:0048306;GO:0042803;GO:0044548;GO:0042127
TR7946|c3_g6_i1	GO:0005737;GO:0033981;GO:0048839;GO:0042438;GO:0043066
TR14790|c1_g7_i1	GO:0009986;GO:0031410;GO:0005829;GO:0070062;GO:0005886;GO:0000502;GO:0045202;GO:0004866;GO:0070628;GO:0004843;GO:0007268;GO:1903070;GO:0016579;GO:0050920;GO:0006511
TR33324|c0_g1_i1	GO:0005789;GO:0010181;GO:0003958
TR41774|c2_g2_i4	GO:0005524;GO:0004674
TR7946|c3_g3_i1	GO:0005737;GO:0033981;GO:0048839;GO:0042438;GO:0043066
TR47452|c4_g1_i1	GO:0005829;GO:0016604;GO:0005654;GO:0045296;GO:0016874;GO:0003723;GO:0003700;GO:1904264;GO:0004842;GO:0008270;GO:0051607;GO:0036503;GO:0045087;GO:0060333;GO:0032480;GO:0046597;GO:1902187;GO:0043123;GO:0051092;GO:0051091;GO:0016579;GO:0006513;GO:0042787;GO:0046596;GO:1902186;GO:0043627;GO:0033280;GO:0019985
TR46304|c0_g2_i2	GO:0016363;GO:0016607;GO:0005681;GO:0003677;GO:0000398;GO:0000375
TR34792|c0_g1_i1	GO:0005829;GO:0005666;GO:0016020;GO:0005654;GO:0003682;GO:0003677;GO:0003899;GO:0046872;GO:0051607;GO:0045087;GO:0032728;GO:1903955;GO:0032481;GO:1903146;GO:0006383;GO:0006351
TR28016|c1_g3_i1	GO:0016021;GO:0005743;GO:0042645;GO:0005524
TR9417|c0_g1_i2	GO:1990130;GO:0005765;GO:0005773;GO:0005096;GO:0004672;GO:0034198;GO:0006995;GO:0033673;GO:0032007;GO:0010508;GO:2000785
TR31257|c2_g6_i1	GO:0005782;GO:0052899;GO:0052904;GO:0052903;GO:0046592;GO:0005102;GO:0052902;GO:0052901;GO:0006598;GO:1901307;GO:0009446;GO:0009447;GO:0046203;GO:0046208
TR2024|c0_g1_i1	GO:0005737
TR24416|c0_g1_i1	GO:0005634;GO:0003723;GO:0008270
TR45641|c0_g1_i1	GO:0048037;GO:0016491;GO:0008270
TR14744|c0_g3_i2	GO:0005759;GO:0016279;GO:1904733;GO:1904736;GO:0018023
TR26546|c0_g4_i2	GO:0005737;GO:0005634;GO:0046872;GO:0003700;GO:0044212;GO:0006915;GO:0007050;GO:0051262;GO:0006351
TR39497|c0_g1_i1	GO:0009986;GO:0060170;GO:0005737;GO:0005576;GO:0005887;GO:0005634;GO:0097108;GO:0016901;GO:0048038;GO:0008270;GO:0005975;GO:0009953;GO:0060441;GO:0043066;GO:0009968;GO:0045879;GO:0007405;GO:0040036;GO:0048705;GO:0007224
TR36555|c1_g4_i1	GO:0030054;GO:0032592;GO:0005741;GO:0005739;GO:0005777;GO:0008021;GO:0042803;GO:0000266;GO:0043653;GO:0008053;GO:0070584;GO:0016559;GO:0090141;GO:0090314;GO:0090200;GO:0051260;GO:0006626;GO:1900063;GO:0001836
TR25468|c0_g1_i1	GO:0010008;GO:0070772;GO:0043550
TR22862|c8_g1_i4	GO:0005887;GO:0005622;GO:0005886;GO:0005524;GO:0005525;GO:0004383;GO:0016941;GO:0004672;GO:0035556;GO:0001503;GO:0007168
TR807|c0_g18_i2	GO:0031463;GO:0000139;GO:0005634;GO:0005827;GO:0031625;GO:0016477;GO:0048208;GO:0040016;GO:0006888;GO:0007229;GO:0007080;GO:0035024;GO:0045842;GO:0043161;GO:0006513;GO:0016567;GO:0017145;GO:0043149
TR32220|c1_g4_i1	GO:0005813;GO:0005829;GO:0016020;GO:0097431;GO:0048471;GO:0035904;GO:0003279;GO:0051301;GO:0060976;GO:0000278;GO:0003281
TR1488|c0_g2_i1	GO:0005764;GO:0004566;GO:0005975
TR25401|c2_g3_i3	GO:0005642;GO:0042405;GO:0031965;GO:0034399;GO:0005643;GO:0044615;GO:1990875;GO:0043234;GO:0003682;GO:0003690;GO:0008139;GO:0005487;GO:0043495;GO:0008536;GO:0017056;GO:0008270;GO:0007067;GO:0051028;GO:0046832;GO:0051292;GO:0006606;GO:0006405
TR28558|c0_g11_i1	GO:0016021;GO:0005743;GO:0022857;GO:0006839
TR24823|c0_g2_i1	GO:0005829;GO:0005634;GO:0004857;GO:0042393;GO:0042826;GO:0055082;GO:0032869;GO:0006006;GO:0001701;GO:0035264;GO:0045717;GO:0000122;GO:0016567;GO:0008361
TR40740|c3_g1_i4	GO:0005829;GO:0070062;GO:0005615;GO:0005739;GO:0043209;GO:0030060;GO:0016615;GO:0051287;GO:0005975;GO:0006108;GO:0019674;GO:0006734;GO:0006107;GO:0006099
TR7621|c0_g1_i1	GO:0017112;GO:0070374
TR37267|c0_g2_i1
TR12519|c0_g8_i1	GO:0005694;GO:0005829;GO:0005794;GO:0005654;GO:0003723;GO:0031424;GO:0006355;GO:0006351
TR29190|c0_g1_i1	GO:0004190;GO:0004519;GO:0003676;GO:0003964;GO:0008270;GO:0015074
TR25044|c3_g1_i3	GO:0016602;GO:0005654;GO:0005634;GO:0032993;GO:0001046;GO:0003677;GO:0003700;GO:0045893;GO:0006355;GO:0048511;GO:0006351
TR15827|c1_g1_i1	GO:0031463;GO:0005737;GO:0016567;GO:0042787;GO:0006446
TR15400|c58_g1_i1	GO:0005913;GO:0005737;GO:0070062;GO:0005615;GO:0005634;GO:0001726;GO:0098641;GO:0005509;GO:0048306;GO:0042803;GO:0044548;GO:0042127
TR41796|c0_g7_i1	GO:0005782;GO:0005777;GO:0003986;GO:0016289;GO:0016818;GO:0000287;GO:0030145;GO:0005102;GO:0030515;GO:0046356;GO:0050873;GO:0044255;GO:0015938;GO:0009132
TR41440|c0_g1_i1	GO:0016021;GO:0055038;GO:0005802;GO:0015031
TR5098|c0_g2_i1	GO:0005737;GO:0005576;GO:0005615;GO:0016020;GO:0005509;GO:0003682;GO:0007155
TR6455|c2_g4_i2	GO:0015629;GO:0042641;GO:0005826;GO:0005903;GO:0005938;GO:0031252;GO:0005913;GO:0032154;GO:0008180;GO:0030863;GO:0005737;GO:0005829;GO:0070062;GO:0031012;GO:0001772;GO:0008305;GO:0016020;GO:0016459;GO:0016460;GO:0097513;GO:0005634;GO:0005886;GO:0043234;GO:0001726;GO:0001725;GO:0001931;GO:0003779;GO:0051015;GO:0030898;GO:0043531;GO:0005524;GO:0016887;GO:0045296;GO:0005516;GO:0000146;GO:0043495;GO:…
TR35720|c0_g1_i1	GO:0032886
TR40039|c1_g1_i1	GO:0005622;GO:0043231;GO:0005730;GO:0008097;GO:0003723;GO:0000027
TR17002|c3_g2_i1	GO:0005634;GO:0006281;GO:0006355;GO:0006351
TR23869|c2_g2_i1	GO:0031594;GO:0005654;GO:0005634;GO:0005667;GO:0003723;GO:0006307;GO:0006355;GO:0006351
TR8490|c0_g1_i1	GO:0005789;GO:0070062;GO:0005811;GO:0005743;GO:0005741;GO:0043531;GO:0016208;GO:0004128;GO:0050660;GO:0051287;GO:0006695
TR5464|c3_g5_i1	GO:0005615;GO:0001872;GO:0003823;GO:0001848;GO:0004866;GO:0006957;GO:0006958;GO:0042742;GO:0006954
TR9687|c0_g3_i4	GO:0000785;GO:0005654;GO:0005634;GO:0032116;GO:0051301;GO:0034088
TR38662|c1_g5_i1	GO:0016021;GO:0006915
TR25139|c0_g1_i1	GO:0005737;GO:0016021;GO:0005886;GO:0016409;GO:0019706;GO:0018345
TR20545|c0_g9_i2	GO:0005829;GO:0005654
TR10433|c0_g1_i1	GO:0003677;GO:0003899;GO:0006351
TR1718|c0_g1_i3
TR41981|c1_g2_i1	GO:0005783;GO:0008270;GO:0006616
TR21054|c0_g2_i1	GO:0005730;GO:0032040;GO:0030490
TR6223|c1_g3_i1	GO:0005829;GO:0005789;GO:0012507;GO:0005794;GO:0000139;GO:0016021;GO:0031902;GO:0016020;GO:0031201;GO:0005484;GO:0000149;GO:0006888;GO:0006896;GO:0006891;GO:0006623;GO:0042147;GO:0048280;GO:0016192
TR5769|c1_g1_i1	GO:0031410;GO:0005829;GO:0031012;GO:0005615;GO:0005925;GO:0005796;GO:0005887;GO:0045111;GO:0044354;GO:0042470;GO:0005634;GO:0005886;GO:0005509;GO:0005178;GO:0070006;GO:0004222;GO:0016504;GO:0004252;GO:0008270;GO:0001525;GO:0043615;GO:0048754;GO:0048870;GO:0035988;GO:0030574;GO:0097094;GO:0048701;GO:0001958;GO:0035987;GO:0001935;GO:0022617;GO:0030324;GO:0008584;GO:0051895;GO:0045746;GO:0001541;GO:…
TR19878|c0_g2_i1	GO:0005829;GO:0005783;GO:0070062;GO:0001671;GO:0045296;GO:0051087;GO:0006950
TR9442|c0_g1_i2	GO:0005634
TR30714|c0_g2_i1	GO:0008106
TR22862|c8_g1_i1	GO:0005887;GO:0005622;GO:0005886;GO:0005524;GO:0005525;GO:0004383;GO:0016941;GO:0004672;GO:0035556;GO:0001503;GO:0007168
TR3100|c1_g2_i1	GO:0005737;GO:0005730;GO:0005654;GO:0005524;GO:0004004;GO:0003676;GO:0006396;GO:0006364
TR13219|c0_g9_i1	GO:0005737;GO:0005851;GO:0016779;GO:0003743;GO:0051716;GO:0014003;GO:0043547;GO:0006413
TR7041|c7_g1_i3	GO:0005776;GO:0005737;GO:0031410;GO:0005829;GO:0030027;GO:0005874;GO:0005875;GO:0005634;GO:0001726;GO:0003779;GO:0008270;GO:0006954;GO:1900016;GO:0050728;GO:0032691;GO:0032695;GO:0071641;GO:1900226;GO:0010508;GO:2001056;GO:0034341
TR43224|c1_g3_i2	GO:0005776;GO:0031410;GO:0005794;GO:0006914;GO:0015031
TR17174|c2_g3_i1	GO:0005576;GO:0016020;GO:0016901;GO:0048038;GO:0005044;GO:0005975
TR36244|c0_g1_i1	GO:0030529;GO:0035068;GO:0005845;GO:0005634;GO:0000932;GO:0005844;GO:0016442;GO:0070578;GO:0070551;GO:0046872;GO:0000340;GO:0035197;GO:0035278;GO:0035279;GO:0045947;GO:0031054;GO:0006355;GO:0006351
TR34501|c0_g2_i1	GO:0042627;GO:0034360;GO:0030669;GO:0005737;GO:0005829;GO:0005769;GO:0071682;GO:0070971;GO:0005788;GO:0005789;GO:0031904;GO:0010008;GO:0070062;GO:0005576;GO:0005615;GO:0034363;GO:0043231;GO:0034362;GO:0043202;GO:0034359;GO:0043025;GO:0005886;GO:0005790;GO:0034361;GO:0017127;GO:0008201;GO:0035473;GO:0050750;GO:0005543;GO:0048844;GO:0044257;GO:0071379;GO:0071356;GO:0033344;GO:0042632;GO:0008203;GO:…
TR41535|c0_g2_i1	GO:0005737;GO:0005829;GO:0000178;GO:0005730;GO:0005654;GO:0005634;GO:0017091;GO:0042802;GO:0043928;GO:0043488;GO:0006364
TR24108|c1_g8_i2	GO:0005829;GO:0005622;GO:0043025;GO:0072558;GO:0005654;GO:0005634;GO:0005524;GO:0008656;GO:0019899;GO:0019904;GO:0097110;GO:0006919;GO:0006915;GO:0042742;GO:0006954;GO:0045087;GO:0051402;GO:0050718;GO:0050727;GO:0032495;GO:0016032
TR14899|c1_g12_i1	GO:0005764;GO:0042470;GO:0004175;GO:0046872;GO:0008233;GO:0004252;GO:0008236;GO:0008240;GO:0045453;GO:0007399;GO:0043171;GO:0006508
TR38624|c0_g3_i1	GO:0003796;GO:0016998;GO:0019835;GO:0042742;GO:0009253
TR35387|c0_g1_i1	GO:0005576;GO:0046872;GO:0008484;GO:0008152
TR10880|c10_g1_i1	GO:0005789;GO:0031090;GO:0008392;GO:0070330;GO:0020037;GO:0005506;GO:0019373
TR42418|c0_g3_i5	GO:0004056;GO:0042450;GO:0000050
TR14041|c0_g2_i1	GO:0005634;GO:0003676;GO:0009007
TR26298|c1_g1_i3	GO:0005783;GO:0005788;GO:0043235;GO:0008289;GO:0005319;GO:0005548;GO:0046982;GO:0006629;GO:0042158;GO:0015914;GO:0034377;GO:0034197
TR39599|c0_g3_i1	GO:0005783;GO:0005789;GO:0016021;GO:0031090;GO:0033781;GO:0020037;GO:0005506;GO:0008395;GO:0006699;GO:0006707;GO:0007399;GO:0016125;GO:0006805
TR873|c3_g3_i1	GO:0030665;GO:0070062;GO:0005925;GO:0016021;GO:0031902;GO:0043202;GO:0005765;GO:0016020;GO:0005886;GO:0019899;GO:0001618;GO:0061024;GO:0010976;GO:0006622;GO:1904978;GO:1905123;GO:1905671
TR27286|c0_g1_i1	GO:0042995;GO:0005737;GO:0016021;GO:0005887;GO:0005886;GO:0005332;GO:0042165;GO:0005328;GO:0005215;GO:0007420;GO:0042493;GO:0006810
TR17892|c0_g2_i1	GO:0032281;GO:0005783;GO:0005789;GO:0030176;GO:1990698;GO:0017147;GO:0060070;GO:0009100;GO:0006497;GO:0045234;GO:0016055
TR8213|c1_g6_i1	GO:0005829;GO:0005634;GO:0005525
TR4888|c0_g2_i1
TR19610|c0_g1_i1	GO:0005829;GO:0005681;GO:0008023;GO:0005524;GO:0008026;GO:0003677;GO:0008094;GO:0008270;GO:0006353;GO:0006397;GO:0006355;GO:0008380;GO:0006369
TR4960|c1_g1_i1	GO:0016021;GO:0007155
TR15270|c3_g7_i1	GO:0031526;GO:0005829;GO:0070062;GO:0005925;GO:0005834;GO:0042470;GO:0016020;GO:0005634;GO:0005886;GO:0031752;GO:0031683;GO:0005525;GO:0003924;GO:0005085;GO:0046872;GO:0005089;GO:0004871;GO:0031702;GO:0031584;GO:0007189;GO:0001569;GO:0030154;GO:0001701;GO:0006928;GO:0030168;GO:0043065;GO:0007204;GO:0030334;GO:0008360;GO:0051056;GO:0007266;GO:0007165
TR7792|c4_g1_i2	GO:0005783;GO:0016021;GO:0042612;GO:0005886;GO:0003823;GO:0019882;GO:0002474;GO:0045087
TR29698|c0_g6_i1	GO:0005829;GO:0070062;GO:0005743;GO:0005759;GO:0005739;GO:0005777;GO:0004450;GO:0000287;GO:0051287;GO:0006103;GO:0005975;GO:0006097;GO:0006102;GO:0006741;GO:1903976;GO:0060253;GO:1904465;GO:0006099
TR24624|c0_g2_i4	GO:0005576;GO:0031214
TR8374|c0_g3_i1	GO:0001669;GO:0016324;GO:0009986;GO:0005737;GO:0005783;GO:0005788;GO:0005576;GO:0005615;GO:0042470;GO:0005758;GO:0005739;GO:0005634;GO:0005886;GO:0005790;GO:0042825;GO:0042288;GO:0008233;GO:0003756;GO:0019153;GO:0045454;GO:1904148;GO:0071560;GO:0071305;GO:0007623;GO:1903334;GO:1901423;GO:0034976;GO:0045471;GO:0033595;GO:0055093;GO:0001666;GO:0002931;GO:0044321;GO:0031667
TR23134|c0_g2_i1	GO:0016021;GO:0015293;GO:0006814
TR24322|c0_g3_i1	GO:0005576;GO:0044179
TR38579|c0_g1_i1	GO:0005737;GO:0005634;GO:0070888;GO:0046983;GO:0003714;GO:0007623;GO:0009649;GO:0000122;GO:0045892;GO:0007399;GO:0048168;GO:0009416;GO:0006351
TR24301|c0_g1_i2	GO:0008168
TR42535|c3_g12_i1	GO:0005737;GO:0005524;GO:0061631;GO:0061630;GO:0031625;GO:0004842;GO:0043161;GO:0070979;GO:0070936
TR7817|c0_g1_i1	GO:0005524;GO:0016715;GO:0003723
TR16566|c0_g2_i1	GO:0005887;GO:0004842;GO:0008270;GO:0090090;GO:2000051;GO:0016567;GO:0072089;GO:0006511;GO:0038018;GO:0016055
TR12851|c3_g1_i1	GO:0031252;GO:0000790;GO:0005634;GO:0043234;GO:0005667;GO:0003682;GO:0001158;GO:0019899;GO:0030274;GO:0042803;GO:0043621;GO:0001102;GO:0000989;GO:0009948;GO:0022607;GO:0021702;GO:0021549;GO:0010669;GO:0001702;GO:0001942;GO:0060322;GO:0043973;GO:0045647;GO:0045892;GO:0030182;GO:0045785;GO:0046985;GO:0045944;GO:0060319;GO:0030334;GO:0032784;GO:0051893;GO:0043549;GO:0035019;GO:0006366;GO:0000972;GO:…
TR47333|c0_g1_i1	GO:0005826;GO:0032154;GO:0030027;GO:0016020;GO:0048471;GO:0005886;GO:0001725;GO:0001931;GO:0003779;GO:0019903;GO:0007155;GO:0006897;GO:0006954;GO:0045087
TR34658|c0_g1_i1	GO:0005783;GO:0005789;GO:0016021;GO:0004558;GO:0004573;GO:0009913;GO:0009311;GO:0010053
TR10925|c0_g1_i3	GO:0005694;GO:0005654;GO:0006974;GO:0006281;GO:0031297
TR16896|c2_g5_i1	GO:0097440;GO:0005887;GO:0043025;GO:0015297;GO:0015194;GO:0015175;GO:0042941;GO:0042942;GO:0015825;GO:0015804
TR36555|c1_g10_i1	GO:0016021;GO:0005741;GO:0005777;GO:0042803;GO:0000266;GO:0090141;GO:0090314
TR27018|c1_g3_i1	GO:0005739;GO:0005634;GO:0003677;GO:0004519;GO:0003723;GO:0006355;GO:0009451;GO:0006351;GO:0006810
TR19954|c0_g13_i1	GO:0016323;GO:0005829;GO:0070062;GO:0005615;GO:0005654;GO:0016404;GO:0003824;GO:0051287;GO:0070403;GO:0004957;GO:0042803;GO:0097070;GO:0007565;GO:0001822;GO:0045786;GO:0030728;GO:0007567;GO:0043065;GO:1904707;GO:0006693;GO:0032355;GO:0045471;GO:0032496;GO:0070493;GO:0007179
TR33150|c0_g2_i1	GO:0030054;GO:0016021;GO:0043005;GO:0005886;GO:0045202;GO:0005042;GO:0033564;GO:0006915;GO:0007411;GO:0007420;GO:0043065;GO:0030334
TR11727|c1_g3_i1	GO:0070062;GO:0031012;GO:0005615;GO:0005739;GO:0043209;GO:0005634;GO:0045296;GO:0042802;GO:0003723;GO:0008379;GO:0008283;GO:0045454;GO:0034101;GO:0042744;GO:0030101;GO:0042267;GO:0042345;GO:0032872;GO:0019430;GO:0001895
TR41994|c1_g3_i1	GO:0005912;GO:0045177;GO:0016323;GO:0030877;GO:1990907;GO:0070369;GO:0005923;GO:0016342;GO:0005938;GO:0030054;GO:0071944;GO:0005913;GO:0005911;GO:0005813;GO:0005737;GO:0005829;GO:0070062;GO:0005916;GO:0016600;GO:0005925;GO:0005622;GO:0030027;GO:0016328;GO:0016020;GO:0031528;GO:0005719;GO:0005654;GO:0005634;GO:0048471;GO:0005886;GO:0043234;GO:0032993;GO:0034750;GO:0000922;GO:0045202;GO:0005667;GO:…
TR377|c0_g1_i1	GO:0003723
TR22453|c5_g5_i1	GO:0005759;GO:0004017;GO:0005524;GO:0005525;GO:0046899
TR7609|c0_g4_i1	GO:0005794;GO:0000139;GO:0005795;GO:0016021;GO:0006915;GO:0043066;GO:0050848
TR27367|c2_g1_i1	GO:0005887;GO:0005332;GO:0005328
TR37848|c0_g2_i1	GO:0090544;GO:0005829;GO:0005654;GO:0005634;GO:0042393;GO:0070577;GO:0002039;GO:0003713;GO:0003714;GO:0008134;GO:0044212;GO:0007049;GO:0008285;GO:2000134;GO:0045892;GO:0035066;GO:0045893;GO:0006357;GO:0006351;GO:0016055
TR46717|c0_g2_i1	GO:0005737;GO:0005829;GO:0005730;GO:0005886;GO:0019005;GO:0003746;GO:0031625;GO:0043161;GO:0042787;GO:0030162
TR39211|c2_g1_i1	GO:0005737;GO:0005856;GO:0003779
TR1465|c1_g3_i1	GO:0005737;GO:0005654;GO:0003677;GO:0000981;GO:0008270;GO:0007010;GO:0007275;GO:0022604
TR34686|c1_g1_i1	GO:0016604;GO:0005654;GO:0003684;GO:0003887;GO:0046872;GO:0006281;GO:0006260;GO:0042276;GO:0006297;GO:0033683;GO:0006296;GO:0006283;GO:0019985
TR5031|c4_g2_i2	GO:0005737;GO:0007165
TR17326|c0_g1_i1	GO:0005829;GO:0005739;GO:0005634;GO:0005819;GO:0016787
TR1136|c0_g1_i1	GO:0005887;GO:0043231;GO:0070915;GO:0051482;GO:0035025
TR35072|c0_g9_i1	GO:0005829;GO:0005783;GO:0005576;GO:0005615;GO:0005634;GO:0008083;GO:0003723;GO:0071542;GO:0031175;GO:0002576;GO:0006986
TR31294|c1_g1_i1	GO:0030016;GO:0016363;GO:0005634;GO:0000932;GO:0005844;GO:0005839;GO:0019773;GO:0030017;GO:0003723;GO:0004298;GO:0051092;GO:0051603;GO:0006511
TR17285|c3_g2_i1	GO:0005829;GO:0005739;GO:0005654;GO:0005886;GO:0003755;GO:0006457
TR21176|c6_g1_i1	GO:0005737;GO:0098592;GO:0005829;GO:0000145;GO:0016020;GO:0005886;GO:0017049;GO:0005546;GO:0051601;GO:0006887;GO:0006893;GO:0048015;GO:0050714;GO:0015031;GO:0016241
TR9417|c0_g6_i1	GO:1990130;GO:0005765;GO:0005773;GO:0005096;GO:0004672;GO:0034198;GO:0006995;GO:0033673;GO:0032007;GO:0010508;GO:2000785
TR7120|c1_g2_i1	GO:0005634;GO:0003677;GO:0003723;GO:0001205;GO:0016049;GO:0071425;GO:0010628;GO:0006357;GO:0017145
TR30874|c0_g1_i1	GO:0030288;GO:0015740
TR4000|c6_g2_i1	GO:0005524;GO:0031625;GO:0004842;GO:0016567;GO:0042787
TR42991|c2_g4_i1	GO:0016324;GO:0031526;GO:0016021;GO:0008144;GO:0005319;GO:0031489;GO:0017137;GO:0006695;GO:0030299;GO:0042157;GO:0042493
TR42846|c0_g2_i1	GO:0005694;GO:0016607;GO:0005634;GO:0003676;GO:0008270;GO:0051301;GO:0007067;GO:0007275
TR814|c0_g2_i1	GO:0005737;GO:0005856;GO:0005829;GO:0070062;GO:0031234;GO:0005634;GO:0005524;GO:0005131;GO:0004715;GO:0004713;GO:0031702;GO:0030154;GO:0016477;GO:0045087;GO:0035556;GO:0038083;GO:0006468;GO:0042127;GO:0060338;GO:0007169;GO:0060337
TR35282|c0_g2_i1	GO:0005736;GO:0005654;GO:0005634;GO:0003682;GO:0003677;GO:0001054;GO:0008270;GO:0000183;GO:1904750;GO:0006361
TR32814|c0_g8_i1	GO:0005923;GO:0016021;GO:0005886;GO:0005198
TR43733|c4_g1_i2	GO:0005634;GO:0003677;GO:0018024;GO:0046872;GO:0006355;GO:0032355;GO:0006351
TR42856|c0_g1_i1	GO:0000439;GO:0005675;GO:0005654;GO:0003682;GO:0006370;GO:0006281;GO:0070911;GO:0000717;GO:0033683;GO:0006295;GO:0006296;GO:0006294;GO:0006293;GO:0070816;GO:0045944;GO:0000079;GO:0006363;GO:0006362;GO:0006368;GO:0006360;GO:0006366;GO:0006361;GO:0006367;GO:0006283
TR3021|c0_g1_i1	GO:0005654;GO:0005634;GO:0005524;GO:0016887;GO:0003682;GO:0070577;GO:0031936;GO:0045944
TR32157|c0_g1_i1	GO:0005929;GO:0005509
TR42264|c1_g1_i2	GO:0004345;GO:0050661;GO:0051156;GO:0006006;GO:0006739;GO:0006098
TR23191|c0_g1_i1
TR12510|c1_g6_i1	GO:0031526;GO:0070062;GO:0005887;GO:0016020;GO:0005743;GO:0005886;GO:0005774;GO:0015171;GO:0015174;GO:0003824;GO:0015184;GO:0046982;GO:0006865;GO:0015802;GO:0005975;GO:0006520;GO:0015811
TR3442|c1_g3_i1	GO:0005887;GO:0019899;GO:0007166;GO:0090002;GO:0045747;GO:0051604
TR28064|c4_g3_i1	GO:0005737;GO:0016020;GO:0005634;GO:0003723;GO:0000978;GO:0001077;GO:0010628;GO:0045944;GO:0045893;GO:0006351
TR13640|c5_g1_i1	GO:0031225;GO:0009897;GO:0005102;GO:0002250;GO:0072643;GO:0072602;GO:0050868;GO:1900042;GO:0042102;GO:0001562
TR3777|c11_g3_i1	GO:0000775;GO:0005634;GO:0051301;GO:0007059;GO:0007067
TR34678|c0_g2_i1	GO:0005634;GO:0003677;GO:0046872;GO:0006355;GO:0006351
TR29770|c0_g1_i1	GO:0005737;GO:0005874;GO:0005815;GO:0030154;GO:0051301;GO:0007067;GO:0007399;GO:0006810
TR14427|c0_g2_i1	GO:0005789;GO:0016021;GO:0005319;GO:0008643;GO:0034203
TR20545|c0_g9_i3	GO:0005829;GO:0005654
TR3945|c0_g4_i1	GO:0005829;GO:0005739;GO:0048037;GO:0004852;GO:0071418;GO:0071243;GO:0006783;GO:0006782;GO:0046677;GO:0006780
TR46501|c1_g3_i1	GO:0005938;GO:0060170;GO:0032154;GO:0005737;GO:0030496;GO:0005819;GO:0005525;GO:0051301;GO:0060271;GO:0007067;GO:0007224
TR25141|c4_g8_i1	GO:0016324;GO:0043190;GO:0005886;GO:0043235;GO:0005524;GO:0042626;GO:0017127;GO:0046982;GO:0033344;GO:0042632;GO:0007588;GO:0030299;GO:0045796;GO:0010949;GO:0015914;GO:0042493;GO:0007584;GO:0015918;GO:0055085
TR15793|c0_g4_i2	GO:0005829;GO:0070062;GO:0030529;GO:0016020;GO:0005654;GO:0005634;GO:0048471;GO:0045120;GO:0035770;GO:0003730;GO:1990715;GO:0097157;GO:0003723;GO:0044212;GO:0034198;GO:0007623;GO:0010467;GO:0000398;GO:0048025;GO:1902416;GO:0045727;GO:0000381;GO:1901652;GO:0006396
TR10880|c10_g3_i1	GO:0005789;GO:0016021;GO:0031090;GO:0070330;GO:0020037;GO:0005506
TR14744|c0_g2_i1	GO:0005759;GO:0016279;GO:1904733;GO:1904736;GO:0018023
TR8923|c0_g1_i1	GO:0005737;GO:0005634
TR17229|c0_g1_i1	GO:0005829;GO:0031985;GO:0016020;GO:0043025;GO:0005886;GO:0005524;GO:0046872;GO:0030165;GO:0004674;GO:0017048;GO:0097110;GO:0017124;GO:0000910;GO:0000086;GO:0048699;GO:0007030;GO:0035556;GO:0000281;GO:0007067;GO:0051402;GO:0032467;GO:0008064
TR30877|c0_g3_i1	GO:0016020;GO:0045025;GO:0005758;GO:0005739;GO:0000175;GO:0035198;GO:0034046;GO:0008266;GO:0004654;GO:0034599;GO:0000958;GO:0097222;GO:0000965;GO:0000964;GO:0000957;GO:0070584;GO:0071850;GO:0006402;GO:0045926;GO:0071042;GO:2000627;GO:0000962;GO:0061014;GO:0051260;GO:0070207;GO:0043457;GO:2000772;GO:0006401;GO:0035927;GO:0043631;GO:0035928
TR23196|c2_g2_i1	GO:0005615;GO:0048020;GO:0031735;GO:0008009;GO:0042379;GO:0071346;GO:0071347;GO:0071356;GO:0070098;GO:0007186;GO:0006954;GO:0048247;GO:0002548;GO:1903237;GO:0030593;GO:0001954;GO:0070374;GO:0043547
TR34576|c0_g1_i1	GO:0016324;GO:0005829;GO:0005768;GO:0033178;GO:0046961;GO:0015991
TR3815|c0_g1_i1	GO:0005829;GO:0005654;GO:0016929;GO:0016926;GO:0070646;GO:0016925;GO:0090234;GO:0090169
TR45989|c0_g1_i2	GO:0005886;GO:0001518;GO:0030018;GO:0044325;GO:0017080;GO:0086006;GO:0086014;GO:0061337;GO:0086002;GO:0060048;GO:0051899;GO:0086010;GO:0086012;GO:0007399;GO:0010460;GO:0010765;GO:0072659;GO:0060371;GO:0086091;GO:2000649;GO:0060373;GO:0086015;GO:0019233;GO:0035725;GO:0086005
TR45657|c0_g1_i2	GO:0005829;GO:0005654;GO:0005634;GO:0003676;GO:0008270;GO:0051321;GO:0006355;GO:0006351
TR43049|c4_g3_i1	GO:0005737;GO:0005524;GO:0004829;GO:0006435
TR38493|c1_g1_i1	GO:0005737;GO:0005622;GO:0016020;GO:0005634;GO:0050681;GO:0005524;GO:0003682;GO:0042393;GO:0035403;GO:0030374;GO:0004697;GO:0004674;GO:0008270;GO:0002250;GO:0006915;GO:0042113;GO:0050853;GO:0007596;GO:0035162;GO:0035408;GO:0035556;GO:0018105;GO:0043123;GO:0006357;GO:0006351
TR31196|c0_g5_i1	GO:0005634;GO:0003677;GO:0003723;GO:0006397;GO:0006355;GO:0008380;GO:0006351
TR28450|c0_g5_i2	GO:0005801;GO:0005793;GO:0005794;GO:0000139;GO:0005795;GO:0016021;GO:0016020;GO:0003723;GO:0043565;GO:0003700;GO:0006888;GO:0007030;GO:1905793
TR30470|c1_g7_i1	GO:0005829;GO:0000123;GO:0005654;GO:0005634;GO:0003688;GO:0004402;GO:0003700;GO:0044212;GO:0008270;GO:0006260;GO:0043966;GO:0043983;GO:0043981;GO:0043982;GO:0090240;GO:1900182;GO:0045944;GO:0006355;GO:0072716;GO:0072739;GO:0072720;GO:0072710;GO:0072708;GO:0031098;GO:0006351
TR7013|c4_g4_i1	GO:0005829;GO:0070062;GO:0005794;GO:0005622;GO:0005771;GO:0005654;GO:0044325;GO:0019870;GO:0015459;GO:0019871;GO:0017080;GO:0004842;GO:0006883;GO:0007588;GO:0034220;GO:1901380;GO:1901017;GO:2000009;GO:1902306;GO:2000650;GO:0000122;GO:2001288;GO:1903861;GO:0045807;GO:0045732;GO:0043161;GO:0070936;GO:0006513;GO:0000209;GO:0016567;GO:0042787;GO:0034765;GO:0003254;GO:0042391;GO:0060306;GO:1901016;GO:…
TR41390|c0_g4_i2	GO:0005634;GO:0017053;GO:0007049;GO:0051726;GO:0006351
TR8118|c0_g1_i1	GO:0005634;GO:0003677;GO:0015074;GO:0006313
TR3984|c0_g3_i1	GO:0005829;GO:0001650;GO:0061630;GO:0004842;GO:0030154;GO:0016567;GO:0007283
TR37299|c2_g1_i1	GO:0005794;GO:0005525;GO:0015031;GO:0007264;GO:0016192
TR3777|c6_g1_i1	GO:0005615;GO:0005579;GO:0044218;GO:0005886;GO:0001906;GO:0006957;GO:0006958;GO:0019835;GO:0051260
TR20334|c0_g4_i1	GO:0030054;GO:0005794;GO:0016021;GO:0016020;GO:0005886;GO:0008021;GO:0042802;GO:0070064;GO:0008022
TR23208|c0_g5_i4	GO:0005794;GO:0016021;GO:0016757;GO:0000271
TR30438|c1_g1_i1	GO:0005737;GO:0005829;GO:0005525;GO:0003924;GO:0046872;GO:0003723;GO:0003743;GO:0006446
TR18922|c0_g1_i1	GO:0014069;GO:0045211;GO:0004385;GO:0035255;GO:0007268;GO:0010923;GO:0007399;GO:0043113;GO:0097120;GO:0050808
TR31471|c0_g1_i2	GO:0005737;GO:0005634;GO:0003723;GO:0006397
TR31532|c0_g1_i1	GO:0070062;GO:0005720;GO:0000786;GO:0031490;GO:0042826;GO:0003723;GO:0071169;GO:0000122;GO:0006334;GO:0030307;GO:0051574;GO:0050821
TR78|c0_g1_i3	GO:0005737;GO:0070062;GO:0005634;GO:0005839;GO:1990111;GO:0004298;GO:0019882;GO:0045444;GO:0051603;GO:0052548
TR47114|c0_g9_i1	GO:0005737;GO:0030529;GO:0005634;GO:0003677;GO:0046872;GO:0035925;GO:0061158;GO:0071364;GO:0044344;GO:0071385;GO:0097011;GO:1904628;GO:0071560;GO:0071356;GO:0060216;GO:0070371;GO:0030097;GO:0000165;GO:0006402;GO:0045599;GO:1901991;GO:2000737;GO:0000288;GO:0031086;GO:1900153;GO:0048793;GO:0045577;GO:0043488;GO:0048103;GO:0035019
TR26753|c0_g4_i2	GO:0005737;GO:0005829;GO:0016020;GO:0005739;GO:0005654;GO:0005634;GO:0003950;GO:0016477;GO:0006302;GO:0034356;GO:0060330
TR36547|c2_g1_i1	GO:0005783;GO:0070062;GO:0005615;GO:0005764;GO:0003948;GO:0008233;GO:0043621;GO:0006517;GO:0051604
TR43346|c0_g1_i1	GO:0005737;GO:0005874;GO:0005634;GO:0005524;GO:0008017;GO:0008568;GO:0031122;GO:0051013
TR23802|c0_g2_i1	GO:0042627;GO:0034360;GO:0030669;GO:0005737;GO:0005829;GO:0005769;GO:0071682;GO:0070971;GO:0005788;GO:0005789;GO:0031904;GO:0010008;GO:0070062;GO:0005576;GO:0005615;GO:0034363;GO:0043231;GO:0034362;GO:0043202;GO:0034359;GO:0043025;GO:0005886;GO:0005790;GO:0034361;GO:0017127;GO:0008201;GO:0035473;GO:0050750;GO:0005543;GO:0048844;GO:0044257;GO:0071379;GO:0071356;GO:0033344;GO:0042632;GO:0008203;GO:…
TR41926|c0_g2_i4	GO:0000932;GO:0005524;GO:0004386;GO:0003723;GO:0035279
TR27889|c0_g1_i1	GO:0005829;GO:0043231;GO:0005654;GO:0005886;GO:0005524;GO:0046872;GO:0050262;GO:0061769;GO:0009435;GO:0019674;GO:0045662
TR15579|c3_g1_i1	GO:0005829;GO:0070062;GO:0047568;GO:0047787;GO:0008209;GO:0006699;GO:0030573;GO:0008207;GO:0006707;GO:0007586;GO:0055114
TR30424|c2_g1_i1	GO:1904115;GO:0005930;GO:0005814;GO:0005813;GO:0005929;GO:0005829;GO:0070062;GO:0016939;GO:0005874;GO:0015630;GO:0031514;GO:0043005;GO:0043025;GO:0032391;GO:0097470;GO:0005524;GO:0016887;GO:0019894;GO:0008017;GO:0003777;GO:0032403;GO:0017137;GO:0030507;GO:0009952;GO:0010457;GO:0060271;GO:0021542;GO:0007368;GO:0021904;GO:0009953;GO:0036334;GO:0008544;GO:0007507;GO:0001947;GO:0001701;GO:0060122;GO:…
TR4753|c2_g2_i1	GO:0016153;GO:0019556;GO:0019557
TR39027|c0_g1_i1	GO:0005737;GO:0005829;GO:0031011;GO:0005739;GO:0005654;GO:0005634;GO:0000502;GO:0004866;GO:0070628;GO:0003723;GO:0004843;GO:0006310;GO:0006281;GO:0048853;GO:0021670;GO:0030901;GO:0016579;GO:0061136;GO:0006355;GO:0006351;GO:0006511
TR5094|c0_g3_i3	GO:0070069;GO:0016021;GO:0005743;GO:0005739;GO:0005634;GO:0004129;GO:0016627;GO:0006784;GO:1902600;GO:0008535
TR17922|c0_g1_i1	GO:0005576;GO:1905286;GO:0005509;GO:0001948;GO:0004252;GO:0007596;GO:0002690;GO:0010641;GO:0050927;GO:0051897;GO:0016485
TR26198|c0_g2_i1	GO:0005737;GO:0005634;GO:0003723;GO:0017124;GO:0070935;GO:0030154;GO:0006397;GO:0051028;GO:0008589;GO:0006417;GO:0008380;GO:0007519
TR20427|c0_g2_i5	GO:0005615;GO:0001872;GO:0003823;GO:0001848;GO:0004866;GO:0006957;GO:0006958;GO:0042742;GO:0006954
TR35959|c0_g3_i1	GO:0046872;GO:0003964;GO:0009036;GO:0006310;GO:0090305;GO:0032199;GO:0032197
TR9774|c1_g2_i1	GO:0005783;GO:0005788;GO:0046872;GO:0016491;GO:0042803
TR4963|c0_g2_i1	GO:0005737;GO:0005829;GO:0030425;GO:0005665;GO:0005739;GO:0005654;GO:0005634;GO:0003682;GO:0019212;GO:0051219;GO:0004864;GO:0001106;GO:0071363;GO:0071383;GO:2001243;GO:0010923;GO:0000122;GO:0001558;GO:0006357;GO:0009615;GO:0006351
TR32210|c4_g1_i1	GO:0016602;GO:0003677;GO:0046982;GO:0003700;GO:0006351
TR24366|c10_g1_i1	GO:0035267;GO:0005730;GO:0048471;GO:0032777;GO:0000812;GO:0004402;GO:0046872;GO:0003713;GO:0006978;GO:0045893;GO:0040008;GO:0006351
TR15579|c1_g2_i1	GO:0005829;GO:0070062;GO:0004033;GO:0047787;GO:0005496;GO:0008209;GO:0006699;GO:0030573;GO:0008207;GO:0006707;GO:0007586;GO:0055114
TR18352|c0_g4_i1	GO:0005737;GO:0005829;GO:0070062;GO:0005730;GO:0005634;GO:0019209;GO:0019900;GO:0046872;GO:0035329;GO:0031952
TR37682|c2_g3_i1	GO:0030126;GO:0000139;GO:0005198;GO:0006888;GO:0006891;GO:0006886;GO:0030903;GO:0006890;GO:0061053
TR3211|c0_g1_i1	GO:0000794;GO:0016020;GO:0030870;GO:0000790;GO:0000784;GO:0005654;GO:0005634;GO:0045120;GO:0035861;GO:0004017;GO:0005524;GO:0016887;GO:0003677;GO:0003691;GO:0051880;GO:0046872;GO:0030674;GO:0043047;GO:0006974;GO:0051276;GO:0070192;GO:0032508;GO:0006310;GO:0006281;GO:0006302;GO:0000724;GO:1904354;GO:0090305;GO:0033674;GO:0031954;GO:0032206;GO:0007131;GO:0007346;GO:0000019;GO:0016233;GO:0000722;GO:…
TR2037|c0_g6_i1	GO:0005811;GO:0016020;GO:0030496;GO:0005739;GO:0005634;GO:0016491
TR32199|c1_g1_i1	GO:0005737;GO:0005829;GO:0005840;GO:0046872;GO:0008168;GO:0003676;GO:0016274;GO:0031397;GO:0006479
TR33997|c0_g1_i1	GO:0005578;GO:0008083
TR33704|c0_g4_i1	GO:0005813;GO:0005737;GO:0030496;GO:0005886;GO:0031683;GO:0005525;GO:0003924;GO:0046872;GO:0004871;GO:0007188;GO:0007049;GO:0051301
TR4380|c1_g1_i3	GO:0005912;GO:0016021;GO:0005886;GO:0001945;GO:0030947;GO:0051145
TR44607|c2_g3_i1	GO:0000785;GO:0000775;GO:0016020;GO:0000798;GO:0005654;GO:0003682;GO:0032403;GO:0001228;GO:0006915;GO:0051301;GO:0006302;GO:0007067;GO:0010972;GO:0045841;GO:0045876;GO:0071168;GO:0007062
TR10301|c0_g2_i1	GO:0000815;GO:0005635;GO:0008565;GO:0010458;GO:0045324;GO:0031468
TR7510|c0_g7_i1	GO:0005739;GO:0016853;GO:0050023;GO:0000287;GO:0044275
TR38346|c0_g1_i1	GO:0070062;GO:0016021;GO:0005622;GO:0008289;GO:0005215
TR19093|c2_g20_i1	GO:0005737;GO:0005634;GO:0008270;GO:0006915;GO:0045087;GO:0045930;GO:1902187;GO:0043065
TR44079|c0_g1_i1	GO:0005737;GO:0071339;GO:0005730;GO:0005634;GO:0004175;GO:0016929;GO:0004843;GO:0016926;GO:0019538
TR37340|c0_g1_i1	GO:0005868;GO:0031901;GO:0005768;GO:0019898;GO:0005886;GO:0031201;GO:0005154;GO:0005158;GO:1990460;GO:0035091;GO:1990459;GO:0032456;GO:0006897;GO:1903595;GO:0015031;GO:0016050
TR22494|c0_g1_i1	GO:0005829;GO:0005730;GO:0005654;GO:0005634;GO:0005886;GO:0005525;GO:0050873;GO:0007264
TR26183|c0_g1_i1	GO:0016021;GO:0005770;GO:0030165;GO:0019887;GO:0038180;GO:0007399;GO:0045859
TR25512|c1_g4_i2	GO:0030863;GO:0005856;GO:0005886;GO:0005524;GO:0003810;GO:0005200;GO:0000902;GO:0043249;GO:0020027;GO:0055072;GO:0018149;GO:0008360;GO:0048536
TR38315|c0_g1_i1	GO:0005829;GO:0070695;GO:0005886;GO:0006915;GO:0045022;GO:0007032;GO:0008333;GO:0007040;GO:0015031
TR12534|c1_g4_i1	GO:0031305;GO:0002083;GO:0047293;GO:0008299;GO:0006744
TR31418|c0_g7_i1	GO:0005930;GO:0032154;GO:0000777;GO:0030496;GO:0031105;GO:0005819;GO:0005525;GO:0030154;GO:0051301;GO:0060271;GO:0007067;GO:0016476;GO:0007283
TR37195|c0_g4_i2	GO:0005829;GO:0005634;GO:0030735;GO:0035498
TR7231|c0_g1_i1	GO:0005743;GO:0004129;GO:0046872
TR2782|c0_g3_i1	GO:0071013;GO:0005634;GO:0006397;GO:0007399;GO:0008380
TR5011|c0_g1_i1	GO:0005634;GO:0003677;GO:0046872;GO:0003700;GO:0006355
TR28122|c0_g1_i1	GO:0003677;GO:0003700;GO:0006351
TR12998|c0_g1_i1	GO:0005737;GO:0005829;GO:0005634;GO:0098793;GO:0050998;GO:0030165;GO:0002020;GO:1901215;GO:0031102;GO:0007269;GO:2000170;GO:0042981;GO:1902514;GO:0098901;GO:1901841;GO:0045428;GO:0050999
TR11445|c0_g1_i1	GO:0016021
TR47530|c3_g6_i5	GO:0016021;GO:0005765
TR5192|c0_g13_i1	GO:0035578;GO:0005737;GO:0070062;GO:0005576;GO:0005794;GO:0043202;GO:0005764;GO:0004557;GO:0003824;GO:0016936;GO:0016787;GO:0042803;GO:0052692;GO:0005102;GO:0016139;GO:0046479;GO:0006687;GO:0046477;GO:0045019;GO:0051001;GO:0043312;GO:0009311
TR32527|c0_g1_i1	GO:0016787;GO:0046872
TR20775|c2_g1_i1	GO:0005654;GO:0005634;GO:0005721;GO:0005657;GO:0003886;GO:0003677;GO:0009008;GO:0008327;GO:1990841;GO:0003723;GO:0008270;GO:0071230;GO:0016569;GO:0006306;GO:0043045;GO:0016458;GO:0010216;GO:0045814;GO:0051573;GO:0000122;GO:0010628;GO:0051571;GO:0090309;GO:0007265;GO:0042127;GO:0006351
TR16424|c1_g8_i1	GO:0005829;GO:0031901;GO:0005793;GO:0005794;GO:0016021;GO:0016020;GO:0030670;GO:0005886;GO:0005096;GO:0052659;GO:0052658;GO:0046872;GO:0004439;GO:0030317;GO:0001701;GO:0043647;GO:0046856;GO:0070613;GO:0051056;GO:0007165;GO:0007283
TR47570|c0_g1_i1	GO:0005829;GO:0070062;GO:0005741;GO:0007005;GO:1905090
TR5496|c0_g1_i1	GO:0000794;GO:0016020;GO:0030870;GO:0000790;GO:0000784;GO:0005654;GO:0005634;GO:0045120;GO:0035861;GO:0004017;GO:0005524;GO:0016887;GO:0003677;GO:0003691;GO:0051880;GO:0046872;GO:0030674;GO:0043047;GO:0006974;GO:0051276;GO:0070192;GO:0032508;GO:0006310;GO:0006281;GO:0006302;GO:0000724;GO:1904354;GO:0090305;GO:0033674;GO:0031954;GO:0032206;GO:0007131;GO:0007346;GO:0000019;GO:0016233;GO:0000722;GO:…
TR854|c0_g3_i1	GO:0005576;GO:0030246;GO:0046872;GO:0006954
TR41702|c0_g1_i1	GO:0005737;GO:0005886;GO:0005524;GO:0017038;GO:0006605
TR10858|c0_g1_i1	GO:0005938;GO:0031410;GO:0005829;GO:0070062;GO:0016020;GO:0005654;GO:0005886;GO:0045236;GO:0016874;GO:0043021;GO:0061630;GO:0019787;GO:0004842;GO:0006915;GO:0051607;GO:0006954;GO:0045087;GO:0046642;GO:0043066;GO:0050687;GO:0046329;GO:0032088;GO:0032480;GO:0007219;GO:0070423;GO:0045732;GO:0002669;GO:0035519;GO:0070936;GO:0070534;GO:0016567;GO:0042787;GO:0001558;GO:0090085;GO:0006511;GO:0046718
TR44736|c0_g1_i1	GO:0016021;GO:0016020
TR46114|c0_g1_i1	GO:0005737;GO:0031965;GO:0005886;GO:0005524;GO:0042802;GO:0046982;GO:0042803;GO:0004756
TR15190|c5_g9_i1	GO:0030424;GO:0005737;GO:0005829;GO:0030425;GO:0000790;GO:0005730;GO:0005654;GO:0005634;GO:0048471;GO:0045296;GO:0003690;GO:0019899;GO:0042802;GO:0035257;GO:0042803;GO:0000978;GO:0000979;GO:0004871;GO:0000983;GO:0003700;GO:0005164;GO:0006915;GO:0008015;GO:0035458;GO:0051607;GO:0060333;GO:0007259;GO:0010742;GO:0072162;GO:0072136;GO:0046725;GO:0016525;GO:0001937;GO:0043124;GO:0003340;GO:0072308;GO:…
TR38232|c0_g1_i1	GO:0016021;GO:0005886;GO:0004957;GO:0014827;GO:0060455;GO:0007200
TR40554|c2_g1_i1
TR18983|c3_g6_i1	GO:0031225;GO:0005886;GO:0007155
TR18370|c1_g3_i2	GO:0042995;GO:0005737;GO:0031410;GO:0005829;GO:0005925;GO:0005654;GO:0043204;GO:0005886;GO:0014069;GO:0004676;GO:0005524;GO:0005158;GO:0016301;GO:0016004;GO:0043274;GO:0019901;GO:0004674;GO:0030036;GO:0032148;GO:0019722;GO:0016477;GO:1990416;GO:0071364;GO:0032869;GO:0007173;GO:0097191;GO:0038095;GO:0048041;GO:0006972;GO:0035556;GO:0010667;GO:0043524;GO:0006469;GO:0034122;GO:0030512;GO:0018105;GO:…
TR40976|c0_g1_i1	GO:0005911;GO:0070062;GO:0030175;GO:0005925;GO:0005887;GO:0030027;GO:0005634;GO:0048471;GO:0005886;GO:0005509;GO:0007015;GO:0009653;GO:0007155;GO:0016477;GO:0007267;GO:0007163;GO:0007156;GO:0016337
TR31682|c0_g1_i1	GO:0005730;GO:0034388;GO:0032040;GO:0030515;GO:0000462
TR15793|c0_g2_i1	GO:0005829;GO:0070062;GO:0030529;GO:0016020;GO:0005654;GO:0005634;GO:0048471;GO:0045120;GO:0035770;GO:0003730;GO:1990715;GO:0097157;GO:0003723;GO:0044212;GO:0034198;GO:0007623;GO:0006397;GO:0048025;GO:1902416;GO:0045727;GO:0000381;GO:1901652
TR14856|c0_g4_i1	GO:0030165;GO:0008270;GO:0051260
TR24327|c0_g2_i1	GO:0005901;GO:0070062;GO:0005899;GO:0005887;GO:0005622;GO:0016020;GO:0005886;GO:0043235;GO:0005524;GO:0005525;GO:0043559;GO:0043560;GO:0005009;GO:0031994;GO:0031995;GO:0005159;GO:0043548;GO:0004713;GO:0051425;GO:0004716;GO:0000187;GO:0032147;GO:0032148;GO:0030325;GO:0009887;GO:0071363;GO:0032869;GO:0008544;GO:0031017;GO:0007186;GO:0042593;GO:0003007;GO:0008286;GO:0008584;GO:0030238;GO:0038083;GO:…
TR7191|c0_g1_i1	GO:0005737;GO:0005829;GO:0070062;GO:0005925;GO:0030529;GO:0016020;GO:0005654;GO:0005634;GO:1990829;GO:0019899;GO:0003723;GO:0031625;GO:0051607;GO:0010467;GO:0045087;GO:0075522;GO:0016071;GO:0000398;GO:0050687;GO:0032480;GO:0043161;GO:0039694
TR33019|c0_g1_i1	GO:0005737;GO:0003729;GO:0048312;GO:0007005
TR26006|c0_g1_i1	GO:0005680;GO:0005829;GO:0005654;GO:0031145;GO:0051301;GO:0007067;GO:0051436;GO:0051437;GO:0043161;GO:0070979;GO:0042787;GO:0051439
TR22146|c1_g2_i1	GO:0000785;GO:0005737;GO:0031012;GO:0016363;GO:0016607;GO:0005654;GO:0005634;GO:0042382;GO:0090575;GO:0003682;GO:0001047;GO:0003677;GO:0042826;GO:0042803;GO:0003723;GO:0000980;GO:0044212;GO:0000976;GO:0000380;GO:0000724;GO:0070932;GO:0006397;GO:0042754;GO:0000122;GO:0045892;GO:1902177;GO:0045876;GO:0045944;GO:0042752;GO:0048511;GO:0008380;GO:0006351
TR41987|c2_g1_i1	GO:0005681;GO:0036459;GO:0008270;GO:0007049;GO:0051301;GO:0016579;GO:0000245
TR40760|c0_g9_i1	GO:0005829;GO:0005798;GO:0016020;GO:0048471;GO:0005524;GO:0004715;GO:0004674;GO:0001077;GO:0071560;GO:0046777;GO:0006468
TR23867|c0_g3_i3	GO:0005694;GO:0005634;GO:0003723;GO:0008270;GO:0007275
TR34492|c0_g1_i1	GO:0005789;GO:0016021;GO:0031090;GO:0033961;GO:0004301;GO:0019439;GO:0014070;GO:0009636;GO:0006805
TR22404|c0_g1_i2	GO:0005737;GO:0002161;GO:0005524;GO:0004832;GO:0006438
TR23513|c2_g1_i1	GO:0016021;GO:0016020;GO:0005637;GO:0045444
TR41817|c4_g4_i3	GO:0005739;GO:0005525;GO:0046872
TR27552|c0_g3_i4	GO:0005789;GO:0016021;GO:0070290;GO:0004435;GO:0004630;GO:0043647;GO:0016042
TR8464|c1_g1_i2	GO:0005622;GO:0046872;GO:0005089;GO:0035023;GO:0007264
TR26275|c0_g1_i1	GO:0005737;GO:0005524;GO:0006810
TR45356|c0_g2_i4	GO:0005829;GO:0005794;GO:0000139;GO:0005525;GO:0003924;GO:0006891;GO:0000042;GO:0042147;GO:0006890
TR38486|c0_g1_i1	GO:0042597;GO:0045454
TR7614|c0_g1_i4	GO:0005739;GO:0005634;GO:0006417
TR38770|c0_g2_i1	GO:0016021
TR29510|c0_g1_i1	GO:0005737;GO:0005789;GO:0016021;GO:0016020;GO:0005634;GO:0048471;GO:0000033;GO:0048306;GO:0004378;GO:0102704;GO:0046982;GO:0047485;GO:0006488;GO:0006490;GO:0033577;GO:0051592
TR24007|c1_g1_i1	GO:0005829;GO:0005643;GO:0005654;GO:0008139;GO:0008565;GO:0006607
TR17521|c0_g1_i1	GO:0001650;GO:0005730;GO:0005654;GO:0003723;GO:2000234;GO:0045943;GO:0006364
TR2265|c0_g1_i1	GO:0005737;GO:0000139;GO:0008385;GO:0048786;GO:0045202;GO:0045296;GO:0030165;GO:0017137;GO:0007252;GO:0015031;GO:0042147
TR14924|c0_g7_i2	GO:0070062;GO:0005743
TR32889|c0_g1_i1	GO:0005829;GO:0005524;GO:0004849;GO:0006238;GO:0044211;GO:0006206;GO:0043097;GO:0044206
TR25783|c1_g2_i1	GO:0005737;GO:0005634;GO:0004342;GO:0016787;GO:0005975;GO:0006044
TR10815|c0_g4_i3	GO:0005783;GO:0030176;GO:0005887;GO:0016020;GO:0089720;GO:0030674;GO:0061630;GO:0008270;GO:0006915;GO:0043066;GO:1903895;GO:0043161;GO:0051865;GO:0070936;GO:0070534;GO:0000209;GO:0042787
TR39776|c2_g4_i3	GO:0000139;GO:0005795;GO:0016021;GO:0008455;GO:0009312;GO:0018279
TR14097|c0_g1_i1	GO:0010008;GO:0016021;GO:0015297;GO:0005524;GO:0005247
TR7572|c2_g4_i2	GO:0005634;GO:0004886;GO:0043565;GO:0003707;GO:0008270;GO:0045892;GO:0006355;GO:0006351
TR11906|c1_g1_i2	GO:0030659;GO:0005768;GO:0019898;GO:0035091;GO:0006897;GO:0015031;GO:0016050
TR5924|c0_g1_i2	GO:0005694;GO:0005634;GO:0006281;GO:0006260;GO:0006355;GO:0006351
TR329|c0_g1_i1	GO:0005737;GO:0004017;GO:0005524;GO:0004550;GO:0046034;GO:0006165;GO:0009142
TR29062|c0_g2_i1	GO:0070062;GO:0005615;GO:1903561;GO:0005764;GO:0004197;GO:0008234;GO:0051603
TR7953|c0_g1_i1	GO:0005634;GO:0003886;GO:0003677;GO:1990841;GO:0008270;GO:0090309;GO:0007265;GO:0006351
TR37461|c0_g1_i1	GO:0005576;GO:0005509;GO:0004623;GO:0050482;GO:0016042;GO:0006644
TR4295|c0_g6_i1	GO:0005783;GO:0005788;GO:0005622;GO:0005509;GO:0044325;GO:0051219;GO:0005080;GO:0035556;GO:0006491;GO:0006457
TR42042|c0_g2_i1	GO:0005737;GO:0005634;GO:0045296;GO:0003723;GO:0010628
TR14760|c1_g1_i2	GO:0005813;GO:0000777;GO:0005829;GO:0031965;GO:0005654;GO:0019886;GO:0035904;GO:0060976;GO:0006888;GO:0003281
TR38475|c2_g8_i1	GO:0005789;GO:0016021;GO:0031090;GO:0033781;GO:0020037;GO:0005506;GO:0006707;GO:0006805
TR34768|c0_g1_i1	GO:0071013;GO:0016607;GO:0005686;GO:0071004;GO:0005684;GO:0003723;GO:0000389;GO:0000398;GO:0000381
TR11999|c0_g2_i1	GO:0005737;GO:0016607;GO:0003729;GO:0006397;GO:0051028;GO:0000184;GO:0000381;GO:0006417;GO:0008380
TR7847|c0_g1_i1	GO:0003834;GO:0046872;GO:0004497;GO:1901810;GO:0032526;GO:0042574;GO:0001523;GO:0042572
TR32424|c0_g6_i3	GO:0005655;GO:0000172;GO:0030677;GO:0004526;GO:0033204;GO:0006379;GO:0006364;GO:0008033
TR29551|c0_g1_i1	GO:0000781;GO:0005634;GO:0016605;GO:0030915;GO:0005524;GO:0051301;GO:0090398;GO:0000724;GO:0007067;GO:0034184;GO:0007062;GO:0000722
TR13888|c0_g7_i1	GO:0030697
TR45989|c0_g3_i2	GO:0014704;GO:0033268;GO:0030315;GO:0001518;GO:0019871;GO:0086062;GO:0086002;GO:0021966;GO:0019227;GO:0010976;GO:0010765;GO:0060371;GO:0086091;GO:2000649;GO:0060307
TR38579|c0_g3_i1	GO:0005737;GO:0005634;GO:0070888;GO:0046983;GO:0003714;GO:0007623;GO:0009649;GO:0000122;GO:0045892;GO:0007399;GO:0048168;GO:0009416;GO:0006351
TR31179|c0_g1_i1	GO:0005730;GO:0005634;GO:0003677;GO:0030262;GO:0008625;GO:2001238;GO:0006355;GO:0006351
TR23141|c1_g1_i1	GO:0005694;GO:0005783;GO:0005730;GO:0005654;GO:0003677;GO:0003729;GO:0003723;GO:0010835;GO:0006417
TR14062|c1_g3_i1	GO:0016020;GO:0061617;GO:0005743;GO:0005739;GO:0043209;GO:0003723;GO:0042407;GO:0051560
TR28318|c0_g1_i1	GO:0031526;GO:0070062;GO:0005887;GO:0005328;GO:0015175;GO:0007584
TR14943|c0_g2_i1	GO:0005737;GO:0005635;GO:0008536;GO:0006886
TR17453|c0_g1_i1	GO:0005737;GO:0005783;GO:0005789;GO:0071782;GO:0016021;GO:0016020;GO:0031966;GO:0008017;GO:0031849;GO:0071786;GO:0051205;GO:0032386
TR16051|c0_g4_i1	GO:0005788;GO:0005789;GO:0044322;GO:0000836;GO:0030246;GO:0001948;GO:0002020;GO:1904380;GO:1904153;GO:0006621;GO:0006605;GO:0016567;GO:0042787;GO:0034976;GO:0055085;GO:0030433
TR19536|c0_g1_i1	GO:0005737;GO:0005524;GO:0004818;GO:0000049;GO:0008270;GO:0006424
TR44323|c1_g4_i1	GO:0042627;GO:0005737;GO:0005829;GO:0005783;GO:0070971;GO:0070062;GO:0005576;GO:0034363;GO:0043231;GO:0034362;GO:0034359;GO:0043025;GO:0034361;GO:0031983;GO:0012506;GO:0017127;GO:0008201;GO:0035473;GO:0050750;GO:0005543;GO:0048844;GO:0071379;GO:0071356;GO:0033344;GO:0042632;GO:0008203;GO:0030301;GO:0009566;GO:0030317;GO:0001701;GO:0016042;GO:0006629;GO:0042158;GO:0042159;GO:0042157;GO:0042953;GO:…
TR10012|c0_g1_i1	GO:0016324;GO:0016323;GO:0016021;GO:0005524;GO:0045028;GO:0045030;GO:0071380;GO:0030321
TR34176|c1_g1_i1	GO:0005737;GO:0005829;GO:0070062;GO:0004177;GO:0030145;GO:0070006;GO:0042803;GO:0010815;GO:0006508
TR21058|c3_g1_i3	GO:0005737;GO:0005634;GO:0008270;GO:0006915
TR19692|c0_g1_i1	GO:0005737;GO:0005524;GO:0016876;GO:0046872;GO:0006412;GO:0043039
TR44624|c0_g1_i1	GO:0016021;GO:0005743;GO:0004129;GO:0048568;GO:0033617;GO:0021522
TR43950|c0_g1_i1	GO:0030054;GO:0005634;GO:0045202;GO:0017053;GO:0051287;GO:0016616;GO:0045892;GO:0006351;GO:0050872
TR5312|c1_g4_i1	GO:0005789;GO:0016021;GO:0005773;GO:0006914;GO:0006624
TR738|c0_g4_i2	GO:0005730;GO:0009968
TR33701|c0_g1_i1	GO:0005776;GO:0030054;GO:0005769;GO:0016021;GO:0005770;GO:0055037;GO:0008021;GO:0005802;GO:0048489
TR8647|c0_g1_i1	GO:0005759;GO:0005524;GO:0006457
TR24818|c2_g3_i1	GO:0005794
TR1032|c0_g1_i2	GO:0008168
TR43238|c1_g3_i4	GO:0005911;GO:0005737;GO:0030659;GO:0005856;GO:0005829;GO:0030139;GO:0005925;GO:0043005;GO:0005886;GO:0045202;GO:0017124;GO:0006915;GO:0016477;GO:0007267;GO:0007010;GO:0006897;GO:0061024;GO:0042059;GO:0008360
TR47563|c1_g1_i1	GO:0005737;GO:0005783;GO:0005622;GO:0016020;GO:0005739;GO:0005634;GO:0048471;GO:0005524;GO:0046872;GO:0004715;GO:0004697;GO:0004674;GO:0006915;GO:0007049;GO:1904385;GO:0042742;GO:0035556;GO:0030837;GO:0051490;GO:0034351;GO:0090331;GO:0018105;GO:0032930
TR37954|c2_g2_i1	GO:0015629;GO:0005829;GO:0017112;GO:0061024;GO:0015031;GO:0042147
TR7079|c1_g5_i4	GO:0005789;GO:0016021;GO:0005506;GO:0016491;GO:0004768;GO:0006636
TR42699|c0_g1_i1	GO:0005737;GO:0070062;GO:0016021;GO:0050890;GO:0035556;GO:0055085
TR34705|c1_g1_i1	GO:0030054;GO:0030018;GO:0003779;GO:0051393;GO:0030036;GO:0055008;GO:0045216;GO:0003281
TR32391|c0_g1_i1	GO:0036064;GO:0035253;GO:0005737;GO:0005886;GO:0019003;GO:0005525;GO:0003924;GO:1901998
TR15219|c0_g2_i1	GO:0045177;GO:0009986;GO:0032591;GO:0005783;GO:0005925;GO:0034678;GO:0008305;GO:0043204;GO:0005886;GO:0014069;GO:0046872;GO:0007420;GO:0030030;GO:0007160;GO:0045184;GO:0030198;GO:0042472;GO:0007229;GO:0001822;GO:0007613;GO:0048333;GO:0001656;GO:2000721;GO:0030511;GO:0016337;GO:0048745;GO:0034446
TR21629|c1_g1_i1	GO:0005905;GO:0030136;GO:0005737;GO:0005829;GO:0005769;GO:0031901;GO:0070062;GO:0005795;GO:0005798;GO:0005634;GO:0030670;GO:0001750;GO:0005886;GO:0005802;GO:0005096;GO:0052745;GO:0052659;GO:0052658;GO:0034596;GO:0043813;GO:0004439;GO:0048365;GO:0060271;GO:0001701;GO:0043647;GO:0006629;GO:0061024;GO:0006661;GO:0046856;GO:0043087;GO:0051056;GO:0007165
TR5087|c5_g8_i1	GO:0005576;GO:0007596
TR41433|c0_g2_i1	GO:0016021;GO:0050839;GO:0004725;GO:0005102;GO:0007157;GO:0046426;GO:0030182;GO:0050775;GO:0097105;GO:0050776
TR13934|c4_g2_i1	GO:0005783;GO:0005789;GO:0044322;GO:1903561;GO:0000139;GO:0016021;GO:0016020;GO:0005509;GO:0004571;GO:1904380;GO:1904382;GO:0006491;GO:0036508;GO:0006486;GO:0036509;GO:0030433
TR45166|c3_g1_i1	GO:0030426;GO:0043025;GO:0005681;GO:0003729;GO:0036002;GO:0003723;GO:0021549;GO:0006376;GO:0033119;GO:2000177;GO:0021510
TR4188|c1_g1_i1	GO:0005615;GO:0008009;GO:0045236;GO:0005125;GO:0008083;GO:0005153;GO:0001525;GO:0070098;GO:0007186;GO:0030097;GO:0006955;GO:0002269;GO:0030595;GO:0002232;GO:0048247;GO:0048246;GO:0002548;GO:0036446;GO:0048147;GO:0042119;GO:0030593;GO:0010628;GO:0050729;GO:0090023;GO:0032496;GO:0042060
TR16394|c0_g1_i1	GO:0005737;GO:0098592;GO:0005829;GO:0000145;GO:0016020;GO:0005886;GO:0017049;GO:0005546;GO:0051601;GO:0006887;GO:0006893;GO:0048015;GO:0050714;GO:0015031;GO:0016241
TR10090|c0_g2_i1	GO:0005737;GO:0005856;GO:0005634;GO:0097190;GO:1901222
TR37663|c6_g1_i1	GO:0005737;GO:0003730;GO:0045727
TR31399|c0_g3_i1	GO:0000814;GO:0042803;GO:0005198;GO:0043328
TR27031|c1_g1_i1	GO:0005759;GO:0005739;GO:0004741;GO:0005509;GO:0000287;GO:0004722;GO:0016311
TR36144|c0_g1_i1	GO:0017101;GO:0005737;GO:0005829;GO:0070062;GO:0016020;GO:0005739;GO:0005654;GO:0004814;GO:0005524;GO:0045296;GO:0006420
TR40876|c0_g2_i1
TR32518|c0_g2_i1	GO:0070062;GO:0005925;GO:0005634;GO:0003723;GO:0008270;GO:0007399;GO:0070527
TR41588|c0_g4_i2	GO:0005829;GO:0005783;GO:0019898;GO:0031315;GO:0016020;GO:0005739;GO:0005634;GO:0005782;GO:0005777;GO:0003988;GO:0017127;GO:0008525;GO:1904121;GO:0033814;GO:0046982;GO:0042803;GO:0032934;GO:0007568;GO:0071397;GO:0008152;GO:0043065;GO:0045542;GO:1904109;GO:0010893;GO:0032355;GO:0034699
TR23204|c0_g3_i2	GO:0043679;GO:0005737;GO:0016021;GO:0043025;GO:0005886;GO:0016322;GO:0007165;GO:0050808
TR18621|c0_g2_i1	GO:0034364;GO:0008201;GO:0004806;GO:0016042
TR5525|c1_g2_i1	GO:0070062;GO:0019898;GO:0043231;GO:0031902;GO:0030496;GO:0035091;GO:0019904;GO:0042803;GO:0000920;GO:0000281;GO:0032091;GO:0006810
TR40922|c0_g1_i2	GO:0030173;GO:0006891
TR41816|c0_g3_i1	GO:0071013;GO:0016604;GO:0016363;GO:0016607;GO:0005654;GO:0005634;GO:0071014;GO:0005681;GO:0050681;GO:0019899;GO:0005112;GO:0035257;GO:0042974;GO:0003723;GO:0046332;GO:0003713;GO:0003714;GO:0042809;GO:0071300;GO:0000350;GO:0042771;GO:0000398;GO:0000122;GO:0045892;GO:0007219;GO:0043923;GO:0051571;GO:0048026;GO:0050769;GO:0045944;GO:0030511;GO:0070564;GO:0048385;GO:0006357;GO:0070562;GO:0048384;GO:…
TR18607|c0_g1_i1	GO:0005739;GO:0005730;GO:0005634;GO:0005667;GO:0030374;GO:0009982;GO:0003723;GO:1990481;GO:0045944;GO:0031119
TR25195|c0_g1_i1	GO:0005905;GO:0005886;GO:0035091;GO:0005546;GO:0001786;GO:0048268;GO:0072583;GO:0010324;GO:0072659
TR47495|c4_g5_i1	GO:0005737;GO:0005886;GO:0005509;GO:0046982;GO:0006508
TR20037|c2_g1_i1	GO:0031225;GO:0009897;GO:0005102;GO:0002250;GO:0072643;GO:0072602;GO:0050868;GO:1900042;GO:0042102;GO:0001562
TR7380|c0_g9_i1	GO:0005759;GO:0051537;GO:0008198;GO:0005198;GO:0006783;GO:0016226;GO:0097428
TR32822|c1_g1_i1	GO:0005737;GO:0005829;GO:0016020;GO:0005844;GO:0005840;GO:0045296;GO:0019901;GO:0019887;GO:0043022;GO:0003723;GO:0008135;GO:0034198;GO:1990253;GO:0033674;GO:0036003;GO:0006417
TR45982|c0_g6_i1	GO:0005758;GO:0005747;GO:0005739;GO:0043209;GO:0051537;GO:0051539;GO:0009055;GO:0046872;GO:0008137;GO:0008637;GO:0046034;GO:0042773;GO:0045333;GO:0072593;GO:0051881
TR36153|c0_g6_i1	GO:0005794;GO:0000139;GO:0016021;GO:0004569
TR26387|c0_g1_i1	GO:0005739
TR42184|c0_g1_i1	GO:0034464;GO:0036064;GO:0060170;GO:0005737;GO:0016020;GO:0031514;GO:0060271;GO:0007368;GO:0007369;GO:0046907;GO:0070121;GO:0032402;GO:1905515;GO:0051877;GO:1903441
TR24965|c0_g5_i1	GO:0070062;GO:0005634;GO:0017053;GO:0019899;GO:0001106;GO:0001824;GO:0001701;GO:1902037;GO:0000122;GO:1902035
TR40035|c0_g1_i1	GO:0005737;GO:0005634;GO:0005524;GO:0003682;GO:0061630;GO:0031625;GO:0004842;GO:0006974;GO:0006281;GO:0051865;GO:0006513;GO:0000209
TR3693|c0_g6_i2	GO:0032154;GO:0005737;GO:0005856;GO:0030027;GO:0003779;GO:0005524;GO:0005516;GO:0046872;GO:0004687
TR26062|c0_g7_i1	GO:0005765;GO:0000221;GO:0008553;GO:0046961;GO:0015991
TR23778|c0_g4_i1	GO:0046872;GO:0009045;GO:0042732;GO:0006098
TR5883|c0_g3_i2	GO:0043296;GO:0009986;GO:0044291;GO:0005911;GO:0070062;GO:0005925;GO:0016021;GO:0005887;GO:0005886;GO:0005915;GO:0050839;GO:0042802;GO:0046982;GO:0042803;GO:0004872;GO:0005102;GO:0001675;GO:0044406;GO:0032990;GO:0008037;GO:0044782;GO:0046814;GO:0007010;GO:0051654;GO:0009566;GO:0019064;GO:0007157;GO:0007156;GO:0002891;GO:0033005;GO:0045954;GO:0002860;GO:0046596;GO:0030382;GO:0007286;GO:0007289;GO:…
TR7410|c0_g1_i1	GO:0005737;GO:0005615;GO:0005179;GO:0060670;GO:0006171;GO:0048589;GO:0002031;GO:0007507;GO:0043116;GO:0045906;GO:0001843;GO:0045766;GO:0030819;GO:0008284;GO:2001214;GO:0060712;GO:0097084;GO:0001570
TR28980|c4_g3_i3	GO:0005829;GO:0070062;GO:0005886;GO:0005524;GO:0004674;GO:0030010;GO:0000165;GO:0000226
TR44921|c1_g1_i1	GO:0000940;GO:0005737;GO:0000123;GO:0016604;GO:0000790;GO:0005654;GO:0005634;GO:0016605;GO:0043234;GO:0090575;GO:0005667;GO:0016407;GO:0008140;GO:0003682;GO:0000987;GO:0003684;GO:0097718;GO:0003677;GO:0004402;GO:0043426;GO:0002039;GO:0019904;GO:0046982;GO:0000977;GO:0001105;GO:0001085;GO:0001093;GO:0003713;GO:0008134;GO:0001228;GO:0001078;GO:0001191;GO:0008270;GO:0035729;GO:0034644;GO:0098586;GO:…
TR46470|c0_g2_i1	GO:0005739
TR33750|c3_g4_i1	GO:0005615;GO:0005887;GO:0005886;GO:0004872
TR32578|c0_g1_i1	GO:0005829;GO:0010008;GO:0015031;GO:0007034
TR39834|c0_g1_i1	GO:0017119;GO:0007030;GO:0048213;GO:0000301;GO:0006890
TR24525|c1_g1_i1	GO:0005737;GO:0004364;GO:0006749
TR11598|c4_g1_i1	GO:0016324;GO:0005923;GO:0016021
TR26274|c0_g1_i1	GO:0005737;GO:0046539;GO:0001695;GO:0032259
TR31023|c2_g1_i1	GO:0005829;GO:0005730;GO:0005654;GO:0005634;GO:0005886;GO:0046872;GO:0008327;GO:0043565;GO:0035556;GO:0045892;GO:0006351;GO:0016055
TR14813|c0_g1_i1	GO:0005634;GO:0003677;GO:0046872;GO:0000981;GO:0006351
TR1527|c2_g3_i1
TR44651|c0_g1_i1	GO:0005829;GO:0005789;GO:0000139;GO:0005886;GO:0005509;GO:0005085;GO:0030154;GO:0007265
TR22050|c0_g4_i1	GO:0005829;GO:0070062;GO:0042622;GO:0070290;GO:0008270;GO:0007568;GO:1903999;GO:0009395;GO:0035900;GO:0001523
TR43349|c0_g1_i1	GO:0005964;GO:0005886;GO:0005516;GO:0003824;GO:0005977;GO:0006468
TR46401|c0_g1_i1	GO:0004190;GO:0004519;GO:0003676;GO:0003964;GO:0008270;GO:0015074
TR30020|c0_g1_i1	GO:0050662;GO:0016491
TR7969|c0_g2_i1	GO:0005885;GO:0005737;GO:0005768;GO:0070062;GO:0005925;GO:0030426;GO:0030027;GO:0051015;GO:0005200;GO:0051639;GO:0034314;GO:0016477;GO:0097581;GO:0030011;GO:0061842;GO:0021769;GO:0014909
TR35007|c0_g1_i1	GO:0032044;GO:0000993;GO:0003727;GO:0003700;GO:0008270;GO:0006325;GO:0006397;GO:0032786;GO:0034243;GO:0006351
TR16974|c1_g1_i1	GO:0005737;GO:0005654;GO:0003723;GO:0016428;GO:0008175;GO:0001975;GO:0030488;GO:0006400
TR807|c0_g10_i1	GO:0031463;GO:0031461;GO:0000139;GO:0005634;GO:0031208;GO:0031625;GO:0030030;GO:0048208;GO:0040016;GO:0006888;GO:0007229;GO:0032467;GO:0043161;GO:0006513;GO:0000209;GO:0042787;GO:0017145;GO:0071630
TR37392|c0_g2_i1	GO:0030425;GO:0097447;GO:0005789;GO:0016021;GO:0043025;GO:0102336;GO:0102337;GO:0102338;GO:0009922;GO:0019367;GO:0019368;GO:0042759;GO:0006636;GO:0042761
TR12747|c1_g1_i1	GO:0005783;GO:0044322;GO:0000139;GO:0030176;GO:0005509;GO:0001948;GO:0004571;GO:0051787;GO:1904382;GO:0006491;GO:1904154;GO:0006986;GO:0036510;GO:0030433;GO:0097466
TR29444|c1_g2_i1	GO:0070062;GO:0005615;GO:0005102;GO:0007275
TR42991|c1_g3_i1	GO:0016324;GO:0031526;GO:0030659;GO:0016021;GO:0005886;GO:0008144;GO:0031489;GO:0017137;GO:0006695;GO:0030301;GO:0030299;GO:0042157;GO:0042493;GO:0015918
TR38815|c0_g1_i1	GO:0005783;GO:0016021;GO:0016409;GO:0019706;GO:0006915;GO:0018345
TR12611|c5_g3_i2	GO:0016021;GO:0004800;GO:0042446;GO:0042403
TR23514|c0_g5_i2	GO:0005813;GO:0005929;GO:0005881;GO:0005794;GO:0000139;GO:0030496;GO:0005634;GO:0032391;GO:0005876;GO:0019003;GO:0005525;GO:0003924;GO:0008017;GO:0060271;GO:0000910;GO:0015031;GO:0007264
TR4544|c0_g1_i1	GO:0016021;GO:0003841;GO:0008654
TR29893|c0_g1_i1	GO:0005737;GO:0016020;GO:0005524;GO:0004674;GO:0002009;GO:0051092
TR10718|c0_g1_i1	GO:0016020;GO:0005739;GO:0005524;GO:0016887
TR5390|c0_g11_i3	GO:0016020;GO:0005730;GO:0005524;GO:0004004;GO:0003723;GO:0003724;GO:0016070;GO:0010501
TR40296|c0_g1_i1	GO:0005737;GO:0005829;GO:0070971;GO:0070062;GO:0005615;GO:0034363;GO:0043231;GO:0034362;GO:0034359;GO:0043025;GO:0034361;GO:0031983;GO:0012506;GO:0017127;GO:0008201;GO:0035473;GO:0008289;GO:0050750;GO:0005543;GO:0048844;GO:0071379;GO:0071356;GO:0033344;GO:0042632;GO:0008203;GO:0009566;GO:0030317;GO:0001701;GO:0006629;GO:0042158;GO:0042159;GO:0042953;GO:0034383;GO:0034374;GO:0007399;GO:0010886;GO:…
TR40079|c1_g1_i1	GO:0046872;GO:0003964;GO:0009036;GO:0006310;GO:0090305;GO:0032199;GO:0032197
TR39961|c0_g3_i4	GO:0016020;GO:0005634;GO:0048471;GO:0030141;GO:0005524;GO:0004702;GO:0003300;GO:0071560;GO:0042981
TR43477|c0_g1_i1	GO:0005829;GO:0005634;GO:0008270
TR11315|c0_g7_i1	GO:0005524;GO:0016887;GO:0051607
TR6326|c0_g1_i2	GO:0016324;GO:0016021;GO:0004180;GO:0016805;GO:0046872;GO:0008237
TR33605|c1_g1_i1	GO:0005829;GO:0005634;GO:0004842;GO:0008270
TR19534|c0_g1_i1	GO:0005829;GO:0005654;GO:0005634;GO:0004001;GO:0005524;GO:0046872;GO:0003723;GO:0006169;GO:0044209;GO:0006175;GO:0006166
TR8223|c0_g2_i1
TR31257|c2_g9_i1	GO:0005782;GO:0052899;GO:0052904;GO:0052903;GO:0046592;GO:0005102;GO:0052902;GO:0052901;GO:0006598;GO:1901307;GO:0009446;GO:0009447;GO:0046203;GO:0046208
TR17085|c0_g2_i1	GO:0005737;GO:0005856;GO:0019898;GO:0008092;GO:0005200;GO:0031032
TR42559|c0_g1_i1	GO:0008282;GO:0005739;GO:0030016;GO:0005886;GO:0042383;GO:0008076;GO:0005524;GO:0015272;GO:0005242;GO:0017098;GO:1902282;GO:0051607;GO:0007507;GO:0001822;GO:0098915;GO:1990573;GO:0006813;GO:0043330;GO:0032496;GO:0009268;GO:0042311
TR39539|c1_g9_i1	GO:0009897;GO:0005615;GO:0016021;GO:0030246;GO:0050900;GO:0045785;GO:0002691;GO:0032496;GO:0014070;GO:0016337
TR11461|c0_g1_i1	GO:0005788;GO:0005506;GO:0031418;GO:0016702;GO:0004656
TR40706|c3_g7_i1	GO:0016021;GO:0042733
TR36555|c1_g7_i1	GO:0016021;GO:0005741;GO:0005777;GO:0042803;GO:0000266;GO:0090141;GO:0090314
TR14930|c1_g1_i1	GO:0005929;GO:0030991;GO:0060271;GO:0035721
TR3913|c2_g8_i1	GO:0005829;GO:0009897;GO:0070062;GO:0005759;GO:0009055;GO:0050660;GO:0004362;GO:0050661;GO:0045454;GO:0006749;GO:0015949;GO:0000302
TR17974|c0_g1_i1	GO:0005814;GO:0005813;GO:0005730;GO:0005509;GO:0051301;GO:0007098;GO:0007067
TR35476|c0_g4_i1	GO:0005634;GO:0003677;GO:0046872;GO:0003700;GO:0006355;GO:0006351
TR33112|c1_g1_i1	GO:0005634;GO:0000159;GO:0019888;GO:0007165
TR32440|c0_g1_i1	GO:0005789;GO:0016021;GO:0047184;GO:0008654
TR21013|c0_g2_i1	GO:0005578
TR19726|c0_g6_i1	GO:0046872
TR16949|c1_g1_i1	GO:0005769;GO:0015031
TR1977|c3_g3_i1	GO:0005737;GO:0005856;GO:0000917;GO:0014839;GO:0008104;GO:0010591;GO:0048741;GO:0043403;GO:0009826
TR23864|c0_g2_i1	GO:0005783;GO:0005789;GO:0044322;GO:0030176;GO:0005739;GO:0004175;GO:0004252;GO:0006915;GO:0034620;GO:0034644;GO:0036503;GO:0031293;GO:0033619;GO:1904211;GO:0043066;GO:0045732;GO:0010954;GO:0051047;GO:0043687;GO:0048515
TR8111|c0_g2_i1	GO:0005743;GO:0004095;GO:0006635;GO:0006810
TR39916|c1_g1_i1	GO:0000786;GO:0005634;GO:0003677;GO:0030261;GO:0007275;GO:0006334;GO:0035093
TR10142|c1_g2_i3	GO:0005737;GO:0005815;GO:0034453
TR31038|c0_g1_i1	GO:0005929;GO:0005737;GO:0005524;GO:0030145;GO:0004674;GO:0004702;GO:0051301;GO:0006974;GO:0000278;GO:0007067;GO:0045893;GO:0006468;GO:2000772;GO:1900062;GO:2001020
TR31080|c0_g1_i1	GO:0005813;GO:0005737;GO:0005829;GO:0097730;GO:0005634;GO:0005886;GO:0030331;GO:0003341;GO:0007368;GO:0003351;GO:0007507;GO:0036159;GO:0007611;GO:0001764;GO:0036158;GO:0033146;GO:0061136
TR22213|c0_g1_i1	GO:0016021
TR38638|c0_g2_i1	GO:0005789;GO:0016021;GO:0005886;GO:0019838;GO:0050709;GO:0015031;GO:0006508;GO:0042058;GO:0050708
TR11670|c1_g1_i1	GO:0005769;GO:0070062;GO:0005634;GO:0055037;GO:0000151;GO:0003677;GO:0061630;GO:0004842;GO:0008270;GO:0043161;GO:0051865;GO:0042787
TR30229|c0_g1_i1	GO:0005967;GO:0005739;GO:0045254;GO:0005524;GO:0032403;GO:0046982;GO:0042803;GO:0004674;GO:0004740;GO:0031670;GO:0042593;GO:0006006;GO:0008286;GO:0018105;GO:0006468;GO:0010510;GO:0010565;GO:0006111;GO:0010906;GO:0006885
TR9247|c0_g1_i1	GO:0016021;GO:0015197;GO:0007368;GO:0060539;GO:0009953;GO:0009880;GO:0007225;GO:0007389;GO:0015833;GO:0007224
TR22643|c0_g1_i1	GO:0005694;GO:0005634;GO:0003723;GO:0008270;GO:0007275
TR16166|c0_g1_i1	GO:0030054;GO:0005829;GO:0070062;GO:0016020;GO:0014069;GO:0045211;GO:0043234;GO:0005524;GO:0019899;GO:0005096;GO:0016301;GO:0004674;GO:0004713;GO:0005089;GO:0030036;GO:0007420;GO:0071222;GO:0060216;GO:0048872;GO:0042472;GO:0065002;GO:0035556;GO:0060313;GO:0002692;GO:0050728;GO:0043314;GO:2000378;GO:0060268;GO:0050885;GO:0048008;GO:0043547;GO:0050766;GO:0046777;GO:0006468;GO:0051726;GO:0051171;GO:…
TR4911|c0_g2_i1	GO:0005829;GO:0005886;GO:0005524;GO:0005509;GO:0004143;GO:0003951;GO:0005543;GO:0046339;GO:0035556;GO:0046834;GO:0006654;GO:0007205
TR23290|c1_g6_i1	GO:0015629;GO:0016021;GO:0005886;GO:0006811
TR16510|c0_g1_i1
TR24184|c3_g1_i2	GO:0005737;GO:0005634;GO:0003700;GO:0007589;GO:0070236
TR27232|c0_g1_i1	GO:0005829;GO:0005789;GO:0031965;GO:0097038;GO:0005886;GO:0008289;GO:0006869
TR13023|c0_g6_i1	GO:0005604;GO:0005938;GO:0030054;GO:0032154;GO:0005509;GO:0030335;GO:0050896;GO:0006939
TR3655|c0_g9_i1	GO:0016021;GO:0005886;GO:0005509;GO:0007156
TR23422|c0_g1_i1	GO:0005581;GO:0005829;GO:0005788;GO:0005576;GO:0005578
TR17112|c0_g1_i1	GO:0005737;GO:0005829;GO:0005769;GO:0043231;GO:0034058
TR4549|c0_g2_i1	GO:0005923;GO:0016021;GO:0016328;GO:0005198;GO:0006811
TR2126|c0_g1_i2	GO:0005737;GO:0005829;GO:0016604;GO:0005654;GO:0045296;GO:0016874;GO:0003723;GO:1904264;GO:0004842;GO:0008270;GO:0051607;GO:0036503;GO:0045087;GO:0046597;GO:1902187;GO:0043123;GO:0051092;GO:0051091;GO:0006513;GO:0042787;GO:0046596;GO:1902186;GO:0043627;GO:0033280
TR11999|c0_g1_i1	GO:0005737;GO:0016607;GO:0003729;GO:0006397;GO:0051028;GO:0000184;GO:0000381;GO:0006417;GO:0008380
TR6411|c0_g1_i1	GO:0009986;GO:0070062;GO:0005615;GO:0016021;GO:0043005;GO:0043025;GO:0043204;GO:0048471;GO:0005886;GO:0030141;GO:0030667;GO:0005802;GO:0030658;GO:0005509;GO:0005507;GO:0031418;GO:0004598;GO:0004504;GO:0019901;GO:0008270;GO:0007417;GO:0007507;GO:0007595;GO:0060173;GO:0001676;GO:0060135;GO:0042476;GO:0022602;GO:0001519;GO:0006518;GO:0018032;GO:0051260;GO:0019538;GO:0032956;GO:0050708;GO:0006357;GO:…
TR27895|c0_g1_i2	GO:0010494;GO:0005829;GO:0005925;GO:0030529;GO:0005634;GO:0005886;GO:0005524;GO:0003677;GO:0004519;GO:0004386;GO:0003729;GO:0090090;GO:0006810
TR32827|c0_g1_i1	GO:0035097;GO:0044666;GO:0005654;GO:0005634;GO:0030331;GO:0060717;GO:0006310;GO:0006281;GO:0071557;GO:1902808;GO:0033148;GO:0048304;GO:2001022;GO:0045944;GO:1902749;GO:0006351
TR13157|c0_g1_i1	GO:0030014;GO:0030015;GO:0005634;GO:0000932;GO:0030331;GO:0032947;GO:0042974;GO:0048589;GO:0031047;GO:0033147;GO:0048387;GO:0000122;GO:0017148;GO:0000288;GO:0010606;GO:1900153;GO:0060213;GO:0006351
TR35461|c0_g2_i1	GO:0016881;GO:0005524;GO:0019781;GO:0045116
TR19610|c0_g2_i1	GO:0005829;GO:0005681;GO:0008023;GO:0005524;GO:0008026;GO:0003677;GO:0008094;GO:0008270;GO:0006353;GO:0006397;GO:0006355;GO:0008380;GO:0006369
TR35788|c0_g2_i1	GO:0005783;GO:0005768;GO:0016021;GO:0005886;GO:0005524;GO:0005007;GO:0008543;GO:0008284
TR20445|c0_g1_i1	GO:0005783;GO:0070062;GO:0005576;GO:0005794;GO:0016021;GO:0005887;GO:0031902;GO:0005765;GO:0005764;GO:0016020;GO:0045121;GO:0005635;GO:0048471;GO:0015485;GO:0004872;GO:0015248;GO:0004888;GO:0001618;GO:0007628;GO:0006914;GO:0008206;GO:0071404;GO:0071383;GO:0033344;GO:0042632;GO:0008203;GO:0030301;GO:0090150;GO:0007041;GO:0031579;GO:0060548;GO:0016242;GO:2000189;GO:0006486;GO:0006898;GO:0046686;GO:…
TR35065|c2_g3_i1	GO:0005615;GO:0016020;GO:0042056;GO:0008083;GO:0004252;GO:0000187;GO:0060326;GO:0000902;GO:0035729;GO:0048012;GO:0001889;GO:0061138;GO:0051450;GO:0043154;GO:1902042;GO:1901299;GO:0050728;GO:0032715;GO:0033137;GO:0090201;GO:0030335;GO:0008284;GO:2000573;GO:0032733;GO:0050731;GO:0014068;GO:0060665;GO:1900744;GO:1902947
TR28369|c0_g3_i1	GO:0005737;GO:0070062;GO:0005524;GO:0061631;GO:0061630;GO:0031625;GO:0004842;GO:0070936;GO:0070534;GO:0000209;GO:0016567;GO:0006511
TR18317|c0_g1_i1	GO:0005737;GO:0003999;GO:0006168;GO:0044209;GO:0006166
TR11930|c0_g1_i1	GO:0005911;GO:0005925;GO:0048471;GO:0005886;GO:0019901;GO:0008270;GO:0045216;GO:0007160;GO:0043009;GO:0045184;GO:0007163;GO:0043066;GO:0050680;GO:2000346;GO:2000178;GO:0045892;GO:0010811;GO:0051894;GO:0010628;GO:0043547;GO:2001046;GO:1900026;GO:0016337
TR41108|c1_g3_i1	GO:0005829;GO:0016020;GO:0005634;GO:0000287;GO:0030145;GO:0004721;GO:0004722;GO:0070412;GO:0004871;GO:0006499;GO:0043124;GO:0042347;GO:0043123;GO:0006470
TR22206|c3_g1_i1	GO:0005829;GO:0005666;GO:0000790;GO:0005654;GO:0003899;GO:0008283;GO:0051607;GO:0045087;GO:0045089;GO:0032728;GO:0032481;GO:0006359;GO:0006383
TR45810|c4_g8_i1	GO:0015629;GO:0030424;GO:0031252;GO:0005911;GO:0005737;GO:0036464;GO:0070062;GO:0031234;GO:0005925;GO:0030426;GO:0030529;GO:0016328;GO:0016020;GO:0045121;GO:0005874;GO:0030496;GO:0043005;GO:0005634;GO:0043234;GO:0001726;GO:0036057;GO:0045296;GO:0005516;GO:0051019;GO:0005547;GO:0032403;GO:0019904;GO:0019901;GO:0019903;GO:0043539;GO:0048365;GO:0017048;GO:0044548;GO:0071277;GO:0071364;GO:0044344;GO:…
TR39425|c0_g2_i1	GO:0001650;GO:0043231;GO:0005743;GO:0005739;GO:0005634;GO:0003677;GO:0003906;GO:0008311;GO:0008270;GO:0006284;GO:0007049;GO:0006310
TR44760|c0_g2_i1	GO:0016021
TR3011|c1_g4_i1	GO:0016021;GO:0006810
TR42859|c0_g1_i3	GO:0005829;GO:0005654;GO:0005681;GO:0046540;GO:0005682;GO:0007049;GO:0000245
TR39679|c0_g4_i2
TR1|c0_g1_i2	GO:0005829;GO:0008732;GO:0004793;GO:0006545;GO:0006567
TR1400|c0_g3_i2	GO:0000781;GO:0035061;GO:0005622;GO:0016607;GO:0005654;GO:0005634;GO:0016605;GO:0000803;GO:0035861;GO:0030915;GO:0005524;GO:0031625;GO:0006974;GO:0090398;GO:0000724;GO:0051984;GO:0000722
TR7183|c3_g5_i1	GO:0016021;GO:0005886;GO:0005262;GO:0070588
TR15089|c0_g1_i1	GO:0005737;GO:0005730;GO:0004842;GO:0008270;GO:0006915;GO:0007275
TR22057|c0_g5_i1	GO:0005789;GO:0031090;GO:0070330;GO:0020037;GO:0005506;GO:0043390;GO:0048252;GO:0002933
TR8055|c0_g1_i1	GO:0046872
TR20140|c0_g2_i1	GO:0005881;GO:0030176;GO:0006886
TR41429|c0_g2_i1	GO:0005829;GO:0031380;GO:0005524;GO:0046872;GO:0004652;GO:1990603;GO:0002244;GO:0021766;GO:0071044;GO:0006397;GO:0030182;GO:0060041;GO:0043631
TR7443|c0_g1_i3	GO:0005634;GO:0003755;GO:0004842;GO:0030154;GO:0040022;GO:0006457;GO:0007548
TR38689|c0_g2_i1	GO:0005829;GO:0005634;GO:0035861;GO:0005524;GO:0016887;GO:0008289;GO:0097352;GO:0006914;GO:0007049;GO:0006974;GO:0043009;GO:0006302;GO:0036503;GO:0007626;GO:0043161;GO:0018279;GO:0016567;GO:2000058;GO:0019985;GO:0006810;GO:0030433
TR20966|c0_g1_i1	GO:0005794
TR2211|c0_g1_i1	GO:0009897;GO:0016021;GO:0032426;GO:0008381;GO:0005245;GO:0060117;GO:0050910;GO:1903169;GO:0060005
TR39781|c0_g2_i1	GO:0009986;GO:0010008;GO:0005887;GO:0005886;GO:0005537;GO:0004872;GO:0004888;GO:0071346;GO:0071353;GO:0071222;GO:0006898
TR5557|c1_g2_i1	GO:0070062;GO:0005794;GO:0000139;GO:0016021;GO:0048471;GO:0030246;GO:0046872;GO:0004653;GO:0005975;GO:0016266
TR42099|c0_g1_i1	GO:0005829;GO:0016020;GO:0005654;GO:0043234;GO:0045296;GO:0005509;GO:0005516;GO:0004435;GO:0004629;GO:0004871;GO:0007268;GO:0043647;GO:0035556;GO:0016042;GO:0003073;GO:0007223
TR35640|c1_g7_i1
TR46819|c1_g1_i1	GO:0035577;GO:0070062;GO:0005576;GO:0005615;GO:0016021;GO:0043231;GO:0043202;GO:0005765;GO:0005764;GO:0005739;GO:0005886;GO:0004565;GO:0008047;GO:0001664;GO:1905573;GO:1905574;GO:1905575;GO:1905577;GO:1905576;GO:0008289;GO:0005543;GO:0042803;GO:0007193;GO:0071310;GO:0060742;GO:1905572;GO:0006687;GO:0006869;GO:1903206;GO:0043312;GO:0002576;GO:0043410;GO:0060736;GO:0010506;GO:0019216
TR34557|c0_g3_i2	GO:0005622;GO:0005764;GO:0004531;GO:0006309
TR31926|c0_g2_i1	GO:0000781;GO:0005737;GO:0016607;GO:0005634;GO:0000445;GO:0003723;GO:0006406;GO:0006397;GO:0008380
TR44411|c0_g1_i1	GO:0005829;GO:0016831;GO:0000287;GO:0030976
TR41453|c0_g1_i1	GO:0070847;GO:0016592;GO:0001104;GO:0006369
TR15235|c0_g2_i2	GO:0008168
TR10058|c1_g1_i1	GO:0005737;GO:0005829;GO:0015630;GO:0005654;GO:0005634;GO:0046872;GO:0043565;GO:0001223;GO:0008134;GO:0007050;GO:0008285;GO:0045944;GO:0006351
TR27912|c0_g1_i1	GO:0005737;GO:0003993;GO:0004726
TR41087|c0_g2_i1	GO:0005622;GO:0007249
TR27104|c0_g1_i1	GO:0005739
TR18685|c0_g1_i1	GO:0005739
TR15006|c0_g1_i1	GO:0005813;GO:0032154;GO:0005829;GO:0005768;GO:0045171;GO:0043231;GO:0005815;GO:0030496;GO:0005654;GO:0055037;GO:0055038;GO:0030306;GO:0005509;GO:0051959;GO:0042803;GO:0017137;GO:0000910;GO:0032456;GO:0070164;GO:0061512;GO:0016192
TR6873|c1_g1_i1	GO:0015629;GO:0005737;GO:0005856;GO:0016600;GO:0005925;GO:0030027;GO:0016328;GO:0031982;GO:0051015;GO:0048365;GO:0000147;GO:0030036;GO:0090630;GO:0045184;GO:0010633;GO:0051895;GO:0044387;GO:0001933;GO:1900025;GO:0001755;GO:0006909;GO:2000394;GO:0010632;GO:0010762;GO:0051893;GO:0001932;GO:1900027;GO:1900024
TR2594|c0_g1_i1
TR47376|c0_g1_i2	GO:0000308;GO:0070062;GO:0005634;GO:0005886;GO:0016538;GO:0019901;GO:0051301;GO:0000086;GO:0045737;GO:0060828;GO:0016055
TR46671|c2_g5_i3	GO:0005777;GO:0008458;GO:0009437;GO:0015936;GO:0006635;GO:0006631;GO:0006091;GO:0015909;GO:0051791;GO:0001579;GO:0042493;GO:0010243
TR45218|c0_g1_i1	GO:0005740;GO:0005759;GO:0005886;GO:0003857;GO:0047025;GO:0004303;GO:0070404;GO:0047035;GO:0008209;GO:0006703;GO:0006633;GO:0055114;GO:0051290
TR2124|c0_g1_i2	GO:0005789;GO:0000139;GO:0016021;GO:0005886;GO:0032403;GO:0002376;GO:0002590
TR22297|c0_g4_i1	GO:0003723;GO:0016430;GO:0030488
TR16256|c0_g3_i1	GO:0005739;GO:0009060;GO:0000266
TR2660|c0_g2_i1	GO:0016021
TR19567|c0_g4_i1	GO:0016021;GO:0005765;GO:0005886;GO:0035579;GO:0070821;GO:0015019;GO:0016746;GO:0006027;GO:0007041;GO:0043312;GO:0051259
TR33251|c0_g4_i3	GO:0005730;GO:0016279;GO:0018026;GO:0018023;GO:0042254
TR25479|c0_g2_i1	GO:0005829;GO:0016020;GO:0005643;GO:0005654;GO:0042826;GO:0008139;GO:0008565;GO:0070491;GO:0003723;GO:0006607;GO:0006606
TR2869|c0_g1_i1	GO:0005730;GO:0005634;GO:0032040;GO:0003723;GO:0070037;GO:0019843;GO:0001824;GO:0000462;GO:0017126;GO:0070475
TR13042|c0_g6_i2	GO:0030663;GO:0005829;GO:0000139;GO:0030117;GO:0005198;GO:0006886;GO:0016192
TR1488|c0_g5_i1	GO:0043231;GO:0005764;GO:0004566;GO:0005975
TR44676|c0_g8_i1	GO:0005783;GO:0005789;GO:0016021;GO:0016020;GO:0000009;GO:0052917;GO:0000030;GO:0006488;GO:0006457;GO:0006486
TR28119|c0_g1_i1	GO:0070062;GO:0005576;GO:0005615;GO:0016020;GO:0004867
TR27426|c0_g6_i1	GO:0072562;GO:0005938;GO:0009986;GO:0009897;GO:0070062;GO:0005576;GO:0005615;GO:1903561;GO:0005577;GO:0005886;GO:0031091;GO:0031093;GO:0046872;GO:0030674;GO:0005102;GO:0005198;GO:0002250;GO:0007596;GO:0072377;GO:0072378;GO:0007160;GO:0043623;GO:0044267;GO:0030198;GO:0042730;GO:0043152;GO:0045087;GO:2000261;GO:2000352;GO:1902042;GO:0031639;GO:0070527;GO:0002576;GO:0070374;GO:0045921;GO:0034116;GO:…
TR25512|c1_g1_i1	GO:0005737;GO:0005886;GO:0046872;GO:0003810;GO:0006464;GO:0070268;GO:0008544;GO:0018149
TR42063|c2_g1_i2	GO:0009897;GO:0016021;GO:0005102;GO:0002250;GO:0072643;GO:0072602;GO:0050868;GO:1900042;GO:0042102;GO:0001562
TR44485|c2_g4_i1	GO:0005887;GO:0015179;GO:0015175;GO:0015807;GO:0015804
TR19674|c0_g1_i1
TR21131|c2_g3_i1	GO:0005783;GO:0005794;GO:0016021;GO:0044325;GO:0032469;GO:1902236
TR19567|c0_g4_i4	GO:0016021;GO:0005765;GO:0005886;GO:0035579;GO:0070821;GO:0015019;GO:0016746;GO:0006027;GO:0007041;GO:0043312;GO:0051259
TR25889|c0_g1_i1	GO:0005829;GO:0005576;GO:0005634;GO:0003755;GO:0006457;GO:0000413;GO:0045069
TR15714|c2_g7_i1	GO:0005913;GO:0005737;GO:0098641;GO:0042802;GO:0002039;GO:0008270;GO:1900181;GO:0000122
TR18369|c0_g1_i1	GO:0005737;GO:0005634;GO:0005524;GO:0004386;GO:0003723
TR47374|c0_g1_i1	GO:0000785;GO:0005634;GO:0031492;GO:0051091;GO:0045944;GO:0061178
TR27168|c0_g5_i2	GO:0030054;GO:0043005;GO:0005634;GO:0014069;GO:0045211;GO:0003677
TR34012|c0_g1_i1	GO:0016607;GO:0005730;GO:0005524;GO:0003730;GO:0004652;GO:0003723;GO:0050265;GO:0008270;GO:0006378;GO:0098789;GO:0016180
TR29079|c0_g1_i1	GO:0005737;GO:0043564;GO:0016020;GO:0070419;GO:0000784;GO:0005730;GO:0005654;GO:0005634;GO:0005886;GO:0032993;GO:0051575;GO:0005524;GO:0004003;GO:0003684;GO:0003691;GO:0044877;GO:0008022;GO:0003723;GO:0042162;GO:0044212;GO:0031625;GO:0007420;GO:0008283;GO:0071475;GO:0071398;GO:0071480;GO:0071481;GO:0006310;GO:0006302;GO:0006303;GO:0060218;GO:1904430;GO:0045892;GO:0050769;GO:0045860;GO:0032212;GO:…
TR35721|c4_g4_i1	GO:0005913;GO:0005737;GO:0098641;GO:0042802;GO:0002039;GO:0003700;GO:0008270;GO:1900181;GO:0000122;GO:0006366
TR14841|c0_g3_i3	GO:0005737;GO:0005829;GO:0070062;GO:0045296;GO:0052689;GO:0008474;GO:0007411;GO:0006631;GO:0002084
TR11709|c1_g1_i1	GO:0005929;GO:0005737;GO:0005829;GO:0005634;GO:0008013;GO:0019901;GO:0008134;GO:0035904;GO:0060976;GO:0042994;GO:0007368;GO:0001947;GO:2000059;GO:0045879;GO:1901621;GO:0000122;GO:0001843;GO:0043588;GO:0021776;GO:0021775;GO:0021513;GO:0003281
TR39526|c0_g13_i1	GO:0032449;GO:0005737;GO:0005829;GO:0001650;GO:0005730;GO:0005634;GO:0048471;GO:0005886;GO:0043234;GO:0004197;GO:0008233;GO:0002020;GO:0043621;GO:0004871;GO:0004842;GO:0007250;GO:0001923;GO:0006952;GO:0038095;GO:0045087;GO:0043066;GO:0051168;GO:0043123;GO:0032743;GO:0051092;GO:0031398;GO:0050870;GO:0002726;GO:0051259;GO:0006508;GO:0042981;GO:0050856;GO:0009620;GO:0002237;GO:0002223;GO:0042098;GO:…
TR29548|c0_g2_i1	GO:0000785;GO:0005829;GO:0005739;GO:0005652;GO:0016363;GO:0005524;GO:0009374;GO:0004077;GO:0004078;GO:0004079;GO:0004080;GO:0018271;GO:0019899;GO:0042803;GO:0006768;GO:0008283;GO:0071110;GO:0016570;GO:0009305;GO:0070781
TR15465|c1_g1_i1	GO:0005737;GO:0016491
TR38023|c1_g1_i1	GO:0005604;GO:0031410;GO:0005829;GO:0005578;GO:0008201;GO:0004222;GO:0008270;GO:0060347;GO:0001822;GO:0016525;GO:0001542
TR5618|c0_g1_i2	GO:0015629;GO:0044291;GO:0043034;GO:0005737;GO:0005829;GO:0070062;GO:0005925;GO:0005765;GO:0016020;GO:0005634;GO:0005886;GO:0042383;GO:0030315;GO:0031982;GO:0045296;GO:0003723;GO:0044548;GO:0097493;GO:0051259;GO:0043484;GO:1901385
TR11293|c0_g2_i1	GO:0016605;GO:0070603;GO:0031933;GO:0005524;GO:0003682;GO:0003677;GO:0004386;GO:0042393;GO:0046872;GO:0072711;GO:0006338;GO:0016569;GO:0030330;GO:0006281;GO:0006336;GO:1901581;GO:0006334;GO:0010571;GO:0032206;GO:0045944;GO:1900112;GO:0031297;GO:0006351
TR42798|c0_g1_i1	GO:0005789;GO:0016021;GO:0005886;GO:0043234;GO:0046982;GO:0042803;GO:0005215;GO:0015721;GO:0006810
TR27194|c0_g1_i2	GO:0005813;GO:0005794;GO:0005654;GO:0005634;GO:0070628;GO:0008022;GO:0042803;GO:0047485;GO:0043621;GO:0003700;GO:0008134;GO:0001525;GO:0043534;GO:0048514;GO:0030509;GO:0007420;GO:0036164;GO:1903351;GO:0071364;GO:1990090;GO:1901653;GO:0007623;GO:0032963;GO:0001886;GO:0007507;GO:0060425;GO:0060426;GO:0043066;GO:0050774;GO:0045602;GO:0045668;GO:0090074;GO:1903026;GO:0043433;GO:0010621;GO:0000122;GO:…
TR43887|c0_g1_i2	GO:0005739;GO:0006397;GO:0050684
TR41045|c0_g1_i1	GO:0005524;GO:0061631;GO:0004842;GO:0070979;GO:0044314;GO:0035519;GO:0070936;GO:0085020;GO:0070534;GO:0016567
TR41147|c2_g3_i3	GO:0005764;GO:0004423;GO:0046872;GO:0008484;GO:0008152
TR13274|c0_g2_i1	GO:0005758;GO:0046872;GO:0004222;GO:0042277;GO:0006518
TR39615|c1_g2_i1	GO:0005829;GO:0005968;GO:0005092;GO:0005096;GO:0016491;GO:0032403;GO:0017137;GO:0006461;GO:0018344;GO:0006612;GO:0007264
TR24659|c0_g3_i1
TR807|c0_g13_i3	GO:0031463;GO:0031461;GO:0000139;GO:0005634;GO:0005827;GO:0031625;GO:0016477;GO:0048208;GO:0040016;GO:0006888;GO:0007229;GO:0007080;GO:0035024;GO:0045842;GO:0043161;GO:0006513;GO:0016567;GO:0042787;GO:0017145;GO:0043149
TR38016|c0_g2_i1	GO:0005615;GO:0000786;GO:0005634;GO:0003677;GO:0046982;GO:0050832;GO:0050830;GO:0045087;GO:0031640;GO:0051673
TR25895|c0_g1_i1	GO:0005938;GO:0005737;GO:0031410;GO:0016591;GO:0031941;GO:0005794;GO:0016459;GO:0031965;GO:0005654;GO:0005634;GO:0048471;GO:0001726;GO:0051015;GO:0043531;GO:0005524;GO:0005516;GO:0003774;GO:0030048;GO:0030330;GO:0006897;GO:0006886;GO:0045944;GO:0051046;GO:0007605
TR8549|c0_g4_i2	GO:0016021;GO:0005886;GO:0004930;GO:0006935;GO:0007186;GO:0032695;GO:0032088;GO:0045600;GO:0010759;GO:0050848
TR15460|c0_g2_i1	GO:0070062;GO:0016021;GO:0005886;GO:0005315;GO:0015293;GO:0006817;GO:0006814;GO:0016032
TR21835|c4_g1_i1	GO:0005739;GO:0005634;GO:0003677;GO:0004519;GO:0003723;GO:0006355;GO:0009451;GO:0006351;GO:0006810
TR6459|c2_g4_i1	GO:0005737;GO:0005829;GO:0005654;GO:0005634;GO:0042393;GO:0003723;GO:0004842;GO:0008270;GO:0006974;GO:0006302;GO:0010390;GO:0000209
TR31178|c0_g4_i1	GO:0005829;GO:0005634;GO:0000978;GO:0003700;GO:0008134;GO:0007517;GO:0031062;GO:2000288;GO:0045944;GO:0014842;GO:0006351
TR25431|c2_g3_i1	GO:0005776;GO:0005737;GO:0031410;GO:0005829;GO:0030529;GO:0005654;GO:0005634;GO:0000932;GO:0003677;GO:0042802;GO:0003723;GO:0004842;GO:0008270;GO:0007049;GO:0045087;GO:0060333;GO:0032088;GO:0090086;GO:1902187;GO:0032897;GO:0010508;GO:0045787;GO:0051091;GO:0046598;GO:0051865;GO:0031648;GO:0006513;GO:0000209;GO:0070206;GO:0016567;GO:0032479;GO:0034341
TR14203|c0_g1_i1	GO:0005789;GO:0016021;GO:0030133;GO:0016126
TR21737|c0_g1_i1	GO:0005654
TR27181|c2_g1_i1	GO:0000794;GO:0016020;GO:0030870;GO:0000790;GO:0000784;GO:0005654;GO:0005634;GO:0045120;GO:0035861;GO:0004017;GO:0005524;GO:0016887;GO:0003677;GO:0003691;GO:0051880;GO:0046872;GO:0030674;GO:0043047;GO:0006974;GO:0051276;GO:0070192;GO:0032508;GO:0006310;GO:0006281;GO:0006302;GO:0000724;GO:1904354;GO:0090305;GO:0033674;GO:0031954;GO:0032206;GO:0007131;GO:0007346;GO:0000019;GO:0016233;GO:0000722;GO:…
TR4367|c0_g2_i1	GO:0031463;GO:0005737;GO:0000902;GO:0009566;GO:0048873;GO:0048808;GO:0008584;GO:0016567;GO:0007286
TR26149|c1_g3_i8	GO:0072562;GO:0070062;GO:0005576;GO:0005886;GO:0003823;GO:0004252;GO:0006956;GO:0006958;GO:0038095;GO:0038096;GO:0006955;GO:0002377;GO:0050900;GO:0006898;GO:0050776
TR15603|c1_g4_i1	GO:0005634;GO:0048368;GO:0036342;GO:0006355;GO:0006351
TR43561|c0_g1_i2	GO:0016021;GO:0016787
TR14585|c0_g1_i1	GO:0070062;GO:0016020;GO:0008745;GO:0042834;GO:0016019;GO:0008270;GO:0050830;GO:0016045;GO:0044117;GO:0032689;GO:0032827;GO:0009253;GO:0050727
TR40122|c1_g4_i2	GO:0005882;GO:0005198
TR34688|c1_g3_i2	GO:0000775;GO:0005737;GO:0005829;GO:0031430;GO:0016020;GO:0005634;GO:0000159;GO:0030018;GO:0019900;GO:0019888;GO:1904886;GO:0090005;GO:0090219;GO:0035307
TR11532|c1_g6_i1	GO:0005737;GO:0005886;GO:0005509;GO:0004198;GO:0006508
TR1422|c0_g6_i1	GO:0031410;GO:0032839;GO:0032590;GO:0005769;GO:0031901;GO:0030666;GO:0005783;GO:0005789;GO:0070062;GO:0005794;GO:0000139;GO:0016021;GO:0005886;GO:0005802;GO:0031852;GO:0004871;GO:0017147;GO:0009948;GO:0031017;GO:0030902;GO:0006886;GO:0001707;GO:0030901;GO:0090263;GO:0043123;GO:0061357;GO:0030177;GO:0061355;GO:0016055
TR30567|c0_g3_i1	GO:0005829;GO:0005635;GO:0005643;GO:0031080;GO:0005487;GO:0031047;GO:0075733;GO:0007077;GO:0006406;GO:0016925;GO:1900034;GO:0010827;GO:0007062;GO:0006409;GO:0016032;GO:0019083
TR8549|c0_g4_i1	GO:0016021;GO:0005886;GO:0004930;GO:0006935;GO:0007186;GO:0032695;GO:0032088;GO:0045600;GO:0010759;GO:0050848
TR11311|c0_g1_i1	GO:0005829;GO:0070062;GO:0042587;GO:0005794;GO:0042470;GO:0016020;GO:0005739;GO:0005886;GO:0047451;GO:0004317;GO:0102132;GO:0004316;GO:0004315;GO:0004313;GO:0004314;GO:0045296;GO:0008144;GO:0047117;GO:0004319;GO:0004312;GO:0016295;GO:0070402;GO:0004320;GO:0016296;GO:0031177;GO:0042803;GO:0003723;GO:0006084;GO:0071353;GO:0006633;GO:0006631;GO:0035338;GO:0030879;GO:0001649;GO:0015939;GO:0031325
TR6366|c0_g1_i1	GO:0005634;GO:0004879;GO:0043565;GO:0003707;GO:0003700;GO:0008134;GO:0008270;GO:0035881;GO:0071300;GO:0042462;GO:0045668;GO:0045892;GO:0045893;GO:0042752;GO:0060041;GO:0046549;GO:0046548;GO:0048511;GO:0006351;GO:0007601
TR38988|c0_g1_i1	GO:0005829;GO:0005654;GO:0005634;GO:0000502;GO:0071942;GO:0003684;GO:0031593;GO:0003697;GO:0048568;GO:0070911;GO:0006289;GO:0000715;GO:0000717;GO:0006294;GO:0043161;GO:0016579;GO:0006457;GO:0032434;GO:0007283
TR15298|c1_g2_i1	GO:0005578;GO:0005509
TR25431|c2_g7_i1	GO:0005622;GO:0016740;GO:0008270;GO:0016567
TR1717|c0_g1_i1	GO:0035578;GO:0005737;GO:0070062;GO:0005576;GO:0030529;GO:0016020;GO:0005730;GO:0005634;GO:0003677;GO:0003723;GO:0003700;GO:0031625;GO:0007050;GO:0008283;GO:0043066;GO:0045892;GO:0043312;GO:0045597;GO:0006417;GO:0006364;GO:0006351
TR9602|c1_g1_i4	GO:0005737;GO:0005815;GO:0005634;GO:0046872;GO:0004721
TR13348|c0_g2_i1	GO:0005789;GO:0016021;GO:0005741;GO:0005739;GO:0005524;GO:0102391;GO:0004467;GO:0032869;GO:0006631;GO:0015908;GO:0008654;GO:0032000;GO:0010747;GO:0010867;GO:0070723;GO:0009749;GO:0007584;GO:0009744
TR18467|c0_g1_i1	GO:0005829;GO:0005789;GO:0030176;GO:0005887;GO:0016020;GO:0004197;GO:0004175;GO:0004222;GO:0071586;GO:0016579;GO:0006508
TR20180|c0_g3_i1	GO:0009982;GO:0003723;GO:0001522;GO:0008033
TR9098|c0_g1_i1	GO:0045335
TR32936|c0_g2_i1	GO:0005813;GO:0005737;GO:0030496;GO:0005886;GO:0031683;GO:0001664;GO:0019003;GO:0005525;GO:0003924;GO:0000287;GO:0004871;GO:0007188;GO:0007049;GO:0051301;GO:1904322;GO:0007186;GO:0043949
TR4837|c0_g1_i1	GO:0042587;GO:0043231;GO:0019899;GO:0004722;GO:0005977;GO:0005979;GO:0005981
TR32355|c0_g1_i1	GO:0016021
TR6690|c0_g1_i1	GO:0005911;GO:0005856;GO:0005829;GO:0030175;GO:0016020;GO:0005654;GO:0048471;GO:0005886
TR5475|c0_g1_i2	GO:0005581;GO:0005576;GO:0050807
TR19954|c0_g1_i1	GO:0016323;GO:0005829;GO:0070062;GO:0005615;GO:0005654;GO:0016404;GO:0003824;GO:0051287;GO:0070403;GO:0004957;GO:0042803;GO:0097070;GO:0007565;GO:0001822;GO:0045786;GO:0030728;GO:0007567;GO:0043065;GO:1904707;GO:0006693;GO:0032355;GO:0045471;GO:0032496;GO:0070493;GO:0007179
TR27334|c1_g1_i2	GO:0005634;GO:0003677;GO:0002039;GO:0003723;GO:0008270;GO:0072332
TR19491|c0_g1_i1	GO:0005737;GO:0005634;GO:0005524;GO:0004693;GO:0004672;GO:0006468
TR47441|c0_g4_i2	GO:0005829;GO:0005739;GO:0051537;GO:0008199;GO:0008198;GO:0004322;GO:0034986;GO:0051536;GO:0007628;GO:0009060;GO:0006879;GO:0070301;GO:0034599;GO:0009792;GO:0006783;GO:0006811;GO:0018283;GO:0016226;GO:0007005;GO:0043066;GO:0040015;GO:0046621;GO:0090201;GO:0006119;GO:1904234;GO:0043085;GO:0030307;GO:0008284;GO:0051349;GO:1904231;GO:0019230;GO:0016540;GO:0010722;GO:0010039
TR42710|c2_g4_i1	GO:0005737;GO:0004364
TR10333|c1_g1_i4	GO:0005905;GO:0030659;GO:0005794;GO:0043231;GO:0030117;GO:0008565;GO:0006605;GO:0016192
TR27478|c1_g1_i1	GO:0015030;GO:0016607;GO:0005524;GO:0004004;GO:0003723;GO:0007420;GO:0060216;GO:0048546;GO:0031017;GO:0072576;GO:0000398;GO:0045648;GO:1902038;GO:0045621;GO:0010468;GO:0010501
TR10005|c0_g1_i1	GO:0005737;GO:0070877;GO:0005730;GO:0005634;GO:0003725;GO:0020037;GO:0046872;GO:0070878;GO:0042803;GO:0004525;GO:0031053;GO:0072091
TR45088|c0_g1_i2	GO:0005634;GO:0003729;GO:0006397;GO:0043484;GO:0008380
TR38134|c0_g1_i1	GO:0005694;GO:0016604;GO:0005654;GO:0005634;GO:0070742;GO:0046976;GO:0046974;GO:0018024;GO:0008168;GO:0002039;GO:0016279;GO:0008270;GO:0006325;GO:0006306;GO:0009790;GO:0016571;GO:0000122;GO:0045892;GO:0018027;GO:0018026;GO:0060992
TR32890|c0_g1_i1	GO:0005759;GO:0005739;GO:0008480;GO:1901053
TR34658|c0_g2_i1	GO:0005783;GO:0005789;GO:0016021;GO:0004558;GO:0004573;GO:0009913;GO:0009311;GO:0010053
TR24495|c0_g1_i1	GO:0005622;GO:0051082;GO:0006606;GO:0042273
TR24118|c0_g1_i1	GO:0005794;GO:0016021;GO:0005457;GO:0036085
TR11643|c0_g1_i2	GO:0008579;GO:0005078;GO:0031435;GO:0030295;GO:0004860;GO:0004725;GO:0046329;GO:0043508;GO:0006469;GO:0046330;GO:0043507;GO:0043410;GO:0045860
TR16261|c2_g1_i1	GO:0005829;GO:0043197;GO:0070062;GO:0031012;GO:0005794;GO:0032587;GO:0005154;GO:0005525;GO:0031584;GO:0045176;GO:0016477;GO:0060996;GO:0045197;GO:0007612;GO:0043066;GO:0045944;GO:0006471;GO:0061512;GO:0015031;GO:2000377;GO:0006890;GO:0007264
TR2616|c0_g8_i1	GO:0001669;GO:0005737;GO:0005829;GO:0005730;GO:0008022;GO:0048365;GO:0006742;GO:0055114;GO:0042554;GO:0006801
TR47205|c0_g5_i1	GO:0070062;GO:0043231;GO:0005730;GO:0005654;GO:0005634;GO:0005524;GO:0001046;GO:0004386;GO:0042393;GO:0003723;GO:0006974;GO:0016569;GO:0060218;GO:0007517;GO:0006355;GO:0006351
TR22031|c0_g7_i1	GO:0004869;GO:0042311
TR20937|c2_g1_i1	GO:0005737;GO:0005634;GO:0003677;GO:0003723;GO:0008270;GO:0007275
TR6433|c0_g1_i1	GO:0005576;GO:0016757
TR5827|c0_g1_i1	GO:0030529;GO:0016607;GO:0005634;GO:0005524;GO:0042802;GO:0004715;GO:0043621;GO:0004674;GO:0004712;GO:0004713;GO:0048156;GO:0007623;GO:0043518;GO:0048025;GO:0018105;GO:0018107;GO:0018108;GO:0090312;GO:0046777;GO:0006468;GO:0000381
TR43079|c0_g2_i1	GO:0005576;GO:0007275
TR8590|c0_g5_i1	GO:0005576;GO:0016020;GO:0016788;GO:0044255
TR35297|c0_g1_i1	GO:0005829;GO:0005634;GO:0005525;GO:0007049
TR3777|c6_g8_i1	GO:0005615;GO:0005579;GO:0044218;GO:0005886;GO:0001906;GO:0006957;GO:0006958;GO:0019835;GO:0051260
TR14062|c1_g6_i1	GO:0016020;GO:0061617;GO:0005743;GO:0005739;GO:0043209;GO:0003723;GO:0042407;GO:0051560
TR5683|c0_g1_i1	GO:0005737;GO:0010494;GO:0005829;GO:0016020;GO:0016604;GO:0005654;GO:0005634;GO:0042788;GO:0003723
TR45810|c4_g2_i1	GO:0015629;GO:0009986;GO:0005737;GO:0005829;GO:0070062;GO:0030175;GO:0030027;GO:0005874;GO:0005902;GO:0005886;GO:0030667;GO:0003779;GO:0051015;GO:0071933;GO:0005516;GO:0005095;GO:0005547;GO:0048365;GO:0017048;GO:0034314;GO:0043312;GO:0007165;GO:0070493
TR12555|c0_g1_i1	GO:0005634;GO:0000981;GO:0043565;GO:0001135;GO:0044212;GO:0030154;GO:0090307;GO:0006357;GO:0006351
TR23570|c1_g1_i1	GO:0008168
TR3208|c0_g1_i1	GO:0005576;GO:0004867;GO:0030212
TR46536|c1_g1_i1	GO:0005576;GO:0005579;GO:0006957;GO:0006958;GO:0019835
TR12206|c0_g2_i1	GO:0042641;GO:0031252;GO:0005911;GO:0005737;GO:0005524;GO:0042802;GO:0000287;GO:0004674;GO:0031532;GO:0031032;GO:0016477;GO:0007010;GO:0035556;GO:0006468;GO:0051056
TR40696|c0_g3_i1	GO:0005737;GO:0005844;GO:0031370;GO:0008143;GO:0043621;GO:0031047;GO:0006397;GO:0048255;GO:0060212;GO:1900153;GO:0060213;GO:0006417;GO:0006412
TR5415|c9_g1_i1	GO:0005615;GO:0005509;GO:0048306;GO:0042803;GO:0004252;GO:0006956;GO:0001867
TR24043|c0_g2_i1	GO:0005737;GO:0000177;GO:0000178;GO:0000176;GO:0005730;GO:0005634;GO:0003723;GO:0071034;GO:0043928;GO:0000467;GO:0071035;GO:0071038;GO:0071049;GO:0034427;GO:0071051;GO:0030307;GO:0034475
TR45719|c0_g1_i1	GO:0005813;GO:0005829;GO:0101003;GO:0016021;GO:0016020;GO:0005654;GO:0005886;GO:0035579;GO:0070821;GO:0005516;GO:0004842;GO:0008270;GO:0043312;GO:0042787;GO:0016032
TR28094|c2_g1_i1	GO:0005634;GO:0048471
TR9887|c0_g1_i2	GO:0005634;GO:0003714;GO:0009887;GO:0031668;GO:0007275;GO:0090090;GO:0010629;GO:0032091;GO:0060761;GO:0000122;GO:0045892;GO:2000210;GO:0040008;GO:0070555;GO:0001501;GO:0006351;GO:0016055
TR4464|c0_g1_i1	GO:0016021;GO:0005886;GO:0005215;GO:0046677
TR29271|c0_g1_i1	GO:0005578;GO:0005509
TR21836|c2_g7_i1	GO:0005759;GO:0046872;GO:0004722
TR32299|c0_g1_i1	GO:0070062;GO:0005759;GO:0005739;GO:0009055;GO:0050660;GO:0016491;GO:0033539;GO:0022904
TR16601|c0_g2_i2	GO:0035097;GO:0044666;GO:0005654;GO:0005634;GO:0003677;GO:0042800;GO:0018024;GO:0003723;GO:0016746;GO:0008270;GO:0006355;GO:0006351
TR44534|c0_g1_i1	GO:0016272;GO:0051082;GO:0006457
TR11163|c0_g2_i1	GO:0016021;GO:0005743;GO:0005739;GO:0009267;GO:1902957;GO:0031333;GO:0015031;GO:0019216
TR42458|c0_g1_i1	GO:0015629;GO:0005913;GO:0005829;GO:0043197;GO:0005925;GO:0043025;GO:0014069;GO:0003779;GO:0098641;GO:0005516;GO:0008017;GO:0031032;GO:0030855;GO:0032780
TR12461|c0_g1_i1	GO:0000793;GO:0005829;GO:0016604;GO:0005730;GO:0005654;GO:0005634;GO:0070182;GO:0048854;GO:0034599;GO:0006281;GO:0007276;GO:0036297;GO:0097150;GO:2000348;GO:0050727;GO:0045589;GO:0051090;GO:0010332;GO:0007129
TR12869|c0_g2_i1	GO:0005783;GO:0044322;GO:0000139;GO:0030176;GO:0004559;GO:0005509;GO:0001948;GO:0004571;GO:0051787;GO:0036498;GO:1904382;GO:0006491;GO:1904154;GO:0036510;GO:0030433;GO:0097466
TR27032|c4_g1_i1	GO:0005789;GO:0031090;GO:0008392;GO:0020037;GO:0005506;GO:0004497;GO:0016712;GO:0019825;GO:0019373;GO:0018931;GO:0009636;GO:0018979
TR6435|c0_g2_i1	GO:0005737;GO:0005886
TR39665|c0_g21_i1	GO:0005794;GO:0000139;GO:0016021;GO:0015386;GO:0015385;GO:0071805;GO:0051453
TR22943|c0_g1_i1	GO:0005737;GO:0005829;GO:0005739;GO:0005654;GO:0005634;GO:0048471;GO:0005886;GO:0008134;GO:0072332;GO:0045786;GO:1901216;GO:1900740;GO:0042981;GO:1901796
TR4148|c0_g3_i1
TR1630|c0_g1_i1	GO:0005856;GO:0005925;GO:0005886;GO:0005524;GO:0004715;GO:0004871;GO:0007275;GO:0007172
TR15083|c1_g4_i1	GO:0000139;GO:0016021;GO:0005244;GO:0015031
TR45028|c0_g1_i2	GO:0005737;GO:0045121;GO:0005634;GO:0005886;GO:0004842
TR10706|c0_g1_i1	GO:0005783;GO:0005789;GO:0070062;GO:0016021;GO:0035248;GO:0001888;GO:0047237;GO:0005539;GO:0030145;GO:0006024;GO:0015012;GO:0006044;GO:0019276
TR47563|c2_g1_i1	GO:0005737;GO:0005783;GO:0005622;GO:0016020;GO:0005739;GO:0005634;GO:0048471;GO:0005524;GO:0046872;GO:0004715;GO:0004697;GO:0004674;GO:0006915;GO:0007049;GO:1904385;GO:0042742;GO:0035556;GO:0030837;GO:0051490;GO:0034351;GO:0090331;GO:0018105;GO:0032930
TR12955|c0_g1_i1	GO:0016607;GO:0005730;GO:0005524;GO:0003730;GO:0004652;GO:0003723;GO:0050265;GO:0008270;GO:0006378;GO:0098789;GO:0016180
TR46464|c2_g1_i1	GO:0016021;GO:0005886;GO:0015098
TR9774|c0_g1_i1	GO:0005783;GO:0005788;GO:0046872;GO:0016491;GO:0042803
TR6839|c0_g5_i1	GO:0016324;GO:0016021;GO:0005886;GO:0033229;GO:0005313;GO:0015293;GO:0042883;GO:0070779;GO:0089711
TR21373|c0_g2_i1	GO:0005576;GO:0042151;GO:0044218;GO:0046930;GO:0015267;GO:0006812;GO:0052331;GO:0046931
TR9582|c0_g1_i1	GO:0009897;GO:0016021;GO:0005764;GO:0016020;GO:0042613;GO:0005886;GO:0042605;GO:0019882;GO:0019886;GO:0048002;GO:0006955;GO:0045582
TR36105|c2_g2_i1	GO:0005813;GO:0097132;GO:0000307;GO:0005737;GO:0005829;GO:0005654;GO:0005634;GO:0001726;GO:0005524;GO:0030332;GO:0004693;GO:0098770;GO:0016301;GO:0043697;GO:0051301;GO:1904628;GO:0000082;GO:0042063;GO:0002244;GO:0060218;GO:0030097;GO:0045786;GO:2000773;GO:0050680;GO:0045656;GO:0045638;GO:0045668;GO:0000122;GO:0007219;GO:0008284;GO:0001954;GO:0048146;GO:0010628;GO:0006468;GO:0045646;GO:0010389;GO:…
TR37502|c0_g1_i1	GO:0005739;GO:0005524;GO:0004370;GO:0019563;GO:0006071;GO:0046167;GO:0006641
TR18606|c0_g1_i1	GO:0005737;GO:0005525;GO:0003924;GO:0000287
TR36871|c0_g2_i2	GO:0005789;GO:0016021;GO:0019706;GO:0018345
TR28698|c1_g2_i1	GO:0000139;GO:0016021;GO:0016020;GO:0047756;GO:0001537;GO:0050659;GO:0008146;GO:0016051;GO:0051216;GO:0002063;GO:0030206;GO:0030204;GO:0048589;GO:0042733;GO:0030326;GO:0048704;GO:0048703;GO:0043066;GO:0030512;GO:0033037;GO:0036342;GO:0009791;GO:0042127;GO:0007585
TR37327|c0_g4_i1	GO:0005751;GO:1902600;GO:0055114
TR31434|c4_g4_i2	GO:0016324;GO:0009986;GO:0051286;GO:0009898;GO:0005856;GO:0019898;GO:0031527;GO:0031528;GO:0030667;GO:0030315;GO:0003779;GO:0030674
TR1172|c0_g1_i1	GO:0005739;GO:0004032;GO:0044255
TR35726|c1_g1_i2	GO:0070369;GO:0071664;GO:0005829;GO:0000790;GO:0005654;GO:0005634;GO:0016605;GO:0032993;GO:0005667;GO:0070016;GO:0008013;GO:0003682;GO:0045295;GO:0035257;GO:0019901;GO:0000978;GO:0000979;GO:0001103;GO:0043565;GO:0003700;GO:0008134;GO:0044212;GO:0001568;GO:0030282;GO:0060070;GO:0044334;GO:0035411;GO:0007050;GO:0008283;GO:0001678;GO:0009267;GO:0048557;GO:0030538;GO:0048619;GO:0060325;GO:0045444;GO:…
TR21176|c3_g1_i2	GO:0005737;GO:0098592;GO:0000145;GO:0016020;GO:0005886;GO:0017049;GO:0005546;GO:0051601;GO:0006887;GO:0006893;GO:0061024;GO:0048015;GO:0050714;GO:0015031
TR14800|c0_g5_i1	GO:0005737;GO:0030027;GO:0005634;GO:0005886;GO:0001726;GO:0032587;GO:0005509;GO:0000287;GO:0019212;GO:0042803;GO:0004860;GO:0030154;GO:0071300;GO:0030854;GO:0032417;GO:0051604;GO:0050821;GO:0072661
TR10567|c0_g1_i1	GO:0005737
TR27552|c0_g3_i1	GO:0005783;GO:0005789;GO:0016021;GO:0005634;GO:0045335;GO:0032588;GO:0070290;GO:0004630;GO:0002244;GO:0016042;GO:0006909;GO:0006655
TR20545|c0_g3_i1	GO:0005829;GO:0005654
TR19354|c3_g2_i4	GO:0005730;GO:0005634;GO:0045665;GO:0045747
TR12335|c0_g1_i1	GO:0035097;GO:0044666;GO:0005654;GO:0005634;GO:0003677;GO:0042800;GO:0018024;GO:0003723;GO:0016746;GO:0008270;GO:0006355;GO:0006351
TR11646|c0_g1_i1	GO:0030054;GO:0030425;GO:0060077;GO:0016021;GO:0043025;GO:0014069;GO:0045211;GO:0019900;GO:0007156;GO:0007399;GO:0097151
TR44018|c0_g1_i1
TR5473|c0_g1_i2	GO:0005743;GO:0005886;GO:0045261;GO:0005524;GO:0046933;GO:0015986
TR4090|c7_g33_i1	GO:0005913;GO:0005737;GO:0098641;GO:0042802;GO:0002039;GO:0008270;GO:1900181;GO:0000122
TR16591|c1_g5_i4
TR28682|c0_g1_i1	GO:0005776;GO:0055037;GO:0005096;GO:0017137;GO:0090630;GO:0006886;GO:2000785;GO:0031338
TR9732|c1_g6_i1	GO:0005788;GO:0050660;GO:0016491;GO:0030433
TR20173|c0_g1_i1	GO:0005789;GO:0031090;GO:0070330;GO:0020037;GO:0005506;GO:0050896;GO:0007608
TR47360|c2_g2_i1	GO:0005829;GO:0005524;GO:0004103;GO:0004305;GO:0006656;GO:0006646
TR23895|c0_g1_i1	GO:0005829;GO:0070062;GO:0031406;GO:0019003;GO:0005525;GO:0000287;GO:0030145;GO:0004613;GO:0004611;GO:0007568;GO:0071320;GO:0071332;GO:0071377;GO:0071456;GO:0032869;GO:0071347;GO:0051365;GO:0071300;GO:0071356;GO:0006094;GO:0042593;GO:0006006;GO:0046327;GO:0006475;GO:0006629;GO:0006107;GO:0061402;GO:0014823;GO:0032868;GO:0070741;GO:0032496;GO:1904640
TR32065|c0_g4_i1	GO:0005576;GO:0008201;GO:0006953;GO:0007155;GO:0008360
TR16117|c0_g4_i1	GO:0005886;GO:0007165
TR43048|c0_g6_i1
TR18216|c2_g1_i1	GO:0005635;GO:0005643;GO:0003950;GO:0030154;GO:0051028;GO:0006998;GO:0015031;GO:0007283
TR42166|c0_g1_i1	GO:0005737;GO:0010494;GO:0000932;GO:0033962;GO:0007275;GO:0006417
TR9799|c0_g1_i1
TR44990|c9_g5_i1	GO:0008180;GO:0005737;GO:0001650;GO:0005634;GO:0005524;GO:0030331;GO:1990244;GO:0030183;GO:0035212;GO:1990245;GO:0000122;GO:0016567;GO:0006351;GO:0033151;GO:0016032
TR36946|c0_g1_i1	GO:0005794;GO:0031902;GO:0008289;GO:0006869
TR34017|c0_g5_i1	GO:0016607;GO:0005634;GO:0005685;GO:0003677;GO:0003729;GO:0006376;GO:0008380
TR2924|c0_g3_i1	GO:0005737;GO:0043231;GO:0016020;GO:0005886;GO:0016997;GO:0052794;GO:0052795;GO:0052796;GO:0004308;GO:0005975;GO:0006689;GO:0009313
TR34461|c0_g16_i1	GO:0016021;GO:0031965;GO:0004553;GO:0005975;GO:0043568;GO:0051897;GO:0048741
TR14403|c2_g1_i1	GO:0005829;GO:0005096;GO:0002011;GO:0051056;GO:0007165
TR16984|c1_g2_i1	GO:0005634;GO:0046872;GO:0003723
TR31902|c0_g1_i1	GO:0005737;GO:0045930
TR46577|c0_g1_i1	GO:0000777;GO:0031080;GO:0051315;GO:0051301;GO:0007080;GO:0051028;GO:0006999;GO:0015031
TR10240|c0_g2_i1	GO:0005737;GO:0005654;GO:0005634;GO:0046872;GO:0046983;GO:0000977;GO:0003700;GO:0006357
TR8737|c0_g1_i1	GO:0005737;GO:0005634;GO:0005524;GO:0004674;GO:0030154;GO:0035556;GO:0060537;GO:0006468;GO:0050684;GO:0007519;GO:0000245
TR2267|c0_g2_i1	GO:0005634;GO:0003677;GO:0046872;GO:0006355;GO:0006351
TR14429|c0_g2_i1	GO:0005737;GO:0005829;GO:0005758;GO:0005759;GO:0005524;GO:0050145;GO:0004798;GO:0009041;GO:0007049;GO:0008283;GO:0071363;GO:0006233;GO:0006235;GO:0006227;GO:0045445;GO:0015949;GO:0046686;GO:0043627
TR11240|c0_g1_i1	GO:0005794;GO:0016021;GO:0008270;GO:0016192
TR6560|c0_g1_i1	GO:0008282;GO:0005886;GO:0042383;GO:0030017;GO:0008076;GO:0005524;GO:0042626;GO:0043225;GO:0044325;GO:0005267;GO:0015459;GO:0008281;GO:0005215;GO:0051607;GO:0010107;GO:0006813;GO:1903779;GO:0042493;GO:0055085
TR46290|c0_g1_i1	GO:0070062;GO:0016020;GO:0005886;GO:0030165;GO:0006461
TR33078|c0_g8_i5	GO:0016324;GO:0016323;GO:0005829;GO:0070062;GO:0005886;GO:0031091;GO:0042581;GO:0070820;GO:0019905;GO:0017075;GO:0007420;GO:0015758;GO:0030073;GO:0045955;GO:0043312;GO:0070527;GO:0051291;GO:0022615;GO:0032868;GO:0006904
TR19131|c0_g2_i1	GO:0042995;GO:0005911;GO:0008180;GO:0005737;GO:0005829;GO:0030027;GO:0005886;GO:0001726;GO:0005509;GO:0035254;GO:0005168;GO:0004435;GO:0019901;GO:0030971;GO:0004871;GO:0019722;GO:0016477;GO:0071364;GO:0007173;GO:0001701;GO:0009395;GO:0045766;GO:0043536;GO:0010634;GO:0051281;GO:0002223;GO:0050852
TR23448|c0_g1_i1	GO:0070062;GO:0043202;GO:0005764;GO:0004561;GO:0021680;GO:0006027;GO:0060119;GO:0045475;GO:0007040;GO:0042474;GO:0007399;GO:0046548
TR21622|c0_g4_i1	GO:0015030;GO:0005783;GO:0005525;GO:0016787;GO:0051168;GO:0015031
TR28718|c1_g4_i1	GO:0005768;GO:0031234;GO:0004715;GO:0005102;GO:0005070;GO:0030154;GO:0016477;GO:0045087;GO:0038083;GO:0042127;GO:0007169
TR37682|c2_g1_i2	GO:0030126;GO:0000139;GO:0005198;GO:0006888;GO:0006891;GO:0006886;GO:0030903;GO:0006890;GO:0061053
TR29835|c2_g2_i2	GO:0005737;GO:0005634;GO:0046872;GO:0003723;GO:0006397;GO:0043484;GO:0008380
TR19288|c0_g1_i1	GO:0016363;GO:0005634;GO:0046872;GO:0003700;GO:0044212;GO:0000122;GO:0045944;GO:0006351
TR45324|c0_g1_i2	GO:0030430;GO:0042025;GO:0005622;GO:0019012;GO:0004190;GO:0003887;GO:0046872;GO:0003723;GO:0003964;GO:0004523;GO:0015074;GO:0006310;GO:0075713;GO:0046718;GO:0044826;GO:0075732
TR39027|c0_g2_i1	GO:0005737;GO:0005829;GO:0031011;GO:0005739;GO:0005654;GO:0005634;GO:0000502;GO:0004866;GO:0070628;GO:0003723;GO:0004843;GO:0006310;GO:0006281;GO:0048853;GO:0021670;GO:0030901;GO:0016579;GO:0061136;GO:0006355;GO:0006351;GO:0006511
TR46617|c0_g3_i1	GO:0005776;GO:0005829;GO:0012505;GO:0055037;GO:0005096;GO:0017137;GO:0090630;GO:0006914;GO:0006886;GO:0061024;GO:0031338;GO:0042147
TR29650|c0_g2_i3	GO:0016021;GO:0046872;GO:0004767;GO:0006665
TR20555|c0_g1_i1	GO:0016235;GO:0016020;GO:0005730;GO:0005654;GO:0005634;GO:0000175;GO:0008409;GO:0004534;GO:0046872;GO:0004518;GO:0003723;GO:0001147;GO:0016049;GO:0000738;GO:0006353;GO:0021766;GO:0006397;GO:0030182;GO:0006355;GO:0060041;GO:0006401;GO:0016070;GO:0006396;GO:0006364;GO:0007283
TR7024|c1_g1_i1	GO:0080008;GO:0005829;GO:0005925;GO:0005634;GO:0030374;GO:0045944;GO:0016567
TR7191|c1_g3_i4	GO:0005737;GO:0005829;GO:0070062;GO:0005925;GO:0030529;GO:0016020;GO:0005654;GO:0005634;GO:1990829;GO:0003677;GO:0019899;GO:0003723;GO:0031625;GO:0051607;GO:0045087;GO:0075522;GO:0050687;GO:0043161;GO:0039694
TR4607|c0_g1_i1	GO:0005737;GO:0005856;GO:0005829;GO:0030175;GO:0005794;GO:0030027;GO:0001726;GO:0003779;GO:0005085;GO:0046872;GO:0005089;GO:0031267;GO:0030036;GO:0007010;GO:0046847;GO:0043065;GO:0008360;GO:0043087;GO:0035023;GO:0051056
TR46623|c0_g3_i1	GO:0005852;GO:0071540;GO:0071541;GO:0043614;GO:0003729;GO:0003743;GO:0001732;GO:0002188
TR12493|c0_g3_i1	GO:0003676;GO:0008270
TR39657|c1_g2_i1	GO:0005789;GO:0070062;GO:0016021;GO:0016020;GO:0006488;GO:0009312;GO:0006457;GO:0006810
TR5192|c0_g12_i1	GO:0035578;GO:0005737;GO:0070062;GO:0005576;GO:0005794;GO:0043202;GO:0005764;GO:0004557;GO:0003824;GO:0016936;GO:0016787;GO:0042803;GO:0052692;GO:0005102;GO:0016139;GO:0046479;GO:0006687;GO:0046477;GO:0045019;GO:0051001;GO:0043312;GO:0009311
TR5031|c4_g1_i1	GO:0005737;GO:0007165
TR19689|c5_g1_i1	GO:0016021
TR46004|c0_g1_i1	GO:0035869;GO:0005737;GO:0060271;GO:0070121;GO:0015031
TR36881|c0_g3_i1	GO:0005739
TR29894|c3_g2_i1	GO:0005884;GO:0032432;GO:0005737;GO:0005829;GO:0005886;GO:0051015;GO:0005509;GO:0051764;GO:0051017;GO:0051639;GO:0060348
TR6899|c0_g1_i1	GO:0042995;GO:0005925;GO:0000139;GO:0005886;GO:0002102;GO:0005525;GO:0003924;GO:0046872;GO:0030036;GO:0007010;GO:0000082;GO:1903955;GO:0016601;GO:0008360
TR6600|c1_g2_i3	GO:0005737;GO:0005829;GO:0000791;GO:0031674;GO:0043231;GO:0030016;GO:0005634;GO:0016605;GO:0030017;GO:0003682;GO:0043422;GO:0061629;GO:0031432;GO:0045662;GO:0010832;GO:0000122;GO:0001817;GO:1902253;GO:2000291;GO:0043619;GO:0035994;GO:0035914
TR7999|c0_g5_i1	GO:0000777;GO:0000940;GO:0000778;GO:0005737;GO:0005829;GO:0000776;GO:0048471;GO:0005524;GO:0004672;GO:0004674;GO:0006915;GO:0051301;GO:0051754;GO:0007091;GO:0007094;GO:0071459;GO:0034501
TR5595|c3_g2_i1	GO:0031225;GO:0016324;GO:0070110;GO:0097059;GO:0004897;GO:0019955;GO:0005102;GO:0003360;GO:0043524;GO:0008284;GO:0007548;GO:0060538
TR34969|c0_g1_i1	GO:0005737;GO:0005730;GO:0004842;GO:0008270;GO:0006915;GO:0007275
TR31418|c0_g9_i1	GO:0015629;GO:0043679;GO:0005930;GO:0044297;GO:0005938;GO:0032154;GO:0000777;GO:0070062;GO:0015630;GO:0030496;GO:0043209;GO:0043005;GO:0097730;GO:0005634;GO:0043234;GO:0031105;GO:0032156;GO:0032160;GO:0005940;GO:0097227;GO:0005819;GO:0001725;GO:0045202;GO:0045296;GO:0005525;GO:0042802;GO:0046982;GO:0060271;GO:0048668;GO:0030865;GO:0060997;GO:0000281;GO:0007067;GO:1902857;GO:0051291;GO:0031270;GO:…
TR27432|c0_g2_i1	GO:0015629;GO:0005887;GO:0005886;GO:0004930;GO:0008188;GO:0031628;GO:0042277;GO:0032870;GO:0009582;GO:0007186;GO:0045761;GO:2000479;GO:0043408;GO:1901652
TR41305|c0_g1_i1	GO:0070062;GO:0005834;GO:0005886;GO:0004871;GO:0071377;GO:0007186;GO:0008277
TR34283|c0_g5_i1	GO:0005737;GO:0004843;GO:0016579;GO:0006511
TR24831|c0_g2_i1	GO:0016021
TR45753|c0_g1_i1	GO:0005622;GO:0016020;GO:0005215
TR13085|c1_g6_i1	GO:0030686;GO:0005730;GO:0060216;GO:0000447;GO:0042254
TR21710|c0_g1_i1	GO:0016021;GO:0016020;GO:0005637;GO:0000030;GO:0018406
TR10719|c3_g4_i2	GO:0005737;GO:0005524;GO:0019788;GO:0061630;GO:0031625;GO:0045116
TR9787|c1_g1_i4	GO:0005654;GO:0008420;GO:0046872;GO:0036498;GO:2000134;GO:0001933;GO:0006470
TR44096|c0_g1_i1	GO:0015629;GO:0005829;GO:0017112;GO:0061024;GO:0015031;GO:0042147
TR30298|c1_g1_i1	GO:0070971;GO:0005789;GO:0000139;GO:0016021;GO:0042954;GO:0090110;GO:0006888;GO:0006887;GO:0042953;GO:0015031
TR43337|c0_g3_i1	GO:0005829;GO:0005730;GO:0005634;GO:0003677;GO:0019904;GO:0000978;GO:0000977;GO:0003700;GO:0001077;GO:0030154;GO:0071425;GO:0097152;GO:0000122;GO:0022008;GO:0045944;GO:0006355;GO:0007296
TR39085|c0_g1_i1	GO:0070062;GO:0043202;GO:0016787;GO:0016042
TR27260|c1_g1_i2	GO:0005634;GO:0003682;GO:0007417;GO:0048589;GO:0048565;GO:0035118;GO:0048703;GO:0007507;GO:0003146;GO:0007064;GO:0070050;GO:0060828;GO:0009303;GO:0071733;GO:0006412
TR37980|c0_g1_i1	GO:0000139;GO:0016021;GO:0017134
TR35282|c0_g4_i1	GO:0005736;GO:0005654;GO:0005634;GO:0003682;GO:0003677;GO:0001054;GO:0008270;GO:0000183;GO:1904750;GO:0006361
TR41108|c0_g1_i1	GO:0000139;GO:0016021;GO:0015016;GO:0019213;GO:0008146;GO:0015012;GO:0030210
TR40575|c0_g1_i1	GO:0005829;GO:0016363;GO:0016607;GO:0003755;GO:0003723;GO:0006457
TR46403|c0_g11_i2	GO:0005829;GO:0012505;GO:0005622;GO:0016020;GO:0005096;GO:0017137;GO:0090630;GO:0006886;GO:0031338
TR25561|c0_g1_i1
TR41816|c1_g1_i1	GO:0071013;GO:0016363;GO:0005654;GO:0071014;GO:0071141;GO:0035257;GO:0042974;GO:0046332;GO:0003713;GO:0003712;GO:0003714;GO:0042809;GO:0000350;GO:0042771;GO:0000122;GO:0051571;GO:0048026;GO:0050769;GO:0045944;GO:0030511;GO:0048385;GO:0006357;GO:0070562;GO:0048384;GO:0006351
TR29581|c0_g4_i3	GO:0005739;GO:0003860;GO:0006574
TR15864|c1_g1_i1	GO:0005737;GO:0005654;GO:0003677;GO:0000981;GO:0007010;GO:0007275;GO:0022604
TR17397|c0_g4_i1
TR7464|c1_g2_i1	GO:0070062;GO:0016021;GO:0005887;GO:0030285;GO:0042470;GO:0030141;GO:0005215;GO:0007268
TR19149|c0_g1_i1
TR9687|c0_g3_i5	GO:0000785;GO:0016604;GO:0005654;GO:0005634;GO:0032116;GO:0003690;GO:0047485;GO:0051301;GO:0034088
TR33822|c0_g2_i1	GO:0071011;GO:0006397;GO:0008380
TR13062|c0_g1_i1	GO:0015629;GO:0005912;GO:0005903;GO:0005911;GO:0030136;GO:0005737;GO:0005856;GO:0070062;GO:0016459;GO:0051015;GO:0005524;GO:0042623;GO:0005516;GO:0000146;GO:0003774;GO:0035091;GO:0030048;GO:0006897;GO:0032836;GO:0003094;GO:0072015;GO:0001701;GO:0006807;GO:0048008;GO:0035166;GO:0001570
TR22117|c0_g2_i1	GO:0016021;GO:0005743;GO:0005741;GO:0005739;GO:0005654;GO:0043022;GO:0006875
TR12644|c1_g1_i1	GO:0005783;GO:0005788;GO:0030433
TR42833|c0_g8_i1	GO:0005681;GO:0003723;GO:0006397;GO:0008380
TR19416|c0_g4_i1	GO:0005737;GO:0031234;GO:0005634;GO:0005524;GO:0008289;GO:0046872;GO:0004715;GO:0005102;GO:0002250;GO:0030154;GO:0045087;GO:0035556;GO:0038083;GO:0042127;GO:0006355;GO:0006351;GO:0007169
TR14252|c0_g1_i1	GO:0016021;GO:0005622;GO:0005524;GO:0004716;GO:0004714;GO:0007169
TR11648|c0_g1_i1	GO:0005783;GO:0070062;GO:0005576;GO:0005794;GO:0016021;GO:0005887;GO:0031902;GO:0005765;GO:0005764;GO:0016020;GO:0045121;GO:0005635;GO:0048471;GO:0015485;GO:0004872;GO:0015248;GO:0004888;GO:0001618;GO:0007628;GO:0006914;GO:0008206;GO:0071404;GO:0071383;GO:0033344;GO:0042632;GO:0008203;GO:0030301;GO:0090150;GO:0007041;GO:0031579;GO:0060548;GO:0016242;GO:2000189;GO:0006486;GO:0006898;GO:0046686;GO:…
TR30084|c2_g3_i1	GO:0005829;GO:0005783;GO:0005794;GO:0043204;GO:0048471;GO:0032587;GO:0042383;GO:0047555;GO:0004114;GO:0046872;GO:0046069;GO:0046068;GO:0019934;GO:0010613;GO:0007165
TR16117|c0_g5_i1
TR39645|c0_g1_i1	GO:0005070;GO:0006915;GO:0007165
TR564|c0_g1_i1	GO:0005737;GO:0005868;GO:0005874;GO:0005524;GO:0003777;GO:0007018;GO:0006810
TR18276|c0_g1_i1	GO:0009986;GO:0031901;GO:0005783;GO:0012507;GO:0005576;GO:0005794;GO:0000139;GO:0071556;GO:0042612;GO:0030670;GO:0005886;GO:0055038;GO:0042605;GO:0002479;GO:0002480;GO:0002474;GO:0060333;GO:0050776;GO:0060337;GO:0016032
TR10587|c0_g2_i1	GO:0005576;GO:0005615;GO:0005794;GO:0044306;GO:0005654;GO:0005634;GO:0030141;GO:0048185;GO:0001968;GO:0030325;GO:0071248;GO:0002244;GO:0001822;GO:0030324;GO:0008584;GO:0032926;GO:0030514;GO:0045671;GO:0090101;GO:0001503;GO:0022409;GO:0045944;GO:0006357;GO:0007283;GO:0006351
TR35016|c1_g7_i1	GO:0016021;GO:0005765;GO:0031419;GO:0006810
TR17193|c0_g1_i1	GO:0005737;GO:0008666;GO:0046872;GO:0019877;GO:0009089
TR36248|c0_g10_i1	GO:0016021;GO:0005743;GO:0005739;GO:0003841;GO:0047144;GO:0008808;GO:0043337;GO:0032049;GO:0036148;GO:1905711;GO:0097068
TR33198|c1_g4_i1	GO:0005681;GO:0005524;GO:0004386;GO:0003676;GO:0006397;GO:0008380
TR3266|c0_g6_i2	GO:0030867;GO:0005506;GO:0031418;GO:0008475
TR18084|c0_g2_i1	GO:0005856;GO:0005829;GO:0005886;GO:0001726;GO:0003785;GO:0051639;GO:0030041;GO:0060088;GO:0060271;GO:0003146;GO:0001947
TR16051|c0_g8_i2	GO:0005783;GO:0005788;GO:0000836;GO:0030246;GO:0001948;GO:0002020;GO:1904153;GO:0006621;GO:0006605;GO:0042787;GO:0030970;GO:0030433
TR37906|c0_g2_i1	GO:0005730;GO:0005634;GO:0030687;GO:0003723;GO:0019843;GO:0001560;GO:0000027
TR36881|c0_g4_i3	GO:0005739
TR36005|c1_g1_i1	GO:0005581;GO:0005737;GO:0005576;GO:0005537
TR45593|c1_g4_i1	GO:0005856;GO:0005829;GO:0070062;GO:0005576;GO:0005634;GO:0097190;GO:1901222
TR34755|c0_g2_i1	GO:0005694;GO:0008024;GO:0019908;GO:0016607;GO:0005524;GO:0030332;GO:0004693;GO:0008353;GO:0008134;GO:0044212;GO:0006397;GO:0070816;GO:0045944;GO:0043405;GO:0008380;GO:0006368
TR25877|c5_g1_i3	GO:0005737;GO:0005829;GO:0005815;GO:0048471;GO:0005524;GO:0036312;GO:0007249;GO:1900016;GO:0050680;GO:0048147;GO:0043124;GO:0050728;GO:0045824;GO:0032687;GO:0032688;GO:0032691;GO:0032695;GO:0032715;GO:0032088;GO:1901223;GO:1900226;GO:0014067;GO:0032720;GO:0031396;GO:0032496;GO:0042110
TR35355|c0_g3_i1	GO:0031901;GO:0010008;GO:0005794;GO:0016021;GO:0043231;GO:0031902;GO:0005765;GO:0032588;GO:0006874;GO:0032472;GO:0006487;GO:0035751
TR20799|c1_g1_i1	GO:0005801;GO:0005829;GO:0005783;GO:0000139;GO:0005802;GO:0030008;GO:0017112;GO:0048208;GO:0006888;GO:0061024
TR37593|c1_g6_i1	GO:0005694;GO:0005829;GO:0005730;GO:0000151;GO:0016274;GO:0004842;GO:0008270;GO:0007605
TR34756|c0_g1_i1	GO:0005829;GO:0005634;GO:0070773;GO:0006464
TR45050|c0_g2_i1	GO:0005737;GO:0003987;GO:0016208;GO:0005524;GO:0019427;GO:0048149
TR46441|c0_g3_i2
TR17031|c0_g3_i1	GO:0005737;GO:0005829;GO:0005875;GO:0005634;GO:0003755;GO:0048102;GO:0006457;GO:0035071
TR32054|c1_g4_i1	GO:0005829;GO:0005666;GO:0005654;GO:0003899;GO:0051607;GO:0045087;GO:0045089;GO:0032728;GO:0032481;GO:0006359;GO:0006383
TR24319|c0_g6_i2	GO:0016021;GO:0005743;GO:0015218;GO:1990519
TR39513|c0_g2_i1	GO:0005901;GO:0031410;GO:0030659;GO:0070062;GO:0016021;GO:0043231;GO:0005635;GO:0031965;GO:0005886;GO:0005543;GO:0008015;GO:0034605;GO:0006936;GO:0007520;GO:0001778;GO:0030947
TR23748|c0_g1_i1	GO:0070062;GO:0005765;GO:0005764;GO:0016020;GO:0004558;GO:0030246;GO:0032450;GO:0004574;GO:0060048;GO:0002086;GO:0005980;GO:0005977;GO:0003007;GO:0007626;GO:0007040;GO:0046716;GO:0050885;GO:0050884;GO:0002026;GO:0006941;GO:0009888;GO:0043181
TR18574|c0_g2_i1	GO:0001669;GO:0042582;GO:0070062;GO:0005615;GO:0005764;GO:0016020;GO:0008375;GO:0004563;GO:0016787;GO:0046982;GO:0042803;GO:0043615;GO:0006874;GO:0044267;GO:0006689;GO:0030203;GO:0006687;GO:0019915;GO:0007626;GO:0007040;GO:0008049;GO:0042552;GO:0050905;GO:0050885;GO:0009313;GO:0048477;GO:0007341;GO:0008654;GO:0045944;GO:0008360;GO:0031323;GO:0007605;GO:0019953;GO:0007338;GO:0001501
TR61|c1_g5_i1	GO:0005938;GO:0005769;GO:0030139;GO:0070062;GO:0031527;GO:0005925;GO:0005794;GO:0043209;GO:0005886;GO:0055037;GO:0055038;GO:0001726;GO:0005525;GO:0047485;GO:0031996;GO:0030036;GO:0030866;GO:0090162;GO:0097284;GO:0001889;GO:0033028;GO:2000171;GO:0030838;GO:0090004;GO:0034394;GO:0036010;GO:0015031;GO:0060998;GO:0051489;GO:0035020;GO:0031529;GO:0007264;GO:0016192
TR1487|c0_g1_i1	GO:0005759;GO:0042645;GO:0005739;GO:0003690;GO:0042803;GO:0044212;GO:0006355;GO:0006393;GO:0006351
TR6104|c0_g2_i1	GO:0005737;GO:0016021;GO:0016491;GO:0016627;GO:0042761
TR19|c1_g4_i1	GO:0035577;GO:0005769;GO:0005783;GO:0005794;GO:0016021;GO:0016020;GO:0005637;GO:0005886;GO:0055037;GO:0055038;GO:0005524;GO:0015075;GO:0000287;GO:0004012;GO:0015917;GO:0034220;GO:0006811;GO:0043312;GO:0045332
TR1731|c0_g1_i1	GO:0005789;GO:0000139;GO:0016021;GO:0019838;GO:0016477;GO:0008283;GO:0050709;GO:0015031;GO:0006508;GO:0042058;GO:0061136;GO:0050708
TR47235|c2_g1_i1	GO:0005737;GO:0031965;GO:0005654;GO:0005886;GO:0030154;GO:0006355;GO:0006351
TR45092|c0_g1_i1	GO:0061834;GO:0097440;GO:0005885;GO:0043679;GO:0030054;GO:0031252;GO:0009986;GO:0061830;GO:0005737;GO:0043198;GO:0043197;GO:0031941;GO:0030426;GO:0071437;GO:0030027;GO:0043204;GO:0090725;GO:0061825;GO:0061826;GO:0032587;GO:0030141;GO:0045202;GO:0061835;GO:0051015;GO:0035650;GO:0071933;GO:0051117;GO:0035254;GO:0019894;GO:0032403;GO:0005200;GO:0030041;GO:0034314;GO:0071364;GO:0070301;GO:1990090;GO:…
TR30182|c0_g2_i1	GO:0005615;GO:0001872;GO:0003823;GO:0001848;GO:0004866;GO:0006957;GO:0006958;GO:0042742;GO:0006954
TR8481|c1_g5_i1	GO:0000243;GO:0005685;GO:0071004;GO:0000395
TR40394|c0_g4_i1
TR21360|c0_g3_i1	GO:0005737;GO:0005856;GO:0005916;GO:0005925;GO:0005886;GO:0001726;GO:0045202;GO:0051015;GO:0005200;GO:0007155;GO:0007016
TR18456|c0_g1_i1	GO:0005829;GO:0005768;GO:0016020;GO:0045296;GO:0032794;GO:0005096;GO:0005085;GO:0006897;GO:0051223;GO:0007165
TR42763|c1_g5_i1	GO:0005737;GO:0005634;GO:0004067;GO:0008798;GO:0033345
TR27260|c2_g1_i3	GO:0005634;GO:0003682;GO:0007417;GO:0048589;GO:0048565;GO:0035118;GO:0048703;GO:0007507;GO:0003146;GO:0007064;GO:0070050;GO:0060828;GO:0009303;GO:0071733;GO:0006412
TR25727|c0_g2_i1	GO:0005737;GO:0005634;GO:0003723;GO:0017124;GO:0070935;GO:0030154;GO:0006397;GO:0051028;GO:0008589;GO:0006417;GO:0008380;GO:0007519
TR24194|c7_g3_i1	GO:0005730;GO:0051301;GO:0007067;GO:0001755
TR22656|c0_g1_i1	GO:0004190;GO:0004519;GO:0046872;GO:0003676;GO:0003964
TR38581|c0_g1_i1
TR8072|c1_g1_i1	GO:0005737;GO:0005874;GO:0005815;GO:0005525;GO:0003924;GO:0007017
TR18120|c1_g1_i1	GO:0005730;GO:0005634;GO:0032040;GO:0019843;GO:0034511;GO:0048546;GO:0031017;GO:0090594;GO:0000462;GO:0035265;GO:0030163;GO:0031648
TR24325|c0_g2_i1	GO:0015630;GO:0005654;GO:0005634;GO:0005674;GO:0097550;GO:0005524;GO:0003677;GO:0004386;GO:0000991;GO:0006370;GO:0008543;GO:0010467;GO:0000398;GO:0032968;GO:0060261;GO:0050434;GO:0042795;GO:0006368;GO:0006366;GO:0006367
TR24197|c0_g1_i1	GO:0005737;GO:0005829;GO:0070062;GO:0016020;GO:0005730;GO:0005654;GO:0005634;GO:0005524;GO:0045296;GO:0046872;GO:0004672;GO:0004674;GO:0004702;GO:0097194;GO:0008631;GO:0030336;GO:0046777;GO:0006468;GO:0048679;GO:0042542;GO:0007165
TR26519|c0_g2_i6	GO:0030123;GO:1904115;GO:0030659;GO:0005794;GO:0008565;GO:0008089;GO:0048490;GO:0006886
TR12099|c5_g7_i2	GO:0005737;GO:0005634;GO:0005886;GO:0043565;GO:0003700;GO:0006357;GO:0048511;GO:0006351
TR9729|c0_g2_i1	GO:0071818;GO:0005829;GO:0045048;GO:0071816;GO:0006810
TR8796|c0_g1_i1	GO:0009986;GO:0005737;GO:0016021;GO:0031849;GO:0001580;GO:0051205;GO:0006612
TR38185|c0_g1_i1	GO:0005730;GO:0005634;GO:0003723;GO:0048820;GO:0022008;GO:0042274
TR28231|c0_g1_i1	GO:0016021;GO:0015643;GO:0009405
TR43438|c0_g3_i1	GO:0005789;GO:0042765;GO:0030176;GO:0016020;GO:0008234;GO:0003923;GO:0003756;GO:0016255;GO:0034394
TR24575|c1_g3_i1	GO:0005759;GO:0005524;GO:0004352;GO:0004353;GO:0005525;GO:0006541;GO:0072350
TR12317|c0_g1_i1	GO:0009986;GO:0005783;GO:0005615;GO:0005578;GO:0004222;GO:0008237;GO:0008270;GO:0006516;GO:0007275;GO:0045636;GO:0015031;GO:0006508;GO:0016192
TR14216|c3_g1_i6	GO:0070062;GO:0005887;GO:0016020;GO:0005886;GO:0102490;GO:0005524;GO:0017110;GO:0017111;GO:0007596;GO:0007155;GO:0055086
TR7318|c0_g2_i2	GO:0005829;GO:0005634;GO:0042754;GO:0045892;GO:0048511;GO:0006351
TR4100|c1_g1_i2	GO:0005634;GO:0003677;GO:0046872;GO:0006355;GO:0006351
TR11692|c0_g1_i1	GO:0005829;GO:0070062;GO:0016020;GO:0005634;GO:0048471;GO:0005886;GO:0045296;GO:0003730;GO:0003723;GO:0042981
TR38753|c1_g6_i4	GO:0016021;GO:0016020
TR13202|c0_g1_i1	GO:0005737;GO:0005634;GO:0044571;GO:0097428
TR47031|c0_g1_i1	GO:0030054;GO:0009897;GO:0016021;GO:0045121;GO:0030485;GO:0001525;GO:0043542;GO:0001886;GO:0090673;GO:0042523;GO:0030334;GO:0007266;GO:0042060
TR20200|c0_g2_i1	GO:0005829;GO:0043005;GO:0005634;GO:0045202;GO:0005509;GO:0007420;GO:0051480
TR42376|c0_g1_i1	GO:0005930;GO:0005737
TR45684|c0_g1_i1	GO:0016021;GO:0005886;GO:0006974;GO:0046677;GO:0055085
TR5771|c3_g2_i5	GO:0005634;GO:0003677;GO:0046872;GO:0003700;GO:0030154;GO:0002437;GO:0007275;GO:0045629;GO:0002829;GO:0006355;GO:0007283;GO:0006351
TR46235|c2_g5_i1	GO:0070971;GO:0005789;GO:0016021;GO:0042954;GO:0035459;GO:0042632;GO:0006888;GO:0042953;GO:0070328
TR39528|c0_g1_i1	GO:0016757
TR45819|c2_g1_i1	GO:0000151;GO:0097602;GO:0031624;GO:0032182;GO:0051443;GO:0045116
TR41531|c0_g7_i1	GO:0005694;GO:0034457;GO:0005730;GO:0005654;GO:0005732;GO:0032040;GO:0003723;GO:0030490;GO:0010923;GO:0006396;GO:0008380;GO:0000375;GO:0006364
TR31845|c0_g4_i1	GO:0005634;GO:0051575;GO:0003677;GO:0003887;GO:0046872;GO:0006287;GO:0071897;GO:0006260;GO:0000724;GO:0006303;GO:0006289
TR17612|c9_g10_i1	GO:0005576;GO:0044179
TR40167|c6_g1_i2	GO:0005737;GO:0005634;GO:0003723;GO:0006397
TR3228|c0_g1_i1	GO:0005578;GO:0005509;GO:0030246;GO:0005201;GO:0005540;GO:0007155;GO:0007417;GO:0001501
TR14841|c0_g3_i4	GO:0005737;GO:0005829;GO:0070062;GO:0045296;GO:0052689;GO:0008474;GO:0007411;GO:0006631;GO:0002084
TR43059|c1_g2_i1	GO:0005911;GO:0070062;GO:0030175;GO:0005925;GO:0005887;GO:0030027;GO:0005634;GO:0048471;GO:0005886;GO:0005509;GO:0007015;GO:0009653;GO:0007155;GO:0016477;GO:0007267;GO:0007163;GO:0007156;GO:0016337
TR31008|c1_g2_i1	GO:0005912;GO:0005813;GO:0036064;GO:0005737;GO:0005874;GO:0007155;GO:0007368
TR7020|c0_g1_i1	GO:0070062;GO:0005760;GO:0042645;GO:0005739;GO:0043234;GO:0043195;GO:0008408;GO:0003682;GO:0003677;GO:0003887;GO:0002020;GO:0007568;GO:0006287;GO:0071333;GO:0006264;GO:0010332;GO:0055093;GO:0009416
TR33309|c2_g3_i4	GO:0005634;GO:0003677;GO:0046872;GO:0003700;GO:0006355;GO:0006351
TR16062|c0_g1_i1	GO:0005829;GO:0005634;GO:0003723;GO:0001701;GO:0015031;GO:0006355;GO:0006351
TR38107|c4_g5_i2	GO:0004857;GO:0042802;GO:0000287;GO:0004749;GO:0006139;GO:0009165
TR4021|c1_g3_i1	GO:0005737;GO:0005654;GO:0005634;GO:0003677;GO:0046872;GO:0046983;GO:0000981
TR17168|c0_g2_i1	GO:1990794;GO:0005623;GO:0005737;GO:0005815;GO:0005739;GO:0005634;GO:0005819;GO:0001046;GO:0031963;GO:0004883;GO:0038051;GO:0043565;GO:0005496;GO:1990239;GO:0098531;GO:0003700;GO:0008270;GO:0071383;GO:0016569;GO:0010628;GO:0045944;GO:0046688;GO:0051414;GO:0006351
TR4061|c0_g1_i1	GO:0005930;GO:0034464;GO:0005813;GO:0036064;GO:0060170;GO:0005829;GO:0016020;GO:0005634;GO:0001750;GO:0001103;GO:0007420;GO:0060271;GO:0007368;GO:0048546;GO:0001654;GO:0045444;GO:0001947;GO:0046907;GO:0060173;GO:0032402;GO:1905515;GO:0060021;GO:0051877;GO:0032436;GO:0008104;GO:0015031;GO:0006357;GO:0007224;GO:0007601
TR13297|c0_g1_i1	GO:0005829;GO:0000123;GO:0005654;GO:0005634;GO:0005667;GO:0016407;GO:0033613;GO:0050681;GO:0008013;GO:0003682;GO:0031490;GO:0001047;GO:0003684;GO:0003677;GO:0004402;GO:0004468;GO:0035257;GO:0002039;GO:0034212;GO:0061733;GO:0097157;GO:0008022;GO:0001102;GO:0000979;GO:0003713;GO:0008134;GO:0001228;GO:0016746;GO:0008270;GO:0009887;GO:0006915;GO:0030183;GO:1904837;GO:0034644;GO:0007623;GO:0006977;GO:…
TR11510|c0_g1_i1	GO:0030016;GO:0016363;GO:0005634;GO:0000932;GO:0005844;GO:0005839;GO:0019773;GO:0030017;GO:0003723;GO:0004298;GO:0051092;GO:0051603;GO:0006511
TR43567|c1_g1_i1	GO:0005622;GO:0060342;GO:0052650;GO:0004745;GO:0045494;GO:0050896;GO:0001523;GO:0042572;GO:0007601
TR42945|c0_g2_i2	GO:0005783;GO:0005789;GO:0016021;GO:0051539;GO:0046872;GO:0035598;GO:0061712;GO:0031018;GO:1990798;GO:0003323
TR29115|c2_g8_i1	GO:0005737;GO:0070062;GO:0005615;GO:0016020;GO:0004867
TR3853|c0_g1_i1	GO:0004588;GO:0004590;GO:0006207;GO:0044205
TR44100|c0_g2_i1	GO:0070069;GO:0005783;GO:0034663;GO:0005789;GO:0005887;GO:0043231;GO:0019899;GO:0004857;GO:0015020;GO:0046982;GO:0042803;GO:0001972;GO:0005496;GO:0006953;GO:0031100;GO:0006789;GO:0070980;GO:0052695;GO:0071392;GO:0071361;GO:0071385;GO:0032870;GO:0071466;GO:0051552;GO:0052696;GO:0001889;GO:0042493;GO:0045471;GO:0051384;GO:0032496;GO:0007584;GO:0014070;GO:0010033;GO:0042594;GO:0048545;GO:0052697
TR24778|c0_g1_i2	GO:0005758;GO:0004017;GO:0005524;GO:0006172
TR46202|c0_g2_i1	GO:0005789;GO:0016021;GO:0005739;GO:0042284;GO:0006633;GO:0030148
TR23936|c1_g1_i1	GO:0042470;GO:0005859;GO:0030016;GO:0032982;GO:0003779;GO:0030898;GO:0005524;GO:0005516;GO:0000146;GO:0045159;GO:0046982;GO:0008307;GO:0048739;GO:0048251;GO:0030239;GO:0030241;GO:0006939
TR23357|c0_g1_i2	GO:0030054;GO:0005829;GO:0045171;GO:0005654;GO:0005634;GO:0045296;GO:0042802;GO:0003714;GO:0008134;GO:0006915;GO:0060048;GO:0003215;GO:0031076;GO:0042633;GO:0035264;GO:0048871;GO:0000122;GO:0045597;GO:0009791;GO:1901796;GO:0006351;GO:0003229
TR18339|c0_g1_i1	GO:0005743;GO:0005759;GO:0005739;GO:0016597;GO:0004585;GO:0006526;GO:0000050
TR22403|c0_g3_i1	GO:0005794;GO:0005730;GO:0005634;GO:1990889;GO:0034773;GO:1903262;GO:2000738
TR21019|c0_g2_i1	GO:0071797;GO:0016874;GO:0043130;GO:0008270;GO:0043123;GO:0097039
TR3011|c1_g1_i3	GO:0016021;GO:0006810
TR34433|c0_g1_i1	GO:0000307;GO:0005634;GO:0016538;GO:0045737;GO:1901409;GO:0045944
TR34235|c0_g5_i1	GO:0005654;GO:0003723
TR24861|c1_g1_i1	GO:0005737;GO:0017057;GO:0048029;GO:0005975;GO:0009051
TR8966|c1_g1_i1	GO:0005892;GO:0030054;GO:0009897;GO:0045211;GO:0022848;GO:0095500;GO:0001508;GO:0042113;GO:0035095;GO:0006816;GO:0098655;GO:0050890;GO:0006281;GO:0035640;GO:0060080;GO:0007626;GO:0051899;GO:0007274;GO:0014059;GO:0007585;GO:0001666;GO:0035094;GO:0006979;GO:0019233;GO:0007271
TR27044|c0_g2_i1	GO:0005829;GO:0045171;GO:0030529;GO:0015630;GO:0005654;GO:0005634;GO:0005886;GO:0030374;GO:0003713;GO:0006915;GO:0030154;GO:0008283;GO:2000273;GO:0042981;GO:0006355;GO:0006351
TR14339|c6_g3_i2	GO:0070062;GO:0005576;GO:0005615;GO:0016020;GO:0046872;GO:0005044;GO:0004252;GO:0006958;GO:0045087;GO:0030449
TR44445|c0_g3_i1	GO:0005759;GO:0046872;GO:0004222;GO:0006508
TR5276|c1_g1_i1	GO:0005737;GO:0051537;GO:0030338;GO:0046872;GO:0046381;GO:0006054
TR1092|c0_g2_i1	GO:0015629;GO:0005913;GO:0005829;GO:0016020;GO:0043005;GO:0014069;GO:0045211;GO:0003779;GO:0042805;GO:0098641;GO:0005080;GO:0047485;GO:0008270;GO:0061049;GO:0061001;GO:0051963
TR32055|c4_g1_i4	GO:0031410;GO:0005829;GO:0005887;GO:0005634;GO:0005886;GO:0005524;GO:0017134;GO:0005007;GO:0008201;GO:0060249;GO:0048738;GO:0009953;GO:0008543;GO:0031101;GO:0001889;GO:0042664;GO:0021628;GO:0071699;GO:0018108;GO:0008284;GO:0043406;GO:0010863;GO:0036342;GO:0048916;GO:0045471;GO:0043589
TR964|c0_g3_i1	GO:0005680;GO:0051301;GO:0007067;GO:0070979
TR8350|c0_g1_i1	GO:0005737;GO:0043231;GO:0031965;GO:0005654;GO:0005634;GO:0052895;GO:0052894;GO:0046592;GO:0052901;GO:0006598;GO:0046208
TR6272|c0_g1_i1	GO:0005737;GO:0005634;GO:0004869;GO:0031072;GO:0030414;GO:0043022;GO:0017124;GO:0051301;GO:0006281;GO:0045143;GO:0007064;GO:0008285;GO:0001558;GO:0006355
TR2222|c0_g5_i6	GO:0008460
TR47589|c0_g1_i1	GO:0005737;GO:0008253;GO:0046872;GO:0000166;GO:0046085;GO:0046040
TR39399|c0_g1_i1	GO:0005777;GO:0016491
TR21730|c1_g3_i2	GO:0030014;GO:0005737;GO:0005634;GO:0000175;GO:0004532;GO:0046872;GO:0004535;GO:0003723;GO:0043928;GO:0031047;GO:0008285;GO:0000288;GO:0008284;GO:1900153;GO:0060213;GO:0006355;GO:0006417;GO:0006351
TR19349|c1_g1_i1	GO:0005694;GO:0005634;GO:0018024;GO:0051301;GO:0009953;GO:0007067;GO:0010628;GO:0006355;GO:0006351
TR44485|c2_g3_i1	GO:0005887;GO:0015179;GO:0015175;GO:0015807;GO:0015804
TR32895|c1_g1_i1	GO:0005737;GO:0043231;GO:0016020;GO:0005886;GO:0052794;GO:0052795;GO:0052796;GO:0004308;GO:0006689;GO:0009313
TR43643|c0_g2_i1	GO:0016021;GO:0055038;GO:0045595
TR42389|c0_g1_i1	GO:0005737;GO:0005829;GO:0004842;GO:0008270;GO:0007369;GO:0030178;GO:0042787
TR38180|c2_g1_i2	GO:0005737;GO:0005856;GO:0016021;GO:0016012;GO:0042383;GO:0055013;GO:0048747;GO:0007517;GO:0097084
TR37862|c0_g2_i1	GO:0009986;GO:0070062;GO:0005887;GO:0031902;GO:0005886;GO:0097197;GO:0019899;GO:0007166;GO:0090002;GO:0051604
TR22605|c1_g1_i1	GO:0005813;GO:0048471;GO:0004197;GO:0004843;GO:0008270;GO:0007411;GO:0016477;GO:0051298;GO:0006897;GO:0016579;GO:0071108;GO:0070536;GO:0008277;GO:0006511
TR13447|c0_g1_i1	GO:0005905;GO:0030136;GO:0030665;GO:0005829;GO:0070062;GO:0001650;GO:0005925;GO:0043231;GO:0005765;GO:0005730;GO:0005886;GO:0038024;GO:0035615;GO:0008022;GO:0046332;GO:0006915;GO:0008283;GO:0035026;GO:0061024;GO:0007275;GO:0060766;GO:0043066;GO:0090090;GO:0032091;GO:1903077;GO:0045892;GO:0030335;GO:2000370;GO:2000643;GO:0045807;GO:0010718;GO:0010862;GO:0032436;GO:0001934;GO:0060391;GO:0045893;GO:…
TR33579|c1_g3_i1	GO:0016021;GO:0004725;GO:0050852
TR26842|c1_g4_i1
TR18630|c0_g1_i1	GO:0003723
TR14451|c2_g12_i1	GO:0070062;GO:0005615;GO:0030414;GO:0004867;GO:0052548
TR39931|c0_g5_i1	GO:0005759;GO:0005739;GO:0005782;GO:0005777;GO:0008453;GO:0016597;GO:0042803;GO:0043621;GO:0030170;GO:0005102;GO:0004760;GO:0019265;GO:0009436;GO:0042853;GO:0019448;GO:0007219;GO:0046724;GO:0042866;GO:0051591;GO:0051384
TR7121|c0_g1_i3	GO:0042584;GO:0005737;GO:0005829;GO:0070062;GO:0005925;GO:0016021;GO:0031902;GO:0005765;GO:0042470;GO:0016020;GO:0030061;GO:0048471;GO:0005886;GO:0001725;GO:0031982;GO:0051015;GO:0005262;GO:0005509;GO:0005544;GO:0048306;GO:0015485;GO:0035374;GO:0019899;GO:0005525;GO:0008201;GO:0042802;GO:0015276;GO:0001786;GO:0042803;GO:0004872;GO:0097190;GO:0031214;GO:0070509;GO:0070588;GO:0006816;GO:0003418;GO:…
TR43294|c0_g1_i1	GO:0004334;GO:0046872;GO:0006559;GO:0006572
TR46239|c2_g3_i6	GO:0030054;GO:0042995;GO:0031901;GO:0002102;GO:0045202;GO:0045296;GO:0042802;GO:0008289;GO:0016191
TR38723|c3_g1_i1	GO:0005737;GO:0004860;GO:0019221;GO:0007259;GO:0043066;GO:0046627;GO:0046426;GO:0006469;GO:0016567;GO:0040008
TR37267|c0_g1_i1
TR24322|c0_g1_i1	GO:0005576;GO:0044179
TR15729|c0_g1_i1	GO:0009986;GO:0034707;GO:0005829;GO:0070062;GO:0005622;GO:0016020;GO:0005886;GO:0035579;GO:0070821;GO:0005227;GO:0005229;GO:0017128;GO:0042803;GO:0005247;GO:0005244;GO:0002543;GO:0032060;GO:0007596;GO:0035630;GO:0061591;GO:0061590;GO:0061589;GO:0070588;GO:0006812;GO:1902476;GO:0006821;GO:0002407;GO:0034220;GO:0045794;GO:0043312;GO:0097045;GO:0017121;GO:0046931;GO:0043065;GO:0030501;GO:2000353;GO:…
TR10041|c1_g1_i1	GO:0005615;GO:0005730;GO:0005654;GO:0003723;GO:0006355;GO:0006351
TR24567|c1_g4_i1	GO:0016021;GO:0005887;GO:0019899;GO:0007155;GO:0008283;GO:0007166;GO:0090002;GO:0045747;GO:0051604
TR8491|c0_g1_i1	GO:0005789;GO:0031090;GO:0070330;GO:0020037;GO:0005506;GO:0004497
TR10301|c0_g3_i3	GO:0000815;GO:0005635;GO:0008565;GO:0010458;GO:0045324;GO:0031468
TR5047|c4_g14_i1	GO:0005913;GO:0005737;GO:0098641;GO:0042802;GO:0002039;GO:0008270;GO:1900181;GO:0000122
TR41981|c1_g1_i1	GO:0005783;GO:0008270;GO:0006616
TR8658|c0_g3_i1	GO:0005615;GO:0004867
TR33719|c0_g4_i1	GO:0005737;GO:0070062;GO:0005634;GO:0019784;GO:0004843;GO:0043130;GO:0031625;GO:0002250;GO:0006974;GO:0071347;GO:0006281;GO:2000780;GO:1901315;GO:0071108
TR45593|c0_g3_i1	GO:0005737;GO:0005856;GO:0005634;GO:0097190;GO:1901222
TR1933|c1_g1_i2	GO:0005829;GO:0001650;GO:0004842;GO:0030154;GO:0007283
TR41844|c0_g1_i1	GO:0005769;GO:0005768;GO:0071203;GO:0016197;GO:0007032;GO:0015031
TR25356|c2_g1_i1	GO:0005743;GO:0008289;GO:0042803;GO:0006744
TR47447|c1_g1_i1	GO:0005694;GO:0005829;GO:0016607;GO:0005634;GO:0048188;GO:0042800;GO:0003723;GO:0006355;GO:0006351
TR47302|c2_g1_i1	GO:0005758;GO:0005739;GO:0005634;GO:0043565;GO:0008134;GO:0007005;GO:0045944;GO:1900037;GO:0006351
TR23257|c0_g1_i1	GO:0005829;GO:0005634;GO:0005524;GO:0004137;GO:0008144;GO:0000287;GO:0032548;GO:0046092;GO:0017144;GO:0006220
TR46039|c0_g7_i1	GO:0005739;GO:0005525;GO:0003924;GO:0003746;GO:0070125
TR5414|c0_g1_i1	GO:0005829;GO:0070062;GO:0097228;GO:0046538;GO:0004082;GO:0016787;GO:0006094;GO:0006096;GO:0043456
TR1122|c2_g2_i1	GO:0005634;GO:0003677;GO:0015074;GO:0006313
TR41065|c0_g1_i1	GO:0016021;GO:0005739;GO:0006396
TR16570|c0_g1_i1	GO:0005615;GO:0046872;GO:0004252;GO:0007586
TR24010|c0_g1_i1	GO:0000785;GO:0005615;GO:0043231;GO:0005634;GO:0035861;GO:0032403;GO:0031625;GO:0006974;GO:0006281;GO:2000781;GO:0034184;GO:0031334;GO:1990166
TR21580|c0_g6_i1	GO:0005634;GO:0003677;GO:0046872;GO:0006355;GO:0006351
TR46746|c0_g1_i1	GO:0071013;GO:0080008;GO:0005662;GO:0001650;GO:0031965;GO:0016607;GO:0071011;GO:0000974;GO:0000398;GO:1900087;GO:0034504
TR46863|c1_g1_i1	GO:0042584;GO:0005783;GO:0070062;GO:0005794;GO:0000139;GO:0016021;GO:0043231;GO:0016020;GO:0005886;GO:0005802;GO:0005524;GO:0000287;GO:0004012;GO:0048194;GO:0007612;GO:0030335;GO:0061092
TR18623|c1_g1_i1	GO:0030054;GO:0031045;GO:0016021;GO:0005886;GO:0030141;GO:0030667;GO:0030672;GO:0005509;GO:0005544;GO:0030276;GO:0042802;GO:0005546;GO:0001786;GO:0019905;GO:0048791;GO:0005513;GO:0045956;GO:0017158;GO:0050796;GO:0006906
TR33596|c0_g1_i1	GO:0005737;GO:0005829;GO:0005769;GO:0043231;GO:0034058
TR24132|c0_g4_i1	GO:0005615;GO:0005509;GO:0008233;GO:0004252;GO:0006956;GO:0006958;GO:0001867
TR45183|c0_g1_i1	GO:0030119;GO:0005829;GO:0005770;GO:0031902;GO:0005765;GO:0005764;GO:0016020;GO:0016197;GO:0015031
TR43517|c0_g1_i1	GO:0005615;GO:0005125;GO:0008083;GO:0005160;GO:0030509;GO:0007155;GO:0007275;GO:0010613;GO:0010862;GO:0042981;GO:0043408;GO:0045214;GO:0060395
TR29475|c1_g1_i1	GO:0072562;GO:0005694;GO:0005654;GO:0005634;GO:0046872;GO:0008327;GO:0042803;GO:0003700;GO:0006974;GO:0045892;GO:0045944;GO:0006275;GO:0006351
TR16314|c0_g2_i1	GO:0071944;GO:0005856;GO:0005634;GO:0048471;GO:0005886;GO:0003785;GO:0005524;GO:0004699;GO:0046872;GO:0007155;GO:0007049;GO:0051301;GO:0035556;GO:0031663;GO:0030838;GO:0032467;GO:0010634;GO:0010763;GO:0090303;GO:0035669
TR17838|c0_g4_i1	GO:0016021;GO:0005770;GO:0031902;GO:0005765;GO:0005764;GO:0015171;GO:0003333;GO:0071230;GO:0032008
TR30990|c0_g1_i1	GO:0005737;GO:0002161;GO:0005524;GO:0004823;GO:0006429
TR28933|c1_g1_i1	GO:0005737;GO:0005634;GO:0016272;GO:0051087;GO:0051082;GO:0051131;GO:0006457
TR39410|c6_g16_i1	GO:0016021;GO:0055085
[truncated: 25,699 more rows]
