# Supplementary material for: Comparative transcriptomics of sympatric species of coral reef fishes (genus: Haemulon)
Source: PeerJ. 2019 Mar 1;7:e6541. doi: 10.7717/peerj.6541 (PMC6398375; doi:10.7717/peerj.6541)
Supplement: Supplemental Information 6 [file peerj-07-6541-s006.zip › Hmacrostomum-assembly&annotation/hmacro-transcriptome.fsa]

>TR1|c0_g1_i1
TGGCAGTCTCAGACGAGCGGCCACTGATCGGCGCTTATAGGAAAGACGTTTGGTTGGCCC
ATCAGCTCGAGTATTGTCACAGCCGCTTCTGATAAAGCCAGACCAGCTTCCAGGAAACCA
GAGATTTACCCTCCAGCATTCCATCATTCCTTACTTACTGTCTCCACCTCCAAGGTTCGA
GCTTTAGCAGACAGATACGGCCTGTCAGTTCACATGGACGGAGCCAGGGTGATGAACGCC
GCTGTGGCCCAGGGGGTGCCTCCATCCACCATACTGCAGCACACACACACAGTCAGCGTG
TGCCTCTCCAAGGTGGGTCTGTTGGCGTAAGCTGAATGTCAACGGTTGATATTCGAACGT
TGTGACGTCAGGCGTCCAAATACAACCATCAACGTTGCTAACTTACTCGCGCGGCTGAGT
CGGAGACA
>TR1|c0_g1_i2
CTCCCCAACAATCAAAACATTCACACCACACAAGTTTTGGGCACTGCCCCTTCACGGCTT
TAACAAAGTGCTTTAACGCAACACGAGGAAGCAAAGTGAGCAACAGGGAGAATGTTTTTA
AAGTGAGCTGGTTTGGATGATAACATTCTTGCTGTCTGATTAAAATCTAAGTGTTAGTAA
CATTTCTCCTTTTATGCGTTGCACTTTTGAGTCCGTGCCAGTGTCAACGCTGTCAAGTGT
AGAAGGTGGAAAGAATATTAAAGGGTTAGGAATATGCCCTGCAACGAGCAATCCACAGTG
GTCTTCCAGGAAGGGCCTCCGGTTTGCTGATTATTTCTTCCAGGAAGGCTTTTTGTTGGC
TGATCGGCGCTTATAGGAAAGACGTTTGGTTGGCCCATCAGCTCGAGTATTGTCACAGCC
GCTTCTGATAAAGCCAGACCAGCTTCCAGGAAACCAGAGATTTACCCTCCAGCATTCCAT
CATTCCCTTTAAAAAGCTGACAATGAGCACAGAGGACTACCCTCGTTCTGCTTACTTACT
GTCTCCACCTCCAAGGTTCGAGCTTTAGCAGACAGATACGGCCTGTCAGTTCACATGGAC
GGAGCCAGGGTGATGAACGCCGCTGTGGCCCAGGGGGTGCCTCCATCCACCATACTGCAG
CACACACACACAGTCAGCGTGTGCCTCTCCAAGGTGGGTCTGTTGGCGTAAGCTGAATGT
CAACGGTTGATATTCGAACGTTGTGACGTCAGGCGTCCAAATACAACCATCAACGTTGCT
AACTTA
>TR1|c0_g2_i1
TGCCTCCATCCACCATACCGCAGCACACACACACAGTCAGCGTGTGCCTCTCCAAGGTGG
GTCTGTTGGCGTAAGCTGAATGTCAACGGTTGATATTCGAACGTTGTGACGTCAGGCGTC
CAAATACAACCATCAACGTTGCTAACTTAGTGAGAGCGAAATTACCAAACCCAACTCGTG
CACAAGCTGCAATGTGCTAGCTCAGCGTCTCGTCTACATTATGTTGTGTCACATGATGAT
GCACTTGTCTATGATGCCTATGATATAAAACTAATATATGTTGACGGAAATTCCTGACGA
GGCTCCTCAAGTTTCTCCACGAGTTCGACTCCTCGGATTTCTGGCTAGCTA
>TR2|c0_g1_i1
TGTGTGCCTTGGCAGTCTCAGACGAGCGGCCAAAATGTCTGCCAATGAAGCAGTCCTCGA
CGGCCTTCAGCAACAACGAGGACCTGACCGCTGCTCCAACTGGTCCGCCCAGGTTCTCCA
CCAACCTCTGTAAACCACTTGCATGAATGCCAAAAAACTGGTTCAGGCAGGCTCCAAATA
CTGTTACTCCAAATATGCACCCGTCCCGGGCCACCCTCAGTGAGAGACGGTATCTGTACT
CAACCTGTTCCCTCAGACAGCTGTATCCACACTTGGAGCATCTGCATCTCGTCGTGTCCT
GCTGTTCAACATCGACCCGTGAGAAGCAGCCTTTACAGCACGGATAAAACACACATGCAT
CCTACTCGCGCGGCTGAGTCGGAGACACGCAGGGA
>TR3|c1_g1_i1
GTTCATGCGTGATTCACGGCACGCGAGATTCACGCGTGAATCACGGACCTTTTTTGTGGA
GCAGGAATTGTGTTTACACCAACAGCTTCAATGTGCCCGAACAACCACCAGGTGGCATCT
ATGAGCAGGAGAACGTCACCATAAAACAGCAGCAGGGAGTATAGGCTGAGCCAACATCCA
ATCCTCCCTCCCTCACGTCATGTGGTCCAGCGTTTTCACCCGTACGCTCGCTGCCTCTTC
CTCTATAGAATCTCTAGCTTCAATATGAAAACAATATCAAAGCCTCAGATTTCACGTGAT
GTCAGTGACGTCGGAAAAATTAAGTTAGGCTATTTTAGAGGCCAATAGCTATTATAAACG
CTATTAGCCTATAGAATAACTTAATTTTACTGAGTAGGCTAGGGAATTTCACTAATGGCA
CCGTGTGCTTTAAGTTAAACAAGTCCCCCAGTCATAAGTCCCGTCCAATAAATCAATACA
GCGCCGTGGCACCGTGCGCCGAGGAAACACATTTTCACATTGAAAGTTAATTTTTCTGTT
TGGTGGTGTGCACTTTGGGATGCAGGCAATACAATTGTAATGGAGAGCGTTGCCGGCAGT
AGCGGGGACAGTGTTTACACGTGTGAACAGCTGATCGCGCTGGGCCAACCTACACTACTG
CCCGGAGAAATACCTGTAACCAGCTTAGAATATAGCTCACCTGGTAAGGTAGTTGGTTGT
AACACGGAGGTCCCGAGTTAACTGTGTATTTTGGTCGCTAACCTCTGTAGGCTACTCTAA
TCTTGAGTGCATTGCCGACCAAAATACACGATCGGCTTGGGGAATAGAACCGTGATCTCC
CTGTTACAACCATATTATCAGGGTGAGCTATATCAAACTGACAAAAGGGACACGGACCGC
GTGTGTCTGTTGTTATTTGTACTACCTTCAATAAAGTTG
>TR3|c1_g1_i2
CCCGTCCAATAAATCAATACAGCGCCGTGGCACCGTGCGCCGAGGAAACACATTTTCACA
TTGAAGGTTAATTTTTCTGTTTGGTGGTGTGCACTTTGGGATGCAGGCAATACAATTGTA
ATGGAGAGCGTTGCCGGCAGTAGCGGGGACAGTGTTTACACGTGTGAACAGCTGATCGCG
CTGGGCCAACCTACACTACTGCCCGGAGAAATACCTGTAACCAGCTTAGAATATAGCTCA
CCTGGTAAGGTAGTTGGTTGTAACACGGAGGTCCCGAGTTAACTGTGTATTTTGGTCGCT
AACCTCTGTAGGCTACTCTAATCTTGAGTGCATTGCCGACCAAAATACACGATCGGCTTG
GGGAATAGAACCGTACTCGCGCGGCTGAGTCGGAGACA
>TR3|c1_g2_i1
CGCGTGCCGTGAATCACGCATGAACCCATCCAAATTAAAGTAGTACCATCTGTACTCGTG
CTCTCAATTAAGTTTGTTAGATAAATAATTAATAATAATAATTAATTATTTCAGCGTTAC
AGATTTATCCCCGATACAATTTCTCATTATGGTCAAAGTCAGTAGCTATTTTGGCCGCTC
GTCTGAGACTGCCAAGGCACACA
>TR3|c1_g3_i1
TTTTTTTGTGGAGGAGTAATTGTGTTTTCACCAAAAGCTGCAATGTGCCCAAACAACCAC
CAGGGGGCATCTATGAGCAGGAGAACGTCACCATAAAACAGCAGCAGGGAGTATAGGCTG
AGCCAACATCCAATCCTCCCTCCCTCACGTCATGTGGTCCAGCGTTTTCGCCCGTACGCT
CGCCGCCTCTTCATCTATAGAATCTCTAGCTTCAATATGAAAACAATATCAAAGCCTCAG
ATTTCACGTGATGTCAGTGACGTCGGAAAAATTAAGTTAGGCTATTTTAGAGGCCAATAG
CTATTATAAACGCTATT
>TR4|c0_g1_i2
CCTCCGTGCAGCCAATCACGTCGCGATGTGCTGATGACGTCACGCGCTCCGGCCTGGATC
TGACTCTGGATCAGAACTCGAGCCCAGCGCGGCTCAGAGTCACTTTCAGACACCAAACGG
ACCCCGGAGGTTCTGCAGAACCGGAGCGGACTCGGCGCCGTTTGTTTCTATGAAGGTGGA
TTCTTTTTAAACGAGTTCTGAATCTGATCCGCGGAGATAAACACGTTAGCTTAGCATGTA
GCCTCGGACAGACGGCCGCAGGAACGCTGTGAACATGTCCGACCTCCACCTGGACCAGAG
ACCTGCACACACCTCAAGCATCTGCTCAGCTGCTGCAGAGACCGACCAGGACCCGGAGGA
CCAGGACCCGGAGGACCATCTGGACCCTGAAGCGCTCAGAGCAGGTCGGTTCACCTGCAG
AGAAACCCCATGGTGTCCCCTCAGTCCTGGTTCCTGATGCGCCTCACAGACCTGCTGCAG
ATCAGTCACATGCATTCAGATCAGTTTACACAGAGACCCCCCCCCCCCCCCCCCCCCCCC
CCC
>TR5|c0_g1_i1
TGTGTCCCTTGGCAGTCTCAGACGAGCGGCCAGGAATTCATTGCAGACCATGTCACCGTT
TCAAAGGGAGTGATTAAAATGAACGCAACAATAAAAGCTTATGCACATTCTTCTGCGTCT
AAATTCTACCATTCTTGACGTCTCCAATAGCTCCCCATACATCAAACAAAAACACGTCAG
GGAACGCAAAGTCCCCCAGAACCGAGTCCAAGGCTTCTGCAAAGTCATCGGGGTTCTTCT
TGTCTTTGCCCGCTTCTACGATTGTGGTAGCCAGCTCCAGGTCTCTGATGCCCATGTAGC
TCTCCAGCAGGTCATCTACTTTCTTG
>TR6|c0_g1_i1
GGAGGAGTGATATAAGGTGAAATGGATTGAGAGGCTTTATTTATTAGATGAAAGAGTGAG
GCAGCCTGACAGTTTGACAAAGATGGTCATATTTGGTGAGAGATGAAGACAGAAGGGGGA
AGGGAGTGGTGCTGGGAGGGCTCGGAAGGGGCTAAATGTTGTGACGTCTTTGAGTGCAGG
AGACGGAGCGAGGTGGGGGACGGGCCGTCTGACAAAGGCACTCGCGCGGCTGAGTCGGAG
ACACGCAGGG
>TR7|c0_g1_i1
TGTGTGCCTTGGCAGTCTCAGACGAGCGGCCACTCCCAGATTACAAGCCATATCCCATGT
ATCCAGCCACCACCTCGCTGGTGAATGTGGTCCCCAAACTAAGTAGCACAGGACGGGATC
TACTCCAGAACCTGTTGAAATGTAATCCAGTCCAGAGGATCTCTGCGGAAGAGGCCTTGC
AGCACCCTTACTTTGCCGATTTCTGCCCGCCCTAAATGCTAAATTGCCTCTCACTTCACC
CTCAGCCGCCAGAATCAATCATCCTTCACTCTGTTGGGTCATTAGGACCAGTCCCAACAA
GGCAAATCCCTCACCGGTTTTCAAACACTCCCCTGCTTTCATTCTGCTGTGCCTCCGTGT
GGAACAAAGTCCTAGTGGCTCTACAAGGTTTTAGGTCCTTTTACTCGCGCGGCTGAGTCG
GAGACACGCAGGGA
>TR7|c0_g1_i2
GTGCTAAACTTTATTCTACCTCAATTGACATGTGGTCTGCGGGATGCATATTTGCAGAGC
TGGCTAACGCTGGGCGGCCTTTATTCCCCGGGAACGATGTGGACGACCAGTTGAAAAGAA
TCTTCAGATTGTTGGGTACACCAACTGAAGAACAGTGGCAGACAATGACGAAACTCCCAG
ATTACAAGCCATATCCCATGTATCCAGCCACCACCTCGCTGGTGAATGTGGTCCCCAAAC
TAAGTAGCACAGGACGGGATCTACTCCAGAACCTGTTGAAATGTAATCCAGTCCAGAGGA
TCTCTGCGGAAGAGGCCTTGCAGCACCCTTACTTTGCCGATTTCTGCCCGCCCTAAATGC
TAAATTGCCTCTCACTTCACCCTCAGCCGCCAGAATCAATCATCCTTCACTCTGTTGGGT
CATTAGGACCAGTCCCAACAAGGCAAATCCCTCACCGGTTTTCAAACACTCCCCTGCTTT
CATTCTGCTGTGCCTCCGTGTGGAACAAAGTCCTAGTGGCTCTACAAGGTTTTAGGTCCT
TTTAAGTTGCAAGCCTGTTTAATTTGGTACATATACGACTCTTAGTTATTTAGCACTAAT
GTGGGAGGGTGCACTATGTGTTGCATTAAATACATTTTATACCTGTGGGAACAGTTGCTA
ACAAGAAGCCCCTCTGCTCCAA
>TR8|c0_g1_i1
ACGGATACGATTGGACGCGAGCCCGCATCTATGACCATAAATGGCCATGCTCCTCGGGAA
AAGTTCCTCTCCATATCGCTGACTCGAGCCGCCACATAAAAGCCGCTTCCTTCCTGTATT
TGTTCTCGCCGTTCGCACCCAGCGGCATTCATTCAGAAAACACTGGAGTCATCAGACAAG
TGTGTGAGCGCGCAACTTCTTCTACGTCTGTCCCCCCGCGCCAAGCTTTTGACTATTTTC
CATCCTCTTGAGAATACTTAAGGGTTTTGGCTCCAGGTTTTAGGGTTAATATTGTAATTG
CAGTGAGAATCAGGCATGTTCGTATACAGCACAAATGGATAGTTCAAGCCATTTGTCCAT
GGCCGCTCGTCTGAGACTGCCAAGGCACACA
>TR9|c0_g1_i1
TTCCGATCTAATGCTTCTAAAACCAATTATTCTATCTAAAATTTGTAAAAAAACACAAAC
AAATTAAAAACATGACAACTTGGGAGAGATGATTTTAGCTTAAGTCCTATATAGGGGTAT
TTCTCTTCACAGTTTTAGCAAGATTTATGCACATAACATTTAACACTTGAAGACAGCTTC
TCCTTTATTTCATTTTATTTTTTTTCATTAAAATTGATCAACAAAACACAAAGCCGTATG
TGCCAACAGGAGATCGGAA
>TR10|c0_g1_i1
GTCTCTCCGTGTGGATTTTACCGCTGCCGGGGAGTCGCTGGACTCGCGTCTGACTCCTGT
GCGTCTTTGGGCTGGATTAGATGAGTTTGACTCCACGATGAGGAGCGACCCTGTTCTGTT
CACTTCCAACAGGGGTGAGTGGCTCGACCCGAGGCTTTCTTTTCCCGAGACTGTGCCGTT
TTTTTTAACCCCTGTCGTTTTTAATTCTCAGGATCATTCCCATGAGACATAAACGCGCGT
GCCAGGAGTCTATAAAGTGACTTTAATAATCTAATATTAATATCTCTTTAATATCCATAA
CGCACCTCGTTTGCTTGGCTTTGATTTGGTATCCCTGCAGTCATTCATAATGCCCAGCTG
TGGTGTTTCGTGGCATTTATAGCCTACTGTATGTTGAATATACTCCACTGTAATGAACTT
GCACTGGAAGATAACTTTTCTCTCCACGTTGCATAATATTTCAGGTAGCAGTCTCATTCA
AGTGGCGCTTTGCTGCAGAAGTTTTGGTTTCGTGATAAAAAAAAAAAAGTCCGTTAGATC
GGAAGAGCACACGTCTGGCCGCTCGTCTGAGACTGCCAAGGCACACA
>TR11|c0_g1_i1
TGTGTGCCTTGGCAGTCTCAGACGAGCGGCCAATAAGCGTCCACATCATAAGTTTCCCTC
TGGAAGGCTGCGTGGATGTTATCCAAGATCATTTCACTCACCCTGCCCACCCTTCCTTCT
TTTACAATTTCACTCCGAGAAGCACCAACAAGCCTCACAGATATATTTTTGGAGCTCTCC
TCCAAACGCGTAGCCCTCAGTGAGAACTAGGGCTTTCATTTGAGGCCCCCCGTCAAACTG
GATGTTCTTGGTTTTGTGTTGGACGTGTCCATGCGCCAGGGGGGAGGCTCCGGGATGAGG
TTTGTCCTTTGAGGCAGGGCTGGATGATGATGGATCACTCGCGCGGCTGAGTCGGAGACA
CGCAGGGA
>TR12|c0_g1_i1
AGTTCCCTCTCAATTTCAACCCATCAAACCCATTTTGTGCCGGCATTGAAGGTGTGGTGG
AGGCCTACAGGATCTGCCTGCCCCAGGTCAAACTCTACGGTCCCACCAACTTCTCCCCCA
TCATCAACCACGTAGCGTGCTTTGCTAAGCAAGCCCTCCAGCAGTATATATATATGTTCA
CACGTCAGTATTAAACATGCAGTCACAATAGAAACTAGTTTTGTCTATTGAAATCTGTTT
GTTTTTTATTATTTTTATATTGTACACTGAAAGCTATAAAACGTATATCTGATGTATCAC
GTCGTGTACTAGCTCTTGTGCTCTAATAGCAGTGGGTAATGTGCCTTGGTGTTAACCTGT
AGAAAGTGCATTAAGCTAGCTAATAAAGCACCTCTTATTCAAAACAAAGTGAACTTAATA
TTTAATGTCTTTAAAGCAATTCTACCACCTGTTGTAGGTTTTATGGTTTAAGTTTAAGTC
ATTTTGTG
>TR13|c0_g3_i1
CCCACCGACTCTTGTTCTGTCGTTCACGTGTTTCCTCATCTTCTACGGGAAACAGGTTAC
GACTGGAACAGGGCATCTTGACATGGACATCATCCCATGAATCGTCAAACTTAAAGGGAT
ATGGAACAGGAACTTCACCACTCTGAAGAAGGTCTGTCCTGATCATCACAGTGTGTTTGT
CAGGAACATCCTTCAGCGGAGGAAGCGGTGCGCCACACTCAGGCATCCTCTTTAGCTCAC
TGATTGGTGTCCCGAGCCACTTGACATCAGGCTGGACAACAGCATCAGTCTCCTTGTCTG
CATCTTCCCTCTCTGGAGACTTCTCCGGCCTGGCCCGTTTCACAGGTAAACCTGAGGATG
ACTTCCCCGCAAAGAAGTCTGTTATTTTGGGATTCTGTTTGACAAATCTCTCCGAACTTG
CGGAACCGGTTTCCATTTCTTCTTTTTCCAATTCATCGTAATTGTGGGGCTCACTCCCTG
CAGCATCCTTGGAGACTGGCGACACAAGATTGTCCTCATCTAGGTCTTGAGGTGTCAGGG
GTTGGGTTTCTTCTTCATCCGAGTCAGAGACAGTGTGTTTTCCAGCATTTTGGCAGCCCA
GAGACTGCACTGAGGTGCTTTGTAAGTCACCGTCATCTGTCATTTCTACATCCTCCTGGG
TTTGGTGCACTTCCGCTGTACTTGGATTTTTTGAAGGCTTCACCAACCACTGCTCGAGAG
TATTTCTGAACTTCTGTTGCCGTCTGGGGCCGATTCTTTGATGGCATCCTTTCGTCTTTA
CACCTCGCAAGCCATCTGCCCTGGTCTTTGGCTGTATATCCATCTTCGTCTCTGTGTTGT
TTTGCCTCCTGTCTTTATCTACCGTGTCATTGTCTCCGCTCTGAATACATACAGATGGGA
CTGGCGAACAAAAAATAATTATTTTACAAAAGAGGGATGTACTAAAACAAAGCAGATAAC
TTGTTTGACATATTTTCTGAGAGACAAATGTTATCTAATCAAATTGCCTTTAGGAGAAGA
TGAGGGGGACGCTCTGGCACTGGTTTCAACCCGGAGTCTCTTTGCCAAAGGTTCAAAGTC
TGTCAGCGCAGTCATCAATACAACTTGAGCTGACACCACGAAAGAGGGGCTCCTTGGTTT
AGTCCAGACTTCTTTCTTGGGTAGTCCTCTCGTCAGTAGGT
>TR13|c0_g3_i2
ACAAAAGAGGGATGTACTAAAGCAAAGCAGATAACTTGTTTGACATATTTTCTGAGAGAC
AAATGTTATCTAATCAAATTGCCTTTAGGAGAAGATGAGGGGGACGTTCTGGCACTGGTT
TCAACCCGGAGTCTCTTTGCCAAAGGTTCAAAGTCTGTCAGCGCAGTCATCCTGCAAAAA
CAGAAACAACACATTACACATGTCCATGTGTTTACGTGGATTACTGCTGTTGCAAAATGC
ACATTTCCACATTGGGGGGACTATTAAAAGTATTATTATCATTACTACGCTCGCGGCTGA
GTCGGAGACACGCA
>TR13|c0_g5_i1
GAACGACAGAACAAGAGTCGGTGGGAGCTGATCAAGGAAACTCTGAATAAAAAATTTAGA
AGTCACTCTGACTTGAAGAATGCAATATTGAAATACAACGCCTCCAACGCCAAGAAATGG
GACTTCACAGCGTTGTATTTGTACTGCACCAAGGTCCTGGAGCCTGATGCAGCCGAACAT
CTGTTTAGCTCCCTGCTGCCAGACATGGTGCAATTAGCACTGAGAGCATCTGAGCTCTGT
ACCAAGCCGATACCCCTCCTCAAGGGAGGCACGAACCACTCCATCACCATGTCTCAGGAG
CAGGTGGCATGTCTGCTCGCCAACGCCTTCTTCTGCACCTTCCCCCGACGCAACTCCAGA
CGGACTGAGTACTACAACTACCCAGACATCAACTTCTTCAGGCT
>TR13|c0_g6_i2
AGCATATTGCATCCACTTACTGATTTTGAACTGATTTTATTTAGGAATAAACAAAACCTT
TCAGAGAAAATCATCACTTTCAATTCAAATGTGGCTATACAACAGCAATTAATTAGGCCT
GCAAATAAAAGATTTATGCTGGTTGTAAAATACAGAGGCAAACAAATTAAATGAATTAAG
TGCAACTGTTTTTTTGGTGTGTGCATCACATACAGTAAAGAACTCAAAAAATGCATTTGT
GGATCCATGATTATAACTAGAATTTTGCAGTAAATGCAGAAAGTAAAAGACTATTTCTGC
TGCTCTTTAAATCAAACCGCATTCCTGAGACCAGTCCGAGCTCTCCGAGCCCCGTTCTTG
TTATTCTTTTCCTATAACTTGATTTCTGACAGCCAATTCAATTAGGCTGGATATGTGTGG
GTGTAAAAAAAGGCAACATGACAAACTCAGAAGATGGATGGCAACCTTTGCTTCACCATT
AAAATCACGATTGCGTCGTATTGAAGCTCAATCCATTGGCGTATTACCAGCAGCAGCAAA
ATGAACGCAGCTCGGACTGCAGCGCCAGACAGGGTCATAACTAATCACCTTCTGCTGTTC
GGTTGTTCTTGCATGCCGGATTTTCATTTTTCGGCTGCCAGTGACTCGCGCGGCTGAGTC
AGAGACACGCAGGGA
>TR13|c0_g7_i1
CCCTGATCTCCTCTCTTTCCCTACACGACGCTCTTCCGATCTTCCCTGCGTGTCTCCGAC
TCAGCCGCGCGAGTCTCTGGCACTGGTTTCAACCCGGAGTCTCTTTGCCAAAGGTTCAAA
GTCTGTCAGCGCAGTCATCAATACAACTTGAGCTGACACCACGAAAGAGGGGCTCCTTGG
TTTAGTCCAGACTTCTTTCTTGGGTAGTCCTTTCGTCAGTAGGTGGGCAAATTTCCAAAT
GCGGTAGGCAGCCATACATGACACAACCTATATCAACAAAGCACACACTTGTGCTGCAGT
TAAAGACATGACGGTAATTATCCGCGTTTACAAGCAACTTGACGAGACAGGATGTCGTTT
TGTAGTAATATTCAAGATTTTTCCACGTTGTTAGTTTTTGTCCAACGACAGTTGGATGAG
ACTGTCCTGAGAGGCGTCAGTCAACTTATTAGCTAGCTTACGTGCTAACCACCGCCAAGC
TTTGGACTACAAAACAATAGCATGGTTTAGAACAGCGTCAAAAACCAAAAGCTGGTACCG
TTAATATGTAGTTAGAAATGCCTTTCAAGAACACTATGTGAACGTTTGGTATCTGGCTAA
TGTTAAAACGCACAGTGGTAGAAATTACTGTCAGGGGACATTGCTTCAGTTCAACAACAG
TACAGCCAAAGGTACAGCCACAGCTGCCCAACCGTACTCAAAGGCGAAAACGCTTCTTCT
T
>TR13|c0_g8_i3
GTAAGTGCTCCGACATTAAGGCACGGTGACTCATCAGCCACCTGACCTTAACGGCGGTCT
GTGGGGACATGTTGTCTGGCCGAGCCCCTGTCGGAGTCATCTGGCGCCAGGGAGGAGTTG
ACCTGTTGGTAGATGAAGGAGTAGAGGCTGACATCAGGGCGCTGACGGAGGCAGCTCTTG
CACACTGAGCTGTAGTACTGCCCCAGGAGATCATACACCTCCCCGACACTGATCTTCCTC
CGAGTGAGGAAAGAGTGCATGGTGTGGACATCTGTCATGAGCTGGCTGTCACCAAAGGTG
AAATAGGCCACATCTCGGCCCGCCTCAGCAGCTGCCAGCATCTGGAGCAGAGCTTTCAGA
CGCGTGTCACCGCCAAACACCCCACAGCCCCAGTTCCCTGTAGCCACTGCCGCGAGGTTT
TCTTTCTGATCCTCGGGGCGAGCGAAGCCGCAGTACGCCTTGTTGAGTTCTCGGTTGATT
TTCTCCAGGCGAAACTGTTCAAGAAAACTCCTGAACTGCAGTGCGTCAATGGCCACAATC
TCTGTGCATCTTCTCTGCCACCCATCGCGTGGAGTTGTGTCCTCATGGCTGCCACTCCAC
TGGTAGGTATGAGCATAGCCTGTGTATTTACTGTACTGCTGTGTGCCTGTGATGATTAGA
CACTCATTATGATCCAGGGCTTCTGTGAAAAGGCGAGAAACGATAAGCTCGGGGTTGATC
AGAAAACGGATTTCCTCTTGAACTAGACCAGAACTGGTGACTCCGCCTCCCACAAACTGA
TTGGCAAAATC
>TR13|c0_g9_i1
GGCAGTCTCAGACGAGCGGCCAATTAGCACTGAGAGCATCTGAGCTCTGTACCAAGCCGA
TACCCCTCCTCAAGGGAGGCACGAACCACTCCATCACCATGTCTCAGGAGCAGGTGGCAT
GTCTGCTCGCCAACGCCTTCTTCTGCACCTTCCCCCGACGCAACTCCAGACGGACTGAGT
ACTACAACTACCCAGACATCAACTTCTTCAGGCTGTTTGAGGGGACCTCTTCAAGGAAGA
CTGAGAAGCTGAAAACCCTGATGTGCTACTTCAGAAGTTTCTTTGAGGAAAAACCTACCG
GACTGGTAACATTCACACGGAAAGGATTGGATAAACCTCCAAATTGGAAAAGCTCAGAGA
CTCTGCTCACA
>TR14|c0_g1_i1
ACCTGTGAGAAAACTGATGATCAGGCCTATTAGAATGACTGTGAAGCAGCTGAACGCACT
GTACCACATGTAGGACAAGGAATAAAATCTCGGCAGTCCAGAGGGTCGGCTCAGAGTGAC
GTTAGTGAGTGCTGTCTGAATGGCTGCGGTCGTGTTGTCTGACAGCAGGGTGGCTCTGCA
GTCGGGGGGCAGCGGTCTCGTGCCGGAGCTACGAGTGACGATGCTCCCGATGCCGACCCA
GAAAGCCATAGCCAGGCCCGTCCCCAGACCTGCCACCGCTCCAGTGGAGTTGGCCCACGG
GAAGAACATCCCGAGACAAAACAGACCAAGAATAGGACCACCAACCATCCCGAAGATTTT
CAAAGCCACCAGGAGGACTGAATCGCCCATTAGGTGAGTGAGATAGGTGGCCGCTCGTCT
GAGACTGCCAAGGCACACA
>TR15|c0_g1_i1
GTGCAATATTTCCAAGCAAGTTCAGTAACTGCGAAACTTCAGAGGAACCTTTTATGTGCT
GGCCCCGACGCTGGTTTCTACAGAAAGTGGAAGTGGACTTGTTGCAGGACTTGTTGCTGC
CGATCAGCCATTGTGGACGTCGAGAAGGGGGCAAGGTCTAGTTCACTTGCCTGCAGGCTA
CAGTGTTAGCTGTATGCATGAAAGAAACTGCTGTATGAACACTTGAGCCATGAGGCTGCC
GGCCCCGGTCAAATCGGACTGCCTGCCGCCGGGAATGGATTAGTGTCATCTTGATTCATG
TGTGGGATTTTTTTTTTTCCGAGGGTCTGTAAATGCACCTTCATTTGCGTAAGATACTTT
GTTGTTGTTTTTCGTCAAATCCGAAAATGAGCAGATAGCTCTCATGTTGCGGAGTTTTGT
GATTCAATGTAAGAGGAGGAGAAGAGAATAAATCCGACAGCACTTTGTCCTG
>TR16|c0_g1_i1
TCCCTGCGTGTCTCCGACTCAGCCGCGCGAGTGGCCACAATGGCCTCCTCAGAGGCAGTG
CTAGCAGCTGTAGGCGGGCTGGCAGAGATGTAAACAGTGGGCTGGCTGCGGCTCAGACCA
GGGCCTCCGATGGAGAGAGGGGTGGTGGGGACAGTTGTCACCCCAGTTGAAGAGGATGAA
GAGGAAGGGCAAGAGGAGGAGGTGGAGGATGAGCGAGGTCCGCTGCTTGTCCGCAGCACG
GCTGTTGTGGTTGTGGAGTTGCTCCTCTGAGGAGATTCAAGTTTGATCTCTATCTGATTC
TTCCGTGGGCCAGTGGAGATGTTCTGAATGTTGTACTGACTGATGGTAGACAGGGAGGTG
GGCATGACGGAGGAGGAGGAAGAGGAGCATGAGGAGACACCTGAGGAAGAGACTTGACTT
CCAGTTGGAAGAACGGAGGGTGCCTG
>TR17|c0_g1_i1
TCCCTGCGTGTCTCCGACTCAGCCGCGCGAGTCTGACCTACATGTTTCTATAGCTCTGCG
TAAAGTGAGTTCATTATCTCGTAACAGCCTCTCTTTCAGATGGGTGTCATTTATGCTGAA
CACTAATTTATCTCTGATCATGTCATCTTCATTTCTGCCAAACTCACAGTCTTTGCTCTT
TTGACGTAGTTCTGTGATGAATCTGTCCACCGATATGCCTGATGACATCGTGTGCGACCA
AAACTGATGG
>TR18|c0_g1_i1
TTATTTTTTTTGGGGGGGGGATCTCTTTATTTCCTTCATGTTGTGTTTTTTCGCTCATAT
TTGACCACAACTTTGGTTCAGCTTGATTTTTTGTCTCTGTTGGAGACTTGTCGCCTCGCC
TCAGCTCTCTTCCACTCTTTCTAATCCTCTTTCTGCACTCGTTGCATGGGACGACAGACA
TCCGCATTTGTATCCCATTTTTATGTTTTCTCACCCAGGTTTTAACCCTGATTGTTGTTG
TTGATGTTGTTATG
>TR19|c0_g1_i1
ATTCTTATGCACATAGTTACATGTACATAGTTAAAATCAATTACATGTACCCCATAGGCC
AGACATGCAGGAGTTCCACCCTTATCTGTGCACTATGGTGAATAATTTCAACCTCTTAGC
CTGCAGTATTTAATATGACAAGCACTTGTAAGATAGAAGTATAACAGAAGTTCGATTCAA
TACAGAACTGGGAACCCAGCCAGACATTATCTGGTGCCTTGCCATCCATTTCCATGACAT
ACATCAAGGGCATTGAGGATCACAGGCCAGCAGTCTCCTTGGTCTCAAACAGAACATCCC
TACATTTAGTCGCCTTGTCACTTTGTAAACTGTAGATATTTCTTCTGAGCCTGCAGGGTT
ATCAGGGAAAGATTTCCTCCCTCCCTTTGATAGAAAGCAGCCCTCGT
>TR19|c1_g4_i1
TATGGTTCGGGACGGTGTCGTTGGAGTAGCTAGTTGCTAGCGCCGGGCTAGCGGCTGAGC
TGCTGCTCGGAGCGTAATTTCTGCAAGGATGCTACGGTGGATACGACAACAGCTGGGCTT
TGACCCCCCTCATCAGAGCGAGACCAGGACGGTTTACGTAGCAAACCGTTTCCCCCAGCA
TGGCCACTACGTACCACAACGCTTCGCTGACAACAGAATCATCTCTTCCAAGTAC
>TR19|c1_g5_i1
TATGGTTCGGGACGGTGTCGTTGGAGTAGCTAGTTGCTAGCGCCGGGCTAGCGGCTGAGC
TGCTGCTCGGAGCGTAATTTCTGCAAGGATGCTACGGTGGATACGACAACAGCTGGTAAA
ACTGCTCTCCTACCTTTGATAGAAAGCAGCCCTCGTTGTCCCCGAGCGGCAGTTAATCGG
CGCAAGGCTCGGCCTGTGGAAAGCTGTGTAAACTTTATTTATCAGGCTAACCTAGCTGAT
GTGTCCCAAACACTGTTGACAGCCAGGTGCACCGTAACGCAGCTACCTTCGTCTGCTAGC
CACCGTTTATCTGCCGTGAAAGGTAACCAAGCTAGTCGAGATTAATACAGCAAACACAAC
GACGTTGAGCTTCAACTGGAGCTGTGAGTTCATGTGTGAAGTTTTCTTGAATTTTAAGCA
CAGATGAAACGTTTGCCATTTTGCAA
>TR19|c1_g6_i1
TCCATGTGAGCTCAGAGCTGTGTGCTGGCAGGGGGAAACTGATCGTGGCACAGCAGAGAT
GTAGTGCAGCTCGCTGGGACTCCGTGGCCAGCCGTCTGTCACTTTTTTTTTTTTACCGGG
GATCATTTGTCCGACATTACCGCGGAATGGGAGAGACTGGATTTATTTTTTTGCACAGTT
CCACGGCCTGAAGGCGTCGCGTAATGCGGCCGAGAGTCGCTGCCTTTGGGGGGAGACATT
TATGGTTCGGGACGGTGTCGTTGGAGTAGCTAGTTGCTAGCGCCGGGCTAGCGGCTGAGC
TGCTGCTCGGAGCGTAATTTCTGCAAGGATGCTACGGTGGATACGACAACAGCTGGGCTT
TGACCCCCCTCATCAGAGCGAGACCAGGACGGTTTACGTAGCAAACCGTTTGGCCGCTCG
TTTGAGACTGCCAAGGCACACA
>TR19|c1_g7_i1
CTCTAATGTAAACATGCAGCTGAGCAAGAGTCAGTCCAACCCCACCTGGAGTGCAGCACA
GGGTCAGTCACTCGGCCATGGGAGCTCAGAAACATCCCTTAACATTGATTAAACTCACTG
GCTGTGGTGACGTCAACAGTTTGTCCAATGTGTGACCAATCCCATAATATGTACTCAGTC
ATTCCCATGGCTACGTGTCGCACCCACCCTCATTTACACTGGATGTCGGTGCAGGTCCTC
AACAGAACTTTAAACTGTTCTTTGGCAAAGAGAAAATGCCCACAAAAAAAACACTTTATT
TTATAACCACCGTGACACTGCAGCATGACGGCAACAACACAAATCATTCATTCCTCCTAC
ATAATTGAAAACTTCACGCATCAACTACGCCTCATGTGACTCAACCCCTCTGTACTGAGA
ATATGAATCGGGGGAAGACTCAATCGCTTGACATGTACTCTTAATTGTCGTTTAACTGCT
TTAAGTTAGCTGCTCGTGCCCTGGCCT
>TR19|c1_g9_i1
GATAGGCGGCGTGGATCATTCAAAGAGAGTTGACGTTCGGGGTTTTGACAGTAAGAAATG
AATTAAAACAACACCGAATCCATCCGGAGAGTGTCGTGAAAGTTAACATAAGCTTATGCT
GTTATTTCGCCCGAGTCTTCAAATTAGTTTGGTGGCCGTCTAGTCACGAACAAATAAATA
AATGTGGGAAAAAAAACAAAACAACTCCGTGTGAGTTGGAGTGCCGTGAGTTAGCTCCAC
TGTTTAACTTTGCCAACTTTCACCGTCAGCCAATTAGCTAGCGTTAACTTAGTTAACTCT
CCGTTACAGTTGCAAAATGGCAAACGTTTCATCT
>TR20|c0_g1_i1
GTTCGGAGTCATTAGACAGCTCAGAGAGAAGCCATGCGGTGGGAAATGAAGGGGAGGAGT
CATGTGGAGTGAATGATACAGAGGAGAGTTTATCCAGTGGAATATTGACATCATTCAGGT
GGTTCAGTAATAACACAGACCTCCCACAAACACATCAGTCCGTTACACTCACTTAAAACA
AACTTAATTTTTAAGTTCAGTGCATTTTTAGAGCATTAATTGCTGAAAAAATGCACAATG
TATATCAGA
>TR21|c0_g1_i1
GCATTCAGCCCATTCTATATGTCCACTTACAACCTCGGGATAAAATTATTCACCACTGAC
GAGGCCAAGAGGGAGGCTGCCGCTGTTCAAACCCTCCAAATGTGCTCCTATTATAATTTA
ATTTCGGCAGTGTTTCTCTCGTTTCAGCCTCAAACGTGCGAAATGCGCGCTGTAAATTTT
TTTTTTTCTTTTTTAAGGACGTTCAAATAATCGACGCCCCCGATGCAATTCATTAAGCAG
CTGTCAATAACATTTGCAGAGTCCAGTCGAAGGCACAAACGCAGATAGTAAATCAAATTA
TCGCTGCACAGGTCCGGATCGCTTCCGAGAGACAGGCGGCCCTCCGTGACCGAGCTGGCC
GGCAGGGAGTGCACCTCGGCCGGGGGACGAGTGGAAACACGTCTCCCGGACTCCTGGTGC
AAATTCTCCCTTTGGAGTTTATTGTGACCCAATAACAACCTTGGCCTACAACTCGCGCGG
CTGAGTCGGAGACACGCAGGGA
>TR22|c0_g1_i1
AGCGCTGAATTTCTCTCCTGTCGGCTCTTTTATCAACTGGCAACAAACTGCGCCACTGCA
GAAACTGCAGCAGTCATATTCAAAACAGCTCCGTCTTATGAGAAACGACCTGCGCTTCGC
TACAAAAAGGAGCCTCTGAATGTTGTATGAAGGCTACTATGGGAATCAACCTTGATTTAG
TTCTTTATTTTTGTACCGAAATGTTTTCTCTTGGTCTTAAAACGTCTGTTACAATTTAAC
TAACACCAAAT
>TR23|c0_g1_i1
GGAATTAAATGAAAATATTAATATTACACATTACTGAAGTAACATTTGGCTTATATAATA
TGAAAGTAAACCTGGCAGTGCTCTTTGCCAAGCAGCTGCTTCAGCACATAAATGCAATAT
TTCTACATCCATGGTCTGTAAGACATAACAGGAAGAGAAGCACAATGTCCGATTGTGAGA
GCAAATGCAATTTTTAACAGATGCCAGAATGAGACTCGCGCGGCTGAGTCGGAGACACGC
AGGGA
>TR25|c0_g2_i1
GGATGATGATGAACACAACAGGAGACAACCGCACCCTGGTGTTAGAGCAGGCGAACCCAA
CCAGGGATCACCATAATGAAAATCATCAGGATCCACCACACAGATCCATGGATCACTCAA
CTTCACAGTGAGTCCTCCTCTTACTTTCTGTTATCAGTTCTCATTTCCTCGTGCCTCACA
ATTTTTGCTCTCATTCAAATCTGTAATCTGGAGGACTGTACTCAAGTACTTCCTCAAAGA
GCTGTTAGCATGGCTATAGTCTTATATGTTCTTCTGGTGCTGAAACATCCCAAGTTTTCT
CACAGGGTTCATTAACACTTCTTTTCATTAGATCTCCTACTAGAGTTCAATGCCTCGCAG
ATTCTCACAATGTGACCCTCACTGATGATTGGCCGCTCGTCTGAGACTGCCAAGGCACAC
A
>TR26|c0_g1_i1
GTCATAATTTACTTTGAAAATATTAATTTCTTTGTCTTTTGGATAATTTAATATTTCATT
TTAACCGCATACTTTGTGTTCTTATAGCGTGAAGTTATACAAACTTAAGTAATATTTAAC
ATTGTGCGGACCTGGTGTTACTTTTCATCATTTATTTGAGTGACATTGTAGGGAATTTGT
AACCTTGGTGTGGGGGATGGGCGCATGTGGTTAGGTAACCATTTTGTGTGGTTGTTGAAA
GTGTCGGTCGCTTTAAAATGTAAGAATTGTAATGATTTTCTCATTTGGTTATCTACGGAA
GTAGTTTTTTAAAATAATTTTGTTTGATCCTTCAACCCTCAAAAGAGTCAGGTGTGGTAA
CGTTACTGTATTTTCAAACAAAATAAGACTGACTCGCGCGGCTGAGTCGGAGACACGCAG
GGA
>TR27|c0_g1_i1
GCTTCTCTCTTTTTTGAGCTTTTCCTGTTTGCATCCGTGGCTGTTAATAGGTTAAACTGA
AACAATATTCTTATCAATTCAATATTCTCTTCTTTTTATTTTTCAGGACATTCCACATTC
ATGAACATGCATACATGTGCCAGATTATAGCACAATGGCTAATTTCCATCTGGTGTCCAA
AGTAGGCAGGCTAGATGTTAGCAAGCAGAGAAATTAAAAGCAGAAACATACACTTTTATA
CAAAAAACACTGTGAGTG
>TR28|c0_g1_i1
CGTGCACAAACTAAAACTTGTCCACAAAGAGTGTGTGAAGAGAATGACGAGGGTGGAGCT
GCATTATTAGGATTCCATCACTATCTGTTGGCAGTTATCAGGGTACAGTGGCTGTTACGC
AGTCATTACATTGATGACTGTCACCTGATGAGCAGAAACCAATCATAGAAAAATACTAAA
AAAATCAGACATGCTTCTAAACAAATCACCAGTATCATCTCCAGGGTGGAGGCCACACTG
ATAACACCTTCACGAGACAAAGCCTGACAACAGACTACATGGAATATTAAATTGGCTTGG
TGCTGAAACACTGTGGGAGAGGCTGCG
>TR29|c0_g1_i1
GTTTTGTAAAATTTCAAATTTTGCCAAATGAGAGATGAAAAGAAAAAGTAAAAAAAAAAA
CAGGTGATCCGTAATATGCTGCAGATGAACACCTGAAAATCTGGATAAATGTAGCAGCAG
ATCAATTTATTATCTTCTTGACACATTCCAGACATCATGCTTATCACTCTTAATATATGC
CATGCCATAAAGCCTACTGCTTAATCCCTATCCTATAGGGGCAAGGGCTTAACATATGGC
ATTTAAGTGTCTGTGCTATTTTGTCATGTTTAAGCAGGGGCCTCACCACCATATTTCAGC
CTGTATGACAGTCCATTCAGGGAGCCAAATGTGCAAAGATCATTTTACTGCAGGGTGTGA
ATCTGAAATGGCCGCTCGTCTGAGACTGCCAAGGCACACA
>TR30|c0_g1_i1
TGTGTGCCTTGGCAGTCTCAGACGAGCGGCCATGTGAGGTGCGTGGCGGCAGACAACGCT
ATCATGAATGTGGTTCTTAATTGAGTTTCCCAGTAAATCTGTGGGCTGCTTCTTTTTTTT
TTTTCTCCTTTGCAGTGTGAATAAAGTGCCTGATTTGAAAGGATTTCTAGTGTCTTTCAC
CGCTGGAGAGGCACTGACAATTCAATTTTTTGGTGAATTATGCCGTTGCGGTGGAAATTT
ACCCAAAAGGTAAACCTGGGGTCAGGAGAGGTGTAAATACGCACTGGGGACAACTCGCGC
GGCTGAGTCGGAGACACGCAGGGA
>TR31|c0_g1_i1
GCTCCGAGCCCTCCACAGACTCTCTGGTAGGGAGTGCATACGGTCCCTGATGAACAATCC
GGCGTGGAGATGGGTGTTCCCCGCAAATGTCCTCCGACTGCAGCGGATGATTCCAGATAA
TGTGGATCTGTTCCTCTGCTGTGGGACGCCTTACCGAGCTGTGAGAGACGCTGTGGCCCA
GGTTCTGTGGCCGCTCGTCTGAGACTGCCAAGGCACACA
>TR32|c0_g1_i1
GGGATGATACTGTTAAACCAGCTGTTAGAGTAGCACAGGGGTAGAGGAGTCATAAAGTCT
GCGATTACTCAGTAATGCCAATTAGGCAAATTAGACAAAATAAGATAGTTGTCATATACC
AGACCAAGTAAGGCTATTGTAACAAAATCACTGACTGAACTGAAGTGAGCATGGGTGAGT
TAAGTGTTAGTGAGTTAGTGCTGACAGATAAAACGCTATGTCTACATAGGAGTTACAGAC
AAAAAAAACTGAGACTCAGTCTGAAATTAAGCAACAGCTGTCTGTGGGTATTTATGGATG
TAAAACCATGTTTTGGACTCGACCTGGACCTTTGCTGATGGATCGTTTTTGTTGGGACTT
TATGGCTTTGTTTGTGAGTTTGGACTGTTTCTTTGCTGCTTGGTGGTTGGTGGTCTGACG
CAAGTGTTTATCTGTACCTGCTGTTGTGATTGTATCTCAAGATGATTTGCATCAGTCAAA
TCACAATAATCTATCTATCTTTCCAATGATGTACCAGATTACTATGCACCAGGCTTCTTG
GCCACTTAATGTTCTCTGATGACCTGGAACAACAAGTCTCATCGTCATCGTAATT
>TR33|c0_g1_i1
ATCATTTAGGCATGGTTGATTGTCCATCAGCTGATCTCTTTTTCCAGCCTCTCAGGAGAT
CAAGCTAACACCTTGTAACTCAAACCACATTCATGGTATGGTTTTTAGTCCCATCCTAAA
TCACATTATTAGGCTCACAGACAAAGAAAGGATCTTATCATGTATGACATTCCAAGGACT
TAGATGTTACCTCCAAGAAGTCAAGGGCAAAGGCCAGACCTCTTTTTGGGCAAAGTTAAA
TTCTTTACTACACATAGGAGTTTGATATTGGATTGTAAACACTCCCAAGTGATTTCATGT
AGCTTGTGTAACACTGGTTTATAAAGCAAGATTTTGAAATCACTGCTTTAAATTACACAT
CTCTGCCCTACCACAAGCTAGTCTTCAGTATAATTTGCTGAAGAAAA
>TR35|c0_g1_i1
GGCGCAAACTCTTGCAGCTCCACAGCTGGACTGAAATCAGAGCCTGCATTCAGCAGGGGC
TCACCCGCCGCGTGCCAGCAACCCCTTCAGTGTTGCAATAATGCAGTATCAGGCCACAGA
AAGTCAGCCAGCCAAACGAGCCCAGGCACTGCCACACCCTCCAGCTGATAGTCGCAGCCC
TCCCCCCTGCCGTACTACCCATTCCCCCGTATGGTTCCCCTATAGGGTGGAGCTTGACTC
AAAAGAGCTCTGCGAGTCCTGTTAGAAGCGCTTGCCCAAGCATATAAACGTGTTTGAGGA
CTTTACTT
>TR36|c0_g2_i1
TCCCTGCGTGTCTCCGACTCAGCCGCGCGAGTCTTCCGATCTAACGGACTTTTTTTTTTT
TCTTTTGCTCAGCGGTTGGATGGAAGTCACAATAAGAAGGTTTCAAGGTCTCTTTGAAGT
AAACACTTTTACTCAAATACAAGGATAAGTAATGAAGACTACATTAAGAAGGATTTGCTT
TGCTACATATTATAATTTTAATTGTTAAAATGTGCAAAATGAGTGGAAGTGTATTTCTCT
ATGTTTTCTATGATTGTTCTTCCTTCACTGTGCTGGGGACACACACAGAGGACTCTTACT
GCCTGGAAAGTGAGAGCCCAGTGACTCACACAGTACCCCATGAAAGTTCAAGTCCATCCT
GGGAATGTTCTGTGCCTTTGCATTATGTGGATGTTGTTGCGTTCCCTGTATTAGATCTCT
CTGTAACCCATTATCATTGCAGTCATTGAGAGGAAGGATTCTTCTCCCTTCCAGATGCCC
ATGCTGAGAGCCGGAGACTTGGTTCTGGTAGGAGACGGGATTATGTCTCTGTGAGTGAGG
AAGG
>TR36|c0_g3_i1
TCCCTGCGTGTCTCCGACTCAGCCGCGCGAGTTTATTATTACGTGATTTGAACTCCAGTA
CGATTAAATAAAACAGTACCTTATGAAATGTATCAAATAAGTAACTCATTCTGATAACCT
TCTTGTTGCCGCTCTCCCGCCATGCCTAGACCAGAGTGTCAGAGCATGCCTCGGTGCCAT
TTATAGGTTCATCATCATACATACAGTAAAGCTTAGCAACAAGCAAGATTGTAAGAAGGC
CACTGTTCATGTTGAGCAGAAATGGTGACATGACTCTACTTTCATCCAGTGACAATAAGA
ACACAGAGTGAGGACTAACACTAACTTCACATTCCTTCCTCACTCACAGAGACATAAT
>TR36|c1_g1_i1
CATTATCCTGTGTTTAATTGTGTTTTCATTTTACATCTCTATCAACATTAATGCATTTAT
TTGATTTTTATTACATTTTATATTTGATCTCATTGATGTTCTTGTATTGCGTGATGGTCT
TTAGTTCTGACGGTTTGACATTAACTCACCCTTAAGGTGCTAAAATATAGTCTATTGATC
TTATGATCAATAAGAGGGGATTGTTAGGGAATAATTTCACTTCCCTATATGGTATGTGTA
GTTA
>TR36|c1_g1_i2
TGTGTGCCTTGGCAGTCTCAGACGAGCGGCCACAATTGATATATATCTGTTACTACTATG
GGGAGAAAAGCTGACGAAGAAGGAGATGGATTCCATACCACCATGCATCGTATGTGCTTG
TAACCTCTCCATGGTGGTGACCCTCTACTGTGTGCACAGCACATGGGTTGAAGATCATTG
CCCCTGTCAACTGCTGATACTACTACATTATTATGATTTTATCAGTGATTGCTTTGTATT
GTTTGCTGTAATTCCATTTTGAAAGTTTCATATTTTACATTCATATTAGTTTGATACTGA
TTGCTTGTGATTGCCACATTGAATTTTTATGTATTCTTCATGTACTACTGTTATTGAATC
ATGTGTTGTACCAAGTGATTACGCACCCTCATGACGTCATCTGGATGAGACTAGACTTAT
GTGGGTTTTCCTCCATGACATTGAGGTTTTTCCCGTAGGTCTGACTCCATGGTTAGGTTA
GTTAGCGCAGGGGTCTTTTTGCTCCCTCTAGTCAAGAAAGGGGGGGTTTTTGGCTCCTGT
ATGTAGGCTCATGTGGCTGTGATTCCCACTGTGAGCCCTTCTGACACTCAGGTGTTTCAG
GGGTTCTTTATCCCATTGAGGGTTTGCCTCCAGTGGTCCTTGTTGACGGGAAGGTGGGAT
TCATGGGTCACATGTTAGGTGAGCTGACATGCTAAATAAGAGGGGTGTGACTATTACATA
ATAATATGATTTCACTCACATTATCCTGTGTTTAATTGTGTTTTCATTTTACATCTTTAT
CAACTTTAATGCTTTTATTTGATTGTTTATTACATTTTATATTTGATCTCATTGATGTTC
TTGTATTGCGTGATGGTCTTTAGTTCTGACGGTTTGACATTAACTCACCCTTAAGGTGCT
AAAATATAGTCTATTGATCTTATGATCAATAAGAGGGGATTGTAAGGGAATAATTTCACT
TTAGTTGGTGTAGTTAATGTTCATGCCAATCCCTCTGTGTCATAGTGGGGAGACACTCGC
GCGGCTGAATCGGAGACACGCAGGGA
>TR36|c1_g3_i2
TGTGTGCCTTGGCAGTCTCAGACGAGCGGCCAAGTGATCTCATGTGGTGAGAATGAACTG
ATAAACCCTCCAGCACTTCACATTAAGATGACTTTGAAGAAAGACGATGCATCTGACACA
AATGACTATGTTGAGACATACTGTACATGGATCACAAAGAAAGAAAGACTGTTGCTCATC
CTCGATCCAGACGATCTCCAGCTTTTGTTGTGTTTCAATGCCCAATTGATAGATGTGTTT
TTGGTGATTGCTACATTGCTAAACCTGCAGTTCATTCCACAGGGGAAGCCTTTTGGACTT
TTTCTCATTAGAATATCCTTTGCGATCTTACATTGTGTGTTGTTACAGTATTGTTGTCTG
AAATCATCTCATCTGCTGGTGAGGCCAAGTACTCGCGCGGCTGAGTCGGAGACA
>TR36|c1_g4_i1
TTGCGATCTTACATTGTGTGTTGTTACAGTATTGTTGTCTGAAATCATCTCATCTGCTGA
TGAGGCCAAGGGTCCTCATCACAATTGATATATATCTGTTACTACTATGGGGAGAAAAGC
TGACGAAGAAGGAGATGGATTCCATACCACCATGCATCGTATGTGCTTGTAACCTCTCCA
TGGTGGTGACCCTCTACTGTGCGTACAGCATATGGGTTGAAGATCAGTGCTCCTGTCAAC
TCATACTACCACATTATTATGATTTTATCAGTGATTGCTTTGTATTGTTTGCCGTAATTC
CACTTTGAAAGTTTCATATTTAGCTTCATATATTTAGTCTGATATTGATTG
>TR37|c1_g1_i1
CACTCGCACACACTTTGCACACAGATGTGTACCCACAGCATCACACACACACACACACCG
GCTCGAGGCTACCGTTCGAGATGCCACCTGCTCATCGCCACATCCTTTCATGCACGCTCA
CACAACGATGCCACCAGGAGCAATTTGGGGCTCGGCGTCGTTCCCAAGGATATCACGACG
TGTAGACTGGTGCACGACCGCTCCACCTCCCAAACCACAGTGGCGTCTATGTATTGTGTT
GCTGAGATAGCTACTGAAGTCCTAAGGCCTGTTCCTGTCACGTAACTCATTTGTTTAAAC
TTGACAAGAAAACTCAAACAACAATCTCAGTTTGACTTTCCATAATCACACAATCGCCAC
TTTTTCCTCACTGATGATGACCAACTAATCTTATCCCACAGACCGAGGTCGCTCTCTCCT
GCTTCACGCCTCAGAGGACCGATCGCAGCCGCTTTAATTCACTTCAGCACTGTCATCAAA
TCGGGGTCTGTCTGACTCCTAGGCTGTGTTTGCTTCCATTACAAAAACTCGCGCGGCTGA
GTCGGAGACACGCAGGGA
>TR38|c0_g1_i1
GATGTGAGGAGAAGAGGATCGGAGAACAGATGATATGTGAGAGACAAGCAGGGAGAAAAT
TGACATCAAGCAAACAGAAAATTGGATTTCTTTTTCTGACAGTGTCAAAGACTTATTTTT
TTTCCACCCTTTTTATGCTGTATTGTGAAATCCTTCCCATGTCGAGATACAAAATCAAAA
GGATCGCAGCACCTACAGACAGATTAAAAACTCCACATAATTCTATTTTATTTATCTTGT
ATAGTAATAGTAGGAAATGCCCATTAGTTTCCAAAAGCCCAATTGACACATTTTTGTGGA
GGATAAAATAAGTGAGAGTCAAAAAACACTCAAAAATATAAAACGCGCGCGGCTGAGTCG
GAGACACGCAGGGA
>TR39|c0_g1_i1
GTGCAGTGGGGTTTTTTCTGATGCCTTGGGAAAGGGAGAGGGACACAAACACTTTAAAAG
CGATGCAGATTTACAAAAATACAGAGATATGAACACATTACAGTAACACTTCTCACGTCT
ATCCATCGACTGCAAATAAGTCAGGGAGATGATTTTAACACACTATGACTTTTCTGCAAA
CACTCAATAGATTCAGATCTAATTTCATGTCATATGAACTGTTCTCAGGCAATACGAAAC
ACCAGGAAGTTGCATTTTGGTTCCACGCTACACACACATGGACTGATCTCAGGGGTAATT
TTACGCACTCTTAGTCATGTTGAATGTGAATTAAAATTGTATGTTGAAATTTCGATGATT
TTTTGCTCACATTTTTTATGTTTTAAGTGTTATTAATCATGTTAGCAGTGTGGCTCTCGG
GATGCCAATGCCAGTTAGTTGATTTGTTGGCCCACCTCTTTCTTCTTTCTTCCAGACTGA
AGTATCCAAACAATGACTGGATGGATTTTTGTTAAATTTTGTGACGACATTCATGTTCCC
CAGAGGGTTAATCCTTTTAAGTTTGGTGATCCTCTGATTATTTCTCCAGCACCACTATGA
TGCCAT
>TR39|c0_g2_i1
GCAGTCTCAGACGAGCGGCCACAGGCAATACGAAACACCAGGAAGTTGCATTTTGGTTCC
ACGCTACACACACATGGACTGATCTCAGGGGTAATTTTACGCACTCTTAGTCATGTTGAA
TGTGAATTAAAATTGTATGTTGAAATTTCGATGATTTTTTGCTCACATTTTTTATGTTTT
AAGTGTTATTAATCATGTTAGCAGTGTGGCTCTCGGGATGCCAATGCCAGTTAGTTGATT
TGTTGGCCCACCTCTTTCTTCTTTCTTCCAGACTGAAGTATCCAAACAATGACTGGATGG
ATTTTTGTTAAATTTTGTGACGACATTCATGTTCCCCAGAGGGTTAATCCTTTTAAGTTT
GGTGATCCTCTGATTATTTCTCCAGCACCACTATGATGCCAT
>TR39|c1_g1_i1
GGTGTAATCTGAAGTCAGACATCAATTTGAAGCTATCTTGGCTCTATCTTTGAGTGCGTG
CAGGATGATGAAATAACTTAATCATGATCCTGTAGGCATCCAGGAATTGAGCACAACTAA
GCCAAACTAAGGGGCGCTTGGGTGTTTTCCAAGCTTTGTCTGGAGGGAGCCTTGAAAAAC
TGCACTAAAGCATGCACAAACGCTGCTGTGTTCCTTTGCAATGATGAGAAAGAGGTCTGA
CTCATCAGACCACATTCATTTCTCCCTGCGCGTCTGAATTTCCTGCTGCCGGCTCCAGGC
TCTGTCCCGTCGCATTTTGCTTTCTCCATCGCAGTTGTTACCTTTTCGAGCTCTCATCGC
AAAGTGATTGTTCAGCGTGTGTCACAGAGGAGATGATTCAGTGCTCTGAGGTCACACTCA
TGTGGTGTTTGGCAACCATTGTTTTATCGGCCTGCTCGCTGAGCTGTGGAGCTCTCTTTG
TTTCTCTCTGCTCGTTTGCTGTTGTGCATGGTTTCT
>TR39|c2_g2_i1
ACATCTTGGCTATCGGATGATTGACCAAGGCTCCTCCAATTCTCATGTATGGAGCTTCAA
GGATTATAGCATCAACGGCAGAACCTTGCTCTTGTATTTTCACTGCCGTATTGGTCGCAA
CGCCAGAGCCGAGCGAGTGTCCCCACAGATAGACAGGGCCCCCTCTGCTTTGCTTCTTCG
CCCAGTGATACAGGTAGAGGGTGTCAGTGGTCAGTCCAGCTTCACTTGGCTCCCCAGTGG
AGTCTCCAAAACCTCTGTAGTCTAAGGATAAGACATGATACCCTGCAGCACTTAAAATCT
TCACCAGTTCCACTCTGTTGCTTTTGGCCCTGGTCCCTACATTGCCATGGAGATAGATAA
TAACAGGACGGCCGTCTCCCAGAGTCTCCCGGTACCACTCAGGGCTTCTCCCCGTGGCCT
CCTCCCATTGGCTGGCTGGGAGCGTATGCCAGATGCCCACTGAGACATCCTCCTCTGTGT
TGAGGTAGAAGTTGCATGTGTGGTTGAGCACGTCTTGAGGTCTGCCAAGATCCACGAAGT
ATGGAATTCTCAAAAAGTGAGAAAATATGAGGTGACCCAGTGTCCAGGGGAACATGTAGA
AGATGACAGGCACTGAGACGTAGACAGTGATCAGAAACGAAATAACTCTCTTCATTCTGC
TTCTGGTGAAATGGTTTCCTTCTGCAGCAACAAAGTCGACCTCCTGCTGTCCAGACCAGT
GTGTTTCCTTTTCCTTGTTTCAGTCGTGAAACTGAGGGAGAGTCCTGCAGCACAGCTCTC
CTCCTGCCGCGTAGAGAAAGCCACTCCGAACAACAGAACAGAACACACCCACCAAAGTGT
CAT
>TR39|c3_g3_i1
GCACATCATCGCCATGTACAACCGTATGTGAAATCACTCATAACGAAGTGCCGGAAGGTT
TCGCACAGCTGCATGACACAATCTGACATGTCCTGATGTGGCAGACACCCCCGCCCGACA
CCGAGCAAGTTAAAACAAACACTAAGATTGAGATGCATCCGCCGTTCGAATCGAGTGCGG
GAATTTTCCATGCACTCATCAGACTGTGATAAAACAGGAAACATCATTTCATCAGCGCCT
CTGTTTTGTGCAACGTGCAGTTTACTTTGAGGCTGACTTTCAATCGATCTGAAAACTGTC
CTTTCTCTGGAATATTCCCAACGAATATGCCATGTATGTTTACAGTACAATACAGCAATT
TAATGTCCTTAAATTTCATGAAAGATGTACATCAAAATGAGACATAAAGTTCAGGTGAGA
GTGATT
>TR39|c4_g1_i1
TTTTTTTAACCTTCAAGTTGTACATCGTTTCAGACACAACATCTGCACATGCTTCTGTTT
TCTGAACACTTTTTTTATTGTCAAAGCACCCATAAGTCAAAGCACTTGCATTAGAAATTG
TCTGTTACAGTCATTTAGCGGCAGCACGTATACCGTAAATTGTGAGTCAGTGTGGAGAGC
TGAGAGGTCAAATACTCCTTATTTCATATTTGACATTCCTTTAGTTCAGGACTGGCGGGG
GTTTCTGCATTTCAGGAATTCAGTAGGATGTCAGTAATAGAGCAGCTGACTAAACTGAAT
TTTTAATTACATTCCTGCAACTTTATGCTGTTTGCACTGAGTGACAAAGTCTGTCTACTC
CAGGCAGACTGAAGCCATTTCTAAGATTTACTTGCATCTTTTTCAGTGTCATTACGGAAA
GTTACCAGCCTACTTCATTTGTGATCGACAGCATGTTGTCCTCGTGTTGAAATAAAAACT
TATTGTGTAGTAGAATATGTATAATTAGTGATTTTGTGGCAAAAAAAATAAATTTCTGTT
TGAATCTTTTGGGTTTTATTTTGCTAATTGTACAAAGCAACACTGGACGATGACAGACCG
ACTTCTCTGGAGGATGGAGGGTTGATCTACTCTCTCAGGTTTTGTAGAAATTTCCTGACT
ACTTTTGACAGGTTAGGTGCGTAGCAGATGTTGCTGTGTGACAATCCAAGACTTGCGCTG
>TR39|c4_g2_i1
TGTGTGCCTTGGCAGTCTCAGACGAGCGGCCATCTGATAGCCAAGATGTACACGTTCCTT
CCAGGATTTGAGAGCTTGGTTTGGAGCATAATGGAAAAGAACAACATTGTGTTTGATAAC
ACTAAAAATTTAAAGACCTTGACCAGTCCACTTCTTATCCTGCATGCAGAGGATGACCAC
ATTGTTCCGTTTCACATGGGCCTGAAGCTGCACGAGATAGCCCTCCAGGCTAAGAAGAAA
TATAACACAGACACTCGAGTTGAAATGATCTCTTTCAGCGCAAGTCTTGGATTGTCACAC
>TR39|c4_g3_i1
TGTGTGCCTTGGCAGTCTCAGACGAGCGGCCATCTGATAGCCAAGATGTACACGTTCCTT
CCAGGATTTGAGAGCTTGGTTTGGAGCATAATGGAAAAGAACAACATTGTGTTTGATAAC
ACTAAAAATTTAAAGACCTTGACCAGTCCACTTCTTATCCTGCATGCAGAGGATGACTAC
CTTATTCCGTATCACATGGGCCTGAAGCTGCACGAGATAGCCCTCCAGGCTAAGAAGAAA
TATAACACAGACACTCGAGTTGAAATGATCTCTTTCAGCGCAAGTCTTGGATTGTCACAC
>TR39|c5_g1_i2
GGCAGTCTCAGACGAGCGGCCATCCATTTCAGCCACGTCCTCCACCCTCATGCCAAAGAT
GAACAGGTTCTCCTCTCCAGCCTCCTCGGCCATCTCCACGTTGGCTCCGTCCATGGTGCC
GATGGTCAGAGCTCCGTTCAGCATGAACTTCATGTTACCTGTTCCTGAAGCTTCAGTGCC
GGCAGTGGAGATCTGCTCTGACAGATCTGTGGCAGGTATCACTTTCTCTGCTAGAGAGAC
CCTGTAGTTCTCCAGGAAGATGACCTTCAGCTTGTTTCCCACCACAGGGTCATTATTCAC
CACGTCAGCCACCGAGGTGATCAGCCTGATGATCAGCTTCGCCATGTGATACCCGGGAGC
AGCCTTTCCCCCGATGATCACTGTCCGCGGTACAAAAGGTGCAGTGGGGTTTTTTCTGAT
GCGGTTGTACATGGCGATGATGTGCAAGCAGTTGAGGAGCTGCCGCTTGTACTCGTGGAT
CCTCTTCACGTGGACGTCGAACATGGAGGATGGGTTTATGTTCACCCTGTACTCTTTCTC
CAGGTACTGGGCGAATTTCACCTTGTTGTCCTGTTTCACTTTAGAGACATCACGGATGAA
GGCGGCATCGTCAACAAAGTCATTCAGCTTCTGCAGCTGGCTCAGATCCTTCACGTAATC
CTCCCCGATGACCTCCGCTATGAGCTCGGCCAGGCCAGGGTTGCAGAGGAGCAGCCAGCG
TCTGGGAGTGATGCCGTTGGTTTTGTTCTGAAACTTCTCCGGCTCTAGATCGCTGAAATT
ACGGAATACTTGAGTCTTGATGATGTTGGAGTGTATCTCAGCGACTCCGTTGACAGCGTG
AGACCCCACGATGCACAGGTGCGCCATGTTCACCCTCTTGCATCCGTCCTCTTCGATTAG
GGACATTTTCCTCAGTTTGTCCATGTCATTCGGATAGAGTGCCGCGATCCTATCGAGGTG
GATCTGGTTGATCTGGTAAATGATCTGCAGGTGTCTGGGCAGGAGGGTCTCCAGCAGCTC
CACGGGCCAGCGCTCCAGAGCCTCGGGGAGGACTGTGTGGTTGGTGTAGGCAAAAGTGCG
CCTGGTGAGGTCCCACGCCGTGTCCCAGTCGAGCTTCTCAATGTCCACGAAGATCCTCAT
GAGCTCGGGGATGGCCATGGCCGGGTGAGTGTCGTTCAGCTGGATGGCGACTTTGTCTGG
GAAGCTCTCGAAGGAGCTTCGTCCGGCGTTGCCCTTCTTGGTGGTCTTGAAGCGGCGGAT
GATGTCTTGGAGTGTGGCCGCCACAACAAAGTACTCCTGCTTCAGACGGAGTTCTTTTCC
CTCAAAGAACTCGCGCGGCTGAGTCGGA
>TR39|c5_g3_i2
AAAAAGGCCCAACGGAGGAAGGAACATCGAATGATTTGTAAACATGAAGGCAGCCCTTGG
TCCGCGAAACGGCCTCACATTTTCTTCAGAGCTCGGGCCGTCTCCTCGATGGCCTCTCTC
GGCTCGTTCGGAGCCGGAATCTTCAGGTCGGTCGGCTCGACGCCCCACACCTCAGTGGCG
TACTCTGTGATGGTTCTGTCGCTGGAGAACTTTCCCGTGGCGGCGATGTTCTTGATCACC
ATCTTCGTCCACTCGTTTGGATTCTGATAGAGCTTGCTGACTTTCTCTTGGCATTTCATG
TAGTCTTCAAAGTCTGCAAACACTTTGAAACGGTCATATTTGAAGAGCATGTTAGTGAGA
TCTTTGAAAAGCTCTGGATTTCTGGGGCTGAAAAATCCGCTCGTGATCTGGTCCATCACT
TGTTTAAGCTCTGGGATCTTCTTGTAGTACGACATGGCATCATATCCCTTTTTGTCCATT
TCAGCCACGTCCTCCACCCTCATGCCAAAGATGAACAGGTTCTCCTCTCCAGCCTCCTCG
GCCATCTCCACGTTGGCTCCGTCCATGGTGCCGATGGTCAGAGCTCCGTTCAGCATGAAC
TTCATGTTACCTGTTCCTGAAGCTTCAGTGCCGGCAGTGGAGATCTGCTCTGACAGATCT
GTGGCAGGTATCACTTTCTCTGCTA
>TR40|c0_g1_i1
AGCGCAAACAGAGTGAGGTGCTGAAACGTGAGGAGGCCACCTTCACAGGTACGCCCTAAA
AAAAATACGTGTAAATGATAGTGGATCGGCTCCTTTGGCTGCCAACGCGCTCAAGCAAAA
ACTACAACCATCTCATGCCGACGATGAAAATATGGCAGCTGTAAGAGAAAAGTCCTTCCG
TCGTGTCGGGAGTCTCATGCGGAGTAAATCTGAGGGGACATTGATTGATCTGGATGACAG
TGTTTCAGCCAATGACAACCTGAACGGTGGGTATGTGACACGGTTGAAACAGAACTCCGA
GTGGCCACTGTTACAGCCAGAAGTCGCACTGTCGAAAAATCCCTTTTGGAACAAACTGTC
TGGTTCAAACCCTTTCTTAGATGACATTG
>TR41|c0_g1_i2
AGTGTGCCCCGATTTTTTTTTTTTTTTTTTGGAGCATTAACTCAGCAAACTCCAGACGAC
AGTGTCCAGATCAACTGGTGCCACAGTCTTTCATGTGTTCACTCCTGGGGGAGGAGGGGG
GGGGCTCTGACTTGCCGTCACCGCGGAGGCCCACAGTCTCTCGGGAGGCCAGAGTGGGGT
CGCACAAAGCAGCGCTGAGATCAGTTTTGATGTTTCGGGCGGTGATGGTGATCAAGCTGA
ATTAAGTGTGGTGACGCGTCAGCTAATCCAGTGATGCATCCCGTTGTGTTGTGCGCCTGA
AGAGCAGATAATTGAAGTATGGTTCCCACATCAAACAAGCCATTCCACAAGTCATCCACA
ACACCAACGCCGAAAGAATGTAAAAAGTCAAAAAGCTTTTTGTTTTTGTTTAATTTAGGC
TCTCTGATTCATCAGTGATGTATAGCACAGTTAATGCATCCATTCTGTAAAACATCGTAA
GACATAAAGCTGTATTCATCAATACCAGAACCTCCTCTTGTCCGCCGCTCACAATGTTTT
GAGTTATTTGATCATCAATAAACCCAATTCATATCATTTCATCCAGAGCCAGGAAACGTT
TTTTTTATCTAACAAAAACTGTCAGAATCTCTTAATGGAAGCAATTTCCCCGCTGGCGTT
CATTCAAATAGCACTTTGGACGTCATCTTGTTAACGTAGACCGACCACATTTGAGAGTAA
ATCGCTTGCATACTGTGCGATGCGTCGTCGCCTTCGGTTTTCCCCAAAGGTTGCGGCTCC
TCGAGAAGAATTCCAGTCCTACTAGTCCAGTTCAGAAAGGGAGGGTCAGAAGACAAAGGT
CATGAGACCTGAGGTGTCGGAGGAGAAGTGGTGAGACGGTGATGTCGTCTGTAGCACTTT
TTAAAACTGCAGCGCGCTGGAGTCCCAGACCCACGCACAAACTCCAGGTTGTGACAGTAT
ATGTAGTGTGCGGATGTGCAATTTTGGATTTTAATTGTCTCTGTCATCCATATCTTTTTG
CTTTGTTTCTTAAAAAATGT
>TR42|c0_g1_i1
AAATCTCTCCAGCAAAAAAGGGGCAAAACACTGAAAAAGGTTCCATGCATAGTAATAACA
TTCATCCATATTCCTCCTTAAGTCAGTATAAAAACTATGAATAAAAAATGTCTCTAATGG
TAATGACTGTCGGGCAACAGTAGCAGTGAAATCCAGCCTTTTCGGACGCATCAAGTCACG
CCTGGCTCGCCCCACTCTCCACCGCCGCTGTGTATTATTGCAATTTATTATGGCAAAAAA
TGAAAATGTAATGGGA
>TR43|c0_g1_i1
GTCAACTACAGATAATGCTATATCAGGATACAATTACTTACGTAGAAAGTTTCCTGGTCC
AGAACAGCACACCGGGCCATATCTCTCTGAGCTGAACCGCACGGCCCAAGTTCGCTTTTA
TTTTACTCAAAATATCATTTGATTCATCATCTAGCCTGTCCGCGTAAGGTAGGAGTTTGT
TATATACGATGTCTTTCTGAGGAACAAATCCCAATGTGTCCGACTGTGCCTTTTTCATAT
TACAAATCCCAGCCGGCTAGCTTCAGTGCGCTAGCTAAGTATTCTCTGGTAAACTTCGCT
CGGGCTCCCGGCGCTCGTTGTTGTGCTGCCTGGCTAATGTAACGGCTAGCTGTCCTCTCC
GATGAAGCGTGAGGTTGTTGTGGCCCACACAGTGACCAAGTTATGAGATTCACAAGTTGA
TGACACGCTAGCTAGCCATCTAGCTCAAGTTAAGTTAGATTCCGTCACCAAAGAAACATT
AACATGATTGATGCCATCGTACAAAAATATTAAGGCTAGCGAAAAACACGAGTTTGTCTA
GAGAACGCGCTGGCACTCGAGTTGCTCTCTTTCGGCTAACGTGATCCTAAAAACCGGACA
GCCGGCTAACGGTCGAGCTAGAGTTAGCTCTCTCTCTACTACAAAAGCACAGTCATATCC
CAAGGACTGTCAACGTCGTCGACTGATTCATCCAACTACGGCAGAG
>TR44|c0_g1_i1
ATCTATATAAAACAATTAAACTTGGTTTTCGACTGAAATGCAATAGTTGGTCTAGCAAAC
TAGTCAACGGTAACAGTCCTGATTCATGTGCTGTTCAATAGGAAAACATGCGTCACATCA
GAGAGGATATTATCACATTAAAACGCTACAAAGGCATTAAATCTGCGTAAATACTTTTGA
ATTGGAGCTGTATATTATGGTCGATGAGTAAATCTCATTCTCTCTCTGTATGAAGGTGAG
CTGCCGCCCAAGGTTTTGTCGCTCCGTGTTCGGGCAGCTGTTCACTAGTTCCAGTCGCCG
TCGCCGTCGTCCCTGACGATGCTTTCTGTAAATGACGCCCAGGAT
>TR44|c1_g1_i1
TATAACGATGAATAGAATAGCACCAATTATGACATTAAAGTCCAGCATTACTGTCAAACT
GCTGGTGTCTTCATCCTCTTCCACAGTGATATTCAGATGTAGAAAAACTAATCCGTTAGC
GCATGTACACTCACAGGTGTAGTTCCCACTGTCCACTGGTGTTAAACTGGTCAGGTGAAG
AAATATAGTCTGATTCTCCTTCATAAGTGTGAATCTGGAGTCACATCTATGATCAAAGCC
ACGTCCAGATCGATACAGCAGACGACACTCTGCTCCGTCGTTTCTCTCTGTTCTGATCTT
ACAGACTACGAGCACGATGGGATTCAGCGTTTCATTGGTGCATATTGGAGTGGCATCTGG
TTTGCTCCCAATGGTTTTCACAAGATTCAACTCGCGCGGCTGAGTCGGAGACACGCAGGG
A
>TR45|c0_g2_i1
GGGCTGCTCGCTCTGGGAGAAACAGTAGAAGAGGCCTTTCACTACGTGTACCACTCGCAG
CAAGCGTGTGAAATCCAGGTGAATGCGTTGAGGTGCTGCGGCGTGGACGACCTCGTGCTC
CTGGACAGGGACAAGCTCAAACCCCTGACCCAGGGAGTGGCCGCTGCCGGGCCGGCGGTG
GACAATGAGGTCAAGTGGAAAGTGGGCGAGGCCGAGTTACTCGCGCGGCTGAGTCGGA
>TR45|c0_g3_i1
TGTGTGCCTTGGCAGTCTCAGACGAGCGGCCAATTCAACGATGAACTTGTGCAATAAGAA
AAAAAAAAAACCCCTCACAAATACATAACTGTAATCTGATGTTTTCATAATCTTCACCGC
CTTGTAGTCCTATGATATCCATTCTTAAACCCCATCAAAAATATGGGTAATAACAACCAC
AAATATGCAGTTTTTGTTTGAATTCATTTTGCTGAGCCCTTCAGGAGTGGTCAATCACAA
ATTCTCACAGGGGGGGGAAAAAAAACATCCATTATACCATCTTGGAAAAACATTCACATA
AAATAATAGCTGTGAATGAGGGAAGATGTGTAAAAACAACACGGTCCTGGGAGACTTTCT
GACTAAATGATAGTCATTCGTCTTATTTTACTCCCCTTCAACAAGCTGAAAATACACAAC
GCAATTCAGATGTTTACCTAACAAAACACTAATTGTTTTCACAGTAACCGCCCTCAGGCT
TCTGTTTTTTCTTTCTCTTCCTTCTTTTTCTTGCTCTTTTTCAAGAACGAAGGGGTGCGG
AACTTCTTTTTCTTTTTCTTGGGGGACTTGGTTTG
>TR45|c0_g4_i1
AACAGTTACGGAAACATATGCCAGCTTTTATTACGTCAGGTGGAAGGCAATTTTAAAAGG
AATGACTTTGAGGCAAGGTGACTGCAATGTAAAGCACTGGGGAAAACAACCCAGGCGACA
CAAATAGCAATGTAAACAGAGAAAGCACAAGCGCTATGCACACAAATTACATAAGTAATA
CAATTTGTAAACACAATGCGCTGGGCATCGATGTGAATAAAAAAAATGATGAAGGTGGTG
TTAAAATATTGTTATTAGATTGTACTGTCACATTTC
>TR45|c0_g5_i3
GTATACTGAAAGCTAAGAAAATTGTTTTAACAATTTTAAAATTTAACAATCACATTAGTA
GTGCAACAGTGGCTGGACACATTAAGACGTTTAGCCTTGTAAGAAGTACGATTTGTATCT
GAATCTATTCATAGTTATATTATCCTGTAATAATATATGTTGGTTTATATTATAGGTATT
ACAATATAGTGTTTGATAGTTAAATAAATGATTTGATAGTCTTAACATATTTACTTTACA
TACTAACTCTTATACTAAACATGCTGTGACTGATAATTCAATAATAATTCATGTTGTTTT
TACATTCATGTCAGTGGTATTGTTCCCATGGTTGCTGCTTTATTGTAATTGTG
>TR45|c0_g6_i1
CAGTCTCAGACGAGCGGCCACCCTCTCTCCCATAATGACGCCAGCTAAACAAGACTCAAT
TCCCAATGGGAAAGACCACTTGGCAGAGCTGGAGGAGGATCTGAGCATCGAGGTATCCAA
GCTGAGCGTGAGCACTTCGGAAACGGTGGAAATCTCCATCACATCGAAGGAGAAGACGGG
GGAGGCTCAGACCCCGGAGAGCCAAACCAAGTCCCCCAAGAAAAAGA
>TR45|c0_g7_i1
GGGCTGCTCGCTCTGGGAGAAACAGTAGAAGAGGCCTTTCACTACGTGTACCACTCGCAG
CAAGCGTGTGAAATCCAGGTGAATGCGTTGAGGTGCTGCGGCGTGGACGACCTCGTGCTC
CTGGACAGGGACAAGCTCAAACCCCTGACCCAGGGAGTGGCCGCTGCCGGGCCGGCGGTG
GACAATGAGGTCAAGTGGAAAGTGGGCGAGGCCGAGTTCGAGTCCCTCATGAGGATGCTG
GACAACCTGGGATACAGAACGGGCTACTCGTACAGGAACCCCATCGTCCGTGAAAAGCCC
CGCTCCAAGAATGACGTGGAGATCCCTGCCACGGTGTCAGCTGTGCCACCGGAGGACAGC
GAGCTGGGTCTGCGGAGCCCCTTCAAGTTTATGGTGCAGAAACAGCAGAGAGAGAGGACC
CGGTGGCTCAACTCGCCCAACAGCTACTTGAGAGTCAATGTTCCCGAACAGTCACCCAGC
GGGGATGTCAGCCCCAGGACGAAGACCATGTGGATGAAGTCTTCCCAGCCGGGCAACAGC
GTCGGCACACCGATAAAGATTGAGGACCCCAACCAGTTTGTCCCACTCAACACTGACCCC
ACAGAGGTGCAGGATAAGAGGAACCGGATAAAAGAACAGCACAGAGGGGACCAGATGACT
CCCGGACCAAAGTCTCAGTTACTAGCAGGCATTGTTGTGGACACCATCCCAGGACCCGCT
TTCATCATTGAGGATGAGGAGCACACTCGCTCTCTTCCCCCCAACCCTTTCAATAATCTG
ACGGAGAAGGAGCTGGAGGAATACAAGAACACGGTCGAGAGAAAGCAGCAAGGCCAAGAA
GAAGATGATGATGCCACTGATGCAGATGAGATGACAACATTCGATGGCTCTACTATCTCC
CTCTCCCTCTCTCCCATAATGACGCCAGCTAAACAAGACTCAATTCCCAATGGGAAAGAC
CACTTGGCAGAGCTGGAGGAGGATCTGAGCATCGAGGTATCCAAGCTGAGCGTGAGCACT
TCGGAAACGGTGGAAATCTCCATCACATCGAAGGAGAAGACGGGGGAGGCTCAGACCCCG
GAGA
>TR45|c0_g9_i1
GCCAAGCCTGAATCAAAAGGAAGTTGAAACGCGATGGATGTTATGACTCATTTTGTCCAA
ATAGTTGATGGCAATACGCTGTGGAACGCTTGTCTTCATAGCCACCGTTAAGAGTTTGAT
ATAAAGTATATTAGATGACCATATATTTACATCCCAGTCAATAATGTGAATGAGTTGTTT
TGACCCAAAGGGAGTGAACTCTTTGCCTTTGTAAATAGTTTGTGAGGTTCTTTTGTCAAA
CGCTAAACCAAATGTTAAGCAATGAAACATAGAAATGTGACAGTACAATCTAATAA
>TR46|c1_g1_i1
CACATGTTAATATAAAACTTTAATGATGATTGATGCAAACATTTGGCATATGAATAACAA
CCTGTCTTTCGCTAAATGTACACCACTCAAACAGACAAATTTACTTACAAGAACTTGAAT
ACATTACTATAAAAGCAAGTTATATTGTACTGTGCAGTATAGTTTCTTGTGACTGCTGCA
GTTGACACAGGGGGTAACACCTTGAGCTGGAGATGAAATGCTCTTTCACAGGACAGAGAA
TTTGAATCAAAGAAAATATTTTTTTTATCATTCGCTTTTTTATGCTGCATTGACCACATA
TGTCAACATCTAACAATGAATTTCGTCTTAATGTTGTGTCACAGTTTTTGTGTTGAAATA
TACTGCTGTTGCACTTGAAACTGGACCTTGACAAATATGTTTTGCACACTTTTCTTAAAA
GCAGGTATGTGTGAAAGAAAGGGGATTTGAATGTGAAACCACAAAAGATATTTACAGCTT
AATTTAAAGCCATATGCCCCTGGTATACCACCATAAACAAGTTATATACATTGAATAAAA
ATAGAACAAATATTTAGCAAAATAAAAATGTTGTAAAATATTTTTGTTGGCTGAGTCCAC
AAAATTTAAGCAATAAAAAGTATCAAAAATAGGCATTTGTTGTTCAGCAGTC
>TR46|c1_g3_i1
TCAGAAACAACCTTGCTCTGAATTTCTTTCCCACAAAGGCATACAGCACTGGGTTGATGC
AGCTGTGGAGCAGGACCAGACTCTGGGTGGCAAACATGGCCTGATCCACTGCCATCCTTG
CTGGGCACTGGTATGGAACGAGCTTTGTCCTGAAAAACGTGTCCGTCATCACCGCAATGT
GGTACGGTGTCCAGCAAAGCATGAAGGCAACAACCACGAACACAATCACTCTCATGGCTC
GTTGCCGCTGAAACTCCCCACGGATGTGCAGGAGGCGCTTGACGGTGACTCCATAACAGG
GAAGCATGATGGCCAAGGGGATGACAAAACCAAGAGTGTGGCGAAGAATTCTGGTGGCCA
GCCGCCACACGTCAGCGTTGATGGGATCGTACCGTTCAGCACACACGATCTGACTGGAGG
TTTGAGAAGGGAAGGCAGAATTGAAAAGCCCAGGCAGAGACAGAAGTGCTCCAACGATCC
AGACTGCAGCACA
>TR46|c1_g4_i1
GTCTCCGACTCAGCCGCGCGAGTCTGGCTCTGGTCACTGATAATCTCTCTGTGACGCCCA
TCTTCCTCATTATCAGAAACAACTTTGCTCTGAATTTCTTTCCCACAAAGGCATACAGCA
CTGGGTTGATGCAGCTGTGGAGCAGGACCAGACTCTGGGTGGCAAACATGGCCTGATCCA
CTGCCATCCTTGCTGGGCACTGGTATGGAACGAGCTTTGTCCTGAAAAACGTGTCCGTCA
TCACCGCAATGTGGTACGGTGTCCAGCAAGGCATGAAGGCAACAATCACGAACACAATCA
CTCTCATGGCTCGTTGCCGCTGAAACTCCCCACGGATGTGCAGGAGGCGCTTGACGGTGA
CT
>TR46|c1_g6_i1
TGTGTGCCTTGGCAGTCTCAGACGAGCGGCCACTCATCTTTGTGTTGGCGATTCCTGGAA
ATCTGGTCGTGGGGCTGGTGATCAGTCGCAGCGGGCAGACGCTGACTCCCTCTGACCGCT
ATCTGTTCCACCTGGCAATTGCCGACCTCTTGTTGGCCTTCACCCTCCCGTTCTGGGCCA
CGTCTGTTACGCAGGGCTGGGTGTTTGGAGACGCCATGTGCAAGATTGTCGCCATCCTCC
AAGAGCTGAGTTTCTACTCCAGCATCCTCTTCCTGACTTGCATCAGCGTGGACCGTTACA
TGGTGATTGTGCGGGCGATGAAGTCACAAAAGGGCAACCGAGAGTCAGCCAGCAAGGCAG
TTTGTGCTGCAGTCTGGATCGTTGGAG
>TR47|c0_g1_i1
GATCGCTGTAACGGGGTAATTACTCAGGACTCATTCTATGAAAATGTTGCCCGTGCACGG
CAGTTGCATGGACAAAACCACCGCCACCCCCACCCCTCCACCCCTGCCTCCCACCCCCTG
AGCAGCGGACAAGCAGAGCAGAACAGCGATGTAATGACTCCGAAATGCAAAGTGCCCTGA
CCAACAGAGCATTCACCTGAGGCTATGGAGGTTTAATTTCTTGCGTGCCTGAGTGTGATA
AGTGGCAATCCAAATGTTGTGACTTTCCTTCAAGCGCTGTGGAGGCCAGCCAACTGGAGC
ACAAGTATAC
>TR47|c1_g1_i1
TTTTTACTGAAAACAGCTGCATGTTGCTGTCAATAATGAGTTGATGAGAGCGGTGAGAGT
GTGTTTGTCATTGCAAGCGAGCTATTTCACATTCCATATATTCAATTTGACTCATTCTTG
ACATATAGGCAGCTTCAGTGAGGGGTTTAAAGGACCAGTGCGTAACATCTGGTGGCATCT
ACAGTAGGGGTAAAGTTGCAGACTATAACCATCTCGCCTCACCGTTCCCGTCCAGGAACG
CCGGTGGCTCCCTAGAACCAGTGTTTGGTTTGTCCATTCTGGGTTGCTGTAGAAATATGG
TGGTGCAACATGGCGATGATACCCAGGTGATTATACACTAATGGCAACATACCTATAAAT
ATTATATTTCATTTCTACCAATAAACCCTCCTAAATCCCGCAATTAGTACACCCCATTAA
AACACATCAACAGTTTGATGATGACCTCCAGGGCAAGACAGGACAGCAAAGGCTCAGTCA
CCACACATCTTAAACTCAAGCAGGAATGTCATTTGCCTTTGTTAAAATATTCACTTCGAG
ATGCAATATTTCTTTCTGAGTCAAACCATCCAAGACACTGCCAAGCAACCCCTCCCAAAA
AAAGATATCATCTGTAGATTGTGTCACTGCTGTCTTGCTTGTCTTAATAATTGATGCCTG
CCTGTGGCCGCTCGTCTGAGACTGCCAAGGCACACA
>TR48|c0_g1_i1
GCAGGTAAAGCACAGCATGTGTTTGCACTGGTAAAGACTCTGATCCCTCATCGTGGCTTC
CGGTCACATCTGACTTTGGCTAATCTGGGGATTGTCGACGACTCCTTCAAAGTACACTTA
CAATGGCAGCTCTTGGTGGGATTATGAAGGATGTGAGAGCACACAGCCTGAATGGGGTCG
ACTGGAGACGTTGATCCAGCTCACTTGCTTGAGCCTTTTCGGACTCCTCCAATCGCTGTC
ATTCGTCTCGTATTGTGACTCCAGGAAGGAGCCGTACAGTACGTGGCATTTGTGCGGTGA
TACAGGTTGTCCTCTCTGGCCTCGGCAGTCGGTGGACCCTGACACGCGTTCTCCTTCGGT
CTCAAGAACAACATTGTGTTTTGCGCCTTTATCTCCTTTCACCTTGGTTCAATTGCACT
>TR49|c0_g1_i1
CAAAACAAAATACGAGAATTAACTTCACTGATATTTGCACTAATAGCACTACATTATCAT
CCAAAGAAAAATAAATGTTGTCACTGTACATATTTGTAGCCATGCACTTATTAGCTTATA
ATGATTAGCAATGATAAGTGAGTTCCTACCAATCATTCAAGTTCACAAATCGCCTCTGTG
GTGCGTAAATCACCAATAAATGCTCCACACGAACAACTACTGTGGTGAGTGTAGCTCGAT
CTTTCCCTGTATTCATCGCCCTGCTTGTAGTAAACTTTCCCACAGGGGCACTTCCATTCC
TGCTGGGGTGTTTTTTGGCTGTTTTCCTTCTCTAGTTGAACAAAGGGGGCCAGGTCCCAG
TTGTTGAGGCTCATCTTAATTGT
>TR49|c1_g1_i1
AACACTATGGGGAGTGCGACAGTGGCCGAGCATTCAGACCAGAGGCTGAGAGACCAGAAA
CGGGTGACTAAAATCAGCAAAAATCTGTTTTCTGACCAAACAAAGACAACCAAAGAACAA
CAACGGAGATCTTTGTTCAGCACTGAATAATAATCAAGAAAGATCAAATCAGGACTTCCT
GTTTTGGAAAACATGTCGGACATAATCCAAAAGGACCCAGAAGTTATCCTCTGCGACATG
TGCACAGAGGAGGACAGGAAACCAGCACGGAAGA
>TR49|c2_g1_i1
CAATGGTCCAGTCAAAGTCTTGGGGAAGACTGACCATCCACCCCTGGAACTTAGGAACTG
ACTGACTACGGATCAGAAGAGTGGCAGAGCATGGCCCCAGCCAGCTATTGTAGAAAACCT
TCCTGTTGTCTTTGGACAGTGACATGCTGTGGCCCAAAGTCTTTGAGTCAAATATCAGGT
CTGAACTAGTTGGAACGAGCTCCTCATGGTTTTCTGGGTCAACCAGGCTCAACAGG
>TR49|c2_g2_i1
CAGGTCGTGGTACAGCCTCTTCTCCAGTTGTGCCCTGATGTGTGATCAAAGCAGAGGAAA
CCCTTCGCTGTTTCTTTGTTTTGGTCTTGGCAGTTTTCTGCAGCCTGCCAAGATCAAAAC
TTACTTTAACTTTTGGTACCTGTTGGAATCCCTCATTCCTACGAAAAGTGTGAGGATCAT
CATCTTCATCATATTCTGTTGTGAGAGAGCTGAGCTGATTACCTTTGCAGCACAGACCAT
AGACATGTCCATCCATCGGATTCATTGCAGACTGTTTGTCACATAATCCAATGGTCCAGT
CACAGTCTTGGGAAAGAATGAACATCCACCTCTGGAAGTTAGAAAGTCGCCTCTGGAGTG
TATGAATTGACTCGGTACCACGGATCAGAAGAGTGGCAGAGCATGGCCCCAGCCAGCTAT
TGTAGAAAACCTTCCTGTTGTCTTTGGACAGTGACATGCTGTGGCCCAAAGTCTTTGAGT
CAAATATCAGGTCTGAACTAGTTGGAACGAGCTCCTCATGGTTTTCTGGGTCAACCAGGC
TCAACAGG
>TR49|c2_g2_i2
CAGGTCGTGGTACAGCCTCTTCTCCAGTTGTGCCCTGATGTGTGATCAAAGCAGAGGAAA
CCCTTCGCTGTTTCTTTGTTTTGGTCTTGGCAGTTTTCTGCAGCCTGCCAAGATCAAAAC
TTACTTTAACTTTTGGTACCTGTTGGAATCCCTCATTCCTACGAAAAGTGTGAGGATCAT
CATCTTCATCATATTCTGTTGTGAGAGAGCTGAGCTGATTACCTTTGCAGCACAGACCAT
AGACATGTACTCGCGCGGCTGAGTCGGAGAC
>TR49|c2_g3_i1
GTTCATCTTAATTGTGATTATTTCTTCCCTCTGGTGCGGTCCGGCTCTGCTGAAGAACGA
CAGCGAGGAAGCAGCAAAGTTGCAAAATACTTCCACAGTTACAGGTACAGTCTCTTCTTC
ATTTGTACCCTGATATGTGATTAAAGCAGAGGAAACCCTTCGCTGTTTCTTTGTTTTAGT
CATGTCAGTTTTCTGTTGTCCAGAACCTGGTGAACTGCCTGATGCATCACAGCAATCATC
AGACTCTGTTGTGAGAGAGCTGAGCT
>TR49|c2_g4_i1
CAGGTCGTGGTACAGCCTCTTCTCCAGTTGTGCCCTGATGTGTGATCAAAGCAGAGGAAA
CCCTTCGCTGTTTCTTTGTTTTGGTCTTGGCAGTTTTCTGCAGCCTGCCAAGATCAAAAC
TTACTTTAACTTTTGGTACCTGTTGGAATCCCTCATTCCTACGAAAAGTGTGAGGATCAT
CATACTCGCGCGGCTGAGTCGGAG
>TR49|c3_g2_i1
GTTTTGGAACTTTGCTGCTTCCTCTCTGTCCTTCTTCAGCAGAACCAGACAGCATCAGAG
GAAAGAAATAATCACAATTAAGATGAGCCTCAACAACAGGGACTTGGTCCCCTTTGTTCA
ACTAAGACAGGGAAACAGCCAAAATGTGCCCTGGCAGCAAGGGATGTCCTCCCATGTGAG
GACCATTCGCCAAGCATTTCCTTTCCAGCCTGATTACTCTGGAGCATTTAATGGTGACGC
ATGCATCACAGAGGTGGTTTGTGAACTCCAATAACAAGTGGCAACTTTCTCCTATATTCA
TAGCTAATCATGTAAAGCTAAGAGTTGCATGGCTATAAATATCTTTCGTAATGTCTTTTG
CTTTCATTGGATAAGGATGAATCTCATAGATAAATGTTATATTGTTGTCAAATGAGACTA
GAGTGCAATTACTGCATTTACTCGCGCGGCTGAGTCGG
>TR49|c3_g2_i2
AAATAATCACAATTAAGATGAACTCCAACAACAGGGACCTGGTCCCCTTTGTTGAACTAG
GAAACATCCAAAGTTTGCCCCAACAGCAAGGAGCGTTCGCCTTTGGCGGCACCTCACTCT
CTTTCCAGCCATCTTACTCTGGAGCATTTGATGGTGACACATGCTTCACAGAGGTGGTTT
GTGAACTCCAATAACAAGTGGCAACTTTCTCCTATATTCATAGCTAATCATGTAAAGCTA
AGAGTTGCATGGCTATAAATATCTTTCGTAATGTCTTTTGCTTTCATTGGATAAGGATGA
ATCTCATAGATAAATGTTATATTGTTGTCAAATGAGACTAGAGTGCAATTACTGCATTTA
CTCGCGCGGCTGAGTCGG
>TR49|c4_g1_i1
AAGGCTACAAATAGGAACAGTAAGGAATAATTTTTACTTTTTTTGCATGAAGATAAGAAA
TATTAAGAAATGAAAATGTAGTGCTAGTAGTGCAAATATCAGTAAAGCTAAAGCTGTTAT
TTTGTTTTGCTTCTTATGTGCACAAGATCATTTTGTTTCATTGTTTTCCTGCTCCCCATT
TAATGGCGTTTGTCTCCATCTACTGGTGTCTCCTTGTCTCATACATACATTGGGAGCGAT
TGATCAATAATAAAACACATGACAGTGCAAAACTTAAACAAGTGATGGAAATGATGGAAA
TGAGTTCAGCTCTTCATTGCCATGTCATGTGTGCGCTCTAAGTACTGTAGTGCAGCATTC
AGTATATACTGGTCCATGTATAAATTCTCCTAAAATATAATTCACCCGAGTATTTAAAAA
GATTGCGGAAGATACATTAAGCAGTTGTTGGTGCTGAAAACAATGACTGACACTGTGGTT
TCAAAACATATCCATGAGGCAGTAACAGAAACTAAATGTCAGACTATCAAATCTCAAA
>TR49|c4_g2_i1
GGCAGTCTCAGACGAGCGGCCAATAAGTGACAAAGGCTTCCATTATGATGTCGGCACAGA
GCATAGAGAAATGTTTTAGATACTGTTTTTTGTGTGCATACATGAGAAAAGGGCAACTAA
GGACTTTGCATTGGAATGACGCAGACAGCAGACTTGCTGCTCCAGCTCACACCTTACTGT
CTGGAGACACACCGACCCCTGAAACACTTTGTGGCTTGTATGGATAAAAGTAACATTCAG
AGTCTAAAGTGACTCAGAGTCTGTAAGGTCAGAACTAAAATGGCATTGAAATTTCAATTA
AATGAACCGTATTAAAAAGAACCGTAACTTATGAAAACGAATAAGGACAGAAAGAGGGCA
GCGCTTAAGTGTTGATAACTCGCGCGGCCGAGTCGGAGACACGCAGGGA
>TR49|c4_g2_i3
AAATAATTTAAGACATTTGCCATTATAAGTGACAAAGGCTTCCATTATGATGTCGGCACA
GAGCATAGAGAAATGTTGTAGATACTGTTTTTTGTGTGCATACATGAGAAAAGGGCAACT
AAGGACTTTGCATTGGAATGACGCAGACAGCAGACTTGCTGCTCCAGCTCACACCTTACT
GTCTGGAGACACACCGACCCCTGAAACACTTTGTGGCTTGTATGGATAAAAGTAACATTC
AGAGTCTAAAGTGACTCAGAGTCTGTAAGGTCAGAACTAAAATGGCATTGAAATTTCAAT
TAAATGAACCGTATTAAAAAGAACCGTAACTTATGAAAACGAATAAGGACAGAAAGAGGG
CAGCGCTTAAGTGTTGATAAATGCGTCTGTTCACTTGTGTTTACACGCACAAACAGCATC
TGGGAGTCAGACAGGCAGTGTTGTAGATTTCTCCTTCCATCTAAAGCAGGACCGAGGTGG
ACACTCAGCCTGTGTTGCCAAAGACGGTGTTGAGCTGTTGGGTGACCCTGATGAAGGTGG
TCCTGCGGCTCAGCTCCTTCAGTTTGCCCGCCCCGACGTAAGTGCAGGTGGAGCGGACCC
CGCCCAGGACGTCTCGTATTGTCTCCTCCACTGGACCTTTGTAAGGAACTTCGACTGTCT
TCCCCTCTGACGCTCTGTACTCAGCCACGCCGCCCGCATGTTTCTTCATCGCCGTGTCAG
AGCTCATTCCGTAGAACAGTTTGAATTTCTTGCCGTTTTTCTCAATAATCTCCCCTCCGC
TTTCCGAGTGGCCGGCAAGCATACCGCCCAGCATCACAAAGTCTGCTCCAGCACCAAAGG
CCTTTGAGACATCTCCTGGGCAGGTGCATCCACCGTCAGAGATGATGTGGCCGCCCAAGC
CATGAGCCGCATCTGCACACTCGATCACAGCGCTGAGCTGAGGGTACCCCACCCCCGTCT
TCTTGCGGGTGGTGCACACAGAGCCTGGTCCGATGCCCACTTTGATGATGTCAGCGCCGG
CCAGGATCAGCTCTTCTACCATCTCGCCTGTCACCACGTTTCCTGCCATTATCGTGTGAG
AGGGGAACTTCTCCCTGACATCTTTGACAAAGTGAACAAAGTGTTCAG
>TR49|c4_g3_i1
CTATGGTCTGTGCTGCAAAGGTAACAAGCTCAGCTCTCTGACAGAATATGATGAAGTTTG
TATTGATCCTGACCCTTTTCATCGGAATAAGTTATTACATTCATCACAAAGGCAGGCAAG
ATATTATGATGATGCGCTGTCAGTTCCTGCCATGACCAAAACAAAGAAACAGCCAAGGGT
TTCCTCTGCTTTGTTCACAAATCAGACCACAAATGAGGCTGTACCACGACCTGAAATGGT
GGAAGTGTTTTGGAACTTTGCTGCTTCCTCGCTGTCCTTCTTCAGCAGAACCGGACAGCA
CCAGAGAGAGGAAATAATCACAATTAAGATGAACTTCAACAACTGGGAACTCATC
>TR49|c4_g4_i1
CAAATCTGAAGATGTGGAATGTTTTTATTGGTTGGTTAAAACATGACGTGAGAAACTGAA
TTTCACAGATCATATGAGAACAGCTTTAAATAGGTTAACTACAGACAGTGTGTGAAGTGA
AACCATACCAAATACTGATGCTGTAAAGTAACTAATCCCAAGAAATGACCACTTACTTTA
AATGCTATGATGAATGATACATTAACTCAAATGTGCACTAACACCAGACCCTCACAAACT
TTGGTATTGACCAGGAGCAGCTAGAACCAGAGAAGAGAAAAGCTGCATATACGTATTTTC
ATATTGAATGACACATGTGCTATGAGTTCAGCTCTTCATTGCAATGTCATATGTGCGCTC
TAAGTCCTGTACTGCAGCATTCAGTATATACTGGTCCATGTATAAATTCTCCTAAAATAT
AATTCACCCGAGTATTTAAAAAGATTGCGCAAGATACATTAAGCAGTCGTTGGTGCTGAA
AACAATGACTGACACTGTGGTTTCAAAACATATCCATGAGGCAGTAACAGAAACTAAATG
TCAGACTATCAAATCTCAAA
>TR49|c4_g5_i1
CTTAAAATTTTACTTGCTTTATTATTTGTTGGAGCGTTCACAATGTATACATAAAAAACA
TAAATTCCTTGTTGCCATTCTGACGTAATAAAGTCTTGCTCTCCAAGAAAACATAAGAGC
AATAGTTTCATTCACCACCAGCAGATGAACACCTAATGCTGGAAGGTGGAAATAGGTAGA
AATGTTGCTGTTAAAGCATAAATTCCCTTGTTGCATACATTAGAGGCAACACCAAAAACA
AATAAATGAACATGAATACAATTAAAAGACATTTGCTTAAGATAATACATTATACAGTAT
AGTGTATGATGTGCATTTTGAACACTAAAAATAATCACAACGCTGGGTTATTACAGATAA
TTGCAGTAATTGCAATATAGCTTGGGTTAGGGTTAGGAGAAGGCTGTGGAGAAGGTCCTC
ATGTTGTGTAGGCGGTGCTGGTCTTCAATGGCGCAGGAGACACACACACAGGTCATGTCG
TCCAAGCAGTAGTACTCCAGGAGTTTGCCATGTTGGGGGCATTAAGTGGTCCCACATAAA
GACATGAGTTCCGTTAAAGGATGAGTTTGTAGTAAGACAGGAGTGGTCAGGTGGGCCTGG
AGGTGCTGGACGCACATGGAGATCTCACATTTCATTGCAGGTCTTCCGTGCTGGTTTCCT
GTCCTGTACATGCAGCTGCTGCTGCGGCTGATTAGGAACATTTACTGTTTTCATATTAGA
GATTCAATCATTCCATTACTTGTTTAAGTTTTGCACTTTTAATGATTTATAATTTGAGAT
TTGATAGTCTGACATTT
>TR49|c4_g5_i2
GGTGTCCTTCTCCTTCTCCGCTGCTTGCAAGCTGCTCTTGCTGGTTTTGATGGACACCAT
ACGAGCAGAGACTGAACTCTGGACACTGGTCAGAGCAACATCTCGCAGGCTCGTCACGGC
CTGAATGAGACGCAGACTAGAGCGACCCAGCTTCTCTCTTTCACTCTTCTCCCACTTCTC
CAGACTCACATTCTCATCATCTGTTTTCACCAGTAAGGCCTGCTGCTCAGTGTTGAGCTT
TTCCATCAGCTCTTTGTGAGCCGTGGAGAAGGTCTTCATGTTGTGTTGGCGATGCTGTTC
AATGTGGCCGCTCGTCTGAGACTGC
>TR49|c4_g5_i3
GGTGTCCTTCTCCTCTTGAGCTGCTTGCATGCTGCTCTTGCTGGTTTTAATGGACACCAT
ACGGGCAGAGACTGAACTCTGGACACTGGTCAGAGCAACATCTCGCAGGTTAGTCACGGC
CTGAATGAGACGCAGACTAGAGCGACCCAGCTTCTCTCTTTCACTCTTCTCCCACTTCTC
CAGACTCACATTCTCATCATCTGTTTTCACCAGTAAGGCCTGCTGCTCAGTGTTGAGCTT
TTCCATCAGCTCTTTGTGAGCCGTGGAGAAGGTCTTCATGTTGTGTAGGCGGTGCTGTTC
AATGGAGCAGGAGACACACACACAGGTCAAGTCGTCCAAGCAGTAGTACTCCAGGAGTTT
GCCATGTTGGGGGCATTTAGTGGCCCCACACAAAGACATGGGCTCAGTTAAAGGATGAGT
TTGTAGTAAGACAGGAGTGGTCAGGTGAGCCTGGAGGTGCTGGACACACATGGAGATCTC
ACATTTCATGCAGGTCTTCCGTGCTGGTTTCCTGTCCTGTACATGCAGCTGCTGCTGCGG
CTGATTAGG
>TR49|c4_g5_i4
GGTGTCCTTCTCCTCTTGAGCTGCTTGCATGCTGCTCTTGCTGGTTTTAATGGACACCAT
ACGGGCAGAGACTGAACTCTGGACACTGGTCAGAGCAACGTCACGCAGGTTAGTCACAGC
CTCAATGAGACGCACACCAGAGCGACCCAGCTTCTCTTTTTCACTTTTCTCCCACTTTTC
CAGACTTACATTCTCATCATCTGTTTTCACCAGTAAGGCCTGCTGCTCAGCGGTGAGCTT
TTCCATCAGCTCTTTGTGGGCCGTGGAGAAGGTCTTCATGTTATGTAGGCGGTGCTGGTC
TTCAATGGCGCAGGAGACACACACACAGGTCATGTCATCCAAGCAGTAGTACTCCAGGAG
TTTGCCATGTTGGGGACATTTAGTGGTCCCACATAAAGACATGGGTTCAGTCAGAGGATG
AGTTTGTAGTAAGACAGGAGTGGTCAGGTGGGCCTGGAGGTGCTGGACACACATGGAGAT
CTCACATTTCATGCAGGTCTTCCGTGCTGGTTTCCTGTCCTGTACATGCAGCTGCTGCTG
CGGCTGATTAGG
>TR49|c4_g6_i1
AGCAGCGGAGAAGGAGAAGGACACCTTCAGATTCCTGCAGATGTATTCTCAGGTGCATCA
GGATGTGGAGAAGGCCAAAGCTGTGGATCTGAGAAAAGGCTTGGAGCCTGGCAGTGATCG
TGACAAACTCGTTCAGGAGATAAGACAGAATGGTGAAAAAATTGTGGAGGAAGCAGGCCT
CTTCTGGGGTTCCCTGTTGACCCTGGTTGACCCAGAAAACCACCAGGAGCTCGTTCCAAC
TTGTTCAGACCTGATATTTGACCCAAAGATTTTGAGCCCCAGCATGTCACTGTCCAAAAA
CAACAGGAAGATTTTCTATAGCAGCTGGCTGGGAGCATGCTCTGCCACTCTCCTGATCTC
TAGTATCCAGTCAATCAATATCTTCCAGAGGTGGACGGTTTGTCTTTCCCAAGACTTTGA
CTGGACCATTGGATTATGTGAGAAAAAGTCTGCCAAGAACTTAAAGGATCCCCCTGTCTA
TGGTCTGTGCTGCGAAGGTAACCAGCTCAGCTCTCTCACAACAGAGTATGATGACTGCTG
TGATCCACAAGTCAGTTCACAAGGTTTTGGACAGCAGAAAACTGAAATGCCCAACACAGA
GAAAAAATGCAGGGTTTCCTCTACATCAATCACATATCGGGGCACAAATAGAGAAGAGGC
TGTACCACGACCTGAAACGGTGGAAGTGTTTTGGAACTTTGCTGCTTCCTCGCTGTCCTT
CTTCAGACTCGTGCGGCTGAGTCGGAGACACGCAG
>TR49|c4_g6_i2
AGCAGCTCAAGAGGAGAAGGACACCTTCAGATTCCTGCAGATGTATTCTCAGGTGCATCA
GGATGTGGAGAAGGCTAAAGCTGTGGATCTGAGAAAAGGGTTGGAGCCTGGAAGTGATCG
TGACAAACTCGTTCAGGAGATAAGACAGAATGGTGAAAAAATGGTGGAGCAAGCAGGCGT
CTTCTGGGGTTCCCTGTTGACCCTGGTTGACCCAGAAAACCACCAGGAGCTCGTTCCAAC
TTGTTCAGACCTGATATTTGACCCAAAGATTTTGAGCCCCAGCATGTCACTGTCCAAAAA
CAACAGGAAGATTTTCTATAGCAGCTGGCTGGGAGCATGCTCTGCCACTCTCCTGATCTC
TAGTATCCAGTCAATCAATATCTTCCAGAGGTGGACGGTTTGTCTTTCCCAAGACTTTGA
CTGGACCATTGGATTATGTGAGAAAAAGTCTGCCAAGAACTTAAAGGATCCCCCTGTCTA
TGGTCTGTGCTGCGAAGGTAACCAGCTCAGCTCTCTCACAACAGAGTATGATGACTGCTG
TGATCCACAAGTCAGTTCACAAGGTTTTGGACAGCAGAAAACTGAAATGCCCAACACAGA
GAAAAAATGCAGGGTTTCCTCTACATCAATCACATATCGGGGCACAAATAGAGAAGAGGC
TGTACCACGACCTGAAACGGTGGAAGTGTTTTGGAACTTTGCTGCTTCCTCGCTGTCCTT
CTTCAGCAGAACCGGACAGCACCAGAGAGAGGAAATAATCACAATTAAGATGAACTTCAA
CAACTGGGAACTCATC
>TR49|c4_g7_i1
CCTTACTGTTCCTATTTGTAGCCTTAGCTTTCTACAATGATTAGCAATGATGAGTGGGGT
CCTACCAATCATTTAAGTTCACAAATCACCTCTGTGTTTAGATCCCCAATAAATGCTCCA
CAGGCACAATTGGTGTGGGTAGAGTAGCTGCGAATTCCATCCCTGTATTGATTGCCGTTC
TTGGAGTAAACCTTCCCACAGGGGCACTTCCATTGCTGCTGGGTTATATTTTGACTGTTT
GCGTTTCCTAGTCGAACAA
>TR50|c1_g1_i1
AAATCAAATTATTATGAAATGATTTTATTCTTGGGTGGATGTTTCACAATTTGCTGGGCT
CAAATCAGTCAAAATGGGCCAAAGGGATATACTTTACCTTGAGAAAAAGGGTTTAATGTA
AACATTAGAAATAGATGGTACAAAGCACAGACTAGCCAAACTAACACTTCAATGGTTAAA
CAATCCTTCAGCTGCAGCAGTGGTCATTATCAGGAATGTTCATTACGATTGTCATCATTT
ACCACAGGATGGTCCCCATAAATACAGTCAAACACATATACTCTCACAAATGCACACACA
TTTTGACTAGCCTCGACTCACATCCAATCCCTTTGTGGCTAAATCTATAGTGGATCTTTT
CATCCTGCATATTTCTGGAGCGAGACGTCACCCAACCACACTCGCTCCAACAGTTCAGAG
TCCAGTCATTCCTCTGCTGTCAAAGCACAGGAAACACCAACGTCGAACAGAGACGCGTCC
CTCATCTACCGACAAGCTCCATCATAGCTCCACCCGTTTCTTCAGGATGATTTCTCGTAC
CAGCGCCGTGACCTCTTGGCGAACGCTCTCCATGGGCTCGTCCGTTCGCCAGAACCGGAC
CACTTTCCCATCTGGGTTGACCAGGAACTTCCAGAAGTTCCACTTTGGGATTTTCTGCAC
AGAATCTGTGAGGAATCTGAAGGCAGGGTCCGCCTCAGAGCCCATGATTTTGATCCTGCT
GAAGAAGGGGAATGTGACGCCGTAGGTGGACTTGGCGAAAGCCTCGATGTCGCGACTGGT
CCCGGTCTCCGTGTCCCCGAACTGTCCGCAGGGGAAAGCCAGGACGTTGAAGTGAGAGGT
GCCCAGCTCTCGGTGCAGCTCCTGCAGGGACCTGTAGCTCGCCTCCGTCTGCTCGCTGTG
ACTCGCCACGTTTACAACCAGAGACGCTTTTCCTCGGTACTTCTCCAGAGACACCGTCCT
CCCCTTCGCGTCTTTGACCTCGAAAGCGT
>TR51|c0_g1_i1
ATCTGGAACATGATGAGTGTCGGGTACGGTGTGACATCACTTCAGGACAGGAAACGGTTC
ATTTAGCTCCAGTTCACCTGCACAATGCAGTTACAGTTCTCTTTTGTCATTCTGGGAACT
GGACCAGCATTCAACATGTTGCTTCCATGGTTGCACCACACTTAAACTCCACAATACATG
ACATGACATGACGCGATATGTGCTGATGCACTGTGGTTAAAGTGGTTTAAGAGGAGAGTT
TCCATCTGCAGTGAGATAAAAGTGGAACGAGCAGAATTCTGAGCTTCAGTGAAACTTCAC
AACTCAGCAGTTTGGTGGTTTTTAGGACAACAAATGAAGATGGCCGCT
>TR51|c1_g1_i1
GATCTAACGCTAGGGGGGGAGGAACTCGCTGCTCCACACACAGGACGGCCCCACAGGTGA
ACTTGGCGTATCCTCACCTGTTCAGCAGATCATGGAGCTCAGCCCTCTGACCACGCACGT
GTTGAACACCGGAGACGGCGTGCCAGCAGCCCGGATGGCCCTCAGCCTGCACCGCCTGGA
CTCCAAACTGATGATCTGGAACATGATGAGTGTCGGGACAACAAATGAAGATGGCCGCTG
CCCCGGGCTCATCAGCCGACAGGACTTCACCCCCGGCATGTACAAGCTGCGCTTTGAGAC
GGGTCCATACTGGGAGAGTCTGGGTCAGAACTCCTTTTACCCGTATGTGGAGGTTGTGTT
TAACATCAGTGACAATGAGCAGAGGTTCCACCTTCCTCTGCTGATGAGTCGGTTCTCCTA
CAGCACCTACAGAGGAAGCTGAAGGCTCTGAGAATACAATGTGTTTTACATATAAATGTA
CATTTGATGCTATGTGAGGATTTTAGTTATCACCATCATTAATGTTCGAACATTTAAGGC
TTCACTTGGCTACACAACAGATCAGGTGAAGTCGCTTTTTTTTTTTTTTACCTCTAAAGT
TCCTTATTAAATGTATATTTAACACATCATGTGTCACAACTGATGTTTCATTTTTCACAA
ACCTTGAAATAAAATCAAATGTCTGATTTGTATTTTCTCACCCAGGCTCATTTTATTGTT
TTATGGAATCAATTGAAATGATTGGTCAATTCATGTTTCTGGTTTTATATTTCAGTTTAT
TTTGAGATTGTAGTAAATGTATATTCTGTGTTCTGGACTATTGATAGACTAAAGGTGTCA
TCTGAAGATGTTCAGGCTTTGAGAAATTGTGATGGATGTTTTTCACTAATTTCTGATATT
TTAATGGATGTATATGATAACTGATAATCAAGATAAAAAAAATATAGCCTATATATAGAA
TAAGAAATAAAAAAAAAAAAGTCCGTTAGATCGGAAGAGCACACGACTCGCGCGGCTGAG
TCGGAGACACGCAGGGA
>TR52|c0_g1_i1
TCCCTGCGTGTCTCCGACTCAGCCGCGCGAGTTCAACAGACGTCCTGCTGACAGCTCTGG
TCTGGTTCGGGGGTCAAGCTGAGGTCAAATGTCACCACACCCGGCAGGACTGTGCGCCTC
GATTCATAACTGACGATTCGGGACAGTTGAACGCTTTGCGAAACTCCTCATAGTTACTCA
TCGCTCCGATAACTCTGTATT
>TR52|c0_g2_i1
TTGGCAGTCTCAGACGAGCGGCCATACAAGCGTTCAAACTACAACAGGCACGCTCTCTAT
TTGTCATGCTGTCTCCTTTACTGAGCTGCACAGCTGAGGTGCCCGCACACACATCAGCTT
GTTTGTCGCGTTTGATGTTGCTCTGGAATAAAAGGACTATTTTACATGGCGGGTCTCACA
AGTTAATCAGAAAATGTGAAGGAAGAAAGTATTATTTATCAGAAGTAATCATTAAAAAAC
ATTCCTGAATCCAATGTTCTGGTTTTGATTAAAAATGATTGTCACCAGAAAATTTCATTT
TATGTTTTTTCTTTTTTCTACATTTATCTGATCTGATGATTTCTTATTCTGCTTTTTGAA
ACACTACTCGCGCGCCTGAGTCGGAGACACGCAGGGA
>TR52|c0_g3_i1
AACGGTCGCAAGTATGACAGCAATGGCAACCTTGACCAGTGGTGGAGCAACTCGTCCGTA
ACGGCCTTCAATGAGAAGACCCAGTGTATGATTGACCAGTATAATAACTACACCTGGAAG
GAGGCAGGCCTATCTGTCCGGGGCAAGAGGACTCTGGCGGAAAACATAGCAGACAACGGA
GGAATAAGAGAGGCTTTTAGGGCGTACAGGCGGTGGGTAGATGAAAGCAGAGGTGGTGTG
GAGGAGCCTCGGCTGCCTGGAGTCGGACTGAACAACAACCAACTTTTCTTCTTGAGCTAT
GCACATGTGAGATGCAACTCATACAGACCAGAAGCAGCCAGGGACCAGATCCAGAGTGGA
GCTCACAGTCCCCCAAAATACAGAGTTATCGGAGCGATGAG
>TR52|c0_g5_i2
TGGCAGTCTCAGACGAGCGGCCACGCTCTTTCGGAGCCAGGCGATATCCGACTGAGCGAT
AAACTTCAACGTCTGCATCACATTGCCATAGTAGTCCTTTTCGCTGAACTCTAGCTGCTT
CAAATCTTCATTGAGGTAGGTGTCGTTCAGAATGAACTCGGGGTAGCCAACCTTGGCCAG
GACGGCGTGAGCCTTCTCAACGGCTCTCTTCTTCGTTGGTGCGTCCATCCAGTCGTTCTC
CTTCTCCAGCATGTCGATGAATGCCCAGTGGCCGCTCGTCTGAGACTGCC
>TR52|c0_g5_i3
CTCTTTCGGAGCCAGGCGATCCGACTGAGCGATAAACTTCAACGTCTGCATCACATTGCC
ATAGTAGTCCTTTTCGCTGAACTCTAGCTGCTTCAAATCTTCATTGAGGTAGGTGTCGTT
CAGAATGAACTCGGGGTAGCCAACCTTGGCCAGGACGGCGTGAGCCTTCTCAACGGCTCT
CTTCTTCGTTGGTGCGTCCATCCAGTCGTTCTCCTTCTCCAGCATGTCGATGAATGCCCA
ACGGATGCCGTCGATCAGCTCCTCCATCATGTGTTTCTTGTCCTCCTGGAAGTGTGTGTT
GACAAAGAGGCGCCCGGTGGCATAAACAAGTGAGTTCTCGACGTAGTTAACACACTT
>TR52|c0_g8_i1
CTCCAGCAGGGAACCTGATTTGATTTGTGGAGGAGCTGTAGAAGGCGTTCACGGTTGTCG
GGTTGGTAAACCACTCTGTACGGGGGACGCTCTTTCGGAGCCAGGCGATATCCGACTGAG
CGATAAACTTCAACGTCTGCATCACATTGCCATAGTAGTCCTTTTCGCTGAACTCTAGCT
GCTTCAAATCTTCATTGAGGTAGGTGTCGTTCAGAATGAACTCGGGGTAGCCAACCTTGG
CCAGGACGGCGTGAGCCTTCTCAACGGCTACTCGCGCGGC
>TR52|c0_g9_i1
ATTGACTTGACAGTTGCCGTAACATTCCTGGAAAAATAACAATAAAATCTTGTCATTGTA
CCTTTACTTTCATAAATACTTTTTTTTATTCACATAAAAAAAGGCTTGAGCTTCATCAAG
TCACACTTACAGTTTTTACAACAAGGCTGTTGTCCAACATTTCTATCATCCATAAATTAT
GGTCCTCAATAAACAGCTTCAGTTGTAATTTTTTATGCAGTAATGAAAGTACCGGTGGAA
AAATGTACAGATTTGTTGCAGTAACAATATACAAAAGCCCATTAAAATGGCTCTTAACCT
GACATGTTTATATGTTGTGGTGTGTTTTTTTTTTTCTGTGAGAACAAGTCTGCCTCATTG
TTCCCACGTCATGTAAACTCTGCTGGCTAAGTCCAGCATTATCGGCCATTTCAACAGACG
TCCTGCTGACAGCTCTGGTCTGGTTCGGGGGTCAAGCTGAGGTCAAATGTCACCACACCC
GGCAGGACTGTGCGCCTCGATTCATAACTGACGATTCGGGACAGTTGAACGCTTTGCGAA
ACTCCTCATAGTTACTCATCGCTCCGATAACTCTGTATT
>TR52|c0_g10_i1
ATGTTACGGCAACTGTCAAGTCAATATCTGTTTATCTCAATTAGCAGCCTTGATGATAAA
TTCACCAACACCATACACCCTATGTTTGGGCATAAATATGTAAAAAAAAAAAAAAAATTC
ATTTATGGTCTTAAACCTTATTCATCCTTTTTTGTAAATCATCGTGAATTCTAAACTTGG
AGAGCAGCTCAACACAAACAATGATATCAAGCCATTGGCGTATTTTAAAGACATAACATG
GGTTTAAGCTTTAAGATAAAAGAGTATGTTTTGTATTGTGTGTATAAATGTGTGTGTGGG
CTCTCCTTTGGTAAATCCTGTCATGGTTTCTGTCCCACTTTGTTTCTGTCTTGGTCTTAT
GTCAGACATTTATATTCATTCTCCTCCAGTTCAGCCCGAGGCAAATGAACTCACAGAATT
ACAAGCGTTCAAACTACAACAGGCACGCTCTCTATTTGTCATGCTGTCTCCTTTACTGAG
CTGCACAGCTGAGGTGCCCGCACACACATCAGCTTGTTTGTCGCGTTTGATGTTGCTCTG
GAATAAAAGGACTATTTTACATGGCGGGTCTCACAAGTTAATC
>TR52|c0_g11_i1
CTCCAGCAGGGAACCTGATTTGATTTGTGGAGGAGCTGTAGAAGGCGTTCACGGTTGTCG
GGTTGGTAAACCACTCTGTACGGGGGACGCTCTTTCGGAGCCAGGCGATATCCGACTGAG
CGATAAACTTCAACGTCTGCATCACATTGCCATAGTAGTCCTTTTCGCTGAACTCTAGTG
GCCGCTCGTCTGAGACTGCC
>TR53|c0_g1_i1
TGTGTGCCTTGGCAGTCTCAGACGAGCGGCCACTCTGAGGTATCTCTGTCTCTTTCTGTT
CTTTAAGTTATCACGCTGTTTTCGAGCATTGTCCAGGATTTTGTTCTCCATACAGAACAC
TAATTTTTTGCAAATACTTCATACATAATAGCGTCTATTTTTTAAGAGGGCTTTCTACAA
TCTACCACGAAAAAGATAGGTGCATCGTTTTAAGTAATGGCATACACATACACAAGCACA
CGAAAAGAAGTACGCCTAAAACCTCTGCAGACAGGGGTGAGTGTAGAGGCCTTACCAAGG
TATTTGATGGTGAATCCCCGTGGCGGATTGAGGGACCTCCGCATCCATCCCTCCCTCAGT
ACTTCCAAATGACTCGCGCGGCCTGAGTCGGAGACACGCAGGGA
>TR53|c1_g1_i1
GAAAGAGACAGAGATACCTCAGAGCAACAGTTCAATGAGGATGCAAAAATAGCAAGGTGA
TAAAAATATTGTCATGTTCAAATAGAACTTGTGAACTTCTGTGTACAATGTGGGAAATTT
TGAACATGGCATGCTTGATGTTCAAATGGTGAAGTTAAGAGAACACGGCAACAGCAACGT
GAACGCCATAAGATTGCTCGCTCTTATTATTCTTCTCTTATTATTCTTCACTTATTTCCA
TTTCATGCTGTTGGGAAACACTTCCCAAAGACATATTAGATGTCCAATTCTGTACGACTA
AAATTACAGTATATTAACCTACCATTTACTGAAAAGTGAACTTTGAAGTACTCCACTATT
TCCGAAAAATGTCATAACTTAGAGTTACTATTTTGTGAATACCGCAAGAGGAAGAACAAG
CTTTAATAATTTCATTCCTCTTCTGT
>TR55|c0_g1_i1
GTGCCAGACACACCCAGGGAGGCCCCGCCAGAGACACAGCAAGACGGAAGAGGACGCCAC
CACCAGGATCACCAGGTCCCGCCACCACTGGCCTGCAGCAACTCTGGTTGGAAAAAGGCG
CATTTGGAGAGCTTGGCCTTCAGTCCCTCCTGGTGAAGCCGACCCAGTACTGCATCAAGC
CGCTGCAGGTGCTCTGACCTTTACCTTTCCTCGCAGATCTACTCGCGCGGCTGAGTCGGA
GACACGCAGG
>TR56|c0_g1_i1
TGTGTGCCTTGGCAGTCTCAGACGAGCGGCCAAGAAAAATACAACTTTTTGGCCATAACA
TCACTTCCCTCTATTTTGCTCCAAACTCAATAGAAGGTTTTCATTTACGCTTTGTTTTCA
GCCTTTATTTTAAAAAGCAACTATTATTGGGACCATATTTTTTACCATTTGACAGAGCTC
ATCAAGACCTTTAAAATGATGTATAAAACTTATTTTATCCCAAGATGTCACTTACACCCC
TTGTGCTCCAAAGTACGGAGTCATTAATAGACATTCTGAAATGATCATGAAAAAGAAGTG
TGAAATATCACTTGTGTCACTTCTCTTATAACGTTTTTTTATAATGTATAAAGTTCTTTT
GTAGATGTGCTTACACTCGCGCGGCTGAGTCGGAGACACGCAGGGA
>TR57|c0_g1_i1
ACTTTGATGACCTCACAAAGGTGCCTTTGTGCTGCACAGATGACGATTCAAATGCACCAC
AGAATAAGACGTCATGTGTCGCACTAATCTGACTGTTACGATTTGTCACATAACACCATT
TTCAGTCAATCTAGTGTAATACTATCAGTTCATGTACTTTGAGTAAAAGGGTGTGGACAA
GAGATCGGGTGGGTTGCCACATCTAAATGTTAACGATGTATACCCTCACCTACAGGACAT
CAGTCCCAGAGATGACCTTCAGTGTTTGTGACATTAGATGGCAGCATATCATTAAAGGGA
CATATGATCTTAATAAGGCCGAAATAGTAACACCAGCTTTCATAATTTAATTTATTAAG
>TR57|c1_g1_i1
ACTCAAAGTTTACTAAGTTTGTGAGCGTGAAACGCGTCCAGAGGCGACATTTGTTCGTCT
CCATCGACTCTTCTCCTGAACTCCCAGCTATAGTTAAAGTTCGCCTTAACAGCTGCTCGT
TTGGACCAAAGTGTGTATGTATGTTGGCCTCTTGCCGCCTGTGGTTGCCTGTCAGCTGAA
ACTGAAGGTGTGGGGTTGACTGTGAAAGATGTGATTTGGGTCAAAATGGCCCCAAAGCAA
ACCTCCAGTCAACAAACTTTGATGA
>TR58|c0_g1_i1
GCTCGAACAAAGCACCCAGGGTGTTTTTGAGGCCTCTGAGGGTGGCCCGGAGCCGGGGGA
AAACGTCAGCCATGGCCACCTGTCCAGAGGACTCAAAGACAAGGCATCGACACAGCCACT
CAGGAACCTGGTCATGTCTATTCAGGCAAAGAGAGAAACCAGGGAGAGAAGGAGGATGCA
AATCAGCAATATTGGTTTTTGGGAGTCCTGGAGGCGGAGCCAAAGCATCAACAGGAAGAG
GGTTTGGGCACAGATGGGAGAAGCTCTGTCAGGCCTGGTGCCATGGCAACACACTCTCCA
CGCCATAGAGGGCAGGTTTGGAGTCGGCGTGAAGGCGTACTTTGTGTTCCTCAGATATCT
GGTTTACTTGAACTTGCTCTACTGTGCCCTTATCGGCGGCTTCATTCTGGGGCCCACTGC
ATTTTATGGCAGGGGCAACAACAGCGAACCTTTGAAGTTTGGAGGCAATGACTCTGTTTT
GGACTTCTTCCTGGGATCGGGCTACCTGGATTGGCCGCTCGTCTGAGACTGCCAAGGCAC
ACA
>TR59|c0_g1_i1
AGGATCATCTTGCTCAGCATGGGGTCCACCGGTAGCTCAGCCATCCTGCGACCCAGCTTG
GTGAGCTCTCCCAGGTGATTGAGTGCTCCAAGGGCGTACAGCTGCTCCAGCGCCAAGACA
AGAGTCTCATGAGGAGGTGGGTCCATGAAGTCAAAGTGAATGAGGTCATTGATGCCTAGA
CTCTTAAGCAGCAGGACCACATTCCCCAAGTTGGTCCT
>TR60|c0_g1_i1
AATCCAGGGGGTTTTACTGACTTCAGCGGGCAGGAGTGATGTCATTGTGATGTCAATGCC
TGTAATTGTAATCGGGCTGCAAAGTTGACGAGTGACCACTCTGATTCAGAGGGAGCTGAG
AGGGAAGACAGGAGGAGACGTCCTAGCAGAGCGAGCAGGAGCGAAGGTGGAAGAGTGTTT
TTGTGCCGAGGTGCTTTGCTGCCGTGGTGCTGGATTATTGGAAACAAGAGATGGCTGTAA
CTGGGGATGAGACTGAGTCAGCTGCCACAGGAGACATCCCTGCCTACCAGCTGCGTTCGC
CCAACTCTGGCCTCGCCCAGAGCATCGTGATGGCTGCGTCTCCAGGCACCATGCAGAGCC
CGTCGTCGCAGCACGCCGAGGAGATCACCCGTAAGAGGGAGGTCCGACTGATGAAAAACA
GGGAGGCCGCCCGCGAGTGCCGCAGGAAAAAGAAAGAGTACGTCAAATGTCTGGAAAACC
GTGTGGCCGTGTTGGAAAACCAAAACAAGACCCTGATTGAAGAGCTGAAAGCGCTGAAAG
ACATTTACTGCCACAAAGCCGAGTAGCGGCGGCCGCTTGTGGTCACGGGCTGAAGACAGT
GCCGTTTACGAACTGCTACAGCAAAACAACAACTCCGAAAAAAAAAAAAAAAAAAGACTC
TGGAACAAAAAACTGCTTTGACCGTCTTTGTTTCTCTGCTCACTCAGGCCTGGTATACGC
TGAAGTCAGAAAGTGTCCCGGGGAATTCGAACAGCACGAACTTGCCAGTTTCGCTCTTGT
TCTTATCTTGTGCTCTTTGCATGTGAAGACTCAAGTGTCGTACACACTATGCTTGCTGTC
GCTTTTGTGCACGGGCGGAGCCTGCCAATGAGAGCCGGCTGAAGAAGAGGAACAGGAAGA
GGAAATACAGGTGCTTCCTGACAACGCGCCGTTCAAGTGCAGAGATTACGAAAAAGAAAA
AAGAAAAAAGCACCCTCGGCAAGTCGGCCAGGTCTCGCTACCAGCAAGTTTCTCTGAGGT
CACACGAGGTGCACACAAAGCTACGCAGATCCACCACCAGCTGCAACTTGGCAACTCAAC
CGCGTTTACCTGATAATATCGTCCGCGCCGTTTCATGCATTCCTTCATGCGAAAACACAA
TTGAGGAGAAATGTCTTCAAACATTTTGTCAGTGAAGTGGTTTCCTGGATTTCATCAACT
TGTTTGCAGCCTGTATAGACGTTCTCGATGAGGTCAAGAAGGTTCTTTGGGGAAACAGGA
GTGAACTCGAGGCGTTCGAGACAAAAAATCCTCTCATGTTTGGCAGTTTATGAACAGCAG
CTCAACATAGATTTCAAGCCATTGTAGAGGGACATTATCTGAATCAGAGCTCGGTTAGAA
AAAGTCCAAAAGAGCCTTTATTTTTCATGACTTACGTGAGTTGATTGTAGTATTTAAAAT
GACAGAGCACAGCGGCTCTTTAGTCAAAGCACAGAAAGTACCAAAGTGTCGGTGTGGATA
CTATCAGAACTTATATTCCATTACAATGATTTGCAGAATTTCACTCCATGTTTATACATT
CTACAATGAAATGTAACCCGTCAACTAAACTCAAACTTAAAATGGAACGTGTAAACAA
>TR60|c1_g2_i1
TGTGTGCCTTGGCAGTCTCAGGCGAGCGGCCATGAATGATAATATATCATCCTGTGTTAA
TGTTGCCGGTGATTTTGAAAACTGCTTGCTTCTTCTGTTTATATAGTTGTTGATTTTGTT
CCACTGAATATATTTTATTGTTCTGAGAAAATGTAAGAAAGAGCACTTCTTAATGTAACA
GACCACCTCTCATGACTGCCAAAGCTCTTTAAGTAACAGTTAGGTGTTTAACTACTGTTT
ATCTCAATGACGACATTATGATTCATCCTGCTGGAGTCTTGCGGTGACCTGTAATGGTTT
GTGTTCCCAGAGGGATACATTCTGTTCAGTTCTAAAAAAACCGCAGCTGATAATAAACTT
CAGGTTTTCATTGATATCAACGGAGCTGAAATTTCTCTGCAAGTAGTTTTTTTTTTTTTT
GTGCCATTTCAAATGGCCCAATCTTATACCAGATGTCCTCTGCTCGGTGTACTACCTTGT
TTGAATTGTAAAAACCAAAACTATTTTTGTTTATCTAATAAAATATTCAAATGTGT
>TR60|c2_g1_i1
AGGTCATTTAAGAGCAAATCCATGTCCACAAGGACACCAGCGGTCAGAGGAAATTCGTCT
TTTAAGGCAGGAAGGAGAGCGGATAAGCGCACTTGGCCGAAGTCGCCGTCCAACATCCTT
TGGCACACATTTGCTGTATTTGTAAGAGGAAAATGGGAAGACATAGGCTTTGTGATCCAA
CAGACGGTCAATGAAAATGGGAAAAATCTGGAAAAAAAACCAGCACAAACTTAAAGGAGT
CCTAACGCTTTTGTCCATCTTCTCCCACAGCTGCCACAGGAGACATCCCTG
>TR61|c0_g1_i1
TGACATTTATAAAGTGCGGATATTGAAAGTCATTCAGGAAGGGAGTTCTGATGTGGGTCC
TCTGGGTAAACTGCGCACATTCCTCAGTCATCCACTCTGCAGAGCAGCTTTAGGTCTGAG
AACAGGCAAAACCTACCTCATCATGGGTTCATCCAAAGATATTCTCAGAGACGACCACAG
TTTGTTTGAATATGTACCTAGTGAGAAAACCTGGATTGAGTACTGGCCCACAGAAACAGA
GTGTCAGACTGAGGAACACAGACCTACCTGTTTGGGCATGGAGGAGCTGATTCAGCAGTT
TACATTGTTTGGGTGTCAAATGTAATGTACTCAACAAACTGAGGAGATAATTTTTGATTG
TTTTCATTTTGCATTATTCTTACTTCTTAGAACTTTGAGATATCAGGTCACAATGTGCAT
ACTTATTTTGTATGATCATTATGTGAAACTTTGATTGCAGTGTTTTGTGGTTCCTGTGTG
TTCCTGGTCCGAGATCTCGCGGTGTTTCGCGACGGACCAGGAAGAGTTGTTCTGTGAGCT
TCGGCTACAAACAAGCTTAAAATATGGACTTATTTAATTTGTTTCGGAAAAATTTCTTAA
ATAAAATATAGCTTCAATAGAGCCCCCCCCCAGCTCAAGTTGATCGGTGGGGGGGGGGGG
GGGGGGGGGGGGGG
>TR61|c0_g2_i1
GGGGGGGGGGGGGGGGGGGGGGGGGGGGGGGGGGGTCAGTTAGGTTAGATTTAAGATTTA
AGATGAAAATAGCACAGTTATCAGTGTGTTCAACAGCCAAATTAATTCATGATCAATGTC
TCTCCGCTGGGGTTTGGAGGCTCAATTTCAACACACAAATTTTGTAAAGGCTCATGGACC
TGTAGTGACTGGTCATGCCTTTACCAATCTACGTTTATAATGAGTATAAGGATAGTCATC
TTTGTACACACAAACATTTGAAAATGTACAGCTTCTGCAGGGAATTTACATGAATCTAGA
GGCTTATATGAAGCATGTACTGTACTTTTACTGTGACATACAAATACTTTTATGCTATGC
AGGTAGACAGCATTAAAGTGATAGTTCACCCAAATTTCAAATTTCACTCATTATATATTG
ATCCTCATGTGGACTAAGGGCTGGAAGAAGTTTCAGAGTTATCCGTTCGGCACTGCACTA
CATGTCCATATACAGGGTCCAATTCCCTTCGTCGAAAAAGACACATCAAAAAAACATCCA
AATATCTCCATACTGCTTATCTGTAATGTCCGTCTTGTATTGAAGCCCCGACATGAAAAT
TTTTTCGGAAAAAAATAAATAAGTCCCTGTTTGTAGCGGAAGTTCCTAGCGTGTCAGTTC
GCGGCTCTGACGGTGTCAGTGCGCATGCGCAAGGTTTGCCCCGAGACTTGCTTCCATGTT
TACCCCGGTGAAGGAACAGAAGCAGTCCCGAGTAGCCCGCCTTACACCGGCGCACCACAT
TCTCTTTCATTTTTGGCCTTGTGAACACCACACTGTGTTCCAAATTATTATGCAAATGAT
ATTTTTCTCAGATTTTCCTAAATAGTCGATGCAAATGACAGTCAGCATAATTTTAAGTCA
TCAACTGTTAGTTTGATAAATTAGAATGTTTTTGAACAAACCTCCCAATGATAACAGTAC
TTTTTTTTAAAAATAAAAAACTTAAAATGCAAAAAAAAAAAAAGTCCGTTAGATCGGAAG
AGCACACGTCTGAACTGGCCGCTCGTCTGAGACTGCCAAGGCACACA
>TR61|c1_g1_i1
TCCGACTTTCTTCTCTTCCCCCTGTGACACAAGAGCGGTCCAGAGAAGGGAGGGGTGTTA
GTACAGAGGACAACTTTGGATCCGAAAAAATATTCTCCGCGCGGACACAAAAGCAAAACA
AAAGCAAAGAACATTGAGAGCGGGTGTAAATACCTAAGTCTGCGGCAATCATCCCCACAG
TCCCCGGGCCGTTTCTCCCCGCTCTTGCCGCCCGCTGGCTCTCTTCTTCCCTCTCTCTCT
CTCTCACCCTCTCTCTCCCCAGCCGTTCAGTCACAGCGCTGGCGGTGCTGTCCCCATAGC
GTTAGATCGGAAGAGCACA
>TR61|c1_g2_i1
AACGCTATAGGTCAGACGGTATGCTCAACTGCTGAGTTTGCACTTTGGGATGGAGAGGGG
GGCGGTGTTACCGACTAGCTGGCTGTGCACATTTAGCTTTTCTGTGACTGACTTTTGGAC
CTCCAGCAAGTGTTTCAAAAAAAAAAATCCCAACCCCCCACCACCACCAGTGTAGGTGCT
TCAGTGACTGCAACCCTCTTTTTCTTCTTTTTTTTACCCATCATCATTGTCATCTACCTG
TATACTTAAGGGTCCTGCAGACACACACCAACCCTCTGTTAATAGTTCATAGATACTGCT
CTGTTTTATTTTTGTTCCCCTTTTTT
>TR61|c1_g3_i3
AGGCAGGAGCTCCACCGGATCATCCACGACCGGGAGATGAAGGACACCATCATCCTGATC
TTCGCCAACAAGCAAGACCTCCCGGACGCGATGAAACCCCACGAGATCCAGGAGAAGCTG
GGCCTGACCCGGATCCGAGATAGGAATTGGTACGTTCAGCCCTCGTGCGCGACATCAGGG
GATGGACTATATGAGGGCCTGACCTGGCTTACCTCAAATTACAAATCTTAATGTTGCTCC
CGTCACCAGCCTGGAGACCTGGAGGCGAAACGAAAAGCCTCAAAAGAAACGAGTAGCTGA
GAATGAAAACATGAGTAAAAAAAATGCAATCTGAAGCAATTAATACCATGACCTCTCTGC
TCAGTATATATACTCGCGCGGCTGAGTCGGAG
>TR61|c1_g3_i6
AGGCAGGAGCTCCACCGGATCATCCACGACCGGGAGATGAAGGACACCATCATCCTGATC
TTCGCCAACAAGCAAGACCTCCCGGACGCGATGAAACCCCACGAGATCCAGGAGAAGCTG
GGCCTGACCCGGATCCGAGATAGGAATTGGTACGTTCAGCCCTCGTGCGCGACATCAGGG
GATGGACTATATGAGGGCCTGACCTGGCTTACCTCAAATTACAAATCTTAATGTTGCTCC
CGTCACCAGCCTGGAGACCTGGAGGCGAAACGAAAAGCCTCAAAAGAAACGAGTAGCTGA
GAATGAAAACATGAGTAAAAAAAATGCAATCTGAAGCAATTAATACCATGACCTCTCTGC
TCAGTATATATGTCAAAGAGAGTAGCAATTATATTTTGTTTTACTTTTCTTTTTTGATAA
TGATGACTTCACTATAACCCCAGATTTCATTTAAAACAAAAGACAAATTGTCCTTTTGGC
TGGCTTTCTTTTTTAGTAGTTTGCTTTGGTTCAACTTCTGTATAATCAGCACTGTTTAAA
ATATACAATAAGCTTACTTTTGAGCTGCAAATTCTTTTGATTTCCTCCTCTTTTTTTGTA
TAATTTCTTTTTGGGGGACTTTGGGGGACACACGCCTCTAGTTTTCGCCCCTGCCCGACT
CTCATTCAGTATTCTCACGACCCAGCTACGTATCCAAAGGATGGGAACGTCCAGAAACCA
TTGCCTACATCAGCATATCACCTTCGTGGCTCTGACTGCCTCTTGTCATTTGTGAGAATG
TGTGTTATGGACTTGTTAGGACCTCGGGGTGGGGAGGAGGGAGGGGCGGGAGGGGTAAAA
AAAAAAAACTGTTTTCATAATTGATTGTACTGGGACGATTGAGGAAATGTGTTCGTACTT
CTTTCCTGTGCAGTGATTACATCCATCATGTCTACTGTGGCGGTTTGTTTGAAAAAGACA
CTATGTGGACGCTGGATATTCACACGCACGCACACAGACACACACACACACACACACACA
CACACTGTGATATGGATATATGCTTTTTGTTGTTTCAGGGTCTGATTCTGTTACCACCAG
TCTTATTATTGCCTCTTCTGTTTCTCTCAGAGCTTCCATTACTGTTGGGTATTTTGTAGT
TTCAACTGCCTTAGGTGGGACCCGGGTTACAGGTGCCCCCCTCCACCCCACCCCCCCACC
CCCCAAAAAAATCAAGACAGTTACTCGGGCAGACGGTATGCTCAACTGCTGAGTTTGCAC
TTTGGGATGGAGAGGGGGGCGGTGTTACCGACTAGCTGGCTGTGCACATTTAGCTTTTCT
GTGACTGACTTTTGGACCTCCAGCAAGTGTTTCAAAAAAAAAAATCCCAACCCCCCACCA
CCACCAGTGTAGGTGCTTCAGTGACTGCAACCCTCTTTTTCTTCTTTTTTTTACCCATCA
TCATTGTCATCTACCTGTATACTTAAGGGTCCTGCAGACACACACCAACCCTCTGTTAAT
AGTTCATAGATACTGCTCTGTTTTATTTTTGTTCCCCTTTTTT
>TR61|c1_g5_i1
GGATGATCCGGTGGAGCTCCTGCCTTGCCTCGTCGATCCTGTCCCTGTCGGCACAGTCCA
CCACAAAGATCAGGCCCTGGGTGCCGGTGTAGTAATGTCTCCAAAGCGGCCTAATCTTGT
CCTGGCCGCCCACGTCCCACACGTTGAACTTCACATTCTTATAGGTGACGGTCTCCACGT
TGAACCCCACCGTGGGGATCGTGGTGACCGACTGTCCCAGCTTCAGCTTGTACAGGATGG
TAGTTTTACCAGCAGCATCAAGTCCAAGCATCAATATTCTCATCTCCTTGTTGCCAAAGA
TCTTTGACAACATCTTGCCCATCTTGTTTTCTGTGCATAAATACTTTGTGAGAGGAGAAA
TAAGGCTTCTCTAAAGAGAGAAAAGAAGTTGTTTTCAATACAGCTGAGGAGTTGCAGTGT
CAGTGTGTGCTGAGAGCCCTCCACGTGATGGCAGCGGTGGGCTGACACGAGTGTCAATAT
TCAAAAGGCGGTGACTTTCAAGTGTGCACAGTTTGGGGTGACAGACCCCCTTACAATTAG
CCGGACTGTGATGATCTGACCTGAGCGGGTGAGCGATCAGTAGGAGCAGTGTTTGTCTGG
AGCCCTCGCAGAAATTGGGTGGGGATATATTTTCATGATCCACTGCCCTCCGATGTAAGA
AGAGAAAATTACATCCCCTTGTTTCAGACTTCCATCAAAATCCACATTTCAGGACTCATT
AAAAAAAAAAAAAATCCTGCAAGTCTCACTTGAGCTGGACTTGATACAGAGTAGCTTTTT
CTTTTCTTTTCCTTTTTTCAGTCACAAAAAGCCTACTATACAAATCAGGCCCTGCCCAAG
CCCGGGGTTCCCACTTCCTCCTAGGCTGCCGGCTGTCCACACTTGCCCTTAGTCAGTTCC
AGTCGATGGGATTTCAAAGCACAGTTCTCGTTAAAACACGCCTAAAACAGGGGTGCTCTC
CGGTCCGTTTCTGCGCCGGGACATCCAGAGGAAGAGCGCTCAAAAAGGTCATTGATTCAT
CCGACTTTCTTCTCTTCCCCCTAAGTCTGCGGCAATCATCCCCACAGTCCCCGGGCCGTT
TCTCCCCGCTCTTGCCGCCCGCTGGCTCTCTTCTTCCCTCTCTCTCTCTCTCACCCTCTC
TCTCCCCAGCCGTTCAGTCACAGCGCTGGCGGTGCTGTCCCCATAGCGTTAGATCGGAAG
AGCACA
>TR61|c1_g5_i3
TCTCCGACTCAGCCGCGCGAGTCAGTCACAAAAAGCCTACTATACAAATCAGGCCCTGCC
CAAGCCCGGGGTTCCCACTTCCTCCTAGGCTGCCGGCTGTCCACACTTGCCCTTAGTCAG
TTCCAGTCGATGGGATTTCAAAGCACAGTTCTCGTTAAAACACGCCTAAAACAGGGGTGC
TCTCCGGTCCGTTTCTGCGCCGGGACATCCAGAGGAAGAGCGCTCAAAAAGGTCATTGAT
TCATCCGACTTTCTTCTCTTCCCCCTGTGACACAAGAGCGGTCCAGAGAAGGGAGGGGTG
TTAGTACAGAGGACAACTTTGGATCCGAAAAAATATTCTCCGCGCGGACACAAAAGCAAA
ACAAAAGCAAAGAACATTGTGGCCGCTCGTCTGAGACTGCC
>TR61|c2_g1_i1
GACTTGCTCATCCATTGTATGTCTCATCCACATGGGACACAGCCGAAACAAACACACATA
GCTGTGGGCTAGTAGCTGCTATTGCTTGCTCACCACAACAGTGCTTACATCAGACCACAA
TATTACCATTCTAAATGGATACATAAGATCCACCACAACACACACACACACACACACGCA
CACAGATGTGGGCCAAAGGCTGAGCTCCCAGAGGAAATGAGACA
>TR62|c0_g1_i1
GCTTGGCATCATGTTATTTATTTTTAGAACATACATTTATATAAAACATTTGACATGTGT
TCAGTCCGTACAGCCAGTTCAAAAAAGATTTTCTCTGTCAGTAGAAAAAGAGGAAACAAC
ACAGACTCAGGGTGACACCCACACCTGTCATGGCACCTCACATCACACACTGCAGACAGG
CAGTGCCTCAGGCTACAGGCATTAAATAGAACAGCCCCATTACTGCACTCAGCATTGATC
ACAGATGAACGGTCACCCATTGGAGTTCAAGTCCTGACTTGACTGAGCCGACTATAGCCA
GCATTTCTGCCACAGTGGAGTAGTGTGTCCATGAAATGTGTTCTTTATGTGAGGTTCAAA
GGTCACCCCCACACAGTGTCACTGGGTTTTGGGCTGCACAAAGGGTCCTAGTTTTCTACT
TTTTGAATCTGTCCAGAGCGGATCTCTGGCTTGATAACGCTGCCGCCTTCTTCTTCCTCT
GCTGTGTGTCTTTTCCCATTTTCATTTTGCCCTCCATAGCTTTCCTGATTACATCCCTCT
GGTCCTCATGTGCCACTTGTTTCTTGCGTCTTTCGACATTGCCAGCAGAACTGCGACCTT
TTTTCTTATACTTGGGAGTAAATTTTTCTTTGGCAAGTGGGTCAAAGCCCAGAGCTTGGA
CCCGGTCTTGGTGTCTTTGCTCAAAGGTGGCGTGGTCCACCTGTCCCAGCTCAGTGGGGT
CGAGGCTGATGAGCTCCGGCTGGATCTTCTCCAGCAGGGCTTTAACCTCCCACTCCTGCC
TTTGTTTAGCACTGCGGTACGGGTTTGCATCTAAACCATCAAAGTTAGGCTCTCCCGCAC
C
>TR62|c0_g2_i1
TGTGTGCCTTGGCAGTCTCAGACGAGCGGCCACTTCGCATGCAGTTTCTCCCGTACCACT
TTTTGCTTGCCACAGCGAGTGCGACAAGTTTCCTTCAGTACCTGGACGTGTCTGTGGGAA
AGGAGGTGGCGGCCATCTGCACCAAGACCGGCCGGCTTGACGTGATGTGCCAGAACCCTC
GCAACGCCATCATCCACTTGGGTCACCACAACGGCACCGTCACCCTTTGGTCGCCCAACC
AGAAGGAGGCCCTCGTCAAGATGCTCTGTCACCAGGGCAGCGTGCGCTCCGTCACCGTAG
ACTCAACGGGCACATACATGGTGACATCTGGAATGGATAAAAAGCTTAAGGTATATGACA
TCAGAGCCTTCAAGCCCCTCAAGTCCTACTTCCTCCCTGCTGGCGCTTCCTGTCTGTCAC
TGAGCCAGAGGGGCCTCCTCTCTGCAGCCACTGGAGATATTGTTCAGGTTTATCGGGACG
TGTGGAGCACCCCAGTGACCAAACCCTACATGGCTCACAGAGTTCGAGGAACAGTTTGGG
GGTTGCACTACTGTCCCTTCGAGGATGTCCTCGGGGTGGGACATGGAGAGGGTTTCACCA
GCATGCTCGTACCAGGTGCGGGAGAGCCTAACTTTGATG
>TR63|c0_g1_i1
GCAGTGTTACAGTTTTTATTTATTGCTTTGACCGATTTGAAGAAACTGGCAACCTCTCAG
TCTTCATCATCATCATCATCATCATCTCAGCAGAGCAAAAGACACCTCTTGCAAATGAGT
TAACCCATTCTCATTGGTTTGACACATTTTCCCCACCCTTTTGCAAAACAGTTAACGCAG
ATGTCATTCAAGCAGTCCAAACTCCATTGCTTTAGCTGTGTTAGCCAAACAGAAAGCATA
TGTTCCCAGCTCTTAGAAACTTCTTTGATCGGTATGAAATCACTGAAGCACCTGTTTGAC
ACTTCTTCTCACAACTTTTCAATCTGCAATCAGTCTGCAGGCCTTTAAAGGTGCCATGTT
GTGTGTTGTTCTTTGCAAGCATGGATGGTCTAAGGCAGATGAGAGTGAGAGTAAGAGGTA
GAGGGCTCAGGGGAAGAGGAGCAGATGCCCTTGCTCAATGCAATGACCACTGCTGCCCAA
GATACAGATGCAGAGGCATGTCAAGGATTGAACAGGCATGCTAGAAGATTTTTCCCTAGG
TGCATCGCAAGGGAAAATATTGAGTGTGATGTGGACGAGGCCATTGGCCTATTCGTCAAG
AGAGAAGAGACTAGAAGAGAAAGAAGAGTATCACTTATGGCTATCTCTTACAGTGTACTC
TTATAGGCCTACTGTACTTCTATAGGCCCATCAATTT
>TR63|c0_g1_i2
TCCCTGCGTGTCTCCGACTCAGCCGCGCGAGTCAAACTCCATTGCTTTAGCTGTGGTAGC
CAAACAGAAAGCATATGTTCCCAGCTCTTAGAAACTTCTTGTACGGTATGAAATCACTGA
AGCACCTGTTTGACACTTCTTCTCACAACTTTTCAATTTGCAATCAGTCTGCAGGCCTTA
AAAGGTGCCATGTTGTGTGTTGTTCTTTGCAAGCATGGATGGTCTAAGGCAGATGAGAGT
GAGAGTGAGAAGTAGAGGGCTCAGGGGAAGAGGAGCAGATGCCCTTGCTCAATGCAATGA
CCACTGCTGCCCAAGATATAGATGCAGAGACATGTCAAGGATTGGCCGCTCGTCTGAGAC
TGCCAAGGCACACA
>TR65|c0_g1_i1
ATTTGTTTAAAGGCATTCTAATGGACACCCTATCACTAACGCACGTTTACTGCATGCAAT
GTCATTTCCAAATTCTTTGAAAGAGTTTATATAATATACTTTATTGCTTTTAAAACATGA
GTTAACTTTGTACACAGACAGAAGACCACAGTGACGACAAGATCATTGACAGTAAATAAA
GACAAGAATGAATAGGTGTACATAAAGAAACAATGGATTAAGCCATGGCGGGCTCATCGT
GTGAATGAAACACAGACAAATCCACACAGTTTAGCAAAACAACTGAACAATGACAACCAC
ACAAAATGTTTATCATAATGTTAAAATGTTCAA
>TR66|c0_g1_i1
GGGGGCTTTTCCTTTGGTCTGACATTGCCAGGGGACTGGGGATCAGGTCAGTGTTGTTGA
TCAGTGACATGTCCAGGCCTGGGGTGGTCCCCCCTCGGCAGAATCAGTTGGCATTCGTTG
TGTTGGGAGTGTCCCCTTTTTGTCTGCGTTTTTGGCCATTTTTGAGAGGTGGAATGGGGG
ATCTGTGCCAAAGAAAACTGGCAAGGAATATGGGCGTGTACTATTTCTGTGGCGTTTTGT
TCAGTGGAC
>TR67|c0_g1_i1
GAACTGCATAGATGATTGGTGGTTTCTCACATTCATTTCATAGGGGTTTTTGCTACCACT
GGCAGGTTCAGAGCTCCAGTGCATTACTTGTAAGTCGTCATCTTCATTGTCCGTGAAGTC
CAAGCCAGACTGTGGTCCTTTGTTTTTCTTGAAATTTGACTTTCGACTGTAGGTGTAGTG
AGGTCTAGGCCTGCCCGGCAGCATCATGCCATCTGGCCTGGCCGTTCGTCTGAGACTGCC
AAGGCACACA
>TR68|c0_g1_i1
TCCACATGCACAATCACACGGCTTAGATCGCGACTCCTCTCCAGCTCTGCGGCCACCCTC
TCCACCTGAGCTTGTGCTTTCTTTAACTGCTGCTCTGTGATCTGTGCCTTTTGCAGCATC
ATTTTCTCAATGCGCTGGTTCACCTGCTGCTCCCTCTTCAGCTCGTTCTCATAAAACCTG
GATCCCTTGGATGACTCCATGATGATCTTGTTGATCTTGTCCCTGTCAAGACCCTCCATA
CCAGCCTTGTTGTCATTGAGGGCCATTCTGGAGAGGAAGCCCTCCGCTTTCGTGGATGCA
GCCCCATTCTCCATCCTTTCGCTCTGATCAGGCACAATCACACTGGATCGGGGTCGCTCA
GCTGTCTAACGTTCATGCCCGTACATGTTTCGAACCCCCATAGCGTCAGATCGGAAGAGC
ACACACTCGCGCGGCTGAGTCGGAGACACGCAGGGA
>TR69|c0_g1_i1
AACGCCATGGGCTTTCATGCAATGCTGTGAGTATATACACATGCTAACAGGAGAAAACTG
TGTTAACTGTGTGTGTGTGTGTGTGCGTGGAAGAGAGCACTGAAGTCACAGTAATCCGTC
TGGGTTGTGTTGCAGACGGGTTAATCAGTAGCGTGTGTCTGTGCGACAGTCTCTCGTGAT
GTTTTCCCCCTCTCTGTGTGTTTTCACGCTGTGAGTACGGCCTCTGGTGGATAACGTGTT
TTGTCCTCAAACTGACCACAGACTAAGTGTCCGTCACTGACCACCCTCTCACCTGCCCGT
ACGGCTTCATGTGTATGCAGCATTTGCATGACTGTTAACTGTGATGAACCGCCTCTCCAT
TGTCATCCTCACGCACCAGGGCTACTTTTAAAGTGTGTGTGTGTGGAAGCAGAGTCTGTG
TGCAGGTTTTTGTGTTTGAGCAGTACTAGCCAAGTCTCTGATTGAGCTTCACACACACTT
GCTCTCACACATACGCACACACAAAGCCACACCTGGGGCAGCTGT
>TR70|c0_g1_i1
GGGGTCGCTCTGTGCCTGCCGCTGCAGTTCAGGAACAGGCAGCATCACTAAGACGGGTGA
CTGCCCGACATCTCTGCGGTGGAAGTTTGAGAATGAGCTCTTGTCCGGTTAATCTTTTCA
AATGAACTGCATGTAGTTCATGAGGTCTCCCACCACTGGCTTTGATTTCGCACAGGTCTC
ATCTCTTTGAGGGCGTCCATCCATCTGATGTCAACAGGCATCGCC
>TR70|c1_g1_i1
GAAGACATGGTGGATCAAACCTAGAGCGCTGGGTCAACATGCTGCATGGGAAGCTGCATC
TAAACTGCTCCTTTACTTATAATATTCCTGCAGTGGGCCTAATGCTTCTGAGGACTTAGC
AGTTCAAGGTCGTCAGATATAATTGGGATTTGCACTGTCGGTCGGACAGAACAAGACACT
TGAAGACCATACCTTCTGATATGAGAGGCTGTGGTGCACATTTCTTCTAATTTTCTGCTG
TTAAATAAATACTCAATTAAATTAAAAAA
>TR70|c2_g1_i1
CAGTCTCAGACGAGCGGCCAATCACAGCGCTCATTCACACCGCTATCGTTTGCCAATAAT
GACGAATAATTGTCAAAGAGAAACTATGTCATTAATGAGTGGAGGAGACGAGAGATGTGG
TAATGATGAATCTTGATGTGTTCCAGAGAGCCGGGAAGCAGAGATCTCTCCCTTCCCTCT
GGTTTGGAAGCGGTGCCAGCGCTGAACTGTAATGGCCTCCTGTTTGCCTGTCAAAGCAGG
AGCAAAAAGCAGTTGGTGTGTAATCAATCCTTTTGGAAGGGAAGTGCGGAGGGTGAGGCG
GGGAGGAGGGGGTCGCTCTGTGCCTGCCGTAGGTTTGATCCACCATTGGCCGCTCGTCTG
AGACTGCCA
>TR70|c2_g2_i1
GAGTGGAGTCTTTTAATGGAGTTTTGAACGGAACAGAAACTCTCCTTTGAAAAATTCTCT
GAACTCGGATGCCGCCTGTGCGGGATGTTATTTTTGTCAAGGTGTGTTGACGCATGTCTG
CAGCAATATGCAACACATGGGGGGCCAGCAAATTAATCTTGAATGACTGCGTCTGTAATT
GAATCACAGCGCTCATTCACACCGCTATCGTTTGCCAATAATGACGAATAATTGTCAAAG
AGAAACTATGTCATTAATGAGTGGAGGAGACGAGA
>TR70|c3_g1_i1
CAGTCTCAGACGAGCGGCCAAGTAATTCCTAATCGTAATAACATGTCCTGCAGTCTGGTG
CCCGCAAGTAATTAGACCAAGCCAAGTACGGGCTAAGACACTGTTATCAGCGATGCTCGG
CAAAACTGGTCGAAACTTAAGTTGGAGAGGCAAATGTTGATACTCAATGATGAGGTGACA
GGAAATAGATGTCGGTCAGAGTTAATAGCTTTTTAAGGTGCAGCTGCATCTCTGCAGACT
ATGTAACAATAACCCAGACAGATTAACCCAAATGCTCATTTTCACGCAAGTGCTCCACTT
GAAGATGGACTCTTTATTGGCAAATTA
>TR70|c4_g1_i2
CAGACGTGTGCTCTTCCGATCTAACAGACTTTTTTTTTTTTGTTTTTTTTTTTTCGTTTT
TCTCGCAACTCTTGTGGAAGTCTTGAAGCCCTTCTAAAGCGTAAAGCAACAGCCATCCAC
AAGTCGATACACGCTATGCGCAACCGGTAGTCCACATTCAAATAGCGCATAGCCATTTGT
GCTTGGATTGCTCACTTTTCCATAAATTATTCTGGATGAAAAGGCTAAGATGAATTGTTT
TGCGCTAGTTGTTGCCCACTCTGAATGCCAACTGCAATAGCACAGCTTCAGCTGGGTGAT
AAAGGCTTGAGTGAAGGCAATCTGAGGGAGCGACTCTAATGATGGAGTGGGTGGAAGCCG
AGACCAGAGACGAAACAGCAGATGGCTCCCTTTTTTTCTTTTTTTCTCCCCCTCAGACAT
TTGGTGAACTCTGCTCAAATGTGACACTTTTCATCTGTCTGAGAATCTCAGACTGTCAAA
TCGCCAGCTCCCAAGGATTCGCTGTGGGCTCCCTCGGCTCGTCAATGTTTTAGCAGAAGG
CAGTCTTGTGCAGACCCAGCCACAGGTCAAACCAAACCACTCACCTTCCATAGAAGCTTT
TAACGGCTTCATTGAAAACTGAATTATTCTCTGGACGTGAAGCTTATTCAGAACGTTTTA
AATCCTCCCAAAAACTGAAGAAACATCTTCCACAGTACGTACATGTTCTTGAGATCAGTG
GCTCTCGCCCCTTTAGAATTAAAGCTAAAACCGCAGCGTGTCAAAACCAATGTGGAGGAA
TAAAAATAGCCTCCTTGCATGTGAGGTATGATTGAATTCCCATAGGTGCTGGTCTCTATT
AAGCAGCACGGTGACACAGAGAGCAATGTGGAGGCTGCCGTGGTCCGTTAATGTATTTTC
CCAGTTTGGGACAAATGGTTATTGCAACTCCACACTGGCTCGGCTGCAACTTACAACTCT
GAGCTGACACTCAATCATTGAGACAATTTAGTCCACGGTTGTCACTATGGCATGGCCGCT
CGTCTGAGACTGCCAA
>TR70|c5_g1_i2
GGCAGTCTCAGACGAGCGGCCAGTCTTTCACCCCTTTCATCTAAAATTGGCCGAAGCTGT
CATTTCCGCTCCCCCGCTCATTCATTTCTCAAATGGTGTGCAGATTGTTGATGATTGCCG
ATGTCAAAAAATCTCCCAAACTCACCGCTCATTGACACCCCCACCTCCTGAGGTCCTTTT
TTAGAGAGTAGGGTTACAACATGCAGCAAGTGCATATATACCGTATGAATACAGCCTTTC
CCACTTCTGCCTTAGAAATTATTTAATAGCAGAAAAGCAGTCCATGAATTATTGACGGCT
GTGCTTTTTGCAGTGACCTGAATAATGGGAAGGCAAGCTTGACACATGTATCCATCGTGT
TCTGTCCACTGAGTCATGCAAGCAGAGATGCCGCATATCTAACATGCTTTCCTGTTATTA
CAAGTTGGTTTTTTTTACCCCCTCTCTTACTCTCCCGTTTCTTTTCCACTTTCCCCCTCC
TCTTACCTGATGTCAACAGGCATCGCCGTGGACAAGAATGGCCTGATTTATTTTGTTGAC
GGCACCACGATCAGAAAGGTGGACCAGAACGGCATCATCTCCACTTTCCTCGGTTCCAAC
GACCTGACATCGGC
>TR70|c6_g1_i1
AAGATTTTACATGTGTAATTATTGTTCCAGACCTTTATCCTAATAGCACAACTAGTGTAT
TCTGGGAAAGTCCTCTGTGGACATTGCTGTCTTGGTCATAGGGTATCTCTTCATTATTTA
CACTCAAAGGTTTTCTGTTTATATCTGTATGCATTGTCTCCTACAAATAGTGAACCTGGT
TATGTAAGTGTCTGGCTGAGAGGAGCGGGGTTCTCCATATCCTGGCAATGCAGACTAGAT
GTCCCGGCTGACAAACCTGGTCCTGTTGATTTTGTGTCGGAAGAGAAAGTTCACAAGTTG
TCAGCTGAAGGTGAAACCATGCCCACTTCCATATCCTGAAAGCCTTGATGTCATATGACG
ACTAAAGAAGCTAGTGAACATGACCAGACCAGGAAGAAACAGTCTCCAAGACCAATGGAG
GCCAGTTTGAAGACATGGTGGATCAAACCTAATGAAGGTGTACGAGAGGTCGGGGAAGGC
AGGGAAAGACTTCTGGAACTGACGGCCCATGACGGCCACCATCAGGTGCACCTTCATCAG
GCCGAAGGGGAGACGGTCCTGGGTCAGGAGCACCTTGAGGATGGGCTTGTAGCCAGCTGC
CCTGGAGCTCAGGTAGACCAGGTTGAGGTCGCTGCCTGGTATGGCCACTTGCTCATGAAG
AACCTATGATTTTAATTAGCAGTCAGACGGGTGCCAAATGCACAGCATGGAGTGCAGGCT
TAAGCAAGAAGAGCAACAGGAGTTTGCTGGCATTTAATGTTGAGGACCTCTTTAATTACA
GTGTATAATATGTCTGTGATGTAAGATATAATGTATGGCACTTCCTGCACTTAAGTTCAC
TGTTATTATTCAGTTTAGAGTAATTCAGACACATGAGAGAAGCTGTGTGTGTTTCCAGGT
TAGATGCAGCACAGTTGAAGGTGAATTTGTGTTGAGCTGCCAAAACATTAAAAATAAGTT
CTTTCTTTTTTGAGCAAAACTCCACGGGTAATTCATTAATTTAAGTCATTTAATTGACTA
TTTTATCTAAAGTTTTTCGCACAGCACAACCACATTTTTAAGTCTTTCTTTCTCTGTATT
GTAGAGTCCCAGTTCCAGACCAGGTTTCACCTCAAACCGCTACTACACTAATGTTGAAGC
ATGTCCAAGTTCTCGTAAAACAGATCCACTTTTTTTTTCTCCCCACCCCTAATCGGTTTT
AAACAGAAAAAGCTGCGGAGTCACATTTAGGGATTTTCAACTCTGATTTGAGCCAAATGG
ATACAAACCAAATCCTGAGGCATGTAACCTCCATGCGATGTGCCCTCAGAATTTATCAGC
GTTATTGTGAGGCAATTTATGGCTTAGTATTTGGGGAGACGCCTCAATTCAATCAAAGCT
CAAAGGCAAGCTGAAAGGCAAATCTGACTGTTTAAAATAGGCGAGAGAAGCCATG
>TR70|c6_g2_i1
AAGATTTTACATGTGTAATTATTGTTCCAGACCTTTATCCTAATAGCACAACTAGTGTAT
TCTGGGAAAGTCCTCTGTGGACATTGCTGTCTTGGTCATAGGGTATCTCTTCATTATTTA
CACTCAAAGGTTTTCTGTTTATATCTGTATGCATTGTCTCCTACAAATAGTGAACCTGGT
TATGTAAGTGTCTGGCTGAGAGGAGCGGGGTTCTCCATATCCTGGCAATGCAGACTAGAT
GTCCCGGCTGACAAACCTGGTCCTGTTGATTTTGTGTCGGAAGAGAAAGTTCACAAGTTG
TCAGCTGAAGGTGAAACCATGCCCACTTCCATATCCTGAAAGCCTTGATGTCATATGACG
ACTAAAGAAGCTAGTGAACATGACCAGACCAGGAAGAAACAGTCTCCAAGACCAATGGAG
GCCAGTTTGAAGACATGGTGGATCAAACCTAGGGCGGACCCCCTCCTCTCCGTCTCGCAC
TCGCTGCTGTTCTCTTGCCCACGCACCTGCAAGGGCACGCTGACGCGCGAGCTCAACGAC
CCGCGCTTTCTCTTCATCCACCGTGGAGCCATAACGGATATGAAGAGCGAGAGCGCCAGC
ACGAATCTCCACATCTGCAAAACGCCGAGTCCGACTATCCATGACTGTGGTGGACTGGGA
AACAGTCACATTGACACCATTCTCCAGAGTCTTGTGTCCACTCGTTAGGTGCAATGCAGC
AAGGTCAGCATCTGGAAGGCCCGGCTTGACAAAGTAGTGTGTGTCCCGCCCTTCGATAGT
GAAGTGGAGGTCTTCCAAGTAGAATGCGTTGTTTAGGATGGTTGCAACCTTGATACAGTC
CTCACTGGCCACATTGAGTGTGTGAGTGTGAACGCTGCCCTTGTAGATAGCAAACATAAC
GGCTCTTCCGATGGGAGACATTGCCGCTGAGAACCACAGCCAAGACTTTTCACCTCTGCG
ACCTCGACTGAGATGGACCTCTGGCAGCCGCTCGAATGACAAGAGAGAATGCGCTTGTCT
GGTTACTTCCTGCTGGACCCCAGAGATAGACTGTAGGAAAAGTGCAGTGAAACGTTAACG
CCTGAACATGGCAGAACCTGACTCTCCAGGCCATTTAGAACCAGCTACTGCTCTGCTTCA
GAGAGTTTTTCATCCCTGTCTAAGATAATGGTGTTTTCAAGCTGTGTTCTCAAGCCAAAA
GCAGATAAATCCCCCATGACAATTTTACAGCAACACTTTTTGTGTTAAGGCCTTAGACCA
AAGAATCATAAATAGCTTCAAAAGACTGTTTTAATAGTAGCAACACCAAAATATTATATA
TAAAGTTAGACAGTGTTAAAATGTGTTCAACTGGTAACTAAAACAACAAGACAGAGGAAG
GTACACGTTGTGCTTATTATGCATATTATTATGCAAATATTGCCCAATTAAAATTGATAT
TCTATGAAATACATAGCAATCCAATTAAGAGGTGGCAGTTTGGAAATACTGACGTAAGAG
AAAAACAAAGTAATTGTTTTATCTGTCTGATCCCCTACACTTTCAAACGTGTATTTTCTG
TTGGCTGGAGAAGTATAGTAGTTGCTTTTTTGTGTTTAATATGCATGAGAGAGATTTATT
TTACCCACCGGCAGATCATCCCAGCGCTGACTCTTCATCAGTTCATAGGATGGCATGCTT
AAATCAAACTTTGGGACTGGAAACCCGGGAATGGTGTTATGAAGATGAAAGCCAAAGGTT
ACAAGCCAGCTGTTCACATCTGTGCAAGAAAAATAAATTAAAGATGGAAAGTTCACAAGT
GCG
>TR70|c6_g3_i1
AAGATTTTACATGTGTAATTATTGTTCCAGACCTTTATCCTAATAGCACAACTAGTGTAT
TCTGGGAAAGTCCTCTGTGGACATTGCTGTCTTGGTCATAGGGTATCTCTTCATTATTTA
CACTCAAAGGTTTTCTGTTTATATCTGTATGCATTGTCTCCTACAAATAGTGAACCTGGT
TATGTAAGTGTCTGGCTGAGAGGAGCGGGGTTCTCCATATCCTGGCAATGCAGACTAGAT
GTCCCGGCTGACAAACCTGGTCCTGTTGATTTTGTGTCGGAAGAGAAAGTTCACAAGTTG
TCAGCTGAAGGTGAGTGAAAGCAATAATGAACCCTATTACCTTGTGTGCATGTAAAAATC
TATCAAGACTGCTTGCCAGGAAAAAGCAGGTATGCAAAAATTCATGGAGGGACATCGACA
CAGACGAGTTTCACAGAACAACACAGAATATTTGTTGAAATGTATACCATCACAGGAGGG
GAATGTCAGTTCAAGATTTAAAATGTGCAATGCCCTTGGAGAATCAATCAGCTACACTGT
TCCTTTATTTACTAGAGGCTCATTAGAGAGCTCAATCTGTTGACTATTCCATGTGTTCAT
AATTATCTAATCAGCTCAGTTGATGCACTTGATCGCACATTTCTAATATCACATTACTGA
TTGCTGTATTACTACTGTAACTCCAGCTCCACTTTAAATTATTGTAGCTTTCCATATTCT
CAGCCCCATGTCTTAATTGAATTTGAATTCAACTTCTTAAGGTTAAGCTCTTCGCCAGAT
CTGGATGCAACATTTAAAGTTATAGAATTTGTTTCACTTCACTAACAACCCTTTTGACAT
TAAGGCCACCATGCCGCCCAAAAGTCAAAATCAGTCTTCTAATTAAATCCAAACTGAATG
ACTTC
>TR70|c7_g1_i1
TTTGATTTTCATACATGCTTTTTTTGTTGGTTAAGTTCCTCTTAATCATATGGCTAATGT
GGGGCTTCTTCACAATGCTCTGTTTAAGTAATTAACAGAAACCTGTGCATGTAGTGACAA
GTATTTACAAGTGGTGATGTATCTATAACATGCAGTCAACTATTATTTCCACTAAATTTA
ATGTTTATTGGGCATAATGCCTTTTGACCTGGCTTCCTGTCCAATGAATATTTCATCAAC
ACAAATATTTCATGAACCCATCTCACATAAACAAGGTTACAGTGGATCCAAATATAGACA
CATCCATGTTCTCGGTAGGTATAATTTTGAATGTTAAATGCACTCATGGATTAAAATGAT
ATTGGGGTTCTTTTTGGTGTGTTGTTTCTTAAAGAATTGGACAAATTTCTGCCTTTTTGT
TCTCACCTTAAAAATCAACTGCTCGGTTTTAGAATTAATGTAAAAAGTGAGAAATATGGT
ATTAACTCCAACACTGATCACTGATGCTTAAAATCTTTCCAAATAATTAAGCATGCATGG
TCTCAGCATTCCAAAATATCTAAATCACAAAATACATTCATGATTAAAAATACATCTTCT
GAGCTACAAAGCCAAAGCAGACAAATGCAGCATTAATGTTAAGTTAGCTGTTTGAAGCTG
TTCTCAACTGAAGTGTGTTAATTGTAGCTGAAGACATTT
>TR70|c7_g2_i1
GAAGACATGGTGGATCAAACCTAGTAAGTAAACTACCTCTGTATTATATTTCTTGTGGTG
AAGGTGCCCTCCATTGGTTCATGCCTCATCACTATTTTCTAAGCAGGTATCACCGTCATG
TCGACTGGGCTTTTGTAAAAGGAAAACAGAGTCGTTTTAAAGTTGGGTGGAAAAACTATA
GACATGGTCTGTTGTGCTGACTCTCTGTCCACTAGTCTTGTGTGTATGAATTGTGTCTTG
TACACATTCAATAGCATTGATGCTGGATGTAGGGAAACGTTGCCTCAATATAGTTGCGGC
GCCCTGGAGTGAGCATAGAAAGACTCTGTGCCCACTCCAGGGCTCCATAATTATGCATTT
CACCATCTGAACATTGTGCTTTGATGAATAACGCTTATAAGTGTGAGAAAGCTGATCAAA
ATCCAAATGTAATTTGAAAAATGGAGCTATCAAATGTTAACCCAAGATCCTTTTTGTTTA
TGATGCAGAGTAGATTGCTATTAGGCAACTGTCTACATTGCAGGTTAGTTACACTTAAAA
TGTCTTCAGCTACAATTAACAC
>TR71|c0_g2_i1
TCCCTGCGTGTCTCCGACTCAGCCGCGCGAGTATTCAGTTCATGTCACGCCAGAATAACC
CCAAAAATCTGCTGGTTTCAGGCACTGAAACTTGAACTGTGTCACAATGATATGACCACA
TGTGTATCATGAAAAATTAAATTCATTTAGTCTTTTTGCGTCGTCTGGCTCTGGATAATT
ATAATAGACATTTTTGACTATTTTGTGATATTTCATACAGTTGACTATTCATTGAAAGAA
AAGCAAGAAAATAATCATCGGGTACAAATGTAAAGAGGGTGAATCATTGAAATAATAATA
AAAGTCAAAATTTAATTCAGTGGAAAATCTCTCTGTAGGGTTTTGTTTGTTCCCCATAAA
TGCAGTTTTATTTTCAGTATTGTGTAGAAGCAGTTTTCCACTTGAGGCATCGCTTGATGT
TAAATTCTCAGTATTGAGACGCATACCAAACTCCAACTGCATTGTGTGAGAACCTTGGTT
ATGTGTTCTCCTCTCTCTCCAACCTTGTTTTCTGTCTGTTTCTTTTTA
>TR71|c0_g3_i1
TGTGTGCCTTGGCAGTCTCAGACGAGCGGCCATGAGGCCTCGGACTGGGCGATGAGTGCC
GCCATGGCCGAGTTGGGGTTCAGCCTGTTACCGAACATGTGGGAGGGAGCGAGGTTGAAG
ACGGACCCCGGCAGACCGCTCACCTGGGGGGCAGAAGCGCAGATACAGACGAGAGTGAGC
CACAGGAAGTTTCACCGGCATTAAAATCATGACGTGCTGAGATGATTTTTTAATTACTGG
ACGACTGATAAAAAGAAACAGACAGAAAACAAG
>TR72|c3_g1_i1
ATGCAAGTCAGACAATCACCACAAGACACACGATTCACAGACGTCCCCAAATCAATTTCA
GGGGTCTTTGCTGGGCCTCACACTTTGTATAAATTGCCTTGAGAGCTGGGTTGCATTCAC
TCAGCCATCATCTCGGCACTCGCTCACTCACGCTCCAGCACCACGCAACAGGAGGAAGAA
ACCTGCTCCATTTCAACCATGAGGACTCTGCTGTTGGCCTCTGCTGTCTTTGCAGGACTG
TTTGGCTCTCTGACTGCTCTACCGGTCACTGCCCCCTTTCCTGTTCCTTATCATGCCTTC
TGCTCAACAGTGTGGCTCTTTGCAACACCTTGTACTGAAATCACGGCCACATTAGTTCAG
CAGATAAAAGCCTTCGACACTCTGAACGGCTGTAAAGAATGTCAGTATAAGCTTGTGTCA
GCCATCCCTCCAACTATCAAAGCCAACCACACCTCTCCTGATGGCCTCGAGGCTGAGGAA
ATCACCCTTACAATGACCCCCACCATACTGACCGGTGGCTGCCGTGTGACGGCTAGGTCC
TCTTCTCTTGGATTCACCACCCTTCTTGATAACGGTCTCAACTACTGCAACCTCTACACC
CTGCTGTCAGCGAGTGGACTCAACTCAGCACCCGGCTTCATGGAGATGATCAGTGAGTGG
GCGTGCCTGGGCTACGGGCTTGCCACCTGCAAAGCCTAACGAGCTTCATTACTGACGTTG
CTTCACTGAATCATGCTGTGATGTTGTTACGTTAGAATTACAAACAGTTGTTTTCTCTTT
TAGAAGAAGGTATCTCTGATGAATATGTCAAGCTTCAACATTGAAATTACCTGACTGAGT
GATGTCATGAATCTGTTACATTTGAATTAGCGTAGTTATTTTCCCTGCTTTACGTATCCT
TGAGAAAATACCAATAAAAAGGCGCACTCTCATTATGCTCTCTGCAAG
>TR73|c0_g1_i1
TGTGTGCCTTGGCAGTCTCAGACGAGCGGCCACTTGAGGCACTTCCCTTAGCCGCAGAGG
AAAACGGACTTCGGCACGTCGAACCACGTCCCTCGGACTGCACCTCGTCAAAGTTTCGAT
GCCTGTCGTCAGGAAATGTTGGACTTTGAAAAAATCTCACCCGAAACTTTCCAGACCACC
AAACCCCCCCTTGTGTTTTCAGCGTGCACGGCCGGGCTTCCACGAGCTGCGGCAACTCTC
CGACATGGCGTTCCGCGTCTTACCGGCCAAGGAGGCCTCTTTTTGAAACACCGCTTTCGG
TGAAACAAAAACCGCTTGCTTCACACGTTTAGAATCGAGATAAAAATAATCCGACTCGCG
CGGCTGAGTCGGAGACACGCAGGGA
>TR74|c0_g1_i1
AGGAACTGGGTTAAATTCTAATATTCAGAATAATCCTGACATTGGAAGAGGTGAACAAAA
AGTACCTCGTAAAAACAATCATCTCCCACTTGCCCTTTTACAACTGGGCCTTTGCTAATA
GCCCATTATACCTGGGGTAATTAAGAGGGTTTAATCAAATGCACTACGGAGTGATCGTCC
TATTAACTTTTAAACCCCACGTGAAAAGCTCTTAAGTAAATGAATTAAGCCTTGTTGCCA
CTCTTGCCACTACTTAGAGATTAATACCCAAATGCCTCCAGGCTTATGGGGACGGCCAGG
GAAATTGGACAGATTGACCATGCATTGCAAATGCTCCTCCAATCCTCAACTGTAGAGTTC
GCCCATTTTTGGCAA
>TR75|c1_g1_i1
ATGTGACATGCTGCAACTTTCAACTGTTCACATTGATGAGAAAATGTCAGATGGATGTTA
AACAAGAGGAAACATATCAGAACACAGAGTTAATTTGAACCAAGTCTGCCACTGTTGCAA
CGTGACTTCCAAGTGTGTGCAAGCGACTCGCCTTTCATCTGAATAGATGCCATACTGTAG
CCTGGCCGCTCGTCTGAGACTGCCAAGGCACACA
>TR76|c0_g1_i1
GACCTCCATCCTTTCATCCACTCTCTTTATTTCCATTATCTGGAGCTGCTGAGGGCTTTC
GACGTACTTCTCCGTCAATCTTTCCCTTCTCTCTCCACCTTTCTATCCCACCTCAAGGTT
GCGGGAGAAGGTTACTTTATTCTGACTTTCTTTTATCTCCCACATAACAACCAGCATCCA
TCCTTCCTCCCGCGGATTTGCCTCTGTTATGAGGTTATTGGCCGCTCGTCTGAGACTGCC
AAGGCACACA
>TR77|c0_g2_i1
CAGTGTTTTGCAAAACAAGACATTTTTAAAACATGTCCTTTGTTAATACTGCAATGTCCA
TATACAGTAGGCATTTACAAGACACATGGCAAACAAAACTGGGAAAAAGCTTGAAAATAC
AATTCAAAAAGTCAAAAAAGGTCAAAAAGACACAACAGACACAAGTAAACCATTGTTGGA
GGCATAGATAGTGAGACAACAACAGTGAATTTTGTACACATCTTTTAGTATTTGATTACA
GATTCATTCAACTTAATTTCCTTGCTCTGATAAAGAAAAACAGGATGTCAACTAGATTAG
TTCAATGATTTTCTCTCATTTGTGCAAAAACTAAATTAAAAAAAGTAGAGTTATCAGCTT
CTTATAGGCTTTAATGCTCTCCTTTAGTCTTGAATCTTTTGATTTCAGTGACTGAGATGG
GAATCAGATGGAGTCAGGGTGTGGCTAGTCTCTCTTTACTTTAAGACTAGACGCAGAGAA
AAAAGCTCTTCTTATAGTTCAGGCAATACCTCTAAATCTCACTAATTAACACAACATGTG
CTATTTCTTTAATGCATACAACTCGCGCGGCTGAGTCGGAGACACGCAGGGA
>TR77|c1_g1_i1
TGTGCTATTTCTTTAATGCATACATGAAGAGAAATGTAACAAGACAAAGAGTCGCCAGTG
GCTCAGTGAAGGATTAATTTCCAAAGTTGTGATTTGAGCTAGATGCTAACATCAACAGTA
TGCTCACAGTATGCTAGTATGCTCACAATGACTATGTTTATACTTAAATGTCTGTGCCAA
ACTTTATGGAAATTGCATCTGTTGTTGTTGAGAGATGTCACTAAAAAGCAAAAATGTCTG
CGCACTATGGAAAGTTGGGGAATCAAAGCCATTAGATTTGTTCTTTGGGGAACATAGATA
TCTGCAGAAACTTTCATGGCAATCCAGCACTTGTTCACATA
>TR78|c0_g1_i1
ACTGTAGAATAGAAAAAGAAAATTGTTTATCAACTTATATAAACGATGGCTCTGTTCGAC
GTCAGTGGTTTTAAGTCTTATTCTGAACTCCGTGGGCAGATTCTTCCAGGCCGACAGACG
CATCTCGTCGACCGAACGAACCACTACAATTTCGGGACCAAAACTCAAGAATTTGTTGTA
CCTCTGGGTGTAGACCCTTCAGGGTTTCTCAAATTCTGTAACCGTGACGGAGGTGTGTGT
ATAGAGCTGAACCATGGCACGACCACCCTGGCCTTCAAGTTCAGACATGGAGTCATCGTG
GCTGTGGACTCCAGAGCATCAGCTGGCCGTTACTTAGCATCCAATGATGTCAACAAGGTC
ATAGAGATCAACCCCTACCTGCTGGGCACCATGTCAGGCAGCGCTGCAGACTGTCAGTAC
TGGGAGAGACTCCTGGCTAAAGAATGCAGGCTGTACAGGCTGAGAAACAACCACAGGATC
TCTGTGGCTGCTGCCTCCAAGCTGCTGTCCAACATGATGCTGGGTTACAGAGGGATGGGC
CTCTCCATGGGAAGCATGATCTGTGGATGGGACAAAGAGGGTCCTGGTCTGTACTACGTG
GATGATAATGGGACGCGTCTGTCTGGCCGTATGTTCTCTACCGGCTGTGGCAACAGTTAT
GCCTATGGCGTGGTGGACAGTGGTTACCGGGAAGACATGACAGTAGAGGAGGCGTACGAA
CTGGGTCGTCGGGGCATCGCTCACGCTACACACAGGGATGCTTACTCTGGAGGGGTGGTC
AACATGTACCACATGCAGGAGGATGGCTGGATAAAGGTGTGTAAGGAAGACGTGTCAGAG
CTCATCCACCGCTACAGGAAGGGAATGTTCTGAGTTTGACTCCTGAACACAGACCAGCCT
CAGCACTCTGGATACAGTCCAGTGATGTGTTTCACTCGCGCGGCTGAGTCGGAGACA
>TR78|c0_g1_i2
CTCAGAGGAGAGGACTACAAGTTTTTAAACCCTTTCACTTTCGAATTCTTTGTCGCGCAC
AAGGAAATACTCCTCGGCGCGTCAATCACTTTGATCATTTTGTAAAAAGTAACATTTAAA
CTGTAGAATAGAAAAAGAAAATAATTTATCAACTTATATAAACGATGGCTCTGTTCGACG
TCAGTGGTTTTAAGTCTTATTCTGAACTCCGTGGGCAGATTCTTCCAGGCCGACAGACGC
ATCTCGTCGACCGAACGAACCACTACAATTTCGGGACCAAAACTCAAGAATTCGCTGTAC
CTCTGGGTGTAGACCCTTCAGGGTTTCTCAAATTCTGTAACCGTGACGGAGGTGTGTGTA
TAGAGCTGAACCACGGCACGACCACCTTGGCCTTCAAGTTCAGACATGGAGTCATCGTGG
CTGTGGACTCCAGAGCATCAGCTGGCCGTTACTTAGCATCCAATGATGTCAACAAGGTCA
TAGAGATCAACCCCTACCTGCTGGGCACCATGTCAGGCAGCGCTGCAGACTGTCAGTACT
GGGAGAGACTCCTGGCTAAAGAATGCAGGCTGTACAGGCTGAGAAACAACCACAGGATCT
CTGTGGCTGCTGCCTCCAAGCTGCTGTCCAACATGATGCTGGGTTACAGAGGGATGGGCC
TCTCCATGGGAAGCATGATCTGTGGATGGGACAAAGAGGGTCCTGGTCTGTACTACGTGG
ACGATAATGGGACGCGTCTCTCTGGCCGTATGTTCTCTACCGGCTGTGGCAACAGTTATG
CCTATGGCGTGGTGGACAGCGGTTACCGGGAAGATATGACGGTAGAGGAGGCGTACGAAC
TGGGCCGCCGGGGCATCGCTCACGCTACACACAGGGATGCTTACTCTGGAGGGGTGGTCA
ACATGTACCACATGCAGGAGGATGGCTGGATAAAGGTGTGTAAGGAAGACGTGTCAGAGC
TCATCCACCGCTACAGGAAGGGAATGTTCTGAGCACAGAACACAGACCAACCTCAGGACT
CTGAATACAGTCCAGTGATGTGTTTCTGTCCAAAATGCAACTTTTTTGTCAACTATATCA
ACATATATTCTCAGAAGTGTATGGAAATAGTTGTCATCTGATTTTTGAAATGAATGACCC
TACTTGGTCTCACACCTGAGTGTTTAAGGATCATGAAACGTGAGTCAGATCATGAAACGC
TACATGAAATGTTTTTCTTCCTACTTCTGTACCCAAACTTTGCAGGATCAAATCATCATC
ATTAAATTGTTGAGGTCTTTGTTGGGTTTGTTTTTTATGTTTTGGAATGTTGGACCTGTT
CATGTTGAGACGCTCTAAACTTGACAGTAATTTGTGGTTTGTGCTAACTAGACATCCTGT
AAAGATCTTACAACACACAAGTCCAAATAAAGACTGTTATTCAACTCACAAGAAAAAA
>TR79|c0_g1_i1
TGTGTGCCTTGGCAGTCTCAGACGAGCGGCCACTTCCTCGAAATGAGAACTTAATACGCT
TTGATGAGGTCTAATGGGAGTTGTACAGACCTGAGTTTATTTTCTTGCACTTTTCCTTTG
ATAAATGATAATCCAGCACATCCTCACTCACATGGGAGACTTGAGAACCAGCCTCACTCA
CAGAACCTGAACAGTTTACTTGTCATGAAGCTATCAATTACATATTTTTATATTTTGCTT
AAATTGATCTGATCATGTCAAATTAAGGCTACGTTTCAGTTGGTTTTAACACCTAAACTG
TTCTTCTGTTCTGAGGTGTGGCTGTACATTTTTGTGAC
>TR79|c0_g2_i1
CAGAACCTGAACAGTTTACTTGTTGTCATGAAGCTATCAATGATATATTTTTCTATTTTG
CTGAAATTGATCTGATCATGTCAAAGATATTTATCTTCAGAGTAAAACACAGAGAGAGAG
ACCTACAGGATTTCGATCTTTTTATGTGATTGGTTTTACTTATACTGTATGTTTATATTT
AAGTTGCCTGATTAAGGCTACGTTTCAGTTGGTTTTAACACCTAAACTGTTCTTCTGTTC
TGAGGTGTGGCTGTACATTTTTGTGACCATTGATACCTTTTATTCATTCATTGCAAAATG
TATTTTTATGTGAAAAAGCTACATGCGTTATGCAGCATTTTGTGAATGTAAGAATCCTAT
TGTTAGAATATATTGTAAGTGTTCAAGTTTGAAGGTATTTGAACTTATTTTTCTACTTTG
TTTTGTTGTTTGTTGTTCGGTACTGTTTTCTTTAAAGAATATGCACCACAAATTTTATTA
AAGCTTCTACTTCATCTGAGG
>TR79|c0_g3_i1
TGTGTGCCTTGGCAGTCTCCGACGAGCGGCCAGGGGTTTTATTTTAGTCTAAAGAAATCC
TACACTTGTGGCCAGAAGTAGCCAACTTCTATAAATGTTCATTCAGGAACTCCTGGGGTG
ACAGTGAAAATTTCAGGAGCTTATTGGTTCATCTAAAACATATCACAATCATAATATAAG
CTGTATTCCCTTTGGAGTGATTCGTAATACTGATACAGATTATTTATTTTCAAGTGCAGA
CTATAAAGTCTACATTGTGTAGGCTACAGGAAAATATGAGTGATGCTTAAAGCATGAGCA
GTGTGCACTGCATTTTATATAAATGTTTTGTGTAAAAAATAAGGGGTTTTCGTTCATGGC
ATCTTCACAGAAAATACTGTATCTGTTTCCATGTCGTAAGAAACAACAACTGATGATGCA
AATTGCCCACGAAGTGCCTTTGATCTCGTCTTCATTTTCCTGCAGATCCCACGTAGGCCC
CTGTAAGGATTTCATGTCTGTTATTTCTTGAAGTTAAACAAAATAAGTGATGTTTTAAAT
CACTTGTGGCTATTTTTGGTTTGCAATTGAGCTGTGCCTTTTGTCACTGGTGTATGAAAT
ATATGTATATTGATATATTCTTGAAATTGTCAACCAAGAAAACAAATCCATCCCAAAATG
ATTGCTTGGGCAATTAACAAAAACAGATAAGCCTGCAGCTTCCTGTGTTTATGGAATAAA
ATTCCATTTTGTTACCATGTCTTCTTATTATAGCCTACGTCTCCACACATGACGTGGCTG
TAAGGTATCACTTCCTCGAAATGAGAACTTAATACGCTTTGATGAGGTCTAATGGGAGTT
GTACAGACCTGAGTTTATTTTCTTGCACTTTTCCTTTGATAAATGATAATCCAGCACATC
CTCACTCACATGGGAGACTTGAGAACCAGCCTCACTCACAGAACCTGAACACTCGCGCGG
CTGAGTCGGAGACA
>TR79|c0_g4_i1
TGTGTGCCTTGGCAGTCTCAGACGAGCGGCCACTTTGATAAATGATAATCCAGCACATCC
TCACTCACATGGGAGAATGTAGAAGACTTGAGAACCAGCCTCACTCACAGAACCTGAACA
GTTTACTTGTTGTCATGAAGCTATCAATGATATATTTTTCTATTTTGCTGAAATTGATCT
GATCATGTCAAAGATATTTATCTTCAGAGTAAAACACAGAGAAAGAGACCTATGGGATTT
CAAGTCAATCTTTTTATGTGATTGGTTTTACTTGTACTGTATGTTTATATTTACGTTGCC
TGATTAAGGCTACGTTTCAGTTGGTTTTAACACCTAAACTGTTCTTCTGTTCTTACGTGT
GGCTGTACATTTTTGTGACCATTGATACCTTTTATTCATTCATTGCAAAATGTATTTTTA
TGTGAAAAAGCTACATGCGTTATGCAGCATTTTGTGAATGTAAGAATCCTATTGTTAGAA
TATATTGTAAGTGTTCAAGTTTGAAGGTATTTGAACTTATTTTTCTACTTTGTTTTGTTG
TTTGTTGTTCGGTACTGTTTTCTTTAAAGAATATGCACCACAAATTTTATTAAAGCTTCT
ACTTCATCTGAGG
>TR79|c0_g5_i1
TGTGTGCCTTGGCAGTCTCCGACGAGCGGCCAGGGGTTTTATTTTAGTCTAAAGAAATCC
TACACTTGTGGCCAGAAGTAGCCAACTTCTATAAATGTTCATTCAGGAACTCCTGGGGTG
ACAGTGAAAATTTCAGGAGCTTATTGGTTCATCTAAAACATATCACAATCATAATATAAG
CTGTATTCCCTTTGGAGTGATTCGTAATACTGATACAGATTATTTATTTTCAAGTGCAGA
CTATAAAGTACTCGCGCGGCTGAGTCGGAGACA
>TR80|c0_g1_i1
GCATAAGTCAAAAAAAAAAAAAAAAAAAAATCAATACATGTTGTCTATAACAGGTGTATT
CCTATGAACCACAACTGATACCTTCTTCACTGGATGCTTCGTAGTTGTCATCCTCATCCC
TGTCATCTTCAAACATCACGTGTCGAGAGGCACAGGCCATTGAACGGGCCATCGGCATAC
AATAATCCATCATTATGGCCGCTCGTCTGAGACTGCCA
>TR80|c0_g2_i1
GCATAAGTCAAAAAAAAAAAAAAAAAAAAATCAATACATGTTGTCTATAACGGGTGTATA
ACTATGAACCACAACTGATACCTTCTTCACTGGATGCTTCGTAGTTGTCATCCTCATCCC
TGTCATCTTCAAACATCACGTGTCGAGAGGCACAGGCCATTGAACGGGCCATCGGCATAC
AATAATCCATCATTATGGCCGCTCGTCTGAGACTGCCAA
>TR80|c0_g3_i1
GCATAAGTCAAAAAAAAAAAAAAAAAAAAATCAATACATGTTGTCTATAACAGGTGTATT
CCTATGAACCACAACTGATACCTTCTTCACTGGATGCTTCGTAGTCGTCATCCTCATCCC
TGTCTTCTTCTGGTTTCAAACCACAAGCGTTATAAGAAAGGAATCATTGCATGAGGAAAA
ACAGAAATATATTATGGCTCTAATATCTTATGCTCCAATAGGGAGCATCAAGAGTCTGAG
TGAAGCTG
>TR81|c0_g1_i1
TGTGTGCCTTGGCAGTCTCAGACGAGCGGCCACTTTCGGGATAATTTGGCTTAAATAGAG
ATCCGAGGTGACCCCGATGGAGCAGACTTTAATAGATGTGGCATGAGCGTGCTCTCGCAT
TACGTTACATTCGAAGCTGGCTGATCCGTGATCAACTGTAATTAAGTGCTGATTATATAA
CACATCTGTCGGCAAGAAGTTGTTTCTGGGGCTCGGTGCAACTCGGACTGGACAAA
>TR81|c0_g2_i1
ACCAGTGACCTCTGTTTGTTTTGTTTTTCTTTTAAGATCCTCCTCAGAAATGTGTTCTTC
TAGTTTTTGGGAGCAAACAAGCATGCAAGTATTTTGCAAGAACATGTAAAGCTGATGGCG
CTTTCTTTTTGTTTCCCTCCCTCCTCTCTACCTTTCAATAAAGGATCACGGCGTTCGTAA
GGTAGAGCGCAGGCTTTCGGGATAATTTGGCTTAAATAGAGATCCGAGGTGACCCCGATG
GAGCAGACTTTAATAGATGTGGCATGAGCGTGCTCTCGCATTACGTTACATTCGAAGCTG
GCTGATCCGTGATCAACTGTAATTAAGTGCTGATTATATAACACATCTGTCGGCAAGAAG
TTGTTTCTGGGGCTCGGTGCAACTCGGACTGGACAAA
>TR82|c0_g1_i1
AATCCCTGCGTCCTTTTCTTCCTCTCTCCCCCTGTCTTCTCAACCTCTCCCTCCAAGATA
AATTAGCGAGGTGGTTCTGTTTTAGCTGAATTCTCCAGTGGGCAGGAAAGAATGCGACCT
CAGAAGAACACACAAACCCAAACACACTGTTTTGAGCTGCATATAATAAGCCAAGGCTTT
CTTATTTATGGCATTCCCACTCCTTGCATTGTCTGCGTACCTGTGTGTGTGTCTGTGTGT
GTGCTGCGTCTATGGATTTATGTCTGTGCGGGTGTCCGTGTGCA
>TR82|c1_g1_i1
TGTGTGCCTTGGCAGTCTCAGACGAGCGGCCATGCTTGTGCCGTCTTACCAAGACTCCAG
GTGTCCACCATTGATAGAACCCTACAAAATAAGAAGAAAAGCTTTGCTTGAAAACAATCC
CTCAAGCCAGCATTATAATAAGAGTCTTTTCATGCTGTAAGCCAAAGCGGTATAATGCTG
CGCTGCTGCAGTCGACAGCAAAAATCCAAATATAAAATAAATATATATATGTATAAAAGC
AGAAACTTTGTAAGCAGGTGCTGAAGTTTGGCCTGGAGGAAGCTAATTATGAACCGCA
>TR83|c0_g1_i1
AATCTCTTCATGGATAAAATCTTACTCTCCATTGTCTTGTGACAATTTAAATCTCGCATA
AACTTACATTAGAAATCGACCCAAAGTATTTTTACTTGACCTGGTTCTCTAACCAGCTTT
TCCGCAAAGAATAAGCTACTGCTGCTTGAATGTTTTTGTTTTATTTTCTTTAAATGCCAC
CTGGTGGCCGAATGCAGCTACTGCGGTTCAGAGAAGGGGGGGGGGGGCTCAGCCATCGCA
GTAGCAGCTAGTGCCACCAGAGGGGGCCGAGATCCCAAGAAGCAGTGATCCTACACTAGC
TACGATTGTAATGAAAGAGTCTCGATCACTGTATTCATCCGAGCACCTTAACAGCGGGCC
GCCGGAGGCCTCCGCTGCTCATTTTACAAATCTGACACAAGACACACACACACGCCAAAA
CGCCCACCGCACTCACTTGGGGCCAAGATGCCAAATAAAGTTGTTAGCAGATTGAAAGTT
GCTGACGTGACTTCCAAAAAAGAAAAAGAGCACCGCAGATGTTTCCGCGCCGCGACTCGT
CCATCCACGACTTTGTCCGTCCGTTCTCGCCCCCGATGTCCGTCTCGGCTGCCGATCCAC
AGAAGGAGACCAAAGTGACCAGGAGAGAGTGGAATAATCTTTAAAAAAAAACAAAAAAAA
AAAAAGTCCGTTAGATCGGAAGAGCACACGTCTGACTCGCGCGGCTGAGTCGGAGACACG
CAGGGA
>TR84|c0_g1_i1
TTCAGGAGACTTATCCCAGGGGTTAGGTAGTACACATCTTTTGCTCATGTCTCCCAATTC
CTCCTCAGTTGAGTTTTTCAACAGCTGTATTGTTTTTAAGTGGATGCCCCTTGCCTGTCC
TTGGTGGAAATGACATGCACATGTGCCGTGAGACCAATGCTACGATTTAGATCCTTTGAA
TTATGTAAGGTTCATCTAAAAAATGACAAGTCGAGTTTACTCGCGCGGCTGAGTCGGAGA
CACGCAGGGA
>TR85|c0_g1_i1
TGTGTGCCTTGGCAGTCTCAGACGAGCGGCCAGAGAGCAGAACTCCTCTCTCTGCCACTG
TCCACAGGCTAGTCTGTGTGATGAGATTACAAGCTGCAGAAGTAGTGGAGGTCTCTAAGC
TCTTGTATGGCTCTTTCTTCGCTCTGATCCAGTGCGGCAGAAGCACACCCAAATAAAAGA
AACATCCACAAGAACACCTTTATCGCTCTGTTTGAACCCAAATCGAATTCTGTGATCGAA
GAATGATCGTTTTTGCGCCGTTTTTGGCCCCAATAGTCCAACCTGAAATCCTGAAAATCG
CAGCGAATGGAGGCGACTCGCAACTGTCGTCAGCCAAATTGCAGTGGACGGCTCGCACAT
GGTGCCTGCCTCTGCCAGCGACCCGCGCAGGAGAGAACCAGCTTGTCCACTGAGTGACTG
TTTGACTGATTTAAAGTCACAGTGGCCTGACATGACGGACAAAGCGGGAGAAAACTCGCG
CGGCTGAGTCGGAGACACGCAGGGA
>TR86|c0_g1_i1
TGTGTGCCTTGGCAGTCTCAGACGAGCGGCCATGCTCGTGTGTCCTCATTTCAAGTAAAA
CAGCACCACCTAGTGTTCTTGTTGGGTTAACAGAAAGAGGCTTCATGTTCCCAAAGAGCG
ACATGCTGTGTTAAGGAGTCTGACAAATGATTCATTCTGTGTTGTCAAGTCATTCTTCTT
TATAAGCAAGAAAGCTCACACGTTTCTGACACGATCTGAGCGCTGCTTGTCATAGGTCTC
AACTCAGATAAAACTCACCAAAAACTTACAATCGTAGAGATACAATATGTAAAAAGGTTT
TTTACAATATAAAGTCACCCTCTGCTCAAAAATGTGTTGCTTATTGTTACTTCACTTGGT
TGTTTGACCTTCACTGCCCATAGCGTTAGATCGGAAGAGCACACGTCTACTCGCGCGGCT
GAGTCGGAGACACGCAGGGA
>TR87|c1_g1_i1
TGTGTGCCTTGGCAGTCTCAGACGAGCGGCCAAGACGTGTGCTCTTCCGATCTAACGCTA
TGCAGGGGTATGCCTAAACTAGATTGTATGAGATCTCTTCCCATACCGAATTACTTACCT
GTACTTTAGAGTGTGCGTGCGTGCGTGCGTGTGTGTGTGTGTGTGTGTGCAACTGTATGG
TGGTTTGTTTTCTCCAGTGCAGGTCTGCATGCAGTGAATGTGTGTTATATTTGTGTGGGT
GTGTATTAACATATGTGTCTACGTACTGTATGCATGGAAAGGCCTTCTGCGTCACTGACC
TAACCCCTTGTTTCCATGCCAAAGTTACCCCTGACGGCCACATTTTCTGGCTCAGATGGG
TAATGGAATTAACAGCTACTCAGAGTGACATAGAAAACCTTCACTTTACTGGAAGACATT
GTACTATTATACCTAGAGGCACAATCAGGTTAAACATACTATCAGTTTTTAGGACCTTTT
TTGCGTGTACAAGAGATTCATTTGATTGTGTTAA
>TR87|c1_g1_i2
TCATTGGCTTGGCTCCTTCAGGCCCATATTCTGACTCAGGCGCTATGCAGGGGTATGCCT
AAACTAGATTGTATGAGATCTCTTCCCATACCGAATTACTTACCTGTACTTTAGAGTGTG
CGTGCGTGCGTGCGTGTGTGTGTGTGTGTGTGTGCAACTGTATGGTGGTTTGTTTTCTCC
AGTGCAGGTCTGCATGCAGTGAATGTGTGTTATATTTGTGTGGGTGTGTATTAACATATG
TGTCTACGTACTGTATGCATGGAAAGGCCTTCTGCGTCACTGACCTAACCCCTTGTTTCC
ATGCCAAAGTTACCCCTGACGGCCACATTTTCTGGCTCAGATGGGTAATGGAATTAACAG
CTACTCAGAGTGACATAGAAAACCTTCACTTTACTGGAAGACATTGTACTATTATACCTA
GAGGCACAATCATGGCCGCTCGTCTGAGACTGCCA
>TR87|c1_g3_i1
GGGCCTGAAGGAGCCAAGCCAATGACAGGGAGAAAGCATTCACTAATGTGATGTGTGGAC
ACTACAAAATGACAAAATAATACCCCATCTTATGAAAGTTATGAATCCCTAACCCACAAC
TTACTCTTCTTGACCACTGCTCTCAAGGCACTACATGTAGGCGATACTGTGTAAAATCCA
CTTAGACATGGTCTTAATTCAAACCTATTTTATATGAATGTCTTATTTTTTTTCCATCTT
TCTCTCTCATGTCCCCATTGTCTTTGGCCTGGTAAGGACCTTTTCTCTCTTCGCTTCAAT
CATGGCACGTTTTCAACCCTTTTACATCTACTCAACTTCGAATCCCCCCCAGGAAACATG
CGGTTAACCATCCACACGTGCCGCCTTCAATGTGACT
>TR87|c1_g4_i2
TGTGTGCCTTGGCAGTCTCAGACGAGCGGCCAAAATTAGAGACATCAACAATAAAAAGTT
ATAGTACAATAATGACAATATCATTAAAGGGGGAATGGGGAGAGTTGAGTAAAAGGCAAA
CTTGAAATACACATCAATAACATGTCTTTACAAAGCCTTGTAAGACATACAGTACATAAT
GGACATTATAGTAATAAGATAAGCCTATCATCTATCTGAAAGAATATTCAACTTATCAAC
TACACCACTCATGATTTGACCCACTGATTAACACAATCAAATGAATCTCTTG
>TR88|c0_g1_i2
TGTGTGCCTTGGCAGTCTCAGACGAGCGGCCACTGCTGTTGGGAAAGGACAGGTTGGTTG
CCTGCCTGTCGGACGAAGGACTACAAATCCGGTCAGAATGCACCCGTGTGGAGGCCATCC
TGAAATGGGTCAGGCACCACAAGGAGTCTCGGCTGTGCCACCTCCCTGAACTCTTCGCCT
TGTCCCGTCTCTCTCTACTCAGCCCGGACTATCTGGCCGAGACCCTGCTGAAGGACAGTC
TGGTGCAGGCCTCTCCCAGCTGCAGAGAGGCAGTGGAAAAAATTCACCACGAGAAAGTGG
AATTGGCACCAGAATATATGGACAGAGTCACCTCTCAGAGCCCACAGCCAAACCTGCAAG
AGGTGCTTTTTGTAATGGGAGGTCGTTCGCTGGATGACTCGGATGATGAG
>TR89|c1_g1_i1
GACGGGGGGAGGGGTGGGGGGGGGGGGGTAAACGGGTGAACTCTACTGTGCCTTTGACTA
CACCCCTCTGTAAACTGAAGATACAGATAAGTCCTCTGCATACATTAACCATAAAACTCA
AGCAGGTACAAGACAGACATTCTTCTGTTTGTAACGGAGGAAGGGGGGGGAAATAAATCA
CTCTGGCGAGGGTTTCTCGCACACAGGGATTGGTCACAACAGATTTCTTTTTTTTAACAA
AGTGCTTGATTGACCACTCGCTTTACAGAGGACACGAAAAAAGTTTGATAAAACTGCAGC
TTTCAAAGGAAGGAAAGGTGGGTGGGGGAGGGGATTAAATTACAGCTCCTCAGAGATTGT
TTAAAAAAGAAAAACTCGCGCGGCTGAGTCGGAGACACGCAGGGA
>TR90|c0_g1_i1
AATGGTGTCATTCCCCTCTGCGGCATGCATCAATATGCATGAGCCCGTTTGATCAAAGGT
GCCCTCTGGATTCATGCTTTAGGATAAAGGATGAAATGGCATGCATTCGATTCGGCGGCT
CCACGTGCGGATGCAAATCACCAGCGTGGGGAGGCGTGGCACGCTAGTGCCGGTGATTAC
GGATGGTGCTAGGGCATGCAATTGAAAATGAGGCAACGCTCAGTACCTGATGGAATAGGT
GGGGGTGGGGGAGGTAGGAGCGAGTTAGTCTTGCTTTGGACAGCATTGGGAGGGTTGGGA
GGGCCGCTATCTTTCATACCATACAGCTTGGACTCTTTGGAGAGAGTGCGAGGGAGGGAG
GATCCGCGCGAGGCGTTGGGTGACTCCGTCTTCAGCGTCTCGGAGTT
>TR90|c0_g2_i1
TGTGTGCCTTGGCAGTCTCAGACGAGCGGCCAACCTCCACCACCCATCTGCTAGCTGGCA
AAAAGTGTCCCTCCTCCCTGCAGACCAAATCCAACGACATGGAGACCACAGTCTTCCACA
TTCCAGGAGTGGACGTTAAGGGCCGCTATCTTTCATACCATACAGCTTGGACTCTTTGGA
GAGAGTGCGAGGGAGGGAGGATCCGCGCGAGGCGTTGGGCGACTCCGTCTTCAGCGTCTT
GGAGTTGTAGTGCAACTGAGGGCGGGCGGGAGAGAAAA
>TR91|c0_g2_i1
AGCACTCTTGTCACTTGGAGGCTCCCGCAGTGAAAAACACAAGTCTGTTTGCAATTGTCA
TCACAGGTCTGTAACCGGCATAGATTTTCCCATGTTTTAATGTATAAATTATATACGTGG
AGTGACATTTGCAGGAATAACAGCAAGTTGAATTGAATTTGTTTGGAATATTTTACAGCT
CCTCTCCACTCTAACGATGATGTCATCACTGTAGCTCTGAACATTCTGTCCAATACACAC
CCATTATAAAATCTGAAACAGACCGAAAACTGAGTATGCTAATGTTGTGTTAGCTATCAA
AAATACCCATTTAGCCCAAAAAAGTCCAGGGACTCATGCCCCATTTAAACTGTCATTTTT
AGATGTTGAGGTATGAAGAAGCAACACGGCCCCAAAGAGGCTGTGGGAGGAGTAGTGTGT
CAAAAAAACAACATACAGAACAATAATAATAATAGTAGAATAATTGTGGTGAATAATAGC
TAAATAGTTTATCATCAGGCATAGGCAACAGGGTAAAATCATGGCGATAATTTCTCAATA
AATATGCTCTGGATGTTCAGAGAAGCTCACCTGAGGGTTCAACATGTTGGCCTTTAGGAG
AAGCTGGCTCTATTTTCAAATCTTGTTTTGTGCGAATTATTTGCTCTTTTGTCTTGGCTA
CAGTGATTTCTAGCTGGCTAATGTGACACTGTGCTTGTCTTAGTGTGGGCCTGATACAGC
ACGCCAACTAGGCCATGTCATTAGCACATTTACAAGATCTTAAATGTTCCTCATTGATTC
ATTAGT
>TR92|c0_g1_i1
TTGACTTTCTACCCGACTTGGCATGGAAAGCGCCCCCGCAAGGAGCAAAAGTCTCCGTTG
GACTGACAGTCTGCATCTGACCATCATCACGCAGCCTTCTTTTCAACCGACTTCACCGGT
CGAGCTCTTACGAGTTTTTTTTACATCTAATACGGCACATGATCTCCATGACTGTGTTTC
TAATTTGACGGCACGGAATATGCCTACGTTTTGAGAAGTGGACAAGACGTCACTTTAACT
GTACACAAACACATAAACACATGTGACAGCCAGCTTTGCAGCACAGTGACTGTTCACTGC
CGATGTGCCTCAACAAATCAGAAACAAAACAAAAACACTTGAGGTTACGACAGCCTAGGG
CTTGAAATTAAAGCTCAAATCAAGAGATCAAGGATATGATGGCGGGCGCATAGCGAACAG
TCCGCTTCACGTGGTTCAGCAAAACACGTCTAGTGTTACATTATTACTCAGCACTGATCT
TAAGCAACAGGAGTAAACGGAGCCTTCGCTTTGGGCCTTGCAGGGATTTGACATAGTTTG
ACACTTGACTCATGTGAGCGTGATGTTGGACGCATGCGTAGAGGTCAGAGAGAGGAAAA
>TR93|c0_g1_i1
CTTGAGGGGATCGAACATTTATTTACCCTTATTAAAAGTTACAATAAAACCATTAACATC
TTCAAACGATAGCAAAATAAAGAGAACCAAAAATATTGGCCAAAACATATTTACAGAGAC
AGTTTGCAGATAAAAAGCTCACATTTTGTACACAATCCCAACCCCTGCATCATAAACACT
GAAATGTGAACACTGCAATACTCGAAGCTTGAATGTGGTTTTAGCCAGAAAAAGAATCAA
AATGCACGAACAAAGACATAGCTCTTTTTCCACCTCCCCTCCTCGATTTTCACTTTTCTA
TACATGACAAAATACTTGAAATTTGGGGGTAAAACATAGGAATGTAGAATTCTAAAAATT
AATAAGATCATTTGAAAGGTTTATGTGTCCATATAACAGTCATTTCGAGTGAAGGAGATG
GTC
>TR93|c0_g3_i1
AGGCCAAGGCAGAGTGACTGCACCCCGCCAAGGCACCTGAACTGATTTTCCAAGATTAAA
GTATATAAATATATATATGAGAGACTCGTGCCACGTTCTTAAAGTTATAAACAAAACTAC
AAAAGAAGACAAAGGATATATCACATTTGCTGATTCAACCACCAGTTCACTGCCTTTTAT
TAGTTCTTCGACAGACGGAATCTCACCGGGCCCTCTCATGATGAAAGTGTCGGCTTGTGT
CGCCCCCTCGTGGTACACACAGAGACTGGCGTGCGGCGAAGGTAATGGATTGGATGTGGA
GCGAATCAGGAATACTGACTTATTTTCCCAA
>TR94|c0_g1_i1
GCAAGGGATGGGAGAGACAACTGCAAAGCCAAAAACTGCTTTAAATTGCAGCTATGCAGG
AACATTTCAGATGTACATTGCTGTTGTGTCAGTCATAGCAGTCTGGCCAATAGGACGCGG
GGCAGTTCCCCGCTCAGCGTCAAGCCTACTGTAGGGTTTTAATGAGAACCAGCTTGTCCC
TCGTAACTCTCTGTCTGTAGACAGTATCTGCACTGCTCTCTCGCTCTCTCTCTCTCTCTC
TCTCTCTCTCTCTCTTTGTCTCCTCGTCATCTTCCTTTGCTTTTTCCCTAATCTCCAATA
CAAATATTACATAATCTAAAATATATAAAGATAATATTTTTGTTGTCTACTTAATTCACT
TGTATGCTAAGCACATTGTGTACTGTACCTGTATCAACCCCCCTCTACCATTCAGCAGTA
CGGTACCACGTGATGGATGATTTTGTCAACTGAACATATTTCTTTTTGTTTCCACTCCTG
TCCTCAGAAAA
>TR94|c0_g2_i1
TCCCTGCGTGTCTCCGACTCAGCCGCGCGAGTTCACTCTATCCTCATGCACAACATGAAG
CTGAAACCAGCAGATGTTTGGTGGTTTAGCTTGAAGAAATTACTCAAACAATTAACTAAT
TATCAAGGTAGTAATATGTAGTAATAAGTAATATGCATCAGTAATCCTGGTATTAAAGAT
GTGTATGATTTTCAGCTGAATTAATACAGAAAAAT
>TR94|c0_g3_i1
CAGTATCTGCACTGCTCTCTCGCCCTCTCTCTCTCTCTGTGGCACCGGTGTGCGAGTGCA
CAAGTGTGTTTGTGTGTTTTTAGAGTGGCAGCAAACGTGTGTTTTCCATTCAGCTGCTCA
AAACGTGCTCACTCTATCCTCATGCACAACATGAAGCTGAAACCAGCAGATGTTTGGTGG
TTTAGCTTGAAGAAATTACTCAAACAATTAACTAATTATCAAGGTAGTAATATGTAGTAA
TAAGTAATATGCATCAGTAATCCTGGTATTAAAGATGTGTATGATTTTCAGCTGAATTAA
CACAGAAAAAT
>TR94|c2_g1_i1
ATTTAAAGCAGTTTTTGGCTTTGCGGTTGTCTCTCCCATCCCTTGCCCCTCTGACATCAA
GTTTAAGTTGAGTAAGAGTAGGATTACATTCAAACATTACAATCAGTATGGATATAGGCG
ATGAAAACGGAGTAAACACAGAGTAGTTACCTAATTTTTAAGTAAAAATGCATGAATTAA
AAAAACACATAATTTTGGATGTATATAACAACGATGGATGACTTCACAACTCATACACAG
GTATACA
>TR95|c0_g1_i1
GGATAGTGCGAAGCGGAATGGGAGCTTGTATTTCTAAGCTCCTCGTGCTCCCTCATCAAG
CTCCCTGCTCAGATTTTTGCCCCTTTGTGAGAAATGTCAGACCACATCTTTCAAAACGGC
AAAGGGGTCTGAGATCAGGATGGAGCACGCTTGCAGCGGGATTCTCAGACATTCTGTCCA
AATGTTCAAATGCAAACATGATTGTGATGTTCTTTGCAGCCAGTATTTTTCGAAAGGAGG
TCAAGTTGAAAAGAGATAATAGGTAGCAGCTAACTCGCGCGGCTGAGTCGGAGACACGCA
GGGA
>TR96|c0_g1_i1
AGCTGAGGCCCACTTTGGACTCGCGGATGGTGGCGCAGCATCCCACCAGACCGAAAATGA
ACATCACCACGCTGACGCCGATGATGATGGCCGCCGGGATGAGCGTGTACTTGTCCTGGA
TGAAGCTGTCAAAGTTGTCATAGCTCTTGATCACGTGGGCACCGACGTAGGCCAACGCCG
CTCCTGCAGCCCAAAACACCAGGCTGAGGAAGAGGAGGACGGTTTTGGACGTGAAAATT
>TR97|c0_g1_i1
TGTGTGCCTTGGCAGTCTCAGACGAGCGGCCAGTTCAGACGTGTGCTCTTCCGATCTAAC
GGACTTTTTTTTTTTCAAGTGTTGTGGTGGCAGTAGGTGATACGCACGTTGATGAGGGGA
AACTTTTTTTTGTTTTTTTTTTAAAAGGGTCGATGACCGGGAGTACTCCACTTGATGGGG
TGACTTTGTTGGAAGCACAACAAAGAAGTTGAAGAATGAGAAGCTGTGGGGATTAGGTAA
CAGGTGAAGTGAGGTATCCATAATGAAACATTCAAGTTTCCATGCAAGCTAATATATTGA
CCAGTGTAGAGTATTAAGGCTATATTGTTACTTTTGTAGTCTTTAACTGAACAAAAAATA
TTGATATTTATCTTATCATTTAATCAAGTGTGTTGGAAGGATAAGCGCTCCGATGATATA
TGTTGCAATTAGTTGTTTAGAATATAAAATGTCAGAAAATTGAGGAAGATGTTAATTGGC
GTTTCCCAAAGTCTAAGATGATGTATTCAAATGTCAAATGTTATATTCGCAAGCCTCAGT
TTACTATTGTAAAGGAGCAAAGAAACCAGAAAATATTCACATTTAAGAAGATGAAATCAG
AGAATTTAGTCTTCCATCTTAATAAATTACTCAAACCAATTCACTGATTGTCAAAATAAA
TTACATTTACTCGCGCGGCTGAGTCGGAGACACGCAGGGA
>TR98|c0_g1_i1
TGTGTGCCTTGGCAGTCTCAGACGAGCGGCCAAGACGTGTGCTCTTCCGATCTAACGGAC
TTTTTTTTTTTAGTATTATTTATTCTCATCAAAAGGACACACATGCACCCCTCTGAGTCT
TAAAAAAACACATGGTGGTTTGGCAGTGGCTTACCACCTTTGTAAGAAAGTCATGTATGG
CATTTGAGAGCATCTCTTCTGTGTAACACCAGCTCAGAGCCAATATTAAATTAGCAGAAA
GGAGGTCCTTGCTGAACAATGATCAAAGTTGCATACATTCAACAAAGTGGAAAAACTGTC
AAATAATTATTATTGCAGCAGAGATAAATAAAAGAGTCAAGCGGACTGTGACTGTGACAG
ACCGAGCTTGTGACTGAGCAAAGTGATACTGCAGTAATTTTAATGTCCACAATTCCCTTA
TGAATATGAACGTATTATTCTTACAGTATCTGATCTGAGTCAACGTCAGCCAGAGCAGTC
TGTGCCCTTGCTGATATTACACACGAGGTGATGCAAACAATTTTGACATGTGTCTGTGGG
CTCATGGGAAGTAGGAAGTGTGGCTTGATCTCAGTCAATCAGATCTTCCCCGGGTCTTCT
TTGAGGGTGACTGTTCTGTTGAAGACGAGCTTGTCTGCCGTGCTGTCGGGGTCCACGGAG
AAGTAGCCAACTCTTTCAAACTGGAATTTGTCAAACACCTTTGCTCCCTTGACTGAGGTA
TCCACTAAGGCACTGCTGATCGTCTGCATGGAATTAGGATTGATGTCACTCAGGAAGCCA
TTGGGCACTTCAGATGGATCCTCTGGATGTTTGTGCATGAATAGTCTTTCATAGAGGCGC
ACTTCACACACCAACGGCTCGCTGACCCAGTGGATGAAGGCCTTTGGTTTCTCTGCGGTG
TCAGAACTGCAGCAGTTCACCTCCAGTTCCACAACTTTACCCTGAGCATCCTTGATGACC
TTCTGGACAGAGATGACATACCCAGCATGCCTCAGACCTACGGACTGTTGCGGGGTCAGA
CGCTTGTAGCCCTTCTCCATCACCTCTCTGAAGTCACTCTGCTCAATGAAAATTGTGCGT
GTAAATGGAACCACGTGGCTGCCCTTGGCCTCATTGGCGGGGAAGTCTGGTACTCGTACC
TCTGACTTTGTGTTCTCGGGGAGGTTAGTTATGGTGACTTTGAGTGGTTCCAGCACGGCC
ATGACTCTGGGCGCCGAGTCGTTCAGCACGTCCCTCACGCACGACTCCAGGAGGTGGGGT
TCAGTCGTCGTCTGGGAAACTGTGACTCCGACCCGAGCACAGAAGTTGTTGATTGCCTCT
GGGGGGAAACCTCTTCTCCTCAGGGCAGTCAAGGTGAAGAGCCGGGGATCGTCCCAGTCT
CTGACAACACCGGTCTCAACCAGTTTGATGATTTTTCTCTTGGACACAACAGTGTAGGTG
AGGTTCAAGCGGCCATATTCCCACTGAACAGGGCAGTACACGTCCAGAGCGTTACACAGC
CAGAAATACGACGAACGCCTGGCCTGAAACTCTTTGGTGCAGAGCGAGTGTGTGATATTC
TCAATGGAGTCACACAGGCAGTGGGTGTAGTCATAAGTGGGGTAGATGCACCATTCATCT
CCTGTCCGATGATGCGGCGTGTACTTGATTCGGTACGCTACGGGGTCCATCTTCCCGTCC
TCCATGACCATCTTCATCCTGAGCGTGGCCTCTCCCTCAGCGAACAGGCCCTTCTTCATC
CTCTCAAACAGCACCAGGGACTCCTCGATGGGTCGGTCTCTCCAGGGTGACGGGGGAGCG
TTGTGGCCCTTCAGTTCCTCCCCTTTCTGGTGGCACACATACGCGTGACCCCTGCGAACC
AGGTCCACGGCGAGCTCGTAGAGCTGCTGAAAGTTGTCTGATGCATGCGTGATTTCATAA
GGTGTGTAGCCAAGCCACTCCACCATGTCTTTGATAGCGGTGAAGTATTTTTCCTCCTCT
TTCTCTGGATTTGTGTCATCGTACCTCAGGAAACAAATTCCGTTGTTTGCCTTTGCATAA
CCAAAATTGAAGTTGATGGCTTTGGCGTGTCCGATGTGAAGGATGCCGTTGGGCTCCGGA
GGAAAACGAGTACGGATCTGTCCACCAGTGAACTCCAGGTGCTTTTTGAGTAATTCCATT
GT
>TR98|c0_g3_i1
GAGGTGTACAGGAAGTCGGCCCTCCCTCCCTCTCTGTGAAGAAAAGCCGTGTGTGGCGGT
GGCGTGTCTGTGTGGCTCCGATTTAGCCGGTGAATACGGTGGAAAAATGGCGGATACCTT
GGCACTTTTTACTTCCATTGGGCTCAGTGAGCAGAAAGCGAAAGAAACGCTGAAAAATGA
ATCGCTCACTGTTTCTCTGAAGGACGCAATTATTCAGGCCAAGCTTGTCTGTCCGGCATC
TGGAGTGGACAAAGCCATGGGTACACTGCTGTACAGTATGGCGTCTCGCCTTAAAGACGT
CAAACGCCTGCCATTCCTGTCAGACAGTATAGCCCAGGCTAAAATCTGCACAGAGCTGCA
GCTGTCAGCTGCACTGGATTTTGTGAAGAATCATCCCCAGGACCCCATCAACCAGAAGGA
GTTTGAAGCAGCGTGTGGAGTTGGTGTGGTCATAACACCGGAGCAGATTGAAGATGCAGT
AGAGACGGTGATCAAGAAGCACAAGGAACAGCTGTTGAAGGAGAGGTACCACTTCAACAT
GGGGCTGCTAATGGGAGAGGCACGCTCTGCACTGAAATGGGCCGACGGAAAGGTTATCAA
AAATGAAGTGGACATGCAGGTCCTGCACCTCCTAGGACCCAAGACAGAGGCTGACCTGGA
GAAGAAATCTAAGCCCCAGAAAGCTAAAGGCGCAGAGAATGAGGCAAAGGCGAAGAAAGA
GGAGGTGGCAGTGAATGGTAATGCGATGTCTGGTGAGGGAAAGTCGCTAATGGAGCAGCT
CAGAGGAGAGGCACTGAAGTTCCATAAGCCAGGAGAGAACTATAAAACTGAGGGCTATGT
GGTCACACCAAAAACAATGGAATTACTCAAAAAGCACC
>TR98|c0_g4_i1
TGTGTGCCTTGGCAGTCTCAGACGAGCGGCCAACATACGCGTGACCCCTGCGAACCAGGT
CCACGGCGAGCTCGTAGAGCTGCTGAAAGTTGTCTGATGCATGCGTGATTTCATAAGGTG
TGTAGCCAAGCCACTCCACCATGTCTTTGATAGCGGTGAAGTATTTTTCCTCCTCTTTCT
CTGGATTTGTGTCATCGTACCTCAGGAAACAAATTCCGTTGTTTGCCTTTGCATAACCAA
AATTGAAGTTGATGGCTTTGGCGTGTCCGATGTGAAGGATGCCGTTGGGCTCCGGAGGAA
AACGAGTACGGATCTGTCCACCAGTGAACTCCAGGTGCTTTTTGAGTAATTCCATTGT
>TR99|c0_g1_i1
TGTGTGCCTTGGCAGTCTCAGACGAGCGGCCATGCTCCTGTGGTTTGTAGCTCTTTAACT
GACTTCTCAGAGGAAATTATGTGACAACAAATAACCTTCTGTGAGGATAAAATGCAACAT
CCACAGATTTTTTAAGTATATTATGTGCAATTCTGTAAACTCAGCTGATGGTTTTGTGCA
TTTTTCAGGTGGTAATGATAGCCTACAGCCACATTTACAGTACATAATATTACAGAACTA
ATGTATTTGAAGTCATGTACACCGTTAAGAATGAGGTTAATGTACACAAACATGCTTAAA
CAGCTTAGCAAGGGTAACCGTGGGGAAAAAATGCAAAATATGTTGCAATATGGATAGCCA
GCTTCCTGAAATTGCTTACATACACAATTTCACAGCATGCCTTGCCTTACAGTGAACACT
ACCTGCAACCCTATACCAATATTCTGTCAGGCTGCAGCTTATTCAAAAAGTGCCAGATAA
CACATGGTCCAGATAAGACATAACTTGAAATAATATTGAGAGTTTCCAGGCTG
>TR100|c0_g1_i1
TGACGATGGTAAATGTTACAAAAACACGGGTGACAACAGGCATTTTTGGAGCGGCTAGTA
CGATTCATACTGTATTTGTACTCCTTAAACACTCCATTTGAGAATACTGCCCTTCATTTT
TGGGTTACTTTCCTTCATTCTGTTACCACTTGCATTAGAGTCTCAGTTAGCCATGCATAT
GGTTGTCAAGAACAGCTCAGGAGCAGAGCTGCATTGTCCTGCTTGAACTAAAAGGTGTGA
CGATCTTCTGTATGAATGCTCTGCCCCTTCTATGAGTGACCTTTTCATCCCCGCCTTTCA
CATCTCTGGTTTTTTGCACATTGATCCTGTACTTTTGTCAATCTTGTTCTCCAGAGGTGT
CGATGTATAAAAGCATGTTTCTGGTTTTATCAAAAAAATTGATGTAAAATTTCCCATGAG
AAGCACAGCCACAAGGGTCCAATCATCAGTGTCCTGTATTTTTCTAATGTAAAAATAATA
ATAATAATTGGCCGCTCGTCTGAGACTGCCAAGGCACACA
>TR100|c1_g1_i1
ATGTAAAAATAATAATAATATATCATCACAGAATTTGTTAATATATGTATATGTGTGAAA
AGATGGATATGATATAGACGTGTGTATTGCCCAATCATAGTTGACCAATCTTTCAGTGTT
GTGCGCAAGAGGCTGTGTAATTGTCATGACTTGTAGGGCTGGATTCACACAGGAAGTCTA
ATTCACTACTGTATCTGTGTCCCAGATACTCTGAAATGATGAGAGTCACACAGAGCTAAA
AAA
>TR101|c0_g1_i1
TGTGTGCCTTGGCAGTCTCAGACGAGCGGCCAATAGACACGCACGCAGACGCACACTTTT
TATCACCGATTTCACGTGGGCTTGAATTCATTCCCCTTGCGGACTTGCCCTTAACCATAC
GACCTCATGTGTTAGCAAATGCAGGCCATGTGGGTGAAACTCTTAGTTCTAATTTGGTGC
TGGTTCTCCATTTCAACAATATTTCTACCACCACCTCATTTACATTTATTGATATGTTTC
CAATGATGTATGACATCCTAAAGAAGCACCATAAACTTCATTCAGATGGAGTTTTTGTGA
GCATCCTCATGATGTCAAATGTTGTTTTGCACAGTGGAATGCATGCTGGACTCGTGCGGC
TGAGTCGGAGACACGCAGGGA
>TR102|c0_g2_i1
AAAACACATCCAAGACGGCAAAATAAAATCCATATGTTTATTCCTTAAATTTACAAACCC
ACCATTGTCTCTAAGCCTCTTAGTTGGAATTATGTTGATGATTCAAGTCCCCCATCTACA
GTGCATTCTTCATAACAATGGTCCTTCTTGTTTGGGTCCCAGGAGAGACTGTTCAACACC
AGTATTCCATCTCTGGGACTCCGCAATGTCATCTACATCAACGAGACGCACACCAGGTAA
ACAAAGCAGAATTGACGTCATTATAGGATCACTTCTCCCCCACAGTATTTTGCTCGGACC
AAGAGGAACATGCTCAGTTTTTGAAACTATGCGTCAAGCTGCTTGGCTTTTACATGTCGT
TTTGACACCTAATGACCCTTAAATTGCACTCTGCCAGAAGAGCAAGTGTATACTGGCGTA
TACTACAATCAATACATTGCAGACAGGCGATGGCCTCCCGAACAACCTGTGTATAATGAA
TGGCTTTAAGTCAAGAGAGACTGGCCGCTCGTCTGAGACTGCCAAGGCACACA
>TR103|c0_g1_i1
TGTGTGCCTTGGCAGTCTCAGACGGGCGGCCACTTAAGTTCCCCTCTCGATTTCAAAGTA
AAACTTCCTCTTTTTTTGTCCCCTATAAATCATGTTTCTAAACTGGCGAGCTGGAACCCA
AAAGGGGGGGCTACTCACGGGTTATGAGATGTCCTGCCAACACTGCAAACACATAAAGCT
GTATATTTTTGGAGATTTCTATTATTGTATAGATTTAACTATGTATTGACTTCATTTCAA
TGCTGCTGCTGTGATTTACTGCTCTAAGAATTGTCGACCTGCCATTTTAACCATCTTTCA
CTCAGCCGTACAATCAATTCCCCAAGCTACGCGCTTTTACACTCGCGCGGCTGAGTCGGA
GACACGCAGGGA
>TR104|c0_g1_i2
CTTCTCCACAGAATTTAATTACAAAAACAGCATCTTAAAAGATGAGCTATTTTCAATTAT
AGCTCCATATCCAGAATCTAAGAATTTTTACAAAAACAATGTGGTCATATGGGCTGCCCT
TCACATTTACATAATCCAAACAGATGTATAAAAATCTACTAAATGTGCACGTCAGACAAC
ATTTGTAGAAACAATAAAACAGAATGTACGGTATCTGAAGGGAGACTGCAGGCAGGCAGG
ACCGTGTGACTGCACACCATGAAAGAAAGCAATCAAGACAGGCTGATGGGGGATCAATTA
TTGGATATTGTGAGGCCCTCGGGAGGGGGAGGCCTCATTGGCATGGGAGGCATGTGCATC
TGGGGGGGCATATGAGGGGCACCAGGTGCACCAGGTGGGAGCGGGGGCACGGGCATCCCT
CCAGGCGGTGGAGGAGGCATAGAATCATTTGGTGGGCGAGGTCCAACGCCACTCATGAGA
GGAGGGGGGCGCTTTACACCAGCGGGAGGTGGTGGACCGCTGGACTGGGGAACAGCTTTC
TCCATTTTAAAGTGGAATTGTAGGAAGAACTGTTTAGTTTCTCTGTTCCAGTGGGTCCAG
AAGCGGTTTTCTGCTTTATCAATTTCTCTACTGGGGACCTTAAAGGCAATAGTCTCATA
>TR104|c0_g2_i4
GGCAGTCTCAGACGAGCGGCCAAGCAAAGAAGCTGACGTTATGTCTCCGCAAGAGGAAAA
ACATCAAAGAGCGCAGAAAACATACAGCTCCCGCTCACCTTAAAGGCAATAGTCTCATAT
GGTTCAGCAGCCAAAAGAAGGTACTGCCAGCGACGATCGGGGGGCTCGATGCGCTGCTCG
TATGCAGACATGAAACGATGCCTGGGTCCGATTCCTTCAGCAATCTCTGGGTAGTCAATC
TGGAAAAGTAAGGACTGTTGTCCAGTCTCTGGGTCCCTTTGTTTGGTTACTTTGTATCCT
GGCCGACCAATTTTGACGAACTTCTTGACCTCAACTTTAACTTTCGCTGGAGCTGGCTGA
GCAGGAGCTTCCTTGGCCTCCTTGGCTGCTCTCCGTGCCAAGTTGGTCTGATGTTTCTTT
CCTTGTGTGTGAGCCAAGTAGCTGCCCTCGTTGTTGTGAAGTGTCAAGCAAAGTTTGCAC
TCGTATGACCCTAAATGATTCTTCATAAAGTAGGGGTCTTTGTTGATGTCGATCGTCTCC
AGGGCCAGCTGACGTAACCGCTCTCGTCGATCACGGTTACTCTCAGAGGCAGACGCCACC
CCACCGCTCCCCGTCTTCCCTCCAGCTCGGTGCTGGAAATCCATCTCTACAAAGTGTTGG
GCTCGATCACACAGACACCCTCACCTGTTTTTCACTGTACAGGCACTTCAAGTAGATCCT
TTCTGATTATCTACTCCACAACGTTAGGATCATGCCAACGTAGGTTTGTAGTGCGCCTGC
GCAAG
>TR105|c0_g1_i1
TCCCTGCGTGTCTCCGACTCAGCCGCGCGAGTCCCCATATAAATGAGACAGATGATTCCT
TGAACTGAACGAAAATTAACATTTTAATAATGACTCATTTTATGCATGTATAATGTGTAT
TACAGGTTAACAGTATCCTTCTCAGTTCTATAGACGTCTTTGTTTCCAGTCCTTTAATCT
TTTTTGCCGCTGTCACTTGGTGGTGCTGTTGTGTCTTCACTCGTCTGTGTGCTCGGTGCC
GTGTCTTCGGCGGCGGAGGCCTGTGCCGAGGCCGACGCTTCGCTCACTTGACTCACGGAG
TCCTTACCGGCTTCGGCTTCTACCGCAGTGCCACTTACTGCCTCCGCGTCGGCTGCTCCC
GCATCAGCAGATTCTGAAATGTCTGCCCCTGGCTGCGGCTGCGGCTGCGGCTGCTGCGCT
CGTGCTTTTAGCTGCTTCTGAAAATGTGCGGACGG
>TR106|c0_g2_i1
TCCCTGCGTGTCTCCGACTCAGCCGCGCGAGTAAAATAACCATGTTACTTAAAAGCAATG
AGAGGTTTAAGCCTCTACTAATTCACATGCAAATGCTAGCCCGATTATTAAAATGCAGTG
TTTGCATTTATTGCATTGGAGGTGTTCCTTCCAATCAAATGCACATTTAAGAGAATCCAC
TTGAACCTAAATACTAAGATTAAATGCATAATTGATACATGGCCATAACATGATAAACAA
ACAGTTCAATTCAATATTGCAATAACAAGATACAGTTTTCCAGTAGCATGACGTTTGCGA
TAGAAAAAAAGGCTCTGTACATCAGCATCAAAAATCCTGCCTACACGGGCTGAAAACTTG
TATATTGTAGCATCTGTGAGAACACTAATGTCCAATGCAACAAGCAGGCAGCCATATCAA
GTCAAGGCACATAGATCTCTATGCATGGCGCTACACATACAGGACCAAGGTAAGTAAAGA
CGTTGCAGCCACACA
>TR107|c0_g1_i1
GTGTGGTGATCCACTGATCCTAACAGGCAAACAGTAGGAAGGTGTGCAAGGTTTTGATCT
ACTGCACAAAAGCAGATAAATGCATTTCATCACGTGTGTTGTTATGAGTCCTGTTCACAG
CTTAAATGACCGAATCTGTTGTGGATCCAGAGTGAGAAAGGAAGGAGGTGGAACAACTAA
CAACAAGCAGTGTATTTAGACATTTAACAGTAAAGTTATGGTGCTGCTCAAGTTTTTTAA
AATAAAACTATATTTTACTGACTGTGAAACCACTGTACATGGACTGGTAAGCACTTTTTA
TACTGCAAACAATACAAGCCATTCAGTGTGTCTTTGTTGACTAGCTCATTTTTAAACTGA
ATTATATTAAGTGATAATGTCACACCTAAGGTGTGGTGCATTCCCTTCGCTTATAAGATA
GTTATTAGTCAAATGTATGTCAAATTCCTCAGTTTACATTGTTACTCCCATATGTATCTA
ACTGTCTTTTGTTGAAGTTGCAAC
>TR108|c0_g1_i1
TGTGTGCCTTGGCAGTCTCAGACGAGCGGCCAATACTCCTCCGCCATCACAAGAGGGACT
ATATCGCATGCATGACGCAAGATGCAGGGAGGATGGGGGTGGTCGGGGTGAAGGAGAGTT
GGTGGCACTCACTGGCAGAGTGTACCCCGCTGGCAGTGATGGGGTGGGAATTAGTGCAGT
GCAATTGGCCACTACAGCAGTGCTCCATAGACACTTTAAAGGAAACAGGGGAGTATCACT
TTGACGTTAGTTCAATACTCACAACACTGTTTTTACATACAGTAGTGCCCAGCCCTTTCC
CAAGAGAACAGGAATAGCAAAGCAAATATTGATACTGAAAGGCAAACTCGCGCGGCTGAG
TCGGAGACACGCAGGGA
>TR109|c0_g1_i1
TCCCTGCGTGTCTCCGACTCAGCCGCGCGAGTACTGCATATTGATAGACCGAAAGCGCGT
GAATGCTTTTGAGAAAGTATAACTATTATCACTGTAACTAGCTATTATTATCGGCAGCGT
GGCTCTGTCAAAACTAAAGACGGTCCCATCTGCAACATCTGTTGCCAATGCGAGCATGCT
GACATGCTACACACACATTCTTTGGCAGGAACAAACCCCTTTATGCATGCACAAGGGTGT
AGCTGCAGGGTCAAGGAGAGCAATTATGTCGTCATGGAAATCTTAAGAGTCAACAGGGGC
TGTGGGCTTTGTTAGCTTTCTCTACCCACTGAAGGACCAACGTCTCCTCTGAGGTTATTG
TGACAATGAGATGAGGAGTTTTTTGCTTTTCTCTGTTTGCATGATCATACAGCCTCGGTG
CAAGCAGTGAGCCCCAAAAACGGGCAAACACTGCAGATATTAACTTTTGCCCGTACAAAC
GTGATCATCTTATTATTTACTGCGATTTACCTGTTTCGTGTCTGATGCCGGTGAAGTCAA
ACAAAATTAAACAGCTCCGTGTCGTGTCCCTCATGTCCCCTCTCGCTAGCCTCGCTTTTG
GCACCGCATTCATGAGTCAGAGCTCTGATATCATGTGCAGCAGCAGGTGTAGCTGCTCAT
CAGATGTTGTAACTTGTCCACTGTGGGAACAGTGACACAGCTTAAAAAAAAAAAGTCCGT
TAGATCGGAAGAGCACACGTCTGGCCGCTCGTCTGAGACTGCCAAGGCACACA
>TR109|c0_g3_i1
GGGGGGTTCGGGGACTGCAGCCCCGAGTTGTTGTGCATTCCGCGCATGGATGTGCGGAGG
TGTGACGGGCGACAGGTCGGTCGAAGTGCACAGCTGCGTTCAAACGGAGACATTCCCCGC
AGCTTCTGGAGATCAAAGCTTCTAATGGATAAGGGTCCATTTAGAGTCCGGAGTGAGTCG
GCTGGAAATGCACATATTATTTGACTAACCCAGGATTTCAGAGTTCATTCTTGGTGCCAC
AGCCCAACAGAAAGTCATATTGTGCCATTTGCCACAGTCCAACGCAGACATGTTGCATAA
CTTTGTTCTCGGGATGGCACGAAAGACCGCCCTGCCAAGGATGTTACAGCTCACATTATT
TTAACGCTGATTTGCATAAAAACCAGCCAGACATAATGCCGAAAATGCTACTGCAAGAGG
ACAGCTGACATAGGAAACATCCAGTGTAATTGCTGTTCGAAAGCAAATGCAAATCAAATG
GCTGCGAAAAAACAGATCCTCCATCATCAGCTTATCTGGAGCCACTTAAAACCTGCAGCT
GAGACAGAAAAGTTCCATCAGGTTTGACTCATCAGTATCAGCGTCTGGGAGAAATGTTGA
GCCATAACTTTGCTGGCTCCGATTGTGGTGTTGTACAATGAATTGGTTTTATCCTCTGAC
TGAACTGGTTTTGCAGTGCTATTATTCATTAAAACAGGAGTCTTGACTGGATGTCTTGAT
TCTCTAAAAAACAAGCAGCTGAAGGGAAGCAGAGCTGCTGCTGCTGCCCTGCGCTACCAG
CACACTGCATATTGATAGACCGAAAGCGCGTGAATGCTTTTGAGAAAGTATAACTATTAT
CACTGTAACTAGCTATTATTATCGGCAGCGTGGCTCTGTCAAAACTAAAGACGG
>TR110|c0_g1_i1
ACTTGGGATGAACTTCATTAAAGCTGACATTGGAATGTTTTTTTGAACTGAAGCTAGAAT
TGACACATTTCAAATGACACATGTGGTAACATATATACAACACCAACAGAAATCTGATCA
AATCAGTGCTCAGATGCCAGAACACAACACGTGAGGATAAAATTCATTCAGTGCGGCTGA
TCGCTGTAGGTTGGACTGAAATTCTCAGAAATGTTTAGCCAGACTGGATAAACCCTTGTC
TTGTG
>TR111|c0_g1_i1
TTGTTCAGGGGATAAATGTAAACGTGTGAGTAAACATTCAGGTACCAGGTGACCAAAGGG
GCCATACATTTAACACGTGTTTAAATGAAAATAAGTCTATAGCCATGCTAGCATTCAATG
ACAGGTGGTGATGCTCATTACACTCTTTATCTTTAAAGTTATTGGCTGGATGAAAAATGG
AGAGAAGCGTGGCATTTAACCAGATCAACATTTTCCAAAACATCCAGTCAGTCTTTGTCA
CTGAGGTCTTTTCTCTTGTAAAACCACAACAATTCAGTTTCACATAAAGTATAAATCTCA
CCTTGTGTCACATGTCAG
>TR111|c1_g1_i1
TGTGTGCCTTGGCAGTCTCAGACGAGCGGCCACACCTTGTGTCACATGTCAGTTTGTTTT
TCAGTGTGGACTGGGCTCAGTGTGGCCCCTTGTGGCCTGCGCAGGAGAAACAGCCACTAC
AACTGCATGTGTCATCAGCAGTCAGTCACCTGTGGGTGTTTCCTGCCTTCCAGCCTCAGG
GGGCACTAATGAGACCGTCACAACTCAGTGTACCACACTCAAGACAAGCGTCACAAACCT
GAGATTTATG
>TR112|c0_g1_i1
TGTGTGCCTTGGCAGTCTCAGACGAGCGGCCAATACGAGAATTACCTTTTAGGCAGGCAG
AGATCACTTTGGTTTAGTGTCTCGAATGACTTAAAGTACGATGCTGAAAGGGATTTAAGG
GATATAGGAGCCAAAAACATCCAGGTTCACTCTCTGAACAAGTTCAAATATGGCAAAATC
TCCTCAAAACACAATGGGAGTGTGAAGAAAGGCGTGATATTTGCCACCTACTCGTCCTTG
ATAGGAGAGAGCCAATCAGGAGGGAAGTACAAGACCAGATTTCAGCAGCTCCTCCACTGG
TGCGGGGAGGACTTTGACGGAGTCATTGTCTACGATGAGTGTCACAAAGCCAAAAACGTT
TGTCCAATCGGATCGTCCAAACCGACAAAAACTGGGCTCGCCGTGTTGGAGCTGCAGAAC
AAACTCCCAAAGGCTCGGGTCGTGTATGCAAGTGCTACAGGTGCGTCTGAACCGAGAAAT
ATGGCGTATATGAACTCGCGCGGCTGAGTCGGAGACACGCAGGGA
>TR113|c0_g1_i1
CCATCTCCTTCCTCTTTCTACTCGGTGGTTCCTCCTGGACGGAGCGGGAGGCCCTGTCTG
ACTGAGCCTCTGACCGTCCTACAAAAAGATCTTCATCTGACCTCAGTGGAGACAGGGCTG
CTGCTGCAGGGACTCTGTTTGACTGTGATGTTTCTTTAGAGGTGACTGAGGTGTTTGGTG
CCTGTATGCTGACGGACGAATCCATTAAAGGCCGTTTGGGCTCCGACATGACAGAGGAGA
GCGCGTCATCCAAAGGCCTTTTTTTGTTGACTGGTTGAAAGAAACTGGTGAGAGTTGATT
GCTTCTGTGGGGACGCTTGTGCAGAGTTTGTTGGTTTCTGAGGGGATTGCCTCTGCAGGG
AGAAATTGCTCAGAGCTGACTGTTTCTGCGGGGAAACTTGTGCAGAGTATTTGGGTCTCT
GGGGAGATTGCCTCTGCACAAATGTCTTTGTGCCACCATTGGTCCTGGGAAGGGACGGTT
GGGGCCAAACACCACTACAGCCTGCACCGGAGTCTGTAAGTTTGGACTCAGGCTTCTTCC
TCTGCGAGTCTTTGCTCTCTACGGTGTTGAATGATGACCTCATCGTATCAGCCACGACAC
ACTGAGAGGCCGTCTTCTGAGCTGCAGGTTTGGATTCGTAGAGCGGAGCGGTTTGCTTCT
TCTCAGGAGTCTCCGCTACAGCCGTCACCCCGGTGACCTCTCTTCGCGTTGTCCCCTGTG
ATGGCTCTGTGTTGACGGCGTAAGCGGTGATGTTCTGAGATGCTGCAGGTAACACGGTCT
CCTCCACCGCCGCGCTCTGTGA
>TR113|c0_g4_i1
CCGAGTAGAAAGAGGAAGGAGATGGAAGCAGACATAGAGATAGATGAACTTGAGTCTATC
ATGTCTCTGGATATGGACTGCTTTGATGAGCCGTCAGATAATCAAGGCCGGCAAGAACAG
CAAGAAATGCGCAGTTCATCCGAAAAGAAACAAGCATTAAATACTGTGGAGGCATCGTCT
TCAAGCAAAAGACAGCGGATCCACATAGAGGAAAATGGACCAAACAAAAGGCCACAGTTG
GGCCTGGAAAAAAGTTCCCATAAGAACCAGAGTCAACAATCTGAACAGCATTTTGTCTCC
ATCAAGACGGAGCCGGTTGATCCTTCAGAATACACGTCAACTTCTCATGAGTCCAGCAAA
CGTCCAGAGGTATCATCTTCCCATAAGAATAAAGACATTGAGCCTTTTGAAGATGACGAT
GCATCTTTCATTGAGGATTTAGAGCTGCTCTCAGGAGATATTTGCCAACCTAAAGAAGAG
CTCAAGACCCCTCTGAAACCCATCACAATCAAGCAAGAGGTCCAAACAAAAGTTGACTTC
TCAACTGCTGCTCGGCAGGAGTCAAAGACTGCTTTGCAGGAGTCAAAGATTGAGGAAGAC
CTCCCTCAAAAGCTGGTGTTGGTGGAGTTTCGATCACTCACAGTGAGTGCACCTCCCAAA
ACCAAACCACAGAAGATGCAGAACATCGGTCGCGCCAAGAACTTCAAATGTTTCCGCAAG
ATGTACGTGCCCGGTGCAAGGGACTCAGCCCACATCATTGGAGGGTCTGATCTACTGGTT
CACAACAGGGGAAAGAACACTGATCTGGATGAATGGCTGAAAGATGCAGCGGAGGTACTG
TTGTCACTCTGTCCGTCCTCTCCGTCTGTGATCTGTCTGAACCTCATTTTCATGATTTGA
GCCTG
>TR114|c0_g1_i1
AACGCTGGTGGAGATGACGCTCGGGATGAAGAAGCTGAAGGAGGAGATGGAGGGAGTCGT
CAAGGAGCTCGCAGAGAACAACCACTTCTTAGAGAGGTTCGGGACTCTGACGCTGGACGG
AGGCCTGAGAGGCTGAACCGAAGCTTCAGTGTGTAAATACTTCAGGTGTCGATCTTGTAA
ATACGGTGAAGCTGTAAGAAGAAGCTTTTTGTACGAGCGTCTCTGATGGTGAACTCTG
>TR114|c1_g2_i1
AAGGCGGATCTCAGGTGTTCGTACTAAATCTAACTAATGGGTTCATTAATGGATAAATGA
ATAAATTACATGTTATTAAGGCATTTTAAATGGATTATCTTCTTTTTGATTATTTTCTAA
GATGACTGAATAACTTCATTTATTCCTTAAAAAAGACTTTATTTCTTATTTAAAGAGTAA
AATCATGTCACCTGAACCATTAATCTAA
>TR114|c2_g1_i1
AGTAAAGCTCGGTCGTTGTTCACGGAGGAATGTGCCATGAAGTACCGTCTGTTCATCTCC
AAGAGTGAAGACTGGATGAGGAAGGTTCATCACGTGAGGAAGCAGCTGCTCGCTCTGTCC
GGTCAGCTGATCAGCATCGAGAAGGAGGTGACCATGCTGATGGAGAGAGCCATCAAGCTG
CAGGAACATCTGCCTCAGAAGGTTCTTCCTCTGGTGTCCAGTGGGATGAAGTCTCAGGCC
TACCTGAGCCAGAACACGCTGGTGGAGATGACGCTCGGG
>TR114|c3_g1_i1
ACATCAAGAGTAAATTCATCCCTGGAGGTCTCCTGACTGACGGCTGGACACAACAAGTGG
GGACGCACCCCGAGGACAGGAATGTGGAGAAAATCAAAGTGCTGCTGGACGCCATCACAG
CCATCTACCAACAGTTCAAGAAAGACAAAGCAGAGAGACGTCTGCCGTACAACGAGGAAC
AGATCCATAAATTTGACAAACAGAAGCTGGTCCTTCATGCCAGTA
>TR116|c0_g1_i1
TGTGTGCCTTGGCAGTCTCAGACGAGCGGCCAAATAAGGCAATTTTAGAACGCCTGAAGA
ATTCCTTGGTTGATCCAGAGTCCAGGGTTCCATATGCTATCTCTGTCTGTTTAGCCAAGT
CTTCTGCACTCTCGATTGGAGATACCATCCTCTCCACTGTCAGGAAGGCAGCCAGGTTGG
CAGTATATGATGAAATGATGATCAGAGTGAAAAACCACCACACCCCCCCCACTATACGAC
CTGAAAGAGA
>TR117|c1_g1_i1
GATTTTGTCACTCGGCTTGGACTCGTTATCTGTGTCAGTATTATTCTCTTCATCACTCTG
TGGCGTTTTCTTTCCCTGATCACCTGTCTCTCCATTCTTTGTGGTGCTGTCTTTCTTTTT
CACCTTTTCTTTTGGACTGTCGTCACAGTTACTCTCCTTCCCCGCTGTTTCTGACTCATT
CATTTCCTCATCTGAAGAATCCTCACTGTTTATCTGCTGTTTACCATTTCCATTTCTCTT
TCGGTGTGATTTTTTCACCTCTTCGTCCTCAGATCCAGACCTTACTTGATCACTCTCCTC
GCTTCCTGCTTTGCATTCCTGTTCGTCCTCCGATTCTGATGATGAACTTGACTGACAACG
GGATTTCTTTGCCATTGATTCATCTTCTCCCTCACTTATCTCGTCATTTTCCTTCTCTCT
TTTCCTTTTGTTTTGGATCTTCTTGGACTCCAACTCACTTCCGTTTTCATCATGGTCCTG
CATTTTCATCAGTTCCTCTTGAACTACCTGTTTCATAGCGTTAGATC
>TR118|c0_g1_i1
TCCTCTTTTTGGCTGTACTTTGACCCACACTTGGTCGAGCATCTGAGCGAGGCCAGGCTG
CAGTAGAGTATGCATGATGGTGCCACGGAGCAGCCAGCCCCAACAATACATCAAAGTTTA
ATATGGAATAATAGCACTGCTGACAGCTCTCATAAAATCGCCCCCCACCCCTTCCCAAAG
CAGACGATTTCTCTGCCAGATAATGGCTCTGATCTGGGACTCGCGCGGCTGAGTCGGAGA
CACGCAGGGA
>TR120|c0_g1_i1
AGACAGGCAGGATTGTAAGGAGAGGAAAGGACTCTTATTTTGAAAGGTTGGCGTGTATGA
AAACACACTAAAAGTGAGGTGTACAATACACACGCATACACAACATACACACAACAGTTT
CTACACAGTCATCATGCTTCAAACGGGACCTCAAGTCTTTTTTTGTCTATTTCAGCATCA
CGTTATTAGAAACAACAACCACAAGTGGGTCAAAAACCGCAGAAGGCAGATTCCTTCAAA
ATAAGACGAAGAAACTCAACAATGTGGGTTATCACTCTAAATGCAATAAAAAGTTTTCTT
TCCACGCCGAAAATTCATGACAGACTT
>TR120|c1_g1_i1
AACCCATTTAATTACAAGAGCATCATCATTATTAACTCAGTCAATTATATTCACAGTCCC
ATTAAACAAGCTACAACAAAGATTTCCTAAAATATAGGCTGACATATAAAACTAGCATTT
TTTTTAAACACTGTGGTGTATGTATACCTGGGAGAGGATGGGGGATATCTGGGATGACCG
AGTACTGCAACTAGATAAGACAGGCAGGATTGTA
>TR121|c0_g1_i1
AGTTCAAAGAAGCACAGTGCAGCTCTACTCTGCCAGCTGTCAAGGTAACATGCTCACCTT
GCTGGAGTCAAGAAAAATGCATAAATAGAGCAACAGCGCCATTCTAGACAGACAGAAAAA
AAGGTTTCTGCTACTAGTGGAGCTGTTGCAGACACACTCCAGCTTGTTACATAAAAGCTG
CACAAGTCCTTGGTCCTCAATCCTAG
>TR122|c0_g1_i1
AAAAGGAGCATGCATTTGTGCGTGAGCGAGCGAGCGAGAGTGGGTGTTCTCAGCAAGCTC
ATGCAGAACAGCTGGCTGCTGCAGCGCGCACGCCAAAACGATGCGCCCGAGTCACACGAG
AGATGACGAGCACACGGAAGCGATGCAAAAAGGCACGGCTGTCTGCGAAGAGAGGAAGAG
CATTTAGAGGCCGTACTGCTTATGCTAATACATGTCAGACTCGCGCGGCTGAGTCGGAGA
CACGCAGGGA
>TR123|c0_g1_i1
AGCATTAGGTTATTCACACCCGATTGACTACGCTTTACCTGAAGGTGTAACAGCGGAAAC
TCCAACTGCAACTGAAATCATTTTGAAATCAGCAAACAAGCAGTTGTTAGGTCAAGTGGC
AGCGGAAATCCGTGCATACCGTTCTCCTGAACCATATAAAGGTAAAGGTGTTCGTTAGTC
GGATGAAGTTATTCTTCGTAA
>TR124|c0_g1_i1
GACCCCTTTATCACTTCATCATGCTTTTACTGTATCCTGCTTAAGGACTGCAGAGCACTT
TTTCTTCATGGTTACATGGATTCCTAATGTCTCTCATATTGCTATTAAGCAATTAATTTA
GCTTGCAAAATAGAGCTGCACAATTATTTTGGAATTTCCGAGCAGATACTTGTTTAACAA
TGTGAAAAAGGAACTACTGTGAAGAACTACTGGACTATCAGACACAGAACAGAA
>TR125|c0_g1_i1
TGTGTGCCTTGGCAGTCTCAGACGAGCGGCCAGACGAGCGGCCCAGTGATATTCATGGGC
ATGGGAGTGGTGATGGCTACTGGGTGGGCGATATTCATGTGTGCCGTTGTAGGAATGTTG
ACAGAGGCCAAGTTCACAGGGCCGGTAATGGTGACAGGGTGCTGTAGGTTGACCGGTGAC
GTAATGTTGACCGTGCTGGTGGCGATGTTCATCTGAGCGGCAATGGTGACAGGATTGCTG
GCATTTCCACCGCGGTTCACAGCCGAGGTGATAGCTGCTGAGTTGGTGACTGGCGTCGTT
GTGACCGAGTTGTTGTGCACGTTGTTCGCATCTTTATTGTTACACGGGTTGCTGAAGCTG
GCCTGGCCGTGCGTCTTGAGGTGACTTGTGATGTAGGCAGCACTTAGCATTTTGCCACAG
ATGTTGCAGGTCACTTTACCTTCATGCACTCGCGCGGCTGAGTCGGAGACACGCAGGGA
>TR125|c1_g1_i1
TGTCTCCGACTCAGCCGCGCGAGTTTCTGCCTTCCTCTCCTCCTTGGTAGCGTTTTTTTT
TGTTTGGTTTTTTTTAAATCTCATAAGAGCTGATGTTTTAACTGCCTAATAATGGATGAA
CCTGTCAAATCTTAGTAAAATGCCCCGTTAAGTGGGTTGGTAGTGTATCAAACTTAAAAC
ATTAAAAAAAAACGAATTTAATACAACCACACAGATGGTAGCCAGTATTGTTACTTGTAG
GA
>TR126|c0_g1_i1
TGTGTGCCTTGGCAGTCTCAGACGAGCGGCCATTTTTTTGCTCTCATACTCAGTATATTA
TGCATAGTCTGTTTGTCCAGACTGTTCGTCGTTGTTCATTAAGATTTTGCAGTGTTTGAG
TAAAATATGATTTTTGAAAGTTGATCCAACTTTATGCCGCAGTATACGAAGTGTGCATGC
AAGCACTAAATATACTACTGTGAAGTTCATCAACTAGCCCTTTTTTCATCATTTTACTTT
GAATTCAGTGTACAGATTCCTGTCAAACCTGCATCCATCGACAGTATGTTTTTGGTCTTT
TTTACCTTTTCTTTCTTTACTCGCGCGGCTGAGTCGGAGACACGCAGGGA
>TR127|c0_g1_i1
GTCTGCATCGTTATGCAATGTTATGACTGGCTAAATTCGACAAATTAGTTGCATTGAATT
GTATCTGGAAAGCAAAAATGAAGCAACAAAAATGCTTCCCTGAAAACTTAAATACTTTTT
CCAGCTTATTAACCTACTGCATCTCCACCTCACTGACTTGCAGGCCCGTGTTGATGTAAT
CAGGGTGGACTGAACATTAGAAACCCCTCTCAGTGTAATAGAACAAATTAAAAAGCACCG
CAGCTGCTCAGAAACAACCCCGCGGGTCGAATCAGCGCCTCTCTAAAAGCCCCTCTCACA
CTGTGCCACTTTGGGCTGTCGCTGAA
>TR128|c0_g2_i1
ATTCTTCAAGTCCACAACACACACACACACACACACACACACACACACACACACACACAC
TTCAGAGAGCCACTGTAGACACTTTAAGGCCTTTTTTGGTTTCTTCTGTTGGTAATGTCA
TAAAGTTTTAAATACACAGTCATACATCCAAACACACACACACACAGAGGCACCAAACTT
AAAAAAATACAATCCTTCGTCGACGGTTGTTGTGGTTCACTCGAGAGGCTGAGGCGGAGA
CAAGCAGGGA
>TR129|c0_g1_i1
CTCAGGATGAGGTGGTCGGTGAACCAGGGGTTCTTGGGCAGGAGCGAGCCGTGCAGGTAG
GTCCCGTAGGCGTTGAGGCGCCGGGCGCCCTCGGTGCCGTCCCTGCCGTTGTTGCCGTGC
CCGTAGAGAACGGTTCCCAGCGGCTCGACGTCTCCCAGGTAGGTGCGGCCGCCGTGGTTC
TCGAAGCCGACAAGCTCCCGGGTCTCGCCCCCGAGCTCCACCCGCACCAGGATGTTCCCG
ATGAGGCGCTCCTCCGTGGGGCGGCGGGG
>TR130|c0_g1_i1
ACACACCCCCATGCATGCCCTGCCGACCCACTGACAAATGAAGACCCCAAAGACGTTCAG
CATCCAACTTCTGTACGCTAACATTAGCACGTCTTGCTCCACTGTGTGTCCTCGCCCTCC
CCCGAAAGTCCCGTTTTGACCCTGTGGTAATCTCTGACCTCTGAGCCCGATGTGAAGAAG
TGTGACGTCCCCTCCCTCTGTAGCTCCAAACGTACCATATTCTCTGTGCTCCATAGAATC
GTATGAGGTTTTTGTAATACTCCAAGAGAAATGAACTAACTCTTTTACTCGCGCGGCTGA
GTCGGAGACACGCAGGGA
>TR131|c0_g1_i1
CGAGCTATGATGTCATCCGTTTCCCCCTAATTTGAGTGAAATTGTTTTTGACAGGTTACG
TGGGAGCAGAAAAGAAGCACATTAACCTAATATGAGTAATGTCGACTAAAACAAATAAGT
CTGCTTCACCACCACTGTCTGGCACGTCAGTGCTCACAGCGGTGATGAGAGAGACAGAGA
GAGGGCTGGATATAGTAGGGCAAGCAGGGGTTATATAAACAAGCTTATTGGACAGGAAGC
GCTCTGGCATTAGTGATGCTTAACGCAGGCCACTCCTTATTCCTTATTAGGAACCTGTGC
GTTTGTGTGTGTGTGTGTGTGTGTCAGCAGAATGGTACAAGCTGTTGCATGTG
>TR132|c0_g1_i1
GACCTTTTCTTTTGTAAAACATTACTCACACCAGTTGAACAATTACCAAAACAGTTTAAA
TTAATTTTTAACAGGGAAAAAAAGCTGGAAGAAAGCTTCTCCCAGGAAGGCCAGATGTGC
AGTAGATGTCACATTACAAAGCAGATAACCATACAGTACATTGTATATAATGTGATTTTG
TTTAACAGTAATGATAGTATACAGTAACA
>TR133|c1_g1_i1
AAAGTGAAATCATTTCCCGGAGCAAATAGATCAGCCCTGTCGGCGGCTCGCAGTTTTTAA
TTATCGCTGGTCAATAACTCGAGTTATCCCTGTGTACTGTGGTTTTAAACGTGCATTTTT
TACAATTGAGCCTCTTACTTACCTGCCATCACTCAGACAACTCGTATCACCGGACCGTTT
AGCATAAAACGTCAAGGTGTTGGT
>TR134|c0_g1_i1
TCCCTGCGTGTCTCCGACTCAGCCGCGCGAGTTCCCTCACCCCAGGCCTCTGTGGTTGTC
CCCAGCACAGGTCATGGTGATTCCTGTGGGGGGCAACAGTGAGTCATACAGCAGACAGGT
CAGTATAGGATGATGATCTCCTCTCTCTGACCCCCCCCCTTTTTTTTTTCTTCCCTTTCT
GTCGTTTCTTGTTTGCTCGTGGATGTGAGCAGCTCGGCACAGATACAATCTTAAAAGACT
CTCCTCTGTTA
>TR134|c0_g2_i4
GATCTAACAGACTTTGTGAGGCGCGTCTATCAAGTGTTTGGGTTTTCCTTCCACTGTCTC
CTCTCTACACGGCCCACACCGTGCCTGGGGGAGCCTGAGCAGTGGGATAATGCCGAGCAG
CAGTTGGAGAAGAGTCTGCAGCACTTTGGCGAACGGTGGGAGTTGAACCCGGGAGACGGA
GCCTTCTACGGACCAAAGATAGACATCCAGATCAAAGATGCCATTGGCAGGCAGCACCAG
TGTGCCACGATCCAGTTGGATTTCCAGCTGCCAATCAGATTTGACCTTCAGTATGTCGGT
CAAGATGGGCAGTTTCACAGGCCAGTGATGATCCACAGAGCAGTGCTGGGATCTCTGGAG
AGAATGATCGCTATACTGGCTGAAAACTTTGGAGGGAAATGGCCTCTGTGGTTGTCCCCA
GCACAGGTCATGGTGATTCCTGTGGGGGGCAACAGTGAGTCATACAGCAGACAGGTGGTC
CGGCGGTTCCGTGAGGCGGGCTTCATGGCCGATTTGAACGACGACCTGGGAGCAACCTTA
AACAAGAAGATTCGCTCTGCTCAGCTGGCCCAGTACAACTACATATTTGTTGTGGGCGAT
AAGGAGAGCGAGAGTGGAACAGTGAATGTGAGGAGCAGAGGGGGAAAACAGCTGGGGAGG
AGGCCGACAGAGGAGGTGCTGACATCCCTCACAGAGCTACGAGACACCAGGAGCAACCTG
GAAGAGTTTTGATGATAAAGCCCTGGAAATAATGAGTCACTGATGTAATTGATGTTTGTT
TGTTCAGGCTGTTGTACTGAAGGTGGTGGCTGCTACAATTTGTAATAAAAGTGTGTAAG
>TR135|c0_g1_i1
AAATGTACAATGCATGATTTTACTGTTTGTCAGTGTTCCTGCCTGTTTCTCGGTGCCCAG
GGACAGGAAGAGAAACGGCAGACACGCAGATCTGTGGCACAGCCAGGCGTTTTTTCACAT
TGTGCCCGGCATACATAAAACATGCCCTGTTGCTTCAGCTGGAGCAAAAAGGAAAACAGT
GCCATCAAGTGAAATTTCTGAGGATTCCTCAAACACCTCGGCAGACAGATCTATCACCTT
ATCAAACTACCGGCAGCAGGAGAACAGAGTCCCTCTTTGGTAGACTTCAATTAATTGTAT
TTTTTCATCAAAACAAGATGTAGTTACTTCTACATTTAAAAAAACCATACTTTTTAAAAA
GTGTAATTAAAATGTATGGCCGCTCGTCTGAGACTGCCAAGGCACACA
>TR136|c0_g1_i1
TGTGTGCCTTGGCAGTCTCAGACGAGCGGCCATCTCGAGGTCTGCGGAACAAAGATGTGA
ATTTCATTACTCCGTTTAAAATGCTCATGTTTTCTGCTCTTTTTCCCTCTGTGATCAGAC
AAGGTAATTACTGCCTGTTTTGGAGAAGAGAGTTGAGATTTTAAAGAACTTTTTGATTAT
CTGCCACCACGTTGAAACCTCTTTAGTTCACCATGTAGCATTTTACTCCCTCTCTCCCAA
CTATTGTACCTTTTGCCATTTTCTCAAATTCCTCAAGTGCTTTCTTACATTGAAAAAATA
ATTTTATTTCCTTCTGTGTGCATGTCTTACTACTTTCTTGTGTTGTGTAAAGCACCTTCC
TTTTTCATTTTCAGGTCAAGTGTCCTTGTGAAATGTGTAACTTTGGGTGTGTGTTGAGTT
ACATAGAATGTAATATAACACTGAGGTTGTTATAATGAAAGTTTTTTTTTTTACTCGCGC
GGCTGAGTCGGAGACACGCAGGGA
>TR137|c0_g1_i1
GCGTGTGTGTGTGTCATAGTTACATTGATGCAATCACAAGATGAAGAACATGCTGCCAAA
TAAATTAAACAAGGACAGACTGACCTGTTTTTACAAAGTAAAAATAACTTCTATAACTCA
GTTCAAGACAAGATGAACTCAGGCAGACAGAATGAAACAGAAATACGACAGATGAAATGT
CCAAATATCGTAGGGATATCATAATGTAACAAAATACTCTTTAACACTTACTGCATATCC
TTTTTTGCAATCTATTGTCACAAATTCTCCAATCAGCGTCTTACCTGCTTGTGTCATTCC
CATAGTAGTTCCAGTCTATCTCTACTGCA
>TR138|c0_g1_i1
AAAAGGGGGTTACACGTTTTTTCCTTTTTATACATGTTCATAATACTGCTTCATAAAATA
TATATCACAGAAATTAGCTTTTGACACAGAGCAAACCATAGGAACCAACTCAGGTATTAC
ACTGACACTGTGCTTGTTGATAGTTAGCAGAAAAACTGTGAACTGGTGACATCCGAGAGG
GAATGTCACAGAGAGGGCAAGCGCTGGAGAGAAGAGTCTGTAGGAGGAGGGGGGAGGAGG
AGGAGGGTGGGCGGAGGAGGAGGAGGAGGAGGAGGAGGAGGAGG
>TR139|c0_g2_i1
AAGTGTGCCGTCACCTCCGCTGTCGTCCCGCTGAGCTATTGAACCGAGCAGCGCGACGTC
AATGGTTAAAGCCGATCTCCATTCACACACAAATGTCCAGCGAGAGCCGTTTACTGCGTG
TCTAAAAAAGGTGTGAAAGGGTGTTACATGTTTTCTTTAAAGAGTCCCTATAGGAGGTGG
TGGAGGGCCCCCGGGTCCCTAGTGAGAAAAATGGCTGCCCTTCACATGCATTTGTGTCTC
TGTGATTGCATGATGATGCCTTTTGGCGGAAGACTGCTTTCAGCGACATCATGTGCAGGA
AACTTGGCTCATTATT
>TR140|c0_g1_i1
GCAAGTTAAAATTATTCAGCTGCCCCGAGTGTGGAAAAAGATTCAGCTACGTCTCCAAAC
TGAAGACTCACATGGTGATTCACTCCGGAGAGAAACCGTTCAGCTGCTCAGTGTGCAGGA
AAAGTTTTACTCGAAAGGCTCACATGACAAACCACATGACGCTGCACACGGGAGAGAAAA
AATACAGCTGCAGCGTCTGTGGAAAAGGATTCAACTGGCACCATCAGCTCAAGAGCCATC
AGTCCTCACAGCACCATCAGAGCCCAGCTGAGGAGGACGGAGGTGCAGAACATCTGGAGA
CTGAAGCTGATGGAGAAGACCGTGGAGGACCAAGAGCAGCTGGTTTACAGCCAGGAGTGA
AACCATTCAGTTGCTCCATTTGTGGTAAAAGATACCAGTGGAAGAACTCGTTAAGGACCC
ACATGAGACGTCATTCAGCAGGAAAATGTTTCAGCTGCTCCATCTGTAAAAAGACGTTTC
CATGGCGAGGAGACGTAGTGAGGC
>TR141|c0_g1_i1
ACAAGTGTGCTTCACATGAAAGGGGATACGGCATCTTCTAGCGTAAACATTAATGCAGGA
ATACTATACACTTTTACAAATGATGACAAATCAGCCATTCTAGAAGTGTGGCTCGCAGAA
ACACACATTAATCCTCTTAAACTAGAAAATAAAGCACACAGACACACAAAAAAAAACAAT
CCATGTGGCCGCTCGTCTGAGACTGCCAAGGCACACA
>TR142|c0_g1_i1
GAAGGAAGGAGGGCGACGTCACGCGAGGGGCGGGGCTACTGCTGCGGAGTGTCAGGTGGT
TTTTCTTGACCGTTCAGAAACGAAACGTCAACATTTTACATTCACAAATCTAAACGTTCT
CAAAAAACCCAAAATTATGCCAGATAATTGTTCACATATTTTTTAATTAATTTCTCAGAT
ACCAAATAGATAAGATGCCCATATCTACCATTAGACATGTTGTCTGAAAGCAACAACAGA
TCATCACATCAAGTCAAAAAATGACAAAAA
>TR143|c1_g1_i1
ATTCTCAGTGACACGAGTGTAATCCATGTTACAAGCACTTCAGTTGAAAAGGTGACAAAG
AGGGAGAATGCTGTGTATATTTAAAGCAAGTGAGTATGGACATAAAATGGACAGACCGAC
TTGTGGAACTGGGTGTGGAAAGGGGGGAGGAGGGAGTGGGGCGGTGTATATGAACACAGA
ATAAAACAGTCACTCTATTCTTATTTTTATCTTTTTTTTAATTTTTCCTTTTTTGTCTTT
TCCTTTTTAAAGAAAAAAAAAAACTGACTGTACAGAACTAAATCTATATGCCTATTGAGA
GTTTTTCAACTCTACTCCTCTGTGATGGAAGAGAAAGAAAAAGGGGAAGGGAGTGAGGGA
TCCTTAAAAAAAAAAAAAAAAAAGTCTAATAACAAATCATTAAAACCTCCAACCTGACTG
AAAAAGGGAATTAAAAACCTAATCGTTTGCTTCTTTTGACTAAAACCAAAACAAAGAAAA
TAAATAAGGAACTCAGCGGATCAAATCAGAGGCGGATGACATGATTTCAAATGAGGAAGA
GGCGGTATAATATATAAACTCTTAAGTTGGATAGTTGCATTGACTGTTTTATGGTAGCCG
ATGATATAAAAGTGAGATTTAGTGCAGATGCAGTGTCTTATCAGTTGGCTGCCAGTCCTG
TGGCCTCAGAGGAAAGCCTGGCGTTGATGAGGTACTCCGCCAGACTGATACTGGCAGGTG
AGCCCGTGATGGTGACCTGGCGGTCAGTCGATCCATCTACTGGATTCGCAATCTTAATCT
GGGCGCCTGACATTTGCCTGATCTCGTTGATCTTG
>TR143|c1_g1_i2
GGCAGTCTCAGACGAGCGGCCAATTAAAAACCTAATCGTTTGCTTCTTTTGACTAAAACC
AAAACAAAGAAAATAAATAAGGAACTCAGCGGATCAAATCAGAGGCGGATGACATGATTT
CAAATGAGGAAGAGGCGGTATAATATATAAACTCTTAAGTTGGATAGTTGCATTGACTGT
TTTATGGTAGCCGATGATATAAAAGTGAGATTTAGTGCAGATGCAGTGTCTTATCAGTTG
GCTGCCAGTCCTGTGGCCTCAGAGGAAAGCCTGGCGTTGATGAGGTACTCCGCCAGACTG
ATACTGGCAGGTGAGCCCGTGATGGTGACCTGGCGGTCAGTCGATCCATCTACACTCGCG
CGGCTGAGTCGGAGAC
>TR143|c1_g2_i1
ATTCTCAGTGACACGAGTGTAATCCATGTTACAAGCACTTCAGTTGAAAAGGTGACAAAG
AGGGAGAATGCTGTGTATATTTAAAGCAAGTGAGTATGGACATAAAATGGACAGACCGAC
TTGTGGAACTGGGTGTGGAAAGGGGGGAGGAGAGTTTAGAAAGGACTCGGGGAACGGGGA
AGAGTGATGTGAGATCGAGCTCCACTCCTTTACACAAAGACAACAAAATCATCACCTCT
>TR143|c1_g4_i4
CTGAAATATGTTCTACGGACCAAAATAACCTTGATCATTTTATGCTTGTGTCCAACAAAT
TCAGAGAAAGTTGACAAAATGCGGCGTTTGAACGCCCTTGGGCCTCGTTGTGCTGCATAC
CAGTGAATCCCTGGTTGCTTGGTGCGATGGGGAAGGGGCTCTGCTGCATAGCCAGCTGGT
GTAGCTTGGTGAGCTGTGGAGAGATAGCAGCAGAGGAAGAATCTGGCTGTGGAATCGCGT
GCTGTCCTTGTACGGCATATGCCTGTCCGCCTGCAAAGATGACGGGGGATCCTGAAGGCT
TGGGTCGGTAGGGGATAGTGACCCCCTTAGGGGGAGACTCAAGACTCGCGCGGCTGAGTC
GGAGACA
>TR143|c1_g5_i1
GGATTACACTCGTGTCACTGAGAATACGTAGCTGTACATGCACTGTCACTCTATATTTGG
TTATGACGACAAATGTTCTAACACACACAATGGAATTTATCCAGATAATTTAAAATGTGT
ATTATTAGTACGCGTGTCACTTTTTCATCCCCTCTACATGTCATTCCTGTTTTTCCGCCC
CCCCTCTCCTGGTCCTGAGATCATGTGTTGATATTTTGCTGGGATGGGAGGTTTTGGGGG
TTTGGGCTTGGCTCAAGGGGTCGAAAGCAGAGGGTTCTCCTCGCTTTTTTTGTAAAGACT
GATATATACTAAAATAAAAAAAAAAAGTTGGAATATTTGTTTTAAATGGAGGAAATATTT
TTTTTAACTACCAAAGGGGGAATAACTCCTGGACACTGACTGATCTGTCTATTAAATGTG
ATGAGGCTGAGAACTGAAATCATTGAAGCTCTGGAACTAGACAAAGAAAGGGTTGTGAGT
TAACACTAGTTTCCTGCTCTTTGCTTTGCTCAAGTCAGAATTTATTTTATTTTTTATTTG
CAGGAAAGAAAAAAAAAACTTTTGTGCACGTTTTTGAGACTGTAGACCTGGGTGCCACAA
CATTGTTTAAAAAATACAGAAATAAAGATGTGAAATGCTCAAACCAC
>TR144|c0_g1_i1
TGTGGCAATAGTTGGTTTTACTTTTGTTTCATTAATAAAATCAGTTGGCCATTGTTGTGA
CGCACTAGCTTCAAATTACTCCCTTGTTGTCACATCAGTGTGAACAACACCCTGAGGGCC
TGGTGCTATCTGTTTCCTCTGTGAGCAAAACTAGGCCACATAGGGTGTGAAGTACTGTAG
TCACCTTAATGAAACACACAAACTACAACAGCCTCTGAATCAAGTGATTCAGTGCTCAAC
CCTTTCATTAA
>TR145|c0_g1_i1
TGTGTGCCTTGGCAGTCTCAGACGAGCGGCCATTTTTAGAAAACACTTGAGTTTAAACTG
CGTCCTGTGAAACCGTCCCAAAGCTTGAGGAGAGACTGCAGGTCTGCCGGCACCAGTGTT
CAATGTCCCTCAGAGGAAATAAAGACTCAAAAAAATGTCATTTGTCGCTTTCACAACAAT
GACAGATACATCCGTTTTGCCTGACATCTACAAGAGTAACTAATATGGATACGTAGAAAT
GGCACCAGGATGAAAGAGAGAGAGAGGTCCCTCACCTCGGCTCGTCTGAACGGAGTTAGC
CGTGCGATCGTTTTGGATTTTAAAACTGTGTGAGGAACATAAAACTGCACCTAACTGGCA
CATATTCTGTGAAAACTGTTGAGAAGACGACGATCCAGCTTTGATCAAACAAATCGACCC
CAATATTCACCACGAATTGATCAGAGTCAGAGTTGGAGCTTATTTGCTTGTCGGCAACAA
GTAAGTGCTGTGGAGTGACGTTTGGGCAACGTTCGACCACAAGGGTTAAGGCCAGACCAG
ATGTTTGGTTCTATCGGGGTTATAAACACCCACCGACTTACTGTCCAGGTTCAGACTGGT
TCTCCAGATGTTTTTGAGCATGACAGCACGGCTAAACCCTCTCAAATCGAGACGAGGCGA
GAAAGAGAAAGAGAAAGAGAGAGGAAGCGTTAAGAGTCAGCGAGAGAGAAAGAGAGAGAG
AGAGAGAAAGAGGAGGTATTCCAGTCCGGGACAGGCGAGGATGAGGAGGGAGAGATGGAG
GGTGTGAGGAGGTGGTGAGTAGCAAAGATTCCTGAGGTGTATCAAAAGAGAGCAGAAAAC
TCTTGATAGTAATCCAAAAAAGATGTGTGCAATCAAATCAAAAGCAAAGCTGGCTCAGCT
AAATACAGGTATAAATCCAAAGTAGGGCTGGGTACCCTCCCCTCCCTCCCACCCACCCAC
CTGAGGACGTGTTTTTATGTTTAATCTGAGGAAAATTTATGGGCCCCGTAGCGTT
>TR146|c0_g1_i1
GACAGTTCCACTCCCCCGCTAAAATAAGCGGGTATCCTGTTACGCAACCTTAAAGTGATT
GTTGATATAATTTCCATAAACGTGCACTTGTGACTCAGTTGAGATTGCAGACGCACTGTG
CCAATGCTGAGCCGTGGCGTACGGTCGGGACAGAAAATGTTTTCTGCAGTGAGACGGTGC
AGCCGCAGCCCATCGTCTAACCATTTAACACCATTAGCTTTCCGCTCGGTGGGAGCAGAA
TGAGACATTGACATTGCACAAGTCGCCTATTCTGTTTCTCCAGCAAGAAGCTCCGGGTAA
CGATCGTCCCCGCAGAACAACGAGCGGCACAGTCCCGCGCCGAGAGATATACAGTCGTGG
CCGCTCGTCTGAGACTGCCAAGGCACACA
>TR147|c0_g1_i1
GTCAACCTGTGAAGGTGTTTCATTAGCATTGCACAACGTTACTAGTCTTTGTTGTCTCTG
TCCCAACTTGACATCTAATTCAGAATAAGCACAGTTTACAAAAATAATTGATGTTGATGA
AGTAAAACATTATATATTCTGTCTTTGTGCCATTTTCAATCAATTGTGTGTCAAAAACAA
TTTGCAAATGAAAATGATTACATACTATTTTATTTATGTTTTACTCAGTGTTTCAACTTT
GGAATTGGGGTTGAAATAAGCAATGGATGATTGACTTGCACATATGCAGTCCTTCATTGG
TAGAAGTTATGTATGTATAGTATGTATGTTTATGAGCCATGAACTTTATAGCTCCTATGA
AATGAAGCTGGACTAATCTATTTTAAT
>TR148|c0_g3_i1
AGGACTCAGATCATGGAGGTGCTGGACATGGACCTGATTCGTCAGCAGGCTGACAACGAT
GCTGTGGACATCCAGGGTCTCGCCTCGTATGTTGTCACCACAATGGGCAAGATGTGTGCA
CCAGTTCGGGATGAGGAAATCAAGAAGCTGCGCGCAAACACAGACAGCATAGTGACACTG
TTCAGGGAGATCTTCCGTGTGCTGGACCTGATGAAGGCGGACATGGTCAACTTCACAATT
GATAATTTGAGACCTGTGCTGCAGAGCCGGGGTGTCGAATACGAGAGGGCGAAGTTTCAG
AGCATCCTGGACAAAACACCCAGTGCTTTGGACCACACCACCTCGTGGATCAGGTCAGCA
CTGGAGGAGCTGCTGTCAGCCACCATCCCCACAGAGCAGACTAAAGGTCAGGGAAAAGGA
CAGCGTGCGATGCCTGGGCCCTTTCAGGTCCTCAACACTGCCTTCCTCAGCATCCTTACG
TGGGACTATGATAAGAGCCCACTGCCTGAAACCTGGATGACTGATGAGACACGTCTGCGA
GAGATACAGTGTCAGCTCCAGCAGTGTCAGACGGTGAACGGGGTGCTGCTAATTGTCTAC
AGCACCATTGGAGGGCCTATCCAGGGTTTGCCCACCCTGTCTGACCGTCTGAAGAAGATG
ACCAGCGTGCTGCTGGATGGAATGCACAGCCCGAACTTTAACCTGGAAGAGGCACTAGAG
GGCGTCAGTGCTCAGATCTGCTGCGAGCTCAACAAATCTTTAACAGAGAGGAGCTACCCT
GCACTGACCCCAGCACTGCAAGCCACCCTGAGAGGCCAAATCTGCAGCATCACTCAGAAG
GACAATCCCATTCGCACTCTTGTTGAGGATCGCGTGTTGCAGTACTTCATGGCACTCATC
TGCGATCCCAAACCCCAGGTCAAACTTGAACATGTACCAGCCGGCCTGACCGCCATCAAA
CCTGAACTTGCGTTGATGGGAGCAAAGTTCATCTCCCTGGTCAACTA
>TR148|c0_g4_i1
TGTGTGCCTTGGCAGTCTCAGACGAGCGGCCAATCACTCAGAAGGACAATCCCATTCGCA
CTCTTGTTGAGGATCGCGTGTTGCAGTACTTCATGGCACTCATCTGCGATCCCAAACCCC
AGGTCAAACTTGAACATGTACCAGCCGGCCTGACCGCCATCAAACCTGAACTTGCGTTGA
TGGGAGCAAAGTTCATCTCCCTGGTCAACTA
>TR148|c0_g7_i1
CTAGCTACTGTCACACGTCCTTAGCTTCAGCTATGCACTAGTAGCAAAAAGACTTAGACT
GCATGAGCCGAAGTTTGTTTTTAGTTGGAGGGGACGGATTCGTGAGCGGCGTCCTGAGGA
GCGTGTGCTGCTGGTGGGCTGCTGCTGAACATCAGCTTTCTGATGATATCCGCGTAAAAA
GGTCCATAGACAGTCTTGTTGTAGTTGACCAGGGAGATGAACTTTG
>TR148|c0_g8_i1
TGTGTGCCTTGGCAGTCTCAGACGAGCGGCCAGTTACCTTCAGCGTATTATAAATGTAGT
TCTTATCACTACATTAAGCAGTCAAGTGAAAGCACTGCTGTGTAAGCACCACGCGGTCGT
CATTTACTGTGACCTTCATTCTTTGAGGTAAATGCTCAAAAATAGGCTCTCCTGTGTGCA
TTTACTGCTTTAAACCGGAAAACCAGTGTTACAACGATCTGTTTCTGATCCTGTTACCGA
TCCCTGTATTGTAAATCTGTCTGTGGTCAAACTCCTGTTATTGTGGAGGGAGTCCACAGC
GGGACAAAGGGCAAAACCTGAGAATGCCTAAAGCAATGATTCTCAGTCTTTTTCACAACA
ATAACCCCCAAGCCATCTGATAAGATTTTTGCTCTTATTTTTTTTTTACATTTTGTCCTT
GAGTTAGTTCTGGAGTGAAAATAAATTATTCTCCTTTTTGCTGGGGACCCTTCAAGGACC
CCTAGATGAAGGGATACAGTAAGCTTTATGAAGCAAAGAGGGAGAAGCTTATATATTTAG
AAAAG
>TR148|c0_g14_i1
AAAGATTTATTATATTAATGGTGGTACACAAGAAATGAACAAGGACTTCCCACATTTTCA
TGTAAACTTTCATATAAAGTACATAACTGCTTTTCTTTGTGCATAATTGGGTCCACTGGA
AGTCTTGGGACACATTTTTGAGTTAAGCACCTTTCATTTCCACACGGGTTCTAACAGCCA
ACACAGCAACACTGTAACAACTACAGTACCTCAAAATGCAACAAACATAACAACTAAATC
AAGATAACAAGCATTCAACTGGCAGAGAATAAGTAAAAAGTATAGAACATACAAGTGACA
AATACTCCAACAATTTACTCAAGTAAAAACTAAAACAACTTAACCCCAACACAAATCTAC
TCATGCAGACAACATTTATTTATTCAAAATCCCATTTCTTTTGTTGCTGTATAGTAATAT
CAGTGTATTAAACAGAATACACAAGTTTAGTTCTCTGGCTGACAAAAATGTTAAATGGAG
AACAACAAAAAGGACAA
>TR149|c1_g1_i1
GCTCTCAGAACTGTTGGGGGCATTTTAAAAAGAAAGGACAATTTGATGCCATTACTCTTG
CTAGTCAAAATGTCCTTCAGGAATTCAACGGGGAAAATCTCAAATGCATTTGAATTTATT
TTATTTAAATTTAGGATTTAATCATTTAAAACCCTGCTAAAATTAAGATTGAGCCCCGCA
TTTATATAACCACGACTGCTAACTGAAACTTTCGTTTTATGTGATCTTATTCAACAAATT
GAGCGACCCATTTATCACTTACATATATTTACCGCATATTCATAAGTGCTTGATACTTGC
CGTTTGCTGCAGTAGAAAAATAAAATATGTGATGCGAAAATGTGCAGCATCTATTTTATC
TCTCATGGCATGGCACTAGTCTGTTTGGTGTTGTATCTGCTATGACAGAAGTTATTCAGG
CATACAGCGTGTTACATTTTTGACAGCGCTCTGCCTATGCTCATTTCCGCTTTTCTTTTA
ATGCAGTAATGGTACAAAGTGATGGCAGCATTTAACTCTCAG
>TR150|c1_g1_i1
GACTGGAAATATTGGAGATCTCTTTCTTGATGTATTTGATAGCATTACCCATGCTGGCTG
ACAGAGGGCGACATTGGTTCAAAAAACTGATATAAGGCTTCAGCTTGTTAACCAAGTCTC
TAGACAGCTCCTCATTTGGAGGTGTGGTATAGTCCCTTATTACCTGTTTGAAGGCGTGCA
GCAGGGCGACAGAGCGGGCGTTGGATCCTGCCACGATG
>TR151|c0_g1_i1
TGTGTGCCTTGGCAGTCTCAGACGAGCGGCCACGTCTCTTGCCAAGTATATTTAACGTCT
TATCCGCAGTCTCAGCTACACTACTTGTTTAAGTCCATGTTACTCAGTCCAGTTTTGTTA
CGCAGCCGTGGGCGGTCACACTCTGTTTAAAATCACAAGATATATCCAGTCTTATCTTTT
GATGCATCTCAAGCGTCTTTTTTTTTAACGTCTGCTAATGTGGTTAAAACGCTTAAATTT
TAGTTTGCGCACTCTGGT
>TR151|c0_g2_i1
TGTGTGCCTTGGCAGTCTCAGACGAGCGGCCAAATTCGAGGAGGGGGCAGTGTTTTGCCG
GAGGTAAAACACATGGCAGTGTCGTCGTCTCTTGCCAAGTATATTTAACGTCTTATCCGC
AGTCTCAGCTACACTACTTGTTTAAGTCCATGTTACTCAGTCCAGTTTTGTTACGCAGCC
GTGGGCGGTCACACTCTGTTTAAAATCACAAGATATATCCAGTCTTATCTTTTGATGCAT
CTCAAGCGTCTTTTTTTTTAACGTCTGCTAATGTGGTTAAAACGCTTAAATTTTAGTTTG
CGCACTCTGGT
>TR151|c0_g3_i1
AGGAAATTATTTCGAGCAGTTGATGGACAGAGGTTCCGATTAGCTTTGCAGTTTCAAGTG
TGTGTTTCTCGACAGATTTGTGCATTTGAGCTCGAAACAGACCGATTACGTGTGGAATAG
ACATGCATCATGAAGCATGCTCTGTGATTTCATTGAGTTTTTGGGGGCCTAAAACACGTG
AATGTTTGTCAGTCATTTGCTTTAAAGACGCCACAGCTCTTTGTTTCACTCATTTCGTCG
GAGGGTGTCAACTCTCTTCGTGCACTGTTGACTGTTTTCAATCAAAATGACCTCGTGCGC
GTGAAGGACAAACTGTCCTTGTCCCGTTTACACTTGAGCAATCATACTGTCACTCTTCCA
ATAGGCCTCGCAGCTGGGGGTGTAACACAGGACTTGTTTTTATCGATGCCACTGCATTAA
AATAACATCTGTTCACAGCGCAGATGGATGATGTTTTTTTGCAGGAATTCGAGGAGGGGG
CAGTGTTTTGCCGGAGGTAAAACACATGGCAGTGTCGTCGTCTCTTGCCAAGTATATTTA
A
>TR151|c0_g4_i1
TGTGTGCCTTGGCAGTCTCAGACGAGCGGCCATGCAAAACCAAAGTGAATCACAGTTGAG
GGGAAACATTTATTGCCAACAAAGATAACAAATAAGTACATTAATATACACACATACAGT
TGTGCATCCGTGAACAGCTTTTGGGATTACCGCTGCCCCACAACACAAAGACGAGACCTT
GTGGTTTGAAAATATAAAACGTAGTTTTGAGTTGCTTTTAATCATCTTTAAGCAGCACAA
TTCCTTCAGAACTGTGATTTAAACCCTGTGATGACACTCCAGGCTTTTGTTCTAGTACTG
ACTTTGCAGCTGTTTTGCATAACGATGTCAATTAATAAATGTATCAGTTATCAGTCACTT
AAATTGGGTACAGCCTCAGAACTGATAGACTCAACATGTGATTTATTAACCTTCTGTAAC
AAAGTCAACACTGAGCAGGTAAGATGTGTAAGACAACCAGAGTGCGCAAACTAAAATTTA
>TR152|c0_g1_i1
GCTTATCAGCATCATTATGAAGTCTTGCTCATGTTCTTTATTGTCATTGGCTGAACAGTT
ACGGTGAAGCAGTCACTGACATCCTTTTGTTCCAGTCAAATGTCGACACAGATGTCCGGA
ACGGAGCCGGTTCCACGTTGGTGGAGAAGGTCTGTCAGTTTGCTTTGACAAACCACAGGA
CCCGTTTCATCTGTCTTACATTTTAATACAACATTAGCAGAAAACGTGGAAAACGTACAA
TACAGTCAATATAATTTGGCACATATTGTGTCTTAGGGTTAATAAAGTGACGACCGTTTG
CCGGTCAGATGGTCAAAAACCTACTGTAGGTTAACATCAGAAGACCAGATCAGAAGAGAC
ATTCAGCACTGCAGAACGCAGACACTGCTTCATGTGTCCCAGGCGTAAAGGCAGAGACAT
GATGTCGCGCAGGTGGCAGGACGTCACGCAAGAAACTGGTCTGAGGGGGTTATTTGATGT
TGCGTAATATGCGGCGAGCGTGGCTGGTCTTCATGGCCGCCAGAGCAGCTTCCAGTGTGG
AGATGAGGTGGAGGAGGGTGCTGGGGTCCGTCTGGAGGACCCTGCTGATGCTGTCATCAC
CTCGGGTCAGGAGCAGGTGCATCGTCAGCGTGGGGATGACCTGCTGACGGACTGAACGAC
TCGCCAGCTGAACATCCAGTCTCCATTCCAGGCTGTGGTAGGCGGGCAGGCTGGAGGGCA
GCTGACTCAGGATGCTGCGGATCTGATTATGATGCTGCAGGTACAGCTGTAAGAGGATCT
GATTCAACTCTTCACTGAACCCCAAAACCAACACAGAGTCCAGGAAATCCACTTCAGAGA
TCATGTGTTTGGAGCTCTCCGTCATCAGGTACATCAGACCCTCCACTCCATGCTGCACCA
TCTCCACAGGAACACCCAGCTTCCTGGCTGCTCCCTCATAGATCTTAGGGCTGGTTCCTC
TCCTCAGGAACTCCAACGCTATGCGACCAAACTCTCCAACCACTGCGGTGTCCACCTGCG
GCAGGAAGGACAGGTGGTCTTTGTGGTCTTCAGACAGAACAAGCAGCATCCTGATCGGCA
GATCCACAACAAACCATCAATCCGGAACCGAGGCTCTGACTTCTTCTGTGGTGTCTTCTT
CTTCTT
>TR153|c0_g1_i1
TTTTCATGTCAGAGTTTGTGTGGGTGTGAGTCAGAAGATATGAGAGATATTTTAGATGTG
GGAATACTAATGAAATAAAAAAAAAGCTAAACATTAGAATGGTGACGTTTCTATGAGTGA
TTTGTGTCTGAAATTAAAAATATAAACCAACATGAACTGCCTTAATATGTGGAAAAAAGC
TCAATCCTGCAGGAAATCAATAAACATGGTTTTCTTAAAGGACTGTGGGAAATGTGTTTG
TATTAAACTGAAAAGGGAACCGAATCTCCCCTGACAATAAGTGTCTCTGCTCCTGACTTT
GTGGTTTTTCACTCTGCATACAGTTGTAGCCCACTTCCTTCTTACTCAGGGGGCTTACAA
CAAAACAACTCCGCTCCAATTTCATGTAAAACTTTATATCTATGTGCCAAGACCCTGAAT
GACTGATGGGGATGCAAATGAGTGGGTTTGATGTGTGGAAAAAACATAAATAAAGACAAA
AACAGTTCATTGCAGCTGAGAGAAGAT
>TR153|c1_g1_i1
GTGTCCTTTCCAGCAGCCACGGGAGGGACTTTCGGTCGTGGTCCGGGGATCAGGACATCA
ACCGAGCTACGTTGCTCCAGAGGACAGACCACCTTCTCCGGGGGCCTCTTGGCCGGAGGA
GGGACAGGTGCCTGAACTCCAGCAGCTTTAGCTGGAGCCACAAAATCTCCAGCGAGTAAA
TCCAGAGCTGACAAATCCTCTACTTTGGCCTGTGCAGGAGGAGCTGAGGGGGTGACAACA
GGAGCCTGGACGGCTGGAGCTACTGTGGAGGACGCAAAGCCTTCGGACAAAAAGTCCAGA
GCCTCACCGGTGCCCATGGTGGGCTCAGGTTTGGGAGCGGGCAGTTTTTCAAGCTCCTCC
TTATTAAACCTGTACTCTGGAGGAAGTGTGTCCTCCCTCTCTCCTACAAGCACACCCTTC
TCCTTCTTGTGTTTGTCCTCCGAGACAATGTCCTCGGGTCTGAGTTTGGGGAGTTCAGGT
TTTGGTTTGTCTACAGGCAGCGTGTCGCTGAGGGCGCTG
>TR153|c1_g2_i1
TGTGTGCCTTGGCAGTCTCAGACGAGCGGCCAAAAAAAACTTGGGGAAAGTATATTGATT
TTTGACTTAACAGATAAAAGCCCTTTCTAAATTATACAGTGTTGTCTTATATGGAGAGCA
AAAAAAAAATCTTTTTTTTTTTTTTTTTTACAGTATACAAACAAGGGCAGTTTACAAAGC
TTGTAACCACCTTGGTTCGCTAAGTGCACTTCTGGACGCCAACAATTTTGTTTTTCTACA
CGGCCAAATACATGCAGACCCTTTTCTTGACAGGTATTTCTCTACAGAAAGGAAAAGGCA
TTCACAAGAAGCTCCCGAGTACAGAATGAAGCAGAACACCTCCTGGGAATCCTCCACAAA
TCATGTAAACTATGTGTTGTCCAAAATATAAGCAAACTAAGCTGTACACTAGTGTCTTTA
TGGCATCTGACCACATCATGATAGAAAACTTGGCTTTTCTGTGTACATCAAGATTGCACA
AACATCCCGATACTATACACCCACTTTGTACTTCTCCCCCAGCACAGCTGACAGTAACCA
TTTCTCTAATCAACGTCACAACACCACCAGGCTACAATGAGCAGTATGCCATGATATTGG
CGCTTACGGAGGAATAGAAACTGTCAGCTGAGATGCACATGCAGGACTCTGACGAGGAAC
GCCTTCCTTCCCTCGGCGCTCTCAACATACCAAGAAACAAATCAACGAACTGTTTTCACT
TCTCTTTAATACCTGTTTTCCCCCACAATTTCTTTCTTTGTCTGTCCACAACTTATTCTT
TCACTCTCCATCTCGTCTTATTTTCATTTTCTTCAAAAGACAGAAACCAAAAGTTTCTCA
TCCTTAAATACATACACACAAACCCGAGCAAGAAAGGCGCTGCACGCAGAGCTGTGTCTG
TGTGTGAGTGTGTGTGTGTGCATGTGTGTGCATGTGTGTCTGTTGTGTTTAACAAGTGTT
ATGGGCATGTCTAGGTTCGTCTTTCATCCAATATACATTCTTGACGATTTAGAAAAATAG
AATCATTATCCAGAGAGCAGCTCCCTCACTGATGCGTCCCTGTGGCCGAGAGGACAAATT
GCACCGACAACCAACTGGTCTATCTCTTGCCCCCCTTTGTAGATGTTGGCACTACGTCTG
AGCTTGGCTGACCTGGTAGTTGGTCACTGGCGGATGGCTCCTCTGCGTGGTGTTTTTTAG
ACCTTGACTTTGACTTGCTCTTGCCCTTTGGTTTGTCTGTCTTAGGTTTGGCCTCCATAG
CGTCTGGGAGCAGAGTGCCTGACAGGGAGTCCAGGACAGCACCGGGCATTGGCTTCAGGG
GCTCTGAGTCCAGCACGGGAGGTTCCAGCTTTGGTGCGGCTGCACATGATGTGACCGGTG
CAGCTGGAGCAGTGCCGAAGTCACTGGACAGCAGGTCCAGGGCTGTTTTATCATCCATGC
CCTTCTCCTTGGGTGCTGCATCTGCTTTTGCCTTGGCTTCTGCCATTTTCTTAAGATCTT
CCTCGGTGGGTCGATACTCTGGGGGCAACGTGTCGTCTCTCTCTCCCATCTTTATCAGCC
TCTCTTCAACGACCTTTTTCTCCTTGACGATGTCTTTGACAGGAACTGGGGCTGGCTTAG
GTGCGGGCGCGATGTCCTTCAAGGTGTCTGACAGAGCGTCCAGGGCACTGTCTGCTCCCA
CTGCCAGCTGTGGGTCGGTTTCTATGGGAACACATGTCTGA
>TR154|c0_g1_i1
TGTGTGCCTTGGCAGTCTCAGACGAGCGGCCATGATGTCTCGAATCCAAACTTACCATTC
GTGATCCCCAGTTTTTTTGTGATTTTATGCGTTTTGGCAACACTTGTCTGTAAATCAGAG
AACAGTCTTCCCAGATAAGGATCAATGGTTGAATCTTTTCTGGGGCATCTGTGGCACAGA
GAGAAGTATATGTGACTTCATTAAATTTGTAACCAACAAAGCACAGATTTCATGTCCTAT
CTTAAAGCGACAGCTTGATTTATGCATTCAGTTAGACTGTGATTTATGCAACAAAAACAT
GAAGCCGGACCCATCAGCTGGTTAGGTTGGCTTCGCATAAAGGCTGGCTCTGTCTGATTA
TTTCTCACACTTAACGTGAGTTGTTCTTAATTAGTGAGCTTAAAAGGCACTGGTGTATTT
TGTTACACTTGAACAGATGCTGCTTCAAGTATACTCGCGCGGCTGAGTCGGAGACACGCA
GGGA
>TR155|c0_g1_i1
GTTCTTCCCCATCCCTAATTTTAAAATATTGCAAAACTGAGCCTCAAACGGGTGTGACTT
TGTGAGAAATCCGCCCGGCAATCACATTCGAACATCAGCACGGGGCGTTGGTGAAAACCG
AATGCGTGTTCTTGAGTCACTTCGTAAAGTTGTTTTGAATTTCAGAAAATATGCAGGCTA
CAGCTAAGAATATCACAGAAGTGGGACTGAAGTGGTTCGTTGTTGCAGGACCGCGACAGA
TTCTCCCCTCTGAGTGTTCGAGTCATTAAAATCACAGCAGCCACAGTGCATTTCTTTCTA
CAGGGCTGAGATCCAGTAATATTTAAACAAATGAGAATAAAGACCCAGTTTTACAGGGTC
ATA
>TR155|c1_g1_i1
GAGGCGGGGGGGGGGGGACAAGGAAACGGTGCGTGCAGAAATAGGAATAGTTGAATCCTT
GGAAGTGCTGCAGTCGCACTGGCTCCATTTTATAAAGGTCAAAATATTTGCCGGACAAAA
AGGCTAATTTTTCTCACTGAATTGGAGAAGTGAAGGAAGGAAGAGGGAAAGATCAGAGCA
ACGCAGTGCTAAAGCTCTAATAAGC
>TR156|c0_g1_i1
ACAGACGGACACACAGTGACCGCCAGAGCTTCCAGCAGGTATCAGTTACTGGGACCACTG
GAGGAAGGTGACGTGTCTCTGACCATAGTGGACGTCATGGAAACAGACAGTGGACAGTAC
GGATGCAGAGTGGACATACCAGGATGGTTCAATGACGAAAAGCATCACATTAATTTGATC
ATCGAGACAGCTGAACAAACGACCTCATCGACAACATTAAGCCCAGAGACCACAGAGCAG
ACGACAGCCAATCAGACAGCAGGTCAGCTGACCTCCACAGACACTCTCCTGACTTCCTCC
TCCAGCAGCCTGAAGGCCGAGGAGGAGGGCAGCAGCATGACGGTGGTTCTGGTTCTCTTC
GGGGTGGTCATCATGGTTACAGCTGGTGGACTCTTCATCATCAGTGAGTACGACAGTCGG
TGATCGATACTCGCGCGGCTGAGTCGGAGACACGCAGGGA
>TR157|c0_g1_i1
CTTCGGCTATGCCGTGGCTGCCACCGACATCAACAACGATGGTTTGGATGACCTTGTGGT
GGGAGCTCCAATGTTCATGCGTCGAGGGTCCAACGGGCGCCTGGAGGAGCTGGGTGAAGT
GTACGTGTACCTCCAGAGAGGCCCTCTGCTGCTGGAGCCAAGCCAGTCCCATCTCATCGG
TCAGCAGGCCTTCAGCCGATTCGGCACCTCGCTGGCTCCACTACTCGCGCGGCTGAGTCG
GAGACACGCAGGGA
>TR158|c0_g1_i1
TGTGTGCCTTGGCAGTCTCAGACGAGCGGCCATGTAACCTTTTCCTTCATTGTTCAAAAA
CGGGTTCTCATGAATTTCCTGTTGCCACCAGTGAGCATAAAAATTTTGGAGTAGAAGCAT
GCTTAGCAAACGTTTAAAAAAAAAAAAAAGGATATTTCTGGTAACTGTTTTTACACTTGA
CTTTAACAGAACACCTGAAACATTGCAGAACTACGCTGGACAATA
>TR159|c0_g1_i1
GCAGCTGAAGTAGAAGTCAGAGCTTTTAAAAAGGAGTAAAAATAGACATACATTTAAAAA
TGCTCTCACAGATTAAAGTAAAAGTCCTGCATGCAAATTTTAGTCAAATATAAGTACAGT
AGTATTGTGAGCAAAATATTCTTCAAGTACAATAAGTAGAGAATGGCCTTATTTCAGGAT
AATGGGGATTATTTTAACCCTGTTATCTTGACAATTTCCACTGGGGATCAGGTCTAATCT
TATCATAACCTATAATAATAATCATAATTTTATCTATTGTTTATATTTTGCATTATTCAT
CTAAACCTGTCTGAAGTAACCAGTGACTGAAGTTATCACATAAATGTAGTAAAAACATAC
ACTATTCCTCTTTGAAATGTAGAGGAGTAGTGGTCTAACATGGAAACTGAAGGTAAATGC
TCTCTTTCCACCGCTATGTGTATACAGCGGTTGCAGCCTGTTCCTCAATTGATTCTGATT
ATCAGGTAGGTAGGTGATAACCATCAGGGTGATCCCTCTCAGCTGAAATGCTCGCAGTCA
GTGGGAACCACGGTGAGATAAAGAGAAAAGTTCCCCGCAGGTCAGTGCCTGTGTTCAGCT
CTGGCCGGCTGCTGCATTTAATCTAATCTGCAAGACAAGAGGTGAGACAATAGCATGACT
GTGTATGTGCGAGTGTGCTGAGTAGCATGAAGCCCTCTGTTGTCAGTGAAGCTTTTGGCC
GCTCGTCTGAGACTGCCAAGGCACACA
>TR159|c1_g1_i1
AGAGGGAACTACTGACAGTGACTCAGCCAGGAATGCCTGCAGGAGTCTGCTCTGTGTCGG
TCTGCCGCTCTGCATCATAGAAGCTACAGCACTGCTCTGAAATATGTATCTTTGTTCTTG
TTAATATCAAGACATCCAAAGCTGTTTAATTCGTTGTCATCTCTGGCTTGATGGTTTCAC
CCCTCCAGCTCTAAATATAACCCAGGGGGGAAAATAACACTGTCATGCATTCCCCCCTCG
CCATGTTGCAAAGGGGCTGACCTTGTCCGGACATGTGAGTGAACTCGCTCGGCTGAGTCG
GAGACACGCAGGGA
>TR160|c0_g1_i1
GAGAGCGAGAGGAGTGAAACAGACTTCAGCATTAAGCTGTTTAACCTCTCTGTGTAGCAT
TAGTGGTAGAGACTTCAAAGCAGATGCTTCGGCGTTGGAAGCAGAATGACAAATGGGTTT
AGAGACAGCTACGGTGAGCATTCTCACAGGAAGACTAGGCCTGTCATTAATGTCAGCTTA
ATCACTTTGACCTTCCTTCAAGTAGATTTCCATACCAATGCAATCATTTTGCCTTGCTTG
CGCTCCTGTCTGCAGTCTGCTGTATGTGCCGCCGTTTGATAAGGCTACGTGCAATGATGT
TGCCGTCTATATCAGTGATTGTACACTTGAAAATGTCCCGAAAGGGATTGGTTCACGCAT
GCCATAAAAAA
>TR161|c0_g1_i1
AGGAGACATTTTCCCAGCTGTGATATGAACGCAAACAGCATTTTAAACTTACAAATAACG
TCTGAGCAGGATTTCCTCATCAAGTCTTTAATTTGATTACAAGGAGGATGAACGAAGCAA
TATATTAGAGTATTCTGTTAAAGTGCAATCATCAGAGAATACAATTATATCACACACAAA
TCAGGAGAGAATCGCTGGCGGTAGTTTGAAGAAAAGAGCAATGATCACCGAGACACCGAG
CGCTCTGTACACTCCTCTCTGCTCTCCTGATAGGCCGTGTACTTTTCCCGAAACTCATGG
AGGAAGTTGTATTGCTTCACAGTCTGTATGGCTCCTCCTCCTCTGTGCTCCCGGAGGATT
TCGATTGCTTTGTTTGGCGTCAATGTTACAGAGAGTTGAAGCAGCAGACAGGCGGCGATT
AATCCAGAACGTCCCAGGCCTCCGTAACAGTGGATCACGGTCCTCCTGTTGTTCT
>TR161|c0_g2_i1
TCCCTGCGTGTCTCCGACTCAGCCGCGCGAGTGTGCTCTTCCGATCTAACGCTATGGGGG
CTGCGCTCAAGGAGTTTTCAAATCGAAGCAGCAGCTGACGGAGGAGCTGTCAAAACAGTC
GACAGGAGGGAGAGCGAGACCGTGTGAAGCCATGAGGACGAGCGAGTTTGACTCCTCATC
GGAGGAGGAGGAGGTTGGAGAGGAGCAGCTGACTCCCTTCAGCATCTCCTGGTTGCCTCT
GTCTATAGTGGAGTGCTCACAGTTTCTTGGAATATGTGCGCTGCCAGGCTGCAAATACAA
AGATATCCGCAGGAGTCTGGAAAGAGATGTTGAGGAGCTCCAGAACCAGGGCGTGCAGGA
GGTGTTTGTTTTCTGCACCAGAGGAGAACTCAACAAGTACCGAGTTCCCTCCCTGCTGGA
CGTCTACCGGCAGCGGGGCTTCGCGGTTCACCACATGCCTTTCCCGGACGGGGACGCTCC
CGAGCTGGAGCAGTGCTGCCAGATCCTCGAGGAGCTGCAGGTCAGCCTCGAGAACAACAG
GAGGACCGTGATCCA
>TR162|c0_g1_i1
GCCAACCTGCACAATGAAAATGTCACGCTGCCCTGACCTTAACCTGGTCACTAACATTAC
AAACAAAAACAAGCGAGCAGCTGGACTTGGCCCCATTGATGCCACGTTCCTTGAAAACAG
TTTCCGCCATGACACGATTTTTGCAAAGACACCGCAGCTGCATCGCCGGGCTCTGCAGTG
AAGTCCAAACAAGCTCGTGCATTTTCTCCTCCTACACGAAGACGATCACTGGTGCAGTCA
GACTTTCCTCCATCACCGTGGAGTTCAGCCTCAGAGTCTCAGATCTTCTGCAGTAAATGT
CCTGATGCTGCTCTGTTTTTACTGCTGAAGGAAAA
>TR163|c0_g1_i1
TCGTGCAGTGGGTTAAAAACAACGAACTGCTTTGGAAAATTAGCTGAAAGTAATAAAACG
CAGCCTTAAAAAGAAGCAGGCGTCGGTAACTCAGAGGGGCCTCTCGGACATTTCGATGCG
AGAAAGGGGGCCCGCGGATTTGGCGGATTCCATGAATAAAAAGTGCGTGTAGTGGCCGCT
CGTCTGAGACTGCCAAGGCACACA
>TR163|c0_g3_i2
TCGTTGTTTTTAACCCACTGCACGATATTCCTCTCTTAGCAGATGAATTTCTTTTTACGA
GGCTTTACTGCAGCATGAGACTTAACGCTAATGGCTCTTTATGCTCCTGCCTTCTGTCGG
CACTCCACTGTGCTGTTGTTCATAATAGTACTAATATTAATATTTATATTTAAAATGAAA
AACAAAAAAAAAACACAAACAAGCTGTTTACAGAAGTCCTGCCTTCTCCTCCAAGTGAAA
TATTCACATGGTGTATGTAAGATAATTATTTTGATAGAGGCTGAATATCCCCCACCTCCC
CCCGCCCCCTGTAAGGACTGTAATGATCATATCACCTGACGTGTGTGAGCTGTGCTCCCA
GTGCAACCAGAACAACTGGTGAAAATGGTTTTTGGGGATGAACATTTGTGCTGTCTTTTT
ATGGTCAATGTGAATGTGTTTGCATAATTTTCTTTATTTTTTAAAGACGCGTACGGTGTA
TTGTGTGTATTCTGGCCGGGTACATATTTTCTACCCTGTGTGCAGTGCTATGTTGAGTGT
GTTTATTGTACATAAAAGGTGAACCAATGTGCGAGATGCTCCAGCCAACTAAGAATAACA
TTTGAGCAACACGGTGGCGATTTTAAAAACTGTTGAG
>TR163|c0_g4_i1
GTCTCCGACTCAGCCGCGCGAGTTGCCTCTTGTGATGCCTATAGCGTCCCTTCAAATAGC
TTACAGCTTTATTTTCACATTTAGCACCCACTTCATTACCTTACAGCATTCAGTTTTTAC
GTCAGCAACCAACACCAAGATGCATCCTGTATGTCAACACTAAAATACCACAGACTCAAC
TGCAATTCAGAGGCTGAGGAGGAAGCGGGGCGACTTCCATGGTGACCGGACTGCTGCTGT
TGTAATTACTCAACAGTTTTTAAAATCGCCACC
>TR164|c0_g1_i1
AAACCCATGAAAAACTGCACCGGACTTCTCATCAGCATGCGGGTAAGTCGATAATGACGG
AACCAATGATCAGGATTGTTCCCCATTAATTTTCTTTTGATCAAATAATAGTTTCAGCTT
TACTACAGTGTGCTTCCCCGGTGCACTTGTGAAAATTCTTGTAGATGTTTCATTGTACAG
TGCTGATGACCATCCATGTTTGGACAGAAATGTTTCGTAACTGACAGATGTGTGCCTTCA
TCATCCCACCTGAGATCCCAGCACAGACCTCAGTCCTGCTTTCTGTGTAAGGAAATAAAA
TTTTGAAGCCATTTACTTCACTTCTGCAACCTATACAGTTACTTATAAACATCTAATTGA
GTTACAAGTGCCTCTACACCTGTCATGATAGAGATGACAGTTTGAAGTGGAATGTTTCTG
GCACTTCAGTCATTAAAAGCATTGTTGTCTGTTAGCTGCACTGTTGTCTGTTAATATGTG
GGGCTAATTATCAACTGCCATTCACTGCACTTCCTGAATGTACAAACAGGCAAAGACAAG
CTCAATTCAAACTGTTGTTCTTTGAGAGGACTGATTACTCCAACTTCAGCTCATGCTGAA
AATATAAACTTAGAGCAATTTGCAATGTTTAACAGCTGTAAAAATGTCTGTATTTTATTT
CTATTGCATTGTATGTAATTTTGTCATTGCTGTACAATCACAATTCACATAAAAGCAATT
TTCTAATT
>TR165|c0_g1_i1
ATAAACATGAAACTCACTAAATGATTTCCCTTGTTAAGACCACAAAAGGCTGCATTCTTG
AAACACTATCCTTTTGGCAATTTTGATGCCAGTAATTTAGCTTGCCTTTGAGAGGTGTGA
ATTTGTATGTTTGTGCATGTGTGCTCTCCTATACTTGTGAGGACCCCCTCGCCAACTCAA
CACCTGAACCATCACGACCACATGCCTTTGCCTAAATCACCGTCGCGGCTGAGTCGGAGA
CACGCAGGGA
>TR166|c0_g1_i1
TTAATACCTGTTGTACAAGATGCAGCATGGTAGCCTATGCAATAGCCAAAGACAGTGGTT
TTAAAATGTACATCTGTAGCTACTCTGAACAAATCCTAGAGAGAGGGTGGAGGATTTCTG
TTGACACAAACTGTACAGATCAAGGTAATAGTGAAAATTCTTTTTTACATGTGAAACAGC
GAAAACTAATGCTATACATGAGGGTTTTTTTTCATTTTCATCCTCAATTTGTTACTCATA
AATAATCATCATC
>TR166|c0_g2_i1
GTCTCCGACTCAGCCGCGCGAGTCACTGACTCACTAGCACTCTGAAAACAATGATTTTGT
TGTTTTTTGAGCACATTTATTGCAGCAAATGTGTCCATGTCATTTTTAACTGAGAATAAA
TCATGCTTCCATAGTCATTCATATTACAATACTTTGTTACCAATTTGCACTGGACATAGA
TACTTATAAATAAATGTATAAGCAGACAGAAGAGACTTAATCATTTCACATGATGATGAT
TATTTATGAGTAACAA
>TR166|c0_g3_i1
TCCCTGCGTGTCTCCGACTCAGCCGCGCGAGTTAATACCTGTTGTACAAGATGCAGCATG
GTAGCCTATGCAATAGCCAAAGCTATTGTAGCTACTCTGTACAAATCTTAGAGAGAAGGT
GGAAGATTTCTGTTGACACAAACTGTACAGATCAAGGTTATAGTGAAAATTCTTATTTTA
CATGTGAGACAGCGAAAACTAATGCTATACATGAGGGTTTTTTTTCATTTTCATCCTCAA
TTTGTTACTCATAAATAATCATCATC
>TR167|c0_g1_i1
TGGTACATCTTCCTCCGGCTGCACCACATCCTCTGCTCCCGTCTGCTGAGAATCTACGGG
CAAGCCGAGAAGCAGATCGAGGAGGACGCCCGCGAGCGAGAGTGGGAACGAGAGGTGTTG
GGGCTCAAGAGGGAGAAAAACGAAAATCCAGCGATCCAACTCAAGATGAAGGAGCCAATG
GATGTCGATGTGGAGGACTATTACTCAGTGTTTCTGGAAATGGTGCGTGGCCGCTCGTCT
GAGACTGCCAAGGCACACA
>TR168|c0_g1_i1
TCTCAGAAATGACAGATATTCATCTCTCCCAAATCTGTGCTCGAAAAGCACATTCTCGCA
GAGAAATTTCATTGCCAAACTGCTTTGGGTCTGTTGATTCTCCATAAGTTGTTGGAGAAT
TTCCTTTGCAACGAGTGGGTGAATGATTCTGATCGATTTAATCTGAGTCTTGTCATCTCT
GAGGTGTAAGAAGACTAATTTAGCCTGATCACTGAGTGATCTCTCAAACTCATGCTGGTG
AAAACGTTCCATATGAAAGGTTAAAGCAAGTAAAGCTTCACAATGGGACTGAGAGATGAA
GGAGTTTTGAACATAAGTGTTCAGCAGTGCTACATAGTGAATGAGGCGAGTGACAACAGA
TTGGCGATCAATGCCTTG
>TR169|c0_g1_i1
GATTCATTTATTTTCAATTAAATGACTGCTCAAGATCATCTACTGCAAACAATGAAATGT
GGAATTGCACTTCCTCAGGGTAGTGGGTCCAGAGACAGTTTAAGAAGTAAAGTTTGTGTT
ATTAATCACTATTCATGCAGATTTTTATAGAATAGCTAACAAGAAGTAACAGTACACTGG
TGTATCAATGTAAACTAGGAAATATTTATGAAAATTAAAAATATCAACCATCAACAATTA
ACATGGAAGTTATTTTTTCAATTGATTCATCATTAATTTAGTACAAAACAGTGGAAAAGC
CCCTTCTTTCATAGATCCCCGGGTGACTTTGAATGATTTGATTTGCCAGACCAACGGTCC
AAAATGCAAATGCA
>TR170|c0_g2_i1
TTTTACACATGTAATCATTTGAAATGAATTCTTAAAAAACAAAAAATAAATGACTATCTA
TTGCCCTGAGATACAAACACCAAGATGACTGGGAAGCACTCAATGAGGTATGCAATTTAT
TCATCCAGAGCTTTCTGATGCATGGCTTTCATCAGGGTTGATGAAAAAGTGCATACTCAT
ACTAAACAGCAGTGTTTCCAGGTCATCTTCTGCACTGTAGAGATTAGCTGACAGGCAAAA
GTAGCGGCATTACACTCCATATTAAAAAAAAAAATTAACATTTCAACTGACCCTGAAGCA
G
>TR170|c1_g1_i1
ATTTCAACTGACCCTGAAGCAGTGTTTAAGAGATTTGATCTATCTGTACATATTTCATAT
GCTACAAAAGTAAACAATTGCACATCATTTTCAGCAACTGGGCGTCATTTCCAAGAAATG
ACCCACAACTTACAGGAAAGACACTTTTTTTATAAAAACATTTTTTTTCCTTTTCTGAAT
TAAAGCACCCATTTGGCTAAAACAGCTAAAAATCAAGAAAAAAAAAAGCTTTGGCCAAAA
TGGAAGAGTCTTTAAAATATAAACATGTAATGCACTCAGTGACAGATTTCATATCAGTTG
GTATGAAACACTCCCAATCCATGCTCTTC
>TR170|c1_g3_i1
TCTCTCTTGTAGTTCAGTGTGAGCAGGGTTTCTCTGTGCTGTTGGGAGGAGTAGGGAACT
GGCTGTTCACCTCCTTTTTGCTGGTGTACTCCAGCATGGTCATGTAGTCTGCGTGCGTCT
GGATGTTGTGTCTGTCTTCCGCCTTCACTCTGACAAAATCCTTCAGCGTCGCTCTGCCAA
ACCAGCCCACCGACTCCACGAAGGGCGCCATCCAGTTGACACACGGCTGGGTGGCATCTC
TTGACAGACCTGAAACTTTTTCAACCGTTTACTCGCGCGGCTGAGTCGGAGACA
>TR170|c2_g1_i1
TCACTAAGCCATGGACTCATTCTACGACTACATCTGGGACGTCACCATCCTGGAGTACCT
CACACATATTCACCACAAACGAGGCGAGACTGAGAAGAGACAAATAGCGATAAAAGCGAT
TGGCCAGGCAGAGCTGAACACCAGTAACCCAGAGGAAGTGCTGCAGCTGGCTGCACAGAA
GAGAAAGAAGAGATTCCTGCAGGCGACTCGCGCGGCTGAGTCGGAGACACGCAGGGA
>TR171|c0_g1_i1
AGGAGAGCCCTCCTGTCCCGGTGGTGGTGTGTGAGGGGACCGGCCGTGCTGCTGACATAC
TGGCTGCGTTGTAGACAGTGATGCTTCCCCTCTCCCGGCCCTTTGATGGCGGCGTCGTTG
GTGGCTCTCATCTATTTCTGTCCCAGAAGGATTTCTGACAACTCAACCGCAGCCAGTATT
CACAGGGCCTCCTTATTCCAGCGCAGTCGAACCCTGAGCTGCGTGTCTCTGTCTTATTCC
TCTTCATCTGTGTATTTCAGGCACAAACGCGTCTGCCTTCGATCAGCTGGTCCTGACTCT
GGCCTGGGACCGCGTAGACATTGCCAAGAATCACGTGTTTGTGTACGGACAGCAGCTCCT
>TR172|c0_g1_i1
ATGTGGAGATGAGAGGGTATGGGACAACATCTTAAGTGCTAAAATAACACAAGAAGTGGA
TACATCAACAGTGTAAATGCTTAGTTCACGGAAATTAAACCTGCAGGGATTAATTGCAAC
TAAATTGGCCTTCCCTTTAACAACTAAGAAGTCATGACTTAAGCAAACAAGCCTTTGAAA
TTACCGTGTATCGACTCCTACAGGTTGTTCTTGAGGAACCACAGTCGCCGCAGCAACATG
AAGTTGCCATGCCATGAGTGGCACCA
>TR173|c0_g2_i1
AGCCGATCATTTCCTTCGTACCTGATGAATTGGCGGGTGAACCTGTCTGTGACCAACCTG
CCTACCTGCGTGCAAGCTTGGCTGTGCCCTCACTGCAACACGTTAAAGTCGAATGTGCGT
TTTTGTGTTTTGGGGCGTAGCTTTGACAATAGGGCCAAGGGGGGTGGCTTTTCCAACACT
ACCTAGCTTTAACTGACTGATTATTGGGGCTCCAGTTTCAGATGTGTAAAAGCTCCACTA
AAGAGTGATTTCAACGCTCAACTTTCCAGACTTTTTTATTTAAATTGCTGTTCAAGGCTC
TAACAGGTAAATCTCTATTTATGTCACAAAAAAAAAAGACAAATTTGGTTGCAGATTAGG
TTGGGAACAAATGCACTACACTTCCTAACCAGTGTAATGTTATTAACAAACTGATAGATG
AGTATTAGGATTTCACTGCAATGTAATATAATGTCAGTCACAGTACATTTTGCTGTTAAT
ATTTATGTACTTTCACTCAAGGGAGGGTTGAGTGCAGGACTTATACTGTAATGAATACTT
TGACTTAAGCAAAGGGT
>TR174|c0_g1_i1
TGCTGCCTTTCCATAGATATTCCCCAGAGGCTGCTCCGGCTCCGCACGAGGCAGTTTGTG
TTTTTGTGCTTTTATTATCCACGCCATAAAGTCGGCGAGAGCGGCCAGCAACAAGAGGGG
CTGATGAGATCAGCCGTAGAATTAATGTTCCAATAAAATTAGAGATTGTGACTTTTACGC
ACTGTCCTGAGATTATACTCGCGCGGCTGAGTCGGAGACACGCAGGGA
>TR175|c0_g1_i1
AGCACGGCATGCCTCTGCAAAGATTTTGCATTTTGGACAGTGTCGGTGCTAGCAGAACAT
GGAGAATGCTTCCTCTGCAAACGTTTGGCGTCTCTCTGCTGTAAGCAAAGCAGCTTTGTC
TCATAAAGGCAGGTTAAGGGACACCCGGGCTCTGTTGTTTTTATCGTTTGCTCACTTGGG
CATTTCTCCAATTTAACTGCGTCCCTCATCTTTTTGTGTCTCTCGCAGTGGGACTCAAAG
CGCGAGCATCCGTCTCTCCGGGGCAAACACATGCTGCCTCTGCTCTACTTGCTCTCACCC
TCCCTCAAACACACAGACACACACACACAAAAGTGAACACTTTAAGAAGAAAAAAAAAAG
TCCGTTAGATCGGAAGAGCACACGTCTGAATGGCCGCTCGTCTGAGACTGCCAAGGCACA
CA
>TR176|c0_g1_i1
GGAAAACAACGCTTCCCGGGGTCGTGGATGGAGCCAACAACCCCGGGATCCGTGTCTTTG
AGTACGACACCCAAACACTCCTGGTCAAAGATGTGGTGACCTATTACCTGAACCTGACTC
ATGCTAACGCAGCCCGTGGACGCTGGGAAAAAGAGTATCGGCTTACAGAGAGCTTCAGAC
TACCAGATGCCTCCCCGGCCTCCATGCATCAGGCCCTTGAGCGCATTACTAATTGGCCGC
TCGTCTGAGACTGCCAAGGCACACA
>TR177|c0_g1_i1
GAACATGCAATTTGCAAAACATTTATTAGCAGTTAAATACAGAAATGTGTCATTTACATG
TGTATTTACACCTTTGTGAAGTCAAAGGCAAATCCAGTTGACTGGGCATGGTGCAGAAAT
GAAGTAGTAAAAGTAATAAGGTGTTTCTATGAAAATATTGTAAAATGTTGATATCTTGAG
TACAAAGTTCAACTCCACAAAAATGAATCTACAGTATGTAAATGAAGTAATAAGCTTAAA
TGAAAAGGTTATGGCGGACAGAACATGCTTCTATAGTATCTCTTTGGCAGTGAGTCTTTG
AATTGGATGGCCCACTTGGTGAGAAAAGTTGCCAAACCTACATTCAATTCTTCGGAAAGT
ATTCTCAGTCTGGAGTCTATAATCTAAAAGTAGTCAGCCAATGAGTGATTTCAGTGACAA
TAAATAAATAAAAAAAAAACCCCGTTAAAATAGAACATGTAGCACCTCCCTGTATTATCA
TATCAGTTTGATGTGGAGCCAGTGTGTGCTTCTGCAACTTCAAGAGTAAGAAGTGTGACC
ATGTGTAAAGAGACATAGTGTCTGTGGTTAACACGGTTGTATGGTAGCAAGGACTACTCG
CGCGGCTGAGTCGGAGACACGCAGGGA
>TR178|c0_g1_i1
TGTGTGCCTTGGCAGTCTCAGACGAGCGGCCACAGCAGGCTTCCCTGGGAATTAAAATGT
GTCAATCAAAAATGGACGACAAAGGAAGAAAACTGCGGGAAGAGTTGAACTGCGGGGCTG
ATGTGTAGCCTTCGGATCAACAGGACAACATGTGTCCAAACCTGTCCTAAATGTGATGCT
TCGAATTACTAAGGGATCGTCATCAGCCTGGACTACGATATGATTTACAAGCAGCGAGTG
TAGCTGCAGGATATCATTCCCTTCCTGCTCGATGACCACCACTTGCCTCGCAGTCTAAAA
ATAATCATGAGTGATGGAAAAAAAAAAAAAAAATTCTCATTTGGCACCACTTGTTACTCG
CGCGGCTGAGTCGGAGACACGCAGGGA
>TR179|c0_g1_i1
TCATGACGGACACAAATCTCGATGGGCACAATGAAGGGGTAATGACTCTTGCCTCAAATT
TAAGCAATGACAGCAGTTGAGGACAAATGTAAAAACACATCAGTATTTGTTTTTAAAAAC
TGCAAAAAGTGTCTTTCAAATTCTTGTGAGGGGATACATGTATTTGTTTGTACAAAATTG
ACAGTTTGTAGTGTCTGATGCCACCACAAGGAGTCACCAAAGCATTGTAAAGTCTGCTGT
AAAATATGCAGTAAGACCTAAAAACAGTATAGGACTGAACACTTTTGGCACAGGTTGAAC
CCCACTCCAGGCTACCATGTTGACACGTTAATATCAGAGGAGTTTCATGTGATTATCTGT
TGTTTAATGTGACTCTCACAACAGTTTGTCATGGCTGCAGTTAATACTCTGTCACCACAT
AACATTTTTTTACTCTGCATGATGGCTGCTGCTGCTGAATTTCATAGCTGGTCATAAAGA
GAGTGTTTTTGTTTTTATGTATCTGACTCGAGCGGCTGAGTCGGAGACTCGCAGGGA
>TR180|c0_g1_i1
TGAGGCCAGCGGCAATTATGCTGTCAATAGGTGGGTGCTTTTCTCTGGATAGGAGCCTCC
TGGCTGCCTGTGTGGCCTGCAGCTGATAATCTAAATTCTGGCTGATTACACCTCCTACAA
TCTCCTCCACCGACCAGTGCTGAGGAGGCTGTGCATTGGGATCTTGCTCTTGGAGAGGAG
AGGTCGGCTCGTCCACAAGGAACCCAACGTTTCTCCTCTTCAGGATCTGGTCATCTTTCT
TAGCTTTCCGGAGCTCCACATTGACTTCCGCTCTCCTGCGCCTTAGCTCATTTGCATCTT
TCCCTTTGTTTTTGAACTGGTTGAGTCGATCTCCGATGTCGTTGGCAGCTGACATTCCTG
ACCGTTGAGCAAGACAACCGATTCCACAAACGTTATAGACACTCCCTTCGTGATTTCTTG
TAATTTTTTTTTTTTTTTTA
>TR180|c0_g2_i1
GGCTATCACAAACTATACGAGTGGTGGGACAGTGTCGCAAGTGGCCTACCTGGTCCACTG
CAATGTGCTGCAGCCTCTGCTCAGCCTGCTGACAGCCAAAGATGGCAAAATCCTCTTGGT
CATCCTGGATGCAATCTACAACATTTTACAGATGGCATCCAAAACTGGTGAGATTGAGAA
ACTATGCGTAATGATTGAGGAGTTGGGTGGTTTGGACAAGATCGAGGCACTGCAGTCCCA
TGACAACGAAGCTGTCTACAAGTCCTCTCTCAACATCATAGACAGATTCTTCTCTGATGA
GAATGAAGAGGATGTGTCTGTGGTTCCTGAAGCCACTGCAGAAACCTACACCTTCCAGAT
CGCTGAAGATCAAAATGCTTTCCAGTTTTAACACATGTCCAGCTTGCTCTTTGTAACATA
AAAACAAAAAATTATTAACTTGTTGATATTTTTGTATTTTTTTTTTAGACATTTCATCCT
TGTACATGACAGTACAAAGACAAATATCCCAGTTTTTAAAGAGGTATGTGTAAATAAATG
TCATTCATGCAAACGC
>TR180|c0_g5_i1
AGACCACTGCTGTAGTGGAGGGAGGGGCCATCCCAGCCTTCATCAGCCTGGTGACATCAC
CCCACCTGCACATCAGTGAACAGGCCATCTGGGCCCTGGGCAATATTGCAGGTGATGGAT
CCAACTACAGAGACCTAGTGATCAAACATGGTGGTCTTCAGCCACTCCTAGCCTTGTTGG
CGGTCCCTGACCTGTCTGGGTTTCCTTCTGGCTACCTGCGCAATGTGACCTGGACACTGT
CCAACCTGTGTCGGAACAAGAACCCGGCACCACCTTTGACGGCGGTGCAGCAGCTGCTCC
CGGCTTTAGTGCGCCTTCTGCACCATGACGACAAGGAGGTCCTGGCCGACACCTGTTGGG
CTGTCTCCTACCTGACCGATGGTTCCAATGAGAGGATAGGGGTGGTGGTGCAGGCTGGCC
TGGTGCCCCGCCTGGTACAGCTGCTAGCTTGTGGGGAGCTCTCCATTGTGACTCCAGCCC
TTCGGTCAATTGGCAACATTGTGACCGGGACAGATGAGCAGACCCAGTGTGTGCTGAACG
CAGGTGCCCTGACAATGTTCAGCAGCCTGCTGCGCCACCAAAAGCCCAATATCCA
>TR181|c1_g1_i1
TGTGTGCCTTGGCAGTCTCAGACGAGCGGCCAATATTGTGCATTTCCATAAATTAACACC
TCGATTCGGTTAGTGGGTCTACTAGGTTACTGCAAAACAAAGCCAATGAAAACAGCCATT
TTTGCAGTAATATATTGGGCATTGTAATATGATCATGTTGGAGGAGACATCTGTAATTTG
ATTATTCTCTTGAAATGTCTACTGTATATCTAACCTCCGTGTTGCCCGTGGTTTCCAGGC
TCCAGAGGTTCCTACAGCAGCCAGCACAGTCACCTGGGCTCTGAGCTCCGGCCCCTGCAG
TCTCCTGAACACCACATTGATCCCATATACGAAGACAGAGTCTACACCAAACCCAACCTT
AGAGGACAAGGTAAGCTGAGATGGACGTGTGGCGGCATAGTAAAATAAATATGAG
>TR181|c1_g2_i1
TGTGTGCCTTGGCAGTCTCAGACGAGCGGCCAATATTGTGCATTTCCATAAATTAACACC
TCGATTCGGTTAGTGGGTCTACTAGGTTACTGCAAAACAAAGCCAATGAAAACAGCCATT
TTTGCAGTAATATATTGGGCATTGTAATATGATCATGTTGGAGGAGACATCTGTAATTTG
ATTATTCTCTTGAAATGTCTACTGTATATCTAACCTCCGTGTTGCCCGTGGTTTCCAGGC
TCCAGAGGTTCCTACAGCAGCCAGCACAGTCACCTGGGCTCTGAGCTCCGGCCCCTGCAG
TCTCCTGAACACCACATTGATCCCATATACGAAGACAGAGTCTACACCAAACCCAACCTT
AGAGACTCGCGCGGCTGAGTCGGAGACA
>TR182|c0_g2_i1
GCCAGGTCAGGAAGAAGATGAACAAATGCAACGCCCTGAGGTGAGAGAGGAGGACCTGAC
CGAAGCAAAGAACAAATTGGGTTTGAGTGGGCCAGCGAAGAGCAAGACTTTTGAAGTCAT
GGAGGAGTGCGAGAAAATGGGCAAAGCGGCTCCCTCAGTGTTCAGTGGAGCGAGGTCGGG
AGCGGAGACCGTTTTGAACACGCGCTCCACCCGACCAGTCAGGAAGTAACAGGCCACCTC
CTGACCATGAGCGGACAACACCTGTTCCATGTTAGCAGTTTGGGACTGCCTAAAAAACAA
GTTTTGAGTTCTTGTAAAAGTCACACTTGGTCTTGTTTTGTGATTGCACTAATGTAAAGC
TCGTAATAGATTCTCAAAAATGTTTTTGTTGATTTAAGTGTTATTCCTGTTTGTCAAACT
GGCATTAAGTCACAGTTTTAGAATGAGAGCATAATGTGGTAATAATGTAGTATTGTAGAA
AAGTAGCATTTGTGAAATTCTAAAACTTTACATCTCAACATTTTAAAGAACAGCCTTACA
TATTTATCTTTATCAACACTAATGATCTTCACAGTTGTGCAAGGACTGATGATTTGTCAA
AATTATTGCAAGGAAAGCAAAATAGTTCGAGATCAACTCGCGCGGCTGAGTCGGAGACAC
GCAGGGAAGATCGGAAGAGCACACGTCTGAACTCCAGTCA
>TR183|c0_g1_i1
AACGCTGTTCAACTTCTTCTTTTACATCGCGGAGGGGAGGGCTTAGGGAGTTGATTCTCA
AGGTTTACTTTATTGAATTTAGTTCTCTTTGGAAGACTTATGGGACCCGACACCCCATGG
GACATGAAGAGGAGATAGGGACAAATAATTTTCTGTCTGGTTGAACTTGACCCTCTTTTG
CGCATTTCTAACACGGATCTCATGATTCACTTCGTTTTCATTCATTCATTTCCAAGCATA
TTTATTGCATCACCATTACTGCGTATGATTTGTCTGTGTATCGTAATCACCTAAACAATT
AAAGGATCACCTTTGGAACTTTAGTAGCTGAAGATATTTTCAGTTGGAAGATGAGTCCAC
ATCAGTATTATTTTTCGGGTTACACTCCCAAAACAATTTTAGTATTTTCATATTCATAAC
TTTAATTGATCTTATCTCTATCTGCTTCACAAACTATGTCCTTGAACTGAAATAAAGAGC
TGGTAAATGCGCACATTTTGGTCAAGTTCAGCCATTTTTTTCTCTTGTGTTCAGTCGTAT
CTTTTGGACGCAATTCCTGGAATGAAAACCCACAGCGACTTTTAAGGGGGAGGGTCTGTC
GGCATGGTGATGCAATCGGCACCTCTCTATGGACAATCGTTAG
>TR184|c0_g1_i1
ACGACGCTCTTCCGATCTTTTTTGCTTTGGCCAACATGTTTAATACATTTTTCCTGTCTT
GCTCTTCTACATCCAGGACAAAAATAACAAAAACAACCCCAAACAGTAAAGTAACACATG
ATTAAAACACTTGCTGTTAAAAACATTTACATTTGTATCTAGTAGTTGTGGCTGTTATTG
GCCTGCCACTCGAGTCTTTGCCAGCTTGAACTCACAACGCGGACACGCTCTTACTGAGAA
GTTCACACTGATTTAAAAGGAAGAGATTCCACAAGAATCGAGGCGAGGCTTCCCAAAAGT
AGCTTAGCACCAAAATCTAGGCTAGATTTCCTCTGCTAATTATACTAATTTTGTACTTCA
AATACCAAATGTGGGTGTTAAGCGCTGTGGCAATCCTTCTTAAGTTATTTCCCAATAAAA
TCGGATTTACTGCTGCAAGAATCGAGGTAGTCTTTGCAGGCAAAAGATTGATTGAAACTT
TAAGTGCTTTTGGGAAACCAAGCGTTCTGACATCTGTCAACGTTTATATTAGAGTCCAAC
GGTATTGCATTACATCTTCAGAGATCACCTGTGATGTTTCATTTTTCCGGTTATAACAGG
AGACACA
>TR184|c0_g2_i1
TGTGTGCCTTGGCAGTCTCAGACGAGCGGCCAAGCAAAATATACAAGACCTCCCCAAAAG
TGTAGGGCTTTGGGGTTTGCACCAGTCGACAGATGACCTGTGCACTGTCTGCATCAGTTA
AAAAGGTGTGTTTCTGCAGACTGGACCGCACCATGTCACAAAATAGTGGTATGAGGGGGC
GGGGGGGGGGTGGGTCCAGATTTATGCATCCACAAAACTCAGATCATTTATGTAGCTACC
TCCTTCTCTCCTGAGCTGATTGCGTTTCCTGAGATGAGCACAAAGTACGAGCATTTTTTC
TTCTTCTTCTTTTTCCTCTCTGAACAGAGCCATTGTTGCAGCACTGAAGCAACGTGACTG
GGTCAAATATTTGAGATTTTCCGGCCTCGATGTGCGTGTCCTGCATCTCGAGCGTTAAAA
GCACGTCTTGTGTCTCCTGTTATAACCGGAAAA
>TR185|c0_g1_i1
TGTGTGCCTTGGCAGTCTCAGACGAGCGGCCATTTTTTTTTGTGTTACACAAAAACATTG
CCTTATAGGCAATACATTTATTTCGACTTAGTATTTGAACGAATGCAAATACCTGCAGTG
AATTGAAAAATGCAAAGGCGATGTGGATTCCTCTATTTGTTGATGAAACCATGGTTCCCA
CTCCCAACGCCCAGGTCAGTCCAAATAAAGGAGTCAAAATGACCACACACCTTGCAATTA
CCATCAGTGTATGCTTTTCATCTGCTTGGGCGTTGTCTCCCACTCCTCTTCTCAGCATTT
TGAACAAGACCACAATTACAATCAAAATGTTGATAAACACTATGGTTAAGGCAGGTATCA
CTAAGGCCAGCAGGGCCTTTGTTTCAATCCAGTTGAGCCAACAAGCCTCATCTCTCCTGA
TGTATCCATTTCCTGGTGCTGTTGCAGCAACAGTAACAACAGCTATAATCAGAGGGCAAC
CATAGCCTAAAGTGAAGCCAATGGCCAACATGGTTGACTTGGACATGTGGGAAAAAACCA
TGACTGTCCGGTAAAAGAGCAGAAGGCCTGACACAAGCATCCAAAAGAAGAGAGCAAGGT
AGAAAAGGTGCATAAAAAATGTTGCTGTGCTGCATGGTCCAACTGGAATTGTATAGTCCT
GCCCTGGGTTTTCAAGGGGGTTGACTCGCGCGGCTGAGTCGGAGACACGCAGGGA
>TR185|c0_g2_i1
GCCCTGGGTTTTCAAGGGGGTTGTTAGCAATAGAGGCACCAATGATGAAACAAATGTCAG
CGATCAACAGAGACAGGGCGGTGTTAATGATGGAAACATGACGCATGAAAGCTGTGCTAT
TTCTTGTAATGGCTTTCCAAACGTATCCTTCTATAATGAGACATATAACTAAGCTTGCCA
GTGATATCCCAACTCCAAAATATGTGATTATATCCAAGGTCTCTTTCAGTTCTGGAGGGA
TGTCTGTTGCCATGAGAATTGAGAAGGAGGTGAGATGGTTGCAGCTGCAAGTTACTATGT
TGTTTTCGTCCGA
>TR185|c2_g1_i1
TGATGAAGGTCAAGAGGGAAGCACGACTGCGATCTGTCAGGAAACAGGAGAGTGGAAACT
TTCAGAGGACACCTGCATCATCACAGAAATCAAGGAATTACTGATTGACTCACAGGATTT
GATTGCAGATAAAGTGCCACGATTTGTGGCAAAACTTAATCAAACTGTCCAGAATGAAAA
AACAGAAATTGCAAATTCATCTGCAACTATATCAGCTATCGTTGACATGCTAAGCACCAT
TGCAGTTGTTTCCGATGATGTCAGTGTATCTGTCATGCAGGGTGTACTTGAAACTGTTGA
TGTCATCATTGCTGATGATGCAAGAGAGTCCTGGGTAGTTCTGAATGCAAATGAAACCCG
CAATGCAAGCTCAGAATTACTCGGTTCACTGGAGACTCTTACTCGCGCGGCTGAGTCGGA
GACA
>TR185|c2_g2_i1
TACTCGGTTCACTGGAGACTCTTGCTAATGTGTTGGTCGATGAGTTTTCTATTGAAACTC
CACGCATCCTGCTCAACAGAACCTCATTTGACGACTCCTTCATGGTAGATATCAACTCCA
GCATCACCATAGACATCCCAGCCACCAACCTTAGCAACGTCTTCATCACCACCATCACCT
TCTCCACCCTGAACAATGTAATGCCAACACGGAACTCAAGCTTTGACACAAGCCTCTTCA
ACACCACCAGTAATGAAACTGCTCCTGATAACGCCATTAATGGTGCTGTGGTACTAGTTC
AAATAAATGCAACAATTCAAAATGCAAG
>TR186|c0_g1_i1
TCCCTGCGTGTCTCCGACTCAGCCGCGCGAGTATTAGAAGAGGCCCTGCAGAGTTTGCTG
GAGTGCCTGACATGTCCGCCGTTCACGCCGACTCAGCACCTGGAGAGGGAGCAGGCGCTG
GCCAAGCAGTTCGCCGAGATCCTCCACTTCACCCTGCGCTTCGATGAGCTGAAGATGAGA
ATTCCTGCCATCCAGAACGACTTCAGCTACTACAGAAGAACCATCAGTCGAAACCGGATA
AACAACATGAACTTGGACATCGAGAACGAAGTCAACAACGAGACGGCCAACAGGATGTCT
CTGTTCTACGCCGAGGCCACGCCCATGCTAAAGACGCTCAGCAACGCCACCACAAACTTT
GTGACAGAGAATAAAACTCTTCCACTGGAGAA
>TR187|c0_g2_i1
TGTGTGCCTTGGCAGTCTCAGACGAGCGGCCAATTTCTACTTTTATGTTTGTACATTGCT
TTTATTTTACACCCGACTTCCTCTCTTCCTCTTTTTTGCTTATGTTTAAAATATGAAACA
TAATAAATAACCTGCTTGATTTGCATTTCCTTCCTTTTTATGTAAAGTGTAGAGCATTTG
TCTCTAATATTTCAAATACTGTAAAAATATTAACAATAGAGAAAACACCTGATTCAACAT
TAATCCATCCTTTGATTTAACATCTGGCACATTTATCTATATTTCGCTACCATAACCACA
TCAATCGGGGTAATTCACTCACCTGCTGAGCCAGCACCAGCAGCACAATGCACAGAGCTA
CTCCTGCTTTCCTTTGGGCGAAGA
>TR188|c0_g1_i2
TCCCTGCGTGTCTCCGACTCAGCCGCGCGAGTCTGGGGATGAAAAACACACAAAGGGAGA
GAGAGCTTGGAAGGGTGACATTCACCGAAGAAGAAGACTAGTGGAATATTATAATGACTT
TTGTTTACCCATGTCTGCAAAGTCTCTGTTGCTTATTCTTGTGATTTTGTTGAAACGTGC
ATAGAAGTATGCAGTCTCCTTTGGCAGCGCCGGGACGCTTGACATTTCAGGGGACACCTC
CTCGCAGTAAACAGATCCACTCAGGCAAACGCACAGCAGACATGTCGGCAACTCTGGAAA
AAATCAGTCTTTTGGATAAGTCGACTAATTGGTCTCAGCGATGTGACTGTGCAGCTTAAA
AAGCACTACACACAGTTTAGATGGCCGCTCGTCTGAGACTGCCAAGGCACACA
>TR188|c0_g2_i1
TCCCTGCGTGTCTCCGACTCAGCCGCGCGAGTATGCAGGTGCACGGTGCGAAGAGACTCT
GGAAGTTGGGGCACTGCTGTCAGCTCATTGTTTCCAAGGTAAAGATATTCAAGTCTCGTG
AGTTTCTGCACCACCAAAAACAAAGACAAAAAAACCCTCCTTGCTGGATCAGACAAACAC
AAAGCACATAATGTCTGCAACATTTTAATCTCGCATGCTCACTTACTTTAAAAGCATTTG
CCTTTACGCCGTTACTTCTAAGCCTGTTGAAATTGGCATTGAATGATATTAGTTTGGTGG
GCAGCATGGGCAGTCTCGTCAGTCTGTTTTCTGCAAGAGTGAGCTCCTCAAGATTGGGAA
GTTTTGCGAAAGCTCCATCGTCTATTTCAGAGATGAGATGGCCGCTCGTCTGAGACTGCC
AAGGCACACA
>TR189|c0_g3_i1
TCCCTGCGTGTCTCCGACTCAGCCGCGCGAGTAGTTTGAGTTCGCCGGGTGGCAAACCTC
CAATATGTGTGAAACGGAGCGAAATGCCGCTTTGGGAATTTGAGCGGTCGGCAGCGGGCC
GTTAATCAAACTAAATAAAACAGGCAAGTGGTGTAAATCAGCACAAGAGGGCATCTCGGT
GTCGTAAAAAAAAACAAAAACTTCACTGAATTTCTTTGCTTTCTTG
>TR190|c0_g1_i1
GTCCCCGGCTCTGCTTCTGTCTGAGCATGTGTGCGCACCACCGCTTAGCTGTTAGCATTT
AAGAGATGGCCGCAGACAAGCAAAACGAAGCTAAAGTTTCCTCCATGGATGAAAATAAAG
AAAACGCACCGGACGGAGGACTCGGACTGGAAATTCTGCAAATAATCAAGGAGTCCCAGC
AGCAGCATGGCCTCAGGCACGGAGACTATCAGAGATACAGGGGCTACTGCTCCCGCAGAC
TGCGTCGCCTGCGCAAGACTCTTGGCTTCAAGATGGGCAACCGACACAAGTTCATTGGGA
AGAAGATAACTGTCGAAATGCTCTCCGACAGCAGGTATCTGTTGCTGGTTTTGATGGAGG
CAGAGCGTGCATGGAGTTATGCCATGCAGCTGAAGCAGGAGGCCAATACAGAGCCACGTA
AGCGCTTCCACTTGCTGGCTCGACTACGCAAGGCCGCCAAGCACAGCGAGAAGCTGGAGA
AGCTCTGTGAGAGCCCCCGTGTCGACGCTAAGACCAAACTTGAGGCTCAGGCGTACACTG
CATACCTTACTGGTATGGTGGAGTTTGAGCTCCAGGAGTGGAAGCGTGCCATGGAGGCCT
TTAACAAGTGCAAGACCATATATGAGAAGCTGGCCAGTGCTTTCACCGAGGAGATGGCAG
TTCTGTATCGCCAACGTGTGGACGAGATATCACCAAACATCCGCTACTGTGCTTACAACA
T
>TR191|c0_g1_i1
TTTATTTATTTATTTATTTATTTAGCAATATATTTGTTCATTTTATTTGTTTATTTGACA
GGGACAGGGTATGTTAATGAACATCAGTATTAAATTCAAGATGTAATCATGCCAGATTTG
AGCAAGAATGCTAATTTACATCTGTAGTCCCTTGACAGGTCAAAAAACAGCAACAAAATG
ACAAACAACAATATAGAAACACAATACAGAAGAAGGAAGACAGCATGTCCGGTAAAAGGA
GAAAACACTTCTGGTTGGCCGCAAGCCATCGTTTGAGATGAGTCTTGAAAGCGTGATCGG
TAGGGCACTTCCTTGTTGTAAAAAGGAATATTCCAATGTTTACTTCCCATTGTTGACAAC
ACATGTTGAATAAGAAAAGAAGAAGAGGATGAGGAAGA
>TR192|c0_g1_i1
TGTGTGCCTTGGCAGTCTCAGACGAGCGGCCATGAATAAAATCTGCATTCAGCACCACTA
AACACAGGCAGCAGCATCAAAGCATGTGTATATCTGGTCTGGAGACTTGTTTTGTCAAAC
CCAACAGGGCTTTCGCCAGGTACACATGGTGTTTTAGTAGTACGGCTACTGTACAGTCAG
CACTTTATCAACGCAATACTTGGTATCTTTTTCAAGGATTAGGTCTGGTAGTAAAAATGT
GGACTTTTAAAAGGACTAAGTAAGACGCAAAAGTGTATTTACAAATCACCAGGGTCGAAC
TCGCGCGGCTGAGTCGGAGACACGCAGGGA
>TR193|c0_g1_i1
TGTGTGCCTTGGCAGTCTCAGACGAGCGGCCAATAATACTAAGTTTATTTCATTGTAACA
AATAGAAAAACAATACTGAAACAGAGCAAAACATGATATGAAAGAGGTGACAGTATGTTT
GACAATACGTTTTAGTCATGTCCAAATTGGTGAAGGAATCGTCATTCAATTAAACATTTT
ACAAGACAAAACTGACAGTGTCATTCCAAATAAATAAATACAGCATGAATTAAATGGTAA
ATACATAACAAGACGTTTCCCTATTTTAATATTGTGATAGTCAAATTAATACAAATAAAG
AAAAACTGATAATGCATAATTGGAAAAAGAAACTCGCGCGGCTGAGTCGGAGACACGCAG
GGA
>TR194|c0_g1_i1
AATCAACCTAAAACCTTTTTATTGATAAAATATTTCAACTGTACACATAAGCACACTTCA
TCATCTAGACATACCAGGTGAGACGAGTTGGTTTTCTCACTATACTTTACACGCACAACT
TTATTCATAAAGAAATTTGGAATATAGTAAAATTGTACTTCTTCATTTGAGGTTAGAAAA
TGACATATAAACATTACATGACAAACAACACACAATCCAGTGACATATAAGAAAGACACT
GCTGTTTTCCAAATAGGCGAGCCAGAGCTACTGATTGAACAACTGGCTGTGTTGGCTCCA
CGTTTGCTGAAATTCTGCTGATTTTCTATGAGGCAGTGCATTCCTGTTCAGCGGGAATAA
AGAAAAGGACTCTGGTACAACTGAAAAACCACTGAAAAAAGAGGACTAGACATCCTGTTG
GCATGCACTCTCATATTTGATCCACTTTGTTGAGAAACAGGCTCACCCTTTTTAAACAAA
GCCAAATCTCTGAGTAGTTTTTAAAGTTCGGGTTGGTAATTCTGTTCAGAAACACTTTTT
GTTATATTGGGTGA
>TR195|c0_g1_i1
GACCACATCAGACACAAGGCAAGACAAGGACAGCCCTGAAGTGGTGTGTGCCATGCTGGA
GTCTCAGGCAGGCAGGCAGGCCAGGCAGACAGACAGACTCTCTCTCTCTCTTTCTCTCCC
ACTCACTAACCTCTAGGAGAAAGTAAACAAATGCGTATGGCAGCAAAATCCTTGTGTAAC
AGTGGCTTCGACTACAATACGGTCTCTTGCAGCAACAAACAAGAAATGCTGCTGCAGGAA
AGTTTATGCACAACTTTAAGGAAGAGTTTGGAGGAGCAGTACCAGACAGGGCAGTGCCTT
TAACACT
>TR196|c0_g1_i1
TGTGTGCCTTGGCAGTCTCAGACGAGCGGCCACTTGGCCCTCAGTTCGTCCTAACTGCAT
TGCTACTCTGTCTCACTGCTGTTGACTACTCTCAAACATTCACTGTATTCTGTCTCCATC
TTCTTCAGGTATTCCCGCAGAGACCTCTTGGAAAAAAGCTCATCCACCGATAGTAACTTT
GCCACCATCAATGGCATACCAGTGTGAAGAGTTCTTGCAGTTCTGCCATAGTG
>TR196|c0_g2_i1
TGTGTGCCTTGGCAGTCTCAGACGAGCGGCCATGCTCTGCTACCCAGTAAAGCCTCCGGA
CACATCTGTTGATACAATGGCTTACAGAAGAGCTGTAAACCTCCTTCATAGAGGAAAAGA
CAGTGTCTTTAGTCTGTGGATACCTCGTTTTCAAAAATCACCAAATGTCATCAGCCAAAC
TGTTCGACTTCATGAACACCTCTATCATCACTATGGCAGAACTGCAAGAACTC
>TR197|c0_g1_i1
GCCGGAATATCTTAACAGTAAAGATTTTTTTTATTCCATTGACACAGTGAGAAAACTGGG
CTACCAATTTGACAAATGTCCATCCAATAAACATAAATATATGTCAGGTATTATATTTCT
CTCCTCAGTGCAACAGTGGTCTAAGAAACATTATCATCATTAAGTCATTGCCTTCAAAAA
GTTCATCAAACAGGCTTTTGTGCCAGAATGGATTTTCATGGCAGATTAGCATGGCCGCTC
GTCTGAGACTGCCAA
>TR197|c0_g2_i1
GTCTCCGACTCAGCCGCGCGAGTTACCAATTTGACAAATGTCCATCCAATAAACATAAAT
ATATGTCAGGTATTATATTTCTCTCCTCAGTGCAACAGTGGTCTAAGAAACATTATCATC
ATTAAGTCATTGCCTTCAAAAAGTTCATCAAACAGGCTTTTGTGCCAGAATGGATTTTCA
TGGCAGATTAGCAGCAAATAGCTAAATCACAAACAAGAACGACAACTCTGCTTCACTCCT
GTGTTTTACT
>TR197|c1_g1_i2
TCCCTGCGTGTCTCCGACTCAGCCGCGCGAGTGTCTGAATGTGTTCTAAACATGAACAAT
GTTATCTACAACAGTGGTTGCTATCAATGTCTATCACACCAAGCGGTTCAGCTCTGCAGC
CCCTTACGTTGAGGGTTAAAGGAGAGGTACGGAAATAGTCATGTGACACTGAAGGTAGAT
CCAAACAAAACAACATGAGCTAGCCAATAACGTAGTTATATCAGCAAGCGCAGGTGCAGT
CTCTTTGTTCTTGCTCTCCTTGGCTCTAGTAGCGATGTCATACTGCTGAATCGACCTTAA
GAGATTAGCTGACAGATGTGACAATGAGAGGGCAGAAAAGTGACTTTTTCACAAGCAACT
GTAAACCGTATGTGACTGTGAGAGATCACTGAGAGGTCAATGATAATA
>TR198|c0_g1_i1
GAAGTTCCAGCGACATTTAAGTTTAATTAGTTATGCATTTCAAAAATCAAGGCAACGCGT
AAACAAAAAATAAAGATTGGGGGCGTTCTGTACAGTGGAGGCTCGGAGGAAAGAGGAGGG
GACGTCAGCCAGTTTGCACCATCATTCCAGACACGATGCCATCGAAGGCCTTGGACTGAA
TGGGGTCCCCGGGATTGTGGAAGGGGTTGCACATTACATCGGTAAAAGAGTTGTGTAATT
TTCTGAACATGCTTCTAATCTCATTGTCCCGTAACGATGTATTTGACGAGTCCACAACAA
TGACAAATTTCACCTTTGAGTTGGTCACATAACCATATACTTTGTAGTCTTCAGTGGGAT
AGAGCAGACCCAGGTACAGCTCTCTCTGGTCCCCGATAGATTTCCCCACTGCTGAGATCT
TCTCTTCCACCACATCTAGAGAGGTGTGCACCGTGTAGTGAAACTTCAGCTCATTCTGAG
TGGGCACACTGCGGATATACAGCGGGTAGTTCTCTTTCGCGATCACTGCTATGCACACCG
CCATGTTAGTGGTCCTCCTCTGAGCTGTCAGATGCTGTCACGTGACATGCTGCATT
>TR199|c0_g3_i1
TGTGTGCCTTGGCAGTCTCAGACGAGCGGCCACTTCTCCTTACTGTCACCCAGACCTGCT
CGTCATATTAGGCTGTAAAGATTGACATGTAGTGGACTAATTTTAGTCCTGTGTTCAATT
TTCACTCTCTCCCATTTTCTCATTCTGCTAACGGTGAAAATTGTACTGGAGGCACAAAGC
TGACATGAGACATGTGAATTAAAGCAGCAGACATGCTGGCAATTTTGCCACCAGTCACTG
ACAAACCCATGGAGGGAAAATGTGATCTAATGCTGTGATTGTAAGTAAAAAGGCACACCT
TTTGTAGTTGTGGCTAAGAAGAGCCTCCTTTCACTCATGTTCTCCTCAGAGGCATATAAT
TCACTCGTGGCATTTCACAGGAAAATTCATGACAATCATTTGTCGAAGTGGAAGTAGAAA
AAATTAGACATTTGGCCTGATTATCCCCAAGGGATTTGCTCAAAATACTTTAAAGGTAGG
TCATTAAATACTG
>TR199|c1_g1_i1
CCACAGATTATTAACTACTTGCAACCTGTGATTTCTCTGTCCATGCAGGCAAACAGAAGT
ACCTGTGCGCAAGCAAAAATGACTGCACTATTGATAAGCTAAGGAGAAAGAATTGTCCGT
CCTGTCGGTTGAGGAAGTGTTTTGAAGCTGGAATGACTCTCGGAGGTAGGCTGGATTAAT
CTGCTTTAAGAGAGACCATTATAATTGCTGTGGTTTATTAGCATTACTAACCACTATGTC
ATTAGTAATACTTGTTATCATCAGTTGCTGAATACGCAATTAATTATATATTGGTGAAGT
ATGGACCATAATAACCACTGTGCACTGCATATTGCATGAACAAAGCACACTACTGAGAAA
GTGAAGTCCTAAAAGTGAAACTATTAATGGTTTCCCAAGACCAAGTACTTTATTCTCTCT
ACACTGCACATCTTAGCTGGCTCTCTTCAATTGCAGCATCATCACAATAGGGGATGTTAC
TGATAATCAAGCCCCTGACTGAGCTGCCATGCAATTTAGACCTATTCCATTCACTTCTCC
TTACTGTCGCCCAGACCTGCTCGTCATATTAGG
>TR200|c0_g1_i1
GTTGAAAATAACTATAATCTGCAAACAATGTGTTTTGTTTACCATTTTCTCTATTATTGC
TTTCATTTGCTTTGACTCTTGATTGTACGTTTTTATTCCTGCAGAGAATGTGTAACTTCA
AGAAAGATAATTTTCATTTTATATTCCTGATGAAGGATTTAGAGATGTGCAACTGACTGC
CTAAAACATCTGTAATTGCACCTCTTTTAACACCTGTGTAATTATTTCACTCTAAAACGA
GCTGTGAACCAGAATTTACAGATTATTTGTTTGCAGCCGGGGGAGTGGAAAAGTTGTCAG
GTGGACGGCATGCGACCCAAAGCCCATGGCAAAGGCAAAGGCTGCACGGTTGAGCAGTTG
TTAAGATAAAGCGGCTGTTGTTTGTGCTCTGTACTGTGATAATAGGGCCGCGTTGGGGAG
CAAAAGGAGCCACACTTGACCCTCGACCCACCCGCGTTACGAGGGAGGAGGGGGTATTTT
TAGTGCCTTCGCCAACGTAGATCTGAGCAAACAGAAAATAGCTCAATACCGTTACCTCCT
CCAGGGTTTACAAAGCAGTTCAGAGAAAAGCAAAACCTTGTTGTGCTCTTTCATCTTTTC
AAATCCT
>TR201|c0_g2_i1
GTGGTCAAAAGACAAATGAGGGAATGCTGTATTTTGTAATTTCGTAAACAAGTTTCTGCA
CAGAAAATACGAATTTTAATTGTCCTCATTGAGGTGAAGGTCAACTTTTTTTTTCTTTCT
TTGTTCGTTTTTATTAGGCAAAGATTTTTTTCAGAAACCCGCTGGTAGCTCTATCCTATC
ATTATTGATTGTCAGATTTCCTTTCTTACACGACACATAAACAGTTTACAGTAATTCCAT
TTTTGAAACAATGGGTTGGTATTTCTAGCCGGCACCCATAGCTTTTGTTGGCT
>TR202|c0_g1_i1
CGCCTCTACTTATTAAGCTACGTGTGCCTTAGACTGACGCCTGCCCGTCGATGGATCGAA
GACGGCGGGGAAAGGCAGGCCGGGATCGATATAATCTGTAGCTCATCTGTGTTTCCAAAG
ACGCAGAGCCAGGCAGGCTTTAGATCACTACAGCAGATACTGTAAGGTCACGTTGGGCCC
CGCCAGAGGAGCATCAAATCCATTGTTCAACACTCTTAAATTATTACGACACTAAATAAA
CACTGATTTATACTGAAG
>TR202|c0_g2_i1
AAACGGCGCTGACTCTGATGGACGAGGGTCGGCCGGTGTTCCCGCTGGACATTGTCAAAA
CGCTGAGAGATCAGCGAGCCATGATGGTTCAGACCACGTGTCAGTTCCAGTTTGTGTGCG
AGGCCATTCTGCGAGTCTACAAAGAGAAACACGGTGGATCTACAGCTCCATAGCCCCCAC
TACCAACAGGACCAGAACAGACACACTCACTGCTTCAGCCTCATCTCATTGCGGACGACT
CCCACAGAGGGACTTACAGCGCTGTAACGGATTAACCTCTGTCAACGCCTATGGGACTGG
TACACAGACTGGATAATGAGAGTATAACTAGCTTCAGAGCACAGCTGACTGTGATCTGTG
TAGCCTAGATCCAATGTGAGAGTATGATTCATACACCTAGTTGGCCTTAGTTTCAAATGA
TAGTGCATTAAGCTTGTAGAGGCTGCGGTCTCCATAGAGACTGATGTGAGACTGATGTGA
GCTGCTAATTTCTGTCCAAGAGGCCACTCAGGAACTGTCGCCTCTACTTATTAAGCTACG
TGTGCCTTAGACTGACGCCTGCCCGTCGATGGATCGAAGACGGCGGGGAAAGGCAGGCCG
GGATCGATATAATCTGTAGCTCATCTGTGTTTCCAAAGACGCAGAGCCAGGCAGGCTTTA
GAACTCGCGCGGCTGAGTCGGAGACA
>TR203|c0_g1_i1
AGACCTGCCCTGCATAGTGTGGGTTGCTCTGGCTCTAATTGGACAGTGATGTTCTAAGGA
AGGGTTTAGCAAACAGTCAGTTTCCTTATTGATCCTAATTGAACTGAACTGTATTGACAT
TTCAGCCATTCACTGATGGTGTCTGTTGCCTTCCTTGCAGATGCAGTTCATGTAATTTGA
AGAAAAGTGTCTCTCAGAAGATGAAGCACTTAGCAGCAAGGCTTTGTCCTCGTTGCAGTC
TAACTCTTCAGAGAAACATTCACAAACACCTCCCCCTACCCCCTCCCCCCCAAAAATACA
GACATGTCAAGAACACAACGGTGCAACGACTGTCAGAAAACCATGTCCAAATGACGTTTG
GCAAAATCTCACACCCATTATTCTGTAACTTGTCCGAGACGTCGAGTGATGCTGCTGTCT
AA
>TR204|c0_g1_i1
CTCTTCCGATCTATCCCAGCTTGTCAGTCACAACTCACAAATCAGAAGAAGGTCGAAAAA
AGATCATATATCTGTCTCACGCCCAGCACAAGTCTTCGTGTACTTCAAGACTAGGTTCTA
TGGCTATGTCGTCGGATTCGCTGGTTCCAGAGACCAAGGTCTTGGCCATTGCAAGCCATG
TACGCTTTTTACATCCCGGTCTCAATTGTAATATCGGAAGCTAACGGTAGGAACAGGTTG
TTTATGGGTAAGATCGGAAGAG
>TR205|c0_g1_i1
GGAAAGTGTCCCTCTGTAACCTTTGGGAGACGTTCAAATGAGGTTAGTTAAACAACACTG
ATTCAGACAGACTATCACTTTTGAGGACTGGATCATGTTTGTTTGCTCAGACTGACAGGA
TCTCTCGGTCATCCAGAACACAGCAGAAATTCACAGAATACAAAGAAAATAGGCATTAGT
AAAAAAAAAACACAACATAAAACAATTATCCTAATAATGGATGTGCTTCTTGTCTCCTTT
ATCCTCCTGATGTGCTCACCTTTTGTTTTACAAAGTCCAAC
>TR205|c1_g2_i1
GAACCGAAATGGCAGTGACACTCACCAGCCACCACTCATAGCCTGCACATTTCATTAAAC
TAAAAGAGCATCCCTTCTTTTGATATTAACATTCTCTAATATCCTATCCATACATACATT
AACTATAACCGCCGCTCTATAACCAGGCTTGAGCCAATCCCATCTGACGTTGGGCGAGAG
GCGGTGTCCACCCAGGACAGGTCTGGGTCATGTATACAGTGCAAAACAGGAAAGTGTCCC
TCTGTAACCT
>TR206|c0_g2_i1
TGTGTGCCTTGGCAGTCTCAGACGAGCGGCCACAGACGTGTGCTCTTCCGATCTAACGGA
CTTTTTTTTTTTTTTCATTTTTAAGAATGTTTTTATTTTTTTTAGTACACTTGCAAGATG
TCTGACTGAGGAGACAACTGTTAATAACTTCAGGACTACAAAGGGAAGGATCGATTAAAT
CAGAGATTATTTTCCCCCTCAACAGAACTTCACATTTTAAAAACATTCACATAGACCTAT
TGCAGATTCTCACAAATACAACCGTCATTAACAGTTTCTACAAACAGGAGAAACATTATC
ATACATGTTCAGATTTGCAACTCGCGCGGCTGAGTCGGAGACACGCAGGGA
>TR207|c0_g1_i1
AACGTTTCGACTCGCTGCATGCAACAGAGCTTAGGTAGTCAGTAGCGCTCCAAAACTCTT
AGATACGTAAAATACATATTGTATCTTGTTGTCTTTTCATCTCCAGGTGAAACAAAATAG
TCCTCCGTGAAGCATTTCGCCGAGAGGGCCGGAATACCAGAAAAACACTTCAAAATGACT
GAACCTCAAGTGAACCCGAAGGCCTACCCGCTGGCCGACGCCACGCTGACCAAAAACATC
CTGGATCTGGTACAGCAAGCCTCAAACTACAAGCAGTTGAGGAAGGGGGCCAATGAAGCC
ACTAAAACTCTGAACAGAGGCATCGCTGAGTTCATTGTGATGGCTGCTGATGCTGAACCA
CTGGAGATCATCCTCCACCTGCCATTGCTCTGTGAGGACAAGAACGTCCCGTACGTGTTT
GTCCGCTCCAAGCAGGCCCTGGGCCGGGCCTGCGGGGTGTCACGCCCCGTCATCGCTACC
TCAGTCACCATAAAGGAGGGGTCTCAACTCAAACCGCAGATTCAGTCTGTTCAGATGGCC
ATTGAGAGACTGCTTGTGTGATTTTTGTTGCACTGTTGTGACTAAGTCTTCTTGAACGGA
AGACAAATTCCAGATTGAAAATAATCGTGTCCTCTGGTATAAAACAGTTGTTGTTTTTTT
TTACTTTTTAGGATGGTGCATCCCCCTCTGTGTATCAGTTTGCTATGGCATTCCCTGATT
CATAATAAAATACTTTTTTATTTAAAAAAAAAAAAAGTCCGTTAGATCGGAAGAGCACAC
GTCTGAACTGGCCGCTCGTCTGAGACTGCCAAGGCACACA
>TR208|c0_g1_i1
GCCAGTCAACTACGACGCCTTCGGAGAGGAGCCTACCACTTTGAATGGGGACATGTTTCA
GGTGAGCTGTACATGCACGCAAAGTCTTATCCGCTGCCCTGCGTTTTTGAGCTTTATTCT
GAACACCATCAAATCATTTCATTCACTCTCCCTATATCTTTTCAATTGGCACTCCTGTAT
GTTATGATGTCATGGATTCTTTGCCCAGTGTTTTGGATAAAATAGCTGTTCATAATGGAG
TTAATGTCGCATGTCCTGCAAAA
>TR209|c0_g1_i1
CCTGCGGAGGATACTGCTGTGGTCATCCCGCATGATGCGTGACGGTCGCGAAGCCAGTGA
GCAGTGCCTGTCCCACTCTCCCTCATCTTGGGCCCGCCCCTCCATTTAACCATCTCTTCC
TGAAGCCTCTCTCCCAACCTACCAGGATGACCGACAGGAAGGAGCCGCCCTTCTTTAACG
ACGACAGCGTGGGAGCGTTTCACTACAAGCTCCCCTTCTATGACACAATGGAGCTCTTCA
TAGAGACACTGACGGGGACCTGTTTTGAGCTGCGCGTGTTGCCCTTTGAAGCGGTCATTT
CAGTCAAGGCAAAGATCCAGAGGCTGGAAGGTACAGCGCTCGCCCACGTGTGGTTCATGT
TCATGTGTTCATATTTTATAAATCATGATATTGCACTGATTGAGCCAGAAAGCTGCATTA
AGGATTCAATAGAGTGAGGAGGGAAGGGTCACGGGAATACTCTATAATGCATATTAATAT
CTTGTTAAGTTAGTTTGGTCTATTCAGTCTCCTGAGGTGTGCTGCTCTCAGGGTTTTCTG
>TR209|c0_g1_i2
TGTGTGCCTTGGCAGTCTCAGACGAGCGGCCATTTCACTACAAGCTCCCCTTCTATGACA
CAATGGAGCTCTTCATAGAGACACTGACGGGGACCTGTTTTGAGCTGCGTGTGTTGCCCT
TTGAGGCGGTCATTTCAGTCAAGGCAAAGATCCAGAGGCTGGAAGGTACAGCGCTCGCCC
ACGTGTGGTTCATGTTCATGTGTTCATATTTTATAAATCATGATATTGCACTGATTGAGC
CAGAAAGCTGCATTAAGGATTCAATAGAGTGAGGAGGGAAGGGTCACGGGAATACTCTAT
AATGCATATTAATATCTTGTTAAGTTAGTTTGGTCTATTCAGTCTCCTGAGGTGTGCTGC
TCTCAGGGTTTTCTG
>TR210|c0_g1_i1
TGAACTTGATTAAATTGCATTTTTCTCATCTACAAACACTTGAGCACCATGTCAAATAAT
GATCAAAACTTCAGAAGACTTAGGAGATGTTAAATTGAAAGACTGTCAACAGATGCATTA
TTGTATCCAACAGGATGTGAAATGTAAAACTCTGATTTCCCCACAACCCCCTGAGTGTCC
AATCTGCAGAAATGACCCCAAAACTCTGACCGCCCGGTGGACGGCAGAGACAAGCTTCCC
CTCTGGGGAAATCAAAGGATCACAGACGC
>TR210|c0_g3_i1
TGTGTGCCTTGGCAGTCTCAGACGAGCGGCCAATTCACTGCTAATAACACTTTTGTGAAT
AAAACAGTTGGAGTCTCCTTATATATACTGAGAACTATGTAGGTTTAAACATTTAAAATG
TGATTTTATTAGACATCTCTAATATAAATAAAATAGCATAAGAAACAGTTGTGCCTTTTG
AAATGAAATTAGGGCTAAATAAAATATCACACCATGTGCTCAATATCTGAAAAAAGTTAA
CTTCAGGCATAGCCAATATCCATATACAGTACATCAGTACCTTAAAAAAAGCATTCAGTC
CCCAAAGCTTTTTCACATTTGGTTGTCTAAGATTGTTGAACTTGATTAAATTGCATTTTT
CTCATCTACAAACACTTGAGCACCATGTCAAATAATGATCAAAAATTCAGAAGACTTACT
CGCGCGGCTGAGTCGGAGACACGCAGGGA
>TR210|c0_g3_i2
TTTTTATTTTCAATAAGGGCAAATGAAAAAAAAGTTGTACAAATAAATAATCCAATATAT
TCACTGCTAATAACACTTTTGTGAATAAAACAGTTGGAGTCTCCTTATATATACTGAGAA
CTATGTAGGTTTAAACATTTAAAATGTGATTTTATTAGACATCTCTAATATAAATAAAAT
AGCATAAGAAACAGTTGTGCCTTTTGAAATGAAATTAGGGCTAAATAAAATATCACACCA
TGTGCTCAATATCTGAAAAAAGTTAACTTCAGGCATAGCCAATATCCATATACAGTACAT
CAGTACCTTAAAAAAAGCATTCAGTCCCCAAAGCTTTTTCACATTTGGTTGTCTAAGATT
GTTGAACTTGATTAAATTGCATTTT
>TR210|c0_g4_i1
TTTTTTTAAATCTCCATTGATCGTAGGGAGTGGAAGAATAACAACAGCATGTTTGTGTCT
GCTCTTTTCAACTTGTATTTCAGTTTTGTTGTTGTTGTTGTTTTTATTTTGGTATCTTAA
AATCGTTTCATAACTTTGGACATTGACGCATTAGATTATTAGGCAGTTTTTAACTGAATG
ACATATTCCCCGGCATATTCCCATGAAGGCAAAATTAAATCATGAACCATGAAATAACAA
TAACAGAAAACTGAAATATCATGACCTAAAAGTATTCATTCATCATGGTCACTGCTTGGA
CTCGTGCGGCTGAGTCGGAGACACGCAGGGA
>TR210|c0_g6_i1
CATTTGCCCTTATTGAAAATAAAAATTTATTTAAAGAAAAAACATATTTACCACAGTTAA
ACACACTGATGCCTCTCATGCCTATTTAAAATTATAGCCTTTTAATCTAACTTATTTTTT
TTTTCTTCTTGTTTGTTTTATTTCTTTACTCACAAAATTAACTTGAAAGGGGATCCAACA
TTCATTTCCCAGTTTGAAGGATGAACAGAATGTAACTGCAGAATCAATGATAACATTTGA
TGGGTTTTTTTGTTTGTTTGTTTGGTTGGTTTTTCTGATATTATTTGGACAAACTTTGAA
AACTACACCTGGGAATTCAGCATGTTTCAATCCAAACTGCCTGTGTGTAAATCTTCCCAG
AAAGTGTGTAGGAAATCCACAGCTCTTCTTACGTGTCATTTATCCCCCATGTGTGTAATA
ATGTTTGTCATATTTGATGTAAATGATGGCACTTTTCCCTGAGCCACCTCACACTCCTGA
CTGAAGGAAATCAGTTTCTGAGTTCTTCGTAGCTAGTCACACATGCCAATACGGGATCAA
TAATCTGAAATGTGTCTGTATTTAGTTTGTGGGATATTT
>TR210|c0_g6_i3
TGTGTGCCTTGGCAGTCTCAGACGAGCGGCCATCCAACATTCATTTCCCAGTTTGAAGGA
TGAACAGAATGTAACTGCAGAATCAATGATAACATTTGATGGGTTTTTTTGTTTGTTTGT
TTGGTTGGTTTTTCTGATATTATTTGGACAAACTTTGAAAACTACACCTGGGAATTCAGC
ATGTTTCAATCCAAACTGCCTGTGTGTAAATCTTCCCAGAAAGTGTGTAGGAAATCCACA
GCTCTTCTTACGTGTCATTTATCCCCCATGTGTGTAATAATGTTTGTCATATTTGATGTA
AATGACTCGCGCGGCTGAGTCGGAGACACGCAGGGA
>TR210|c0_g7_i1
TGTGTGCCTTGGCAGTCTCAGACGAGCGGCCATAACTGAGTGACATATTCCCCGGCATAT
TCCCATGAAGGCAAAATTAAATCATGAACCATGAAATAACAATAACAGAAAACTGAAATA
TCATGACCTAAAAGTATTCATTCATCATGGTCACTGCTTGGTTGAAACATAAGCTTACCT
CAACTATAGCTTCTAGTCTCTCTGCATCATCGTTTAACCAATTTTTACACTGTGATGGAG
CAATGTTTGCTCGTTCTTCCTCGCAAAATTGCTCGAGCTGCGTCAGGTCGGTTAGAGAAC
GTAATCGGAAGAAATGTTGCAGTCTAGTTACTGAGATTTTCAAGGGAATAAGGTCAAGAG
TTTTTTCATTGTAAACCACTCCTGTTAAGTTATTGTCTACACATATTTATTCCATATTTT
CTCCCCTCAAGAGAAATATGTGTTCTATGAGGGATTTTTCTATAGTGGGCACCATTCTTT
TCCCATGAATTCTGACACGTCGCCTGTCCTTGCTGCTGAAATGTAGTCCCTGCCTCTGCA
AACTCCTCACCGGCGTGGACAGGCTGACGTGTGTATTTAACAGGTGATCATAGGATCTGT
GTGTCAAACATTCAATACCTACAAGACCATGGTGTCCACTTGTTGAACTTCCAGATGTCA
GAAAAGGCCCGATGGCTCCTGCGTCTGTGATCCTTTGATTTCCCC
>TR210|c0_g8_i1
TGTGTGCCTTGGCAGTCTCAGACGAGCGGCCAGACGTGTGCTCTTCCGATCTAACGGACT
TTTTTTTTTTTAATAAAAAGAATTTATTATAGTGACATATCCTTTTGTTACATAAAATCT
GCTACAGCAAAGTATATTCCCCTTGCAAACACAAGTAAATATGGGTGGGAAAAAACGTGT
CAGCCTTCTAAATGATGTGCAAAATATCCCACAAACTAAATACAGA
>TR211|c0_g1_i1
GCCTGTTGGTCCAAGTTGACCTGTGACTCGACTGAATTCAGCGTGAGCTCACCTGCAGCA
TCATTAACTTCCTTAAATCTGAAGAAGAGTTCAGATTCAGAATCAGTTTCTCTTCTCGCT
GTTTTAATGGTTCATGTGCAGAGCTGTGACGTAGTTCGGTTTGCATCATCACCGAGGCTG
ACCTTTGACCTGCACGGAGGAGAAGTGGAGTCACTAAATAACTAATTCCCTGTG
>TR212|c0_g1_i1
TCCCTGCGTGTCTCCGACTCAGCCGCGCGAGTTGTGTGATATCTAAGAAGGAAAGAAGTT
TGAATGATACATTCATTTTCAGATTTTAAAAAAGTTAAACAACTCTGCTTCTTGGCTGCA
CATCATTCATATTAATTGTACTGGATGGGTGAAATTATTAAATATTTTCATCATCTTTAA
TGTCAAAAGCACCAACTGCTGTGAACATATACAAATTCACAACTGACCTTCTTGCGTGTG
ATCAGCAGTG
>TR214|c1_g1_i1
CACGCACACAGACTTGCTCTTAAAGGGAGCAACAATCAGCTGATCTCTGCACAGCTGAGC
GCTGCTCGGGCTGTCTCCCCCTCACTCACCCGGTGGTGTCGTCGCTCATAAAAACGACCC
TTGGACGCTGCCGGTCAAGAAAATCATCCTGAAAGTGAAACCAGTCTCAAGTTAACCAAG
GGAACGCAGCTAACATGGCCCCCACACTGTATGATGAGAAACCGGAGCCTGGGGACTTGA
TTGAGATATTCCGGGGCTCCTACCAACACTGGGCTGTGTATGTTGGTGATGGCTTTGTTG
TTCACCTGGCACCACCCTCCGAGGTCCCAGGTGCAGGCTCCAACAGCATGATGTCTGTCC
TCTCCGAGAAGGCCGTCGTGAAGAAAGAGGAACTGTGGGATGTGGTGGGAATGGATAAGT
GGCAAATCAGCAACAGCCTGGACAAGAAGTACGAGCCCCGTCCAGTTCGCGTCATCCTGA
AGGAGGCGCACGGGCTGGTGGGCGAGGTGCTGCCATACTGCGTCTTCAGGGGAAACTGTG
AGCACTTTGTAAACGAGCTGCGATACGGAAAAGCCGAGTCCCGGCAGGTGCGCAAGGCAG
GAGAAGTGGTCATGGTCGCGGGTGTGGCTGCAGCGGTGGGTCTGGGGGTTGTGGCTCTGG
TGGGAGCTCTGTTTGGAGGCAGCAAAAAGGAGGACAAGAACACGCAGTGATTGAAGTCCT
GGGTTCGCTGTTCAGGGGCTTGACTAACTGATCACCAGCAAAGCCTAACTTGTACTTATC
GTGACGGCTCACCGAAAACAATACTCTATTTCCATGTAAGCATCTATGATTAAGTGAGAT
TTTTCTCCATCTGTTCCTCATGCCCTCTAGGATTGGAATAACAGTGCAGCTGGTTGGTTG
GGCTCAAGGCCCTGAATGTTTCAGACTTTTTAAAAATTTCTACAGAGTGCACAAAAATTA
AAAGTTTGTAATATGAATTTTTTGAAGGTGATTGTAGATATATTTTAAACTGTGATGGAT
GAGATTAGTAAGGTTTCTTGTCTTTTTTCTATTGATTAAAAAATAACTGGTTTGTTACTG
AACAAATAATATTGGCTCATTGACTTAAATCTAAGTGTCTCTGAAGTCTAAATGCTGTTT
GACATTAGCAAATATGTAATTCAGTGTTTACATGATAAAAATAAGCTAATGTGATGATAT
TGTGGTTCTATCTCACAGAAAAGCCATGCTATGTCATATGCGCAACAACCTACTCTTTAT
TGCTAGACCGCCTTGTTGAACAGAGGATCCTGGACTGAACTAATTCAACGCTCCTGCACT
TTTCTCATGACATGTCACCTCTAATGAGTTCAAAGCAAAGTAACCACAATTGATGAAGGT
TTGTCTTCCTCTGACATGTAATTGTTTATAATTGTTTTGAATAAAGAGTAATTTGTGTGT
TTCTTGATGGTAAG
>TR215|c0_g1_i1
AGTTTAAAAGAGAGTGTGTGTGTCCTGCCGTCCCTCAGCAGAAGCATCAATCAACATGAT
CCCCATTGTGCTGGCCTCAGTGCTCATTGCTAGCGCCCTCGGGTGTGGCACGCCACCCAT
CGAGCCCTTGACTTCTCGTGTGGTCAACGGAGTGGATGCCAAGCCCCACAGCTGGCCCTG
GCAGATCTCGCTGCAGTATGAGAGGGACGGTGTGTGGAGGCACACTTGTGGGGGATCTCT
GATCGCTGCCAACTGGGTCATGACTGCTGCTCACTGCATCAACGACAAGTTCTCCTACAG
GGTGTTTGTGGGCAAACACAACCTGATCGAGGAGGAGGCCGGCTCCAAGGCCATCCTGCC
TGAGAAGATCGTCGTCCACGAGAAGTGGAACCCCATCTTTGTCGCCTTCGGTAACGACAT
CGCCATGATCAAGCTGTCCGAGCCTGTGACTTTGAGTGACCAGGTGCAGTTGACATGCAT
CCCTCCTGCTGGCACCGTGCTGTCCAACCTCTACCCCTGCTACATCACCGGGTGGGGCAG
GCTGTACACCGGAGGCCCCATTGCTGATAAGCTGCAGCAGGCTTTGATGCCTGTGGCTGA
CCATGCCACCTGCTCCCAGCCTGACTGGTGGGGTATCGCTGTCAGGACCACCATGGTGTG
CGCCGGTGGGGATGGAATTGTGGCTGGATGCAACGGCGACTCCGGCGGCCCTCTGAACTG
CAAGAACACAGAGGGTGCCTGGGAGGTTCACGGCATTGCCAGCTTCGTCTCCGGCCTTGG
CTGCAACTTCGAGAAGAAGCCCACCGTCTTCACCAGGGTCTCTGCTTTCAACGACTGGAT
CGACCAGGTTATGATGAACAACTAAAGAAGATGGAGTGTCAATAAAAGAAAAGACTCTGC
AAACTGTAAAAAAAAAAAAGTCCGTTAGATCGGAAGAGCACACGTCTGAAACTCGCGCGG
CTGAGTCGGAGACACGCAGGGA
>TR216|c0_g2_i1
TCCCTGCGTGTCTCCGACTCAGCCGCGCGAGTATGGTGACGGGTGCCCCATCTGCCAGTC
GGTGGAGAAGGAGCTGATCAAACTCTCCAGAGACCTCAACTGTTCTCTCCAGAACTCGCA
GTTGGGCAGCAGAGCGATGGACAGCTGCGAGGGCTCGCAGCTCTATCCTCCCACACCTCC
CATCATGTTACAGCACTATCCCCTGTACAGGGTGAGCGACGCCGGCTGCACGGGACTGGA
TGCAGCGCCGCCTGAAGAGCGACACCTGCTGTTCAGAGAGAAGTATGACGTGTTGTCTAA
GGAGGCCTCACAGAGGCTGCTGCAGTGGTTTAATCCCCGCCTCATCCTGAGTGGACACAC
CCACAGCGGATGTGAGGTTCTCCATGACAACAAGTACCCAGAAATCAGCGTGCCGTCGTT
CAGCTGGAGGAACAGGAACAACCCCAGCTTCATCCTGGCGTCGGTGTCACCCGGCAGCTA
CGCTCTGTCCAAGTGCTTCCTGCCGGAGGAGAGCACGGTGATCAGCGTGTACTGCTCGGC
CGGCGCCTGCCTGCTGCTGCTGTTCCTGGCCCACTGTCTGTGGATGAAAGGCCTGCTGCA
GTGCCTCAGCCTCTGCCTGCTGGGGAAGCACAAGTCTCTGTGAACTACATTACCCAGCGT
GCACCGCGTCCACCCAGGACAGAGCCATTGAAGTAGAGTCGGTAAATACTTGATGTGTGA
GGATTTGCAAATGTGACGTTCCTCCTCTGGACGGGTCCACAAAAAAAAAAAAAAGAAGAA
ATCTGTTCATACAACCTCGATTTGTTTGTCCAAATGTTTTGCGGCACTGTGAAGGACATG
AGTGTATATTTTAAATGTCTTTTAAGGACTTAATGACTACTGATGATGATGATGTGGTTG
TAGCCTGTGATGTGGGCCAAATTGTCTTACAAATTATCACTGATGTTTGTTCAACGTTCC
TTGAGAGTGCCAAACAGGTGGTGCTTAATGCATCACGAAACTTAAACATCAGCAAGTTTT
TAATCTTACAAATGTAACTTATTTTACAAGTTTTCCCCTTAATGGCTGAATTATTGGGGA
GCACACATTTCTCGTGCCAGTCAGCAAGACGAATCAAATGATTGCATATGTAAATACTAA
CTGTCCCTGGTCTGATTTGAGCTGGTAAAGTCAGGTGGTGCTTTATGTCTCCTCACTCTG
ATGTTAACTGTGATCTGATGTAGATGCACTGATCATCTCACACTCTGA
>TR216|c0_g3_i1
TCCCTGCGTGTCTCCGACTCAGCCGCGCGAGTTTTTTTTTTTTTTTCAGCCTCCTTAAGA
TTCTGATTTATTATGTACAGTTCATCAGAAACGTTTGAACAATTTGGCAAAAACCCTCAC
AAACATTTGGCACAGAAAGTCAGCAATAAATATATTCATATATGCATCATTAAAAACAAC
GAGGAACCCGGATGGATTATCGGACACCAACAACGGAAACAGTGTTCAGAGTGTGAGATG
ATCAGTGCAT
>TR216|c1_g1_i1
TGTGTGCCTTGGCAGTCTCAGACGAGCGGCCATGAACGTTTTTCACAAAAGTTTATCTCA
CTTGAATCTCCATGTTTTAGTTCTCTCACTTCTTGTGAAATGTCAAGTCATGGGAGAGCA
TTTTAGTGTTTGTTTTGTTTTTGGGGTTTTTTTTGAAAATATGTTACAAGTTATAGCAAT
AAAACCACAGCCATGTAATTTACATGCATGTAAATAGCCTGGATGAGACATATTAGAACA
AACTAAGCATCGAGATCAGATGATTTGTAGTTGGAAATTGATGATTGTTAATTTATGATG
CCACAAGTGCTTTTGTTCTACTCTTGTTAGAATGCTGTGACTGAGAATCAGTTTGTATAG
TAATTGAATATTTTATGGCAAATATCCCTTGAATCTGTCATTTTGTTATATTTGTAAATA
TGATTATTTTTCTCATCACAGAGGGCCATACTCATTGAGTTAATCAACAAATACCATGTG
AATAATTGTTTTCTCCAAGGAGCCATGACATGAATGGATATACCTTATTTCATGAGCTGA
ATACATATATTTTGATCAAGTATTTTGTCGGCTTGCATTTTTGCCGAGACGAACAGCAGG
CTTTTCACGTGTGTAAGCTCCGAATTCATGAATTGCCCACAGTGTATCGATGAAATTGTT
GAGAAATGCTATTTGATGCCTTCAACTGCAGCGCGAGAGGAAGATGAATTTTGTTGTCTT
TTAATAATAGT
>TR216|c2_g1_i1
GCATCGACGACCGCCCGATGGACGCGGCGGTCCGCGCCATGGCGCTGTCCGACACGCACC
TCCTCGGAGCCGTCGGGGGACATTGGTTCGACAAGCTGAGGAGGGAATGGCAGATGGAGA
GAGCCTTTCAGACCGCTCTGTGGCTGCTCAGGCCCGAAATAGTGTTTATTCTCGGGGATA
TCTTCGACGAAGGCAAGTGGAGCTCGCAGAAGCACTGGGAGGACGACGTGCGCCGCTTTC
ACAGGATGTTCAGACACTCCACTGACACAGAACTGGTTGTACTGGTCGGGAATCACGACA
TCGGTTTCCA
>TR216|c3_g1_i1
GGCAGATGGGGCACCCGTCACCATGCAAGGCCACGCTGTTCACCAGCAGAAAATTGACTC
CCTTTTTGGTGACGATCCTGGTGGACGAGGCGTTGAAGACCTTCTCAAAGCGCTGCAGCT
TGAACCAGTCCATCCTGCGGGGAGACACAACGCGCTCGTCACGCCGCAACAGAAAATAAA
CCCTGCTGCTCAGTCTGCCACGTCTGTCTGTCAGTCTGTCTGTCTGTCTGTCGCGCGCTG
TTACATAAGAGCTGTGCCATCTCACTTCCTGCTG
>TR217|c0_g1_i1
AGTGGACGACAATAGGTCCAGTGTCTGGAATGGTACTCTGGGTGCGGTTCACTTCCTCCA
GGAACCAGAGGACACCGCCGGGCTCATTGGGCACGCCATGGTCTGGCCAGCTCAGGTACT
GGTAGTGCCAGATGTACCTCAGAGGCTCCTTCTACAGGAAAATTACAGCAAGGAAACATG
ATAAGTGCAATGCCTCTTTACACTTCAGTATTATTT
>TR218|c0_g1_i1
GATAATAAACACAATACATAAAAATAATGTAATAAATCTGTGAGGCCGCAGCAGTGAATG
TGTTTTCTGCTGATTCTTCATATTTCTAACAAATGCTGTGTGATTGGTCACATGCTGTAA
GCTCCGCCTCCTTCAGGTGAGATGATAACCAGCTTCATGGTTTTTCTCAGAGAGACTGGG
GATGTTAGTGAAGATAACAAGAACAGATCCTGGGTCTGTTGCAGTCAGGTGTGGGCCTCA
GGTGTGGACCTCAGGTGGACCTCAGGTGTGCTCCCCCTCACCTGCTGCTTGGTGCTCTTG
CTGGCCTTCACAGAGTAGTGGATGTCCTTCATG
>TR219|c0_g1_i1
GGGGAATTTTGGCATAAGCTTTTAATGTTTTTATTAAGTTTTTAAGGTTTTCTCTTTAAA
CTGAATTTGTTTGCCCAGTAGTTTGGTGTATTTTTTTTATTATTATTCATCTGGTTTTTA
TTTATCCTATCAGTAAAGGAGAAGAGTTGCTCAGATAAATCAGCATTCACAGTCAAACCT
TCATACGTTTTAACAACAGAACTGTTTTTTTATAAGTCTCTTTTTCACAAATGCTGTTGA
ATTATTACAGTTTCACCTTTTTTGTTCTTTACATTTTTCAAAAATAGAAAAGGTAAATAA
TAAACATTCCATTGAAATATATTTTATACAGTTCTTGATTCTTTTTATTTTATTTTTCTC
TCTCCAGTGTAGTGACAATAAAATTATACCCAGCATCAGTCCTCATAGCATAAACCTGTT
CAATAATGAAAGGAAGCCTCTCGTCTTTCTGTCTCATCCCTCTTTTTTTCTCTGTCTCTC
TCCAATGGACATAAACCAACTGTTTGTCCTTGTGGGACCATTAACCAACTAATTGATCAA
CTGATTAATCATTCATTCAGTCGACAGTGATATGAACCCCCAGGATGCATTCTTCTGCTC
ATTTGGGAAATGAATAAGAGGGGGGGGGGGGCAGCAAAATGAGCGCAAGATGAGAACAAA
GAAACCGAAATGAGTCAACACATTAATTTGACCTGAACGGAGAGGTAGAGAGGCAGGTGA
TGGGTAGGCAGCTTGTCTGACAATGAAAAGGCATCCACGATTCAGAGAGAAATTGTGAAA
GCTGTGTCCAAAGTAAGGGGAAAAAAATGGCCCAAGAATATCCTTAGGATATGTTCTTAA
AAAGGAACAATCACTCTACTCGGTTTCCCAAACAAGCACCAAACCCACGACACCGGTGCT
GGGAAGCGTCTGGATTGGACTCATGAAACTGAGCCTGTTTTGCCTCCAGAGAGCGATCAC
ATCACACTCTGCTGCTCTGCCAAAAGTGACTATGCCAGAGAACAATGCCCATGCCGGAAT
CACAGTATGAAAAGAGGACCAAGAATAAAAAAGTAAATGAATGATCAAGGGGAAAAAATA
GATTTTTCTGTGTCCAACAATGCACCTTCTAACTAGACAGAGAAAGGAAGAGAGGACGAG
AATCTTTGCTTTTTTTCTTTCAATGGAGGAGAGGCTTCCCTTCACGAGACCATTCACTTT
TACATTAAAGTCATCTTTTTAAAGTTTCCCACGCATGCATTTAGAATTCATCTCCAAAAA
TAAAAATAAAAAGGATTAAAAAACACAAGAACAAGGGATGCAAAAAGAAGCTTCTTCCTC
AAAATAACTGAAAGAGGAGGTGGGGGAGGAGGAAGAGGAGGAAAGGATGGGCAGAGAGAG
GAGAAGTGAGGACCATGGGATGGAGAGGAGGAGGAGAGGTTGCTGCAAGAAACGCAGACC
GGAGTTTTAGAGCCCAACTTGCTAACCTTCGACCGAAAAAAAACCCTTAAAGTTGAGCTT
TTTTTTCTGTCTTTCTTTCTTTTTTTTTTTTTTTTTTACAAAATATCTCCTAGCTTCACT
GATAAGATTTTGTACTCGCGCGGCTGAGTCGGAGAC
>TR220|c0_g1_i1
AGTGTGAAAAATGTTTAAAGGGTGGTGGAGACAATGATGCTGCATTTGCACCATTTGTTT
TTTCATTCAAAGTGTTTGATAACATGAATAGTAGTAGTGCATATTATTCCTAAAAGAGAA
ACGAACTATCCAAGAACACAGATAAAGTCAATATAGCTGACGCAGCACAAATGGACAACA
GACACCCACGTTGAACCAAAGGTTAGTGTACTGTACACAAATGTTTAGAAAAGTGTGAGT
GATCTGCCAGACAGTGCACTCTCATTTTACTCCTGGATGTCTTCTGAGCCGCTGCCATCA
TGAACCTAAAGCTCCTCTTCTTTTGCCTCTTTTTAGCGATGCTCCTCATACCTGCGGAAC
TGAAACATAAAAAACACAAGAAACACCATCGCGAGCATCATAGACGTGGACATCATGATC
ACGAGCATCATGGACCTGGACATCATAAACATGGCAAAAAGAAGGATAGATTTCAGGACC
TAGTTTCAGACTTCTTCTTTCAGATCATAGAGGGAGGGGGTGGTGATGATGAGGAGGACG
ATGAAAGTAATTCAGACTGGCTTTTTGAACTTCAAGCGCCAGAAGGCAAGTGCAACCCAA
ATCCTTGCCTCAACAACGGAGAGTGTGAGCAGAAAGGCAGGAGGGGATTCAAATGTGATT
GCCCCAGACCTTTCCGCGGAAAGAAATGTGAGAAAGGTCCAAAACATTGTAGGAGAGGTA
GATGTGGGCGTGGAGAATGTGTGCTGACTTCAACTCCCCCGTACTATGAGTGCAAATGCA
AGGCACCCTTCCAGCCTCCGGACTGCAGACATGTTTCACTGTGTGAGCCTAATCCATGTA
AGAATGGTGGAGCATGTGTCACGGAGGGTAATGACTTTGACTGCGAGTGCCCACCAGGTT
TCAGAGGACGTTTCTGTCATGTTGGACCAAATGACTGCTATGTAGATGATGGAGAGTCAT
ATCGTGGCAATGTGAGTGAGACAGATGATGGCGATGAATGCCTGTACTGGAACTCTCACT
TCATCCTCGAGAATGGAGCTGATCCCTTCAACTCCTTCGAGGACAAAGATGGACTTGGCC
CTCACAACTTCTGCAGAAACCCAGATGGAGATGATATGCCATGGTGTTTCTTCAGACGAG
GCCGCAGGTTGTTGTGGGACTACTGCGATGTGATGGAGTGTCCTGAACCGACAGATGTAG
CGCCGACAGAAACCGAACGTCCAGAACCCAGTCCCACTGCTCCAATGCCCCAACCTACAA
CAGCTGAAGTCCCAATGCCAGTCACCACCGCACTGCCACCAACTGAGGGGACCACCCAAC
CTTCTACTGTACCTGCTAATGCTACTGTTGTCCCCACTACCGCCATTCCACCACAACAGT
TCTCCACCTGTGGGAGGCCTCAGCCAAAGAAGCCCACTAAGCGAATCTTTGGAGGTCTCA
AGGTGGTTCCCGGAGCTATACCCTGGCAGGTGTCCTTGCAAGCGAGACCAAAAAATACCA
ACCAGCCATTCCGGCACCTGTGTGGAGGAGTTCTCATCGAGAGCTGCTGGGTCCTGACAG
CTGGACACTGCCTCGAACCCTCAAAGGACATGCAGGTAGTTATGGGAGGTCTGTCACTGA
ATATGGACGAAAGCTCAGAGCAAACTTTCAGAGTTGAAGAGGCAATTAGACATGAGAACT
ACAGGGAGACTAGGGAAGCTGTTTACAACGACATAGCCTTGTTGCGGCTGAGCAGTAACA
ATGGAGTTTGTGCCAATGAGACTCAGTACGTGAAGACGGCCTGTCTGCCTGATGGCGAAC
TGCCTGATGGGATGGAGTGTACCATTTCTGGATGGGGTGTCACTGAGGAATCTAATTTTG
GTTCCAACCACCTGCTGGAGGCCAATGTAATGCTCATCGACCAGGAAAAGTGCTCCAGCA
ATAAGGTTTATGGCAAAATCTTGGATAACACTATGTTTTGTGCTGGCTACCTGCAGGGAG
GGGTGGATTCCTGCCAGGGTGACTCTGGAGGACCACTGACGTGTAAGCAGAATGATACCA
GCGTTGTTTATGGGCTGGTGAGTTGGGGAGACCAATGCGGAAAGAAGAACAAGCCTGGGG
TGTACACACGGGTTACTCACTTCCTGGACTGGATCAAGTCAAAGACTCAAGCAGCATCTC
TATAAGCCATCTCTATTACTCTGCAAAACCCTAGAAAGTGTATCCAAGGACCTGGTCATG
TATGGAGCAAGTTTTATGTAGTTATACTCGGTATTTAGCTTTTCAGGTCTACAAAATGAT
TTGAAGTTCCAACGCTACTTAATACAACCCCAAAGATAGATGAAGCATTTTGTATTTTGT
GTATATCTAAATCTCATATTTCCTCTTATTCAAACCATAGGCAATAAAAA
>TR220|c1_g1_i1
GGGAAGCTGTTTACAACGACATAGGTGAGCCATGTCTCTCCCTTATTTTATGTCAAATTA
AGCACAGATGTTACCTAAAAGTACTACACCTCTGTATCTTGATCCTTTTTAGTTGTAATG
ATATGAATGATGAAATTACTGTTTTGATGATTCAGATAGTAATTTCTGTCGCTAAGAAAA
CATAGAGCACAAGAACATGATTGTGATGTAAAAACATAAGACATAAAATTAAGTACTTTA
TAATTTCATGTTTGAGTTTGTTGTGGCTTTTACCCAAAGCCTTGTTGCGGCTG
>TR221|c0_g1_i1
TCCCTGCGTGTCTCCGACTCAGCCGCGCGAGTTCACACTCAGATACATTTCTGACATTAA
AACAAGGTCAGTGCAAACTCTCGTGTCAAAGTGACATGGCCCCATGAAAACTACAGCAGT
ACTCTCAGATCATTATGTACATGACAGTAACAAAGCATATCCTATGATGCGATTACAGGT
ACTACTCACATGAAACAGTTTAA
>TR221|c0_g2_i2
TCTCCGACTCAGCCGCGCGAGTCTGTGTGGACTCATAGGAATACAGTTGGTGGTTGGGAT
CTAACAGCTTGCTTTGGAAAGCAATATTAACAGCATTATGCAATATTAGACTCGATACGA
CCCTTAACTTTGAGGTATGTACCACCAAGTAGGAAAAACAGCTGTCATTGGAAAGGAAAA
AAACAAGTTAACAAAAGCAGCTAGATGATAAAAGTTGAGCAAAACATATCTATTGGACTA
GCACGAGTGCATTCAAATTTTAATTCGAATCATTTTGCTGCACTCCAAGTGTTTGTTCTT
ACCTTCACTTGGATTCTTTCCTTGTGAGGACAGTGCTCATAGTCAATAGCACAAACATTC
ACATAGTTTGTTCAACCAAGAAAAACGCACAAACTGACATATTTCATGCATAGGAGGTAA
AATATCTGCAATATTAAAGCAGTTATGTATTGTTTGTAGCATTAGACAGTTAGCACCTTG
GCAGTACACAATCTGTTAATGCTGTTTCTCATCAACAAATCCTGAAAAACGTGTTTCACA
ACAGTAAAAACTGGTATTTACAATTGTACAGTCATACAAATTGTATTATTAACCTGTACT
ACTTGCAGCAACCTGTGATGTTTTTCCAAAACCTTTAAACTGTTTCATGTGAGTAGTAC
>TR221|c0_g3_i1
TCCCTGCGTGTCTCCGACTCAGCCGCGCGAGTCAGACGTGTGCTCTTCCGATCTAACGGA
CTTTTTTTTTTTTGAAGTCAGATCAGGTTTATTGTAAAAACAGCAGCAGAGTAAAAGTAA
CAGCACAATAAAAAAAACTTAACTGACATAACTCGAAGAATCCAGCTATACCCCCTAGTG
CACAAACTGGAAAAATGAAACAGTAGCTGAAGATCCACAGAAGAACAAGCTAACAGACAG
GGGGTCAGGCACTTAGAGAAAGGGACAGGTGTATACAGTATGTTTGTATAAAGAAAAATA
CATTCAGCGGAAAACACCGGTGACACAGTAAAATACTTTGGAAGACAGTCTGCCTAATTT
CACATCAAAACAAAGAAAAATAATTTAAAAACCTCTAAAATAACAGCACCAGCTATTTGT
TACTATACTTTGTTTTCATAATGATAACACGCAATCTAGTGCAGGAGTAACTGCCAGCAT
CCAACAGTCCTTCTCTTCTACAGCATGTAGGCCTTCTGCCGACCGACCATTTGTGCATGT
TAAAGTTCACTTAGACTTTGCCCTTTTAATCTCAATCTTGAGTTTTTGTGCAGTCGTATT
CTTTACAAATAAAACCAACAAACATAAAATCCACTCATGTTTCCTCCTTTAAAATCTGAG
TCACACTCAGATACATTTCTGACATTAAAACAAGGTCAGTGCAAACTCTCGTGTCAAAGT
GACATGGCCCCATGAAAACTACAGCAGTACTCTCAGATCATTATGTACATGACAGTAACA
AAGCATATCCTATGATGCGATTACAGGTACTACTCACATAAAACAGTTTAA
>TR221|c1_g1_i1
GAACATGAAGGAGCTGCTGGGGGCTCTGGATGTTGGCAGGGTCTTGGAGGTCTTCGGAGC
AGGGACAGCCTGTGTGGTCTGTCCTGTCGGCAGCCTCCTCTACGGAGGAAAGACGCACCA
GATCCCTACGATGCAGAATGGTCCGGACCTGGCAAAGAGGTTCTACAAAGAGCTTACTGA
TATTCAGTATGGACGCACACCAAGCGACTGGGCACCACTGGTCGTTTAAACGGCTGTATT
GCACATGCCAGTTGTATCAACAGTTAGTCCTGTAATTCCAGTTTGGATG
>TR222|c0_g1_i1
GATCTAACGCTTGGGAGAGTATTTGACAAGAAACCAGCCCCTGTCAACATGTCTAAGCTG
TTGAGCTTTGGTTATGCAGAAGGCGACAAACCAATGCCCAATACTGATTTGTCAAATTAG
AAGACTGCCAGTGCGTGGGAACAGGGATGTACAAAGTCAAATGCTTCCAACAGGAATAGT
TGCCATCCTCTCCTCACACAATGAAAATTTCTTTACTCCTTTATGCTGAGCCACATCGAA
CATTTGACTGTTTCAGTTGTTTTGTCATGTCAGATGTATTACTCAAGTGTGAAAGTGCTC
CAGTGAGTTAAAGTGAGGACCTTAAATTTATTGTGCCTATTAGTGGTGCCTCATTAATTG
CATTCCTTAAGTTAAGAAGCAACTGTTGTGTTCATGTTTTTGCAGTGTCTGTAACTTTGT
AAAAGGCTTTAAAAAAGAAGAGTTTAATTATTCAAATAAAATCAAAGTTATTCAAAATGT
T
>TR223|c0_g2_i1
AACGCTATGACTGTAGCGGTTGTGGCAATGGGCCAGTTTGCCAAGATGTTGAACTATCCC
TTTAAGAACTCCTTGTAGTGGCATGTGTTATAGTTGGACTATTATGCCGTTTTAAAAAAG
AGAGAACTACAAGCTTGTTATATAATATTGACAATTCAGGGATGTTTTGTTGTTACCAAA
TTTATTATGTTGTTACCAAAAAAAAAATTGAGATCTGGATGTTGTATTGTTGATATTTGT
TGTTGTATTGATTGCATAAAAGCAGTTAACTGTTGGTGTTGATGAACCATGCTGCACTCT
GTCTGTTAAGGGCTTTATTTGGTTTTATTTTGGATGAAGCAGCAACAAAATGTTAAATGA
ATACTGAAGAATAAAGGAA
>TR224|c0_g1_i1
TGTGTGCCTTGGCAGTCTCAGACGAGCGGCCAGGACACGCGACTAAATCTGCCATTAACC
ATTTAAGCAAACAAGGAAAAGACAGAACGGACAGAACATTGCAGAGTCTCTCGGGAGTCA
ATCATCACTTTTAGCATGCTCTCAATTGTCACATCAACCAAACAAACAAACACTTTCAGA
CAGAATGGTAACCCTATTTACAGCAGCTGATTCGGAG
>TR224|c1_g1_i1
ACACTTTCAGACAGAATGGTAACCTTATTTACAGCAGCTGATTCGGAGTGGATCACTTGC
AGAGTGTATCAAATCAACGAAAAATATTAAGCCAACATCTTCAATCGTGTCAAAGTACTG
TACAAAGAGCCAATCTGTGGCTCCGCCCATCGTCAACTCACAGCTCACTACAGTACATGT
GGGTCTCCTCGCCGTTTTCTGATAGGTGACAGCGGTAGTGCAGATGGGGAACTCGCGCGG
CTGAGTCGGAGACACGCAGGGA
>TR225|c0_g1_i1
TGTGTGCCTTGGCAGTCTCAGACGAGCGGCCACAATATACAGCCATTGAGATTAGCGTCA
CGACCCTTGTGAATTTCACTTTCTCTGTATGAACTGGCCGCGTCACTTCTTATTTTAAAC
TCTTATCCTCTTGCAGGGAATCAGATGGCACATTTTGGCTGCTTACTTTGGACACTAGAA
CAGGAGCAAAGCCGTCGGCCGTTTTGTTGAGAATGCAGTAATCATTACAGTTACGTGGTG
GTGGGCTGTCATCAACAGGACTGCTGGGTAAACTGCACTCTGGACTCTGGGTCAGGTCCT
CACAGTTGCAACCAGAGTCTGCATGGCTGATGTTGAGGAAATCGTCGGGGAGAGCCGAGG
AGACATCTTCCGCTCCTCCAAAGTCGACCCCCCAGACAGGACAAGGCAGCTGAGTG
>TR226|c0_g1_i1
TGTGTGCCTTGGCAGTCTCAGACGAGCGGCCACACTCCTCATCAGCGCCACAAACGAGCC
GTCACCGCCGCTCAGAGTTATAGCGGCAAAACCTTGAACTGCACAAACATCTCCTGTCTG
AAGATCATGTGTCTGGTTGGACGCTTGGATCGCAGGCAGAGCGCGGTGGTCAAGATCCGC
TCGAGACTCTGGGCACATACTTTCCTGCAGCGGCGTAACGACCCCTACATTCTCAACTCT
ACTGTGTCCTTCATGGTCACAGCCATGCCTTACCGTATCCAGCCCTCCGTTCTCCCTGAA
CACACCACCTCGATGGGGACCCTGGTGTTATGGGGCACTCCCGATGTGTCGTTTGCTGTG
CCACTCTGGGTCATCATCTTGGCTATACTGCTGGGCCTGCTGGTGCTGGCACTCGTGCGG
CTGAGTCGGAGACACGCAGGGA
>TR227|c0_g1_i1
AATACAGACCAAGGTGAGATCCTCAGTGTGTATTCGTGAATGAGAGCTTGAAGGTGTCAC
TGTAGCACAAAGAATCAGAGCTGAGCTTTGGTCCTTAAGAGGACAGCTCGGCAATTATAG
TACCCCGTGCAACTGCTTGCAGTCTCAGTTTGACTCTGATGGTCTCTGAAGTATCAGTCT
GATTTTGAATATCAAGCATCAGGAAGAGAATTAACTTCACTCGCGCGGCTGAGTCGGAGA
CACGCAGGGA
>TR228|c0_g1_i1
TCCCTGCGTGTCTCCGACTCAGCCGCGCGAGTCATATGCTTTCAGGGATTTAAATGTTTT
TTCTTACTTTTCACTTATTTTTGCTTTTATTCTGGGAAAATGGAAAATACTGACTACATT
TACCTCATAATGCCTCCAAACGTAAATATTAAAAGTGACATAGATACTTTTCACCTCTCC
AGATGTAAAATAGGTGAAATACTTGATACA
>TR229|c0_g1_i1
GCGTCTCCTCTCCATTAGAGTGTCGCGGGGATTCGCTCATCTGGGCTGGAGAGCAGGTTG
AGGATCAACGTGATAGAATTATTACATTTGTGCCACCGTTTCTATTTTGATGGAGATTTC
TATAATGCTATTACGCTATATGGAAATTTGCCACCCTGACTAATTGACTCCTAGTGTGTG
TGTGTGTGTGTAGGCCTTGTATTAGTCACAGTCATGGCTTTGAAACACAGTAGATGAGTG
GTTCTTTTCCCTCTGGTATTGTCACTGTTGTGCCAGCTCCCATGTATCAGCCCAGGGCTC
TGTGACTGAACAAGGTACAGTCTCTGTTTGCCGCTCGGTCTCTAAGCTCCTCTCAGGGAG
ACGGGAGCCAAAGCTGCAGCCCCGGGGTCATCTTGTGT
>TR230|c0_g1_i1
TGTGTGCCTTGGCAGTCTCAGACGAGCGGCCATCCATTATTAGAGTATTATTTTTAATAA
TTTTATTTATTCCTAAGGTTTTATTATTTTTGTCTTGCTTTTTATCGTTTTACTGAGCTT
CCTTGTTTTGTTTCTTGGTGTTCTTTTTCTTTTTATCTATGTTTTATACTAAGCTACACT
CTAGATAAGGTCTTTAATTTATGAATTTTTTAAGTGCAAAAAAACCCCGTTGATAACATG
AAACCAGCAG
>TR231|c0_g1_i1
TGTGTGCCTTGGCAGTCTCAGACGAGCGGCCAGTGTTATCTGTGCATGGGGGAGTGTGGA
CTCATGTAACACAGTGAACGTGGGAAAGCCTTTTTCACTTGCTTTTGGTGCAGTAATCAT
CTCTCGAGGTTATAATTGTGCACATTTACGCGTTCATTTGAGGGCAAACGCCTATACCTA
CATGTCGAGGTGTTGTATTTGCATATAACATGCATCTTTGTGTCAGGATCTGCTTATCAA
CCAGGGGTTCATCTTCACAGAGAAACTTGACCATTACCCTTCAAACAATAATGGAAACAC
ACCCACGAGGGACAAAAGTACATATTTATTTTCCCACATTTCATTTCACATAATTTGCTT
GCTTGATTGTTGATTTAGCTCTCGATGAATGGATTAAAGAAATATAAATTGCGTCTCCAT
TTGATGATACTGAGCGGACTAATAGGCACATATGGCATTTGTAGATTAATATGAATAGAA
ATAAAGATTTCAAAGAGATATAAGAATGAGCTGTTTCAGAAAATTCAAGAGGATTCGAAT
GTTAGCTATTTTGGCAGTGTTTTCTGTCTGCTCTCTTTTCAAACAACCTTTAATCTCTAT
TTATAGATCACTCCCTCTTTAATTCTTCAGTCCTCAGGATTTTCAATTATGCAGGCTCTT
TTAAGTATACTAGCTGGAAGTGTATAACACTTCTCAGGCCTGACCATGGATCATTAGCTG
GTTTCAGTTGGTGGTTTAAGGCTTTATTTAATATATACATGCCATACTTTGTCCTACAAA
TGCCCCCGCAACTTCACAGAGCGTACCACTCGTGGCTTTCCAAGTAGCATACGTATTTGA
GTCATGTCCTGCAGCTGATAGCTTCCTCTTTTGCGTGTGTGTGCGCTGAGGCATGCTTCG
TGACTCATTTACAGTGGAAAAGGAAGGGTTTTCCAAAAACTATAAATATCTCCGGCAGCG
TACTCCATGCATGTTGTGTGCAAACATGGCAAAATGATCACTGTGACAACTGTAACCAGA
GATGTATTTCACCACTCAACATCCTCCTTGTATAACAG
>TR232|c0_g2_i1
TGCTGCTGCCTTCAAGCTCTGGAGATGGGTGATCACTGCAGCCTTGGGGAGCCCTGAGGA
AATGCAAAGCCACGATGATTGCGTTAGATGACACAGCAAAATAAATATTTGGTGCTCTCT
GTCCATTCTACCTGCACCGCTGCTCTGTTCAGTCCGATGCTAGCATGGGGTGTGGGGGTA
CAAACAGTAGCCAAGTGCTACATAGCACAAAACACACAACACAGTGTCATATTATTTTAG
GTTTCTGGCTCCTGTAACGCTCGCTCCTCCTCCGTGTTTGCCCGTCAGAAAAGCTCTGGC
TGTGAGTTGAAGTCGCTCCTCAGGTCACAGTGG
>TR233|c0_g1_i1
AATAGCTGTCCTCGGGGTGTGGATTGACTCCTCGTGTTGGAGTCAAATGAGAACAAAAGG
GAGGAGAGGTTTTGTTCCACATGGATTGAGTGGAGGATAATGACCTCATCCTGATTATGT
AGCCAAAGATTTTCCAGAATCCATCGCGCCGTACTCAGGTGTGTGGATCAGACAATTGAC
ACCAAGGGAAGGATTTAAATTTCATCAGCACAGAAATGACTCGCGCGGCTGAGTCGGAGA
CACGCAGGGA
>TR234|c0_g1_i1
AGTACAAATTTGTCAGGAATTCACTTTGTGGTTTCTGTGTTCCTAATGGTCCTCCAAAGT
AAAACTTTAGGTTCATCTGGGGAAAACACTCTCTTTCATTATCTTCAAAATCGTGAAACT
CAAGTTAAAAAGGGACATCTCCTGCCTTTGGCTGCGTATTTGGGCTGCGGTAGCTACATT
CACAGCTTGCTACTCATAAATGTGGAGTAGAACCAGGGACTCGCGCGGCTGAGTCGGAGA
CACGCAGGGA
>TR235|c0_g1_i1
ACGTCGCTGCGGACTCTTGCTTCGTGCAACAGTCAGAAAAACTAGTTTGGTGCTGCCTGA
ACTGTTTGTGCCTGCGCCGTAATGGAGTCGGCGGGGAGAAAGCGCTGCTCCCGGTGGTCG
CTGTGCTGCGTGGTCGTGTTGTGTACGCAGCTGCGGCTGGCTCTGACGGGAGACTGCCCG
GCAGACGGACGCACCTGGGTGCCGTTTGAAAATAATTGTTACCACTTTGTCCACGGAGCA
GAGGACAGTATTAAAAGCTACACTTTTGACAGAGCGAAAACCCTCTGCCAA
>TR235|c1_g1_i1
TTTTTTATTATTTACAGGACGACAACATTTGGATATATCCACTTGATTTCTAGCTGCAGT
AAATCATGCTGCAACACAGCCAACCTGGAGCGTGCCCACGTCTACTGGCATGAACAGGTG
TGACCACTCCTCTCTACACAGCCTACTGGGAATTTGCTCCATATAACGTCTCTTGGACTT
GTACATGAAAAGTAAACAAAAACCCGTGTGAACAGAACAGCGGGTGTCCGTTTCAGTAAA
GGAGAGAGAGACAGAGAGAGAGAGAAAGTTCCTCCTATGGCACGCTGTCCGTCTCCTCAG
CCTCCACCAGGCAGGACTGGTCCGTCTCCAAGACTCGGAACGGAGGGTGGTACTCGAACG
CCGTGAACATGGTGGAGCCAAGACCGTGCTTCTGGTGCAGGAACCAAACGACTGCTGAGA
CTCCCACGATAGCCACCACGCTGAGAATGACCAGGGCGGATAGCAGCGCGCTGGGCTTCT
GCCTGGCTTCCTCTGCTTTCTGCACTGTCTCACAGATCACTCCATTCTCCACATCGTCCA
GACAGCTGACGTTTTCCCACTTGCCCGTGTTGCTGTGCAGAGCCACGCACGTTTCCATGG
GCGCGAGGTCCGACGGCGACGAGCTGTCCTCCCAGTTCGAGAAACCCACCGGGTCCTCGG
TCAGCCACTTCATGTCCTCGCTGCTTGTGTCATAATACATTCCCAGCCACACGTTGACAA
CGCCTCTCCACACCTTTGGGCTATATTGAAGGACAAAGTCATTCTCCTTGGCGCTCTGGA
TGGTCAAAAGCTCAAATCCTTG
>TR235|c2_g1_i1
AAAAAAAAAAAAAATCCACATCCAGCAAAGCAAATGAGCCTCTTTTTACACAAGTCTTCC
AAACGGCAGTCGAGGCCGAGCTCCGTTAATCATATTCTGCGGAGTCACGTCCCGCTGTTG
TCTCCACTAATAGAAAAATGTAAATCTCCCCCTGAACCTCTCGTCACATCGAGACAAACG
CCCGCCTCACATTCCAGTGCACAAACCTCTCCTCGCGGATATCTGGAGATCACAAAGTGT
GAGATTAGAATCCACAAAGCCCTCGTCCTAATTGAACATGTGTGCAGAATGCAGAGCAAC
ACATTGTACCTGCCGCACATACATGCAGCACATCCGCGGGATTAGCATTACAAATATGAT
CGTGTGCTTTCATTTGAATGGAAATTACAGAGATGCATGATGACTGTATAGAGGTGAGCC
ACTGTGTTTCTCACAAGGAGCACCATGATAATTTTCCCTCTTGTCAGGTCTTTGTATTGT
TGCGATGTGTCTCTATACAAAGGAATCTTTATCCGCTGCTTAAATCTTTGTGCACTGGCA
CTGCTAGGTGCAAGGCCTGACCTTCCATTAACCGTTTCAGTCCAAGTGCTTCCACTGAGA
GACTCTTTTGTGAGTGAAGGAGTGCAGAATCAGGGACTTTATTTAGTCCATTA
>TR235|c2_g1_i2
CTCCGACTCAGCCGCGCGAGTCATCGAGACAAACGCCCGCCTCACATTCCAGTGCACAAA
CCTCTCCTCGCGGATATCTGGAGATCACAAAGTGTGAGATTAGAATCCACAAAGCCCTCG
TCCTAATTGAACATGTGTGCAGAATGCAGAGCAACACATTGTACCTGCCGCACATACATG
CAGCACATCCGCGGGATTAGCATTACAAATATGATCGTGTGCTTTCATTTGAATGGAAAT
TACAGAGATGCATGATGACTGTATAGAGGTGAGCCACTGTGTTTCTCACAAGGAGCACCA
TGATAATTTTCCCTCTTGTCAGGTCTTTGTATTGTTGCGATGTGTCTCTATACAAAGGAA
TCTTTATCCGCTGCTTAAATCTTTGTGCACTGGCACTGCTAGGTGCAAGGCCTGACCTTC
CATTAACCGTTTCAGTCCAAGTGCTTCCACTGAGAGACTCTTTTGTGAGTGAAGGAGTGC
AGAATCACTCGCGCGGCTGAGTCGGAG
>TR235|c3_g1_i1
GGCAGTCTCAGACGAGCGGCCATTGTGACCAAACGGCTTTCGTCCGTAGAGGCACTGGAA
GAAGATCACTCCCACGGACCAGACGTCCACCTTGTTGGAGATTTTAGGTGGCTCCTTCCC
CACGACGAAACACTCTGGAGGAAGGTACCAGTAGGTGCCTGCTCCCTGTGACGTGAGGTC
CATCCCGTCCACTCGCGCGGCTGAGTCGGAGAC
>TR235|c3_g2_i1
AGTGTTGACGTGTAAACCAGGAACTCGGTACAGAAGAAGTGGTGTGTTGGCATTCTGGAC
GAATTTGGATCAAAGTACAATAAAACTGTGAATTCTGTCGTCCTGCGTGTTCACGTACAA
GCAGCCAGGCATTGCGTAATGCAGAAACACCTCAACTAAACGGCAAATTCTCTCGATAAA
CAAGAACAGCCTAGGGAGGAGAATGGGGAAGAAGGATGCCAGCGCGACCGGATTACCAGT
TGATCAGTACCGAAAACAGATCGGTAAGCAGGACTACAAAAAGACAAAGTCGGTCCTAAA
GGCCACGCGGCTGAAAGCTGAAGCAAAGAA
>TR235|c3_g3_i2
AGTGTTGACGTGTAAACCAGGAACTCGGTACAGAAGAAGTGGTGTGTTGGCATTCTGGAC
GAATTTGGATCAAAGTACAATAAAACTGTGAATTCTGTCGTCCTGCGTGTTCACGTACAA
GCAGCCAGGCATTGCGTAATGCAGAAACACCTCAACTAAACGGCAAATTCTCTCGATAAA
CAAGAACAGCCTAGGGAGGAGAATGGGGAAGAAGGATGCCAGCGCGACCGGATTACCAGT
TGATCAGTACCGAAAACAGATCGGTAAGCAGGACTACAAAAAGACAAAGTCGGTCCTAAA
GGCCACACGGCTGAAAGCTGAAGCAAAGAAGAACTCCTCTGGATTCAGGGATGCGTTCCT
GGTCATCGCGGCGATCCTGTTCTTCGTCCTCTGTGTTTACGCCTTCTTCTACCTCAACCT
GAGCACAGAGATCAACCTGGACGTGGATGTGGATTAACAAGACGTGTCAACAACATTCTC
GTGTCCACACAGGAGGGGGGTGAAGAATGGACACACACAATCAAACGGTCATTTATGAAG
TGATAATGAGCAGCATCTTCAGGAGAAACGGAACAATGCATCAAATAACTGGAGCTTCAG
GCCGTGTTTGAAATTTGCATCATTTTATATCAAGACGATAAATGTGTTCTTTCCCTTTAT
TTTCTGCCTGGGAACACACAATGAAACTGATCATGTTATACTGACACTTCTTATACTTAC
ATGTTGGTGTGGCTTTGATTCCCGTTCTCCAAGCCAGTGACCTCTTGTAAAACATTTCTT
TTGAAAAAAAAAAAAAAATCCACATCCGTTTTCCTCCAATTGCAACAATCCTGCCTTGAG
ATTGGCCAGAGGGTCCTGTCAGTCACGTGAGAGAGCCAGTCAGTAGGTGGGGAGAGACGA
GGCGGAGGGCTGCAGGGAGCCGGAGGAGTTTGAGCGTCTCATGTGAGGGAGGAGGTAGGA
GTCCGAGCACAGCTGGTGGACGTCGAACCGGTCCTCCTTCCGGTAGGCGAGACAGCGCCG
GATGAACGCCTTGGCCTCTGTGCTAGCCTGTGGTTTAGCAGGGAACTGGACCTCTGTGGC
TTTGAGGATGGTGTTTTCCTGCAGAATATCCTGCTGTGACTGGTTGTGACCAAACGGCTT
TCGTCCGTAGAGGCACTGGAAGAAGATCACTCCCACGGACCAGACGTCCACCTTGTTGGA
GATTTTAGGTGGCTCCTTCCCCACGACGAAACACTCTGGAGGAAGGTACCAGTAGGTGCC
TGCTCCCTGTGACGTGAGGTCCATCCCGTCCACGCCGTAGTTGTCGTCGTCCATAATCTT
TGACAGGCCAAAGTCTGTGATTTTGATTTCTCCACACGCCGTACCGTCCACCAACAAGAT
GTTACCGGGTTTGAGGTCGTAGTGGATGATGGGGGGCTTGATCTCGTTGAGGTAGCGCAG
GGCGCTGACGATCTGCATGACGATGGAGCGGGCCTCCTTCTCGGACATCAGCTTGTTTTG
CTTCAGGTAGAAGTCCAGGTCGTTGCCTTCGCAGAACTCCAGGACAGTACAGAACGTGTC
AGTATCCAGGGAGAAGTAGTCATACAGTTTGACTATTCTGGGATGGTCCAGCTGCTTGTG
TATCCTGTACTCCCTGCATGCATGCTTGTGGTAGTTCTCCTTTTTCTCCTCCCTCCAGTT
CTTGTTGAGCTGGTGGATTTTAACAGCTGCGTAGCGCTGCTCAAACAGGTCAAAAGCCTT
GTAGACTTCACTGAAGCCGCCCCTGCCCAGCAAGTGCAGCAGCAGGTACCTCTCGTTCAG
GGTGGGATGGTCTTTAAATGCCGAGCTGTCCTCGTTGTTTATCCTCTTCAGCTCTCTGAT
ATGGAGGTTCCTCACCCGCTCCAACCGCTCCAGCTCTGCTTGGATCTCGGCTTCCTCCTT
CTTCAGATGTCCAAGGCGAAGCTTGAAGATCTCTTCCTGCTCGTGGTACTCGGCGAGGGT
CAGTAGCTGAGGCAGGGAGGGCTTGAGGAAGGGGTCCGAGTCGTTGCCGTTGACGACCTT
GGTTTTGCGCTGCTTGGGCTCGGAGGTGGAGGCCTTAGCGTT
>TR235|c4_g1_i1
TCCTCCTCCTCCTCCTCCTCCTCCTCCTCCTCCTCTCTGTCGCTCTCTCTCTCTCTCTCT
GTCTCTCTCTCTCTCTTTCCATAATGGGAAGCGTCAGGCCCTCCTCGCTGGGTGGGTGTT
AATGCAAAGAGAAGTCCGCTCTAAAAATAACCGCGCTGAAAATAGTTTTGGGTTAACACA
TGTCAGTGTCACGTCAGAATAATATAGTGTGTTTGCAAGAGGGCTGGCACAAAGCTTACT
CTGATTCTAACTTCTCACAGTGGCACAAAGACATGTCATCACTTCTGCCTTTCTGTCATC
TACGCTAACAAAGAATCATTTGTATGCTGTTGTTTTTTCAGATTGGTGCATTTTCATTAG
CATTAACAGCTGTAACCTGGT
>TR235|c4_g2_i1
TTGTGATATGGGGGGGGGGGGGGGGGGGGGGGGGGAGATTTTACACAATGTAGGAATATT
TCATCACAAATCTTGATTGTCCTTAATGGCACAGGAGGATTTATTAATTTAAACATCAAA
ACCATGACCACAAAGCAATCATAATGCCAAGAGTGCATTTCATAGGGCAGCAAGAAAACA
CTAAACCCTCTCTCTCCCACACACACACACACACACACACACACACACACAGAAAAACAC
ATATAGTATCTTTTGACCAGGTAAAAAATACATGAAGGGCAGATGAACTGCTTTCATAAA
AGCCACCTTGAAGATATCCTGGAATGAATGAAGACGGTTTCATCAGTGTCTGGCTTTACT
GGCTATATTCTGGTCTCGCATCCAATCACAATAAAAACGGAAGCCCAAGTCAGGACAGTC
TCGAGCAGTTATCAGTTTAGGACGGGCCCCCTTTTCAATATCTTATATCTGGTAAAGAAT
CTGCCTCATGGACTGTGCAAATCTACATTTACATGCATAAAGTAACATGGCAATTGCTCA
TTCTCTAGCTATTTACATGTGCCCTTGATTTCTGTTTCTTTGAATACTGCTTAAAAGGGA
CACTTTGCTGATTTTACACATAAAAAAAAGGTCCATTTCACTAGTCACGGTTGTTTAATA
ATTTCCACTTTGGCTTTGAAGGAAGATTGACAAAATAAGCCCCGATGACGTTTGTCAGGG
TTATCTCAATTTGGGCTCACGGAGAGCGCCTGCTTTAGGGCTAGGGGTGTGAAGGACTTA
CCAGGCAGCGAGGGTCTAATGGAAACGTGATTTGTCGCATCATGCGAAATGTAAAATCCA
GCATTTTCGGAGTTTGATACATATTAGGGACCAAACAGCAGAATGTCTCAGTCTCTGCTG
CACTGACTGACCGTTAACCATTTCAATCTCCCACTAGTTAGTCTCCCAAGTTTACAGGAA
TGCAAATACTTCTCTGTCTGCTCACAAAAAAAGTTAGTATATTCATTTAATCCCTCCCCT
CTTTTCATGAACAATAGTATGTTACTCTTATGTGCAAGAGAGAAATACTGATAAAAAGAA
AAGTTAGCCAAAAAATGTGTAGTGCCTGCTAATAACCTGATGTTACATCTAATCACAGAT
GATATCCTGACCAGGTTACAGCTGTTAATGCTAA
>TR235|c5_g1_i1
GTCTCCGACTCAGCCGCGCGAGTTAAAAGTGATGTTGTAACCCCTGATCAGACTTGACAG
AAAGAAAAGAAAAGAGAGAAAACCCTTCCAGATAAAAATTTCTGGGGTCAATTTGCACTT
CCGGTCCAGATCGTGGCGATCCGGCCTCAACACATTTTTTGGCATGAAGTACTACAGCGG
CGGCGGCGGCGGGCTCGTTCTCTGGACTGGATCGGTAGCCAAGTCCTCGGTTCCCTTTTT
TTTTTTTTTTTTTGGTTTCGTCGCAAAAACAAACAAACAAAAAAAAGCAATTCAGATCTA
CTGCTGGGTTTACAGGAATCTGTCTTAATCCATTGTTGCTCGCAACACGAGAGTCGAAAC
GTTTCAAAAAAACAAAAACAAAAGCGGCGGAGTTGTTCCAGCGCCGCGTCCGTCACATCG
CCTGCGGGAGAGTCGGACTGGACCGAGGGGACTGGATCGGCTGTTACTGTACCGCAAAAA
AAAAAAAAAAAAAGACTCGGGGACACAGAGTTTAATGTACATTTCACGTGCAGGAGACAT
TACTCACTAGCGAATACATAATAACGAGGCTTACCCTTGCTTCTCAGTGTCTCACTTTGC
TCCGTTTGTGTTTTTTTTTTTTTTCTCTCTCCCTCCTGAAAAGCTGTTCTCAGTTTGCTG
CTATAAATGTTGCTTTTAGTTTGTAACGTGTGAATGGTTCCCGCCTGGCATATGTGCATA
CTTGAACTGTGTTAAGAGGAACACTCTCCAGAGCCCCCCTCCTCCTCCTCCTCCTCCTCC
T
>TR235|c5_g2_i2
CAACTTAAGTTCCACATGAGGGTTTCGCGCATCGAGGATTTGATGTCTCCGTTTGAAGTG
TCTTTATGAGCAAAGTCTGTGCTCTGACTCGCTGAATCGAGCTAAGCCCGTCTTAAGCAG
AGGCCTCCACCGTCTCCTCTTTCTCCCCCCCCTCCCACCCGTTCACTCGGGGGACGACTC
CTTTCTTTTTATTTCACCCCCGTGTGCGTTGTCGTAGCATACTAATGGTTTACAGGACCC
GCTCTGCTGCCAAGATGATTCTTTCTATGAAAGAGAAGGACGGAGCACGACACCCAGAAC
AAGCCGATCTCACAGTAACATGTTTTAGGTGATCGTTTATCATGTTTCTTCTGTATTGTT
ACAGCAGCACTGATTGCTGACTGTTGCCGTTTATCTACATAAGTTTACCTTTTGTTCTAT
TTATGATCAGATTTGCTCAGTGACCTGTTTATTGATGTGTTAGAAATGGCCTGACTAAAT
GACCCCTTTTTGGAGCTGTTGTTGTAGGCATCTGGGCATAGCGTGAAGTATAGATGAAAA
CACTGACGGACAAATTCAAAGATGCCAATTTCTTGCAATTGATTCATTGTTTAAATGTAA
CATGTGTTTGTCTCCTCCTCTGTCCTATGCTGTTGTTAATTGAATATCTTTGCAAGAAAT
CTCCTTGGACTTTGTGATGACATTTGTCCACCATTTTTTTTTTTTTTTTTTTTTTTTTTT
TCTACTTCAGCTGTTCCCAAATGGATGCATTGTTAGCGACAGAGCAGAATTAAAAATCGG
CAAAGGTGAGAAGGAAAAGGGCGAAGAAGTGGAAGGAGGGGAGAGCCGCTCCCCTTTTTT
TCTTTTTTTTTGCGCATGTCGTGCAGGGTTGTGCCCTGAAACTCCCGACTGTGTGAGATA
ACAGGAAAGAGAACAAAACTGGAAAACGGAAAGGGAAATGGAAAAGAGAAGGAGAGGGTC
AAGAAATGGGAACGACGAAGCTGGTGGATTTCTTTATGGACTTTATTAAATAACTCCTTA
GGAAGCATTTCAACAGCTATAGGGGCGTCGAGATGACCACGTCTGAGCCCACCTCTTCTT
TAGCTCTACACCATAATACACCTCATGAGATGGCTTAGGATTTCCTCATCAAGCCACTGT
TATAGATGTTTGTTGTTCGAGGGCGGCGTCGACCAGCGGGGGAAACGGAGCGAACAGGTG
TGCGAGCGTTACGTCAA
>TR235|c6_g1_i1
ATCTATAAGTACAATAGTCATCAGTTGCAGCTCTTCCTCACTGTAAACACATGCTTCATT
GTGCTGTGCTTTCTGCAACCTCTTAGTGCACCGTTTGTGTATAATAATTCACATTTTTCT
TGTTTTCCCAAACATGAATATATTCATGCAATACCCCGTTTGAAAGCTTGGACTCAATTT
TTTTTTTTTTTTTTTTCCTACGGGATTTACAATCTGGAAACAAGACGGTTTTCTGTAACA
G
>TR235|c7_g1_i1
AAGGAACAAACAAATTTTTTGTAAAAAATTCCCTCCATTTGTAAAAACCCCCCCCCCCCC
CCCCCTTTGATAAATTTTCAACAGCATTAATGCTTTTGTGCAATATTTAAGCGTAATTTG
GCAGGATCTGAGCCCTCGTGTCTTTTTCGTAATAAATAAAAAAAGTGTGTTTGACTAAAA
AAAAAAAAGTCCGTTAGATCGGAAGAGCACACGTCTGA
>TR236|c0_g1_i1
TGTGTGCCTTGGCAGTCTCAGACGAGCGGCCAATTCAGAGCTCACCAATAATAATGTGCT
TTTCTTTTATGTATTGATCAACATTTTGGTCAGCAGACTTGAAGACCTAAAAACATTTTC
AATGATAAAAACCTCACAAGAGCCTTGATTATTTGCCTCCAGCATGGGCTTAACCAGGCT
GCCATTGGCTTCTGACTTGACACTGGGAAAAGGGTCGTTAAAATATCACAGGCCAAGGTC
TTTCATTTATCCCTAAAAAGCCTGTTCAATGCAAACTTCAGCTGCATTCAACGACGATCA
TTTCATATCGTCTTGACTTCTGCACTCCATGGCCAGCCTCTTGGTTTACTTACATATGAT
ATTCAGTGACTCCTGCTGTCTTCAAATGGCACATGATGCTCTCAAAACACTGGTCATCTT
CCATACTGGAGTGTATTGCAATGAAAGGCAGCCTCCGAAACAACTCGCGCGGCTGAGTCG
GAGACACGCAGGGA
>TR236|c1_g1_i1
CTTCATGGGTAAATTTAGAGGAATATTACAGGAACATTGATCAGCTAAGCCCTAAGACTT
GAACTTCTTTTAATCATGCCCTCCTATTTGTTTTTAATGAGCCAGAATAACCATAAGAGT
TGAACGAACTCTTGGTGATCAAACAATACAGCTGCCAGTACAAACCTGACCTGCCTCCTA
GATTAACACTGGTGCTTGAATTGTAGAATATTGCCACTGCCATAAGATAAATTTATTTAG
AGATAAACTGACATTGTCATGAATATTTTGTCTTAGCTGGGGTGTGAGGAAAAGAAACCC
TACTTCAACAGAGTGATAGAAATAATATATATAGAAATAGAATAGATTATAGAAATAATC
CCTCAATTTTATAAAATTGAAGGAAATGAGCATCAATAACTAAATTCTGTCTAATGTACT
GTGACGATTCAGGTGACCCAAGTGCTGTTTAAGTGATGCTTGACATGGTGATGGGA
>TR237|c0_g1_i1
GGCTATCAATTTCTGTGAGGTAAGATTTGTTATTCTGAAATAAAATCAAAACAAGACCTG
CCTGAAGCTCTGCTTAATAAGAAGCTTTGAAAAAGGAGCTGAATTTGAGCACTACGACAA
CACTGAAGGCACATGTAGAAATGTAAGGGAATAATCCTAATGCTCGTCAATGTAACAGAA
AAGCATCTTCTAGAGAGGAGTTTTTCCTTTCTTCTTTATGGACATGGCATATTTCAAGAT
TTTTCAGCTTCACCTCATCACTATAAATCTGCAAGGTAGAGTTAATGAGTAAATAAATAA
ATAAGTACTTTAGGGCCACCATACAGGCAGAAGTAGGGACAAGTAGCTTAAAAATTACAT
ACAAAACAAACGCTTCCTCAGTGCTTACACGTAATACAGCTCAACACAGTGCTAATACAT
TTACAGTACATCTTTGACCTTTCTCCTACCCCTGTCG
>TR237|c0_g1_i2
TCCCTGCGTGTCTCCGACTCAGCCGCGCGAGTAACACTGAAGGCACATGTAGAAATGTAA
GGGAATAATCCTAATGCTCGTCAATGTAACAGAAAAGCATCTTCTAGAGAGGAGTTTTTC
CTTTCTTCTTTATGGACATGGCATATTTCAAGATTTTTCAGCTTCACCTCATCACTATAA
ATCTGCAAGGTAGAGTTAATGAGTAAATAAATAAATAAGTACTTTAGGGCCACCATACAG
GCAGAAGTAGGGACAAGTAGCTTAAAAATTACATACAAAACAAACGCTTCCTCAGTGCTT
ACACGTAATACAGCTCAACACAGTGCTAATACATTGGCCGCTCGTCTGAGACTGCCAAGG
CACACA
>TR238|c0_g2_i1
TGGCAGTCTCAGACGAGCGGCCACCAGCTCGCGCCCCTGCAGGGAGATTAGAGACCGGCC
TACAGAGCAGCATCCCTGAGCAGTGTCCTGCTGAAGAACACGTCGGGGAGAATGCTCGCA
TCTTACATCTGGTGGACGGTCTCTCTCAAACCGCGTCTCCTTCTTAAAAGGTCGGTTCAC
CCACGTTACAATATGTAATCTCACATACGCCTGGTGGTTGAGCCATGTGGGTTCTCATTG
TGAGACACCTTTCTCCGCCTCAACTCAAACACAACAGCGGTGAATGGAGTTTTGTTTGTG
GTGCTCACAGAATTGAAAATTGATATTTAAAAAAAAAAAAAAAAA
>TR239|c0_g1_i1
TCCCTGCGTGTCTCCGACTCAGCCGCGCGAGTGTGTGCTCTTCCGATCTAACGGCTATGG
GGAAGGACTGAGACATGTGTGGGACTGAATTTAAAAGTGTCTGAAAGGTTGATTCAGAAA
CCTTAGACAAGCCAAGTGCCTGAACTTATTTTTGTGGGCTAATGTCACGCTGTCTTCTAT
TTGTTTGTCTGATGGCTGTTTTGTTTTGTTTTTTTTTTTGGAATATTCCCCACTTCAAGC
AATACAACTTGACCTGGCTTTAATTTTTAAAAAAAAGGCGTGTAAAGGTGGAGTTGCGGT
GGCCTTAAGAGCCACGCGAAGAGACGCTTCCTTGGGAACATAACGTAGAATGTATGGGAC
TCGTTCCCTTTAGCTGTTACAAATATCACATCTTTCTAGCGTAGAGTTTGACACTCTATA
GTATCTCGGTACATTCCGGTGCTCGTCTCCATTCCTCGTTACTATACAGACATGTGCTCA
A
>TR240|c1_g1_i1
CTGTGATTTAAAGGATTTTAATAATTTACAACACAGTCAAAAATAACTTCCTCAATTAGT
AAAACAGGTGGTTGTCTGTTTTATTCATACAGTCATTGATAAGTGGATGATCCCTCTCCC
TTCACATTGGAAACGAACTGACTGAATGAGCGCAGCACACACTGTGTGATTCAACCTTCG
TTCAGTGTAGGTTTGTTTTGTGTTTGGCAAAATGTGCAAAGGCTGCTCACACTGACATGA
AAGTCAGAGACTGACTTAGAAGTCAGGCCTGTCCTTCTTCAGCTTGCTGTAGTCCATGTT
GATCCTGAAAAGTTTGTACTGCTGAGTGGGCTCCATTTTATTCCAGGGCTCGGGGTTGTT
CTTGCGATCCCATGAGACGTCTGGGTTCTTCAGTGCCAGCCGACCCAAGTACATCATGCT
CATGGTCGCCCCGCCACCAATGAAGACGAAGAGGGGGATAAGAGCTGGGTGGCTCTTAAG
>TR242|c0_g1_i1
GTGAATAAACTACGGTGGAATCATTTTCACAGCTGAATCATTCCTTCACAGGGCCGCTGA
AATCTTTATTTCAGTCAAGTCTTCTTCGTCTGCTCAAACTGTGCGTTTTGTTTTTTAGGT
GTGAGTCATTCTTCAGTCTTCTAATAAGAGGCCGGCTGCTGCTCGGGGAAAGCACCTGTT
TAACATCAGGGCTGAATGTAAACCTGTTCAACGGTCCTCCGATATTCAATCCATGAAGCT
ATTTGAAAAAAGTGTTTGAAGGCGCTGAAACTAAAACTGTTTTG
>TR243|c0_g1_i1
GCCTACTTGGGACTCGTCCGACCGCTCCTGAACAGGAAGTGGGGGGTCACATCATGCAGG
CGCGGAGCAGCAGGGGAAAAGTAGGCACGAAGAAACTTTAGATGGTGCCCACGGGATGGG
ATGGACGTGTATGACGTCCGCCTGCGGAGTCTCTCGCGTTTAAAACGTGTGCACACGTGA
CGATGAAGAGACGCTCCGGCGAGGGGAGAGCAACGAGGGGGAGTTTATGCACGGAGGAAT
GTGACAGAGAGCCGAACCTTTGCAAATA
>TR244|c0_g1_i3
ATCGTAAGGGCTGTAGCAATGCTAGTGGCGTTTTGGTTTTTAAGGGATGGTCCGTCAGTC
AGTCCAGACTGAAATATCAGGACTGACTGCCAGGAGAATTTCTGCAGATATTTCAGTTCC
CTACAGAAGAAATTCTAATGACTTCTGTGATCCTCTGACTTTTCCTCTTGTGCCACCAAA
GTTTGCACATATCCAACACCTTTTTGATGGATTGGCACAAATGTCATGTTAACACGCTAA
ATGAAACGGTTATGAACATTAGCATGATAGCGTTGTCATTGTAGCCATGAAAACGTTAAC
ATGTTAACATTCAGCTCAAAGCACCGCTGTGCCTACAGTAAGAGCTTCACAGAGCTGCTA
GCATGATGGTAGATTTAAATCCTCTTATGATCCATTGTTTATATCTAGTTCACATCTTAG
TGAACTGGGAGAGGAAGGCATTGTTTCAGCTGTGAGGCAAAACCACAGAGAGGCTTGTGC
AGTTGTGGGAGTTTTGGTTTGATGTGCTCATTAGTGCTTCAGTATGGAATGATGTTGTGG
TGCATTTGTGATGCTGAAAACTGCAGCTAGTTAGCTAAAAATACTTCAAAACACTGTGCC
ATTCCAGTATATGCTGTACTATATTTGATATTGTAAAGGTTTGAATTGGGACCAAAAGTG
CTTTTTTGTGAATAAGATCTGAGCCTCCACTAGTACGCCACAAATAAAAGGGCTACTCGA
GCAGTCAAGGGCAGTGTGGATATTAGCTCTTCATGAAAATTATGAGGAGTATGACGATAG
TGTTGTAAAAAAGTTCAACATTTCACAGTAATTAATCTCTGCATCATCATCAAATGATGG
ACAAATGCGTTTTTCTGAATAATAAAAAAAGAGAATAGGCAGTTTTCAACAGAAAATGAA
TCTGCCCATATAAA
>TR244|c0_g1_i5
CGCTGTGCCTACAGTAAGAGCTTCACAGAGCTGCTAGCATGATGGTAGATTTAAATCCTC
TTATGATCCATTGTTTATATCTAGTTCACATCTTAGTGAACTGGGAGAGGAAGGCATTGT
TTCAGCTGTGAGGCAAAACCACAGAGAGGCTTGTGCAGTTGTGGGAGTTTTGGTTTGATG
TGCTCATTAGTGCTTCAGTATGGAATGATGTTGTGGTGCATTTGTGATGCTGAAAACTGC
AGTGGCCGCTCGTCTGAGACTGCCAAGGCACACA
>TR244|c0_g2_i1
GGTGAGGGCTTTGGAGCCGTAGAGGAGGATCTGTCTGTACAGGCGCTTCAGGGCAGAGCA
CACCACCAGAGCATCAGAGCCTGAACACCTCTCTCTTTCAATGACTTCATGCAGTTTGAG
AAGCCAGGGCAATCTGTCCTGGTCTGTGAGTGGTTCACCACGAGCCATCTTCTCAATGTT
CTCCTTCGGGTGGAAGTCATCCCCTTCATGCAGGGGCCAGCCCAGCTTTTCTGACAGAAA
GGTCCCCAAGGTACTTTTTCCGCAGCCTGAGACTCCCATTATGATGTAGATCATCCTGCC
TGTGGATCATGGGACACCTGAGGGCATTTCCTATCCTGACATGGATTCAGGAAGAAGAGA
GATACCGTTATAATGAGCAGGCAGGGGCACACAAAAACATCTTAAAACTTTTTCAACCGC
TAATTGAGAGAATGTGAAATTAAATGCTGCTGCTTTTCGCGAAAAAAGAAAATCTCTTGA
TTCTCATACTTCTCTACTGTCTCTCAAACAAGCACCAGTCTACCTCAATGACTTGAACTA
TGGCCGCGGGTTGTTTTGCTAACGTACGT
>TR244|c0_g3_i2
CTAGCATTGCTACAGCCCTTACGATGGCCTCTCTTTTGATCTACTGCGGTGGTTGAGGCA
TTGGTGACGACCTGAGGCTGCTGAGATGCCTCTCAACCTCCATGGCCATATCAGCGATGC
TCCTCATGATGTCCAGTGGCAACACGTTCTCCTCATCTGACGGAGGCTCGAGAGCATCAA
ACTGTGACCGCAGCAGCTCTGCTTTCATGTAATGCCCCGTCCGCGCCACCATCCTCTGGT
AAAGGAGATCGTAGTCACCGTACAGGAAGAGAAAAAAGA
>TR245|c0_g1_i1
TCACTGCTCAGTTACATGGTGTCTGTCTTCTCGTGTCCTCGCAGGTATCTCCTCCAGCCC
AAAGGGAACGGCAGCAAGTCCAAGTCTGATGACTTGGGATCTTTGCGTTTGAAGCTGACC
TACATAGAAGACACGGTGCTGCCATCTGCCTGCTACACACCACTCTGCAACCTGCTGCTC
AAATCCCCTGATGTGAAGCCCAACTCGCGCGGCTGAGTCGGAGACACGCAGGGA
>TR246|c0_g1_i1
TTTTTGTTATTCTGAGTCTACCAGGTCCAGTTCTGCTTCTCTCCTGCTGACTGCTACACG
AGCTGCTTGCATGACAGCCTTGATAAACAACCGGCTGGAGTGAGAGAGACCACTGAAAAC
ACACAGGTGCACGCTGACTCCCAGCGAACACAAACACAGAGAGGCATAGACGGCTCAGAG
AGGCACAGTATGAAACGGCTCCTTTGCCAGTGGTTCCCCTTATGTGG
>TR246|c1_g1_i1
TGGCAGTCTCAGACGAGCGGCCACCAAAGTGCTGGGCAAAATTTGACCCGAGGAAACGTG
AAGGGATCACCGGAGGATATGAGTGTCTGCACCGAATTTCGTGCTTCGTTGTTGAGACGT
TCACCCTAAAACCACAAATGTCAACCTCGTGGTGGCACGAGAGGAAAAAATCATCATAAC
CTGAGTCATAAGGATACATCGTCTGGGAGCCATTACTGTCTGTG
>TR246|c1_g2_i1
TCCCTGCGTGTCTCCGACTCAGCCGCGCGAGTCAGTCTCAGCATGTGCCATACTGATATC
CATGGTGCCCAGAGGAGGACTCCTAATGACTCTGGTGTTCCCCCGACTTTTCACCTATAG
CGCCACCAGCAGGTAAACGTTTTCACTGATCGAGTGAAATACCTCCTCATCTATCCGGTG
GACTATCCCAACATTTTGCACAGACAGTAATGGCTCCCAGACG
>TR246|c1_g3_i1
AGAAAAAAAACTCAGAGCAAAGGAATTGTGTTTGGAGAGTTTCTGCCTCCATCTTGAGCC
GAAAGAAATCTGAGGAACAAACTTGCCGAGCAGGAATGGACTGTCAACAAGCAAACTTGG
GTGGAAAAGGGTGGCCGCGTGAACTTCCGCAGTGGGTCGAGAGGACGAGAGACCACGCTT
CCACCGGTTTCTTGATTTATGCTGAAGCACTGGCCTACACTACTCCTAAAGCCTGAATCC
GTCTGATTCCAGAGGATGTCTGACCATCAGTCTCAGCATGTGCCATACTGATATCCATGG
TGCCCAGAGGAGGACTCCTAATGACTCTGGTGTTCCCCCGACTTTTCACCTATAGCGCCA
CCAGCAGGTAAACG
>TR247|c0_g2_i1
TGTGTGCCTTGGCAGTCTCAGACGAGCGGCCACTCACCCTGCCATTTTCTCTCGGTATAC
TGCAGGACTACACGGCAGCCCTGCTCTTTGGATTAGTGATCAGCTAAGAGGGCCACAGTG
GAGCCGCGATCAAAGGTCCAAAGAAAAGCATGGCTGAAAGGTCTTTTCAAGCCATGGCAG
CCTTATCTACTCCAGAGCATGAGATTATATGGTTGTGGTCACGCATCATGCTGTGATCAG
CAATAAACTCAACAGCCAAGCAATAAAAACTGAAGTGCTTTGCGGGAAAAGCCAGATCCA
AATAGACTTTTTTGGGGGCTGTCAGCAACATAAACTGTTGCCGTTATGTTACTGAACTGT
GGTCAGCCGTTACCTCTTCTGAGGCACACGGACGTGCCGCCTCGGGTCATAGAAAACTTC
ATTCTGACAGGCTATCGCTTCCCAAACTACAACTCGCGCGGCTGAGTCGGAGACACGCAG
GGA
>TR248|c0_g1_i1
TTATTGGAAATAATACATTGCTGCACATTTTCTACGTATAGTAAGTTGTCAAGTTGTTGA
TTTACCAAGAATTCCTCACACTGACAAAGACTGACATGGCAAAGTCTTGGTGGGACGCTG
TGTTCTTGAGAGTGAAAAACGATGGATGATGAAATCCTTGGCTGACTGAGCACTGGACCA
CTCCTGCCATGCAGCCTTGTAATCCTGGATAGA
>TR249|c0_g1_i1
TGATGGAAAATCATACATATCATGTTGATCTGAACCAAAATTGAGCTTCTATGCGTGATG
GTGTGACAGAGTTTACCGGTTTTTGATTGATGGATTACAAATGTCACTTATTGGTGCAGT
GTCTTTCACCTCATACATAAAATTATAAAAGCCAGGTATGGTCTGTTTCTCTTTACCCAC
CCATATTTACATATGTACAGTAATTTACATTTTCTATCTTGCAAAAGTGATATCTACCCA
TCTACTCTTTCATCCCAGGGCCCAAATGACAGTCGCAG
>TR250|c0_g2_i1
AACGCTATAGGGTCACCACTCGATCCTCTTCGCGTGCATGCATTTACCATGAACAATCAA
AGACGGTCACAAGTTTCTACACTTGAGTTTTCTGTCTTTGAACTCTCAGGTGTTTTATTA
CACGCCTGCAAATATTTGTCATGAGAAGTGTTATGCAACGTGACAGCCATATCTGAGGGG
TCCCTCTCAAACAGACCTGTGACACTTGAACCCTTAACCCCTCTGTGCACATGACTGTCT
CACTGTTACAGACTAGTACTGATGAAGTAGTCGGCATGCTTCAACTGGAAAAGAGACCAA
ATTAAGTACAAAGATGCACACTCAAGTCATTTTATTCAGATTGTCGTGTTAATGAACGCT
TCTGTCCCACATGCAGTGCAAAACGGAAATCAAGGAGCTGTTGTACAAAACAGAAAAGTG
CATTAATTTCCTGTACTCTAATTGTGAAAGCAGTTAAGTTAGTAACACAAGTCAAAAGTG
CGGACTCTACAGTATTTGCTTTTAGTTTGAAATTGCCACACAGGTTTTCAGCGTCACATG
AGGAACCATTTGCTGAGCCTGAGCACAAGCAAACCAAACCGGCCCTTCACTTATCCTGGG
CTTAAAAAGTTCACTGTGTCCACAGCGTACCTCAACACCCAAGTCTTTTGCCAAAAGCAG
TTGGACTGACACGGCAACCTCTCTTTTCGTCTGTGAGTTACGAATTAGAATAAAAAA
>TR251|c0_g1_i1
AGTCACGGTGTTTCAGTCAGGTGTCTGAGGGAGAAGTGCCTACAGCATACATGAGTTTTA
AATTGACCAGAAAAGCAGAAATAATGGCGGCAATATGCAGTTTTTCAATCACAGTACATG
CAAATAAGTTACAGAAGCAAAAGCAAGGTCTGCATTGAATGATACAATGACTCCATGTCT
GTGATACCTAGTTATTACGACTTACTGCTCTGAATGTTAACCACCAGCATGAACACCACG
ACAACTTTATTTCAATTTGAGTGCCATTTTCAACCATGGGGAATAAAAAAAGCCAATACA
CTTTCTATAAACATTTATTTATCTTTATTAGCCAGAGGTAACCAGCTCAGACAAGGACTC
CATATTGTTTCAGAACGTCTGTGTATTTTGCGATCTTGGCCTCAACGTTCTTTTCTGCAA
TCTTGGTCAGCTTGTTCACTGTCTTTTTCTTGGCGTAGCGGAGCTTGGCCTTCTCCTTTC
TCTTCTCCTCCAGGGTGGCTGTGATGGCCTGGTACTTCCAGCCGACCTCGTGCGCCAGAC
GCCCAAGGAGGGCAAACTTGCGAGTGGGCTTCAGACGCACTATCTTAAGAGCGGCTGGAA
CAACCATGCGCTTCCTCTTGTCATAAGGTGGGGGGATACCGTCGAACACCTTCAGCCTCT
CCAGAGCAGCCTGACCTCTCTTGGTTTTGTGGGGCAGCATACCCCTGACAGTCCTCCAGA
AGATCCTGCTGGGAGCTCTGAAGTGGTACGGTCCACGGGAGGGGTTGGTGTTCATCCTCT
TACGCAGGAAAGCCAGGTACTTCAGCTTGTTGCGGTAGAAGTTGCCAGAGATGTTGATGC
CTTCGCATCTCACCACCACCACTTTGTGTCCCAGCAGAACTTGTTTAGCCACAAGGGCAG
CAAGCCGGCCGAGTAGATGGCCCCTGCCATCAAGCAGCAGAACCTTATTGAACCGGTCCG
CCATGATGTGCGAAAAGCCCCATAGCGTTAGATCGGAAGAGCACACGTCTGAACTGGCCG
CTCGTCTGAGACTGCCAAGGCACACA
>TR252|c0_g1_i1
CACACACACACACAACACATTTACAAACGGGAGGAGACGGTGTGCTGTAGCAGCTTCTGA
GAGCAACCATTATCATACTCATGGCCAATCAAAGGGCTGCCTCAGGAGTCTCGTTACCGT
CAGCTTTTCAGTCAGATTCTCTCCAGTCAGCCTGACAAGATGGCGGTCTGGCTACATGAT
CGGGGTGGGGGAGGACTGAGGGGCTGCTGTCACTCCGGTTATGAGCAGTGAGCTATATAG
ATGCTGCACCTGTAAGGCAGTGAGCACTGTGGGCCCCGAGACCGGCCCTGTGACATTCAG
TGCAGCGAGTAGGCGTGTCCCATACAGACTGACAAATCTGAGACTTGTCAATGGAGCCTC
TTAAAAAAAACAAAAACAAACGCATTGTTGTAGGATCACTGGCCAGGTGACAAAACTGCA
GGAATTCAGTTGCACACCTTTCACCCACACAAAAAAAATCAATAAGCAATCAATGACAGT
CTACGGATTATGGGTAAATATGAAGTCACTGTCATGTTTTCAAAAAGGTTGCTGCAATTA
TTTTTAAACTCGAGCGCCAATAACGGCAGAAAAT
>TR252|c1_g1_i1
CGCGACGCTTCCCCGGGACTGCCGACAGCCAGGCCGCGGTCCCTCCAACGTGTATCCGCT
CAGAGAGAGAGAGAGAGAGAGAGGGAGAGAGGAAGAGTGTGTGTGTGGGAAACTGTGTGT
GTGAACATCAAGCCCTTATCTCTGGTTTAGAAACCTGAACACAGTAGCTGGAGAATCCCA
GTAGAAAACCAGGATCATGTGACTGAACGTCTGATCTAGATTTCTGATCTTCATCAGCTG
AAGCTGCATAGTAAATTGTCAGTAAAACAAAAAAAATCCATTGATTTTTTTTGCTGTTGT
TACCCATTGATCCATTAAAGCAAAATCCACTACAGCAAAGTTTAGACTGCCAGAACCAAA
CTGTCTTCATCCTTTTGCAAATGATCAGAAACCTTGATACTGCTATGATCACGTATACAC
AGGGATGTGAAGGGCTAGGTTTCCCATGTTCCACATGCATCATACTTGGGGAAAAAAGGA
GCCTCAAAATCACAGTATTAATGTGCATCTTAACGTACTGAGTTTTGTGTGTGGATTTCT
CAGTCAGCTTGATGAACTTGATGAGGTCTGGCCACATGACACACTACCATCTAAACACCC
CTTCCGACGTCAACACACTGCCCTTGTGAACTTTATCATTCACCAATGAAAACACCCTA
>TR252|c2_g1_i2
ATGGTTAACTATAAGTAACTTTTATTATTTCTTGCACCTTTTCAAAACTTTGTAAGGTAT
TACAAACAAAACAATAAATTAAGTGGTTCAAACATAAATGCTTACATTCCACTCTAAACC
CTCAAGTCAATATATAGCTGAAAGAACTGTGAAATAAATGGAAACAAAATCATATAGCTA
TTGAACAAATAGTGATTTCAGATAACTTTACATATTATGGCAGATTCTCCACAATGTCAT
ATTTCAAACGGGGCTTTTTTATTGTACAGAGCAAATAGTTTTTAGCTAAAGCTGAAAATC
CAGCTTTCATATTAACAGTACTCTTACTTGTGCAGTTAATACAATAGCATCCCACTAAAT
AGCAAACATAATTATAAACATGCATAGTCTAAAACACGCAGAAATCAAGCCACATGTATA
TATGACCAAGGGCAAAAATATTAACAGCCAAACCAGCTACCATATTTAAACCAGTGTCAC
AAAAGGAAAAGGTTTAAAACACATTTAATAAATAAAGTGTGAATGCTTGTATGTGAGTGG
CCAATGCACTGCAGACTTGATTTATGGCAAGAATGTTAATGATTTCTGTGACAGAAAAGG
TTCACCTGCATGCAGGAAAATAAAAGACAAACAAACAAAACAAAACAAAACAAACACCAA
GACATGATCATTCAAAAGCTGAGATGGTCCTGATTGAAATTTGGATTCAGGTGTTTAAAA
ATGTCAGCTCCATTTGGTCACATTGTCCATCAGATGAGATATAAGACAAGTGTAACACGT
CTTTAGATCTTTAGATCATGGTAGTAAAGTGGTTGATTAACATGCAGCAAGTGTGGACTG
AATCGTACCACCAAGACTGCGCATCAACATTCAAATGTAACAGATACCTGCAGACATATC
AGACATATTTAAAGACAGTCATAAATCATTCAAAGGGTCATTATTAGCACATGTCAACAG
AAAAAAGTTTGACTACATCCATGGCGGAGCTGTTTGTCTCCTTCAGGTAGAGACCAAAGA
TGACTCGTTAGTTTGATTGTAAAAGTTTCAATTTAACATTCACTAT
>TR252|c2_g2_i1
TTTTCTGTGATTGTTCAACATTTTGATTAACTACAGACTACAATAGAACTACAAAACACA
ACTAGTCGTGGAACCTCAGTGAAGAGTGAAGAAGACCAAATAGCACAACTAGTCATTTCA
ACTGTTTTATGTAGTACGAGAAAAAATGCATACATCTAATTTTCAAAATCGCATTAAGAT
TTTTTTTTTCAGGAAGTTTCCCTGCAGTTTATATCTATGTTTCAGCAATACAGTTATGTG
TGAGAAAGTGCTGGGTTTTTTTTGACATTTTTTCTGACAGGTGTGATGTTATTAATGAAG
GAATGAAGATATATTGTCCGTTTAGGGTATGTGCTTTGAGACACAAGATTATTTTTAACT
GCTAAAACTGTAAAACTGTATTTACGCAAAACTGTTAAGTGTAGCAATCGGTTATCTGGG
GACTAATTGAAGGGACCTGTTTAAAAAAACGTGTGAATATTAGCTGTTATCAGATTCTCA
GCTCTCAAGTATTGATATCAGTATTGGCTTTATTTTACCATAGTGAATGTTAAATTGAAA
CTTT
>TR252|c3_g1_i1
TGGCAGTCTCAGACGAGCGGCCACATATGTCTGGAACATTGTCTAAATTTGCCCCCAAAC
ACGTGATGTCTTAAACTGTACAAAACAAAAGAAAGGAAATTCAAATACACAAGTGTCTTT
TACGCTCATGTGTGATCTAACAGCATCTTTGTGAGTTGAGGTTTGATGGGTGGACAGAGG
ACAAGCGACGAGGAGGAAGATGAAAGTGAAGGAAGACGTGAGCTTATATTACAGCAAGAT
ATGGACAATGGCACTATGGATACTGCAGTTATTATTATTATTATCATTATTTTTTTGACA
TTAAG
>TR252|c3_g3_i2
CTGAATCTAGGCTACTTTGGCAAACTAAAAGCACCGCCACAAATTATTAGTCACTATGGG
TTCAAGATACAAACATTAGTGAGATATAGAGAATTTTAGTCCAGATTTTCTCTCCCCCGC
AATCTGTCAATCTGCTCTGCTGCAGCCTGGCACATTGAGTGCTTGTGTTCATGCATTTCA
GTGTTTGAGTCCGTGTAGGTAGACGGAGAGGTAGTGTGTATGGTTGAGGAGGCCTCCCCA
GTGTGGTGTACTAATGGCCTAGTCACTAGGAATCACAATGTCATGAAATAAAAACAACAA
ACCACAGCCAAACAGCTATAATCATGATGTACAGACAAACAAAACAAAACAAAACAAAAC
AAAAAAATCTCATACCTCTTAAATATTCAGAAGGAAATAATATGTGGCGGGTCTGACGGC
CACAAAGTTGCTACATATGTCTGGAACATTGTCTAAATTTGCCCCCAAACACGTGATGTC
TTAAACTGTACAAAACAAAAGAAAGGAAATTCAAATACACAAGTGTCTTTTACGCTCATG
TGTGATCTAACAGCATCTTTGTGAGTTGAGGTTTGATGGGTGGACAGAGGACAAGCGACG
AGGAGGAAGATGAAAGTGAAGGAAGACGTGAGCTTATATTACAGCAAGATATGGACAATG
GCACTATGGATACTGCAGTTATTATTATTATTATCATTATTTTTTTGACATTAAG
>TR252|c3_g4_i1
GTTTGCCAAAGTAGCCTAGATTCAGGCAAGTGTGTTTTGTTGGGTTGCAGCTGAATTGTT
CCTGCATTACGCTATGTTTTTTTTACACCATACTTTTGAAGCAGCAGCAATATGGTACTG
TATTTAAAAAGATGCTCCACCAACGTCCCCTGGAGACGCCCAACACATGCCTAATAATCA
GGTGCCAAAATTCAGCACTGCTTGCCACGTGTTTTCCACATTGATGTGACTAGCAGGTGC
TCGTGTGTTATTCGCAACGATTAGTATGGCCTGCAATTACCATGGAAGGAGTGTTGTTCA
GATGGCCTCTTTAAGTGCAAGTATGTTATTGTTGTTATTGATAATCACTTGATCTGGGTT
TATTTTGTAACATGTGGAAATAGTTCAAAATTGAATTTTTTTTATATATATACGTATATG
AATATAATGCTGTAAAGTGCAGTCATGAATTACGAGATTTCTCTTTCACATCAATACAGT
AAAAAGAATAAAACCACAGTGAAATGAGAAAA
>TR253|c0_g1_i1
GCACTGGGAAAGATCCAATTATACACCTCAAGATTAAGATAATTTCGACTTCTGCCATTT
CTCTGCCTAGATTTGGAGATGTTGGCATAGCTTGACGTGATCCCCGTGGACCAGCGCGCT
CAGTGGATAATTTATGCATTCCCCTTCGAACCAGAAAATAACAAAACCAAGCCTTTTTTT
GTTCTGCTCCCAAACACTTGACATTTGTAAGGTTCAAAAAGGGATATCTTCATTGCGACT
GACACGTCTCGCCTCCGGGGGTGACCCCAGTACTGGCGA
>TR254|c0_g1_i1
ACAACAACAACAACAAAAAAAGCCTCCGCGTCAGTCCAGCTCTGAACTAACTATCTCAAC
TGAATTAGGTCACCGTGCCACCTGGAACGGCCAGTGTGCAGCCGTGCGTGAGCGTGGCGG
CGTGAGCCATGGGGAGGACTTTTAAGCGCGACGCCACCGCAGCGGGAACTTGTTCTCTCT
CTCTTCACCACCAAGGTAAATG
>TR255|c0_g1_i1
TGTGTGCCTTGGCAGTCTCAGACGAGCGGCCAAACTCACTGACACTCTTTGACTTGCAGC
CAAACGGGAGACTATGGTAGGAATATGTGTTTCATCTATCTTTGTTCATTGAATGATGTC
AGGACCAAATTTCACAAAGTGCCAAGCTGACTCACTCCTGCAGGAGGACGGCGGCGGGGG
TGTGCTCAGGGATAGGCCTGTGTCATGTTTGGACAGATTCGTGTAGAGCATCACAGGAGT
AAAGACAAACCACCAAACTCACCCAGTGTGTCCTGACTGACATTCAGTCGAGGAATCCAC
CAAAGCAGACCATGTTATTGTTTCATAAACTCGCGCGGCTGAGTCGGAGACACGCAGGGA
>TR256|c0_g1_i1
GTGTGAAGTTTGGTGTAGGATGTTGAGTGTGAGGCGAGTTTCCCTGTGGTGTCGTGTTGT
GTTTGTCTTCTTGGATTTCTGAGGTGGAGATGAGACCCACGTTCTTCACTGGCAGCACTG
GAGGCTTTTTGGCCCTGAGGACAGACTCTTAGGCAGTGTCATAACTAAAGTGGGGACACA
GAGGCCATATCCCGGCCTGTTCATGGTTTT
>TR256|c0_g2_i1
TCATTTGGTAAATTAAAAAAGGGTCATCGTTTTCATACAAGCAATGATGGAGACCCAGCC
CCTGGTTTTAATTAATTAATTAATTTTTTTTGTTGGCCTTGAAATAGTCAAATCTAAGTA
CCGTATACACCAGCACCTGTCAAACGTGAGTTTTTAAACTGTTGAATGTAAACTCCCAAA
TTTACAAAATGGAAAGAAAGGGAGGAAAAAAAAACATGAACAGGCCGGGATA
>TR256|c0_g4_i2
TCCCTGCGTGTCTCCGACTCAGCCGCGCGAGTATGACTTCAATTAAAGGGGCTGCAGGTG
AGGAATACAAAGTAAAACAACCAAACCCATCAGTCAGTTTACCTTAGATTGAGGGCCGAG
CGGCACCATTGGTGTGTACATGTGTGTGGATGTGGCCACCCATGGCACAGAGATTTGGCA
TAAAGAAAAGTGTCCAGTTACAACCCTGTTTGTCAGTAGTATTCATGCATCATGGGTTTC
TGTCAGTAATCACATGGTGTCAGGTGTATTGGATTGATGTGTAATATAAGAGTGTAGCAG
TCAGTGTGAAGTTTGGTGTAGGATGTTGAGTGTGAGGCGAGTTTCCCTGTGGTGTCGTGT
TGTGTTTGTCTTCTTGGATTTCTGAGGTGGAGATGAGACCCACGTTCTTCACTGGCAGCA
CTGGAGGCTTTTTGGCACTGAATTCAGACTCTTAGGTCGTGTTGCTTACTCCATCTGGCC
GCTCGTCTGAGACTGCCAAGGCACACA
>TR256|c0_g5_i1
TCATTTGGTAAATTAAAAAAGGGTCATCGTTTTCATACAAGCAATGATGGAGACCCAGCC
CCTGGTTTTAATTAATTAATTAATTTTTTTTGTTGGCCTTGAAATAGTCAAATCTAAGTA
CCGTATACACCAGCACCTGTCAAACGTGAGTTTTTAAACTGTTGAATGTAAACTCCCAAA
TTTACAAAAAAAGAGAGGGAGAAAAAAAACCATGAACAGGCCGGGATATG
>TR256|c0_g6_i1
GGCAGCACTGGAGGCTTTTTGGCACTGAATTCAGACTCTTAGGTCGTGTTGCTTACTCCA
TCCTAACAAAATAGTTTGATTTAGGACATACAAAGTTGAGGAGTGGATCTAGGTCATGGT
ATGTGGAGTTAAATTTAAATTTTTAAAAACACAGGTCCAGAGTTAAAGCTCTACTCTTAA
ATTATTTGGACTTTTCGTATTGTCTTACTTCAAACCTTAACATGATCTGAGTAATAAGTT
CTTTCTGTTCTTCAAACACAACTCTTTAAGCATATAATGCATCGAA
>TR257|c0_g1_i1
TGTGTGCCTTGGCAGTCTCAGACGAGCGGCCAGTTCAGACGTGTGCTCTTCCGATCTAAC
GGACTTTTTTTTTTTTGCAAACGAAGACACAAAAACCTTTAATTTAAATAGGAGAAAGAA
AAAAAAATCACATAAAAAACTGTACAGAACATTGAACATCGACTTAAAGTTCTTAAATAA
AAGACCCCTCTCCCAAAAATAACTAAAAATAATAAAACGATAAACAAAGTGGGATGGTGT
ATGATACATTTTGTGCAAAAGAAGTATTAAATCGATTCTTCCCAAACTGCACATTTCAAT
GTGAAGAGTGCCTCTCTCCACTCAGCTCTCCCCTCTGATGGGTAAACACAAGAGTCCCTC
CCCTAAACCTCAACATAGTGTCTTAAATGTAAAAGAACCCAAAATCCAATAATAATAAAA
TAGATTTATATTTTAAATATATATTTATATACGAAACATGCTGTA
>TR258|c0_g1_i1
AAAAAAAAAAAAAAAAAAAAAAATGAAAGCAATAAGCCCCGTGCGGTCCTTCCGGATAAA
CAACGCGAATTTATCAGAGCACTCCTTGGGAATCTCTCGGAGCAAGACCCCGGTGGATGA
CCCGCTCAGCCTGCTGTACAACATGAACGACTGCTACTCCAAGCTGAAGGAGCTGGTGCC
CAGCATCCCCCAGAACAAGAACGTCAGCAAGATGGAAATCCTGCAGCATGTCATCGACTA
CATCTTGGACCTGCAGATCGCGCTGGACTCCAGTGTCGCACTAACCAGCCTGCATCACCC
CGCGCGGCCGGGGCAGGCTCCGTCCAGGACCCCCCTGACCACCCTCAACACAGATATCAG
CATCTTGTCATTACAGGTAATTACACCGTCGCGAAACAAGTCCCCTAATTGGGAGAAACG
ATAGCCTGGTGTGTGTTGTAGGTTTTTTTTTTTTTTTTATTTGTGCGCATAGCCGGTGCG
CCTTTTTGTAGCCGATGCGTAACTCGCACAAAATGGCTTGTTGGGAAAGAAAATGGCATG
TTTCTTTTTCTTCCTTTTGTACAGAATCATATGAGGAAGAGATTCGACCTACATAACACT
GTTGCGGCGCCCCGACACCTCAATCGGATGCTGTGTTTTAAGAAAAAAAAAAGTCCGTTA
GATCGGAAGAGCACACGTCTGAACTCGCGCGGCTGAGTCGGAGACACGCAGGGA
>TR258|c1_g1_i1
AAACATCGACGTCTGACCACCTCTAGTAGGCTTAAAGGGGGGCTGTGAAAAGTTTGTAGG
TTTTTTTTTTTTTTTACTGGCTTTGGTCAAATACTGTCAGTAAAATTTGACTCTGATGAT
GGTTTTCGGAGCTGAAAAGCCAAAACATCAACAGAAACTTCCAGGCCTTCTTCTGCAAGG
TGATACTCTTGACAAAAAAAAAAAATCATCAGCGTCTCTGCAGCATGCAAGGAGTTTATT
TAATGCCGGCTTGCTGAGCGTGCAAGAGAACAAAAGGCGGATTGTGTTGCATGAATAGTT
TCTCCTTTTGAAACCTGTCCTGCTGTAAAAAGTTCCTACCTGTGCGCGATCCATCATAGC
GGACGTAAACTCAGCCTGATCACAGCTGCCGTTCCTCATGACGGAACGTAAACCGTAAAC
GTTTCACGGCTGCCCTTCAAACCTACAGGGGGCGAGTGTAGACTTTTGGTCGGAGTATCA
CATTAAAGCTGACAGACTTTCTGCTCAATTACAGTTTATTAACCGTACGCACACCAGAAG
CACAGCAGTGCCTTCAACCTTTACCGTCATTCTGGGTTTCTCACACACACTCTCACACAC
ACACACACACACACAT
>TR258|c2_g1_i1
TAGTATCTGCCTCACAGCCAGCAGTATTACGTATGCATGTGTGAGTGTGTGTGTGTGTGT
GTGTGTGTGTGTAGGGAGGTGTTGGAGTCTGATAAGAGTGTTGTAAGGAGAGACGGAGAT
AGTGGGAGGAGGGAGTGGTGGTGGTGGGGAGGGGGGTGCCCAGACAGACAGACAGATGGC
AGCTGACAAATGTTTTCAGACTGGTGGAGGGCCCAATTAAAAGGTGACTGCTTTGACGGT
CTGCTTGTGTGTGTGAGTGTGTGTGTCTGTGCGTGTGTGTGTGAAGGAATGAGTTTGCTC
ATGTTTGCCGAGTGTCAGAATGACGATGAATTTGTTCCTGACAAATACACGAAAGCATTT
TGTGAATACACTTTATTTTGAATCGATGTTTATGATTTGTAATAAAAGAAAA
>TR258|c3_g1_i1
GTCTCCGACTCAGCCGCGCGAGTTGTGCTCTTCCGATCTAACGCTATGGGCAGGGCGTCA
CCTTTGCTCCTCTCTGACTCTGTGGACCACTGAAAACGACAGTCAGGCTGGTGGTTTTCG
GGGTCTGACCACACTCGAGCTCCGGCCTCCCTTTCAGTGGGAGCAGGAACTGAACTTCTT
TTAATACAAGGGACCAAGCACGAACCAGACTTTTTATTTTTTTGGGGAAAAAAAGTGGAA
TGTATTTTTAAAGGGCCACATGCTCATGTGTTAGTCTTGGCTCTCCTGTGGACTTAATGC
AAAATACTGAGCTTTGAACTCGAGTCCCTGTGAAGTGTATTCCTCGTGCATTTCCCCCTG
CTGTTCTTGTTGTCATTTGTAAGCACTTGAGGTGTGGCCGCTTGTCTGAGACTGCCAAGG
CACACA
>TR258|c4_g1_i1
GGAAGAGGAGGGAAAGGAAAGCAAAATGGACTACATAGCCTGTTTCCCCCCCCCCCCCTC
TCCTTGTTGAAGTCTTCGCTTTTTTTGCGGAGGTGGGAACGTGAATAGAAAAGACAACTT
GGTTAGTTACTGTAAAAAGTTTAGTCTTGTCTTGTCAGAATTGTTGGCACATGAAGGACT
GGACGTTGTTTAAAAAAAAAGAAAAAAAAAAAAAGTCCGTTAGATCGG
>TR259|c0_g1_i1
TGTGTGCCTTGGCAGTCTCAGACGAGCGGCCAACTAAAAAGTTTCTTCATTATGTATTGA
TACCTCAGAAGGACTTTTTCTCAAAGACAGGACCAAAACCTCCGAAAAAGAAAAAGAGAA
AGAGGAAAAAATGTAAGAATATGTAGCCCCTCTCTTGCTTTAAAAAAACGCGGAGCTCTA
GAAAGGTATTGCTGTTGGTCCTCTCAGGTGCCAATATGTGTCCCAGCTCCCTGTGACTCC
TCCCTCTGACCCTACCCCCACCTCCCCGACCCCTGTCATTCCTGTGCTGAACTCCGACCC
GCAGAGCTGTCAATCATCTGCAGGCGCCATGGGGGTGTCACTGAGCCACGCACCTGGCCG
GTGGTGACCAGTAACACACCTCATCTCCCAGTCCCGCAGAGGCAGATCAAAGACTGACAC
TGTTGCATTTTTGATACTCCTCCTCTCGCGTAGTCTCAATACCA
>TR259|c0_g2_i2
GTCCAAACTCCTGAACTGTAACCAAACTGTAACCAAACCAATGCCACAACCTGAACCAAA
CAAAAACCAAGCTACTTCCAAAACTCTCCATCGACTTCACTGATCACCTTTACTGATAGC
TGTTATCTCTCGTACATCCACGTAATGGTGTTTTAGGACCGGCCTGCGTCCCACTGGCTG
GTGACTGACTCAAAAGGACACAGGGAGCCCAAATCCTGATGTGTGATTGGACAGTTCTGA
GGTGTCATGTGAGGGGGAAGGGACTCTCAAAGTGGAGCTTTGCCTGACGGTATTATCAAG
TAGACAGCCAGAATCCGATGGAACTACCACTTCAGCTCTCCTCTGGTTAAACCTTAGGAA
TGTGTGTACATTTTCAGCAGTGACTCTCTGAATTGTTTCTTAGTTTCAGTTTACCTGTTT
ACCTCTCTTTATCCTTTTTTTTTGTTTGTTTTGATTTTTTTTTTGTTTTGTTTTTTTTTT
TTGACTCGCGCGGCTGAGTCGGAGACACGCAGGGA
>TR259|c1_g1_i1
GGCAGTCTCAGACGAGCGGCCAGACGTGTGCTCTTCCGATCTAACGGACTTTTTTTTTTG
ACAGTGTAATAAGTATTTTATTGCATTTTATAATGCCATTGTCAATAATTAGTACAGATT
ACATGCAACTAGACCTACTGTACAGTTTTTTTATTGTCTGCATGGACAGACACAAGAAGA
TTCAGGTTACAAATACACAGATATATGTGTGTGTTTTTATACAGCATGAAGGAAAGGGCA
GTGACTGGCATTACATGGCTACCCGGGGTGGAGGGTCAGAGGGCTGGGCTCCACTGTCTG
TCTAAAGCCACCACCCAGTCCCTGTCCCCGCCTCTTCCTCGGGTCACACTTTCAAATAAC
AAGAAACAGAACCAAAAAAAAAAAAACCAAAACAAAAAAAAATCAAAACAAACAAAA
>TR260|c0_g1_i1
TGTGTGCCTTGGCAGTCTCAGACGAGCGGCCATATTCAGCCTTTAACTCTCATTCATAGT
AATTATATTATTTCCCACCTTCTCTTCATAATCTTTCATCTGCATCTTCTTCATATTAAA
TGTAGTCATGCAGTTCAGCTCCCAGCAAAAATTCAACTCACAGTTAACATTCTTCATCTC
TTTCACAGTATTCTTCACATTTCAAGACAAAAACTCCATTCAAACTTTTTCCACAACATT
AATACACTGA
>TR261|c0_g1_i1
GGAGTTCAGACGTGTGCTCTTCCGATCTGAAGTCACGGAATGCCACTTCGAAATTGGGTT
TCACGCTGCCGTAAATCAATGGCAACAGGTTGTTCTGATATTCACGCTTCACTTGAGTAT
CTTGTTCCGCCGCTTCTAGAGAATTCAACAGTACGGTGTGCGCGTCCTGGGCAAACTCTG
GAAATTGATTCGCCCAATCCGTTTTTTCATCTTCGATCATTGCGTGAAAAATTGAGCGAG
CTTCGGCTGCAGATCGGAAGAGCGTCGTGTAGGGAAAG
>TR262|c0_g1_i1
AAACGACACAGCAATGAAAAACTACCAACTAATTTTCAAAATGTTTTCCAGCAGGTTTCC
TGCTATCCCACACTGAGGACAAAAGGGATAAAACTACTATATATAAAAAATATGCGTTAC
TGAGTGTAGATGGACAATTTCACCCATTAAAAATGAAATCTATAACACAAAGTGTGCAAA
ACTGAAGGAGTCTGAATGCTTTCTAAAGCCACTGTACATATCTCAACGTGGCAGACATAT
TGGCCGCTCGTCTGAGACTGCCAAGGCACACA
>TR263|c0_g1_i1
ACACTACGATGGCACATTTTCTGCTGCATGTAAAGAATGGGGGCTGAAGTGGCGCATCGC
TGGTGAAACTCGCAACCTTTTCCAAAGAGGCCGATACAGTCTGACAGTTTGTCTTTGGTA
GCGTTTCCAATTTTTCCAGCACAGTAGAGGTGTATCATACCGGTCTAATAGTGGTCGTAG
TGCATTAGTTTTTGGGCCAGCATCACCTGGCGTTAGTTTCTGGTTTCTCTGTGAACAGTG
AAAGAGGGTCACCAATGTGGCCCTCTGTGGCTGACCGTCAACTTTGATGGATGGAA
>TR265|c0_g4_i1
GTATATAGGTACCAGGTGAATAACATTTAATTTTACTTTACATGAATTTAATCTGTTCAC
AGCATTCAAGTAAAACTACAAATTGTGCAAAACCTGGTTGAACAGAGGCACATATCAACA
GAACAGTTTAAAAAAACTGAGAACTCCTTCTTCATCATCATCATCATCATCATCATCATC
ATCACCACCACATCCAGGGCAGTGTAACAATCAGTGAGAGAGAGACGTTGGGCTTGGCAT
TTCTCCAAACTGTGTCTCTGCCAGCACTGAGATGTCTGGTTCAGTCTGTTGGTCTTTATC
CTTTTCTTGTCGTGGAATTCGGTGCCTCCTCTTCTTTGGTCCGACAGCATGATGCAACAC
TGCAGACGAGGTGGAACCAGAAACACCGTTGAGCCGGTCGTCCTCCACTCCAGCAGCAGG
ATCTACATGGGCTCCAGGCTCATCCTCTAGAAGTATAGTGAGCTGGGCATTTCTGTAGTC
ATCCCCATGAGCTTCTAGAGTCTTCATGAGAAACCGCCTCTCCTTCTTCAAGCGCCTTGT
AATTCTTTGTACCTGGTGAAGGCGACCAAGAATTTTCTGATTCACCTGTTCAATTTCTTT
ACACCTCCTGCTCAGAGCCAGATATTTCCTCTTATCAAGAGCTCTTCTCTCTTCATCCTC
TTGTGCTGTACTCTCCAGCAGCTCACTGCCTCCCGGACCCAGCTCCACCTCTCCTGGTCC
CAGCTCCACACCACCAGGCTCCAGCTCTGCCTCTAGTATGTGTCCTCCAAACAGAGGAGG
CAAAGCCAAACCAGAGAAATCCTCCATCATATTTATGAGTGGCCAGTCCAAACACACTTA
AGTCTGCTCAGCAAACGTTATGTAAATCCTGTGGGTTTCTTCCTCTTTTACTCTACAGAC
TGTGTGTTAATCTACGGTTTACACAGTCAGCTTAACTAAAAACATCAACTAACATTATAA
TTTATATCCTAAGAACACATGCTTGTCTGTAATCAAAGCGAAGCTAGAACAAGTCCTCTT
TCGCGTTCGTCGGTCTGTTTTCAAACCCCATAGCGTTAGATCGGAAGAGCACACGTCTGG
CCGCTCGTCTGAGACTGCCAAGGCACACA
>TR266|c0_g2_i1
GACAGAGCCTCAAAACAAGGAGGAGATGACCATATGCTAAGCTGTACATCCCAGCTGCAC
TGAGTGGGATCTGTGCCTTTTGTGAAGGGACCGTAGCAGTAGAGAGACTGTCTTGCATTC
AGTCAGGAGAATTCATCTCACACAACCCCCACAGCAGCAAGTTCGTCCTTACTCTGTCTT
TCCTCTGGCATTGAGGCTGTTTTATACTCAGCTAAAAAGGTTCGTCTTAAGCCTCTCTTA
CCCTAAGGCACCGAGGCTCTGTCTTACCCTCAAGACAGCCTGTTTTACCTTCAGAGATTC
TGTATTGGCTCGCAGTACAAAACCTGTCTTACCCCAGTCTCAAATTAGCCAGCATTATCG
ACCTTCTGTACAGAAAGAAACTGT
>TR267|c0_g1_i1
AAAAGTACAATTTGCGTTGCACTTTATAGACTGCCATTATAAAATGAAAAATGAAAATAA
GGTGTTAAGAAAGTGCAAGGCTTCTGCACGTTACTGACATGCTCATATGAGAGCTCATTG
TGCAGATTGTGAAACATGTGAGGGCGGTGGTGGTGAATCTCTGGTGTTGCATGTTTTTGC
TCTATCACTTAGTAACAAAACCTCAGACCACACTGTGATCTTGTGTGCCTGTGAAGGGGA
AAGGAGGGGTGGGGGTGGAGGTGTGGGGGGACAGAGGGTGTTGAAGGTGTCACTTATAAA
TAGTCCAAGCCGCCAGCTTGGCGCTTTGTGAACAGAAATG
>TR268|c0_g1_i1
GTCACCCCTCACATCTGCACAGCCAGGTCCCCACAGCAGATCATGGGCTGTCTGGTCAAA
GACTACTTCTCTAAACAGCAGAAGCTGAGTCCGGAGAAAGTCTACCACGTGTTGGTGGCG
CCCTGCTTCGATAAGAAGCTGGAGGCCGTCAGAGAGGAGTTTTACAACAGCCTGCTGGAG
ACCAGAGACGTGGACTGTGTCCTCACCTCAGGTTCAGTCCTCCGCGTCTCACACGCCGCT
GCCCAG
>TR269|c0_g1_i1
GTCATCCGGCGTAGTGATGTCATAAGTCATGTTGAGGTCAATGTCCTCGCTGCCTGCGGG
CTGGTGGAGGCGAGGCTGCTTCAGCTCCATTGGGGCCGGGCTTTCGAAGACGAGCCGACT
GAGGGCTTCATTTGTCCGTGTCGGGGTGCTCAGAGTCCTCTGAAGAAACTCCACCTTCTT
CTTCAGACTAGAGATCTCTTTATCAGCATTGGCCAGATTGGCCGCTCGTCTGAGACTGCC
AAGGCACACA
>TR270|c0_g1_i1
ATCAGGCGATTGTGGGGCGACAGCGGCATCCAGAGCTGCTTTGCACGGTCGCGAGAGTAC
CAACTCAACGACTCTGCAGCCTATTACCTGAATGACCTGGAGAGGATAGCTAAAGCAGAT
TACATCCCCACCCAGCAGGATGTGCTGCGAACTCGGGTCAAGACCACTGGCATTGTGGAG
ACTCACTTCACCTTCAAGGAACTGCACTTCAAGATGTTTGATGTGGGAGGCCAGCGCTCA
GAGAGAAAGAAGTGGATCCACTGTTTTGAAGGAGTCACAGCCATTATATTTTGTGTTGCA
CTGAGTGCATATGACCTGGTGCTGGCTGAGGATGAGGAGA
>TR270|c0_g2_i1
CGCTGTCGCCCCACAATCGCCTGATCACGTTGGCCAGGTCATCGGGAAGGATGCCCTGTT
CTTCAGCAGCTGCAGACAGGGCAAAGAGCTGCTGGGCATCATCCAATCTGGAAGTGTTGC
TGTAGTCGATCTTGAGACTCGCCATGGCTTTAACGATGGCCATAATAGACTGGATGGTAT
TACTCGCGCGGCTGAGTCGGAGACACGCAGGGA
>TR270|c0_g3_i1
TGTGTGCCTTGGCAGTCTCAGACGAGCGGCCACCGAATGCACGAGAGCATGAAGCTGTTT
GACTCCATCTGCAACAACAAGTGGTTCACCGAGACCTCCATCATTCTCTTCCTCAACAAG
AAGGATCTGTTCGAGGAGAAGATTACCCGCAGCCCCCTCACCATCTGCTTCCCGGAGTAC
ACAGGAGCCAACAAGTTTGACGAAGCTGCCAGTTACATTCAGACCAAGTTTGAGGATCTG
AACAAGAAAAAGGACACAAAGGAGATCTACACCCACTTCACCTGTGCCACTGACACCAAG
AACGTGCAGTTTGTCTTTGACGCCGTCACCGACGTCATTATTAAGAACAACACTCGCGCG
GCTGAGTCGGAGACACGCAGGGA
>TR270|c0_g3_i2
TGTGTGCCTTGGCAGTCTCAGACGAGCGGCCAGGTGCTGGCTGAGGATGAGGAGATGAAC
CGAATGCACGAGAGCATGAAGCTGTTTGACTCCATCTGCAACAACAAGTGGTTCACCGAG
ACCTCCATCATTCTCTTCCTCAACAAGAAGGATCTGTTCGAGGAGAAGATTACCCGCAGC
CCCCTCACCATCTGCTTCCCGGAGTACACAGGAGCCAACAAGTTTGACGAAGCTGCCAGT
TACATTCAGACCAAGTTTGAGGATCTGAACAAGAAAAAGGACACAAAGGAGATCTACACC
CACTTCACCTGTGCCACTGACACCAAGAACGTGCAGTTTGTCTTTGACGCCGTCACCGAC
GTCATTATTAAGACTCGCGCGGCTGAGTCGGAGACACGCAGGGA
>TR270|c0_g4_i1
TGTGTGCCTTGGCAGTCTCAGACGAGCGGCCAGATGTGCTGCGAACTCGGGTCAAGACCA
CTGGCATTGTGGAGACTCACTTCACCTTCAAGGAACTGCACTTCAAGATGTTTGATGTGG
GAGGCCAGCGCTCAGAGAGAAAGAAGTGGATCCACTGTTTTGAAGGAGTCACAGCCATTA
TATTTTGTGTTGCACTGAGTGCATATGACCTGGTGCTGGCTGAGGATGAGGAGATGAACC
GAATGCACGAGAGCATGAAG
>TR271|c0_g1_i1
TGTGTGCCTTGGCAGTCTCAGACGAGCGGCCATGTGTTCATCCGACTTAGTGTAAAAAAA
AAAAAAGGGACTTCCGTTCTGAGCCTGGGCATCAGGTTTGACAATACATAATAAGAGATA
AATCATGTCATCATCATCATATTTTCTGTGTGCATGTGCCATGCAGTGCAATGCCTTAAA
GGAGCAGACGTTTTAGGAAAGACTCTCATTTGCTTTGGTGTCCAAGAGAGCACATAGAAT
GAAAATGTTAGCTCAGCTCACCAAAAGTATTTAAAAAAAAGTACCAAGTGCAAAAACAAC
TGCTTATATTTTGGCCAACTGGGGACTATGTGCTAAAACTATACTCGCGCGGCTGAGTCG
GAGACACGCAGGGA
>TR272|c0_g1_i1
GACTGACGATGCCTGGAAGGTAAGTTCACACCTGTACAGAATTTATTTCACCTAAACTCA
GCAGTCAGCTCTTTTCCTCTCACCGCTGCCCTGACCTGCAGGGTTTGGTGATGAAATTGT
TACTGTATATATTTGAAGTCAGAAGTAGAAATTTGGTGATGAAACAGTTGAGTGTTGGGA
TGCTCTGCTGACTCTGGATCCTTGTGTTTGTGCAGACTACTCGCGCGGCTGAGTCGGAGA
CACGCAGGGA
>TR273|c0_g1_i1
GATTACATTTTCTTTCAGTTTGTTGTAACAATAGTCCACCGCTAGTTTTATTAAAAGTGA
AAAAAACGTTTTACATAGATGTCATGTGTCCATGTTGATGTGTAGAGGACGTAGATCCAT
ATTGTATCTTCTATAGATATTGTACTAAATCATTGACGGAATCCACCTTTAAAAAGATGT
ACAGTACATTATGAAATTGCTTTGGCAGCATACATGGGTATACTGTTGATTCACCTGTTT
GTGTATAGTGGAAGGACTCGCGCGGCTGAGTCGGAGACACGCAGGGA
>TR274|c0_g1_i1
AACAGCCACTGCAGCAGTGATGGGGACGGTCAGGTCACTGGGCTTCACCCAGTTGGTCTT
GATCACGTGTTTGTCCAGTCTGGTGTCAATGTCGTCCTTCACACCAGAGAGCTGAAACAC
ACAGTCGTACCTGCTCCAGTCTTCAGGTTTGACTGATGAAAGGTTCAGGTTAGCACTCAT
CTGGAAGGTTTCATCATGGTTGGGGAGGATCTCTC
>TR274|c0_g2_i1
TCTCCGACTCAGCCGCGCGAGTACAGCTCACTGCTGAGAACAGAGCTCCCCTCGGTGTCT
CTCCTCCAGAAGACCCCTTTCTCTCCAGTCAGCTGCCATGCCACAGGTTTCTATCCTGAA
AGAGCCTCACTCATCTGGAGGAAAGATGGAGAGGAGCTTCATGAGGACGTGGACCACGGA
GAGATCCTCCCCAACCATGATGGAACCTTCCAGATGAGTGTTGA
>TR274|c0_g5_i1
GGGAGGACGTTGGGCTTTCGTCTTTTTGTAAGTGATGAATCCAGCGGCAGCTATGAGGAT
GAGAGCAACAACAGCCACTGCAGCAGTGATGGGGACGGTCAGGTCACTGGGCTTCACCCA
ATTGGTCTTGATCACGTCTTTGTCCAGTCTAGTGACAATGTGGTCCTTCACACCAGAGAG
CTGAAACACACAGTCGTACCTGCTCCACTCTTCAGGTGTGACTGAAGTAAGTTTCAGGTC
AACACTCATCTGGAAGGTTCCAT
>TR275|c0_g1_i1
GTCGCTTCTTATTTGTCCATGAAACTGAGCACTTCCTCCACAGTTGGCATAATCCCCACA
TTCCTGATTGGCCTTTCATGTGAAACAACCTGCAGGAGGCATGTGGTTTTATAGATAGTA
TCACAGCGATAACACTACTGAAATGTAACCTGCTAAAACTGATTCTGTAATGCGAGATAT
GTCAATATGTATCTAAAATTAGCTGACAGCTACTAGTCATATCAGACCAAGTAAGTCTGG
AGCAGAAAATTAACTGAAATGAGCAACAATGATTTTTT
>TR276|c0_g1_i1
AAGACTCTGCAAAAATGACACTCCAATAAAAACACAAACACACCTGCATATGCTGTAATG
CACACAGCAACACTACACTTCACACACACACAAACACACGGATACATATGCACACACACC
CACACACATGCACACACCCCAGCAAAGAAAGCCAAAAAAGAAAAAAAACAAGTCACCAGT
TTCTCTGCAAAATCACTCACTTGCTGCTGTTGCCACATATTCCTTTCTGATAGCCAAACT
GTGACCTGCAGTCCTTGACCCCCCCCCTCCCCAACAACTATCAGGCGCACCCCTCCACAA
CGGAGAAGCACTGCTGCAATTTCTCAACAGCCTACTGTGAACCAGGGAGGAGCCCTTTGC
TAATTTTAGAACAGGGCAGAAAACAAATGCA
>TR277|c0_g1_i1
GGGGAAGGGGGGGGGGGGGGGGGGGGGGGGGGGGGGGAGCAGTTTCATCTAGAATATTAA
CACTTTTGCTCTAAATGTTGTCTCTGTACAAAAAAAAACAAAGCAAAGAGGAGTTTGGAA
ATAATAGCACCTGAAGTCTAACGGTTGTTTGAAGATGCACCATTTATCTGACACCTAATC
CTTGGCTTACCCTACACGCTTGCGACCTGCCCTCTCTGTCGGGGGGGTGAGGTCTTGTTG
CCATGTCGATTGCCTTCTCACACTGTATTCTTT
>TR278|c0_g1_i1
TTTTTTGTAGCTGCTTATTTTATGAATTTATTTCCAAATGTAAACTTCACTATTTCATGC
ATACAAGTTATGACAACATACATTATTCAACAATCTGTTATTTTTCATATTTGCATAGGA
CATGGTCACAATATATTGTCTAACATGTAAAAAATAATGCCATAAAAAGGTACAGCAGAG
CAGCTAAGACCAGCACATTACATGTGTGTAGAATCCAGGAACTGTACAACTGTAATACTT
GAATGTAGTGATTTTGGTTTGCTGAGAGAGAGAAAAAAAATGACACCTGAAGGTTAGAGT
GAGGTCATTGGAGAATGTACTGGCCATAGCTGAGTCAAGAGTTATTTACAGATTAGATTA
TATTGGTGCCGAGAGGGGAAACAGCACCATGGAGTCACTACAACAGGCAACTGATGGTGA
TGGGCAGAGGAGGAAACGCACAGAGGTATCAAGAGAGCAACATTACATTGAGGAGGTACA
CTGAGGACAAACAGGTACAGGAAACAGAACCAAAAGGCTGGTGAGAGGCTCTCTTTGTAA
TCAGAGGGAGGTCATTCTGCATAACCTGAAACAGACAAATCCTTTAAGAGCAGAAATATC
TGATGCTTTGAGCAAAACACTGTTTGTCAGCGCAACATTTCTACAGTGAAGAGCAAA
>TR279|c0_g1_i1
ATACATAACAATTCACTTAAGCATGAAAACACATTTGCTCACAAAAATCCCTATTTTAGC
CATTTCTAAATCAATCAGCTCCTCCAAAAAGTATTCCTCACATGACTTTGGTGGAACTGA
ATTTGAAAAAAGTAACAAAACACAGAGAAAAGCTTTCAAAACAATAAATCCAACTAGTGG
AAGCTCCGTTTGTGATTTGTCTAGAATACTGATGTTCATAGCAAATAAAG
>TR279|c1_g1_i1
ACTTTTTATGGGCCTGAAGCAACGCTCATCTCAAGAGTATGACGCTACTTCTCACATAAT
TATCGTCCCTCTTTTTTCTCTCGTCTTAGTTGCAGCGATTTTCTTTTTCTGCTCCACTTT
CCCTTTGTTTTCCTTGCACACATGCAAATATAATCATGTTGCTAATTAATCCAACACAAC
CCCCTTTTTTATTTGTCGGTGCACACTTGCACGCTCACACATACAGAGAAACAAAGAAAT
GAATATATTTCATGCTTTGCGACGGATGTTAACGACTTGGGAAGATATGCCGAATCTGCG
TTTTCTCCTCACATATCAGTAGAAGTTTCTTTTGAGAAAAAATTACACGCATTACGGATG
CAG
>TR280|c0_g2_i1
AAACTTGCCTCCACACAAACACACTGGAGGGGAAAATGGAATTTTAAGGATTAAAACTGT
GGAGCTACTGTGAATAATTAAGTCCAGTCAAAGTCAACAATTTCACTTCAACGACTTTCT
ACTGAAGAAATGTTTGTATGAAAACGGCTGACGGTGAGTTCTGTGGATCATCCAGACGAA
CGGGGACAAAGATGGTTGGATTCATTCACATGAGACGGCTGTCGTTATCGGTCTACACTT
CACTGATGAGTTCAAGTTCGAGGTCTAAGTGAGAAAATTCATGGGTTAAGTGTGGGCTGA
GTTCTCCATGTG
>TR281|c0_g1_i1
GGCCTTGTGCCATTCAACCGGAGGCCAAATGTCTCACCTCTCTGTGCCCACCCGTGACGC
CCCTGTATGAAAGGCAGACTGTCAGGTCAGAGAAGAGGACACAGACAGCAGCAAAGGACT
CCTTTGTGTTTTGTTGATATGCAACAGCTTGACATAAAGGCAACAGCTATTAAGTATGTA
TTTCAGAGAAACATATTTACTTTAAACTCTTTAAAATGACCACAAATGAAATTCAATGTG
AACAAAGTGACACCACTAGGAGCCACTCCCACCAGTCGGTAATGATAACAAAGATTTGAT
GCTCTGTGCAAAGGTGTCAGCCCACATTTCAAAGTCTTTTCTTCAGTAGAAACATTATAC
TTCCTGTTTCCCCATCTCACAGACAGCCCCCTCTTCAACCTGGCCGCTCGTCTGAGACTG
CCAAGGCACACA
>TR282|c0_g1_i1
TGTGTGCCTTGGCAGTCTCAGACGAGCGGCCATTTTGACCCTGATAACAGCAGCTGGTTT
GGAGCGTTTCGACCCGTAGTTACAAGTTGTTCGTTACCACGTTGTCCCTGTTATTTTATT
ATCTGAGAGGATTTTGTACACGTATTGAAATAATTCCTCGGTGTCAGAGCTGCTGTTTTG
ACAGAAACTGTCTCATTGTTTGAATTGAATCTCAATGGGTTGAGCCAAACAATAACGCTG
ACTTGCAAAGAATAAACTCAGAAATATTAAAGATAAACTTCACTTAATTTCTGCCTTCAC
TCATGACCATTGTATTCATGATTTTGGAAGGTCAGCATGCTTGCTAGCTAGCTTATACTC
GCGCGGCTGAGTCGGAGACACGCAGGGA
>TR283|c0_g1_i1
ATGTTGGCAGTGCAGCAGAAATCATCCTTGTATAAGTCCTTGAATCACTTTTGTTATAAT
CATCTTCTGCAAAAAAGCTATACTTGAGATAGAGGGGTAGAAGGTCAAATTTGTAAAAAT
AAGTGTCTGACAGCCTGTTTGGCTTTCACAGGCTAATATGAGCAACCTCTCATGATGGCA
GCATAACAGTTGCCAGTGCAAGGGCTTTAAAAGAT
>TR284|c0_g1_i1
AAGCCGGGGTGCAGCGCGTGGGCCTTTCCGTCAAGCAAGGCGGCTGATACCGCAGCGTCA
CCAGGCTATCCATGCACGCTCACGACGAACGCGACCAGTTCTCTCCCCCCTCGCCGCCCG
GCCGCCTGCGCGCGGTGGCAATGGCCGTTGTGGTGCACGCCGCATTGATCGCGGCGCTGA
CCATGGGTGTGAACTGGACCACGACGACCGACCAGCCCGCAGTGGAAGCCGAGCTGTGGT
CAGCGGTTCCGCAGCAGGCCGCGCCCGCACTCGT
>TR285|c0_g1_i1
TGTGTGCCTTGGCAGTCTCAGACGAGCGGCCAAACAACAAAAAAACAGAAAAACACATAA
AATGAAGGTACACCTGGGCAGCTTTACTGGGTTACAAGCAGCTGATGGCGCTCAGAACCA
CAGATGCACAGACCCAATGCGATTTGTATTTGTTCAGCATCACGGGGCGGTGAAATATGT
TGATTCAGACTTATTGTCTTTAGATGCCTTTAATATCCCACAAACCTGACAAAAAAATGA
CAG
>TR286|c0_g1_i1
GCCTGGTCAACACATGTCTTTCAAAGTCACACCTTCAGTTCATAACACAGATGGGGGTGT
TTTAAAATGTGTCTGAAGTCTTATTCAGACGTTTGAGAGTTCCCTCCAGAGCAACAAAAC
ACTGTTTTGAAAAGCTCAGCAATAGTTCCTCCTGATGAGCATTTGAGCTTCATGTGCCAT
ATTGGTGGAGCTGTGTCTACTTGTGACCACATGTCACATGTTAGGGCCTCAGTGTGAACA
TCCCCATCTAGTCT
>TR287|c1_g1_i1
GTACAGTTATGAGTTCATGATCCATTTTGGCTTCGGCACATACACATTACCCATCTTGAC
TCTTACCGCAGACCCTCGCTCACATGACTCACACCTTTCACCATGCTATCACAGCTAAGA
GTTTCATAAAGAAAATCAAACTAACATCTAGACAGAGCAGGACGCACGTCTCCTCACGCC
GGCCTTCCGGCATCGTCCCTAAACGGACCCCCGGCGTGATTCCATCTTTCTTTCCTCTAC
TAAAATAAAAAAAAAATAACTTAATAAAAAAACATTCCTTGATGTCCTTCTTTGGCACAC
ATTCCATCTTTCCATCTGCCATCGCTCGGTTGAACTCCCCCCTCCATACACACACATTCA
CTTTACAACAAACACACTTATAAAGCCAAAGTTCATGAAAAAGTTTTGTCAGTTCCTGTG
TGCTCCCCGGCTCCTCGCCTCTGCTACAGGGGTGAAGGCGCCCCCCCTCCTCCTCTGCAC
GCCCCCGAGTGAGAATCTGGGATACGACGAGAGGTTTTCTTGACCGTTAAAACACCGGAG
CGTCTCCAGACCTATACCCAGGAGTCAGGGGAGCCGGGGTACTGCTCTGCCCTGTACGAA
GGCCTCCGTGTGCTAGCGTAAAAGTCCACGTAGTTGGTGGTGGA
>TR287|c2_g1_i1
TGTGTGCCTTGGCAGTCTCAGACGAGCGGCCATTATACTATACCGGTAGTATCGTAGCAA
AGCTCTCATATTGTGACAGCCTTATCCTGTGGTGTGAAGTGCTAACATAAAAAACTGTGA
ACATTGAAAAAACTACCACATGAAGATGTAATCACAGAAAGTAAATGCAGACCATAAAGA
GAACATCAATCAAAATTATGTCAGAAGTTGTCACTTCTTTCACGAGGATTATAACTCTTT
AAGGGCAGTA
>TR288|c0_g1_i1
GATCATGTGGTGCTTCATCATCTTCATCATCATCACCGCAGAAGAACAAGCAAAGCCTCA
TTCAGAGTGAACGAAACAGGAGGCGGTGAAACCTTCACTGAGCTTCTGTAACTTTAAAGG
ATCCAAACATTCGAACAAAAACATTTAGATTTTATCGTGAAGAACAGAAGCTGTGAGGTT
TTTCGACACCTGACAGAAACCGTGTTGCTCAGCAGAGCTGAAGCTGACACCAGCAGAAAG
CTGGGCTGGATTATCTCTGAAATTAGATGGGTGTTAATCTGCTGAATGAGCTCA
>TR288|c1_g1_i1
ATGATGAAGCACCACATGATCAGAGCTTGTTTGTGTGTTTTGTGTCGTCTCTGTCTGTGT
GATTGTTACCGAGAAGATGGTCTCCAGCTCTTCTCTGTCGATTTTCCCGTTCCCGTCCTG
GTCGAACAGTTTGAAGTACCACTTTAGCTTCTGGTTGATTTCTCCTTTGAGCATCAGGCT
GATGGCTGCGATATACTCCACGAAGTCGATGTAACCGTCCTGCACACAGAAAAGAGGGAG
ATAAAACTGATTATGCTTGTTTTGTTTTTGACTTCAGACCTTCTTGTTTTAATCCAGAAG
CTCCATCAGATCTCCAAAGTGAAGCTGGTTTGAACCCTGTAGAGTG
>TR289|c0_g2_i1
CCCTGCTGTATGTGTGCTGTACATTACATTTGAAGAAGGCACTGAGTAATGATAACACAG
GGAAAAACCTTAAGACCTGAATGTGAGTGGTTGGAAATGTTTTCTGTTTTATAGAAATCA
CTTTCACCATCCTGACACTGACACTGAAAGATTATAGTGAAGTTATGCTTCATGTATATG
ATGGTACAGAAATGTCATATATATGAAAATGTGATTGAAATGCTTTAAAGAGTTTGTTTT
TCAAAGTGTATGATGAAATTGATTGTTGCTTGAATTACATTTCTTTTTTGTTTGTTCAAA
AATTACATTCTCATACTGTTCTGAAGGAGACATGATAAACGCTTGATCAAGCCAGTTTTG
CTCCCCAAAAAAAAAAAAGTCCGTTAGATCGGAAGAGCACAACTCGCGCGGCTGAGTCGG
AGACACGCAGGGA
>TR289|c0_g3_i1
CCCGAACTGAATATTTGTGCATTATTATTTAACATGATTACAGGCGAGAATGAGCGACTT
GTATGAGGGAAACGGTCTCTTTACTGTGTGCCTGCATGGCGTGTTACTGACTGACTTATT
GAAAAAACAGCAGAAAACCTTCAGGATTGGACCCCTGCTGTATGTGTGTTGTACATTACA
TTTGAAGAAGGCACTGAGTAATGATAACACAGGGAAAAACCTTAAGACCTGAATGTGAGT
>TR290|c0_g1_i1
ATACATTTCTATTGATGGCGAGCAAAGAAGTTGCTGATATTTGTCAGCATAATTGTACCC
ACAGCTAACTGTTGGACAGGGGCGGAGTGGCCATCGGGACGACCGGGAGATTTCCCAGTC
GGCCGATGAGCTCAAGAGGCAGCTGTACGACATTCATAAGCAGCCCATTGGATTAAAAAT
ATTGTCAAACAATCACGCTCTTGTGCAAGTATCTAAGACTCGCGCGGCTGAGTCGGAGAC
ACGCAGGGA
>TR291|c0_g1_i1
GGTCACCTGAAAGCACAAACCAAGGAGACGGTGGGAATCTTGGATCTGGGAGGAGGATCC
ACGCAGATCACTTTCCTGCCTAAGCTGAGGAAAACCATCGAAAGTGCTCCCGAAGATGAT
TACGTTGCCAGACTCGACCTCTTCAACTCAACATTTGAATTGTACACTCACAGTTACCTT
GGAAATGGACTGATGGCAGCGCGACTGGCCACACTGGGCGCTCTGGGTGCTGAAGGGTTG
>TR292|c0_g1_i1
TGGCGCACGTCTCGGATTGATGGGGGTTTGGCATGTTTCCTCGGCTGGGATTTCTTGGGA
CTTTTGGTATGTTGTTCTGGACGCCTCATGGAGGTGGTCTGGGCTGCGGAAAATTCTTTT
ACAATCGGTTCGTCGAAAAACGCTATTTTGCCTGGACTGTGAGGCTCACGGTGCGCTCTG
CTTCCCTCAGGTATTAGAAATTACGTCAGCATCCAGGTAACATTTTGATTAGGGCAGACT
GGCCGCTCGTCTGAGACTGCCAAGGCACACA
>TR293|c0_g1_i1
TGTGTGCCTTGGCAGTCTCAGACGAGCGGCCAGTCAAGCACATCCGGTTCACATATGTCA
CGTACTCCGTGTGTGTAAAATGGCAGGTCATTGTGTATGTTTTCCCGCAAAAGTGTATAA
CCTGCAATGTCTCTCGCAGCCTGTGATGTCGCTGTCGGACACCATCGTGTTACACACGTC
TTGGTTTCACAAACCTATCCTGCTATATGAGACCAATATGTGTGCACGTCCCAGAGGCAG
GGAGTGGGCTATATCAGTAGAGCAACTATATTAACTGGTAACACAAGACATTATGTAATC
ACACATATATTGATAATAACATATATTATTATTGCTCAATAATTATCACTCGCGCGGCTG
AGTCGGAGACACGCAGGGA
>TR293|c0_g3_i1
TGTGTGCCTTGGCAGTCTCAGACGAGCGGCCAGTATGTGTGCAAGCAAAAGTGTATAACC
TGCAATGTCTCTCGCAGCCTGTGATGTCGCTGTCGGACACCATCGTGTTACACACGTCTT
GGTTTCACAAACCTATCCTGCTATATGAGACCAATATGTGTGCACGTCCCAGAGGCAGGG
AGTGGGCTATATCAGTAGAGCAACTATATTAACTGGTAACACAAGACATTATGTAATCAC
ACATATATTGATAATAACATATATTATTATTGCTCAATAATTATCACTCGCGCGGCTGAG
TCGGAGACACGCAGGGA
>TR294|c0_g1_i1
TGTGTGCCTTGGCAGTCTCAGACGAGCGGCCAGATTTTTCATGTGCAAAAATCTGTTTTG
GTTTATGAGAAAATGTAGCTTGTGCTTGAGGTTACGGTCACACATAACTTTTATAATCAC
ACAATCTTGCATGCTGAAATCTCTGGGTGCTCGACAGTGACTCGCGGTTTCCAGTGAAAA
CTTGTTTATAAGATTGTGGTTTCGCATATTGGGTCACAAGCCAATGTTACACGTTAGCTG
TGTCAAATCTGTCCTTCATGTGCTTTACACTGAATTACACAAATTGCATAACACCTTTCA
TCGTCTCTCCATTTTCCTGTTTCTGCGTAGCCTTTTTCAGCCACTAAAAGGTACTCGCGC
GGCTGAGTCGGAGACACGCAGGGA
>TR295|c0_g1_i1
AACGCTGTGGGATCTGTAAAATGGGATAAATGCCCCAGCTGTTCTGCTGCGATGGATATT
GTCTATTTTTATAATTCTGGGACTGGTTTTTATTGATTTTTGGTGAAGAACTCTTCATAT
TAAGACAATAAAAAAACATAATTTCCTCATAACTGTCATCATATATTCATCTGCTGCCAC
ATTGTCATCCATGATTTGATCTTTCTGGTCTCTGACAAGAGAAGAATCTCCTCAACAAAG
TCCAAGTTTCAGAGATTTTCTTCATGTTCACACTGATGCCAGCTGCACTTGATGATGTCA
TCCAGACACACCTTTCATCATGAAGGCGTCTCACATTCAGACCAGAGACAGACGAAAACT
CACCCTAACAAGTATCTTAGTAAAGCTTTAATGTCAGTATGTTCATTATAATTTCAAAGT
CAAAGTCAGCTTTATTTG
>TR296|c0_g1_i1
TGTGTGCCTTGGCAGTCTCAGACGAGCGGCCAATATGAAGCAGCAGAAAAGCCCGGGTCA
CCCCTCCCTCTGTGTGAGGCCAGTAGCTCTGAAAAGCATTAAAAGGGATGCTTCCTGTCT
GTACATATGAACTAGAAACCATTTAATAACAAAAGGACAATCAGCTAGTCGCTACCCACA
ATCCTTTTTGGGTGGAGAAGATTTCCACAGTATGCCTTGCATATAGTGTCTTATATGAAG
TAATAATGAAAATGCAATAACTTTATATTTGTTAAGAAATGTCTCTATATTTGATATGTA
TCTGATAATGGATTGAGGTACTCGCGCGGCTGAGTCGGAGACACGCAGGGA
>TR297|c0_g1_i1
TGTGTGCCTTGGCAGTCTCAGACGAGCGGCCAGATTTTGGCAGACGAGTTTGGAGTTGCT
CGGGGGGGGGAGGGCGGCAAAGTTTGGCCGGAGTTTGAAAAGTGGGGCAGAGACCCCGCC
CCGGCAAAGACGGGAGATGCACAACATTTAAATGAACACCAGCACACATTGAGTGAACAA
AGCGTGCTGAATTCACCTAAATCTAAATGCTAATGTCGGAGGAGGCTGGGGCGGCGGCGG
AGGGAGTTAAATTGCCGGGAAATGGGGCAGGGATGTGGTGTTTAGCGGAGGCTTTTGCAG
AGAGAAAGAGCCCCGAAACCTGTTTATGTAGCCCATCAAGGTGTTTCAGATCGATCAGCT
CGATATATTATTGGACATTATGTGGCCATATGACTAAGAAACAACTTCCCTGCTCATTTA
AAGTACCATGGGTCTCAGTCAATGCATCGTGAAGTTCTTGTTGTTGTTCTTATCTCTAAC
TTTTACCACACGCTGAGCGTCTGCCCAGGGGGCCTTTCCTCATCTCTCTCCTGAGTTTTA
CCGTGAA
>TR298|c0_g1_i1
CATGCGCACACACATTTGGATGTGCAAACATACTGTACACACGCGCGCACACACACACAC
ACATTCTGACACACATAAAGGCAGACCTTTGCCAAGAATACCCAACCATCTGCTCGGACC
TAAGGCTTTGGCTCTTAAGCTACGAGGAAGACGGTTTGTGCTCTTCGGATTCTGACCTAT
CGGGCGTGAACGGGAACATATACTACTATGATTTCTAAACAGGGAAATAGACCTCGATAC
GGAAACTATTTCGGTTTTAAGTTGTCTTGCGAGAAGAACTGGGCGATAAATCAG
>TR299|c0_g1_i1
ACTGCCATCACGTCTCTTTCATTTCTAGATAAAGTTGTTCCTACAAACGCGACTCGTCCG
ATCATGTCCTCCCCTGACGATGCAGAAGTTGACCAACGACTGCCCAATATGAGGACTGTG
AAAATTTTATTAAAATTTGCCTTTTTTTTCATTGGAGTCTGGTGCAGGAAAGAGAGTGAG
TTAAGAGGCAATATAAGTGGCCGCTCGTCTGAGACTGCCAAGGCACACA
>TR300|c0_g1_i1
CTGAGCACCGCCTTGATGCTCTGCGGCGGGGGAAAAAACAGACCCGTGTGAGCATTTATG
ATGCATTCAAGTCATCTAGTGTTTGAACCAGACCTTGAAGGGGGGAGGGGGTGGGGGCTC
CTTCATTGCTCCGAAACTCACATAAATAGCAGAGAGGGGCCCGCTGAAGCGCTGCGTTTT
CACCCCCAGCAGGTACTTGAGCTGAGACACGACGACGTGCACGGCCGCCGCTGTGGTGAA
GCCTCGCACCAGGGGCTCCGTGAGGTAGATCGCCACGAAGCCGAACCTGAGGAGACCGAA
GACGAACTGAGAGAAAGAAAGAAAGAAAGAAAGGAAGGAAGAGAAG
>TR301|c1_g1_i1
GGCCATTTGTCCATTAAACACTAAACACGTTTTTGGAGATGTGAGAAGCTGTTTTAGACG
GCACCGAGGACCAATTGCAGTACAGGAGTGACAAATCACGCCAGAGTGTGCACTTGGACA
GCCACACTGGAAGGTACTGAAATTTCCGATTTCCACGTAGCACTTTGAATGCAGCGCAGT
GTCTGCCAGCAATGATGGCGTCCTGGAGTTGCTCTGACGGCTCATCTGCACGACCCGAGA
CTCAGATGTGGGTCCACCATGAGCTGATGCATGAACTCATCCTATGACTGCACCAGGATC
AGCTTGAAACAGCCAGAGCGGGTATCTTGATAGTAACTAATGTGTCCTGAGCTCCACCTG
CAGAGTCTCCTTTCCTCTGGAGACCAACCTGCCTGCCCACCAATACTTCTGCTTTCCAGT
GGATGGAGTGTCAGATGCTTTTGAAGGAGTTTCAACATGTCTGCTTTCTGAGTCTCAAAC
TGTACCTACTACGAATGGCTTTCACAGCGAAATACAGCCTGCTTTGGAGTGCAAAGGATA
TTACTAAGAAACAGTTACATGCTAATTTAATTCTTCAGTAGCAAGAGTTCTAGACAGGCA
CCGCACAGTTGAAAGCATGACAATATATCTAATATCTGTGCGAACAATTGTGAAAAAGAT
ACAAGAAATCCAGTACATTTTGAGTGTAATAAAAGTAAGTTCCAGTACAGTGAAAAGTAC
ATTGATTCATTTTTGTATGCAAACACTGCATTTTAATTTACTAGATGATCAGAGAAGAGA
TGGTTATTCTTTGTCCAGTACCCAGATGAAACATGCACAGTAGCTCATACTGGTCAGCTA
AGTGACAAGATGCTAACAAATTTGAAGAATAAGTATGTTACACAGCCTGTCTCAGTGCAG
GTCAGTGAGGTTAGGACTGACAGCAAAGTTTCATGCTTTAATACAATGAAAAAATGTCAG
TACAGTGCAGTTATTAAACACATCAGAGTCAGGTTCTGAGTTCCATTTAATCAATCAATA
CAGAACTTGTTTAAAAAAAACAACTGTCACAACAATAGTTGTACAATTCAAACACAGTAC
CTATTCTGCCCTAGTTATTTGTTGTGAACTTGGCAGATAGCTAACAGATGATCTTCAATG
AACAGGTGAGTCAGCAGTTTTCAGTCTGTTTATTGTCGATGCACTGTGAAACTGCAACAT
GAAATTAAAAAATAAAATGTTACAGGTT
>TR302|c0_g1_i1
AATTTTAAAAAATCAAAGTTGAGGAGGGTGAATCTCAGACTGTCCAGGGTTTCATTTCAG
GTGGATTCACTGTTTTTGTTTTTTTGTTTGGTTTTTTTTGCATCATGAGTAAAACTTTTC
CAGAGAAGTGACAAAAAAACAAAAACAAAATTTCCTGTGTTGTCTCTAAAAGCCTCTCAG
AACACCTGTGTCTTCACAGTCTGTCAGTGACTTCGTGTCAGCAGCACTTTAACTTCATCG
TGTTTAAAAAGTTGATTTAAAATCTGTCTCTTCGTAGATTCACGACTCGAAAACAAAACA
GTTTATAAAAATAAAAAGA
>TR303|c1_g1_i1
GATCTAACGCTATTGGAAGCACAGAGCGAACGGCATGATCACAAGCACGTGCACCTTACC
TCTGACACCTCCACATGTTTGAGGTACCAGTTCGGCGAGGGCCCGGAGTTGTCATGCCAA
ATGTGGACACCCCACACTGGACCCAGGCTGTCTGCTGCACTGTGGTGTCAGAGACAGAGA
ATATATTGAAGTGATACTTCACAATGAGGAGTGCTGCAGCT
>TR304|c0_g1_i1
TTCCGATCCGATCTAACGTATGGGCATTCTGCAAAAGGGAACAGCAGCTAATCCACCATA
TATGAGATACATTTTTACCAAAATGCAACTAATTCACATTTAATTTGTGGACAAATTCAA
CATACGCTCTAATACATCAGCTGCAAACAGAAAGATGGACAAAACAGCATAAACATAAAC
AAATAAATATATGGATTCATAGTTG
>TR305|c0_g2_i1
TGTGTGCCTTGGCAGTCTCAGACGAGCGGCCATTCTGTGGGAGAATCATGATGATTCCCC
TGGTGAGGAGCCGAAAGAGGAAGTCCTTCCCTCTAATAGCCAAAGGAGAAGGAAACGGAA
AATGGACATGGTTGTCATGGTGGATCCCTCAGAAGACCTTTACCCTGATCTGAGCCGCAA
GTCGTCTGAGGAGCTGTCTGATGCAGAAGGCGAAGTAGACTCCATTCCCGTCAGAAAGGT
TCGCAAGTCAAGGAAGTTCTCTAAGTCTCAGTCGTCACCAACATTGAACGTTTCCAAGTA
TCCCAATGGAACTGTGAAGGCCATCAAGGAAATTCTTTACAATGCACCTGCAACTCGCGC
GGCTGAGTCGGAGACACGCAGGGA
>TR306|c0_g1_i1
CAGGGAGCCATTCGAGGAAAAGGACTGTTAGTTCCACAGAAACTGGTAGCACTTGGACGG
CCGCAGCAGCAAATCTGACCGGACTTCACGCGGAAAAGGCTGTTTTTCACTTTAAATTCC
CACATGCCTTTTCGCCCGCTGGTGTTGTTTAAATCATGAGCAAGACAAAAGACACACACA
CACAAACACACACACACACACATAACCCAAGTTCAAAAAGGAAAACA
>TR306|c0_g2_i1
CTTCGTCCCGCACGTGAACTCGACGGCAACAATCAGGGGACGCGGCCTGCCGTTCTGAAA
AGGGCCGGAAATATGAAATGGAAGTTTGTGACAGTGGACGAAAAGGCTGGAGGACTCCGT
TCAGAGCCTGAAGCCTCTCAGGCCAGACCAGACCAGACCAGACCAGACCGGACCGGACTG
ATCTGGAGATGCACACTCAGTTTGTAATAACTTAAATCTGTGTAAGGCATTGTATTCCTC
AGTCTGGAATGTGGAGTATGTCGCAGAAGGACAGCTGAGTAACACCGGAGGAGCTTTTCT
CGCTCATACCATTTTCATATTTTTTTGTAATCTATTCTGCTGTCTTTTAAATTAAACTTT
TACCTTTTTTGAGTGTACATTTATCAGGCCCGGGTAAAATTTTAAAACCTCTACCTTAGC
CTTTCTGTAATTTGCTCCAGGGCAAACTAGTATTAATGTTTTGCACTACTGACTGAAAGT
AGGCGGAAACTATTTTAGCTACGAAAGGAAACGGATGATGTGCTTTTATCTGCACAATTA
GGAATACGACCAGTAATGTAGTGTCCTCTTTTTTTATGGCCATGATTATGTTGAAACAAT
GATGGCTCAGTTGAATGGGTTGATGGCTTAGGTATCAGCACAGGGAGCCATTCGAGGAAA
AGGACTGTTAGTTCCACAGAAACTGGTAGCACTTGGACGGCCGCAGCAGCAAATCTGACC
GGACTTCACGCGGAAAAGGCTGTTTTTCACTTTAAATTCCCACATGCCTTTTCGCCCGCT
GGTGTTGTTTAAATCATGAGCAAGAACTCGCGCGGCTGAGTCGGAGACACGCAGGGA
>TR307|c0_g1_i1
TCGCTTGATATCCATCCCCCACACGAGGAGAACAAACCCCCCCAACGTCTTGTCTGTGTG
TCTGCAGGACGAATTGTCTCACATCAATGCCAGGCTCAACATGGGGATCCTGGGCTCATA
CGACCCACAGCAGATCTTCAAGTGTAAGGGGACGTTCGTTGGCCACCAGGGTCCCGTTTG
GTGTCTGTGTGTGTACTCCACTGGAGACCTGCTCTTCTCCGGGTCGTCAGATAAGACCAT
CAAGGTAACATCACCGTGCGCACAAAACGAGTGAAAGTGACATGAGCACTGCGTCAATAG
AAGCATCTTGACACCCACTGTTGATGGAGCAGAGGGCTCTCAACCTCATGGGGCGTTTCA
CTGAAACTGGACTTCCTGGATGTAGTTTTCTCCCGAGTACCTGTAGCGATGCGCCCACAC
CCACACAACCTACTCGCGCGGCTGAGTCGGAGACACGCAGGGA
>TR308|c0_g1_i1
GGGCTTGGGTGAGCAACGGGTCTTTGGGGTCTAACGCGACGGGTGAGCCAATGGTGGCTA
TCGCGGTTTTCTCCAGCTTGTCATCGCGCACAGGGTGCAGGGCCGCAGAGCTGATCTGGC
AATACTGCGCCAGCAGCCGCAACAGAATCTGTGCCTCATCATCGCTGCCGCTGAGTCCGC
GCAGCGTCTTGAGCGCGTCGCGCATCGACATGGGGCGGCCTATCAGTTCCTGTTCCAAGA
TCGGAAGAGC
>TR309|c0_g1_i1
ACTCTTTCCCTACACGACGCTCTTCCGATCTCAGACAAACATGGAGTAGCACTGCATTAC
ACAAGTCAAGGTCAGTTAAGGTCGCGACGCCTCGGCGACGAACGAAAATATTCTCGCGGC
GGAGGAGGAGCGGGGGTCCGTCTTGTTGGTGACGTTGCTGCTGGCCATCAGGCTGGAGGT
GGAGGACGATGACCAATCCATTGTGTCTGTGCTCGGGTCGGCTGGAGGTCTGCCTGCCTG
TGTGAGTGATTTGCCGCTGTTCAAAAAAGTGGCTTCAAAAACAGGAGCTTAATACTTAAA
AATGAGTAAAATTCAACGCTGTTTTTCTTTTTTACTTGAGTTGTGGTAAAGATCCGCTTA
C
>TR309|c0_g2_i1
GACCAGTGCAGTCGAATGACAAACAAAACACCAACAAAAACAGACAAACATGGAGTAGCA
CTGCATTACACAAGTCAAGGTCAGTTAAGGTCGCGACGCCTCGGCGACGAACGAAAATAT
TCTCGCGGCGGAGGAGGAGGAGGAGGAGGAGGATTTCGTCGGAGCGCTCGCGTGGTCCGA
CGTGAGGTTTTTCGTACGAGCTCAAATCGTTACCTGACGAGCGGAAAGGTGGAGGTTTTT
CTGTCATCTGCAGAAAGAAGAAAGTCTTTGTGGTCTTTTTTTGTGCAACCAGTTGTTGTA
ACACGCTGCCACCTGCTGGCCAGGAGGCAGCTGTTGGCCGCTCGTCTGAGACTGCCAAGG
CACACA
>TR310|c0_g1_i1
TGCAAGTGATAGACTACCAGAACCAAGCCAACAAAGAGTCAGAGATGACCCTTCCCCACA
ATCAGTTCACATGTATGTTAATATCACCACAGTTACGTAACAGATAGTGTCCTTGAAAAT
CGATCCCAAAGAAAGTGACATTGGATTCATGGAGCCACTTGAAACTACTGCAGGGGTGAG
AAGCTCCACCGACGGTCAGGGCAGAAATGTGGCCCAGAGGAAGTGCACCTCAGAGGCAGC
GCAGACTAAAAGGAGTCCATCGGTTGAAGTGGGAGGAAAGGGGTACTCGCGCGGCTGAGT
CGGAGACACGCAGGGA
>TR311|c0_g2_i1
AAAAAAGGAAAAACCTTGTTAACAATTAAAATATTGTTTGATGCAATAGCATGCTTAACG
AGAACTGTACCAATTCATATAGCAGTAGACGATTTGTTTTCTGCATGTTAACTTGTGTGG
AAGAGTTTGTGCTGGTGTCATCCGTACGTGCAACACATCACAAACTGTCCGTGCTTCCTG
TTTATCATAATTAATCTGACACTTAACGCGTAAAATTAGACGCCAGACTTGCCAGAAACA
TCCTCCGTCAACAGAAAATCAAAGAAGA
>TR312|c0_g1_i1
TAAAATGCCCTTTTTGTGAATATCTGGATCCAAATAGCCCTGAAAATACTGACAATAAGC
CAGAAGACTGATGGTGTTGACTGATTTTTCTTGCAAACGTTTCGTCCCAAGAAGCCTCTG
GAGTAGACAGTCTTAGCATGCGGCTTGTCGCTGCTGCGTATTTTTTGGGAAACTTGGTTA
TTATGGCGGGATTATCATGACAAAGAGCATGTAGGGTTTCAGAGAAGTGGATAAAAAAAC
AACAGGTGAGGTGGGGATCAGTGAAGAAGATATGTAGAAGAAGTTCAGAAGTACTTTATT
TGTCACTGTTACATGAACAACAAGACTGCACAGCATCACTCGCATGTAGGAACGTGTAAT
TTGCGATCCTAAATAAAGGCAGTAAATTAAACGAATTAAAATAACAGTAAAAATGAAAAA
AAAAGTGCCAACTCGCGCGGCTGAGTCGGAGACACGCAGGGA
>TR312|c1_g1_i1
AAATTGGCCGTGACATACATTTCGCATTTTTCTTCTCCACGCTGAAGCAGACCGGCTCTT
CATCTGACCGCGACGTGCTCGAACAACAGTTCAGCGGCTTTGAAAATCATCAAATTAAAT
TGCTGCTTAATGAGAATCTCGCCCGCCTCACTCAGAAACACGAAGAGATTCGCATTTAAA
AAGGCGGCCGATAACTGCCCGTCCTCTCATTTTCCCCCCCCTCGGTCTCGACGGCTCTCG
TCTTCTCTTTCTGCAGAAAGTTTCATTGATTTCGCCCGTTTCGAGATGATTTCACAAGTT
TTTGCTCCCGCTCTGCGTGATTGTTTCCTTCAGATATCTATGGACATCTGCACTGACGT
>TR313|c0_g1_i1
TGGGTAATGATTCTTCCAAGAAAAAAGTTTACAAAGTTTTCATTTAAAGATAGAAATAAT
AATAATTGAAAAAAAGACTAATTTTATAATAATAATAATCTTAGTCTCAGAGGATGGGGG
CGGCTGTGGACACGGCTCCGTCCCGGTGTGGTGCTTGGCCTCGAGTGGTGATGACAGGAG
ACTGGCATCAGAGGAGCGTCTGCTTCAGGAGGGACTGTTGTGATGGAGCAGGTCAGCGAG
GAGGAGGCGAAGGCCTGCTGATGGAGGGTTTCATGAGCCAGTGGAGGCTCTTGAGGACAA
GGGTGATGGTGCTCATGGGGCGGGGGTGGATGAGCAGGCGAGCAGTACTGGACGGCCTGG
AGTTTATTCAGAACTTGCCATAAAGAATCCTGTTGAAAGTCAGTTCTGGATGGTGGCAAG
AGGAGGAGAGTGATGGGTGGTCGAGCTATGTTTTTTAGGTGGAAACTGGCCGCTCGTCTG
AGACTGCCAAGGCACACA
>TR314|c0_g1_i1
CAACATTAAAGGTGCATTTCACATCTTTTGCTCCAAAATGGATCAATACATTGACTGCTG
TATGCCATAAAACCTTACAGTCAGCGTGTGTACTATCACTGTGACCAGTGCACTGTTTCC
CAAAACGTACTTAACGCAAAGACAATGCTCGTCACAGTGAGTTACAATAGTCAGGTGAGT
CCTACAAAGAGTAATTCATAAG
>TR315|c0_g1_i1
AACCTTGCATCTTTAGTTTGATCTGAGTTTAACTTTTAAAGCTGCAACTAACTATTGTTT
TTCTATTGTTTTTTGATTGTTAACAACAGCGACAGAGGAACAAAGAAACCGGAAAATATT
CGCATTTTAGAGGCTGTAGCCTAATTGGTGAATTGGTACATCTTTCTCACATATTTACTC
AAGACAATTATTCCGTTATCAAAG
>TR316|c0_g1_i1
AAGAAAACGAAGAATCCATTCATTGAAACAGCACTCCTGATCTGAATGCGACATGTTAAA
ACACCAGAGGACATTTCACTGATTAGAAACCAACCATTACTGAAAGGAGACATAAAACAT
ACACACAAATTACATACTAAAATAATTAAAAATGTGCTCTCTTTCTCCCTACTCATTCTC
TCTATCACATTCCCGCCAAAAATATTCACACACTCAAACAAAATGAAGCAAGGAGAGATA
AAGAATCAAAAAAAAAACAAAAAAGACGGGTGGTACACATACTCGCGCGGCTGAGTCGGA
GACACGCAGGGA
>TR316|c1_g2_i1
ACGGGTGGTACACATGAGTAAAAGCATCAAAAATGATGCAGATATAATGCTATTAATCAG
TCAACATTTCAATAATGTCTCTGTGACTGAGTCTGATACAGTGTTTCGTGTCGCCAGCAA
GGAGAGAGAACTACACAAGCCTAGGCTCTGGGCCAATATGGACTCAGTAAAGGTTCAGAC
AGGCACATTTGATATATATATGTATATATATAATTCAAAAATATACCTGACATTGAGGCT
GAAACAGTCTCAGTCTCTTGTCTTTTCCATGTTTGAAGTGTTCACTTTGGTAAAGGGTAT
CAGTCACTTCATGATGTCGCTTGCTTCATTATTTTTCCTCTACCTTTCATTTTTAAATAG
ACAG
>TR317|c0_g2_i1
TGTGTGCCTTGGCAGTCTCAGACGAGCGGCCAGAGAGATAACACATCAGTCAAAAATTAA
CTTTAAAAAAACAAGTCATGCCTGTGGGCTTTAAATGACGGGCCCGCCTCTCTCATGCCT
CACACCTGTAATTTAAACTCGACTCCAACATCCGCCTTTAATTAGCTTTAATCGCCTGTT
TCAATGAGCTGCGGTTTGAAGCTCCGAAAGGCGGCATTGTTTGGAGTTTCTTCGTGTGTG
TGTGTGTGTGTGTTTGTGTGTGACCGCGCGCACACAAGCACACATGGATAAATCAGCCTA
TAGGCCCGCCGATGTGCGTAATGTGCCCATAAGTGCTACTGACTGTAGTCCGATGACTCG
ATCTCACGTGTGTAAATAATTCACAAATCACTCGCGCGGCTGAGTCGGAGACACGCAGGG
A
>TR317|c0_g3_i1
CTCTCTCTCTCTCTCTCTCTCTCATATCTCCTTGAGAACTTGCAGCTCGTACTTAGAGGA
TATTACGGCGGCCGAGAGATAACACATCAGTCAAAAATTAACTTTAAAAAAACAAGTCAT
GCCTGTGGGCTTTAAATGACGGGCCCGCCTCTCTCATGCCTCACACCTGTAATTTAAACT
CGACTCCAACATCCGCCTTTAATT
>TR317|c1_g1_i1
AGCCTGGTGGTATGAGGCAGAGGTCCGCATCGAGTTTCCTCCTTTCTTTTCCATTAATTA
AAATTAATTGGCAGTAGATCCTCTCGCACGAGCGCCGCATGGATGCGTGCTGCCCATATG
CGCGATACATATTGATCTGCTTAGGCTGCTGTTACTGCGTCTCCCGCTCCCGCTGACGGA
TATCAAGCAGAGCCCAGTTTGGTTTGTTTGCTCTCTCTCTCTGGGGTCTTTTTTTAGCGA
AGCGCTGATTTGTGTGTGTTTTTTTAAACA
>TR318|c1_g1_i1
GCTGCTCAAATCAAATCAAATCAACCTTTATTTGTGTCACCCAAAATCACAGGTTACAAT
TTGTACAGATGTCTGCTGTCTGCAACAGATAAAGTGTCACAGCAACATGAGACAGATACG
AGCTAAGAGCATCCTTCTGCTCTGACATTATTGTTACTCAAACAGAGATGAATTTTTATT
GATTTTCATCCAACAGAAATTAACATAAATATTAACAGCGCAAAGGCACCTTTGCCTTTA
AAAAAGCCTTTTCTTTGTAAAAGCAAGTTTAGCGAAATCATTATAACATATGCACATAAA
ATAAAGCAGTGTAAATGACTATGCTTCTTTGTTTTCTTTTCCTCTCATTATGTTACTTCC
TGAGCCTTGGTTGCAGTTTTCATTCACATCACTGTTTAAAACAAACATCTACTGAAATGT
AACAAGTCAGGTTTACTAATCTGCAAGAATAAAATCATGCTTCATTGTGAGACCTCGTGT
TTCCTAGAACCATAGTTGTCAAATGCAAATTGCAAAGATTATCAACATGAAAATTAAACG
TTTCATCCCAAAAATCAAATTGACCATGTTTAATATCTGAGTCTGTATTGAAACTGAACT
TCACGGTTGGGTTGCATTGATCCAAAACCCCATCGCCTGAAATCAATTTCAGGTATCTTC
TCTTCTGGATTCTTTAGCTCAAAATCAAAATAGACCAACATAAGGAAAACAAACTGTTTC
AGCTCATTGGTGGCAAAGAAACGCCCAGGGCACATGGAAACCCCAGCACCCCAGGGCATG
TTGTAATACTTCACCTTCTTCCCTGCTTTGTAAAAATCTGTTTTCTTGGTGCCATCTGGA
TTCAGGAAGCGGTTATATTTGAATGAATGAGGGTCAGGGTGGACCTCTGGGTCAATATGA
ACAGAAATGTAAGGAAAGAGTGCCATTCTGTCGCCTTCACGAATGAAGTATTCACGCCCA
TCAGCCATCTTAAGGGTCATATCCTGTACCACTGCTCTGGTGAGGAGGGGTGCAGCAGTG
AGTCGGAGAGTCTCTTCTATAGCACTGTCCAGGATTGGTGTGTTCATCCGCATATCATGG
GTCAGGTCGATTAAAGGGCCACCATGTTGGACTTTCTGCCCAGATTCCTTCACAACTTTA
TCAACCTCTTCCTTCACTGCTGTCATGGCCTCTGGATGCTTCATGAGGAAGAGAAGCAGC
CAGAATGCAGAGGGTCCTGTGTTGCTCTGAGAGGCCCAAAGAAGCACAAACATGTACTTG
TCTATCATTGACTCACTCATACCTGTCTCCTCTTTGGCCTGATGCATGTCCCACACCCAG
CGACTGATGTTTTCCTTGGCCTTTGTCTTTTTCCCTGACACAGCTTTCCAGAAGAAGCCC
ATTAGCCTTGTCACCTCCAGTCTTTGCTTTGGTGTCAGGACCCCATAAGCCAGGTTGGGG
AAGAGTTGGTCATATTTACGAAACTCGTGAAATAAAGCCTCAGATTCAGCTCTGTCTTTC
TCTTTGGCATTTTTCTCATTTCCGTTTGACTCCTGTGGTTCATTGCCAAACAGGGACAAG
TACCCAGCCCTAAAAACAATGTTATAGCTGTATGAAAAAAGTCCATCTTCCATCCAGGTC
CGTTGCCCTGCAGCTGATCCGATTTTGTGCAACATCAGGTTCTGCAAATTAGTCATCATG
GCTTGTGTCATTACCTCCAGACCATGCCCTTTCAGGTGCTTGCTGCTGGATGCATGGAGA
ATCTTGTGGTCAGATTCAATTGGTGTGTAATTAAATACTCTGCGCACCAGCTCCGATGCA
AACTTGTTGAAGTCCAGTTTTTCTCGACTCTCCTTAACAAGTGACCCAAAAGATAGGGGG
TCCTGAATGAATGTAACATAAAATCCTGCCAGATGAATTGTGAACACATCGCCATGCTTT
TTCATCATCCTCTCTATAAACTTAAATGTGTTCCTGCGAAACTCCAAGACATGGCCCAGC
CAAGGGATGCGCCCCTTATCCAAAGGGGGTTCTCCTGGTCGCCGCTGACGAAACACCCCG
AGTAGGTACAGCCCTCCAATCAGAGCAGCAAGAAAGCCGAGAAGGATTGAGAGCAGCAGT
GCCATGACTGATTCCTCTGGCAGCTTGACAGTGATCTCCCCATAGTGTT
>TR319|c0_g1_i1
TTCAGACGTGTGCTCTTCCGATCTGCGCCTGGGCCAGTTCCTCCACGCGCTTGCGGGACT
GGCAATAGACCACGCCGGCCTCGCCCAGGTGCTCGCGGTCGATGAAGCGCATGAGCTGCG
TGAGCGGCTCCTTCTTTTCCTCGATGCGGTAGCGGATGTTGGGCCGGTCGAAGCTGCTGA
CGAACTGCCGCGCCTGCTGCAGCCGCAGGCCCTGCACGATGTCCTCGCGCGTGAGCGCGT
CCGCCGTGGCAGATCGGAAGAGCGTCGTGTAGGG
>TR320|c0_g1_i1
TCTACATCATTTGCTGTTGAATGAAGTTTTCATATCGGCAATTACACGAAAAAATATGTG
CCGATACCAATACATCGGTCGGTCTCTAGCTGCCACCCAACAGATACAGTAGGTGCATTA
CTACCTTACATACACCAGCAAATATAGAGCCAACTGTAGATTATTCAAAATGATACAGCT
ATGCGACTAGACTGTGTGGGTTTTAGATATGATGCTTGAAGGTCGCGTATTGCTGGAATT
AAAATTAATCTAAAGTTTGACTGTTCTAGTTCAGTCAAGTCTTACAGTCAATGCTTCTTC
TGCTTGGCATTCATGTTCATATTACTGATGATGATACACAAATACATATATATATATGGT
CATTCAGAGAGACTAGTGCGAGCCGAGGGCCCAGGTTATCTTGGTTGTGTCACGCTGTAT
GGTGGCATCAGTTGGTTCAGAGATGGTCAGCACTGCAGGCACACTGCTACTCGCGCGGCT
GAGTCGGAGACACGCAGGGA
>TR320|c1_g1_i1
GTGCTTGTGAATTCCTCAGCCACTGGGAAAAAAACAGCATGCCTCTTCACACACACACGA
GTGAGTTGAAGAGCAAGTTTGTTAGGTTAGCTCCACCTACCCTGTCTGATGGGCCGACCA
CGGCTGGGTGAGGGAAAAGGCATCACTATGTGTTTTCAACCGGACATATTTGAAACTATT
GTAAAATTTGGGACGTCCATTGCACCAGTTTGCGTTGAGTGTCCTTAAACTGGATCAGTC
GCAGACACTGTGTGATCAATACCACTGTTTTATTAGATCAACCTCAGCTGCACACAGTTT
TTGTCGTGATCCCTCAAATGTAGTTTGTGACAAAGATATGCCATGGAGGCTAAGTATATC
ATTGTCTAATAATAAAGTTTATTAACCTAAATGACAGCAGTGCACTAAAACAGAAGGCAT
CACTGTAACA
>TR321|c0_g1_i1
TCCCTGCGTGTCTCCGACTCAGCCGCGCGAGTCCACTGAGAAATTCCACTCCAAGTGTTT
GATCGGAAATGAGGAAACGAAAACGTTGTGCTGGATCTGAGCTCCCCATATCACTACGTC
TACGTGAGGAGGAAGTTCGCCTCTCAGAACAGCAACTTTTTTCAACCAGTAACACACTTC
GCTTTAACGTTCATGTACACCTGTTTATAGTTGTAACTCGCTTTG
>TR322|c0_g1_i1
GAATGTGAAAGTGCTGTGGCCCCAGCCAGTGTTAGCTTTCACACTTAATTTACTTCCCTA
TATTAGTCTATAATAGCTTTGTATACATGCATGTTTGGGCCTCACAGATTGCACTCTCTA
CCACAGGTCCTGAATGCTTAACACTGGTGTGTCCTGAAATTGAAATGGCCAGGACAGCAA
GGTCAGACTGTAGCAGCAAATGGCAGGGGCAGCAAGACTGGCCGCTCGTCTGAGACTGCC
AAGGCACACA
>TR323|c0_g1_i1
TCTCACTCTGTTGACCGCCAAGTTGATGCTGTTGAAAAAATGCACATGCAGGGGGAAATT
CAACCAAACCGTTCTGTCAGGAGATGCAATGGCTTAAACCAGTGGTGAGTAAGAAAATGT
AAATAATATAATGAAGTAAGCTATGAACAAATGAAAAGTCTGCCAGCTGTTAGGCTAATT
TATGCAATGTAAAATGCCATAGGCTTAAGCTAATAATGGTTACTG
>TR324|c0_g1_i1
TTTATCTCAGAGCTACACCTAGAGGGGGTCAAGCTTATTTTCACAGCACTGTCGCAGGCA
GTGCAATCTACTACTGAGCTGTCTGTCAGTGTCTGTAGCCTCTTTTTATTTAAGTTCATT
TCGTCGGATCTGAACCGGAGTTGTTAATTTAAAGAACTTTTTTTGTAAAGTGTTTGTTGA
AAGAAAGTGACATTGCACTGACATGAAAACGTGTACATAAAAAGAAAACTCGCGCGGCTG
AGTCGGAGACACGCAGGGA
>TR324|c0_g2_i1
GGACTACTCGTGTGACGCTAAGCTCCCCCCGCGCCCGTAGCTTTAACTGTATGAGAAATA
CAATTCAAAGTTGGGGTTAATTTCAGCACAATTTTTCCTAATCCAGGGACAAAGATTTTC
TGCCCAAATGGACTGAACTTTGACGCTGAAACTGGGCGAACGTTGACCCCCGTGAACCAC
AGCGACGATATCATAAGCCCCCCTGCCCATCTTGGCCCCCGCCCCACCCTCCACCCCCTC
CAGATGAATAGTTGGGAGTGTCGCAGGCAGTGCAATCTACTACTGAGCTGTCTGTCAGTG
TCTGTAGCCTCTTTTTATTTAAGTTCATTTCGTCGGATCTGAACCGGAGTTGTTAATTTA
AAGAACTTTTTTTGTAAAGTGTTTGTTGAAAGAAAGTGACATTGCACTGACATGAAAACG
TGTACATAAAAAGAAAAAATGTGTTTTGTAAATAAGCCAATGAAAACTATGTATTTGAAT
ATGAACTGTACAAAATACTGTACTTGTAGTTGTATATGGAGTGATACTGTTGATCTGTAA
CAAAATACCCAAGCAACAAATTAAATTCTGCAGAGGAAATGACGACACCAGACTGACGTG
TGTTCTCGTGTGTGTGTCCTGGAGATGCCTTTACTCGTGTTAGTGGTGTTGACTAAATAT
TTGACAGCTTTGGTACAAACATTCATTTCATCAACTGTCTGGCTCTCAGCTGACTGCTGA
TGTCCAATCACATTCATGCGGGAGCAGCTTGCACGATAGAACATTATTAAACTCCAATTT
GCAGCAGCATGTTGGTCATTTTTACTGTATTTTTTTTATGATA
>TR325|c0_g1_i1
GGAGTTCAGACGTGTGCTCTTCCGATCTAACGCTATGAGTGTTGTTAAACGTGATATTAA
ATACAAAATAGAAGCCGCAATGGTCCTTAGTTAAACTGGAACAAAGAAAAATAGTCTGAT
TTATGAATGGGATGTCTCACATTGATTTCTCCTTTCAGTCAGTTTTGTATAATTTCATTG
CTAACTAATTCCAATGTGACTGTTTCATTGTACTAGCACCCTGTAGTTTAAATTGGATTT
AACATGAAAA
>TR326|c0_g1_i1
TCCCTGCGTGTCTCCGACTCAGCCGCGCGAGTTTGATGATCTTCTTAGAAAAGCGTAAGG
AACTGGACATTATCACATAAATACCGATCTTCTTACAGTAATCACACAGAAAAAAGAAGA
TTTAGTCAAACGCTGTCCACAAACCAAAAGCCAAAATACATCATTTTACTTCCATCTCTT
AACACACGGAAAAAGAATCAGCTCAT
>TR326|c0_g3_i1
TCCCTGCGTGTCTCCGACTCAGCCGCGCGAGTATGACATTAAATCAAAACACAGCACTCA
AACAGACTTCAGTTGTGACTTTTCAGTTTTGTGTCCTGCTGCGTTGATGTGAACGCCATG
TGGACGCCTGTCCGTCAGTCATGCAGAACACAGACTGAAGAAAAATGTCAAATGCAAGTA
AGTTTTGATGATCTTCTTAGAAAAGCGTAAGGAACTGGACATTATCACATAAATACCGAT
CTTCTTACAGTAATCACACAGAAAAAAGAAGATTTAGTCAAACGCTGTCCACAAACCAAA
AGCCAAAATACATCATTTTACTTCCATCTCTTAACACACGGAGAAAGAATCAGCTCATTT
GATAACGACGATACATTCCATTCATTAACGGTCATCAAATGTTCATTTCAGTTTTACCCC
ATTAACGACAAATTATTGCTGACCATTTCCAAAAACACACACGACAGATTTTAGATTGCA
TTCACCACTTTCATTAATGTACAATATGAATATAAATGTACAGGTTACTCCAGACTTGCT
GATATTGATCAATACCAGTAAACATTTATGAATAGGTTCACATTTTTTCAAGTCTGTCTT
GAAACATCAACGGAGTTATTAA
>TR326|c0_g4_i1
GAAGCTAATGTGAAGCTTCAGCAAACCGAGTGGGTACCTCCTAAAGTTACAGTCTTTTTA
GTACAAACTTTCCTCTTTGTGTTTGTGTCCTCTGATTGCAGCTCAGCAAGGAAACACCGT
CAGTAAGAACACAAAAAGGAAGTCAAAATTCACTAAAATGTGCAGAAGCCAGGGGCTGCA
TTTCAAATCAATCTAAAATACTCTTCTATATTTTTTGAAAATGGCTTGCAATAAGTTAAA
GAGTATACACACTTTAATAACTTGAGTTGACAAATTCAAAACCAGCGCAACGATTCTCT
>TR327|c0_g2_i1
TCTGCTGGAGTGTTCCAAGAAGATCGCGGGAAAGGGACAGCCTCAGGGAATCATGTAAGA
CTGGACCCGACCGTCCCAACTCTTTCTGCATCTGGTGACATTTTTCAGAAAGATGGTGAA
TTTCATATTTGGGGCTCTCCCATACTCAGAACTCGGCTTTTCGCTCCCTTGGTCAAGATG
ATCTTGCGTATTTGGTTAAGTTTTTTTTTCTTTTTTAAAAGTAAGTTATGTTTCTTATAA
ATG
>TR327|c0_g3_i1
ACACGACGCTCTTCCGATCTTGTGTGCCTTGGCAGTCTCAGACGAGCGGCCAAGACGTGT
GCTCTTCCGATCTAACGGACTTTTTTTTTTTTTAAGGTAGAAAGGTTTTAATATTCAGTA
CAAATAAACTACAAAAGACTTGTGAATATTGAGTTGGCAGTTACAACTCTGCCACCACCT
GCTGGTCATCTTACAACATGACTTCTTTATCAGGAATATTTACACTGCATTTATAAGAAA
CATAACTTACTT
>TR327|c0_g4_i1
TTACACTTCTTCCGGCTTGTGCTTGAGCGCGTCGTAGCCGGTCAAGATGGCGTCGCAGCA
ACAGCAGCCCGGCGGGCCGATGTCTCAGCCCGGATTACAACAGCCCACTTCTTTACAACA
ACAACAGCAACAGCAACAACTGAGTCAACAGCAAGACTTTGACCCGGTCCACAGATTTAA
GATGCTCATACCGCAGCTGAAGGAGAGTCTGCAGAACCTTATGAAGATTGCGTCTCTGAA
TTTGGCCCACAACACGTCCATTGACAACGGCATCAAAAGCAGCGACGCCTCTGTGCAGCG
CTTCGACAAAAGTCTCGAAGAGTTTTATGCCCTTTGTGACCAGCTGGAGCTGTGTTTGCG
GCTGGCATACGAGTGTCTCTCTCAGAGCATCGACAGCGCCAAACATTCACCCAACCTGGT
TCCTACAGCCACCAAGCCAGACACGGTGCAGACAGAGTCCATGTCTTATGCCCAATACC
>TR328|c0_g1_i1
AAGCTTGGTGTGCGGAAGCGCCTCTTTCCCTGTCACTTGCAAGAGGCGGCGTTACGAGAC
ATGTCAAACTTGACTTTTTAAGTGAAAGTATCCAGAAACCGTGCATTGGGCACAGTTTGA
CCGCCAAGTTGTTGCTGTATCGTGGATCGCGCTTGTTACAAATGATGTCGGACTCGATCA
AAAACGTCGCGATATTTGGATCCACCGGAATGACCGGATTGGCAACCCTGCCACTGGCGG
TGGCTGCAGGATACAATGTAACAGTGCTGGTGCGGGACCCTGCTAAGCTGCCTGCCGACC
ACAAGGCATCCAGAGTGGAGGTGGGAGATGTACTCAATAAAGACGATGTGAGAAAGACCC
TGGAGGGCCAGGATGCTGTCATCATCATTCTGGGCACCAGGAATAGTCTTGAACCGACCA
CCATGATGTCTGAAGGCACCAAGAACATTGTTGACGCCATGAGGGCTCGTGGGATCCGCA
AAGTGGTCGGCTGCATGTCAGCCTTCCTGTTGTGGGATCGCTCCAAAATCCCACCCCGTA
TGATTGCTGTGACAGATGACCATGACAGGATGTACACAGCTCTGAAAACATCGGGGCTGG
ACTACGTGGCTGTCATGCCTCCTCACATTGCTGACGACCTTCCTCTGACGGAGCGTTACA
TGGTGGCGGAGAACATGCTAAAAGGAAGAGCCATCTCTAAGCACGACCTGGGACATTTCT
TCGTCAAATGTCTGTCCACCACAGAGTGGGATGGCAAGGCTGTCGGTCTGTGGGGAGATT
ACAAATAATCCTGAACTGCTGATGGCCTCCGGACAGTGAAGGAGTTTAAATCTCTTTGAG
TTACTGATTACTATTCTTTATTTCCATTAAAACACAGTGAAGAGGAAATATTTGTTTATG
CTGTGACTTGTCAAGAAATATTCTGCCTATGTAGATTCAAACTACTAGTGTGTTTTGTTA
AACCACAAATGCTTTCTTTTGTTCACCTTCATAATTAAGAGCTTTTGCTTGCCGTTGGTA
TATTTTTGTACTAATTCCAATTTTATCATCAGGATACATTTTAAGACAAGTGCCAAACCT
ATACTACAGCTTTTAGCTGTAGCTCTTTATATGGCATTACATTGTGTTTCTCCTTTACAT
GAACAAATCTGTACATGTTGAATGTTTTGTTTCTGTCATTTGAACATTATGTCATGTGAT
GCTGTCTTTTGCAGCTCTCATGCACAGTTGGCCTGTTTTTATAACTGGTGAAAATAAAAG
ACTTTATTGGACAAAAGGTTGTCCTGAAAGAGTAAACTGTCATGTGAGTATGAGTAGAGC
TGCAGACTAAAGTAAAGCTAAAGTATATCAGAGAT
>TR329|c0_g2_i1
AAAATACTAGATGTTTTCTTTTCCTTATACATTAATTTTCTTCTTGTTACATATACCACT
TCATAGACACAGTGTCACATGTTTACATTTTGATGAAAAAAATATAACGTTTCTGTGCTT
TAAATAGAGTTGTAAATGTATGAAGTCCATGACATCTGAGAAAAGTAATGGAAAAAAAGC
TGTCAATGCACACGTATGTTTCACCAGTTTGTCCACAGTGGCTGATCATCATAAAGAAGT
CTACTATAATATATACGGGTCTATAATCTATATGTGCGCGGGTTAAAGAGGGGAATACAA
GATTGTGTAAAGTGCAGATTTTCCCCAGAGAGAGCATGGTGCCTTAAAGGTTGGATGACA
GCTGACACCTCCTGCGTACAGTGCTTTTTGAGGTGTCACTTGGCTACGTGCACATACATG
GTCAGCACAGAATGGAAGCAACGCTCACATAAAGAAACGAATGGGTTTCTACATACTGCT
GCTTTTAAACTTGCTGCGCGAGCTTCAAACTGCGAGATTCCTATTGCTGCAGTAGGAGGA
GAGTTAAGGCATCTCTGAACCTTAATGGCCTTCAGCATTTTCAACCAAAAATGAGTGGGA
AGGGTGTTATTTCTGTTGTCGTTAGAGATTTGTCCTTATGAAACCAGTTCTGGGAAAAAT
GAAAAAAAGATAACAAAGCAACAACAACCAGACACAGCTCATCCAGTTATGTTGTTTTAC
TACAGTGCATCAATAGCCTTGGAGACTTGGCCGAAGACCTCGTCCACTGGCAGCTCGGAG
TCGACCTTCCTGACAATGCCACGGCCCTCGTAGAAGGCGATGACTGGCTCGGTTGCTTTG
TAATACAAGTCCAGGCGCTTCTTGATGGTCTCCTCGTTGTCGTCGGAGCGGCCGCTGGTC
TCGCCACGCTTCAGCAGCCTCTTGACCATCGTCTCGGACTTGGCGTCGACGTACAGCAGC
AGGCAGGGCTTGCCGATCTTCTTCTCAAACTCCTCGCCCTGCTTCACCTCACGGGGGTAG
CCATCAATAAGGAAGCCCTTGGACACATCAGCCTTGGCGATCATGGCATCCTTAATCATG
TCTAAGACTGTGTCCAGGGGTACAAGCTCTCCCTTCTGCATGATGGCCTGGAGCTGCTTG
CCCCTCTCAGAGCCAGAAGCCACCTCAGCACGGAGCAGATCCCCAGATGACAGGTGGGTG
TAGCCGTACTTTGCAACTACCTTCTCGCACTGGGTGCCCTTTCCGGAGCCAGGCCCACCC
ACAACAAAGATGATCTTGGCATCTTTAATTTTGTCTGCCATTGTGTTACGTCAGATGAGT
TTTTTCCTTCAGCTCTCTTTTGGCGCTGTGGCTCTAGATCCCAGTGCAAGGGGCTGCTGT
CCCTGGATCCCCGTGTGTGTGTGTCTGCACAGTTCCTGCTGCACGGCAGCCCTCCCTCCC
CCATGCTAT
>TR330|c0_g1_i1
GGTTCAGCTCATCCGAATGTGTAAGTGAAGAGATAAACCGACCACCGTCTGAAGATATAC
ACGGGTAAACAGTCCCTAAACACCCAAACTCTATCTCGCCCATTTCGCTCATTTCATTCA
CAGACCCTCTTTGCCCGCGGCCAGCCGACCACATTCGAACGCCGGCCGCGGTCGGCCGTC
AGGTGGACACGGATGGGGACAGTTTTCGCTTCTTATCTGCTCACTCGCGCGGCTGAGTCG
GAGACACGCAGGGA
>TR331|c0_g1_i1
ATTTTTCAGAGATAAGTCCATCTCATACAGATTTATGTATCAAACTGAAAAAAAAAGATG
AATGTCTGCTGGATGGTGTTGCCATAGAACTGCAGTGTGCACCGTATGTGCTCATCAATC
AAAATCATGTCCTTTTCCCTCTGGAGTGATGACCATGAGATGACGTCAAAAACACAATAC
TCCAATGAAATGCAATCAAACTGAAGTCAGTATGAATGTATGTCTGTTA
>TR332|c0_g1_i1
TTTTAAAAAGCTATTTCATTCTTTCATCCTTCTCTCTGTCTGTCGTCTCTCCCTCCTTCC
TCTCACCCACGCGGCTGCCCTTGGGCTGGCGGCACTAAAAATAATTGAAATAGTGATACA
CTGTTAATCAGCCTTAATGAGCAGCTGGAAACTGCAGACACATTGCCTTCATCTGCGACT
CATCAGCAATCGCTGGAAAATGTAGGCCACTGATTGAGTGATAACAGTAATGCGATGGCT
ACTCAAGTTAAAGGATGTTCAGGGGATGCGG
>TR333|c0_g2_i1
TGCATACACTGAGTCATGACTCTGGAGGGTCAACACAATTCATTCAAGCTCATGATACTG
TATTCACTGCAAACTGCAGCAGACAGAACAGCTGCATTTCCTTTGGTCCATGAGCATCAG
ATCATTAGAGATGTGCTGGAATAATCCTGAGGTGCTGCGCCGGCTGTTCTGTCACTGACA
TGAAGATGAATTAAGTTGAAATTTCTTGACTTTACTGTTCAACTGGCTGCTCTCGCTCTG
AGAAAATCAACTGAACGTGAATGTAAATCTGTGCTACTATGTCCTATGTATATGAAAACA
CATTTGCACCCGCATGTCTGTATAACAGGCTTTCACTTGTTGCAATGTTTGATTTTGTTT
TTTTGTTTGTTTGTTTGTGAATATGTCACTATGGAGCGCTAAATTAAAAGATTGAAAGTT
GGAAAAAACTCGCGCGGCTGAGTCGGAGACACGCAGGGA
>TR333|c1_g1_i1
GCAGCGTATCATGAGGCCAACTTTATTCTTTGTAATGATTCATAACCATATATACTGTTC
CACCGACACCTGGTCTTTGGTCTTTTAGTGTATATATATATATGTTTAACATGTATGGCA
CGACATTAAGACTCTCAGAGTTGAGGCTTTAATTCCCTCTGGGCTGACCCATGATAAACT
GCAGCCACAGTGCTTCTAAAAGGCACTTTGACGGTTTGTGTCCAAAGATCACTTCACTTC
AACAGATTGTCCAACAGACATGCCATCACAAAACCTACACGAACACACAGAACGACTGAG
TTCAACCATTCGTCACCCTTAATAAAACTAACAAACAAACAAACAAAAAAACAGCCTGCA
ATCTAATTGGCCGCTCGTCTGAGACTGCCAAGGCACACA
>TR334|c0_g1_i1
GGCACTTCTGAAAGTGCAGATCGGGCTGCCGAGTAGGACTTCCCCGGATCACCATGCACT
GCTGCACACAATCACCAAATATTTGGCAGCGATGTTGCTAGGTTTGCGTCCCGCGTCCCC
GTCACATTAAAATCAGAGAGGACGCAGCAAACTCAACTGAAACCTCACTGTCAAATAATC
CACCGCTCACCATTTGAATTTTGTAGTCCTGGGGACT
>TR335|c0_g1_i1
AAATGTTCCTATGCACACTTCATACATTATTCTCAAAATATCAGTTTCAGGTGATGAAGA
ATTTTGCACTTTACTACATTCAATGCTATGTTAGGCCTGAGATATTTGAATGTTAAAAGG
TGATTTTTATTTTGATATTTTGTGAGGGGCCAAACTGAAATGATTATTACATGATAATAA
AGCCTGTTGAAATGTGAAAAAAAAAAAAAGTCCGTTAGATCGGAAGAGCACACGTCTGAA
CTGGCCGCTCGTCTGAGACTGCCAAGGCACACA
>TR335|c1_g1_i1
ATACAACAGGTGCTAATCAGAGAGAGAGAGAGAGAGAGCTCTTGAAAGCTTCTGAAATTA
TTTTACTGAAATTTTCCAAACATTGCTGAGAAAATGTTTGAATTCCTTCCGTTTCCCCAG
TTTCCCCAGTTTTCCATCACCAGAGACAGCCTTTTGAGCTATATCTTTGCAAACAGGCCA
CAATTTTGACAATGTGTTTGACCTGAAAAGGCAGGTAATGGTCTACTTGAATGAGTCCTT
TGTGTACGGATTGTTGTAACATTTTCATTCGTTCTGGAGTTAAAAC
>TR336|c0_g1_i1
AACGCTGTGGGGTCAGACGTGTGTGTGTGTGTGTGTGTGTTGCTGTGTGTGACAGTGTTT
CCTGTCCAAGCAGCTGTAAGAACACTCTCTGAGTTTGTCTTTTCCTCTTCCATGTCGCAA
ACTTCACAGATCACTTCATGTGTTTTTTTACATCCTTTCAACCCGGGCAGGCACTGGCCT
TGGCACCGTGTGAGACGTCAATGATCTAAAAATGTGAACGACCCCGCGTGCACTAACGAA
GGGGGAAGAATATTCACCAAAATCATTCTTGCACAACTTCACCATGTTTTTGTTTGCGTC
TGAATCACCTTCTTATTCAGCTTTTGTGCTCCTGTGGAGACCTTGTGCTTATTTTAGCCC
GCTGGTATTTCAGGTGCGACACGTAAACACACAGTGGCATATTCCCTGCATCGAGCATCT
GTTTAATCTCTGATAATTTTGTCGCTAACAGAAATCCTTCCTCTCCGTGGTGCATTGCTT
TTGAAGCAGATTATAAGGGTTTGCTCAGCTGGTTGGTAGATGAGTTATGAGGCTGGCAGA
GTGGAGGAGTGCACTCATGTAACCTCTCCTCCCTAACCAGTAATCATCTGCAGCCTGTGT
TTCAATCCAGGGCTTATCACTGCTGGAAGGCAAACACAAACCACGGCGGTAACGTAGTCT
CAAAGTGTCTCTTCGGGAGTCAAGAAAAGGCTCATTTTCACATTCAGCCATGTGACAAAC
CGCATGAAAATTCAAGTCAGTGGAGCAAATAAAAGTACAGCTCTCCGTGCACTTTGACCG
ACCTGTTTTTGTGTCCAGTGTATTTTGAAAAGGGGGAAGACTAAACCGGCATTTATCTCC
TGTCCCAGTTCTGCTTAAATGGCAGTCCAGAAAAGTCTGAAGCAAGTTAGTTGCACTTAT
ATAACAAAAA
>TR336|c1_g1_i1
CGTGTGCTCTTCCGATCTAACGGACTTTTTTTTTTTTTAATGTCTCTCTGTACAGTTTTA
TTTACATGATACTATTCTGTCGTAATGCTGGATAGCAAGATTATATGTAATACATAAATA
TCAACACAGTTTGTTGTTTTTTCATTTTTTGTACAAATTTGCATATAACTAAGAATCAGA
AAGGAAAAACTCAAACGGATACATACAGTTGTCTCTTAAATGAAAAACACATCCTTACAG
GGAGGAAAAAGGGGGATTAACACAAGTCACAAACATACATGGTTTCAATGTGTCAGGCAG
CCAAGAAAACACACCTCTGCACAGGAATGTGCACACGCACGCACGCACTCATACACACAC
ACACACTTCTCTACGGTGCTCTCTAAGCATACACACAGACCAATAGCTGTTAGACAGATG
AGAAGTTACACCTAATCTTTGTATCTATTTTTCATAAATCTAGCTCTGGCATGCTCCTGT
AGTTCTGTAAACATGTGCTGATAAACCGGGTAGCTCCACAGACAAAAAGGGTTTGGGGGA
ACAAACGAACAAACACACACCCACTCACACACCCACACACTGTGCTGACATGAACGTTCT
GTTAGCGCATTTAAAAAAAAAAAAAAAGAAAATCATGGTTCACATACCCTAATTCCACAA
ATGCACTGAATACATGCGCTAACATCAGTACAATATCGATGGAAGAGAGAGAGAAAAAAA
AAAGCTAATAAAATATAACAGATAATTGTCTCTCAGCAAATAAAATGTCTGAAACCCTAA
GTCGAGTGATGCCAAGTATTTCTGAAACACTAATGCAGATGAAGAGTAACTCATGCATTT
ATCCCATTCGTTCATTCATGCCCCTACTATATTGTTGCTTAAATTCACCTGCCAGGCCCG
CCAGGGAAGGGTGCCATCCTTCCTCTCAGGCCACACATCGGCACACACACAGCCCTGCAC
CAGGCGTCTGTGATCACAACACGAGCGCAGACCAGTTTGGGGATGGGGTGGGGGAGGAAC
TCCTTTACCCATTATGTCCATTGAAATTGTTTAGATTCAGTGAAACGCGGAGTAATTTGT
TTGTCCCTGTCTAGCGTGATACCTCCAGCCATAATGGAGCAGCCTTATCACAATCAAACT
GATCAAAGTCAACACGGACATGCTGATCAGAGGGTCACTGAGGCTGACTATCGAGACGAT
CCATTGTTCTGCTGGGGTCGAAGCCGATGACAACAAAAAGTAAAAACGGGAAGACAACAA
AGCTTAACACAGCAGCTGTGAGGTAGGTAAAGCTAGGAAAGACAGAGACAAGGTAACAAA
GCCCCTTGTGCACGGTGGGGGACAGTTGTACGGTTCTCCAAACGCCGACTGACTCCAGTA
CCAACGGAGCACAGAACGAGAAGCTCGAAAGGTTGAGGGACACGACTCGCGTGGACTGTT
ACACTGTGGAGTCTGGATGTTTTAAAAGGCCCGCCTGTGTCTGACACGCGACAGGGTCCG
GGTAAAATGGTTGTCTACGGTTTGGCACTAAATGGCGCCTGGTTTGGGTGAGAGGAGCAC
GGCAAATCCTGGACAGTAAGCCTGGGCTGCTCTTAATAAGACAATACATATTCTTAAAAA
AACAAAACAAAAACAGGACTGAACAGCGGCAAAGTCACACCACAGAAAATAGGATAAAAC
AAACTAATGAATTAATCAAAAAAAAAAAAGGAGAACGGTGATCATTCATGCATCTCCCTC
AGACAGGATCTTTTCATTTTTTTTCTTCTTTTTTTTTCTCCATCATTTTCTTGAGGTTGT
AATTTTGTAAATCAAGTCCTTTCAATCCTCACTTAGCCACTCAAAGCCAGTGCTCATCTC
AAAAGGTTCACACTCATACTCCAGTCTTTGTCGAAGGTGTTGTCATCGTTTGCCGCCACT
GCTGCTGCTGCTGTTGTTTTGTCAGAATCTATATTCTCTGGATCTTGTCGGCCACCACCA
CGGGGTTCTCTTTGCGGATCTTGGCGGCGGCCTCGGCCTTGTAATCATAAGGGCAGTTGT
GCTTGTCGGAGTACCGGTGGATGCCGCAGAACAGGTTTCCACAGCGACAGTCAAACCCTG
TAAGGCCAACTCTTTTGCGGCACATGAAGCACCTGTTCTTCTTGGGTTTGGGGGTGTCAC
CCTTGCCATCTTCACTGCTGGAAGAAGCTACAGGAGTGGGGCTAGAAGCAGCAGGCTGGT
TTACAACAGGTTCTAGGGGTTCGGGCTTATCCTCTCTCGAGATGCTCATCTCTGTCATTT
GTTGAGTCACAGGAAGAGATCCTTGAATAGTTCTAGACATGTCTGGTGAGGAGGCAGGGG
AGGCGTCAACCTTGGCTAGACTGGCTTCTAGTCTCTGGATGGCCGAGGCCTCTGAGGTAG
GACTAGCAGCTGAGCCCATGGGGCTGAGGGGGCTCATGCGGTCGCTGCTCTGCTGCCGTG
TCAGGTGTTCCTTGTAGCATACGGAGCACATGCCGTTGGTTCTAGGGTTGCCATAGAAAC
CGCAGCCTGTGGCACAAAGCATGGGCACCGGGCTCTGGTTCGTCTCTTGGGCCATTGCTG
CTGAAAATCGATGAAGTTTCTCGCGAGACGACAGGGAGGAGGGGGGGGGGAAGTGGTCGT
TTTGTCCTGGCAGAAGAAGAAGAAAAAGGGGGTCGAGGGGGTTTTTCCGCGTCCTGTTTT
CTGTCCGGTTGTGTCCGTGTGGCGTTGTCCTCCGTGTCAGACAGGTTTAGGTGGGTTTGA
CTCTCCCTTCCTCACCCTCCTGCCTCTCTTTCTTTCTCTCTCTCTCCGTCTCCCGTTCCT
TCTGGATGGATGTTTGTTTCCTTCTTTAGTAAGAGGAGTGGCGGTGACGTCACGGGTAAA
GCAACGCGCCGCCATTGGCTGCCCGCGGAGCCCCCGAGCGCTGTGTACAGTTCAGTTCT
>TR336|c2_g1_i1
TCGTGTGCTCTTCCGATCTAACGGCCTTTTTTTTTTTTCTTTTTTCCTGAGGTGATTGCG
TGAGGAGGTCAGAGATAAATGACAGAGAACGAAAGACAATGAAAAAAGAAAGAAAGAAGA
TAGATCAGACGAGCTCGCAACGCAGAAGGCAGGCAGCGGAAGGTGCGAGAACAAAGAGAG
GTTACTATCGGTCGTTCTCCTAATAGGCAAACCTCCGCAGGCTCCACAGGCAGAGCGCTG
TTATACTGACTGATGAGCACACACACACACGCTGACACACAAACGCGCATGCACGCGCTC
ACACTTGAACGGGTGGGACGGGGCACAGGCGCACAAGAGGAGCAAATAACGTGGCCTTTC
TCCGTGCCACTTCAAGTCGACTGCGTCTGCAGCGCCGTAATTCTTATTCTGCCTGCCAAC
AAGATATCCAACACTGTTTTTCCAACAAAGAGAAAGTGAGACTGTTGCGTCTCGGGTCGC
AGACGCGCGTTGTGCCGCGCGGTCGCTTTGCAGCTGAGCCCGCGGCCACATCAAACAGTC
ACATGCTTTCCTGCTCATGCACAGAAATGGGTACGGCAGTGTGTGTGCCTGCTGTGTTGG
ACTGGGTGCATATCTGGGTCTTTGTGTAGGTGTTTTTCTCGCGTGTTTGTGTTTTGTGTG
CTCATGCTGTCAAAAGCTCTCAGGATGTGTGTGTGTGTGCGTGTGTGTGTGTGTGTGTG
>TR336|c3_g1_i1
CGACCTTTAACGGCGGATCGAAAGGTCAGGCGGTTGTGTGTGCGTGTGACGGCGTTGTGC
GGTAAACAAGCCGTTTTTCTCCCCCCCGTTTGGTCGTGTGTGTCTGTGTGTGTACTCGTT
GGAAGTTGTCGCCACCACCATCATCACCACCTCCTCCTCCTCCTGACTGGAAACATCACC
AGCCCTCAAACGTGACTCCGTCTGGTTCAGGAGAAAAACAAGGGAGGGAGCTCGCTGCTG
CTGGTCTCTGTCTCTTGTTTTTTCTGGTGGGGATGGGGGGGGGCAAATCCAGCTAATTCG
TGTCTAGAAATAG
>TR337|c0_g1_i1
GGGAGACGCTGAGCTCCACGACAACTCTGGGTTTTCGTATCGAAGGATTCAGGAAGGCAA
ATGAAGAATGTCACACGAACTTCAAAAGGACCAAAAGCAGAGATCAAGTGATGGAGGCAC
TTGACAACTTTGTTGAATCCAATTCCCACATTGTGTGGGGCTACCTGAGACGGTTGAAGC
AATTGCGGCAGGTCTTGGAGGCGTCAGACTTCTTCAGGACACACGAGGTTGTGGGCAGTT
CCTTACTGTTTGTACACGACTGGACAGGCAGAACAGGAGTCTGGATGATCGACTTTGGAA
AGACGGTCGCCTTGCCGTCACACCTCACCTTGGACCACCGCACCCCCTGGGTAGAGGGAA
ATCGAGAAGATGGCTACCTGTGGGGTCTGGACAACCTCATTGACATACTGGCCAACATGC
TGCCGCTGACCTGAACGCCACTCTGAAAATTGTGTGGAAATGTACTCTCAGTCCT
>TR338|c0_g1_i1
TGTGTGCCTTGGCAGTCTCAGACGAGCGGCCAGTCTCCTGTACAACATGTGATACCACTC
TCATATCTGTCCTGTAAATAAAGGCTAAAACCAACAGTCAGTTAGCAAAGATCAGTATGA
AGGCTAGAAATAAGATGGCCAACCTGGGTCTGTTTGAAGGTAAAAAGAAATCTGCCTACC
AAAACTTCTAAAGCTCATTAATTAACACTTTATAACCATTTGTTTAATTTATACAAAAGG
ATAACTATAACTATTACATGTTGTAGTTTTACAGGGTTTTTTTGTCGATGGTTACCTGGC
AACCTCACTGAAAATAAGCTTTTAGGAAGAAAAACGACTTTATCTATTTGCAAGATATGG
CAAGAAGTCTTAGCAAAAATTCAAATAAACTCGCGCGGCTGAGTCGGAGACACGCAGGGA
>TR339|c0_g2_i1
AAATTAACTTTTAATTATCTAATATCCACACTTTACTTGCAAGAGGTGATACAAATGAAG
AAGACTAAATAAATAAATAAATAAAATATGCAGGGACGACCGTACAGTGGTCTGCATTGT
CACTGCTTTCAGAGGAGGAACATCTTTTGGCAGCGGCAAATTTTTTCTGCGGTTTTGAAG
GACCTCGGGGTTATCTCTAACTTGAGGGCCATCTTTTCCCGCTCAATGCTCCACTGTTGA
ACGTCGCTCTGAATCGGGCCAGCCGCTCCGATTTGGAGACGGAGGTCTGCATTATCTGAT
TCAGCCACTCGTTGGACTGTCGGCGGAGTTCAAGTTTACAGATTTTTTGCTGCTTTGTTC
GCCCAGTCTGAAGGACATGCCACC
>TR339|c0_g3_i1
TGTGTGCCTTGGCAGTCTCAGACGAGCGGCCAGTGTTGGCACATTCTTCCTATATTTATC
TTATTCAAGAATCAACTAATCTCACAAAAAGATCGAAATCATCACTGAAATAATCCTGCA
GACAAGTGTTGTGTCTTGCTCTTATCTTGCTGTGCTGCAAAGCTCCATTGTTGTCCAAAA
ATTACACATCGATGAGCCACGCTGTTGCACGGGGTGGCATGTCCTTCAGACTGGGCG
>TR339|c1_g1_i1
GATATCACAGAAATGCTGTCACACTCATCAAAGGGTAAGAATGCTAAACTTTGCTGAACG
TCAAGCACAGACTACAGACATTTTTTTAACTACCACTACTACTAGTATTAAGTACTCAGC
AGTATCGGTGAATGAGAGATATTATAAATACACATGTTGTCACCTTCACATCACAGGGCT
GATAAATCGATCAGTAACATGCATTGATAATGTGCAAGCGAGTGTCAGAGTGACGTGACA
CAGCTGTACAGAGCAAACTGTGCAAAGGTCTCTCGCATTCAGGCA
>TR340|c0_g1_i1
ATTTGCATAAAGTGTGAGTGACAGTCACGGTCTATAAAATGTAAATTTGAAAAAAAACCC
AACAATCTTTTGAACACTAAAGGTTGAAGAGTGTATGTTAGACACATCACTGTCTGATGC
AGAATCTGTTCTTTCACTCTGGTGAAAGGAAGAGGCTGTCAAAAACACTCGAGGAAGCCT
CGGTTACGGCAGCAAGTCTCATGTTACCTTGTTGAGGGTCACATCAAACAAGTATGTTTC
CATAGTGTTTCCATATTCATATAGCTGGGATGAACGTCACGGATGCAAAACACTCTCTGA
AAAGACATCCTTCAGTCTTTCAGCAACAGGCCAGGGGGAGAAATAATTCATGCGGAAAGA
AGTGGCCGCTCGTCTGAGACTGCCAAGGCACACA
>TR341|c0_g1_i1
TGTCTCCGACTCAGCCGCGCGAGTCCAGCAATATTCCCAGGCGCCGCAGGTGGGGCGACG
GCTCGATGGGCATCTCCTTGCAGTTGTGACGCACCACCCACGAGTTGTTGCACCGAGACA
GCACCCAGGAGGCTGAGTTTTTGCCGACCCACTCATGTTTTGGTGCTGACTTGTACGCGA
TGCCTACTGCAAACCATGTGCTCCCTCCAATCAGAGCCTCCCAGTAATGGCGGCCACTGT
CGATGTAGACGTTTCCTGTGACGCCATAGCTGCTGTGGCTGGAGAAGCGGTCCTGACTGT
GGCTCTTCTTGGACGACGTCTCGTCCCTCTCCACCGTCAGGTTGTCATGGGACACCCTCA
GCTTGCGGTGAGCAGACTTTGGGTCCAACTTGAATGGCTGACTGTTGGTCTTGAGTTTCC
CTGGTTCACTGCTGCGGTTTCCAGCCTGGTTTATGGCCTTCACAATGAAAATGTACTTGG
TGCCACACTGGAGCCCATGCACAGTGTAGTGATTCTGCTTGATGTTTGGTACAATCATCC
AGCTATCAGCAGAATTACACAAACTGACAACATTTGATTGGCTGGTGAAGATGGCGTACT
GGA
>TR341|c0_g2_i1
TAATCAAATGAAGTCACTTTTATTACATTTTGTCAGAGAGAATCCTAAATTTGGAGATTG
TGGTGAAGAGCTCTTTTGGGACTGCTGAACAGCACTCGAGCATTTACAGATAATAAATAT
TTCAAAATTGCCAAACTGACTGATTTCACATTGGGAATTTTTAAACGAAACTGTTGTTAA
CGATTGTTATCGGAACTATTTCAGTGATTTCCCCCCCTTACAAAACAATGACAGGGAAAT
GTTTGCATTACGGTACAAGTGGCTTAGAAACACATTTTATAGTGACAACTTTGTCCTCTC
AAAGTGCTATGACATAAAAAATCTTTCAAAAACATGACATTTAAAATAACCTATGGTACA
ATTTTCCAGAAACATTAAAGTCAGAGAGTCTGCTTGTTACTTGCACTTGGTTCCTCGTCA
CCCTTAGCAACACATCATGACTGGAAAAGCGTGTAATATGAAATTAGGAATAAAAAAAGC
AAACCTGGAGCCCATTTGAAAATATCTCCATGAATTTCAAACTGTAAGCAAACCCTTCAA
CCATCCAGCAGTATAATGTATATAAATGTGCAAAGCAAAGAAATACATCTACAGAATTTC
TTCAATAATTCCAATTCATTTCAACATAGGCTTGATTAGGAGTGTGCACCTGGGCCTTTA
ATTGCATGTGGTTTGGTTACTGTTTTTGTTTTTGCCCACAGTGTGTCTGGGCATCACAGC
CAGTGAGGTGCAGGCAGTCTGGTCTCTTTTTGGGTACACAAAGAACATCGTGTCAGACAG
GTTTAGTCAGTTGTTGTAGTCTGTCCCCTCTAAGTGATCTGGGATGGGCAGTCCAGTGAG
GATTGTTAAACACCTGTTCCACACGTTGAACACGGGGCAGACTGGCTGTGCAAAGGCGAT
ATCGAAGGTATACAAGTGCTGAGAGCCCACAGCGTCGTAGAAAGACAGAGACCCGGAGTC
ATAGTCCAGCAATATTCCCAGGCGCCGCAGGTGGGGCGACGGCTCGATGGGCATCTCCTT
GCAGTTGTGACGCACCACCCACGAGTTGTTGCACCGAGACAGCACCCAGGAGGCTGAGTT
TTTGCCGACCCACTCATGTTTTGGTGCTGACTTGTACGCGATGCCTACTGCAAACCATGT
GCTCCCTCCAATCATGGCCGCTCGTCTGAGACTGCCAAGGCACACA
>TR342|c0_g1_i1
AGCACATATATATCTCCTCATGCATGTTGGTGTACAAGCTCCGTCATGGGAAAAAGTACA
ATCTGCTGTGTAATGTTTCCATCAGTCAGATTAACGAACATCACGTTATAGAGTAAAATT
GATGGCAGTCTACAGCAGGTGGCTGACCTGAGCACGTCTCATTATTATCACGGTGTTTGC
CGCATCGTTTCATCCAATTTGATACCCGACGACGACGACCTCATTGTTCTGTGAGGACTC
CGCTCCACCCATGGTTGCCAGGGGTTACAGCCAACGGCCTTTCAGTCGGGTCACCTGTTG
TAGATTTCTGTGTGTTTAAAATGTGACGTGTGATGTTTGCTGATGCTGTGTGTGTCTGCG
GAAGATGTGATTGATAAAAAAACCTTTATTAAAATCACCATTGTTGTAGAGTAAAGAACA
TTGCGCTGATATCATGATATGTTCAGTAGCCTACAGTACCTGCTGCATGTTTTGGATGTT
CACACACTCATTCATCAGGTTACAAATGTGTAGAATTAAGCATCAGCATTACCAAACTTA
TTTGGTTGCTCATCGGGGCCAAGCTGCATAATATTGAGTCTGTGCATTGTGACCGGTTGT
GCAGTCCTCGTGAGAACATCCACGTGCACTTTGCAGCAAAGGTGTACTCTTTCTTCAGCT
TGTAACTGCAGACTGACAG
>TR342|c1_g1_i1
TTGGCAGTCTCAGACGAGCGGCCAGTTCAGACGTGTGCTCTTCCGATCTAACGGACTTTT
TTTTTTTTCCTCTCCACACCCTCTGCTTTTAGCCAAATCGTTCCAGCCACAGTAATAAAA
TTGTTTCATTATGAGGGAAGAGAGGAAGCTCCTCTTTGTCCTCCAGCATCGCCTTCTAAT
GACCGTCCACATGGAAATGCTGGATTAATTAGTGGCTGGATACTAGAGGGGTCAGGCCCT
TTGTATGTGTGTGTGTGTGTGTAGTG
>TR342|c1_g2_i1
TTGGCAGTCTCAGACGAGCGGCCAGTTCAGACGTGTGCTCTTCCGATCTAACGCTATGGG
GACTTTGATTTGCTGTGTGTACAGCAGCCAGGCGGCCGCAGAAGAGACGTCATTGTTGCT
GCTTTCTTCTTTGTACTTGCGTGCGTGTACTGTACTGTATGTCTGTTTATGCATTTTATT
TTTGCCAAGTGAGGGTCCGTGCTAAAGCAGGAGAGTGGCACACTGATGAGGACGCTGTAA
G
>TR342|c2_g1_i1
TGTGTGCCTTGGCAGTCTCAGACGAGCGGCCATTGTGTGTGTGTGTGTGTGTGTGTAGTG
CGAGATTTCTGACAACAGCACAATAGATGTCGAAACTGGTGGAGTGAATGATCTGCTTTC
AGCACTACATAAAAAAATGAAAAGAAAAGTGAACTGGTGAGAATGGCTGTGGGGTGACAC
ATTGTGAGTACATACCTTCTCCCAGTGCACAATCTCCCAGGCGCCGTTCCTCAAAACTTG
ACATTCCTTTTTGTTGACAACGCTGTCAGCATTGTGACGTTTCAGATCCTCGATGATCTC
CTTCACAGCAGCCACCACCAGGATGAAGAGCAGCGGCACCAGTGTGGTCCAGCGACCAGT
GGGAGACACATCTGGACTCGCGCGGCTGAGTCGGAGAC
>TR342|c2_g2_i1
GTGAGAATGACTGTGGGATGACACATTGTGAGTACATACCTTCTCCCAGTGCACAATCTC
CCAGGCGCCGTTCCTCAAAACTTGACATTCCTTTTTGTTGACAACGCTGTCAGCATTGTG
ACGTTTCAGATCCTCGATGATCTCCTTCACAGCAGCCACCACCAGGATGAAGAGCAGCGG
CACCAGTGTGGTCCAGCGACCAGTGGGAGACACATCTGGGATTTGCTGCAGGAGTGCAAT
GAAGAGGAAGAAGGCGTTGGCCGCCCTCCTGAACTGCGAGTAGAGGAACCGGGGAAGGAA
GGTGAGGACGTTATATTTGGCTGTGCTGACTCGATTGCTGCAAAACTTGGTGAACTGCGG
CTGGTTGAGGTGTATCAGCCGGGCGTCTTCTTGGTCAGCTAAGGATGTCTTTTCTGATGT
GTCCTCTGTCTTTTCATATCCCTCCGCCCGGGTACGGAGATCAGACATGGTTCTCTGGAC
GGGCGGCATCTCTCTCCGCGCAGAGCCGGGCGACGGCACCTGTCAAGCGGCCGCGGCTTG
TTAGTTCTGCTCCCTGTGGCTGCTGCTGCTGCTGCTGCTGCTGCTTCTTCTAAAAATTAT
TCAACAGAGGAGTCTCTCTCATGCGGACACTACTGCTGCGTGTTCACCGCTTAGTGAGAG
ATAAACAACATTCATTTCCTGGTGGTGGTGGTGGTGGTGGAGACAGACCATTGCCCAGGA
GCCCACGGCTTCTTCACGGACCCCCCCTCCGGCAGCATCCCGGTTCACACGGCGGATTAT
TGAGCCGATAGACGCCTTCGGAATAGCAGGAGTGTGCACAAGTAAAGTCTCTTAACACTC
CAAGTGCCTAATGTTGTCTTAGAAAAG
>TR342|c3_g1_i1
GCCATCTCTCTCTCTCTCTCTCTCTTGCTCTGTCACTGTAGTAAGTGCTGCGATAGAGTC
TCCATTTCCTCCCATTCAGTAGAGAGGCTGAGGCTCTTGTAATCCAGAGTAGTTAGTCTT
TGTATTGTTACTTTCTTTTCTTCCTGGTCTGTTTCTAAATATGCCACCGCACTGATTTTC
TCTCATTTTGAGTGGATTAATGTGTATTAGAAGATGATGTGTATATGTGTGTAATATGAG
TACGATTTTCTTTTTTTTTCCCTTGCAGAAACGTCACAATGCTGACAGCGT
>TR342|c4_g1_i1
GTCTCCGACTCAGCCGCGCGAGTCTTCCTCTGCAGTAAATGACCGTCTGTTTGTCTATTT
TGTATTCGTGCATTTCTGCTGCTGTAGAAGTGAGAAGTCGACATGTTGCAGCATGTTTAC
GTAGACACAATCTCCTGCTCAACAAATACTTCATGAAATGAATCAGTTATTTTTTCTTCT
CTGTCTCATATTCCCAGAGCATGAGGACAGACTCAGCCT
>TR343|c0_g1_i1
TCCCTGCGTGTCTCCGACTCAGCCGCGCGAGTTCTCCTCGTTTGTTTTTCACATTTTCAT
TACATTAACGAAGACTTGACAAGTTATGAGTCGCACACACATAATGCAACGTAAAGAAAG
AAAGAAACAAAAGAGCAAACATACTGCACTTAGAAAAAATAATCCATAGCACCGTCAAAA
TTGTGTTAGACATGCAAAGAGCACTTCAAAGACACTGAATCTGAATGTATAAATAG
>TR343|c0_g3_i1
GGAAACAAAAATAGTAGAAAAGACAGGCAGACAAAACAAAACAAAACAAAGTCAATATGT
ACACTGTACAGAAACAAGATCAGAGAGTCAGTTAATGACAAAACTGGACTTTGGCTTCAG
TTTTAATTAAGATCCAGTTTGTTAAGGCTACTTCCACACGGGTTGGTCAACATGATGCTT
TAAGGCACGGGGGCTACTAATTTGGTCTCTAAGAACAGACAGGGTTCATTTTTGAGATTT
TCAAATACAAAAATAAGTCATTTATGAATTAAGACAAAAGGTAAGACATCAGATATGTCA
GGTCACTCTCATAAATGTTCAAACTTCATACGTAAAGCTACACTCGGACTGTCCCACGTA
ATGTGGAGCCGACACCGCCCCGCGCTCTCCTCGTTTGTTTTTCACATTTTCATTACATTA
ACGAAGACTTGACAAGTTATGAGTCGCACACACATAATGCAACGTAAAGAAAGAAAGAAA
CAAAAGAGCAAACATACTGCACTTAGAAAAAATAATCCATAGCACCGTCAAAATTGTGTT
AGACATGCAAAGAGCACTTCAAAGACACTGAATCTGAATGTATAAATAG
>TR344|c0_g1_i1
TTTTTTCGCAAGTCAGATGCCATGGCCCGTAGAAGCCTGCAGTGAATTGAAATCACTCTG
CTTTTATTATTCCTGGCTCGGCTCCAGCTTTCATCTCCTATTCACAGCTGTATCACAGTG
TTTGAGCACAGGGACATGGATATTCTCTCAGCGATGTGTGCACATGTGTGCCGAGTATGA
ATGAGTGCCTATGTGCAGCATTTGTAAGATAGAGAAGCACTCGCGCGGCTGAGTCGGAGA
CACGCAGGGA
>TR345|c0_g1_i1
GAGAATTGATGGCAGCCTCCTGGTGCAGCTCACTGAGGACATCCTGTCACATGACTTCCA
CCTGAGCCGACTCCATGTCACCAAGATCACACAGTTCATACAGGGCTGGAGGCCCAAGAT
CTAACACACACACACTCACACACTGTCCTGATAATGTGCCTGTTGGCTACTGAGCCACCC
TGAATGTGCCTTCCACTGTGACCAACCGGCTGCAGAGCCCACTGACTCAAGCTGAGACCA
TGCTGAAGGAAACGACGCCACCCTGTGGGCAAACTGTACAACTGACACTTGACTGGCTCT
CAGGCCAGGACTCTCTGACAGACTGACTGCGTACTTTCTGTCTGAATCACAGACTGGGAC
TAGTTTACTAACAAATGGCTGGGACAGAGAGCTCCAGGATGAAAGTGCCCCCCCACAGCA
CATCTTCGAAGGTTTGAAGCACCACATGGATTCGTTTGGCCTTCATGCTGTGGTCCCACA
TAAAATCTGACGAGAGGGGAAAACATGCCTTCATTTTCCATAAAAAAAAAAAGAATATTT
TGACAAATGAACAGAATCCCTGCAGTTTTTACATATTGTGTCATTCAAACCACAGTGAGG
GTTTGAGGTGAGTTTTTGCAATATGAGGGGCATTAAGGGATTTACAGCCTCTATTGATGA
CCAGTAGGACACGTAACAACGCAGATGTAACACTGACCCTGTTTCCCACCTGAAGGTCTT
GCACAGCCTCTGTCGTCTGTCTCACCGAGCTTCAGTGGCCTGTGATTGGCTCAAAGTGGT
TCAGAGGAGATAGGAGAGAGAGAACTAGTTCAAAGAAAAAAAAGAAAAATGCACAAAGTC
TGAGAGTCAGAGGCACCCAGTGAGGTCATTATTGAGGTTCTAGCACTGATCAGCAATTCA
CTGAACCATCTGAATATCCAGTATTCTGCACCAGTGACATTTTCATGAACAATTCCCTTT
AAGGGTAACACTCGACATCCTCGTGTGTGTGGTCAGACACACCCACGCTAGACCCTTCAG
CTGCCTCAGAAATAGAGTTCTCAAATCTCAGATGTGTTTGATTTAGCCGTGCATAATAAC
ACATGAAATTGCGCTGCATATAGTAATATGTTCACATTAGCTATTTGTTTTCACTTCAGC
ACACAGCTCTAGACAGAAAAACACGCCGAGGATGACTGCCTAGGAAAGCCCCACAAGAGA
TGATACAGTTATATCAGATATGAAACTGTTGGAAGTGTTCAGTTATTAAGTAATAAAAAG
GGATCATTTTACAGGAGCTCACTTTGGAAAGAGAGGGACATTTAAATGGCTTTTTTTTTT
TTTTTACACTTTCTTAAAATTCATGCATCAAGTGATCGACTGACTTATTGAGACAGTAGG
GTGAATCGATGATGATGAAATTAATACCTCGAAATCCTGCACAAAATATGGACGAAATGT
GGATCCTTGTGGATGAAAATGCAAAAAAAATGTTAGAAATAATACAAAACCTGAGTCAAA
ATGATGGCAGTGATGAAAGAAATGTTTTCCACACTGAATCCAGCAGATGAATAAAAGTTT
TCCTCCTTCTCTTTGAATTCCAAAAAAAAAAAAAGTCCGTTAGATCGGAAGAGCACACGT
CTTGGCCGCTCGTCTGAGACTGCCAAGGCACACA
>TR345|c0_g2_i1
GAGAATTGATGGCAGCCTCCTGGTGCAGCTCACTGAGGACATCCTGTCACATGACTTCCA
CCTGAGCCGACTCCATGTCACCAAGATCACACAGTTCATACAGGGCTGGAGGCCCAAGAT
CTAACACACACACACTCACACACTGTCCTGATAATGTGCCTGTTGGCTACTGAGCCACCC
TGAATGTGCCTTCCACTGTGACCAACCGGCTGCAGAGCCCACTGACTCAAGCTGAGACCA
TGCTGAAGGAAACGACGCCACCCTGTGGGCAAACTGTACAACTGACACTTGACTGGCTCT
CAGGCCAGGACTCTCTGACAGACTGACTGCGTACTTTCTGTCTGAATCACAGACTGGGAC
TAGTTTACTAACAAATGGCTGGGACAGAGAGCTCCAGGATGAAAGTGCCCCCCCACAGCA
CATCTTCGAAGGTTTGAAGCACCACATGGATTCGTTTGGCCTTCATGCTGTGGTCCCACA
TAAAATCTGACGAGAGGGGAAAACATGCCTTCATTTTCCATAAAAAAAAAAAGAATATTT
TGACAAATGAACAGAATCCCTGCAGTTTTTACATATTGTGTCATTCAAACCACAGTGAGG
GTTTGAGGTGAGTTTTTGCAATATGAGGGGCATTAAGGGATTTACAGCCTCTATTGATGA
CCAGTAGGACACGTAACAACGCAGATGTAACACTGACCCTGTTTCCCACCTGAAGGTCTT
GCACAGCCTCTGTCGTCTGTCTCACCGAGCTTCAGTGGCCTGTGATTGGCTCAAAGTGGT
TCAGAGGAGATAGGAGAGAGAGAACTAGTTCAAAGAAAAAAAAAGAAAAATGCACAAAGT
CTGAGAGTCAGAGGCACCCAGTGAGGTCATTATTGAGGTTCTAGCACTGATCAGCAATTC
ACTGAACCATCTGAATATCCAGTATTCTGCACCAGTGACATTTTCATGAACAATTCCCTT
TAAGGGTAACACTCGACTCGCGCGGCTGAGTCGGAGAC
>TR346|c0_g1_i2
CAGAGCGAATAAAATAGTGTTTTATTGAAGTCCCCTAAAGCTATTGTGACGTTAAACTGA
GACAAGCACAAAAGGCTTTTCTGCAGAAAATTATTTAGATTTGCACCCTCTGTTGTCATG
AAGAATCCTGCTATAGATACATTGCATGTGACTTTGATTATAAGGCAAACAAAAAGCATC
ATGTATTTGGGTTGAGCTCTCTTCCATCTGCACACACTGATTTAATTAAGAGCCCCAAAA
ATGATCTAAAGATTATGAGTCATGGCGATGACCTTCAACTAAACTGGTGAAAATGAACAT
CAATTCAACTCCATGTCAGGGCGAAAACCCGACATGACTCACTGGTGCATGCAGACAGAT
ACACGACACCAAACACTCAATGATTAATGGCATAATCAAAAACAGATTACAGGATGCACA
TAACTGCTGCTCTGTAGGTAGATGTTTAATGCAGTTTTGTTGGTGCCGTCAGCAAAACTC
TTTACATTCATCCACCGCCAACAGGGAACTTACTTCCAGCTATTATTTATCATCTCAACA
CTGGTTATACACTTTTATTTGGACAAACTCCTAAAACGTCAAACACAATAATAAGGCTTC
AACTTAATGTGCAGATGAGGAGTGTGTAGGCCTGCTCGAAATCACCACCGCACTGGTCGA
GGATGTCCTCGAGGAAGACTCTGGAGCAGTCTGGAAAGCTGTTTATCAATTTCATCAGGG
CCCAGTCATAGTCAGGCTCGGGGTCGGCCCCCTCTGTCCACCCATAGCGTTAGATCGGAA
GAGCACACGTCTGACTCGCGCGGCTGAGTCGGAGACACGCAGGGA
>TR346|c0_g2_i1
CAGTCATAGTCAGGCTCGGGGTCTGGAAAGCACACAGGAAAAGCAACAATCCTCATAGAG
CCCAATTGAATCATTATTGTTCCCACGAGGCTTTGTTGAAAGAGGGTTCTTTGATTGCCA
TGACATGCACTGCAGCACTTCCTCTCATTCTCGTGCAAAACATTTGGAAGTCTTATCATC
ACATATTTCATCGTTTTCTTTTTGTGGATGCAATCTGTCTTGTTGAACGTTTGCATACAT
CAGCCACCCAGGGCTGTGAGGGGATCCCCAGAATGCTCTTTGCCTCGGCTATTTGGTTTA
AAATGCATGAAAAGAAGACAGAGAAAAATGGGTTTCTATACTCGCGCGGCTGAGTCGGAG
ACACGCAGGGA
>TR346|c0_g3_i1
AACGCTACGGGGAGGCGAGTAAACAGAGAGAGGAGAGAAGTGTGAGAGACGTACAGCTGG
AACACAGGAGGGTGAACTCAGACTTTCTGGACAAACTCGAAGGTCGGGGCCGAGGGAGCG
GGCAAGAGACCAAGGGGGAGGGCACTCGGGAGACAGAGTATCCCTGTTTAGCCTCTGAAG
ACTCAGGACATCAGCCTCCCGTCACCTACGGACAACAGCCCCCCCTCGC
>TR347|c0_g1_i1
TTTGCTCGTTCCGCTTCCTCCCTCATCTGTTTTTCCCGCGCCAGGATTTGGCGCTCCATC
TTCTTGCGGGCCTTCTCCTCTTTGGCTTGAGCCTTCATCTGCTGCACTTCAATGGAGTCC
ACCTTCCGCCTCCTCATGAACAGATCGTGGTTACCGATGCACAGCTGCAGGATCAGCTTG
TTGACGCGCAGTTGAGACGAGTAGAACTTGAAGACATCTTTCTTCTTGTCCAGGGGTTTG
ATTGTAAACTCCTTTTCGCTG
>TR348|c0_g1_i1
TGACACTGTGAGGTGACCCTGGCTAACCACTGCCCCACTGTGCCTCACAGGTGACCAAAC
TTAGTGTCACGTGGACCCTCAAAGCTAAGCGGAAAGAGTAATTTGGACTCTCCAAACAGA
ACACTACTGCCACAGGATGAGGTCTGTTCATCCGTCTGTCCTTGAGTCCTTTTTCATTTA
TCTATCCATTTTCCGCCGCTTATTTAAAACG
>TR349|c1_g1_i1
TTGACCTCCCATCAAAAGATCTGTACAGGTACCTTCAGATTAGACATTATATCACAAGCC
ATAAAGAGAGGGAGATGATCAGTAGAAATCCAAACGAAATGGAAGAGTACTTTATCAGTG
TTATAGAGAAACACTTCCCAACGAAAAAACACATATCTAATATATACAAAAGGTTGGTAA
TTGACAATTTTCAAAACACAAATTACATCAAAGAAAAATGGGAATTGGAATTAAATGTTA
TAATTGAAGACTCTGTATGGATGGACATATGTACAGGGTGTCATAAGGGAATTAACAGTC
CACTGTGGAAAGAATTTGACTGGAAGGTAAAGATTAGATATTTTAATACTCCCCTTATCA
TCTCTTCGTTTGTGAAAAATCCCAATGTAGCACTATGTTGGCGAAACTGTACTCGCGCGG
CTGAGTCGGAGACACGCAGGGA
>TR350|c0_g1_i1
ATTGCCTTGTCATTGTATTCAGAGAGAGAAACGCGTGGTCAGCGGCACCACCGACAGCTC
CACTGCAGCCCGACTGGTACATGGTGTTGTGTTAAGTAAGACTCTCAGCCAGACATGGAT
ACCGAAAAGAGCGGCGAGGTTTTAGATGCGTCAGAGACTCCACAGCCCGAGGAGACGGTA
ATGGAAAAAGAGGTTGTGTCAAAACTGGAGACACCAGAGGAATCCACAGAGCCTGAGAAG
CCACCAGCTGCTGATGAGGAGACTGAGCAGATGGCAGTCAATGGCCACGACACAGGAGTC
ATGAACTCGAAAGAAACAGAAGAGTTGATTGTGACAGAAACCATTACGCTGTCCGAGGAA
AAAACGGAAATGGAGATTGTGGAGAGCTTGCCCACAGAAAAATCTGAAATGGAGCCGGTG
CCTGATGTGGTGGCACCACCAGAA
>TR350|c1_g3_i1
GACTCTCTCTTCTATACATGTTGGTGTCTCTCAGTATTCAGATATACAAATACTAGGTAC
TTTCATTGCATGCATCCCAGGTTCATGGTATCAACATATTAACACATTTCTGATCTGCTA
AAGGTACCTCTGCCGCTTCAACAGAATTTGTCTGGTGTTTCCTTTTGTCTTAGCTGTAAG
TTCAAAAGACTAGCTGTCATTTCCGTCAAGTGTGTGTGCGCAGCCTAGAAAGTAAGTGTT
AAAATAGTATATGGGCCAAAGTTATCTATTTGATTAAGTGTATTAGAATGAATGTCATTT
ATAGAGGTCCTTCCTTGTACGATCTTTGCACTGTGCATAGTTTTGAAAGGGAGAACGCTG
ATGAATTTGGTATTTGTTTCAGCAGCTTGCACTTAGTAATTATCAAATGCTGTGAATCCA
AGTCCATGTTTTGCAATCTTTTCTACTGCGCAAGACTGCACCATCGATCCCTTTTATCCT
CTTTGAACAGCACTTCATGTATTGCATTTCGATTTGTATCCTCTGTGATGGTAATTTTTT
GAAGGGCAAGTCCTACTTTGTGTAGCTCTTATGAATCACTATTTTTGCACTTGTTTTGTA
CACTTAATAAAAAAGAACATGCTTTGCTCCAGTAT
>TR350|c1_g4_i1
GGGAGCTCGTCGAGGAGATGGAGCTCGGCTCGCTGACCTACTACGGCGAAGGAAGGTGGC
TGCTCACTCTCAGGGAGCCCATCTGCTCCCCAGCCTGCTTCTCCAGCTTCTACGGGCGCA
AGGAGCAAGAGCCTACCAAAAAAGAACCAGAGAAGAAGAAGAAGCAGAGGTGCACCATAC
TGTAACTGGCAAATATCGGGGGGAGGATGTGTGGCCTGGATGACTGGTGAATTAAAACTT
AGGCTTACTCTGTGCAAGGTTTGTGTGTTTGTGCAGTGTTTAGGGTTTCAGTTAATAGCC
ACCCTAAATCCACAAGCTGTGTGCCTTTTTTACTGTTGATTTGCACCACAACCCAAGATG
CCTTCAATCCAGTTAGGCTTGTTAACATTGTTGAGTATCTTGTCTCACATATCAGTGCCA
GAGTTGCAGTACCTGGCTATTTGCTGAGGTGTTACTAGCTGCATTTTAGATGAAGGTAGT
ATAGTCTCCTCCCACAGCTCCACAGTTATCTAAAACCTAGACTCTCTCTTCTATACATGT
TGGTGTCTCTCAGTATTCAGATATACAAATACTAGGTACTTTCATTGCATGCATCCCAGG
TTCATGGTATCAACATATTAACACATTTCTGATCTGCTAAAGGTACCTCTGCCGCTTCAA
CAGAATTTGTCTGGTGTTTCCTTTTGTCTTAGCTGTAAGTTCAAAAGACTAGCTGTCATT
TACTCGCGCGGCTGAGTCGGAGACA
>TR351|c0_g1_i1
GTATAAAAAGCCCCCTTTGAGCCAGATGAGCAAAGTCTTCCTGTTGACCCAATCTGCAAG
GCGGGAGTATTTTTGATCCTGTTAGTCACCGGGTGCTCTGGTCACCTGAGAAGCGCCAAA
TGACAAAGATGGCATTGATCAGTCCTTCCACGGCCGGGCCCTGCTCTCCTCCGCAGTCAG
ATGCCTCACCGGGGATGATGGTATCAGAGGCAAACGG
>TR352|c0_g1_i1
ACATCAGGCCAAAAGGCAGTGAAATAACAGGGTGCAGAGGGTCCCTTGATCTGAATTTTA
AAAGTTTCCTTTTAAGACTTCCTGATTGAGGACATTTCTGTATTCGAGGGCATGATACTA
AATTTAGAGCTGTGTTTGCACCATAAGATTAATATTGTACACAAGTTGAGGTTTTATTGA
TTATTAGACTGGTTTCACAAGCAGAGACTATTCACACAAG
>TR353|c0_g1_i1
GCGGCTCGGCGGGGTTACAGGAGGGCTCCTCTTCCAGGGGCTCTATGTGATTTTCCCTCC
AAGACGGGAAAACAATCAGCATATCATGTACTACATGAGGAGTCCACTCACTGGCCACCT
CTTCCTCCTTTTTAGGGGAAGTCTCACGCAGAGGGGACAGAGGAGGTTGGTTCCAGCAAC
AGAGGTACATCTCAGTAGTAGACATGAAGGGCAGATCTTCAATCTGACAGCTCAGCTCAG
GCTCCTCTTTG
>TR353|c1_g1_i1
TAGGGGTGCTTCACACAAATGTTTAATTGTGTTACATGTTCAACTTTAATATTATAATCT
GATTGTTTTAACTGCAGAATTCAGTGTCTGTACGGCTCAGAAACATCAACACATTTATTA
AGATGTCAGAATAACTCAGCGATCGGTACCTTTTCCTCCTCTTCTCGTCCAACTCCAGCT
TCAAGTGGCGTTTCAAAAACACGCTGTCATCCAGCGGCTCGGCGGGGTTACAGGAG
>TR353|c2_g1_i1
AGATTACATGTATTTAATGTTCATGATATTTTTACCTCCAGCAAAACTACTTGTTTATGT
TCATTACAGTGCAGTTTCTTTTTATTTCATTCATTAATTTTTTCTCACCTTTAATATACA
TTTGCTTGTCACAGACATAATGATTTATTTTCCAATAAAATTTTCCATAATCGCTGTTAA
GTGCAAAATGTCACGACCTGTACACGTCTGGGTCACAACTCTTTAATAACCAATGGGTAG
G
>TR354|c0_g1_i1
TGTGTGCCTTGGCAGTCTCAGACGAGCGGCCAGATCTTTGCTATAAACTTGGGAAGATAT
TCACTAATGTACACCATGGTTTGGTATACCATATATCCCTCCACCATGGAACCCTCAGGA
AATGCTCTTTGTCAAACCAAGCCCTTCAAAAATTTCAAGTTCTTCTCAACCATCCACATT
GACCTAGTTGGTATAGGTCTACACAATTCAATCTCCTCAACTAGATGTATGAGGTAATGT
TCTTGTGCATTGATAAAAGTTGAAGGTAGACACTTTTGCATCTCACATAAAAGCTGATGA
ATTTTTCTCTTCCAATTTTTTATGTCTTATTAATCAATTTATTTAGATGACAACCACCTA
GAAGATAGTCATCATGCAATGAGAATACTCGCGCGGCTGAGTCGGAGACACGCAGGGA
>TR355|c0_g1_i1
TCCCTGCGTGTCTCCGACTCAGCCGCGCGAGTTAAGCGCTTAAAATCACACTTCTGGACT
TTTCTCTCACACAAACAGTTTAATTAGTGCTTTCATTAAAACAGAAACTCCTCTCATTTT
CAAAGCGAACGGGACGCCGTGTTTTATTGATGTTAGTTGCAGACGCCAATTTAATTTACA
GTCTAAACCTCAAATTGGGTCATTCTGCTCCTCTTAGCTGTAACGGCATTACCTCGAAGC
AATATTTTAGGCCAGCGAGGACCTTGCTGTGGTCCAAAGTAATGGAATGG
>TR356|c1_g1_i1
TATCCTGTCAGGAAAGAGGTCTTAGCAGAGGGCTGGTGTTACAAAAAGATAAAAGTTCAG
CAGGTTATTAGAAATGGCAGTGGGAAAGTCAAGTGGATGGATATATCGGCGTAAAAGAAA
CGTAGCGTCGGGCTACTATGATGCTGAATATGTCGCATGAGGCGTCACATAAAACGCTGT
GACAAAAAGTTCAGGTATACATTCAAAAGTTTGGTTTTAAAAGAGCTTAAATTTATAAAG
ATCAGACAGGACTGACAGTCTGCGTTCGGAG
>TR356|c2_g3_i2
TTTTTTTTTATCATAGTGATGTGATATTTTATGACTTATAACTGGATGAAAACCACTACT
CTGTAAGGAGTGTACAAAACATAAATTCCCTCAATGGACTGTCACGGTTAAGGATGGGTT
CACAATATTTTAATGCCTGTTGTAAACCATGAACACTGAGACAGGGCTTCCTGACTACAA
TCATCCCTCCTGTTCATACTGGCCCTGAAGAGATCCCTTCCTGAGATGCTTGTGATGTGG
GTGATGGTGGACAAAGTCCACAGTCTTCGTTCTGGAAGCCTTCTTTCCAAAGCTTTTCTG
TAGCTAAAATAAAGCTACAGCAGCTTTATAGAAGTGAAACTATAAAGTTACCAAAGTTTC
AGTGTTTTTATGACAAATATCCTTTTTTCTATCATCATCCCTCCACTGCAACTCAACAAG
AAAACAGAGTCCTGAAAAAAGATGAATTTCATACTGATAAAACTTCACGTATATTTCTAT
ACAGAGCAGTGGCTGTGGATTTTGTCCTCCATCACTTGCAGTGGAAGCACGTTAGGAGGG
AATTTTATAATGGCC
>TR356|c3_g1_i1
TAATAAAATGTTTTAGCACTTTTAAAATCGGAATAGGAGTGTATAAAGATCCACTGCAGA
CATGTTTAAAGACATAAAAATACTTTCTGAAAATATAATCTCCACCTTCTCCCTCACTGA
AACATCCAGAATCTATGAATATACGGAGAAATTCATTTTCTGTGAACGTGCACTTGAGGT
TTCAAGTTTCAACAATGCACCTTGTGTAACTGTACGCTGGCCTGTAGATGTCTGAAAGGA
GAGAGAAACTTTCCTTGTTCAGATGCATTTGAAGCCTTTTAGCGTCCAACTCTGCACACA
CTTCATTCTGCACAGTGAGGCTTAAACATTCATGAGAAAGAACGAGCAGAGCATGTTTTG
AAGTGGAAGGGGGAAGAAAATCTCACTCTCATTGAGCCACATAAGGTTTAGCCATCTCTT
TCTCTACCTATCTGTCCTGCACTAGTAGATGTTTTCTCAACATTTAAGGGGTATTATTGT
ATGAACCATTTTTTTAAAAAAAGAAAATGTATGTATTTACATGTATCCTTTGAGTCATAA
AGTGG
>TR356|c3_g2_i1
AACGCTATAGGGCTCTTTCTTTGCTGTGGAACAACACTGAGGACTCCCTCCATCACTTAC
AGTGGAAGCACATTAGGAGGGAATTTTATAATGGCCATTATGGACAGGCTTTGTGAATTT
AACCTTTTAATTCCATATCATATACAGAACTAGTTTCTCTACTGAAGCAAAACCCACGAG
GAAACTTGCTTTGCAATGTCTTGTGAATTGAAGACATGGTGGGTAAAAAACAAAGGAAAA
AGCAGAATGGCAATATGGATCAAAGTTCGATATTAATTAAAAATATAGCTTTGTGGTAAT
TCGTGGCACAAATACTTGGTGAACTGCACGTGTCCTCGTCTTCACTGTCTGACTTCCAAC
TTTGCACAAAAGTGACAGACTGGTCACAGTTCTGGTCAACTGGTTCTTCTTTGAC
>TR356|c3_g4_i1
TTAAAAGTGCTAAAACATTTTATTACTCCCTCGTGCCAGTGATCCAATGAGGAGCTGAAT
CTGAAATTCAAATTTCCTCCCTTTCAAATTGATCCCGGTGTCATAAATCTTTTTTTTAAA
CACGACTGAACGGGTCATCTGGCTTTCAGGTCAAGATAATGACAGAGGATTTGAGAAGAG
TGAGATTCAGAGGTCTGCAGGCTCAGTATATTAAAACAGGTGGTTAAACCATGTAAAACC
AGTATACATGTAGGAGAAACATAGAAACCGTCAAAGAAGAACCAGTTGACCAGA
>TR357|c0_g1_i1
GACACAGGGCCGTTAACGAGGTCATTTCTTCACATTATCCACCCTTGGGTAGGGCCAGAG
GACAGAAGACTGGGCGGAGAGTAGCAGAGTGAGATGAAATGACAACGTCAACATTACAGA
AAGTGATTGATCTTGTGACCAAAGCCACAGAGGAAGACAAGGCAAAGAACTATGAAGAGG
CCCTCCGCCTGTACCAGCATGCTGTGGAATATTTCCTACATGCCATCAAATATGAGGCCC
ACAGCGACAAGGCAAAGGAGAGTATACGGGCAAAGTGTATGCAGTACCTGGACCGAGCGG
AGAAACTTAAGGACTATCTG
>TR358|c0_g1_i1
TGTGTGCCTTGGCAGTCTCAGACGAGCGGCCATCAAGGGATCTGACGTGCACACGCCTTG
GACCCTCAGCACTGCGGCGCTCTCGCATGCCAGCGTGTCCCTGGGTGAGACCTACCCCAC
CCCCATCGTCATAGCGCCTGAATGGAGCAGACACGCCAACAAGAAACCGAGCGGCACCGG
GCCTTCGCCAAGAGGAAAGAAAGGCCCGTCTCACACTCCCAAACAACATCGAGACAGAGG
AATAGATTTCTATTTCTCCAGAAGCAAAAACCTGTGATCCACCTCCGAGCAAACACTGAA
CACACGGACGGGATGCTCAGATGACGGAGGCACCGGTGATGCAAACCTTGGGACTGCTGC
TGTAAAATTCTGTGTTGCACACTGACGCACTGATTGGGGGGGAAGTTGTTTTGAGGAAAT
ACATGGTCCAACTTATGCTTGAATGCTTTAAATTGACTATAAATACGCTCAGTTCTCTGG
AAAGAAAAAAAAAAAGTCCGTTAGATCGGAAGAGCACACGTCTGAACACTCGCGCGGCTG
AGTCGGAGACACGCAGGGA
>TR358|c1_g1_i1
ACAGGGGGCGGCAAAATGTTGCCAGCTTCCTCACAAAAGACCTGGGCCTGGATTGGAGGA
TGGGGGCTGAGTGGTTTGAGTACCTCCTGATTGACCATGATGTCTGCAGCAACTATGGCA
ACTGGCTGTACAGCGCTGGGATAGGAAATGACCCCAGGGAGAACAGGAAGTTCAACATGA
TCAAGCAAGGCCTGGACTACGACAATAATGGGGACTATATACGGCGGT
>TR359|c0_g1_i1
TGTGTGCCTTGGCAGTCTCAGACGAACGGCCATTTTTACTTTAACTTTTTTTTTTCCTCC
AGTAGTTCCTCCTCCTCTCTCTCTCTCCCTCCCTCCCTCTGCAGCGCTCTCTCCCACTCT
CCAAACCACGACTGTGTCTGCAGACGAGCAGCAGACACGCCCCTTTCATAGCCTAATGTA
GTGTCTTTGTTCAAAGTTAGTACTCAAGCAAACGTTTACATGTTTAAATATTACTCAGAC
ATCAACATATTTCAGTCCTTGTTTAAAACATTATTTCCAAAGTGCTTCTCATTAGCGCCT
CTCATGTTTGTTGTTGGATAAAGTTGAAACGTCATGTCTGGATGACAACGTTTTCACTTG
GGGTATTCACTATAAGTAGACCTAAAAGTGATTACTCGCGCGGCTGAGTCGGAGACACGC
AGGGA
>TR360|c0_g2_i1
GAGCATGTTCTGGACATGGATATGTCATCTTTTTTTTTATTCTTTTTTTTTCTTAAGGTT
TGGTGTATTGCGGATGTGGTGCATATTTGTGGCACTGTCTCTATCATTTAGTAACACTGC
ACACTAACGTGAAGAAAAAAAACCCAGCGGAGCGACCTTTATTCTTATTAAAGAATCTGG
TCATCATCCCCTTCTTTAGGCTCAAATCGAGCTGCTGCATTTTATTCTAAAGATTGACTG
AAAATTCATTTCAAAGAAATAATTCAACAGTTTGGAAAAAAAACACTTTCTTTCTGAGGG
TGAGATGAGAAGACTGATCTAATTTCTGCATGTTAAATTCAAAGATGGAGTCAGGACATG
GTGGCATGGCTTAGTGTAAAGCTTTAAAGGTGCATTTTAGTTTGGACACAGCCCGGTTAG
CTGCCTATAGCGTT
>TR360|c0_g3_i1
TTGTCATATGACAACTCAAACATGCTACAACTTAAACACATTACTACAGAGTAAACAGGC
CAAATATATGAACTGCACATACAATAAGCACTGCTCAGGTCAGGGTTTCTCAGCTTTTTC
AGGATCATGACTCCATTTTTAGGCACCAAAGTTGTCAAACAGTCGTGCGAACGGTTAGGG
ATGGAGCATCAAATTAAGTGTTTCATATTATTATTTTTTTCATTATCATTGTATATATAG
AAATATGACTGATGTATATATTTTAATTGTAACATGTTATACATATAATTGTATTTCAGT
TTTATTAGGCTGTATATTATTGATGAATGTTCTTACACTGACTAACATCAATACAGTAAA
TCTGTATATCAGCCTCAAATGGGGTCCAGACCCTCAGGCTGACAAACTCTGACAGAGGCA
GTGATCAGGTGTGGGACAGAGCATGTTCTGGACATGGATATGTCATCTTTTTTTTTATTC
TTTTTTTTTCTTAAGGTTTGGTGTATTGCGGATGTGGTGCATATTTGTGGCACTGTCTCT
ATCATTTAGTAACACTGCACACTAACGTGAAGAAAAAAAAAGGTCCGTTAGATCGGAAGA
GCACACGTCTGAATGGCCGCTCGTCTGAGACTGCCAAGGCACACA
>TR360|c0_g4_i1
CTGTACGTATCACATACCTACTTTGGTACTTGTTGTGGAAATTGACAATGTATTTTTTCA
TAAATAAAATAGTATATATTGTTATTTGTTTTAGCAGAGACCTATAAGTTGCCAAATATA
AAAAAGTCAGTGAAAATATATTTTTGGTCACTTGTAAAGATATCGTGTTGTTTACTCCCT
GTCAGGATGGCAAAGTTTGACTTGATGGCAATAAAGCATAAATAACACTGACAATAAAAA
ATACTAAACCCATCTGATTACTCATGAAGGAGGCTTGATGGCATTATTGGGAAATCATAC
ACTATTCATTGACTCTGATATAATAACACAAAATTCACACATTTTGATATTCAGTTGTAA
TATTATATTCTGGCCGCTCGTCTGAGACTGCCAAGGCACACA
>TR362|c0_g1_i1
CTCAAACTCTGACCTTCAACCCTTTAAATGATTTTAAATGCAGAATAAAGGAGCTGCAGC
TGCTTCATCTGAATAACAAATATGTCTAAATAATGCTGCCTTGTTTGTATACTTTATTAT
TTAATGCATTCTTACAGTACTGTACAATAATCTCTGTTCCACTGTGCAACTGCTACTGTT
ATCTTTTGTTAAGTGTTTACATTATATTATTATTATTTACTTTCACAACATCTATATAGT
AGCTCGAAGCTCTTCTTTTCTCACTCATGTAAATTATTTATTATTAATACCTCCCTCTGT
TTTTCACTGCAACAATAAAATCTTTAAACACTCACTTTGCCTCTAAATGCAGTTTGACTT
CTACTGAAATAAGTCTGCATCTCCTCTGTGTGTGTGTGTGTGTGTGTGTGTGTGTGTGTG
TGTGTGTGTGTGTGTGTGTGTGTGTGTGTGTGT
>TR362|c1_g1_i1
GTAAATAAAGTTAACTTGTTTTGAAGCTCACATCCCGCTGAACATCCGGCCTCAGACAAA
ACACACACATCAGCTGATTTATTCCTCTGTGTGTGTGTGTGTGTGAATCCAAACTGTGCA
CACACATTTCTCATCTGAACATTTTCTCTTCAGGTGAACGTCAGTGAGAATAAGTTACAC
GGAGCGACGCCAGACTCTGATTGGATGACGGTGGACAGCAGAGGTGTCGATTGGTGAGTT
GCTGAGGCCGAATTAACGATGATTTGATTTGATCATTTTCTCGATTAATCAGTTTTATTC
GGGCACCATCATAAAAGCAGAGCCCTTCGGCGGCTCACACGATAAAGTCATAAACTCCAC
TCTGATATATACATATGAAACAAAAAGGCATTCACACAACAACATGTGAGTTCCCAGCAT
GCATCTGACACAAACAAACTCCAAACCTGCGGCTGCTCAGTTTCCCACAATCCACTGCAC
ACAAC
>TR363|c0_g1_i1
TGTGTGCCTTGGCAGTCTCAGACGAGCGGCCAGCTTCCTGTCGGAGGCGGAGTGCCGTGT
GGTGGTGCAGCTGGCTCAACTCAAGGGTCTGATGGAGAGCCAGACAACAGCGCCTAGCCA
GGGACAAGAGGAGTCAAATCAGCCACTGCTGTCTCTCAGCACAGAGGAGGTCTTCAGCCT
GTTGGACCTAAACCAGGATGGGCTGCTTCAGAAGCAGGAGATTGTGAGTCACTCGCGCTC
TCGAGATGGAACTTGGTTGAACCCAGACAATTTACGGCAGATACTCACTGGTCTGGAAGC
CTGCCCGACAGGACATGAAGGAAAACAGTTTACTCGCGCGGCTGAGTCGGAGACACGCAG
GGA
>TR364|c0_g1_i1
GACAACATAAAACCCACCACTCTGAATCGACGACGCTCTGATGTTTGGATGGATGCTACA
GCAGAGACCCACGGGTGGGGGGGGAACGGGCTCGATCGCCTCCTGACCTGCCTCTGAGTG
AAATGTGGCCGAGCTGTTTGTTGACTGACGAGAACAGCAGACAGGAAACCAGTGAGGATG
AGCCTATGACTGTGGGCTCCATCTTCATCTCTACATGTACGCGCGCGGCTGAGTCGGAGA
CACGCAGGGA
>TR365|c0_g1_i1
TAATATACAGCCATGGTTACTAGTTTTAAAATAGTTCAGGCTTGTGATGCATCCCTCAGT
GTCTATTTGAATTCTCTTTTCATTGTTTCAGACGTCTGTGAGTCATGAGCACTTCCATCG
AGGATACCGTTTCTCCTCTACAATGTGAATTTCCCTGGTGTGGGACGATTAAAGGAACAT
CTTATCTTAAACTTCTCATATTGTCTCGTTAAAACATCGATAACGACACAAAATTAGAGA
AAACTGAAAACAGATTTGAGCATCAGGACTCCTCATCAAGGATCATGGTGACCCCTTTGG
AGGGACCTGGCCCTCAGGTTGGTCTCGCATAGATTCAGACATCAATCTCAGTTGGAGACA
TTTTATTTTTCAGGATTGTGAATGCGGCACTTTCCTTATAATGGGGTATTTTTATATGGT
TGTTGTGGTAGTTTTACTTCAGTAAAGGATCAGAGTA
>TR366|c0_g1_i1
AAACAGGGAAGTGTTTCTCGACAAAACACGAGTTTTTATTTGGCGATAAACCACATATTC
AAATAGAGATGTCTGAGAGCGCTCATACAAATGATCCAGACGAACAAAAGCAAACAGAAG
AAATTGCCTTTTATGCATCTGGACAGAACGATGAGGTGGAGGAGAGGACAGTGGATATTT
ATGAAAGCTCAGACATGTACTGGGACAGCAAAGCTGGAACACAGAGCGCAGTGCCTCAAC
AGCCAAGCAGGACTTGGTTCAGGGCTGTGATCGTGTGCCTTGTCCTGCTCTGTGTTCTCC
TCCTGGCTGGCCTCATTTTCACTGGACTCCACTACAGAATCAACGAGAGCTGTCCTGAAG
AGAGAAATCACACTTTGGTTGAACTCCCACTTGCAGGTCATTTCTGCAAGGACGGGTGTG
CATTATTCAACAACAGTTTCTACTACATTTCTACTGAAACAAAGAGCTGGAATGACAGCA
GACAGGACTGTAAGAGCAGAGGGGCAGATCTGGTCATTATAAACAGCAGAGAAGAGCAGA
TATTCATCAGTTCTTTAAATCGTCAATATTGGATTGGTCTGACTGACATTGAACATGAGG
GAACATGGAAATGGGTGGACGGTTCAGTTCTGAGCAGCACAGAGTTCTGGGCACCACCGG
AGCCCAATGGACGTGAGGGAGAGAACTGTGCTCACATCAATACTGTAGAGCTGAGAAGTT
GGATTGATAACTCATGTTCCACAAAATATTACTGGATCTGTGAAATCACCTCTAACATTA
ACTCGCGCGGCTGAGT
>TR367|c0_g1_i1
TGTGTGCCTTGGCAGTCTCAGACGAGCGGCCAGGTGGAGGAAAGGAGCATTTTGTACGGC
CACTTTGTATCCTGCAGTGGTTTTTGGAATCTGCTTCGTCCTGAACTGTTTCATCTGGGG
AGAGCACTCCTCCGGGGCTGTTCCCTTCACCACAATGCTGGCCCTGCTGTGCATGTGGTT
CGGTATCTCCATGCCCCTGGTCTACCTGGGTTACTACTTTGGCTTCCGCAAGCAGCCATA
TGACAACCCAGTGCGCACCAACCAGATCCCACGGCAGGTTCCAGAGCAGCGCTGGTACAT
GAACAAGTTTGTAGGAATCCTGATGGCAGGGATCCTCCCGTTTGACTCGCGCGGCTGAGT
CGGAGACACGCAGGGA
>TR368|c0_g1_i1
TAGTTTGTTTAGTCTATGAGGCTGTTGGCAGACGTGGCAGAGGCTCCGTCGTATCTGGAC
TGACCTATCTCTGCTGCCTGCCTGCCGCCGCCGCGGCTTGTTCACATCGGTCTGGTGGGG
AAAAGAGTCCAAGCCGGCGGAGAACATAACAAGCTGGGGTGAGGAATCGCCACCAGGAAA
CCAGCGGTATACATCAAAACGTGCGGCTGCGACGCAACAGGAGCTGTGAGCTGGCGTGGA
ACGAGTGAG
>TR369|c0_g1_i1
GCTCTGGAGCTCAAAGTGAAGCAGGGAGATTACTGTGTGTGAGTGAGTGATGTGTGCGTA
CTTTTTGGACCTGAGAAGATAATCATCTCTGGCAGGATGTGGCTGTCACTTTAAGTCAAA
GCTAAACCATTTTCTGCTAGTAGTTTTTAGCTGCTTTTTGATGAAAGTTCAGTTCAAGCT
GTCAAGTTTGTGTCACTTAACAGCTGTCCATATTTTCTTGGCCGTTCGTCTGAGACTGCC
AAGGCACACA
>TR370|c0_g1_i1
TGTGTGCCTTGGCAGTCTCAGACGAGCGGCCAATACAACAGGGCAAAACACTTGAGTCCA
AATATTTCAAAAGAGTAAACACAAGACATACAACAAAAAACGAAATATTAAAATTCCGTA
CTCCAAAATGACACAGATCACATTAAAACACATATGGAAGGGCAACTGCATAGCTCAAGT
TCAGAGCTGCAACGATCAATCGATTCGTTGTCAGCGATTAAATTAACAACATTTTTGATG
GTCGATCTGA
>TR371|c0_g1_i1
CACTTCAACAAGGCACTTGTGCCTATGTACATTTCTCTAACCGGAAGCAGCACGAGGGGG
CGGGTGTCTGTGACGAGAAGCTTCCACATTTCGGGACTTTCCGCCTGAAATACGAAACGG
TCCTACTGTCGTTAAACGAACGAGGTGCATTATCCTCGCAAAAGGACAATTAAAATTTTC
TTATTGGGTTTTTACTATTCAATCATGGAAGCTTAAACGCCTACAAAAGGGAGGTCCGAG
ATGGGGGGAGGGGTTTGAGAACACACGTCCCTTGGTCTGTGTGTGTGCGTGTGTGTGAGT
ATGTGCATGCTTGAGATTTTTATTTAGTTTATAATGTTGGCACACATAATCACATACCGT
ATGTTTAGGTTTGAATCGTTGCATAATTTATTAGACATGGCTGCGCTAAATGTACAAGAT
AACAAAGTGTATACTGATCCTGGGTGATCTGGGCACAGTGTAATATTATGATTATTAATT
TGAGGGTGCATTTTAATTGTTAGAAATAGCCCATCCTTTTTTCACCGCGCAGGGTGTGTT
TGGAAAGACTTCGACTGGGAATGTCCTTAAAAAGAATTGTTGAAGTTTCAGCATTTAAAA
GTTCAGAGGTAGCACTCCCTACTGGATACAGGTAAATGGATCCAGGAGTAAAGACGCAGG
GGAGAAAATGTCTGAGGAAAATATAGGACGAATGAATCCTTGGGCGCCCCGTGCAGTTTG
CATCCAGTACTGCGTGTCGATGGTGGTTGCTGAGCTGGCAGTTTTGTTTCTGCTGCAGTC
TCTCTTTGAGTTTCACGTTCAGCCAGCCCTCAGTTTCCTTTTCACCGTTTCTGTCTTGTG
ATTTGAGTCGGCGCCTGCCCCGTGGTCTGTCCGTCTCTGTGTGAATGAGTGTGCTTGTGT
GAGAGAGCGAGACCTTGGGTTTTCTCAAACCCCTCTCCCCATGAAGGACATCTCTTTTGC
CTTCATACAACTCTGTTCAAATCCAAAAAAAAAATTAAAAAAAATGGAAACTCTTCTTCA
ACTCAAAAACAACCAGTTCTTGATGGGGTTGTGTCGCAACGGGCCTCCACCTGACCTCCA
GTATGACAACTGCTCAGAGCTCTCCCCATGAAGGACATCTCT
>TR371|c0_g2_i1
CTCTCCCCATGAAGGACATCTCTTTTGCCTTCATACAACTCTGTTCAAATCCAAAAAAAA
AATTAAAAAAAATGGAAACTCTTCTTCAACTCAAAAACAACCAGTTCTTGATGGGGTTGT
GTCGCAACGGGCCTCCACCTGACCTCCAGTATGACAACTGCTCAGAGCTCTCCCCATGAA
GGACATCTCTTTTGCCTTCATACAACTCTGTTCAAATCCAAAAAAAAAATTAAAAAAAAT
GGAAACTCTTCTTCAACTCAAAAACAACCAGTTCTTGATGGGGTTGTGTCGCAACGGGCC
TCCACCTGACCTCCAGTATGACAACTGCTCAGAGCTCTCCCCATGAAGGACATCTCT
>TR372|c0_g1_i1
CTGAGCTGAAGAGGGTCCAGAAGTATGAAGTGGATGTGACTCTTGATCCTGATACAGCAC
ATCCCAAACTCATCCTGTCTGATGATGCAAAAGAAGTTAAACATGGTGATATAAAGAAGA
ATCTCCCAGACAATCCAGAGAGATTTGATAATTGTGTCTATGTCTTAGCAAAGCAGAGTT
TCTCTTCAGGAAGATTTTATTATGAGGTTCAGGTTAAAGGGAAGACTGACTGGGATTTAG
GAGTTGCCA
>TR373|c0_g1_i1
GCTCAAAAACAAAAAAAGAAAAAAAGAAAAGCACTGGTGGCAACAAAAACAAATCAGTTT
GATACTCATCACGTCTATGTACAAGAGGTTAAAAAGGGATCATTAATAGTCCACCTACAA
TGTTAAGTTGTTCATCATGAAATACAAACCCTTATCATTTTCTTGTAAATATGCAGTTCT
GCAGTAAATGTTCGTGCATCCCAGTTGTGCATTTCGGAGTGCTGCAAAAAACAACACACA
TCGGCCGACTCCTCGACAAAGCAATTATTGAGACTGCAGCTTAAAAAGGGAAACCGCTCC
GAAGCCGTTACCGAATGCTACTTTTCTCCAACAACCATGCAGTCTGACTGAGGACGAAAC
AAAAAGGTTGTATCAAACAAGGCCTGCCGGATGCTCCAGACATTAGTGACTCGCGCGGCT
GAGTCGGAGACACGCAGGGA
>TR373|c1_g1_i1
GTGCAAGTAAAGTGTATTGTCTGTTGCAAACTGAAACGCAACATGGAGCTATAAAGTAAA
GTTATTACACCTCGGCAATAATTAACACATACTTGTGCTCAAGTTGAAATTTTTGGGACA
GTGTGACTTAAACCACCTCAGGTTGCAGTTCTTAAGATTTGAAGACGAGCGCGTTTAGGA
GGCAGATGATTTAGAGACCACATTCAGAAAAAAGAAAAG
>TR374|c0_g1_i1
GAGGATGAAAATGTTGGAAACAATGCACAGGCTCTAACGTTTGTGTACCCGTATGGCGCC
ACGCTGAGCGTGATGAAGCCCGCCGTCGCTGTCCTCTCCACGGGCTCGGTCTGCTTCCCC
CTCAACAGGCCCGTCCTGGCCTTCCATCAAGGAAAGGAGGCTGGCAAACTGGTCGTGTTG
GGTTCCTGCCACATGTTCAGTGACCAATACATAGACAAAGAGGAGAACAGTAACTCGCGC
GGCTGAGTCGGAGAC
>TR374|c0_g2_i1
GAGGATGAAAATGTTGGAAACAATGCACAGGCTCTAACGTTTGTGTACCCGTATGGCGCC
ACGCTGAGCGTGATGAAGCCCGCCGTCGCTGTCCTCTCCACGGGCTCGGTCTGCTTCCCC
CTCAACAGGCCCGTCCTGGCCTTCCATCAAGGAAAGGAGGCTGGCAAACTGGTCGTGTTG
GGTTCCTGCCACATGTTCAGTGACCAATACATAGACAAAGAGGAGAACAGTAAAATCTTG
GATGTCGTGCTGCAGTGGCTCATGACTGATAATATCCAGCTGAATCAGATTGATGCCGAA
GACCCAGAGATCACAGATTACACCATGCTGCCAGACACGGGGTGCCTGTCAGAGCAGCTC
AGAGTGTGCTTACAAGAGGGGGAAGAAAACCCCACCGACTTCACCTCCCTCTTCGACATG
TCTTTGTTCAATTTGTCAACCGACACCTTACCCCAAGTCGTCAGTGCTTACAAGCAGCTT
AATGTCAAAAGTGAGCCACTTCAGCTGATCACGCCACAGTTTGAGACCCCCCTGCCTCAG
CTTCAGCCTGCTGTCTTTCCACCCGCCCTAAGCGACTTGCCTCCACCCATGCTGGACCTG
TTCGATCTAGATGAGACGTTCTCCTCCGAGAAAGTGCGCCTGGCACAGCTCACCAATAAA
TGCACGGACGATGATCTTGAGTTCTATGTGCGGAAATGTGGTGAAATTCTGGGGGTGACT
CCAAAGTTGGATAAAGATCAGAGGGATGCCAAGCACATCTTGGAGCACATTTTCTTCCAG
GTTGTAGAGTTTAAGAAACTTAATCAGGAACACGATCTCGAAACAGAGGCAAGATTCACT
CCGGTGTGATAGGAAATGTGTTCAACTCTGCCTTTTCAATATACTGCACCAAGACCAAGC
AGATGGGAACACATTGTTTTGGAGAAAGAGAAAAGGACTGTTGTAGCAGTTGTGGACTGT
GCAGCACCAGCATGGTACTGCGGTGACTAGAAATTGTATAAACTATTTTTATATCTATTG
TATTCATTTTTTAGAGAGAAATTGTACAATACAAATAAAGTAAAATACAGCAAATAAAGT
TATTCATACTTTTATTTCACTATTCAAGTCTTTAAAGCATTGTTAAGGCATATAGAGCTC
TCTGCATTCATTCTCACGCGGAACCTGGAAAAACAAAATGAAGAGCTAGAACATGAATTT
GCAGATTGCCAGAACACACAATGACAATTAAAAATGGTCAACTAC
>TR374|c0_g2_i2
TGGCAGTCTCAGACGAGCGGCCAGAGGAGAACAGTAAAATCTTGGATGTCGTGCTGCAGT
GGCTCATGACTGATAATATCCAGCTGAATCAGATTGATGCCGAAGACCCAGAGATCACAG
ATTACACCATGCTGCCAGACACGGGGTGCCTGTCAGAGCAGCTCAGAGTGTGCTTACAAG
AGGGGGAAGAAAACCCCACCGACTTCACCTCCCTCTTCGACATGTCTTTGTTCAATTTGT
CAACCGACACCTTACCCCAAGTCGTCAGTGCTTACAAGCAGCTTAATGTCAAAAGTGAGC
CACTTCAGCTGATCACGCCACAGTTTGAGACCCCCCTGCCTCAGCTTCAGCCTGCTGTCT
ACTCGCGCGGCTGAGTCGGAGACA
>TR375|c0_g1_i1
GGCTTTATGCTTTTAACTGATCTGATTGATAAATGGCACAAAAACAAATTCCTCAACATT
TCCATGACTACTGATGTCAGAACCCTTTGATATCAAAGACAGCGCTCCTCTGCACTAAAC
TTGACACCCACCATCATGTTTCTGTGACAGTAATGGTGCGTTCCAGGCAGTGTTTCCGCC
AGGATTTCCTCCGGGGGGTCAGTGGGGGTAGATGTATTACTCGCGCGGCTGAGTCGGAGA
CACGCAGGGA
>TR376|c0_g1_i1
TGTGTGCCTTGGCAGTCTCAGACGAGCGGCCACTCTACAATATCTGTCCTCAAGCTGGGA
GGGGGGTTATGCTTGTCTCGGATATATTTCCTTCCCTTGCTGCTGCTGCTGCAGTCGTCG
TGTTGTTTTTTTTTTTGCTACCAAAAAAAATGCGTCGCCTTTTTTTGTCGGCGGCGCCGT
CCAGACGGGATTTGTCTTGTCTTGCGCGTGATTTCCCTACGCATTTCATTTCGGGCACGA
GCCAGCGGCGCGAGACAAAACGAGGCTTATTCGCTGTTTTTGTGTTGATGGTATCAATAA
CGTAAAGCTGGTCTTAAGCGGACTCGCGCGGCTGAGTCGGAGACACGCAGGGA
>TR377|c0_g1_i1
CACGCAGGAGGAGAGGTGAAGATGACGATCTTGAGAGCGATTTAGAAGAGGATTTGTTGG
AGGACGATTGGCTGTCAGGCAAAAAGAATCCCTCAGAAGTGTCAGATGAAGAGCTGAACG
ATGACCTTCTGCAAAGTGATGATGAAGATATTAATATGAGCGGTCAGGATGTGAGCTTCA
ATGCCACGTACAGCATGGACGCATCCTATGACCAGCAGGACAACTTGCAGGACGCAGACT
ACACAGATGATG
>TR378|c0_g1_i1
ACTCTCTATTGATGACCACACATCTTCTGTCACATCACGATATAAGGTCTAAGATGGTAT
GAAGAGTCCTGCCCAGCCCTAAGGTGGTGGTCACTGCTGAGGCCGGCCGCCAAAAAGAGG
TCAATATATGGGAAAGACTGTTAGCACAAAGACTGGAAGCAGGGGAAACTGCTAATCTGG
CTTTTATCATGGCTTTTCAATGTCAAACCACTGTGTGTTTCTAGTCCACTCTATTCAGTC
CTCTCTATCA
>TR379|c1_g1_i1
CGACTCAGCCGCGCGAGTTTTTTTGCCAGCCCTCCTGCCCTTTTCTTCCCCTGGGTTAAC
ATGGGTAAACCAGTTTAGTTTCCTTAAAATTCTGAATACAGACACACTTATTTTTATAAC
TTTTCCCCAATGGTCCATGGTAGAAAATGAAAAACGCATAATAGTACGTCCCCTTATTGT
CCTGTGCCATTCTAGTGTTTATTTTTCTAAGAAAAAGAAACATTTTTTTTGTGTGTGTAC
ACCTTTTATTAATTCATCTGTTATACTGTCATAGTACTTGTTAAGTCTCTTCACATGTCT
CCCCTCATTCATTAAACCATGCATACTCAGCAGTCACAAATGTATGCTCACAGCTTTCTT
TACACACTCGACTGCTCGAACTGGACAGCAGCACTTCCGCGGTTGCCTCCAGGAGTTTTG
AGAAGCAATAGTGTGTTGTCAGATTGAAAGCCCAGCCCAGTGAGGAGTTGATCCGCTCAC
TCTGGCTGCGCCTCGGGCTCTGGCCGGCCAAATAAGTCCAAACACCAGATGAGGTTGTTT
TTTTGTTTTGGTTTTTTTTTTATTGGATTGGCTCTGTGTCTTGACATCTTTTGTGCATTG
GTTCCTCCTCTTCCTCCTTTTGTTTGTGTTCAACAATAGTCAGGTATAAGAGATAGCCTA
TTCAAAGATAATTATTATGATTGTCATATTTATATTAAAAAAGTTAAAATGTCACCAGAT
TTGTTCCGTCCTATTTTGTGAAATGAAGCTGGACCTTACACATATCTTTTTGAGTGATCT
TACGTATTGTCTTCCCATGATGTACCACAGCTCTGAAGCCGTACTTCACAACAGGGAAAA
CCTTTTGATTTGACACTGGACTCTCTTACTGCACCAACTAAAGTACTTGGATGTGTTATA
AGACTGCAGTTTCAAAGAAAACATTATTTGAGGCATTAAGTCACTTAAAAAGTGTTTGTT
TAAACTACTGCAGACATTACTGCTACTGTATGTGATGGTACAATAAGCTGCACATGGATT
TGCGGCACTTGATGTTTCCACACCGTATTTAAAATGTGGTCAGTTCAGACTATATTGATG
CCTCTAGTAATGTATAACTACAATTTTAATCTATGACAGTGAAGATAATAAAGGAACTAC
TTTTTGCATCCTTGTGATTGCCTCATCGTTGATGGGATCTTGTCAGCTGTGCTCTGTTTC
ATGCAAT
>TR380|c0_g1_i1
TGTGTGCCTTGGCAGTCTCAGACGAGCGGCCACCGGGTTGTCTCAAAGTATTTGCCATAA
AGTCTGCAATATGGGCGCACTTGAAATGTTTGGGTGGCTGGCTTGACTGCGTGAAAACCA
GAGGTGGCTGGCTTGACCCCAGTGTTTCATGGCAGGTGGCAAATGGCCACTACGTTACGT
GCTCAAAAACAAAGGTGCTGATTGGCCGAAGAGGAGTCCTGTATCTGCGCTTGTTTCCTC
CTCCTCTACTCAGATATCTGTCACAGTGGAACAGTGGACTGAATTGAATAATAATAATAA
TAAGAAGAAGAAGAACTGAATTTTAATTGTGAGAACTGAATGTGAAAATAACTCGCGCGG
CTGAGTCGGAGACACGCAGGGA
>TR381|c0_g1_i1
TGTGTGCCTTGGCAGTCTCAGACGAGCGGCCACTTAATTGCTGGCCATATTCCCCTGGTG
GTGGATAAACAATATAAACTATGTGAGGACTAAAAGCAGAAAATGCCAAACAAAAAACTA
AAAATTTCCACCATATCCTGTTCCAAGTGAGGACGGAAAGGAGTCATGGCAGTGGAGGAG
TGAAAGAATGAAAACAATAGGGACCTGTCATTCTTCGGGGATGAGGGAATAACAAATTCT
CCCTGTAGTA
>TR382|c0_g1_i1
ATCATCAGTCTGGGGTATCTGCAGTTGTTTTGCGTTCCTCACTAACAAGAATCTCTCCTG
TTTTTGTGTTTTTCTCTTTTTCTCTGTGTTTTTCTTCTCTTCCATGTATCTCTGGGGTGA
TGCTGGATTCTGATTGGGGGTGGGGCACGACTCGTCCTGTGACGCTGTCCTTCCACTCGA
TTGGACGGCCCTAACGCTGTCGCTCCCCACCAACCAATGGCTGCCTTCGAATGGCTGCCT
CCCCCCCCACCCCTCTTCTACTCTGCTGACAAACTATGATTTTAAATCTATTAACTATTT
GTTTCTCCCAAAATGTCTTTGGAATAATTAACTTGCCCGTGTCTTATTTTTTGAAACGTG
TTGCTGCTGCTGTTTTTGGTGCCTTTTTTCCCTCTCCCTCCCTCCCCCCACTCGCGCGGC
TGAGTCGGAGACACGCAGGGA
>TR383|c0_g1_i1
AGAGCAGCCACGCACGGCAGGAGGTCAGTGGACTCACCGGGGGGATTATGTCCAAACCTT
CGTCCAACGTTAAAGCCCTTCAGGCTAATTTGAACATCCCGATGGGAGCTCTGCGTCCAG
GGGCGGGACATCCTGTCAAGAGGAGAGAGGAGACAGTAGACACAGAAGAGGCTCTGTCAC
CAGACCAGCCCAGTGCTGCAGCCCAGACGCCGGAGGAGAAAAAGACGTTGCCGGGCGCAG
TGAAACTGCCTGGTCCCGCCGTTAACCTATCAGAGCTGCAGAACGTCAAGAGCGAACTAC
GATGGGTCACCAAGGATTAACATGATGCCCGGCCAGGCGGAGAGGAAAGCAGATAATCTT
CACACACACAGACTTGCCCACTGCCACTGACGACTAGCAAACAACAGCCTAATCCCGACA
TGTTCGGAAAACAGTAACAGCTCTCTGTGAAACCACCGTCTGACCACCATAAAGCAGGCG
TCCATAAACTCTCTTTCAGTCAGCACTCTAATAGGTTGAAACTCTATAAAAAAAAATCTA
TATTTATCTAAACATGTCATTTGAGATTGTTTTGTCATTAAATCCAAATCATTGTTTGTA
CAAAAATGTAAGTGCTGTCGAGATAAAGCGAGATATTCTGACTCTGATAAGACTCCACTT
TACTTGGATTTTTAGCAGTAAGTGTGTTGGATTACACTAACAGCATATTCCTCTGCATAT
TTTTTTGTTTGTTTGTTTGTTTTGGGTGGTATTTTAGTTGGTTTATTGGGACATTTTGTT
GTCATCAATTCAAGGAATCCACTTGACAAAGCAAAACAAAACTGTGATTCCCTCTTGTAA
CTCTGATGACCAACTTGAAGACACCTCTTTTCCACAACTCCACAACTATTCAGCGCTGAT
TTCTACTGATGCTTTCTAGTAAATTATTCATTTCTAAATGTTGTGAGAATTTGCGATGGG
ATTTAAAGTTTAATTGTACAACTTTTTTGGGGGGCGGGGGTTAGAATGTTTTTGTTGTTT
CGTTGTTACAAATCCCAGAAACTGGTATCTTCAGGAAAAATATTGCAATAAATCGAGATG
GTTCT
>TR384|c0_g1_i1
TGTGTGCCTTGGCAGTCTCAGACGAGCGGCCAGAGGAAGGAGTGTGGAAGTGGAGGAAGC
GGTGGAAGGCAGTGCCAACAGCACCAACACGGTTGATGAGGAGGTGCACAGAAAGAGACA
GACAAGTTATAGAGAACCCTGTGATGACTGAGATTTTTCCTGTTTTGTATGGTGGCCCTG
AGAGCTCAACACACTGCAACTGAAGAAAACACACATCGACAAAACACAATCTGTCCATTC
ATCTGAATGGTTCACAGTGTTCAATTAAAACTGCCACAGTGGTAGTTGAGACAGACTGGG
GGATGAACCGGACACATCGGGCCCTCACGTAAGAAGACCCCACCATCACACTGGCAA
>TR385|c0_g1_i1
GTATGCTATTGTGTATTGTCTCACAATACACTGTATAAGACAATATATTGCAAAGTAACG
CCCTGTTTTTAAGGTATGTGAAGAAACATAATATTTGTATTATTATTACTGTGATATGCA
CAATTAATAGGTAAACTAAATTGTGTCTGTGTCATGGAAAAAATTTCAAAAACATCAAGG
AGCCGCCCTAGACTCGCGCGGCTGAGTCGGAGACACGCAGGGA
>TR386|c0_g1_i1
TGTGTGCCTTGGCAGTCTCAGACGAGCGGCCACTTATTATGTTGGGAAACTGACATTGAT
TGCTGATTTAAACCACTGAAACCAATTAATTTGCCAGTGCTGAATAGAAAGCATGGTCAA
CAGTGTGTGTCATTCTGACAGGTCGGATGGGAAGAAGCCGAGCAAAAGGGAAGGACTAAA
TGAATAGTGCCAGCTCTGTTTGGAGGTGGTTAAAAGTTACCGCCAGTGATTGACAGCTGA
TACAAAAAAAGAGAGAGAGGCTGGAGAAAAATGAGATCTGAAGAGCAAAACCAGGAACCC
CAGCCACTGATCTGAGTAATTGCCCAAAAATTTGGTTCACAGAAGACATGTACAAGCTGC
TGTTTTAGCAATGCTAAGATGGTTTCATTCACGGGGCCCGGCGCAGAGAAAACCTGAGAC
TCGCGCGGCTGAGTCGGAGACACGCAGGGA
>TR386|c0_g2_i1
TGTGTGCCTTGGCAGTCTCAGACGAGCGGCCAAGACGTGTGCTCTTCCGATCTAACGGAC
TTTTTTTTTTTTTAAAAGGCTGTGAGAAGAAGGGCCGGGAGAAAATTCGGGGAGGGGAGA
GAGTAGCCACGTTTCATGTGACACGTCAATTGGAAAATCAAAACAGGGGTAGTTCATTTG
CTCCACCCAGATGAGGCCATGTAGCAGAGCCATGATGAATAGGGGTCAGGCAAGCCACAC
CTCAAAGATTTATGATTAAGGCTTATTATGTTGGGAAACTGACATTGATTGCTGATTTAA
ACCACTGAAACCAATTAATTTGCCAGTGCTGAATAGAAAGCATGGTCAACAGTGTGTGTC
ATTCTGACAGGTCGGATGGGAAGAAGCCGAGCACTCGCGCGGCTGAGTCGGAGACACGCA
GGGA
>TR386|c1_g1_i1
TGCAGAAAAGGGGGGAAAAAAAACTTGGGTCTAACTGTAGCTAATGAGCTGTTGTCCCCC
CCAGCCCCTCGACTAACAATGGAGCAGCTTAATTACAACAAGGTTGAAGGTAATTCACAA
ATGTTTCCCCTTAGCTACAGAAATCCATTTATGAGACGAGAACGGAAGAGAACAAAATTG
CTTTTCTTTTCTGTGGGCATTACAGATTTGCCAATTTGGTGACCAGGACTTGTTCTACGT
TAGGA
>TR387|c0_g1_i1
TACAAGAACCCCTAAAAGATTGTGCACCCCAATGACAGACCCCAGATTTTTAGGGTCCAA
CTTCACGTGGGCTCTGAATAGTCACACTTTCACACATGTGTTAGTGCTAACTTATTATTG
TATTATGGGATCTATTTAGTAAAAACTGACATTAAACTCACAGAGCTTCTTACTGACCCC
CAAATGTCCCAGGAGTCCAGTTTGGAAACCGCTGACTGACTCGCGCGGCTGAGTCGGAGA
CACGCAGGGA
>TR388|c0_g2_i1
TTGGCAGTCTCAGACGAGCGGCCAAGACGTGTGCTCTTCCGATCTAACGGACTTTTTTTT
TTTTAAATATTGGCAGTCTTTATTTCAACAAGACTAAGAAATGTTGTTTAATATACATTT
TCTCTTACAATTTAACATCTATCTCTCTTGTTTTTCCATAACATTTAGGAGATACTCTGA
CAAGTAAAAATCTGGTGTACTGTTACGGCCTCTTTTAGAGACATCTAAAACGGCTGCTCT
TTATTTACACTCTTTTTATTCTTTTCAGTCAGTCACTCAGTCTCTCCTCAGAAAATGAGT
CCTTTCTGTTCTTGTGGGCCAAAGGCTGTTGGAAGGCTTTCATCACCTGTCCAACTCAAC
TTTCAAGTCACTGGACTGAAGTCGCTCTGCGGATCGAATGCGCCACCTCCGGCTGCCGGA
CCGACTCCTGCCAGCCGGGAAATGTTTGCTGCCCTGGCCCGCAAGCACAGACATTTTTTT
TTTACCATCGTCACCCAGAACGCGGGTTTCTTCACACTCGACAACTCTTCCACATGACGG
GAACACATGCACAAGCCCTTGTAGAAATGTTGGTGGAACACAAATATCAGGAGAATTGAA
CCGGTCACACGCAGCAGTAATGCCAAATCAAGCTTCATTATTTTAAAGTAAGGCTTCTGT
GTTTTATGTGGGTTGTTCCGATGTTTCATCAAATCCTTCAAAGTCAGATTCTTAACAGTG
ATGTTCTTGTTGATTTGTTCCCAGTCTGTTATTTGGGAACATCACTTTCCTTGGAAGAAA
ATTTCAAGTAAGCTTACAGTTAACTTGTCAATTTCAGCCAAACAAGACACACAAAAGGTT
GTGTCCAGTGTTTACCGTCTGTTTTGACTGCAGCCAGTTGTTTCAAACTCGAAACATGAA
AATCTGTTTCAGCTTTGACAAAATGCACATTTAAACCCCACAAATCGGATCTGATTGGTC
TGAGAAATGCATCATTTTCTCCTCAAGTTTTGCATATCGAAACACTCTGAATACTGTATT
TTGGATCGTCTATGTCAGTTCTAAAAGCATGTTTGCAATGACATTAAAATACATGCATAA
GTTACTGTACAAAAGCTACATAAGGCAGCATCATTTTAGAGATGAAATGGCCAGGCAATG
CAACTTATAGACCCGATTATCAAATTAGACAATAAAGAAAATCTTACGTTGTGCTTGTCA
AGCTGGTAACAATATACTCAAAACACCAATCTGAGCAGATAATAGATACAAATCATCAAC
ACCTACATTCTTTTTTTTTTGTTTTTACCTCAAGAAGTTGCTAATAATGTACCAAGGTTA
AAAGAAAAACATCAGGCACCATACATTGCATTCATTTTGGTAGCACTTGTGACAATACTT
CGACATTCCACCTCAAGTTGACGTGATGAGAACGTGAGGATGAGGATAGGTATATTAAAT
GGTTCAGGATGAGTCCATTTATACTGACACAGGCCATTTGAGAGGTACAAGTGTGTATTG
TGGGACGGGGGATGTGGGCAAAAAAAAAAAAAAAAAAAAAAAAAAAAAAAAAAAAAACAA
AAAA
>TR389|c0_g1_i1
ACACACACACACACGCAGGAGGAGACTCGTCCACACACCGACTGATGCCTCCGGTCCGTT
AACAGCAGCGGCTGTGGATGAAGGAGGGCTGCGGGGATAAAAACACGATGTGGACTCACT
CTGAATTCTGAGGAACTGAACGAAGACAAGCAAGAAAAAAACGGGTAAGTCGGATAATAA
GCAGCCGTTGGGCTTTACTACGCCTAAACACAGCAGACTACGGGTGCCCCTTGTCAGCCG
TGGATTTTCTCTTACTAATCTGTCTGTCGTCCTCGCTTGTTTGTGTTGCAGTCGCGCGGG
TGTTGCGTTCAGGAGAGCGGGTTTTACCACGGTGTATCCGTGTGCTTCTTCTGCCTTACA
GTACATGCTTTGGACGCGGGGCTCGCGCAGGTTAGCCGGGATGCTGCGGTCGGCGGCGTG
CTTTAGCTAGGTGGTGTTGTGTCCAAA
>TR390|c0_g1_i1
TGTGTGCCTTGGCAGTCTCAGACGAGCGGCCAAGATAACCTCCCACCACAATTTTAACTG
ACATAGTGAAGAGCACATTAAGACAAAATTTCCATTTCTTCAATGGACACATTACACATT
TTTCGTGAAGCAAAGTCATTGAGTAAAAAGTTATCCCTTGCTGCAACTGAGGCCCACCAA
ACAGTGTACAGACAGCTTTACACATGTGGTTCTATTTTGAGAAATAGAGACAAGAGACAA
TTTTGGGATGATTGACAAGCAACAGCTGGGAAGGAGGATAACACAAGCCTGGAATACAGT
GTCGCAGGAACACAGGTGTCAGTCACAACGGCTAATTAAAACAAAGCCAGCAGTGTTAAT
GAGAAAGGATGAGTGAAACGCGCGCGGTTGAGTCGGAGACACGCAGGGA
>TR391|c0_g1_i1
AAAGTGGTTGTAATGAGTTGCTAAATAGGCTAAGGTCGTCAACACAGCAAAAATGTCCTA
AAAAAGGCTACTGTGTGGGAGTCTGAGCGTAATTCACTGAGCACCTCTAATTAGCCTTTA
CACAGTTACACGTTTCTACATTAAAGGAACATACCAGTGGCTGTGCATGGCTTAGCCCAT
TAACTGCAAATGGTGTTTAATGTGCATTTGACAGCCATTTTCTAAGGTGTACCACATGAA
TATGTTCCAGGTGACTCACTGAAACTTGCTTCAGATAGATAAAA
>TR392|c0_g1_i2
GATTACACTTAAGGTTTATTCATTGCTGAAATATAATCAACTACTGACTTCTCAGTAAAT
AATGTGATAGAAATCTACTAAAACTATCATTTTTCTTTAGAAGAAAAAAAACAAGGCTTG
ACAGGGGGTATGAACATTTCATATGTGAATAAAGTGACAAAATGTACTTAAAACTTATTT
TTCTTTAGAAGAGAAAAAAACAAGGCTTGACAGTAAGAATATGATTGCAACTCAGCAAAA
AGTAAAAGGTAGAAGGGGTTAAGTATAAGATTGGCATGAAGACTGATTGGGTTACACACA
TAAATACATGGAATAGTACATTTGTTTCTATCATGATAGGTCCTTGTCTTTAACACACCG
TGAAGTACTGTAGAAATAATCACTGCTAAAAAGAGCATACAAATAACATGAGATAAACAT
GTGTTATAGTCCACTTGTTTAACCTGTTTTCAATCTCTTGGTATAAAAGCTAGGAATATC
TCAAATAAATGAAGTAAAGTGAACATACTAAGCAAGGCTTTTTGTAAGTTTCTTCATTTT
GGCAGGAGAGGGATCCTTGTATGCTAATTACCAGCAACTTTGACATTTTATCTATACGTG
ATTAAATCACTAGGGAATATAGAGCAACTTTCAAATCAAGTTTAACACTACAAACTTCTG
GGGTTATACTGAATAAACCATCACATACTGTAGGAGTGATTTCACAACCTCAGCAAAAAA
CTTGACCAGAGAACAAACATGCACTGACAAACTATCAACAAAGGTCTTTGTCCCCATTTC
CCTACTCCTAATAAATGCACTTTACATATTAAAAAAATCCTCAGCCTCTAAGTGAACAAC
AACAAGACAAAATACACGGCAGAGACGTTTATCATACAGCAATAGGTGTAGCAGGGTTTC
TAGTTATGGGGAAGAGAGATACATTAGCAGGTCATTTCTCCTAAAC
>TR392|c0_g2_i1
GGCAGTCTCAGACGAGCGGCCAAATCCTCAGCCTCTAAGTGAACAACAACAAGACAAAAT
ACACGGCAGAGACGTTTATCATACAGCAATAGGTGTAGCAGGGTTTCTAGTTATGGGGAA
GAGAGATACATTAGCAGGTCATTTCTCCTAAACTTGTCTAGTAACTGCACAGTGTCAGCC
AAGCATAGTGTCAATGCACTTAAGGGGTTAATGAACCTATGGAAACAGTCACGTCTTTGA
AAACACCTTCCAATATAATCCGGAAGAATTTCTGGTGAT
>TR392|c0_g3_i1
TGGCAGTCTCAGACGAGCGGCCAGGGAGTGATGATGATGAAGATGCAGATGATGATGTTC
AGTGGAGGGCAGTTCCGTGAGGGGCTGGAACGGGGCTGTGGTGTGAAGCGTACGGCTACG
GGATCCAGCTGGATATATGTGCTCTCCTTTCACCCCGGCTGGGGAATGCGGATGCTGAGG
GGCCATGATTGTAGAATTTGGAGGCAGGGGCTGCGAGTAAGATGGAGCACTAGAGGCTGA
AGAATGGGCTGCATCATAAAAGAGGGGGGAGTAACCAGCTGGTGGTTGTGGGGGTGGCTG
CTGGTGGCTATGAGTGACGACACTAAGACTCTGCCCTCCATGGCCTTCTGTGGAAGGAGC
CATCTGCAGCAGACTCGCGCGGCTGAGTCGGAG
>TR392|c0_g3_i2
TTGGCAGTCTCAGACGAGCGGCCATGTGGCAGGGTTTCTAGTTATGGGGAAGAGAGATAC
ATTAGCAGGTCATTTCTCCTAAACTTGTCTAGTAACTGCACAGTGTCAGCCAAGCATAGT
GTCAATGCACTTAAGGGGTTAATGAACCTATGGAAACAGTCACGTCTTTGAAAACACCTT
CCAATATAATCTGGAAGAATTTCTGGTGATATTTTATAGGATGATCTACAGTAGTTGTTA
ACACACTCATTCTAATAGTCAGCAGAGTAGATGTCAACAGAGACATGAAGCAAATTCTCC
TAAAGGCAGCAAATGCCTTTTCAAGTCCCTTTTTTTTCTCGCCTTCCCATTTTAGAACTG
AGATATCTCTCTTGTATGCCACTCTTTTCAAATACCAGGATGCTCAGTATCTGTATGGTC
CCTGTAGGTATGGCATCTCCCCCTGACCCTCTTGGGTCTGTCTCTCTCCTGGTCTCTTTG
AAAGCTTCAGCCTGTTAGCATCTCCTCGCTGCAGTCCTTTAGCCCTGCGGCGGCAGGACA
CCTTGTGCCTGTGGAGAAGTGTTGCATTCCAGAAGCGAGTGGAGCAGCGTCGGCAGGAGA
AAGTCCCTCTGGCACGATGGGAGGCCCGATGGATGAAGGCTGCCAAAGGCCTGTGAGACT
GCTTCCCACACACACTGCACCTTAGTCGCTCCTGAGTGGTCGAGGCTTTTTGTGGGTGTT
TTACTGCCATGTGGACTAGCAGTCCCGCTTTACGGGAAAACACAGAATTTGGGCATATAG
GACAGCCAAAACGTTTCACAGGGACTTTGAGAGACGACAGGATCTGCACCTTCATTCCCC
CAGTGTTGACAAGCTTATACCCACCACCACCTGATCCTCCTCCTCGCCTAATTGTCAAAC
GAAGAGAGCCTTGTTTTTTATTCAACTGCCTTCTTATTGTACAACTTATCTTTCTCTTCT
TTTTGCTTCCATCGAATCTGACTATATCTTGGGATTCCCATTTATTTTCCCTCCAATCTC
TCCTGTTGGACTTTTTTTTTTTCTTCTTGTGCCGTCTCATGTCATCGTGTGATAACTGGA
TGCTGCAGTCAAGGTGTTGGTGGGACTGGGTACCTGACTGATGATGAGGATGATGGTGGG
AGTGATGATGATGAAGATGCAGATGATGATGTTCAGTGGAGGGCAGTTCCGTGAGGGGCT
GGAACGGGGCTGTGGTGTGAAGCGTACGGCTACGGGATCCAGCTGGATATATGTGCTCTC
CTTTCACCCCGGCTGGGGAATGCGGATGCTGAGGGGCCATGATTGTAGAATTTGGAGGCA
GGGGCTGCGAGTAAGATGGAGCACTAGAGGCTGAAGAATGGGCTGCATCATAAAAGAGGG
GGGAGTAACCAGCTGGTGGTTGTGGGGGTGGCTGCTGGTGGCTATGAGTGACGACACTAA
GACTCTGCCCTCCATGGCCTTCTGTGGAAGGAGCCATCTGCAGCAGGGCATTGGTAGCAG
CCTCACTCTCCGATGTTGACTGATTAACATCACTCCCACCTCTGTTGTCTCCAGACCCAC
TGCTGCCTTCTTGTGGGTTTGACGGTTCAGTGCGGGTCATCCCATGCTGTGATTGCCTAT
GTCGAGTGAGGCTATTAGAGTAAGCAAATGCTTTCCCACATACTTCACAGCAGAGGAGCT
TTTCA
>TR392|c0_g3_i4
GGCAGTCTCAGACGAGCGGCCAGAACCTATGGAAACAGTCACGTCTTTGAAAACACCTTC
CAATATAATCTGGAAGAATTTCTGGTGATATTTTATAGGATGATCTACAGTAGTTGTTAA
CACACTCATTCTAATAGTCAGCAGAGTAGATGTCAACAGAGACATGAAGCAAATTCTCCT
AAAGGCAGCAAATGCCTTTTCAAGTCCCTTTTTTTTCTCGCCTTCCCATTTTAGAACTGA
GATATCTCTCTTGTATGCCACTCTTTTCAAATCCCATAGCGTTAGATCGGAAGAGCACAC
GACTCGCGCGGCTGAGTCGGAGAC
>TR393|c0_g1_i1
TGTTTTGTTGCACGGCGTCTAATAGAAGACAGTACTTCCTTGAGAGTCTAACCTAAATCT
CCTTTTAGTGCTAATCACATAAACTATGTGGAAACAACTGGAACAGTAGCTAATGAGCAA
ATCTAATTCTCTCTACCCTAACAGAAGTATGATGGATACTGTGCGAATCATTATGAAACA
TTTCAGCTGCCACTTCAACTAAACTCCAACTGTCATTTCAAGTGCCTTCAGCGTCTGCAT
GTAAGCCGACACTTCAACTCGTTGTTTTTACCCTTAATCTGACACATCAATTGTTTAAAC
TGACTGCTGTCAACGCTTACGTACTGAACTGACACTTCACAACGACACACTTCAGCCACA
CTACAACTGAAAATTTGACTCATTGCATTTCTTACACTTCAGCTG
>TR394|c0_g1_i1
GGGCACTGTTTGGGTCTTCCGCTCCTTCCTCTCCGCTTTCCCCGTCATCATCCGAGCCGT
CGTCCATCACTCCCTCCATTTCTTGCAAGTCGTGGTTTTGCAGCTCTCCCTCCATGTCGT
CCTGATTGGCTCGGTCTCCGGGCAGCTGGAGCTCATTCTCCAGGTTGAAGGGAAACCAGC
CGGCCTGATGCAGGTAAAGCACCAGCATGGCCATCATC
>TR394|c1_g1_i2
TTTCAAAAGGGCCACGTTAGCTGAACAGCAGCGAAATCCTGAATCATGTCGAGTCTGTGA
CAACTTACATGAGTGGCCTGAGAGTTGATGATAAAATGTGTCTGAACACATTGTGTACCG
TGAATGTGGCTGACAGAAGTGTGATTTTTACTCGTGTGAAACAATGTACCACTAAATGTC
TGATAGCCCAAAAGAACAGAGTGAGGAAGAGGAGTAGATCTTCCACCGTTAATGGAGTGT
CTAACAGGTCACATGTCGTGGGTTTAAGTCATGCGGCAAAAAGACACTTTAAAAATGTCC
TACTGTCAAATAAAGCACTGCCACAATTCCGAGTTCACATAGGACAAAACTTGTGACTTT
GTGAAAATGGCTGCTGCTGTTACCTTTTAACATGTTGTGTACCAATAATAACATTCATGT
TTATTAAACCTTAATGTAGTCG
>TR394|c1_g2_i1
AGATTCAGGTTGTTAAACACATGTAGTGCTGTAATTATTTTCTTTATAAATGTGCCTGCT
GTCCCTATTTTATAAATTACATAAACAACGTACTGGCAGACACTGATATAATTGACTATG
TTTACAAGGCATCACTAGCAATCCTTGTGTGTAGCAGTTAAACTTATATTCCTGTCATGT
GACAGTTCAAAATATTTGCCTTTGTGCAAACAAACA
>TR394|c1_g3_i1
TCCCTGCGTGTCTCCGACTCAGCCGCGCGAGTGTGTGCTCTTCCGATCTAACGCTATGGG
GGAGCAGAAGACCCAAACAGTGCCCCCCACACGGGCTTCCTGTCGTCCACGTGGTCGTTC
ATCATAACCTTCTTTATGTCGCTGATCCCGGAGGGACCGCCAAACGCTGCTAACTGAACC
CCGAGCCAAGCCACAGTTCTCCGCCGGAGCACAGGAGGACGAGCGTCCTGCCTGCTTCAG
GGAAACTGTTTCTGTTGCAATGCAGTGTTAATAGTTTCCCACTCGTCTACTTTACTACAT
ATCTAAGACTTTGAGCCAAAACACAAAATGACTGATTTAAGCTGAAAAGAAACAGATGGT
CATTTCATAATTGAATTTGTTTGTTTGTTTGTTTGCACAAAGGCAAATAT
>TR395|c0_g1_i1
ATATTCACAGTGTCATAGAACTTAACTTGTTGCTGTATGGCCTTTAATGTAAGGCACCTG
TATTGAAATGTGCTTAATAAATAAACCTGCCTTGCCTCACACATTTTGTTTGCATTCATT
TCATTTCAGAAAATAACTTTCAATTGGAAATGTAAATGAACAACAGCATTCAAAACATTT
GCTTTGGAAATTGTGGTTTGGGGCCAAGTGTGGTGATTG
>TR395|c0_g5_i1
AGGCCATGTCAATTCTAGGATGTGTTTTAGTGCAATCATACCATCCACCAGTGGAAGAAG
AAGTGTTCTCCTAAGCAAGGACAGATTATCAAAAGTGGTTAATGGACTATTTTATTCACA
GAAATGGTGATGGTAAATGGTGATGAAATTATATTTTGGCATTGAGAAAGTAGAAAACAG
TGCATGCACAATGGCCTCTGCAAACAACTTGTATTTCCTGCGTCACAATATAAATTACGA
GTGCTGAGGAGTAGGTACTGTGAATCTCTTTACTGACTGCATACAAAAAAAAAAAAATCT
CCTAAAACGTTATGTTATGGCAAGAAACCTCACCCCTTCATAGTTTCTTAATCCTGTGAC
ATTCAAAGATTAACATTGGCTGGTTTCACAAGTAACAGGCCAGATCTCATTTCCCAGTGG
TCACTGTCACAGGGCCAGTGTGAGAAATTTAAACATACAACTTTTATGTGCTATATATCT
TACAAAAAACAGCTATTAAGTTACTTTACTTCCTGAGAAGAACCAATAACCAG
>TR395|c0_g6_i1
TTAAGTTCTATGACACTGTGAATATACGGTAATCTTGGGAGTTTATCATTCAGAGCTCAG
CTTGTTGAGCTTTTAGTAAAAACAACAACAAACCCCCCCTCCAGTAATCTCTGAGTGAGA
ATACAGATGTTCCAACTTGGAAAATAAAACTGCCCAGTTGACAATGTTCATAACAGACTG
TACATTTGTTTCTGAAGGTGTAATTGTGACATTTGTGTGTAAGATGACAGTGGCTTTAGC
TTTTACTGGTTATTGGTTCTTCTCAGGAAG
>TR396|c0_g1_i1
GCAGATAAATCTGAAGTATATTTATCAACAAATAACTTCTGTACAGTGAACCAACAATGG
ATCTATCTGTAAGAACTGATTCCCATCAAAGTTATGAAATGTGAAAAGCATAAAGGGCAA
TAAATCTGACTAGCTGGTTTTCAGGGTCCCAAACCAAACTGAGGTTGTGACCACCGTCCT
GTGTGTGTTTTCTGTGCAGGAGCAGCTCAGAGCGGCGCAAGGAGAAATCCCGGGATGCGG
CTCTCTGCAGGCGCAGCAAAGAGACGGAGGTCTTCTACGACCTTGCCCACCAGCTGCCTT
TACCCCACAGCGTCAGCTCTCACCTGGACAAGGCCTCCATCATGAGGCTTGCAATCAGCT
TCCTGCGCACTCGCAAGCTGCTCGCCACAGGTACGGACACTGAATCACACGGACTAACAC
ACACGCGCAGGTCACATACATGCTATCACGTGCAAGCTGCGGCCCGGTGCAGGTAAATTT
ATTAACCAAAGGAAATGGCCGTCGTCAGCGTGTTCTTTCACGTGACAGATTTTTGCGTGT
GTATTCGTGTATATGAGTGTGTGTACTGGTATGCATGACTAATCGTCCAGTAAAATAGGA
AGGTACCTCGTCGGACCCTTTCTTCGCACTCCTACTCGCGCGGCTGAGTCGGAGACACGC
AGGGA
>TR397|c0_g2_i1
ACAGGCTGCTACCACCACATGATGATCACTTGCATTTTTTGCATTTGGTCTCATTTTGGC
CCATTCATGTCAAGATACCACCCCCCACCCCCTGAGTTCGAGAGTGACTGCACTCCCTCA
ATATGTGTCATAAAAGCAACATCTTGAGGCCATTCTAGCAACTGAAATGGGCAAGCTGTT
GTGTGCCTCCAAATTACAGATGTTAGATGACTTCCACACAGCGCTGTGTGGTGTAAGCCG
TGCAGTGCAGTTGGAGCGAGACAGACGCCAGGAGCGGTGGAACAACTCTGTGGCAGCAGC
CAGAGCAAAAAAGGAATTATAACATGGCTGCGAGACATAAAGATGGAGGCTTGAACATGA
GATAAACTGGGAGGATTTAAATATTGGACTTTCTTCTCTGTTTCATCAAGGCAAGAAAAA
AGAGAGAGAGAAAAAGAGAGAAAGAAAGCCCGGAGCTACTCGCGCGGCTGAGTCGGAGAC
ACGCAGGGA
>TR398|c0_g1_i1
AAAAGAGGCAGTTCTTCGGCTATCTCTTTGTCCCTTTAGAGGCCTAGACCCCTCAGTCTT
TCAAAAGCCCCTATTTGCCTCAGCACACATTCAGCCTGGCAGTCTTTACCCCAATTTGCT
TTATTACCCCTAGGACACGTGCACCAACCACTTTTCTTTCCAGGTTATTGCATTTCAAAT
GTTTCTTTCTTTCTTTCTATTCATTCTTCTGTTTGAGGGATTGCCAAAATACAGGTGCAA
GTGAGGAATCTGGCCGCTCGTCTGAGACTGCCAAGGCACACA
>TR399|c0_g2_i1
GGCAGTCTCAGACGAGCGGCCAAAGTTCGTCTACTACTACTACTACTACTTCTACTTCTC
ACCTGGCTGCTACTCTGCTTCTTCTTCCTCCTCTTCTTCTTCTTCTTCTTCTCTTTCTTC
TTCCTCTTGTAGCCTTTTACCAGAACCCTTATACGTAACTCTCTCCAATGGCAGCTGTGT
GTGTGTGTCACAATCTGGACCCAGGACTATCAAACTGATGCTGAACTGAACTGTGCTGTG
CTGTCCGCTCTGAGATGTCACGCAATCTGTGTATTTGGATTGAAAATGTCTGTTGTCCCT
TTCCCAAGAGCCTTTTCTTGACCTTGAGGCAATGCAACACCTTCGAGGTTAAGAAGGTCA
TCTTAAGTCTGGGGCCAGGGATAAGTCAGGAGGTAC
>TR399|c1_g1_i1
AGTCCGAAAGCACCTCTGAGTTAGTTAGAAAACAGGCGCTCCGCTCAGTAACAATGGTAG
AGGGAAGAAAAGCTCTTTGTTCAGCGGCTCCAAACAGCGCTTTCATTTCCCTCCGCCACA
AACGGCGAGGAGCCCGTCCGCCACTTGTGACACCGAGGACAAATACGGAACCAGCTAAAC
GAGCCGGAACCACGCGTTATGCTCGAGGACACGCAAAGTTAGCCACTGATTCATGTCTTC
GACTGTCCATAAGACTTTCTCTCCTTTTATCCGAACAGCGGACCCTCCTTCTCCGTGTGT
TTGCGCGTTTTGAGCTTGATGAGCAAAGCTGGACAG
>TR399|c2_g1_i1
CCGACTCAGCCGCGCGAGTTTTTTCCCCTCTTTTTTTGATGTTTGTATTTGTCTTTCCCT
TATGATATTTCGGGGGAGGTAGGGGAGGGAGGGTGTGATGTGTATAGCGTGAGGTCAAGG
GGAATGCGGAGGTCAGATTGTGGCGCAAGGTGAGGTCCCTCTTGCAGTGAACGAAGTTTG
TGTTGAGCCTCGCCTAATGCAATTGCTTCATTTCAGGAAGTAGGAAGCAGTCTTCCAATA
GGCCAACAGCCAGACCCCCTCGCCCTCACCCACCCAAACGCTATACAAGCACTCAGCCAA
ACAGATCTTCCTATTTGGGTTCCTCCTTCATCACTCACCCTTTAGACGCCTCCCCTTCCC
GTTCCTTCACGTACAGTATCCGGATTATCCTTTTTGCCACACACTCAAACCAACGCCTCT
CATTGGCTGAGATGAGTTCACATGTTGCAGTAAATTATAACTCGCTCGTCTCCGGCACTA
GTTGCACCTCAGTGGTTGTCTCTTTTGCTTTGTCGTCATGCTCAGCGATTAAGAATAATT
AAAATAAGGATATGTACCGTTTTTTGTTTTGTTTTTTTTAATGAGACAAGGAGGGG
>TR399|c4_g1_i1
TGTGTGCCTTGGCAGTCTCAGACGAGCGGCCAGCTCTTCCGATCTAACGGCTATTCCACT
GGTTTAGATACATGTCCAATGAGAACGTTGTCTTTATGTTCCCTTAGCAGCAACTTGTCC
CTTCAAATACAGGCCCATAGCCAGGATTTCAGAAAAATTTGGAGAGCCCCAAAAACTCTT
GTTATAATTTCTAAGCATTTTCAAGAGAAGAGACAAATGCCACATTTTATTTATTTATTT
AACATTTAGCTTAATTTTATTAAATTCCCTATGTTATGGCTTGGTTTCAGGTATGTAATA
CTAAATCTCCTTTATTCCCATGTACCATATTTAGTTTTTCGCCTAAAAGGGATTGAAAAG
ACAATGGAATAATCCAGCAGACTGTCAAAACAGTGTGTGGGATTCTTTGGTTTTCTTTTC
ACATCGAGGGTTTTTGATCCTACACTCTTGTCATTAATATGTATCAAAATAAGCCTTAAA
AAACCCAGCATGTGCAATCGTAGAATGTAAAAGCCTCATATAATGTGAAGTGGAGACAAC
GTGACATGTTCTCAATGGTACAGTAGTTACATCCGTAACAAACACGAGGAAAGACGATAT
GTGGTTCAGGAGACTGAGGGGCTTCATAGTAAGAGCCCACCTCAAATCAGAAGACAGAAA
CTAAAGGATGCCAGCTGCAGATGGACTCTCCAGTAGCTTTTTCATGGTGTAGCTTTGCCA
AATCTGCCCTTTGACTCTGTCAAAGAATCGCACAATCCCACAAAGAATGGCAGTCTCTGT
AGGATGACCTACGCATGGGTATTTTCTTCTTCATCTTGACTGATGTTTTGCAACTTGTGT
GGTAAATGGGATTGGTGATGTATTAACCTTACTTGAGTTAGCTGGAATGTAGCCACAATA
TCGCTCCCCCTTTTGATCAGCTCTCATGCTTTTGTTTTCAGAATAGCTCAGGAAAATAAT
CACTTTGTGCGTGGAGTTCCTGCTGTTGCATACAAGTGTAGCTTTGTTTAAAGGGTAGTT
ATTTATTGAATAAAGTTGGAAAATAAGTCATTGCAGTATTAGAAATCACCATCAAAAGGG
TCAATCAGGGTCATAACTGTTAACTTGAAACACACAAAACTGGAGCGCAACTTCTGGCGA
TAGTGATACCTATGATGTCCTTTGTGGAACAAAACATCCATAGAAATGCTTTTAAAATGA
TGATCTTATGAAGTTATTTTAAAGGCCAAACTGTTTCAAATTACGTAAAACTTTTACATA
ACAACTGTCCCAGAATATGTCAAATGTTTAATTCTTGATTAATTCTTAATTCTTTTTCGT
AGCTGAATTGAAAACAATATATGACATGCCCCGCTAAAACATGTAGTAACTATGCCATAT
GCCTTTGAATAAAGGAGAGTGAAAACTGAGCTGAGACAGCCAAAGGTTCGACCTGCAGAG
GAGAGGCATTCCAGATCATTATCTTTAAAAGTTACCCAAATTTTAAAGAGTTATTATGAC
TTATTTTGTGAATTAAAAAGCAGTAACTCCAAGGAAAGTCTCACTTAAAAACTGTGGTCA
AACTCCTACAACAAGGTGCTTTGAAATGAGTTGGGTCTGTCATCTTCAAATAAAGCCCAG
AGTTATCATTTCCCGTGGTGAGATGATAGAGGAGGCGCAGGTGCAGAGTGTGCCGCTCAT
TACCTGCATCAGTGGGTGAACAGCAGCACCGGTGTGGTGGTGGTGGTGGTTCCCCCAGGG
TGAGAGGCAGCTATCTTGGCTCTTCATGTCGGCCAAGTACCCCAATCGCCAGGAACAGCA
CAAGCAAGAACACTGTGCTTGGCTGTGGGACAGGTTTAGATTAACTAGATAAAGAGAGGG
AATAACACAGAAAGACGGAAATGCCTTTAAAGGAGGCAGAAGAACTTTGAGCGGACTGGA
AGCTGGCAGGCACTGGACAGATGCGTTCTTACAAAAAAAAACTGATTCTTACTCGTTAGA
ATCTGGATTTTGAGGATTTGGATTGTGCTGGTACTTCTCTGTCTTCTCATGTATTTAGCA
ATGCATCTCATGTGAGCACTAATGTTCTGTTTCTGATGTGGCTGTATTTATTTGAACTGC
TCTGTGTTAATTGCCATTTGGTTTGTGAGACTTTGTGGCCCCACCGCCTGGGCAAAATGG
TTGTAAAACATGTGTAGACATGGGGGGAATACTAAACAGGCCTACTGGACAGGCCTTGGG
GTCCAAGGGTTTAGGGGGGGTCTACTTAATCAAATGACTACAATGAGACACAGAACAACC
ACAAACAGATGCAAGCTGCTTCAAAGAAAGAACAACAGCTGTGTCCTTTGTTGTAGGTCT
GTGTCTCTTTCAGTCTAGGTATCTAGCTGGGTGGGGGACCTTTTACATGTGTGTGCCAAG
GGGCCCATTGTCCATAATCCATCCATGTGTGTAGATTTTTAATTCTGTGGCTGACATACA
GTAGGGCTGCAAATATCAAATCAAAATATTCCCATTTATAGCTTCTCTCTCTCAAAAAAA
TAACAACAAAAAACATGCAACAGATGACTTCATGCTTTTCGATAAGGGCTATCAAGCTTA
ACGAGTTTATTCTGGCAAACCATTGCTATATCACAATGATAGACAGACGTGCTTGCTCAG
GGGGTCCAAACCCAAATGTCTACCCTGAGGATTTGTGGACTGGACCCCTCAAACTTTTCT
CACATGTACTGTGATGTTTCAATCATCATCATATTGCCAGGCTGTGAAGGGATGAAATAC
TCCCTAAGACAGAACTTAACATATACATTCTGATATAAATTCTTGACCCTGTAATCCATC
TCAAATATTTTTTCCAAGAGTGTTAGCACTGGCGATTTATGAAAGATGTGCAGGTCTACT
GCTTTACATAGTTTAGCTAAGACTGGTTTTGGTTGATATATACAGAAACTCACCCTTAAA
AACTCACATTAGGGTTAGGGTTAGGGTTAGCAGAAAAGGTCTGTTGCACACTAAATGAAA
TACGCATTTGGGCACCAACATATTGGTGAAAGCGTGAGTGTGGGGAAGTCTATCTGTTTG
ATTTGCCACATTGTGCATACTGCGGCCCAAAAAGATCTCTATTTGGTGTCCATACTCAAC
ATTACTGTATGTCGTCACACACCACAGCAAAAAACAAACAAGTGTTTAAGTGTTCTGTTT
CGTTTTTTTCATTTGTTTTGCAAATGTTTTTCAGACATAGACAGTATTCTCGGCATCATT
CTGGGGGAGTCTTAACAAATAGCAGGGAGCCAAAAATCTATTAGAATACAGGGCCCATCT
CAGGAATACACTGTATCAAAAATCTGAGAGGTGGAATGTTGAGATGTTACGATGCTGCAG
TATGTGTTTTCAGGAAAGTTTGAAGTTTTAAATTATGATCAGTTCAGTGGGCAAATCTGG
ATCCCTACAATGCTACTTGAAGTCTGAAAGTAGGTTTTTCTGTCATTTTGGTCTGAAGTG
TGTCCCACTGTCCTTCCACACTGCACTTGTCTCATTGCATGCAGGGTGTTTTTTTGTTTT
TTGTTTTTTTCTCAATGTGGTACTGTATGTAATGAGATATGGAACTGGCTCTAATGTTTT
ATATCACTTGTCTTCCTAAAGGTATTAAGTACAGCTTCAGAAATTTAAAGAAAAGAACCA
TAGCTTATCATACTGTACTGTAGCTATAAGGTGAACATCTCAGTGTCATTAATTTCGATA
ATTTATATTGCTTTTGACATTTCTTTTATTTGCTAAAACTGTAGTATTTAGTTTACATAT
CATATATTTTTTTATATTTTAACACATGCAATTAAGAAGAATTGCGATTATGAAGATTAT
GACAATGCATTGATGAATGCTTTTGTATTCCAGCATGCAGTGAATATAAAGAGAGCCTGT
GCACACACCAGTTGGGCTACAGGCTTTATGTCATTGTGCTCTTGGAGAACAATTGGTCAT
GTGTCTCATGTTGGGTTTGGGAGGGCTTCAGTCAGGGGGCCAATTGTGGCCATTACAGAT
ATGAGAAAAACCTGTTACTGTAGAATGAATGCATACAAGGGGACTACAATGGCCCTATCC
CTTTACAGTGGATGGAAAATGTAAAAGTTTAAGTCTAGCAATAAAACAGTATGTGACTGA
ACCGACAATGTTGACAAACAATATTACAAATCAGAATTGCCCATAAAATAGTTTTTTGTA
TTGCTGCCCAAAGGCTTTGCATATGAGGGGTTGTACAGAAACAAACTCAAGTGAAGGTTC
CCAAAGGTAATGTAGCATGAGGTACTCCACTGACTTATCGATCGCCCATAAAGGAGTCAC
ATCAGAGAGCTTTTAAAAAAGGGCAAAACTGAAGCTGCTTAAGGCTAAGATATTTTGACC
ATAGAATGGGTAAGCCACAGAATCCCACAATTCCCATAACTCAACTGAATAGTGTTTGTC
ATTATTGTCCGTTAAACACCCACATCTTTTGAACTCCATGCCAGCAGTTTGCAGCAAAGG
CTCGCTTAGCAGTCACTGTCAAATACTTTGTTTTAGCCAAGTGCAATGATGATTAATCCT
CTTGAAAATAGTCCAGCAACCCCAATGCTCCAACTAGAAACTTTCCTGGGTCTTTGTCTC
TGTAGCCCTCATGAAATAAATACATGCAGCCAGTGCACAATTACATGGGTTTGAGTGGAG
ATCATATAGTTGTGTCTAGACGCTGCAAATGCTCATTATTTCACAGCGAGAAAAAGCACA
TAAAGATGACAAGCTTGAAAGGTTGAAAAGTGTTTTACATCTTCAGTCCTGCAGAAATAG
CCTTTGAACACTTGCTGTCAGTGCAAAGGTAGTCGATGTCTCCAAAGGAAAAGCTTCAAG
GGTTCATGGGATATGGGTACAGCCCTGCATCACAATGGCATCCATCACACCTCCCCAACC
CCTCCCCTCTCCTTCCATACATTTTCTACGGCATGTTGCTTCAGAGACCAACCTAAATAA
GAGATAATAAAGACTTATAGAGTAGTAGGAGAAGAGGTAGTAGTCATGGCTGCACAGTTC
TAGGAAGACAAATAGAAACCTTGATTATTCCACTGCAGTGTAGTGGGGACAGAGCAATAA
TGGTGTAAGCTCTTTTTTTGGGACTCTGGTTTTTGTTGTGTGTGTATGAGTATGTGTGTG
TATGTGTGTGTGTGTGTGTGTGTGTTTGCTTGTGTAAATGACTTGTGTGTAAGAGAGGAA
GCACGATGCGCAGACTGAGCTAAGCCATGCCCCTGTGAGAAGAAGGACAGCTGAGCTAAT
CAATAGTGCAGCTTTACTTGGAACCCAAACGATGACCAAACATATCAGGACAAGACGCAG
AGAGGCGACTCTGCACACAGTCACACCTTCCACCTGTACTTTAATGCTGATTGGAGTTTT
ATAGGCCTTTATACATGGAGCAATCTGATTGGTGGGTAGTAAATCAAACACTGCAGAAAT
GGTTGCTGCATAGCTCTCTGTGAGTTAAAAACTTTATGCATGTTCATGTGTAGCCACACC
CCCAAATCAGTGATGTCACGGATTGTGTTTTCCTTTAACAGCAGAGGGAAAAACACCTGG
TGTGATATCATTGATTTGGGTGTGGTTAGAAGTCAAGCATGCAAGTTTGAACCCACTGAC
ACAGCTTAATACAAGATAAGACCCAAAATATAGCTAATATTGATTGTTTGAATAATTAAT
TACATCGCAGTCTATCATTTTAGGCAAGCTAACCACACACTCAAGGTCTGCTGACCTTCA
GCTGCATCTTATGGTCTCCTGAGAAGTGAATAAGTGGACCTTTAGTCAAAACCTTTAGTC
AGAATAGCCCTCCTAGCCTGTTAGTTAGAAAACCATTATCAATGTGTTGCAGCCCCCAAA
GCTAATAACCCTTAAGTTAAAATGATCTTGGCTAGCTTGTCCTTGCACCATTAGCATATA
CTAGCTAACTTTAGCCTAAAATCATTATAAAAACCAACAGTCTTCTGAAAAGCTAAAAAG
TGGACCTTTAGTTAAACTTAGCTAGTTTTGGCCCAGCTTTCCTACCCTTCATTGCCCAGA
TAAACAAGTTAGCTAGCCC
>TR399|c5_g2_i3
TGTCTCCGACTCAGCCGCGCGAGTTTTTTTAATGAGACAAGGAGGGGATTCGAGCAGAAG
GTGTCATTTACTTGCAGTCACTCTGAATATGTTGGGCATTGTTATGCAGGCCTGGTCTCT
GTTCCCTGTGGCAGGGATTGACCCAGAAGTTTTGTGTGGCTGTAGTGATCAAGAGTAAGT
CACTCCTTGTTATATCTTCCTATGAAAAAAGCAAAACAAAAAAGCATCATTGAAACATCG
ACAGCCCTCAACTTTCTGTTGCCATCAGCACCTTATGAGTAAAATCAAAAAAATGTTGCA
CTTTTATTTGTTATTAGAGGTTAGGAGCTCTTGTTCTGTTACATGCGCTGCAACAAAGAG
GAAAAGGAACTCTTGGAATTGAATCTTTCAATGCCTGATCTCAAATCCTGTCATTTCTCG
CCTATGGGTGCTTTGTACTGTCGGGATTGGTCGGGAAGAATTTACCGCAATATTAGACAG
GGAAAGTGGACAAGTTCTGTTTACAGGGCTTTT
>TR399|c5_g4_i1
TCAGACGTGTGCTCTTCCGATCTAACGGACTTTTTTTTTTTAAGTACATCTATAGTAAGC
ATTGTATAAATTCAAGCTGTATCATTCTTCATTTACCACAGCACCATCATTCATTCCTAA
GGGTGGCTCCTTTTTTTTCTTTTTTAAAATACAACTATATTTCATGACTAAAATCCAATG
TAAAAATATAAATGTGAATATAATCTATGATATCTAAACAAACATATCGTGATGGAAGCT
TTTTGCATGGGTCAGAATAGTCAAAGAGGACGACTTTACTTGTTATAAGTTGGTTATCCA
GAAGTGATACACAACGTCACACGCACAACAGCTTTTCTCACTTACATACGAGTATATTGC
ATTTCCCTTGTTAAGACCATATCGACTAATTGGGATCGTATTCGTAACATTTGGTTCCTT
TCCTCTTGTGCAAAATATACAAAAAAAAAAAGAAAAAAAAAACTCAAACAGAAACAAGAA
ATTATTACCACATCAATTCATAAAACCGCCAAATTCAAAACACAGATAAACCACCTTTAA
AAAATGTCAACAATAACAACACGAACAACAATGAATAACAGACTCAGAGCTGAGGTTAGA
GAAGAGAACGGTGCTGTTGGTGTTAAAGACTTCACAACACGCATCTTTACATCTGCAGCC
ACTCTTCCCAACCTCCCTTCTCCCCTTTCTTTTCCCACCACCCCTCCCATTTAATAACTT
TTGAACACTGACACACACACACATCGCTCGCCATCGTCATCGGGTGTGTGCTGGTACGAT
GCTGGAGGTAAACAGTCTTCTGTCTGCTCTGAACGCACAAGCACAGTCGCCTGCTCCAAA
AAAAACAAAAAACAAAAAACACCACCATGACATCACCATGGAGCGCTTCTAAAAAAGATT
GGAGGGGTTAGTTTACAAAAGCCCTGTAAACAGAACTTGTC
>TR399|c5_g5_i1
GGCAGTCTCAGACGAGCGGCCAGCCATCGTCATCGGGTGTGTGCTGGTACGATGCTGGAG
GTAAACAGTCTTCTGTCTGCTCTGAACGCACAAGCACAGTCGCCTGCTCCAAAAAAAACA
AAAAACAAAAAACACCACCATGACATCACCATGGAGCGCTTCTAAAAAAGATTGGAGGGG
TTAGTTTACAAAAGCCCTGTAAACAGAACTTGTC
>TR399|c6_g1_i1
GTGTAATTAATCTAAAGGTTTTATTTTGGGGTTTAATATTTTTTTGTTTCCTGTATTTAA
GAAAAAGAATACATCAATAATAATTCAAAAGCCAGTAACACTAACCATCTGTCATCACTG
TGACCCTTTTCGGAAAGATTTGTGACGTCACACAGCCACGACCCAATCACCACTGCATTT
CAACTGCCACTAAAGAAACCAGTTTTATTCCAAATCAAGAGACTGTAAACAAATGACGCC
CTTGCTCACAAAGGCATTATAAAGCAGATGATAAACTGTGTTTCAGTGCCAATCAGTAAA
TTGCGGTGGAGAATTACAAACAGGTCCAACAAGTAATTTTTGAATACACTCAAAAATATG
ATGGGGTATTGTGAAATGGCCTCCTAGGGTTTTTTTTTAAGACATTAATGAATTTCATGT
AGCCTTTAAAAAAATAGATTCAAACATTTGACACTGTCTGTAGTCAAAAACCAGAACATC
ATCACTGTTGGGTACCTCAGCTTTAACAGCACAATCACCTGACTTTGGTAAAAGTATAAT
GAAATGAAATGACACAAACTATTCATAACTTTCACACTACTTGTCCAGCCTGAATTATAC
TTCTGTGTCGACATGTCACCATAGGCACTTATGGCAGTCATTCCCTGTGTGCATAGTCTC
TACTATTTATTGTTGCAGCAGTGACATTACAGTGATCAGGTAGTGTGGAACATGACAAAA
CTCATGTTTGCTTTCATTCTCATTCACGGTTCCTGATACAGAGCTGTACCAGTGGACATG
ATCAGAAAGTCTGCATTAAAACGGCTTTTCTACGTGAGAAGGCAAGCACCACAAACACGT
AGGAGAAAATACAAGAGGCCTCAACAGATAATGGGTGTACAGAACTGAATCACCTTCTAA
TAAAAAGGTCATACAACATCCTCACAAACTACTAAAACATGTCGGAAGAGTTGAATCAAG
ACAGTTACGCTAGATCATGTTACATTTTATGTGTGTTCATGTTTGTCATGTCCAGCCCCT
GTACAGAGGCACTGTTACACAGAAGTATAAATCAAGAAATGACAGTTTTTCTGGTACATG
AGGTTTATGGAGTCAATGTGTTTATACTCAACGCTATTATGTCCAAAAAATAGTAAAAAA
TATTCTGTTTTCAGGCCAACGGTTCTTAAATTACTACAATCAAGCAACTTGGCCAATCAA
GGCGTTTTCTAAAGGACCATCATACTACGCATCGCTGTCCTACATTGCCATCTCCTGGAG
CTCCAACGTTTCAGTCACTGAGCACCTCATAAGATTCACTCACACGCAACACGAATTCAC
AAAAAAAAAACAAAAAACAAAAAAACAAAACAAACATTTTTACACTCAATAAAAACATCA
CCAAGAAAAGTGTCTTTCAGTGACGTTGACACACACCATGTCCAATCAAAGATCGCTCAG
AATTTCTCTATCCGTCAACACCTGATGAGCTATGAAGGTATATTGCAGCAATACTTCTGA
ATTTAATTGTAGTCTTCTCTTTAACATTGTTTAGCATCTTAGATTTTACATAGTCTGTAT
TGACCTCAATGGAAGAGACCGTTCTTTGTTAGAGTAAGATCCATTCAGTTTCTATTTCCA
AGATTACAGAGACTGTGATGAACTTTCTCAGCTGCTCAGTGCCTGAAATGTCCAGCGTTC
ACAGAGAAAGCAGCGCAGGCCTGGAAAAGTCCTCGATCAGGCCTAACTGGAGCTCTGCAC
AGGATGCACAGAGATGACGCTGATCTTCTAATCTTCACAGACATGCTCCTGTCTGAAACA
CTAAAAAACTGCTAACCTTAAACATCTCCTGCAGGAACCCAAGGAGCAGTAATACCTTAT
GAAAACAATATGTTCTCATTGAAAACACTTTTCTCAATGCAGCCTACCTAACACACCATT
CTTGTCAAACTATGGGGTGAAGTTTTCCTGAAGCGGTGCCAGAGTGAAGTTATCAGTGTA
AAAGGTGAGTCAAACAGTCCCGGCTGATGTCCTCGTGTTCAGCAGGCCATGACAAAAACA
TCCATCGAGCTATTCTGGCCCGGTAACTGAACTCACTTCATAGTTTAGTCAACGTGTTGG
ATCCTGAGCACATTGTGTTTGTCCAGTCACAGCAGAGCAGTAGGTAATGTGTGAGTGTGA
GGGGTGAGATGGGCTACGAGTCTTTGAGCATGCTAATCTGGGCAAAGATCTTGAGCGCAG
GGCCAAGTTTGATGTTCATGGTTCCCATGAGATGGTCCTCCTTCAGCAGCAGCAGGGCCT
GCCCGTCGATCTCCTGAGAACGGAACTCCTCAGCAATCTCCAGACAACCTGGCAGAGAGG
AGATGAACTCGTAGACGTCCTCAATGTTCCACTGGCCAGGGTCACTGGGCAGGAAGCTGT
AGGGCAACAGGGGCAGCTCAGAGCCTTGCACTGCAGGAACCCGCTGGGTGGCCGACAGGG
GGGACAGGGGTCTTTTGTAGCCAGACAAGTCTGAGCATTGGCTGGACTCTCCCTGCGCAG
GCTGGGCCGAGTGAGTGGTGGAGAGAGCAGCAGCAGGCTTCTGCACAGCGGGGGGAGCCT
TCTTTTTAGACTCCAAACTGCTGTTTTTGTGGTTTCCGTTCAGTGCTCTTTGTTTCTTCA
TGTTCTCCAGGGTGGTTTTGCGGTTCGGGAAGAGACCCATTCTCTTTGTGCATCCCACAT
TGTAGCGTTTGGCGCACACTGTAGAGCAGAACCTCTTGGACCCTTTGAAGACGTAGGCAA
AGTCCACTCTGCCACACAGCTCACAGGTCAGCATGGGCTCCTGTTGGGCCTTCAACTCCT
TTGGTGAGAGGCCGTCCATCTTTGAGTCTGCCGCGTGTCTCCTTATGCTCTCGATTGAGA
AAGATGGACGTTCCACTGGGAAAGGCTCAGCACCCTCCTGGATAACGAAGCCTTCTATCA
GATGAGTGAGGATGTGGGACTTGACTAAGGCCTGGGCTGGCTTGCTCTCTCCATTATGTT
GACTGCCGTTTCCATTCCCAGAGGTCATGACAGGAGCAATGGCCGCCCCTCACTTT
>TR400|c0_g1_i1
CGACTTGCGGCACTTTTCGATGGTGTAGCCGTTACCGACTTGGCCATCCTGGAAAAGGAT
GTCCTCGTGCGTGTATTCGTTGTGGGCGCAGAGGATGCCGCGATCACTCAGCACCTGGCC
GCGGCTCGGGAACGGGAAGAAATGCATGCCGTCGGTGTGCATGCCGTACTGCTTCATCTG
CTCCGCAGCCGAGTTGGTGGCATCGGCCTTGAACGCGGCGCCACCCGGCATGATCGGGTC
GCCCCAGGCGACCAGGCAGTTCACGGTGTAACCCTCGGGCACCACGACAGCATCAACCAC
CGG
>TR401|c0_g1_i1
TTCCCGAGGCACCATCATCATCATCAGTAAGTATCAAGAGAGGGACACATGATGCTTTCA
TTCATTCCTTTGTTTAAATCTCAAAGAATCATTGAGGACTTGGCCTCATTTTGAAGTTTT
TAAATACTGATGATCCTTCAGCACACAGTTTTATGTTACAGGCTGCTGCATATTCACAGT
ATTTCACCAATAGTAAATAACTCATAATAAAAAATTTGAGAAAAGAAAAGTTTGAAGCAG
CAACTCAAGTCAGTTTATGTTCTTTCCCCTAAAACAAAGTTTTGTATATCAATTTGGCCC
TTTTCATTCATTTTAAATGTTTTTCTCATTAAATTGGAGCCAAAGCTATTGTGAAATACT
ACAGTTTAGTTTCATTTTAATAAAATAATTAGTG
>TR402|c0_g1_i1
TGTGTGCCTTGGCAGTCTCCGACGAGCGGCCACTTCCGATCTAACGCTATGGGGAGGCCC
GACTGTGTCAGCGGGTAATTTAGCGGAACAAGGGAGCGTTGAGACCCAATTACGGCAGCT
CTGATGTAAGACACGAGCCCCCGGTTGCCTTCACACATTTTGTGTCTGAGAGGTCAGCGG
GGGTCATACCCACATGCCAGAGCTGCCATGAGAAGCGGGACATCATGCGAGGGTGGGAGA
GAGACGGGACGTTTTTTCGCGTTCAGCTCCGTCCTCCAGCCTTTTCCCCCCCCATCAGTT
CCAGTTATTTTCAGACCACTCAGCAAAATCGTCCAGTTGCATCTGAGCGTTGGCTCTAGT
TGAAGAGTGTTGTGCCAGATCAAGTCATTCCCTGCTCTCTGAAAAGTTGCTGTGGGAGTG
GGAAACTTTGGCTCAAGTCAGGTATGGGCATATCTTAAGTTA
>TR403|c0_g1_i1
ACTGTTGGCCAATCAATTGCTTTCATTCTATGTATTTAGAAGCAGCTTGTAAACACCAGG
ACTGAAAATTTATTGGCAATCAGTCAAGACATTGAGACAGTGTGTGGGGCATTTTATGCA
CTGTTTTCTGTCATTTTATTTTAGAAATTTTAATTCATTCATTGAGAAAGTAATCTGTTG
AGTATTTGATGATGAAAATAAGCAGTAGTTGCGGCTCCGAAGAGCTGCAGTGAACTCCAT
GCTCACGGTCATCAGCCCTGATTCAAACCTG
>TR404|c1_g1_i1
TACGACCCTGACTGGACTCACATTATAACATTTAAAACAAAATTGTTTATAAACAAACTG
TGTTTACAGTTTGCAGCACGTCTGATCACGCGTGTCACAGAGTGCTGAGGCGTTCACGCC
CAGTCATGATCCTCTCACCTGTTCACCTGTTCACCTGTTCACCCACAGGAACACCTGTCA
CAGTCTGTTAGTGCTGACGCTGATCAGATCAATCAATGAAGGGATCAATTCTGTTTGTTA
CTGTGTCACACGTTCATGTGGTTAAAGCTTTGAGTAAAGAGCTGAGCAAGATGTCGATTA
CACAAGAGTGTGTGAGAGTACATGAGAGTATAAGAGTATGTGAGAGTACATGAGAGTATA
CTCGCGCGGCTGAGTCGGAGACACGCAGGGA
>TR405|c0_g1_i1
GCACCAGGCCTCGCGAAACAGTAGTGCAGCAGAACCTGCAGCAGGTTGGAATACAGCAGA
GGGTTAGCGATGTGTGTGCACGTCAGGGCCCAGTGTCTGAGAGGAAGAGACTGACCTTGC
AGCCTCTCAGCCTGGCTAAACAGAAGAGGACAGGCACGGATCTCTGAGGACAGACCGGAG
TGTTCCTCAGACACCCTGCTTGCTCCAACACAAACACATCTGACCGCCATGGACTGCAAA
AACACCACAGGACAACCAGAAGAAACAAACATAAGGAATGTTCAGATTCAAAGAGACTAT
TGAGAATTTGTGGTTTGGCAGGAGGAGAGAAATATTGTTTTTGTCTATTTCTTTACTTGG
GCATTTCATTGTTTCTGAGGAAGTGACTTGAAACACTACAGAGCCAATATTAGTTTAATG
GAAAACAAACAAAAGAAAAATGAAAA
>TR406|c0_g1_i1
AATCCACCACTTTTGATCAGCCAGAGAACAGCATTGTGTTGCTCATGGACACTTTGATGG
AGCAGACGTGTGCTACAGAAGTTCATGGTTGCATTTTCCGGCTGAAACCCTCTGAGCTCG
GTATTTATGAGTCCATAACTTTGAATCTGTCATGTCTAGACGAGTTATGAGTCACGGAGG
TGTATTCTCGCACAGCTCCTTGAACCGGACTACTTGTATTCAATTGATGTATTCTCACAG
GAGTCGAGCAGCAATAGTTCTACTGTTGTTGTCGTTGTCCTACGGTTGTGTCTTGAACAA
AAAGCCTTCATCCTTGATTATTAATTGAGAAAAAAA
>TR407|c0_g1_i1
GCTGCATACTTTATATGCCAAGTGTAGTCACGAGGAAACTCACTTTTCATGCTCAAATTT
AACACAAAGATTTTACATCGATATCAACAAAACCAAACGCCTGATCATTAAAATGTTGAT
ACCCAGTCTTAGTTGGCTTTGCTTAGTCCATAGAGTTGGCTTTATTATTTGTGAGAACTG
CATCTTATCACTCGCACGTGTGGTTCGCTCTGTTGAAGCTGCCAGGAGTCAGACGCCGCC
GAAAGGTAAAAGTTGATAGTCGGGGAGGGGTGACGGCGCCTCGTGCCTCCTCGCTGCCAG
ATGGCTTATTGTCGACTGTCACTCGCGATGTGGGACAAAATCGATGAGGAGCATG
>TR408|c0_g1_i1
GACATAAAGGGAAATGGAAGAGGAGCATGAATCGCATTGTGTGTTGTGTTGTTCTCCATT
AGCCGTCATCGGACAGAGAGGTCACCGGAGCGGCAAATGCAGCACAGAGTTCAAACAGCC
AGAAACCAAACTGTGCTCGTGTTTTTCAGGTTGACGTTAACTCGGGCCGGTGCAGAAACG
AGCGGCCGAAAACGACCAAAACCAGGATGAGACTGAAAACTCGCGCGGCTGAGTCGGAGA
CACGCAGGGA
>TR409|c0_g1_i1
GTTCTGTTATGTATGGGAAGATTAGAAACCGTTTAAAAGGAGTGTATATCAGAAAAAAAG
ACTCCTAGATGTGTACACTGGCTATTTATTTGTGTCTTGTGTTGCTATATTCACTGGATT
TTATTTTAATCTTTTGATGCATCGGCCTTCATAAATTTTATTTTTCGGGATTTGCATTAT
GTTGTGTTTGTACAGATTTTTTTTTTCAACTTTTATAGATTATTTTAAAATTTTCAGTAT
TAATTAATTATATTTTAACCTCCTTTGTCTTTTTAAGTGACATGGGATTTGTTACTGAAC
TACATTTTCACTAAGTCTTATCACTGAGTCTGTGTTAGATAATGATGATCAAATTTATAT
TTAAAATGTCACCTTTCATAATGTT
>TR409|c0_g3_i1
TCCCTGCGTGTCTCCGACTCAGCCGCGCGAGTTACAAGAAATCTCACAAACACGTTGCTT
TTCTTAGGAAAAACAGCAAATCACACTGGCACTATTTTAAACTGTGGCAAATGTAACATT
TGAACTCTCTACAACAGGTCTGCAAGTTAACACTTGACAGGTTAAACATGGTAACCATAA
TCACTGATTTGAGATACAATATAAAATGAAGAAACTTGCATCATAAAGGATCACAAATCA
ATTATTCAGCCCCAGCCTGACCATTATCCAATAAAAAATAGTCTCAGGTTGATTTAGATG
CATTTCCACTCATTTAGAAAAGCATCTCTCAACTCATAAGGGATATTTGTTCTTTGCTTT
CAGGTCCAAAATCTCCGTTACCTCTGCTCATTTTGCTCTCTTTGTCATTTAGCCAAGAGA
GGACAGTGTAGCAGGCAACATTATGAAAGGTGACATTTTAA
>TR409|c1_g1_i1
GATGCTTAACAGCAGCTTTTATTGAATCAAGACAATTTTTACAAAACATTTTTAATCAGG
AAATACTTCTTTGCAAACTACAACTTTGCATGAACGTTGATTTTGAATTACATCTTTTCT
TAAAAACATCTTTATCTCTGAATTAGTTTATAAAACATGACATTTAGACACCCTAAACCT
CACTCCTTTACAAAGTGCAGGTGATGTCGTTAAACACACAAAGGTCCCCATTTCTTTCAC
AAAACAATGTTCTCCACCTTGAAGACATTT
>TR410|c0_g1_i1
TGTGTGCCTTGGCAGTCTCAGACGAGCGGCCATGCTGAATGATAAAATCTTTGATATTAT
GACTAAATGTGAACTACAGCACCGGTAATAACTTGTGGCCCCTCACTAATGAACAATAGG
AGGGAACTCAGCGTTTGTTCCACGCTCGCATGCAAATTGATTTTCTCCGTGGAGGCAGTG
CCTATTCTGGAAGTGTGCTTTTATGTGATCGTGTTAAAATTAATTTTCCGGGGAGGTCTT
TTAATTTGAGGGAACATCGTCGGTCGAGCAGTAACGACACAGAACCTCCTGACCCACAGT
GACTGAGACAACACACACTTTGATTAACGTTGATTTAATCTGCTATAAAGTCACTGATTG
GTGTCGGTCGTTACCGATGAATCCACCAGAAGTGCGACTCGCGCGGCTGAGTCGGAGACA
CGCAGGGA
>TR411|c0_g1_i1
TGTGTGCCTTGGCAGTCTCAGACGAGCGGCCATAAAGGCCATGTCAGAGGCTAGCTGGCT
GATTACACAGCCCTCTCAGGCATCAGAGGTAAAGTTATCAGAGGTGGTCGCCCACCGCAA
CGTCAGTCACACCTTCACAGGTCAGATAACGGTGTCAGTTCTGCGGACTGCGTTTGCTCC
TGATGAACGTGATATTATAACAACAGGTCAATCAGATGGTTACGCCGCGTGCCTCTGTTG
ACATTCAACTGCAGCGAATCTCCACAGTTCAAACAATAACAATTCCGACAGACCATAACC
AATGTAGGTGCACCTTTTTTGAAGGTAGTGTGCAGACAGTCCGTCAGGCCCACAACAATA
ATATTTCCTAAATTGAGACGTGGTAACTTTGGGATTCTTACTCGCGCGGCTGAGTCGGAG
ACACGCAGGGA
>TR411|c1_g1_i1
AACTTCTGTCGAGCGACTACTTTTTACCTGAGGGACAAATCTGTGCTGAGGTTGGTCAAA
ATGTCTATTGTCTGTTGTTAAACGTTAGCTAGCTGAGTTAGCGAGTGTTCAATGAGCTTA
GGACATGTTGGGCACAATGAACGGGTTGTTTTCACGGTTGACCCGATGATCGATGTGTGC
TACATGTTATTGTTGATTAACAGCTGCAGCTTTCGGGG
>TR412|c0_g1_i1
TGTGTGCCTTGGCAGTCTCAGACGAGCGGCCAGCCGCGCGGACTAACCGCACAAGAGCCG
AGGTACTTCAGTGGTTTCCCATTCCGGCCTGATCGCCGTCATGCAGAAGGCCGCCCGCAA
GGCGGCGCCCAAGCTTCGCCGCGATTTCGGCGAGGTCGGCGAATTGCAGGTCTCGAAAAA
GGGGCCCGGCGATTTCGTAACCATGGCCGACAAGCGCTCGGAAGAGACGATCGTTGGCGA
ATTGAAGGCGGCACGGCCGGACTGGAGCTTTTTACTCGAGGAAGGCGGCGAGATCGAGGG
CAACCCTGCCAAGCCGCGCTTCATCGTCGATCCGCTGGATGGCACCACCAATTTCCTTCA
CGGTATTCCCCATTTCGCAATCTCGATCGCGGTCGAGGAGAAGAAGCCTAACGGGCAACC
GGACATCACTCGCGCGGCTGAGTCGGAGACACGCAGGGA
>TR413|c0_g1_i1
GTTCTCAATTCATGTTTTTTCATCATCACAGAGATACGAGTTGATGTGAACTTGTTTGGA
TCAACACATTTGTGCATTTTGACCTGTGACTTTTCTCTGAATCTTTGTCCACAGTCAGTG
CAACTGAAAAGTTTCTCTCCTGCATGAATTCTCATGTGTACCATCAAATTTCCTCGATTT
CTAAATCTTAGACCACACACAGAGCAGTCATTTGATTTGGGATCCTTCCAGTCTTCCTCT
TGAGTGAATGTGAACTTGATGATATCTTGAAGTTTTTCTCTCTCCTGAGGGGTCCAGAGC
TCCTCCTGTTCTTCAACTTGTGGGGGCTGCTGCTCAGGGACATCCGCAGGAAACACTGCT
CTTTGCAGCTTAACTTGAGGCTGAAAAATCACATCCAGCCTCT
>TR413|c0_g2_i1
GTTCTCAATTCATGTTTTTTCATCATCACAGAGATACGAGTTGATGTGAACTTGTTTGGA
TCAACACATTTGTGCATTTTGACCTGTGACTTTTCTCTGAATCTTTGTCCACAGTCAGTG
CAACTGAAAAGTTTCTCTCCTGCATGAATTCTCATGTGTACCATCAAATTTCCTCGATTT
CTAAATCTTAGACCACACACAGAGCAGTCATTTGATTTGGGATCCTTCCAGTCTTCCTCT
TGAGTGAATGTGAACTTGATGATATCTTGAGGCTTTTCTCTCTTCTGAGGGGTCCAGAGC
TCCTCCTGTTCCCCTTTAACTTGTGGGGGCTGCTGCTCAGGGACATCCGCAGGAAACACT
GCTCTTTGCAGCTTAACTTGAGGCTGAAAAATCACATCCAGCCTCT
>TR414|c0_g1_i1
AACGTTATGGGGACAGCGGGTCAGGCCTGAAAAGAACAGAGTGGGGTTCGACTGCTGCAG
TCTCTGCTGCCGCCGGTCACAGACACAACAATCACTGAGTCACCGGAGGAGCACTGAACT
GACTGGCTGCGTGTTCTGTCGGAGAAGATGTCTCCAACACGTGCTATAATTCAGCTGGGA
TTTCAGGACGGGCTCCCAGAGGCAGACACCCTCTCGACGGGTCAACAACCTGTCTGTGTT
CACGTGTACGTATTTCAAAACGGGCACTCCCTGCTGTTCTCCAGAGGTGAGGTTATTATT
GACTACTCTCTACTCGCCCTTACAAAAGACATAAATCTGTGGTTCGAGAGCGAGGGAGGA
GGCAGGGCCTTAAATCTCACTTTTTTTTTTCTCCTCCCCCCCCTCTCTGCTGTTTTACAT
GTCTTGACAGCACGTAGCTTCATGTGTGACCTCATGTCTAGAAAGGGGCTTTCTGATCAG
ACTCCTCGGTGTTTGTCACCCACGGCGCCACGCCCCCTTTTCTTTTTTTAATTCGCGGCC
TGTCCATCTCTGTTCTGCGGTTTTGTTGTTTTCCTTTCCCTGTAACACCTGGGAAAGCTG
TAGGGGAAGAGAAGAAAAAAAAAAAGAAAAGAAAGAAGGACGCTGCCAGCTTTCCAGCAC
ATTCCAGCTCCAAATGCCTGGGCACAGCCGCACATTGTTGGCATTCTTTCGTTTAAAGGT
GCAGCAGCTCTTTGTCTCGACAAACCACATCGTCCATTCAAAAGCAGGCATGTGGGGACC
GTTTTAGGCATTTATTCGTTGGTGGCTTTCATGGCTGAACTATGACCTGAAAATGAGGAC
ATGAGTAGAAAAAAAAAAAAAGTCCGTTAGATCGGAAGAGCACACGTCTGGCCGCTCGTC
TGAGACTGCCAAGGCACACA
>TR415|c0_g1_i1
AGGGATCTGCCCTTTTTATATTCAGTGATACTTCATGCACACGTTGGGGAGAGCCAGGCT
GATAAGCCACCCGACATGTCAGCGTTTATCAGCTCATCAAAGATATATCGGTATTGTCGG
AAATGTCAGCGGGCGAAACACCAAGAGAAGTGCAGAAATGGCAAAGATATGCTTGCGTCT
GCATTTTCTTACATAAAATGTGAGAAAA
>TR416|c0_g1_i1
ATAATACAGACTTCCAGTCATCTTGTGAGCAGCTCCGACTACGATGCAGAGTAGTTAACG
CTGTGACCGCTGATTACTCCAGCAGAGGTGTGATGTATATGACCTTCCCCTCTAGGCACC
GGCTCCATCTGTGGAGTAATTGCTGTTTAAATGCCACTTTTTCTCGCATGAAATAAAACA
TTACGAAGTACCAACAGGCCATCAACATTCAGATCTGTAAGCAGCACTGTAAAATTCAAA
GGTCA
>TR417|c0_g1_i1
TGTGTGCCTTGGCAGTCTCAGACGAGCGGCCATGTCGAAGGACCCGGTCACGAGCTTCTG
CTCGTCGAACTTCACCGTGGCGCATGTGTGCGTCTGGATGCCGTAGATGCACTGCCCGGT
GCGCACATCCCATAATTTGGCAGACAGGTCATCGGATCCTGTGCAGAGAAGGCCATCCTT
ATAGTAGAGGGCGTACACTCGAGCGCTGTGTCCGATGAGGGACGACGTCTCGAAGGCCTC
CTGGTCCTTCAGCTGCATCATGCGCAGCTTGGCCTTCAGGTAGACCCCCTTCCAGTGCGA
CGCGTCCTGAATGGACTCGTCGATCCTCCAGCCCAGCTCCCGACACACACTCGCGCGGCT
GAGTCGGAGACACGCAGGGA
>TR418|c0_g1_i1
GTCTAAAGCCTCAGTATATTGTTTTGTTTTGAAAGTCAGTTAATTAAGGTTATTTGGATG
CTCTTTACAGCGTGCAAAAGGTTTTGATTTGTGTCAGTATTATGGCAGCTCTGTACTCCA
ACTAATTTAGGAAAACTGCCAATTAATCTAAAGGCCCTTTCCAGGTTTTTCCAAGCACTA
AACTTAAGACTAAATTATGAGGCACTATTCCCTGATTTTTCTTTACTGGCTGACTCGCGC
GGCTGAGTCGGAGACACGCAGGGA
>TR419|c0_g1_i1
ATCTATCGGCTTAACAGAACATTATAGTGTTCCTTGCAGACAGCCAGAGATCTTCGGTCT
GAGTGGGACAAGGACCATACGATGGATAAAGGACTGCAACCCAGTGGAACAGCTTGAGGG
GCACATCTCTGCAGATGACAAAGGTTACATGAGACTGCATTCAGCCTTAGAGAGTGATTC
TGGGATATACACCTGCCTCGTAGACATTCATTTGAACGTGGCCGCTCGTCTGAGACTGCC
AAGGCACACA
>TR419|c1_g1_i1
TGTTCTGTTAAGCCGATAGAGATGGTCTCAGGTGGATCAGGACACTCTCCACTGGTCACT
AACACCCCAAACTGTGCCATTTTATTGTTCCCCGAAGAACCCCTTTTCTCACAGATGTGG
GAGCCATTATGGGCCATCTGCACAGGTAGAAACCACAATCGCCTGTCCTTGACTTCCACT
CCATTGGGCAGGCTCAGGTTGTCCCACCCCACCCGGCTCCAGGTCACGTTGTGAGCATCG
GAATACGGGCACCTCAGCACGAG
>TR420|c0_g2_i1
GATCTAACGCTATGCACCAATTTGAAATCAGTGATGTTTTAATAACCTGTAGGAAATGTT
CAATGTTTCATAGTCGTGTTTCGTATGTTGTCGATGATGAGTGTGAATGGACGGATGCAC
AATTGCTGTTTAAAAGTCCCATATTTTACACTTTTCAGGTGTTCTATTTGAAGTTTTTGA
TACTCATAAGAAAATACAGTATATTTGTGTGTTTTGAGTACCAAAAATCATCTTAATAGT
TTTACATCTCCTCTCATAGGCTGTTTTATGGAATGGGAAAGTGAATGGTATGTCACATAT
CCAGTGGTCCGCATCTACTGTATAGTGTATCAACATGGCATGTTTTAAATGCACAGTTTC
TTAATTCTGGCTGTGTGAATTTCTCTGTGTATTTATACTAGGTGTTTATATAGCACATAC
ATGGCTTTATAATTTAAATTTACAAAAAGACATGAAATCCCACTCTAATGTATGGGATCT
ATAACACAGCGACTAGCAAACCATGTTCAAATTAAACCTTAGAAGTACAAATTGAGTTTT
TAAAGGGTTTTGCAGTATTAAAAATGTTTCCAGTGTAAATTATTACTGAATTTATTTATT
TAGTCGATTACCAGAAGATATTTTTCACCTTGATGGCACTGGAAGTGCAATACAACAATA
ATGAAATCGTAGCCTTCAATACATTTTTAGTGATGTGGCCGCTCGTCTGAGACTGCCAAG
GCACACA
>TR420|c1_g1_i1
GCCCCGGGGTGAAATTGCCCAGAATTGTCTTGTTTTTTAAGTTGTCTTGTATGGAGTGGC
AGTTCATGACAACAATGGGAGCTTTTATTTAATTTGACCTGTTGAACCTAAATACTCCTT
TCTACCAATCTAAAGTCAGACAGGTAAACTTGGGAGAAGTGTGGTACACTAAGCTCCTGT
TTTCATTCAGGTCAGGAAGCTGCTGCAGTGCTGCTCTCTCTCGGGACTGCCCGCCATGTT
GCATTCCCGACCGCACCTCAGTCAGTGACGTCACGTAGGCTGGGCCAGCTGATGAAAAAC
ACCTGTTGTAATTGTGATGCTGCGTGAAAACCTGCTCATAGAAAGCAGCACAGCAGCAGC
TTTATTGATTTTAGATGACTACCGCGTTTTAAACTCCGCTTTGTTCATTACTCAGCGCGA
GGAAGACTTGAGGAAGCCCATTGGTCGTAGTTTGTGACTCGCGCGGCTGAGTCGGAGACA
CGCAGGGA
>TR421|c0_g1_i1
CCACTCTTGCTACCAGGTTTTGGCTCAGGATTGCACAAGTGAACTTAAATTCATTGTTCT
GCTGAAGAAGGACCAAACACAGGAACAGAGCCAGATCAACGTGAAGATTGCAAACATTGA
TGTAGACTTGTATCCAAAGGACAATGCTGTCATGGTGATGGTTAATGGAGTAGAAATCCC
CATCAGCAGCCTGCCATATCACCATCCCACAGGCAAGATTCAGATCAGACAGAGAGGACA
GGGCATCGCTCTCCATGCTCCCAGCCATGGTCTTCAGGAGCTCTACTTTGATCTGAGCAC
ATGGAAGGGTAAAGTTGTGGACTGGATGAGAGGACAGACTTGTGGACTCTGTGGAAAGGC
TGACGGTGAAATCAGACAGGAGTACCGCACACCCAACGAACGCCTGAGCAAGAACGCAGT
CAGCTATGCTCATTCCTGGGTTCTGCCTGGAAAGAGCTGCCGTGATGCCTCCGAGTGTTA
CATGAAGCTTGAATCTGTAAAACTGGAGAGGCAGATGATCCTCCATGGCGAGGAGTCCAA
ATG
>TR422|c0_g1_i1
TGTGTGCCTTGGCAGTCTCAGACGAGCGGCCATCTTGTCTCTGCCGTGTTTGCCATTATG
ACAGCATTTCTGAAAGCAGACACCACAGTTATTACAAAGCCCGTTATTAAGAGTCTCACA
TGGACTGCATCGCCAAGTGACTTCAGACGCTGCCTCTCAAGGCTTTTAGCCTCCACAATT
ACTCGACCATGATTGCAGGGAGAAGAAACACTCTTGAGTTGTGTTTTATGTTGAACAAAT
TGTGATTTCAGGCTGCACAGATCAAACTGACATGACTTGACAACACGACATCGCAACGCG
CAAGAGCTTTACTTTATCACCATCATCAGGAGCAGTGCTAGCAGCGTGCCGGCTGATTTC
TCACTCGCATCCGTGTCAAGTTTGCTGGCTCAGATGTGCAAGCACGTGTGTGTGTTCACG
CTCGCACGACTCGCGCGGCTGAGTCGGAGACACGCAGGGA
>TR423|c0_g1_i1
ATGAGGTTGAACACAAAGCCCCGGTCCATGAGGGACAGCAGATCATTCAGGAAGAAGGCC
AGACTGCTGTTTAACCTCTCCACAAGCTCCACATCCTTGTGGTATCGACCGGCAATGTCT
GCGCTGATGGCGCACACAAGTGCGGCGATGTCGTCCACAAAGCGGTCCGGGAAACGCTGG
CGCCTCGGTACATCAAGCTTTGAGGTCAGGAATAAGTGATGTGCCATGCTTTTTGTCTAG
ACAGGGCAAATTAGAAG
>TR424|c0_g1_i1
GTCAATCCTTCAAATCACTATGGATCTTGCATGCCCATCATAATCATTGCCTAAGCTCTT
TGTATTAAATTGGAGCATCTCACTAAAGGAAGCCACAATCTATTCCCCAACGAGCCCTGT
TGCACAGTGGCTGCTGCACGAGTTCACACAAGCACAATGATCAGCTGACACCTCAGTGCA
CTACCAAGTTCAGTCATGATTTAGGTCTTCATTTTGCAACTCGCGCGGCTGAGTCGGAGA
CACGCAGGGA
>TR425|c0_g1_i1
AACAACAAGACCGGGGGGCCAGCTGTGTCTCTAACATATCTTACAATGGTCTTTCATACT
GCAATGGATTTCAAAATGGAAAATTTAGAATGCGCTTCATCAACTCCAAGCCGTTTCTTC
AAATCAAGAAATTAGACGTATCTGACTCTGGATTGTATTTCTGTGGACTCACTCCGACAC
ATGTAGTCGTTCAAGGTGGCGATGAGCCTCATGATGATGAGGACAGCAAGTGTAAATGCG
ACGATGAGCCACATGATGACGAGGACAGCAAGAGTAAAACAGAGTCTGACAAAATAAATC
TGCCGATTGTGATCCTGGGCGGTCTGACTGTTTTCCTCATGATGGTCATCATTGGTCTGG
TTGTTGAAGTCAGGAAACTTCGCTTTTGAAAGCTAAAGATTCACGTCACTTTCAAAGTTT
TATGAAAATGTTGAAAGAAAAGCAAAGTTTGTCAAAACAGAAT
>TR425|c1_g1_i1
GTTGTTGAAGTCAGGAAACTTCGCCCTTGAAAGCTACTGATTCTGTCCTGCCAGTGAAGA
GCAGAATCCACAGCAGCGTGAGAATCAGGGCTCTGATGATCTGAACTACGCAGCAGTGAG
TTTCTGTCCAAAAGCAAGAAGAAGAAAAGTGGAGTCAAATGTTGTGTATGCTGCTACCAG
ATAGACTCAGGAACCAATGAGAAATGCTGTTCAGAGTGATGCTTTATCATGTTAATCTGT
GGTTGAGCTTTTTTATGTGCGTGTGTGTGTGTGTGCGTGTGCGTGCGTGTGCGGTCAAGA
GCACACAGTTACA
>TR426|c0_g1_i1
TGTGTGCCTTGGCAGTCTCAGACGAGCGGCCATTTTTTGTTGTTGTTGTTGGGTTTTTTT
TTCGTGCTGCGACTGAGCGCGAGCTGAGGTGTGGAGCGCGTAGTCTGAGGGAATTGTTTA
TTCTCACAGTCCCCTCACTGTGGAGAAGTGAGCGGAGACAGCCACACTCCTCCTACTCCG
CCTGCTGCTGCTGACACCACCCTTAAAGGAACAAGCCCCCACTCAGCTGCTGCACACTGC
TCACTGAAATCATGAGAACAGTAATAATAATTATGATTATAATAATATTAACAACTACAT
TATTATTATCATTTGAACTGAATAATAATAATAATAATACTCGCGCGGCTGAGTCGGAGA
CACGCAGGGA
>TR427|c0_g1_i1
GTCCCACTTCCTGTCAGTGGAGTTCAGCGCAGAGGTCCTGATGTAACATTTCTTCTTCAT
GTGTTTTGTCGTGAAGGCTACAAGAGGACCCCCCAGCTGGTGTTAGTGGTGCTCCATCTG
AAAACAACATCATGGTGTGGAATGCAGTCATATTTGGCCCTGAAGGAACCCCCTTTGAGG
ACGGTACATTTAAACTCATTGTAGAGTTCACAGAAGAATACCCCAACAAACCTCCAACAG
TACGATTTGTGTCAAAGATGTTTCATCCAAATGTCTATGCAGACGGCAGTATATGTTTGG
ACATCCTACAGAATCGCTGGAGTCCCACTTATGA
>TR428|c0_g1_i1
TGTGTGCCTTGGCAGTCTCAGACGAGCGGCCACGCTCCGGGCTGGCGCTGTGCACCCGAC
TCACCACATTGAACCAACCGCTGGCATCTTCTGGAGACTCTGCATAGATGTGGTAGGTCC
TCTCCTCGGTCACGATGTTCAGTGCATTTTCCTTCTCGTGATTGTCCACTATCTCCTTGG
CCGTGCGGACATCGATGGTCCCCTTCAGCTTCTCCTCGCTGTCATTCTCAAAGTACATGA
GCTTCGACGCGCGCAGGACGAACCAGCGCATCTGCCAGTTGCGCGGCGACAAGGTGGACA
TCCCTGCGCCCGTCTTGTAGAGCCACTCGCGCGGCTGAGTCGGAGACACGCAGGGA
>TR429|c0_g1_i1
TGTGTGCCTTGGCAGTCTCAGACGAGCGGCCATACATGTCCTTCCATTGGCCTCCGTGAA
CACCCGCGTGCTGGTACTGACGTCACGAGCAGAAACAGGTTGGTATTCCGGCTATTTTAA
AAGTAGGTTGCATGTTTGGCCTGCTACTGTTTTATGCACAGAGGTTGTGTTGACAACAAA
AAACACCACATGTACCGGTGAGTTTCAGGGGTAGTGAACTGGATGAGTGAAAAGCCATTC
TTGAGCCGATTCATCCCTTCTTGTTGGGTTTTAAGAACTGCCTGTCATCCCTACATTCAC
TGTGCAAGATGTGTCCTCTGGCTATATTTCATAGAACTCGCGCGGCTGAGTCGGAGACAC
GCAGGGA
>TR430|c0_g1_i1
TGACTACTGTGCCAACCCTACTTGCATTCCCGCTGATGAGACGCCGGCCATGACAGTCCA
TCAGCGTCTCTCCCCCGGTAGGAGCCACCGCGGAGCTCTTTTGTTTCCCCCACTTAAATC
TCCCCAAAGTCACTTTCAAAGGCCCGATTTAATAATCGGCCAGTCAGGAGATGTGTCACG
GGTCACGCAGGATAACGTCGTAACACTGTATACTGTAGCTTGTGGCCGATTGGCTCACTG
TTGCCTCAAAAGGCGTCGCCATGG
>TR431|c0_g1_i1
ATAATAAAAATTTCCATCCAAACTCTAGAGTGAGATAACATAAAACAATGGTTTTCACAA
AAATGAAAAAAAAAAAAAAAGTTGCATTCAAGTGCTGCTTTTTGTGTCGTAAAAAACACC
GCTCACTGTTTCTGAAAAATAAGATGGTGTGAAAAACAGCATTTTTAACATAAAGTCGGG
GCAAACAAGAGGCGTTTAATGACACTTCGGGCTCTCTGGCCGCTCGTCTGAGACTGCCAA
GGCACACA
>TR432|c0_g1_i1
TCATGCACCTACTTTTGGAGCGCTGCTTGTTTAATGCAGCTCCCAGTCTGTACAGCATGT
TAACTATGGCACTCTCAGCGGGACACATTAGCTCTCTTCCACAGCAGAGGAGCACACCGA
CTCGCTAGCTGCACGTTCTATTTTCAGCCATTTCTGCTGCTGTTGAGGCAAAAATTTAAT
GCAAATTTCCCACATCCACTGACTCATGACAAATGCACAAAAGCTTTAGATCAGGCTATC
GTAAAACTGTATCTCCAGCTTTTTTTCTGTCACTGTCACCAACCTCAGAGGTTTCAGCTT
TGTTCTGGGCGCTGGCTGTATTTGTCCACCTCTCATTTTAAAGTCTGTCGAGTTGAAACG
TTTCTAAAAGTGGGAGAAATTTTCCCGTCAGATTTCAGATATTCCGCTTTTCAGAAGTCC
TCGCGCGGGGTGCCAGGGGGCCTGCGGCCTATATTTGGCTTCCGTTGGTGTCTGGGTACA
GAGTACTACGTGCTCCATTTCCCAGGTTACTCGCGCGGCTGAGTCGGAGACACGCAGGGA
>TR434|c0_g1_i1
CACAGAGGAAACTCAGATCAGACCTGTAAACAGGAAGTAGTCTGTTAGTAAACAAACCGG
AAGTTTGTCCTTAATATTTGACGTCATGCTGTAAACTGGGTCTGTTAAAGGACCCAGAAG
AACCAGATCCAGTACAGGGTGTTGGTATGTCACACAGTGCAAAACCAAAACCAGGACCAG
GATCTATCCGACCACTTTCACACTGTACCGGTTTCCAACACAAAGAAGCGACCAGCTGTG
TGAAACACGTTACCTGTTGACGCAGAAGTGACGTAAGCACGTTTGTTCAGGTCTGACTTT
TGAATCTGGTCTCGGTTCTGAACAATAATCCGAATTCAAACCGTTTCAAACTCACCGCCT
GTTCCGCTGCTGCACGC
>TR434|c1_g1_i1
AAAAGTCGAGCTAATGAAGAAAACAAAGGAGGCCCAGAGACAGAAAAACTCATCAAATTC
AGAAGGTTCACTATTGATTAATTTAGACGTTTTGGGGGGCTCTTTATTGATTGTATTGGA
CATATCTCTGTTAAAATTACTTCAACTTACACATTTTAAATATATATTTATTAATATATT
GTTGAATAAGTTTATTGTCAGGATAAACCCCTTGAGTTGTCGCAACTCGTTTTCGAGGGG
GTCACACACCCACAACATAGACATAATTCATCACAATACATCACAATACAAAAAAGGAAA
CGAAAATACATACAAAAAAA
>TR434|c1_g2_i1
TTTAGGTATGATTTGGTCTTGTTTTAAGTAGTTATTCACTGATGTTATTTCAATGAAGTT
GTAGTTTCAATGAGACTATCTCACTACTGTGCACACCCACTGTCAACACACAAGTTGGTT
AAGTTTATTATTATAAGGATAAACCCCTTGAGTTGTCGCAACTCGTTTTCGAGGGGGCCC
TGAGTTCTTTCTGTGATTTCCAAGTTGAAGTGAACACTTCAGTCTTTTGTCTTCTTTTGT
ATCAGACCACTACAATTGCCTTGAGCCTTGTTTGATGTTTACAGTGCTGCCTTCGTCTGT
GTGCCTGATCCTGTCCAGCTGTTCTTCCTTAAAACCACTTCTGCAAGTGTCGTGGCCAAC
TTGTCTAAAATTGGTTGCTGTCTTGTGTATTTTTTTTAGCCATATTGCAATCAACTGTTT
TAACAAACAATACACCTTGTCAGAATTCTTACTTGTGCTGCAAAACATTATTTTCTTGTT
TAAACATTACTGTCTGAAAAACCTCAGATATTTTACTCATGTCAATATAAAATAGTGAAA
CACGTCCATCAGAGTTTACTAGAGCATCTGGCTTATTATCATTTCTTGTTTTATTCAGCC
AACCCAAAAAAGCTTCAGTCTACTATCATTAAATATTAAAATTTTAAAAGCTGGAACTTG
TGAACTTTGTTATGAATTTGCTATCAGTTAAATCAATTAATTACCAGAATTATTGTTGAT
TCATTTTCTGGTTCTGTACAATACAGTTTATTAATGGGAAAGACTGCTGAGTCTTTTTCA
GTATTATTTATATGCCTCTCCTCATCAGTGAACATGATTCATGTATTCTTTTTCTAAACA
TAAGTGTACATCCATTAAAATGTCTACATGTGTCACACAGCCATCATCATCCTGTCACTG
ATTTGATTGAGATGACGTATATTTAAGAGAGAAACTGCAGGCTAAAAACCTGTCCATGAT
TAAACACTGGCTATT
>TR434|c2_g1_i1
TGTGTGCCTTGGCAGTCTCAGACGAGCGGCCAGTTCAGACGTGTGCTCTTCCGATCTAAC
GGACTTTTTTTTTTTTCACGGTCACATGGTGTCCTGACGATCTGTGCTGTTGGCCAAGGT
ACAGTAGGCTGTGGGGTCAGGGGTCCAGGTCTTGTTTGGAGCACTGGCCTGATGACTTCA
TCATAATGTGAAGTGATGTGGGCTGATGAAGGTCCAGGAATAGTTGAGCTCATGGGTGAG
AAAGCACTCGGCCTGTTTGTAGGACTTGGTGGGAGTTCTAGTCTGATGACTGCGTATTGT
TGAGTGTTTCTTTCTCTGGAAAGCTTTTCCTCCTGTTCTCGTTGACTTTCAGCCATCTCC
TTCAACATCCTCTTGATGTCGTCCAAATTCTGCTTCAGTTTCCAGCAGCTGTTATGAATG
GTGTCAGCTGTGTCTCTTAGTGATTGGCTCGCTTCAGTCACATGATTATTGTTGAT
>TR434|c2_g3_i1
ACGTGTGCTCTTCCGATCTAACGGACTTTTTTTTTTTTCACGGTCACATGGTGTCCTGAC
GATCTGTGCTGTTGGCCAAGGTACAGTAGGCTGTGGGGTCAGGGGTCCAGGTCTTGTTTG
GAGCACTGGCCTGATGACTTCATCATAATGTGAAGTGATGTGGGCTGATGAAGGTCCAGG
AATAGTTGAGCACACGTCTGACCCCACCCAAAGCGTT
>TR434|c2_g5_i1
ATATCTTTGGGTACTAAAATCACTGAGTACTTCATAAACAGTGACCCCATGAAAGAGGCA
CAGAAGATAGAAAAGAGCAGCAATGAAATTGTAGATAAACTCCAGACACTGTTCGAGCAA
CTGAAGGCAGAGAAGAAAAAACTGAGTCCCTATGCAGACCCAGATGAACTGGATCGACAC
GTCGTAGCAGAATTTCTCGGAGCCATAGCCAGACGAAGTGGACTGACGTGGCAGGTCAAC
ATTCGCATGTTTAACAACACGCCACAGTATTTTTTTGATGCCGGATCGAGAAGCATGATG
CTAGACCAGGTCCTCTTCAGCTCTGGACTGATAGCATCATTTGGTATTTTAAAATTTTTC
AGATATAAAGTTAGTTGGAAAGAATGTAAGTTGTTGTTTGCTGAAGGAGCTGAACAACTC
GCCAAACAAATGTCTAAAACTGGACTGAAAATAGCCTGTAAAGGAGGTGCCATGGTTGTA
GGGGGAGTTGTTGGGCTGGCATTTGAACTTCCTGAGGCTATTGACAACTGGAAAGACCTG
ATCAACAATAATCATGTGACTGAAG
>TR434|c2_g6_i1
CAGTGATTTTAGTACCCAAAGATATGGTGAGACCTATCCCTGAAGACGCGGCTCCTAACA
CACCTAAAAATGGAGCAGCTGCTCCACCGGTGCACAAAGTGGCCACACCAGCCCCGATTA
AAGAGAGAGCTCCAACCACCGCCACTGAGCTGCCAACACATTCACTAACATTGCATTTCT
CCCTGTATGACTCCAGCACTTTGGCCAGTTCCTTCAGCTTCTCTGCACAGCTCTCCCTCT
TCTTGATCCAGGAGAACATCAGCTCCACTAGCCTGTCGGCGGTGGCCATGATGGAGGTTT
CTGTGTCTGCTTGATCCTCCAACCAGAGAGAAGAAA
>TR434|c2_g7_i1
CAGTGATTTTAGTACCCAAAGATATGGTGAGACCTATCCCTGAAGACGCGGCTCCTAACA
CACCTAAAAATGGAGCAGCTGCTCCACCGGTGCACAAAGTGGCCACACCAGCCCCGATTA
AAGAGAGAGCTCCAACCACCGCCACTGAGCTGCCAACACATTCACCTGCATTGCATTTCT
TCCTGTGTGACTCCAGCTCTTTGGCCAGTTCCTTCAGCTTCTCTGCACAGCTCTCCCTCT
GCTCAATCCAGGAGAACATCAGCTCCAC
>TR434|c3_g1_i1
CTCTGTCAGCAGCAGGAGAGGAAGAAATCCTGCCCTCCTCTTCCTCTTTCTTTTTCTTCT
TCTTCTTCTTCCTTTCTGTCTTGCTGGTCTGTTCATTAACCTGCGTGTCCTCCTTTACTT
TCTCCTCCTCTGCCTTCTCCTTCTCCTCCTGACTGCTCAGATCTCTGTCAGCAGCAGGAG
AGGAAGAAATCCTGCCCTCCTCTTCCTCTTTCTTTTTCTTCTTCTTCTTCTTCCTTTCTG
TCTTGCTGGTCTGTTCATTAACCTGCGTGTCCTCCTTTACTTTCTCCTCCTCTGCCTTCT
CCTTCTCCTCCTGACTGCTCAGATCTCTGTCAGCAGCAGGAGAGGAA
>TR434|c3_g2_i1
CTATTCTTCCTTCTTTTGGAATCGTTTTGGTGTCTCTTCTTGATCCTTGTTTGGAGTTTC
CTTCTTGGTGTCTTTTGGCGTTGGCCTTGCATTGAAATATACAGCGTAATGATCCGTTCT
GGTTTTGCTGTTTTGGACCTGCAGATCAACAACATCAACATTTCTGGTGAGGACCAGATC
CAGAATGTTTCCTCTCTCGTGTGTCGGCTCGTTTACGTGCT
>TR434|c3_g3_i1
CGACGCTCTTCCGATCTTCTATTCTTCTTTCTTTTTGAATCGTTTTGGTGTCTCGTCTTG
AGCCTTGTTTGGAGTTTCCTTCTTGGTGTCTTTTGGCGTTGGCCTTGCATTGAAATATAC
AGCGTAATGATCCGTTCTGGTTTCGTTGTTTTGGACCTGCAGATCAACAACATCAACATT
TCTGGTGATGACCAGGTCCAGAATGTTTCCTCTCTGGTGTGTCGGCTCGTTTACGTGCTG
CTCAAGGTCATTGGCGTGCAGGAAATGGTAAAACTCATCAGTGTAGGACCTCCTCGTAGG
GTGCATCCAGATATTGAAATCACCAGCCACAATGACACTGTTGTAGGCTGTTGAAACCTC
TTTTAAGAGCATTTCCAATTCGTCCAGAAACAAACGGAACTTTTCCTTTGTTCTGTGTTG
TGGGCGATACACGTTGATGATCATGAGAGGTTCGTCCCACTCGCCATGTTGCACAACTGT
GGCAACATATTCAAAGGTTGTTATAAAGTCAAAAGTAATTTGGCGACCCTGCAGCTCATC
TGCCACCTGATTGGCCACCCCTCCTCCCCTTCTCTCAGCCCTCACCTGATAATTACTTCT
GTAACCTGGTGGTGACGCCTCCTGGAGGACTCTGTCTGCAGTGGTCTGTCTCAACCATGT
CTCTGTTGTGAGAAACACGTCCAGATTGTTTTGTTGTATGAGCCGTGACACCTCTGGAAC
GATGTTATTCATCGACCGCAGATTGAGTACCCCGACTCTTATTGTCCCAGGAGGTGTTTG
GTTGTTCTCAAACTCTTGATTTCTTTCATTGTCTTCATTGTCTTCTCTTTGTTTACACCG
AGGACCCTTCTTTCGAAGACACTTTGTCTTTGTCTTTTTCTTCTTCTTCTTGCCAGTCTG
GTTGCTTTCATCATCCTCTGTCTCTTCCTCAGTATCACTCTCCTCATCCTCAGTATCACT
CTCCTTATCTTCCTGATCACTTCCTCCCTGCTGGTCACTTCCTGTCTGTTTATTTTGATC
ACTTTCTTTCTTTGGCTCACTTCCAGTTGCTTTAGTTTGATTACTCTCTTGTTTCTGATC
ACGTCTTTGCTGACTGTTCTTCTCCTGAGCTGGATTTGAACTCATAGTGTTGCTTTTATT
TTGTGTTATTGGCTTTTTGTTACAGTATTCTTCAGTGTTCTGTATGGAGAGCTTTTTAAA
CTTCCTCCTTTTTT
>TR434|c3_g3_i2
TGTCTCCGACTCAGCCGCGCGAGTAGATTGAGTACCCCGACTCTTATTGTCCCAGGAGGT
GTTTGGTTGTTCTCAAACTCTTGATTTCTTTCATTGTCTTCATTGTCTTCTCTTTGTTTA
CACCGAGGACCCTTCTTTCGAAGACACTTTGTCTTTGTCTTTTTCTTCTTCTTCTTGCCA
GTCTGGTTGCTTTCATCATCCTCTGTCTCTTCCTCAGTATCACTCTCCTCATCCTCAGTA
TCACTCTCCTCGTCCTCATCCTCATCCTCAGTATCACTCTCCTTATCTTCCTGATCACTT
CCTGTCTGTTTATTTTGATCACTTTCTTTCTTTGGCTCACTTCCAGTTCCTTTAGTTTGA
TTACCCTCTTGTTTCTGATCACGTCTTTGCTGACTGTTCTTCTCCTGAGCTGGATTTGAA
CTCATAGTGTTGCTTTTATTTTGTGTTATTGGCTTTTTGTTACAGTATTCTTCAGTGTTC
TGTATGGAGAGCTTTTTAAACTTCCTCCTTTTTT
>TR434|c3_g3_i3
CGACGCTCTTCCGATCTTCTATTCTTCTTTCTTTTTGAATCGTTTTGGTGTCTCGTCTTG
AGCCTTGTTTGGAGTTTCCTTCTTGGTGTCTTTTGGCGTTGGCCTTGCATTGAAATATAC
AGCGTAATGATCCGTTCTGGTTTCGTTGTTTTGGACCTGCAGATCAACAACATCAACATT
TCTGGTGATGACCAGGTCCAGAATGTTTCCTCTCTGGTGTGTCGGCTCGTTTACGTGCTG
CTCAAGGTCATTGGCGTGCAGGAAATGGTAAAACTCATCAGTGTAGGACCTCCTCGTAGG
GTGCATCCAGATATTGAAATCACCAGCCACAATGACACTGTTGTAGGCTGTTGAAACCTC
TTTTAAGAGCATTTCCAATTCGTCCAGAAACAAACGGAACTTTTCCTTTGTTCTGTGTTG
TGGGCGATACACGTTGATGATCATGAGAGGTTCGTCCCACTCGCCATGTTGCACAACTGT
GGCAACATATTCAAAGGTTGTTATAAAGTCAAAAGTAATTTGGCGACCCTGCAGCTCATC
TGCCACCTGATTGGCCACCCCTCCTCCCCTTCTCTCAGCCCTCACCTGATAATTACTTCT
GTAACCTGGTGGTGACGCCTCCTGGAGGACTCTGTCTGCAGTGGTCTGTCTCAACCATGT
CTCTGTTGTGAGAAACACGTCCAGATTGTTTTGTTGTATGAGCCGTGACACCTCTGGAAC
GATGTTATTCATCGACCGCAGATTGAGTACCCCGACTCTTATTGTCCCAGGAGGTGTTTG
GTTGTTCTCAAACTCTTGATTTCTTTCATTGTCTTCATTGTCTTCTCTTTGTTTACACCG
AGGACCCTTCTTTCGAAGACACTTTGTCTTTGTCTTTTTCTTCTTCTTCTTGCCAGTCTG
GTTGCTTTCATCATCCTCTGTCTCTTCCTCAGTATCACTCTCCTCATCCTCAGTATCACT
CTCCTCGTCCTCATCCTCATCCTCAGTATCACTCTCCTTATCTTCCTGATCACTTCCTCC
CTGCTGGTCACTTCCTGTCTGTTTATTTTGATCACTTTCTTTCTTTGGCTCACTTCCAGT
TGCTTTAGTTTGATTACTCTCTTGTTTCTGATCACGTCTTTGCTGACTGTTCTTCTCCTG
AGCTGGATTTGAACTCATAGTGTTGCTTTTATTTTGTGTTATTGGCTTTTTGTTACAGTA
TTCTTCAGTGTTCTGTATGGAGAGCTTTTTAAACTTCCTCCTTTTTT
>TR434|c3_g4_i1
CTCTGTCAGCAGCAGGAGAGGAAGAAATCCTGCCCTCCTCTTCCTCTTTCTTTTTCTTCT
TCTTCTTCTTCCTTTCTGTCTTGCTGGTCTGTTCATTAACCTGCGTGTCCTCCTTTACTT
TCTCCTCCTCTGCCTTCTCCTTCTCCTCCTGACTGCTCAGATCTCTGTCAGCAGCAGGAG
AGGAAAGAACCCTGTCCTGCTCTTCCTCTTTCTGTTTCTTCTTCTTCTTCTTTTTCTTCT
TCTCTACTTTCTCAGGTGTGTCAATGTCAACAGGTAGAGGACACTCCTCCACACTGTCTG
ACCTCCTCCTCTTCTTCTGAGGGGATGGAGAGTCTGCAGCAGGCTTCATGATGGGAGGAT
GAGATAGAGGTGATAGAGGAGGTGATCGAGGAGGAGATCGTGGGGGTGCAGACGTGAGGC
TGACACAGAGGAAACTCAGATCAGACCGCCTGTTCCGCTGCTGCACGCGGGACGCGACCA
TACGCGACGCTACTTGTTTACTTCCTGTTTTCGAACAGCGCATGCGCCCCCATAGCGTTA
GATCGGAAG
>TR434|c4_g1_i3
AAATCTGCACTGAATAAAAAGCAGCCTTCTCATTGGTTGATTTGACCTGAACAGGAAACA
GAATCTCTGTTAAAATGAAACTGCTGATCACTCCGTGTTCTGATCAATAGTATTATTGAT
CAGAACAGACATAAAAAAGTGAACGATAGAAAAACATCTGATAATCAATACATCAGGACC
TTCAAAATAAAAGCCACAACATCAGTCTGGTTTCCACCTCTCAGTCCTACTGACAGCCAA
TCACATTGAAGCAGAGGCTCTTCATTTTAATGTCTGTGTCCTGATTGGCCGGAGGTCAGC
TGACTGTTGTCCACCTCCACGTACTCCTCGTCCTGTGAGCTAAAGATGTCCGACAGGAAG
TACTCCTCCTGCTGCACCTCCTCTCTGCTGCTCCTGCTCCTCTCCAGCTTCTCCTCCAGG
ACAGGAACCGTGTTCAGCTGCAGGAAGTCGATGATTTCTCCGTAGGATAAACTGGTCCAG
TTGGGAACTTTGGAGACCTTCAGTCTGTAGAAACTCTTCTGG
>TR434|c4_g2_i1
CTCCGACTCAGCCGCGCGAGTAGAAGGCCATGGAGGACACCTTCTACCTGAGCAACGTGG
CCCCACAGAACCCTCACCTGAACCAGAAGACCTGGAACAACCTGGAGAAAATGTGTCGCT
CTCTGACCAAACATTACCTGAACGTCTACGTCTGCACCGGGCCGCTCTACCTGCCCAGGC
AGGAGGCTGATGGGAAACTCTACGTTCGATATCAGGTTCTAGGACGAAACCATGTCGCTG
TGCCGACGCACTTCTTCAAGGTGCTGATCCTGGAGCAGATGGACGGCAGGGGGGTGGAGC
TTCGGTCGTACGTTTTACCAAACGAACCAATCGATGAGAAGCTTCCTCTGGAGCGTTTCC
TGGTTCCCATAGAAACCATCGAGCGAGCGTCAGGTCTCCTGTTCGTCCCAAACATCATGA
AGAGGACGAGCAGCCTGCAGGCCATCGCAGCCAGATGATCCTCAGCTGCGTTCCTCTGTG
GTTCTCCAGCAGGAACCAGCTGAAGCCTTGGCCTCCTCTGATTGGTCCGTCTGCTGGAGG
CTGCTGACACACAAACACGGTGGAGCGTCTCGTGTGAAGGACGCGAAGATTTAAAATCGT
AGGCTTGTCTCAATTCACTGATTTTCACCTCCTCAACTCCTCGCTCCTCCTGCGTGTGAC
CCTGAAATCGATCTCAGCTCTCCGTCTTGAATGCAGATGAGGGAGGAGGGAGGAGGAGGG
AGGAGGCTCTGAGGTAAGGACGTCTCATTTTGTCCTCTCTCGACATCTCATGTGGGCGGG
GCTCAGACGGAGGAGAAGAGTCGAGTGAATTGAGACGAGCCGTGTGTGTGTGACAGATCG
ATCAGTTTGTTTTCCATCATGGTGACATGATGACGCGGTGTTTGATCATGTGTTTGATCA
TGTGACACGGTGTTGAAGAATAAACTCGTCTGCTGACTCGTGTTGGAGATGAAAACTCTT
CATGCTGGAAACATGTGAACCTGTTTTCGCTGACTCATGTTTATTCTACATGAAATAAAA
ACTTTTACTGAACAAATGTCTGAAAATATTTTGAAATGAAAATCTGCACTGAATAAAAAG
CAGCCTTCTCATTGGTTGATTTGACCTGAACAGGAAACAGAATCTCTGTTAAAATGACTC
GCGCGGCTGAGTCGGAGAC
>TR434|c4_g2_i2
GCAGTCTCAGACGAGCGGCCAGGAGCTTCGGTCGTACGTTTTACCAAACGAACCAATCGA
TGAGAAGCTTCCTCTGGAGCGTTTCCTGGTTCCCATAGAAACCATCGAGCGAGCGTCAGG
TCTCCTGTTCGTCCCAAACATCATGAAGAGGACGAGCAGCCTGCAGGCCATCGCAGCCAG
ATGATCCTCAGCTGCGTTCCTCTGTGGTTCTCCAGCAGGAACCAGCTGAAGCCTTGGCCT
CCTCTGATTGGTCCGTCTGCTGGAGGCTGCTGACACACAAACACGGTGGAGCGTCTCGTG
TGAAGGACGCGAAGATTTAAAATCGTAGGCTTGTCTCAATTACTCGCGCGGCTGAGTCGG
AG
>TR434|c4_g3_i3
CCCTGCGTGTCTCCGACTCAGCCCGCGCGAGTCTGGAAGGAGATCAGTCATCAGGTCGGG
ACCAGATCCTGGACGCAGTGTCGAACCAAGTGGTTCAGCATCCTGAAGACGAAGCTGTCT
TCAGGTGGGGTCGTCTTCAACAAAGGACCTGAAGGACTTCAGGCTAAAATCCAGCTCATC
AACACGCTGCACCAGATGCAGGTGGACGATCCGGCAGACATCGACTGGGACCGGGTCGCT
CAGACTGTGGGGAACGTGACTCCACTCTGTGTCCAGAAGAGTTTCTACAGACTGAAG
>TR434|c4_g3_i5
AGAGGAAGAAGAAAAAAAACACAAGAACGGACTGAGTGAGGAGAGCGTTGTCACGGTAAC
AATAGACTGCAACACCACAGAAACAGACTCCTTGGTTTCCATGGAAACCAACATCACTGG
GAGTCAGAAGAAACAGAAGAAGAAGAAGAAGCAAGATGACAGTGTGGAAAAGAAGACGAG
AAAAGAGAGGAGGAGAGAGAGGAAGAAAAATGCTAAAGAGTCAAGAGTGAAGATCAGCCA
GAGAACAGCTGGAGAAGATCACTACGATTGGTCACTATTGGAAGAACTGAAGGAGTTTGT
TCCAGACATCAAGAAGAAGTCGGTCGATCAGATCAATAAGCTGGTGAAATACGATCTACA
GCGCTTCAAGAGCTTCAGACAAAAAGGTGTTCCTTTACGTCAGGGGCGGTGCTCTCAGGA
GGAGAATCAGCAGATCAGACAGAACGTGGCAGACTTCCTGGTTCTGACGGGCATCAGCTC
GGCCAATCAGCTGCTTTTCCCTCAGAGGTACAAAGAGCAGGAGGCGGAGATCAAGAAGCT
GAAAGCACAACATCACTTCCTGGAGAGGCTCGCTGAAGGCATCCCGCGTTCCCATCGTCA
GGTTTACACCAGAGCCAAGAAGATCTTTGACGAGACGAACTGCCTGGGAAGGTTCTCTGA
GGAGGAGGTGCACTCTCTGATGAAGTTGCAGAATCTCCACGGTAACGACTGGAAAACGAT
CTCGGAGAAGATGGGTCGCAGTGTGTTCTCTCTACAGAAACGCTTCGCTACCCTCGCTCA
GGGTCGAGGGTCATGGAGTCCAGACGAAGAGTCCAGTTTGAAGCAAGCAGTGAAGGCTCA
CCTGGAAGTTCTGGTCCAGCAGAGTCCTGTAGGTTCTGGTCTGAGCAGAGACCAGCTGTG
TAACAACCTGCCCTGGAAGGAGATCAGTCATCAGGTCGGGACCAGATCCTGGACGCAGTG
TCGAACCAAGTGGTTCAGCATCCTGAAGACGAAGCTGTCTTCAGGTGGGGTCGTCTTCAA
CAAAGGACCTGAAGGACTTCAGGCTAAAATCCAGCTCATCAACACGCTGCACCAGATGCA
GGTGGACGATCCGGCAGACATCGACTGGGACCGGGTCGCTCAGACTGTGGGGAACGTGAC
TCCACTCTGTGTCCAGAAGAGTTTCTACAGACTGAAG
>TR434|c4_g3_i7
GTCTCCGACTCAGCCGCGCGCGTGAGGAAGAAAAATGCTAAAGAGTCAAGAGTGAAGATC
AGCCAGAGAACAGCTGGAGAAGATCACTACGATTGGTCACTATTGGAAGAACTGAAGGAG
TTTGTTCCAGACATCAAGAAGAAGTCGGTCGATCAGATCAATAAGCTGGTGAAATACGAT
CTACAGCGCTTCAAGAGCTTCAGACAAAAAGGTGTTCCTTTACGTCAGGGGCGGTGCTCT
CAGGAGGAGAATCAGCAGATCAGACAGAACGTGGCAGACTTCCTGGTTCTGACGGGCATC
AGCTCGGCCAATCAGCTGCTTTTCCCTCAGAGGTACAAAGAGCAGGAGGCGGAGATCAAG
AAGCTGAAAGCACAACATCACTTCCTGGAGAGGCTCGCTGAAGGCATCCCGCGTTCCCAT
CGTCAGGTTTACACCATGGCCGCTCGTCTGAGACTGCC
>TR435|c0_g1_i1
AATATTCTGCTAAAAAATAAACAATTAGGAATTTAAGGAAGTTGAGGTTGATGTTAAAAT
CTTTGTGGTGTTTTAAGACACCGTGGCACAAAGAGTGTGAATGAAAACACCATCCGTTGC
GAGTGTCTCTTTGAGGCTCCTGTGTTTGTTAATTTGTCCATATAGATTTCAGCTCATTCC
ATCCCTCTAATGCTGCGTTTTGTCGATAGCCGGTCACAGTGTTGTCTGTTCCTCGCCGTG
GTGCATTTAATATTTACCAGAGTCTGAGCCTTATTAAAGCAAGATGAATTAGCCCAGTCG
CAATGGATTTCCTTTCAGCGCAGAGTGAAAGAGAGCAAAGTGGAAAAGAAAGATACAGGC
AGTGGAGGGAGGGAGGGAGGGAGGCAGAGGAAG
>TR436|c0_g1_i1
TTGGCAGTCTCAGACGAGCGGCCATGAATGTAAAACATGCTTCCTTAAAGTATCAGTTGG
GGTGCAGACTTATTCAATCAGAGTATTTCTTTTACTTTATTATTATTTTTTTTTTTTTAA
ATGTCCCCAATAATTAATTTATGTTTGTTGGAGGATCAAATTGAGGTTGGAACGAGTCTG
GCGCTTCCATCGTTGTTGTATCTGTCTTAACATTTAAAAAAACCTGCAATTTTATAAGTG
TTTGTGGACTGTTTATATCCACTGTAGATGCATTCAT
>TR436|c0_g1_i2
CTAAATGCATCATCCAGCAATGAAGTCTGAAGATGCATTCAGTCACCCCAAACCATGTGG
GACGACATGTTGTGGTTTGACGAGACAATGCTTGAATGGCCTTAATTCTAAAAGATGCTT
TGGGACAAAGCCAAATCATCATCCATAACGACTGTGAAGCATGGCGGTGGGGTAAGATAT
TGCTTTGGGGCTTCTTCTCCTCAGCTGAGCTTGTGTCGAGATGGATGGGGATCCAAATGT
CAAGATATTTTGGCATAAAACCCAGCTGCCTTATTCATTAAGACCTGCTGTAATGAATGT
AAAACATGCTTCCTTAAAGTATCAGTTGGGGTGCAGACTTATTCAATCAGAGTATTTCTT
TTACTTTATTATTATTTTTTTTTTTTTAAATGTCCCCAATAATTAATTTATGTTTGTTGG
AGGATCAAATTGAGGTTGGAACGAGTCTGGCGCTTCCATCGTTGTTGTATCTGTCTTAAC
ATTTAAAAAAACCTGCAATTTTATAAGTGTTTGTGGACTGTTTATATCCACTGTAGATGC
ATTCAT
>TR437|c0_g1_i1
GGGGGAAAAGAAAGAGGAAAAAAAATGAAAATGGGACAGAGATCTGGAAGGGGGTTTGTG
TGAAAATGGCAAGTCCTTTGACGGTGTGGATTTGCACTTGAGTCACTGTTGCCGGGGTTC
TGTGGAGAAAGGCGCCTGTGAAGAAGACTGAAGACTGAGGACTGCTTTTTGTAGGCCTGC
ACGGAGAGAGTGGCTGCTCCTTTAGGACGAGCCCAAACTCCATCTGTCAGAGAGCCTTAT
CCTCCACTTTGTGTTGTCGTCTGTCACTCCCATCTTTCCCTTTTTGAACACTGGGGGGGG
ACTGACATGGAAGAGCAGCCAC
>TR437|c0_g2_i1
GTCTCCGACTCAGCCGCGCGAGTCAACAAGAGAGGCGAGCCAAATGAAAAAAGCACATGT
GACACGTCAAGTGAAAGAAAGAGAGAGAGAGAGAGAGAGAGAGAAAGCGTGAACTGAACT
TTAGCTATGGAAAGTGTTTTTCCTACAAAAGTTTCTTTCGAACCAGTCCTCTCCCTGCGT
ACTTCTGGAATGTTCCATATTTAAAAAGTGGCTGCTCTTCCATGTCAGTCCC
>TR438|c0_g1_i1
TGTAAATGGGGCATGCTCTAATGAACTGAAGGAAGTAGAATTATTAACCCCATAAAGGCC
CGTAATGGGCAGCAACACAAACTGTTTGTTTAATAAAGTAGCTATTTTATACAAATGTAC
AGAATTTGTATTCCTTTTTTGAAAATTAGACCTACCCCTGAGGGTCAAAGACCACAGCCA
GAGTTCACAAACAAAAAACTGCTCTTGAAACATGAGCAGGGATCAACTTGAATCCCTTTA
AACAACACAACAGAAACGTCTCAATGCCAGCAG
>TR439|c0_g1_i1
CTGCTGTCAGAAAATGGTGCAGGGGGATGGTTTAATTCTCTGTAAATACGATGAACTCAA
AACAAGTCGGTCAGGACCTCCTCATCACACGTGCAGAGTGGTCTAAACCACATGGACAGG
CAGACAAGCTGTTGTATTCACTGGGCTCTGAGAGGACCGCCATCTTAAGCCAAGTCACTA
AACTCAAAAGTGAACTTCTGAAAAAGTAAACTTTTATTGCCTGTTATGAAGACGATAATA
TATCAGATTTGGTTTTCTTAGTTTGGCTCATTCTCATACAATCTTACAATGTCTGCAACT
GCTACACGTTTGTGGCAGTAGATCATATAAATGTGATTTGCATTAGTAAAGCCCCAGAGG
GTATTATTCCAGAAAAAAAATGGGACAATATGGAGCCTTTCACTTTATTGTGCATGAATC
TGTGCATGTTCCAAGGGTTTAGAGCAAAACAGAGGAAGGGAACTGTGTAAATTCACAATG
GACGAGATTTATCAATGCCAGAGATTCAGTTACCTTTTGATGACTCGCGCGGCTGAGTCG
GAGACACGCAGGGA
>TR439|c0_g2_i1
TGTGTGCCTTGGCAGTCTCAGACGAGCGGCCAGTTGTATTCACTGGGCTCTGAGAGGACC
GCCATCTTAAGCCAAGTCACTAAACTCAAAAGTGAACTTCTGAAAAAGTAAACTTTTATT
GCCTGTTATGAAGACGATAATATATCAGATTTGGTTTTCTTAGTTTGGCTCATTCTCATA
CAATCTTACAATGTCTGCAACTGCTACACGTTTGTGGCAGTAGATCATATAAATGTGATT
TGCATTAGTAAAGCCCCAGAGGGTATTATTCCAGAAAAAAAATGGGACAATATGGAGCCT
TTCACTTTATTGTGCATGAATCTGTGCATGTTCCAAGGGTTTAGAGCAAAACAGAGGAAG
GGAACTGTGTAAATTCACAATGGACGAGATTTATCAATGCCAGAGATTCAGTTACCTTTT
GATGACTCGCGCGGCTGAGTCGGAGACACGCAGGGA
>TR441|c0_g1_i1
TGTGTGCCTTGGCAGTCTCAGACGAGCGGCCATGGTTTTAGAAAGTCTTGACAGTCCAAA
AACAAACAAAAAAAAAAACCCCAAACACCAACTTGAGCCAAACCTCATTTGGAGGTGGTT
TGAAATTATTTTGGCAGAGTCGTCTGGAGGACAACACGGACCAGCATACGCCATGGCATC
AGAGCTGTTGCAACATTTTGGCATTTAGGCTTCATACCAGAGAGACAACGTTACCGGAGA
CACGGGTCAGCTCGTATTTCAGTGTGAAATGTACACCACAGGCTATTTCTGCTCACGCAA
CAGGATCAGCTCTTCCTCAACTAAAGCGTGGTCTCCAGGAAAGGACCAGATTAGACTGCC
GGAGAATTTCCATCCCTACGCAAAAGACAGGGATACACGGTTCAACCCCATAGCGTCAGA
TCGGAAGACTCGCGCGGCTGAGTCGGAGACACGCAGGGA
>TR441|c0_g2_i1
CAGACCAGCTCCACTGCTGTAGGTGAGAAAAATCTGGCATTTAGGCTTCATACCAGAGAG
ACAACGTTACCGGAGACACGGGTCAGCTCGTATTTCAGTGTGAAATGTACACCACAGGCT
ATTTCTGCTCACGCAACAGGATCAGCTCTTCCTCAACTAAAGCGTGGTCTCCAGGAAAGG
ACCAGATTAGACTGCCGGAGAATTTCCATCCCTACGCAAAAGACAGGGATACACGGTTCA
ACCCCATAGCGTCAGATCGGAAGACTCGCGCGGCTGAGTCGGAGACACGCAGGGA
>TR442|c0_g1_i1
ACAGGAACAGGAGCAACAGCAGTTTATAAATACCCAGGTTCAGTGGTAGACATTGAGAAA
TCAATTAAAATCACTCCAAAAAAAGGAATGGGTTTAATTCTTACAAGATGTAAGATTAAT
GCAAAACTATCTTCTGCATTAGGTAGAACAGCCTTAATGGGTGTAGAAGTTACAGGAACA
CTTTTACAACCTACAAAAGCAGGAGAAGCACCGCTTTCTACTTTCAGAGTTTAAAATAAA
CTTTCTTAAAAAAATGAAA
>TR443|c0_g1_i1
ACTGGAGTTCAGACGTGTGCTCTTCCGATCTGACGTCGAACACCAGTGGCAGGCCACCGC
TGGCAAGGCTCATTTCGCGGAAGCCCAGCATGTCCACGACGAGATTGTCGTAGCCGAACT
GCGTGCCACGCTCGCACAACAGGACGCGCGGGTTGCCAGCCTCGTGCAGTTTGTGGACGA
CATGCCTGATCTGGCCCGGGCTCAGGAACTGCGGCTTCTTGACATTCACTACCCGACCGG
TGCGAGCAATAGATCGGAAGAGCGTCGTGTAGGGAAAGAGG
>TR444|c0_g1_i1
ATTATGCATGCTAGTATGTTCTGTTATTTATTCATACTACTGTATGTTACAATAGGACGG
GGTGACTGTCTGACATTTAGACTGCACCACCAATCAAAGCAGCCAAATCCAGTCCTGCTG
TGTGACAACTAAATCCCCCCGGGGATCAACAAATGTCCCCAGCTCTTTGATTCAATTTTA
AGATAAATAAAGGTTAATGAAACTAAGTGAATCTTAAATGACTTGAAACAAGATGACCTT
TACTGAACTATAACAGGGCTTAGAGTAAATTTGTAGGCATTTGTAAGCCTTAGTACACAA
TCTGTTTCTCTAAGTGTAATGCTGATATAGTGATAGGATACAG
>TR445|c0_g1_i1
TGTACGGATCGGGCAATATCAATAGTGAACATGTCTGTGCCTCTGTGCTGCTGTTGATCC
TAAATGAATGAGCACAAAAGATAGCTTATATTCACTAAATGAGATGAGAGCAATGCTGGA
GAGTCAGTTTATTCCACAATGTGAGAGCTCAAATAAGCCAGAATTAAAGACTCTCTGATA
AATATCGTGTTAAATCTATTAAACAAGGTATTTCTTTTA
>TR446|c0_g1_i1
GTTTAGAATACTACTTAAGTTGTTTGTATGTTGTCTTAATGCTTTTGTAGTTTTGGATGA
AGTATTTCTTTTGATGAAGTTGCATTTAACTGAATTATACTATTATAATTATACCGTTTC
CAATATTTTGGCTTTTTCATTTGCATATGGAGGAGTAAATATGTTTTACAGAGTAATGTA
GCCCGACACCACAAACTACAGACCCGAAAATCACCTTAGAGTTTAATCACCATCTTTCTG
TTATTGTGTCAAAGCTATTTAAAAAATGTAAGTTTTGCAAAAGTAGTAATTCACAGCTGT
CGTACTGGATTGAATTACAACGTGGGTTTTTTTTTATTCTTCTGTACACCCTTTGTATTT
GCTAGCCTGTGGCCATACAGTGGGTCTGGCTGATACAAACAAGCAAGAAAACAAAATATA
GACAAATTTAGAACAGTGTGAGAGATTATACGAGTAGTAAGCAGCGGCTACAGATTTCTC
TTTTCTGGGTCATTTTCTATCTGGCAGTGC
>TR446|c1_g1_i1
GAAAGGCTACTGTCCCAAGACACGTGTTGTTGTACTCTAGGCTTCACTGTGAAATGTCAT
CCATTAGGGAATGTTTTAACTGGCAAGAAGGTAAAAAGTGCTGTAGTTTATTCTTAGTGT
TGATATATTATCTCTCCTTGACAAAAACAAACCGTATGAAATGAATGAGTGAACTGATCT
GATGGTGTCTGTATGACGTGACCACAGTGATCATT
>TR447|c0_g1_i1
ATCTAACTGTTTATTCCTATTTTATTATATTTCAACTATTTTATTTCCTACCTACAGGTG
TTTGTCTTATTCTAATCAATTAATCAACCAATGAAATAATACCCAAAACAATAATATTAT
CAACAGAATTAATATAACACATAAATGATCAATAAAAGGACAAAACAAAACTTCTCTGTC
TGGCTCGCCACTTCAGTCCCAACTGCAATGTTCATGTGAACCAGCTGAGCTGAAGATTCA
ATTAACTGATGGAGATGATGAAGGGGACGACGAAGAAGAGGGGACGGAGAATGATGGAGA
TGAAAGGGATGAG
>TR448|c0_g1_i1
TGTCTCCGACTCAGCCGCGCGAGTTCTAAGCACAGTATAATTTAACAGTGAACAAAAAAA
GCTAATTTTCCTCCAGAAACTTCCCAGGCTTCCTCTCTTCATTGTCTTCCACCACCATGC
AGGAGACAAGTAAATAAAAACTATAATCATTTACTGACTTAAACAATATTCTCAATGGAA
CAAAACAACAACAAAGCACTCTGTAGTCCAATTAAATATGATTTAATAATCATCAT
>TR449|c0_g1_i1
TGCACCTGCGCCTGCGCCTGCAGCTGCGCCAGCCCTGCCGGCACCTGGTCGTGTCGTATC
ACATCAAGAATCGGCAAAACCAGCATATCCTGGGCGGCCACAGCAGCGACCGCCCCGAGG
TGCATGGCCGCGCCTGGCAGTCGGGCGAGGTGCTTGAACTGGCCTTCGACATTCCCGTGC
ACCTGCACCAGGGCGACTATGCCCTGACCGTGCTGGCGGCGAGCATGGCCGATGTGGCGC
ATTACACCGACGCCGTGTTCCACCTGTGGGCCGATGACGTCGCCACATTGCACGTCATG
>TR450|c0_g1_i1
TGTGTGCCTTGGCAGTCTCAGACGAGCGGCCAAGATCATGCCCCCAGTCCTAACTTCTCT
AGTCGATAAGGACATCATCAAGTTGCTTGAGGAGACACAAGAAAAAGAAAAGCAAGCAAA
GAAAAGCTCATATTTTCACATGAATTCATCATTTTGAGTTCAAGTCTTTGTGTTATAGGA
TTGATGTCAAGTGTTAATGTTTAAAACATGTTTGAAAGAAGTCTCTTCAGTAGCGTGATG
ACAGTAGAAAGACACAGTCAAAACGACTAGTGACTGAAGTCAAAGTGGGATCTCCACTGT
GAAGAACCTAAGTAGAATTGAGTGACAATAGATAGACATAACTCGCGCGGCTGAGTCGGA
GACACGCAGGGA
>TR451|c0_g1_i1
TGTGTGCCTTGGCAGTCTCAGACGAGCGGCCACAGATAATCAAAGGTGGGGCGATCCTCT
GGCTTGTTCTTCCAGCACTCTAGCATGATTTCATAGAGTTCGGTGGGACAGCTCTCCAGG
CGCTGCATACGGTAGCCCTTCTCTAGGGCACGGATCACTTCTGGGTTGGTCATCCCTGGG
TATGGTGTGCGTCCATAGCTGATAATCTCAGTCAGCAAGATGCCAAACGACCAGACATCA
GATTTGATGGTGAAAGAGCCGTAGTTGATGGCCTCAGGGGCTGTCCATTTGATGGGGAAC
TTGGCTCCTTCCCGGGCTGTGTACTCGTTATCCTCGATGATACGAGCGAGACCAAAGTCA
GCGATTTTGCACACTAAAGCCTTATTGACACTCGCGCGGCTGAGTCGGAGACACGCAGGG
A
>TR452|c0_g1_i1
AGAACCACACAGTAAACAAACAGAAAGTGACAATATGAACGCAGGAGCGAGGTCACGCTG
AGACAATTAGTGTGTGCGTGCCAGTACCTCCTCACTGACTTCACATGTGAACGACGGTCT
GATACAATTGAGTCCACTGACCCTCCCACTCCGCCGTGTTTGTGCTTGGCTCAATGGGTT
GCGAGCTGTCATTACATACCTTGTGGTTTAGACAGCGACCGAGGCCTGTTGCCAGAGCCT
CTTCCATTGAACCCTCCCCTGCTCTTGTTGGTCCCACCGCTCGCCCGACTCAGACACGCC
TGCACGCTGGGTGGGTTACTGTGGGCCGGGCTAGATCGGAAGAGCGTCGTGTAGGGAAAG
>TR452|c0_g2_i1
AGAACCACACAGTAAACAAACAGAAAGTGACAATATGAACGCAGGAGCGAGGTCACGCTG
AGACAATTAGTGTGTGCGTGCCAGTACCTCCTCACTGACTTCACATGTGAACGACGGTCT
GATACAATTGAGTCCACTGACCCTCCCACTCCGCCGTGTTTGTGCTTGGCTCAATGGGTT
GCGAGCTGTCATTACATACCTTGTGGTTTAGACAGCGACCGAGGCCTGTTGCCAGAGCCT
CTTCCATTGAACCCTCCCCTGCTCTTGTTGTGGCCGCTCGTCTGAGACTGCCAAGGCACA
CA
>TR452|c1_g1_i2
ACTCCAATGCAGTTATCTGGCAGTTTTAGTTACACGTTACTTTACAGAACACACAAAACA
CACAAAACACATGATCTTTGACATGTATTGTCAGTAAGTACAGCTTAAATGATTAGTTCA
TTATTAGTCGACTATTTGCGATTGGTTTAAATTATTTCAATATTTAATAGTTCCAGCTTG
CTGATTGGATAAACCAAGCGTTTTACAAGCAAAACAATCGATCGATTAATGGAGAAAATT
ATCATATTATTCCAAAATAAACAGTTTTATACAAAATACTTCAAAATGGGCCTCACCTCG
ACCAAGGAAAATAATACAGTATAATTATATAATGTATTGCAGTATAAAAGTCACAGGGGG
CACTTTTCTGCTTGGACGATTTTTGCTTTTGATACTTTCTGGTACTTTTCAGTGCAGGAC
CTTTCCTCATACCAGAGTATTTTCACAGTCTGGTATCCTACTTAAGAAAATGATCTGAAT
ACTTCCTCCACCGCTGCTTTACTGTCAGTCTTCAGGGCATGGCCGCATTCATCTCATGCA
CAGTGTGTCCACAGAACCACACAGTAAACAA
>TR453|c0_g1_i1
TTTTTTTTGGTTGTGTGTGTGTATGTGTGTCTGAGTGTGTGCGAGAGAGAGAGAGAGGTT
TTTGAGAGTTTGTTGAGTGATAAAGAAATTCTATATGTTGACAGGTGGTTAGAGAGGTAC
AGTAGCCTATAGAGAGTGCCTACTGTGCAGGTTGGGGTCTGTCTATGTTCTTATCTACTT
TTTCTTACATTCGCATACATTTCTTTGTGGCTTGCAAGATGTTTTACTTAATTAAAGATG
TGTTCCTCCTCAACAGTCTTTTCAAATAATATATCTTACACCACACTGCATACATTTCCC
CCAAAGTATCTGTTCTCTTACACACTCTACTGCAGAGTTTACC
>TR453|c0_g2_i1
TCCCTGCGTGTCTCCGACTCAGCCGCGCGAGTGGATGCTTGAGCAGCATCACCGCTTTGC
CAATAAGTTTGACATGGACACAGATCCCATTGCTGTCTACTGTTTGGAGAGGCATCTAAG
ACAAAAGGCACTAGCTGAGTTACATGAGATGTATTGGAGATCTTTAGTGCAGCAGAAACC
CTCCCCCAGAATACATCAAATGTAATGCAGTAAGTGCCTTCAAATGAATTAAAATAAAAA
AACAAATTCAGGATATACTCTTATTTGCACGAGCAGTGTAATCCTAGCCACAATTATGAG
GAAAACACAATAATCTCTTAAAATAGTGGCAATACATTATCCTTTTGCTGCAAATCCAGC
AGTACCTCTGATCATTTCATACTTTAGTATGTCCATTAGTTGGTCAGTTACATCAATGTG
CTATAAAGGCAG
>TR453|c1_g1_i1
GTCTCCGACTCAGCCGCGCGAGTCTGTACTGTAAATAACAGGATTATTTCCAGCACCCTT
AGGTTGGTACTTTTTTCAGTGAACAAGCAACTGCCTGATGTCTCGGTCAACAGCATCTTC
CTTTCCAACCCACTGCCAGTTGTTGGTGTATCAACTATGTGCCATACACATCATGCTGCA
GGCTGGCTTATATTCAGATATGCTGCGCGAGAGTACAGCATAATGCAGGGAGAGGATGGG
CAGCAGTCAGGTCTCTTGTCATTGTCAGACAACAGAGTTCCCCTTTTTGTCGGCTTTGAC
AATGCTGGGTGGAATGTGGACATACTCCATTGGGATGATTTCTCCAAGCTCCTGCAGACT
ATTCACATACTTGATCTTACTGCTGAACTTGGAGCTTATGAAGGGCCTTGTGATTCCCAG
CAAAGTTGGCCGCTCGTCTGAGACTGCCAAGGCACACA
>TR453|c1_g4_i1
CTCCGACTCAGCCGCGCGAGTGTCTACTGACAGCTATAGTACAGTAACATTCAAATTGTC
CAGGGAACACAAATGCTTACTTGTGAGCAGAAACACTAATATAATTTCTGTTTGCATGTA
TTTGGTTAAGTGATTTGCATGTGTTTGGTTATTGACATGACTCATGAGCCTCGCTATGGC
TTCAGAGAATCCATACTTATTATTATCATAGGTTACAAAAGGTACAGATGGCAACTGACA
AGTTAGATTAATAC
>TR453|c1_g3_i2
TCCCTGCGTGTCTCCGCTTCAGCCGCGCGAGTGACTAATTAGATCAGAGCAATCTCAAGC
AGTAGCAACTGAAAGCATGCAACACATTACTGCTGCTACCAATAACTGCTATTTTGCTAC
CTTTATGTGATGATGTCTCACAGTGATATGCAGTGTTAATAGAACAGCTTTTTAAGGATT
GCATGAAGTGTTGATTGAGATGGTAACATGATGTACAAACCCACTGTGACAGTCTACACC
ACTGTAAACAATTAAAATGGGAAAAAACCCAACAAATGGGACGTTCTCTTTTATGACATC
ACAAACTGAACAGGCTTGTACAGTACGATTCTTTTGTGTGTGGATAATTTTTTGTAAACC
CTGACTACTTAAAATTACAGTCTAAACGGAGTATCCCTTAACGTTACAGTCTACTGACAG
CTATAGTACAGTAACATTCAAATTGTCCAGGGAACACAAATGCTTACTTGTGAGCAGAAA
CACTAATATAATTTCTGTTTGCATGTATTTGGTTAAGTGATTTGCATGTGTTTGGTTATT
AACATGACTCATGAGCCTCGCTATGGCTTCAGAGAATCCATACTTATTATTATCATAGGT
TACAAAAGGTACAGATGGCAACTGACAAGTTAGATTAATACATGAATGCAACAATGTCAG
TTAGTAATTCCTCCAAAGTGAATTACATAAGAACCAAAGTATTGTTCCAATTAAACATGA
AGTAGAACGAAAACAAAGGCCACTGGATGGGGAACACAATCAAGTGCTGTTTAACGTACT
GAAGTACAGGGTAAAGCACAGTGACCGTCTCTGTACTGTAAATAACAGGATTATTTCCAG
CACCCTTAGGTTGGTACTTTTTTCAGTGAACAAGCAACTGCCTGATGTCTCGGTCAACAG
CATCTTCCTTTCCAACCCGCTGCCAGTTGTTGGTGTATCA
>TR453|c2_g1_i1
TGAACCAAGAGGGATGGACAATGATGAACATCTTAAGGTTTTTCTTCAGTCTTCTGTCTA
TCATTTGGTAGCACTTTTTCATCCAGGTAAAACCAGGCATCCTCCTGCGTGGTGTGGCAC
CATTCAGGTAAACAATCATGTAATCTTCTGCCACCATTAGTTCCAAGGTACTTATTACAT
ATAGAAAAAGGTTTTCCATTACATAATTGTAATTGTCACAGTTGCTGTCTGGTAGGAAGC
ATGCTGCAAACACGATGATGGCATTCTGTTCAGCGTAATAACCTCCATGAGAAATGACTC
TTTTGTATGGCTCGATGCACTTCATATCAATGCGATGCTCCTGCTCTCCAATCACTACGC
TCCTCCACAGCCCGCTATCCCTGCCCTCCTCAGCTACTCTCTACTCGCGCGGCTGAGTCG
GAGACA
>TR453|c3_g1_i1
GTCTCCGACTCAGCCGCGCGAGTGTCCTTCAACAGCATAACTTGATGCAGCTCCTGCACC
CACATTAGACTCATCTGAGTCCCCGTGCAAGTCAGCATCATCAGGCGTGTCCAGCTCATC
TATGTTGACATCCAGGTCATCACCGGTGTCCAAGGCCTCATCCTCTGTGTCCAGGGCGTC
TTCTGAGAGAAGAGACCCCTCACTGCGGTCCAGTGACACATCCATCGGTGGAGCTACCAA
CTTTCTCCTTTGATTGGACCCGCCTGACAGATCTAAAGAGGAGGGCGACTCGCGCGGCTG
AGTCGGAGACA
>TR454|c0_g1_i1
TCCCTGCGTGTCTCCGACTCAGCCGCGCGAGTCAGATGCGAAACTGGATGGAGTCCGGCA
GAAAATCGGTCAGATTGCTGCAGAGCTCAGAGGAGAGGACATCTATCAGTTCCACAGAGC
ATTCACACCAGGTGAGTTTCTGTTGACCTTTTTTTGTGTAAGAGAGAGAAAGTGAACTGT
ATGTGGTTGTTTCTTTGTTCTATAATTTTGCATCAAAGTGTGGG
>TR455|c0_g1_i1
ATAATCTGCTCTAACAGCCCACACTCTTTGGGAAAACTTTCCACAGGATTTTGAAGTGTG
ACTGCAGGAAGTGTGCTCCCATTCAGCCACAGAAGCATGAGTGAGGTCAGGCACTGATTT
GGGACGACAAAGTCTGGCTCACAGTCAGCGTTCCAGTCCAGTCCAAGGGGGGCAGATGGG
ACTGAAGTCAGGACTCTCTTCAGGGGGAACTGGCATGCCGAAACTACAATGTTGCCTCGA
AGTTGGAAGCTCACTATTGCCTAAAACATCATTGCATGGTGTAGCAGTAATATTGCCCTT
AACTGCCTTCCCCA
>TR455|c0_g2_i1
ATAATCTGCTCTAACAGCCCACACTCTTTGGGAAAACTTTCCACAGGATTTTGAAGTGTG
ACTGCAGGAAGTGTGCTCCCATTCAGCCACAGAAGCATGAGTGAGGTCAGGCACTGATTT
GGGACGACAAAGTCTGGCTCACAGTCAGCGTTCCAGTCCAGTCCAAGGGGGGCAGATGTG
GCCGCTCGTCTGAGACTGCCAAGGCACACA
>TR456|c0_g1_i1
TAACGCTAGAGCTGCAACAATGAATCGATTAATTAATTTGATCGTTAACTATTTTGATTA
TTGATTAATCGTTTTGAGCAATTTCTCATGAGAAAGTACTCTCTTGATTTCAGTTTGCCA
GATGGGAATATTTTCGGGTTTCTTTTCTCCACTATGACATTAAACTTAACATCTTTGGTT
TGTGTACAAAACCAGATGTTTGAGCACATCTTTGGGAATATGATCACATGTTTTCACAAC
TTACTGACACTCGCGCGGCTGAGTCGGAGACACGCAGGGA
>TR456|c0_g2_i1
GTCTCCGACTCAGCCGCGCGAGTCTCTCTTGATTTCAGTTTGCCAGATGGGAATATTTTC
GGGTTTCTTTTCTCCACTATGACATTAAACTTAACATCTTTGGTTTGTGTACAAAACCAG
ATGTTTGAGCACATCTTTGGGAATATGATCACATGTTTTCACAACTTACTGACATTTTGT
GATTACTTAATTGATAACTTGATCAGTATTTGCAGCAGATTGTAATACTGACTGTTTAAT
ACAGCTTCCTTTTCTTTAACCCTTGCCGTCATAGAGCTAATTAATTAACAAAAAGACATT
ATTATAGTCATTATTTATAAAAA
>TR456|c0_g3_i1
ATTCATTGTTGCAGCTCTAGCGTTAAGCATCATATTTATAGTCAAAATGGACTACAGGTA
GTGCAAGAGCTATTGTGGCAATTAAGTATGGCAGTAGTTTTTAGGTGCTTTTTAAATGGG
ATCTATTCGTTACCTGTTGGGCTATCTGTGAGAACTGAGAGGTTGTGATGGTAGTTGGAA
TGATGGCAGTCTGTGACTCGGTGCCAACTCGCGCGGCTGAGTCGGAGACACGCAGGGA
>TR456|c1_g1_i1
TGTGTGCTTTGGCAGTCTCAGACGAGCGGCCATTATTTATAAAAATGTACCTTAAGTAAT
TTGCGCAATGACATTTGAAGTACTTGTAGTACCTGTTCTCATAACCCATTATAAATTAAG
TATTTACCAAAAAACGTGCCCATTTTATTTGCAGTCATCTGTTGCTGTCTTTTCCTTTAT
TCCTTGGTTATGAACCAGAAGCTATTCTAATAACTATCTTGACAGTAGAAATCAGTCTGC
TCCTCAATGACCCACTATGTTCCTGTCTTGAGTTGATAGCGACTGATTAAGACTATGGTT
CTCAACTTTAATGGACTCAAAGCACATGCTGCTTACAAACTGCAAGTGACTCGCGCGGCT
GAGTCGGAGACA
>TR457|c0_g1_i1
TTTTTTACTGTTAACATGTGACTCTTTATTTTTAAAATAGGGATGATGTCTATACATCTA
TCTATACATATCTATACATTTCTTTCTGTGAAATCATAGCCTAGTCTGTACCCAAGAGTA
AATGGTGAGTAAAAAGCAATTGATGTTGAAACATAATGAACTTCACTGACATTTTTTAAG
ACCATACAAGAAGAAATTGATGCATGTAGCACATTCCTCCTTCTCAGTGACAAACAAAGC
ATGCACACTTATATTTCTGTTTAAAGCTGACGTAAGTAACATTGGAAAAGCTAGCAAAAG
AAGGCTACATTTTGAGAGTATGTATTATGCAACCGTACATCCCACTACACTCCCCCAAAA
TACCTGAATTGCATTGTTGGCGGCACCATGCCGCAGTGAGAGCACGGTCAGAGTACAGCA
GATACAGAAAGGGTACCCCAGAGAGTTATTTCATCACTGTTCATAGACAACTGATTTTTT
TCCCTTCAACTTTATTTATTGATGGCTAACATGAAACAGAACTGTCTCGGAAACACATTC
CCCATTTAAGATTCATCTTAATAGATGCAGGTCCTTGTCTTAGCCATTATGTATTGCCTC
GTCAATACACACACACACACACCTAATCACAGGTCACACATGCACACTGATATTTCTATT
TAAGATTTAGTTAACCAGCATCTGAGTAGACACAGGTCCTTGTCTTTGCCTTTATCTATT
GCCTCTTGCATATTTTCCTTTTGTCACAGGTCACCCAGCTACATAAACATTTCTTTAACG
CAATCAAAACCTTCAGTGAGTCCAAGCGCACTGCCAATTGTCATCAGAGCATATGAGGAG
AAATATGCTCCTGCACCACCGACTGCAGCAGAAACAAGAGCTATCTTTTTACACCAAGCA
ATTTTTTTCTCCTTCTCTCTCATTCTCTCATACGCTCTCTTCTTTCTCCACTCTTTTTCC
TCCTCCCTCTTTCTTCTCTCCTCTTCAAGTTTCTCCTGAGCTCTCTGGTACATCTCATTG
GTGTAGTGTTTTCCTCCATTGTCCTCCACCATCTTCTCTATCATCTCTAGAAGTTCTCTG
ACCTGGGATCTGCTTTGTCTGTTGTTATTGATGAGTGAATGGTATCTTCCTCCACACTCG
TTCATCAGTCTTTGTAGATGTTTGCTCTCTCTCACATACTCCTTCACAGATTTACCTTCT
AGCATGTCAGCATGCGTAAAGAGGACTATGGTGTACATGGAAGAATCTGAGCCAAAGTTG
TCCTGGATCCACTTCACAGCTGCCCTCTCCTCTTCTGTGAATCTCGCCTTCAGACTGACC
ACAAAC
>TR457|c0_g1_i2
AATGAATGCCAGAAGAAGTATAGAAGTTTATTGATATTTCTGAGCCCACAAAAGTACATA
TAAAGAAATTGATGTGTGTTACACATTCCTCACTCAAAGAGCATGCACACTGATATTTCC
ATTTAAGATTTAGTTAACCAGCATCTGAGTAGACACAGGTCCTTGTCTTTGCCTTTATCT
ATTGCCTCTTGCATATTTTCCTTTTGTCACAGGTCACCCAGCTACATAAACATTTCTTTA
GTGCAATCAAAACCTTCGGTGAGTCCAAGTACACTGCCTAATGACATCAGAGCATATGAG
GAGTAATACGCTCCTGTACCGGTAAGTGCAATGGAAAGAAGAGCGACCTTTTTACACCAA
GCAATTTTTTGCTCCTCCTTTCTGATCTTCTCTTCATATTCCTTCTCCTTCCTCTCCTCC
TCCTCCTCCTTCTTTCTTCTCTCCTCTTCAAGTTTCTCCTGAGCTCTCTGGTACATCTCA
TTGGTGTAGTGTTTTCCTCCATTGTCCTCCACCATCTTCTCTATCATCTCTAGAAGTTCT
CTGACCTGGGATCTGCTTTGTCTCCCATCATTGATAAGTGAATGGTATCTTCCTCCACAG
TCGTTCATCAGTCTTTGTAGATGTTTGCTCTCTCTCACATACTCCTTCACAGATTTACCT
TCTAGCATGTCAGCATGCGTAAAGAGGACTATGGTGTACATGGAAGAATCTGAGCCAAAG
TTGTCCTGGATCCACTTCACAGCTGCCCTCTCCTCTTCTGTGAATCTCGCCTTCAGACTG
ACCACTAAC
>TR457|c0_g2_i2
GGATCAAAACATCTGGAAGACCTGAGACTCATTCTGGTTGGAAAAACTGGAGCAGGAAAG
AGTGCCTCTGGAAACACCATCCTGGGTAAAGATACCTTTAAAGAGGAAGTGTCACCTGAG
TCTGTGACTAAAGGCTGTCACAGGGAAGAGGTCTACGCTGATGGCCGGAAGATTGTTGTC
ATCGACACCCCAGGGTTGTTTGACACCGACATGACACAAGAAGAAGTGAAAGTAAAAGTT
GAGGAGTGTATTCACCAGTCAGTTCCTGGACCCCATGCTTTTCTGTTTGTGGTCAGTCTG
AAGGCGAGA
>TR458|c0_g2_i1
CCATACTGTCGGCTTTGGCAGTGTAATTTCCCCTGACAAGCCGATGGTTAGAGTTCATCC
TGTCGTCCCAGTCAGTGTAATTTGGTTTGTGTTGAGATCGTCTGTTCCCATGTTGTGATT
CTGTCTGATTTGTCTTGACTGTGTCATTTTGGTCACTGTCAAGGTCTCCGCATTGAATGG
GTGTAATGCTAGGTTGGTTTTCCAGGCCTGTCCATATCTTTTTCGGAAGTGGTGCTTGTT
TCTCATTCGTGGCAGGTTCACACACTCTTACACGGTCTATTGTGTAAGCCGCTTTCGTGA
TCTCTCCTGCAATGCACTGTTTTGGCCAAGGGGTCTTAATGTGCTTCAAAGATGGAGTAA
TAACGTTAG
>TR459|c0_g2_i1
GGAGGGTTGACGCAAGTGCCTGAGAGCGAGGTTGGAGCAGAGAGGTCGTATGGGACTCAG
CAGTTCAGTGCACCAGACTTGTGAATCCGGGAAAAGGGGCCTACAAGCAGCCAGTGGGTG
AAGTGCGGAGGGGCCCACTCCATCCTGCAAACTTGAATGCTACGCTGGCCGCAGCATCCC
GGATGAGCTGTGGGAGCTGAAGGCAATACACCTGAGGGACCAGTGGAATAAAGCTAGCTG
GAACAGGGCAGTCAGGCAGAATTGCTGATAGAAAACAGAC
>TR460|c0_g1_i1
CTGTTGGCCGAATTCAGATGCGCACTAGACGGACACTGAGGGGGCATCTGGCTAAAATCT
ACGCCATGCACTGGGGCACTGACTCGAGGCTTTTGGCCAGCGCCTCCCAGGACGGCAAAC
TCATTATTTGGGACAGCTACACCACGAACAAGGTCCACGCCATCCCGTTGCGCTCCTCCT
GGGTGATGACGTGCGCCTATGCCCCCTCCGGGAACTACGTCGCCTGCGGAGGCCTGGACA
ACATCTGCTCCATCTACAACCTGAAGACCCGCGAGGGAAACGTGCGCGTCAGCCGTGAGC
TGGCCGGACACACAGGTTACCTGTCCTGCTGTCGCTTCCTGGATGACAACCAGATTGTCA
CCAGCTCTGGAGACACCAGCTGTGCTCTGTGGGACATTGAGACCGGTCAGCAGACAACTA
CGTTTGCTGGTCACACCGGCGATGTCATGAGCCTCTCCTGGCCGCTCGTCTGAGACTGCC
AAGGCACACA
>TR460|c0_g3_i1
GTCATTCAATCAGTGTGTTTGATTCCCGTCAGGTTACCTGTCCTGCTGTCGCTTCCTGGA
TGACAACCAGATTGTCACCAGCTCTGGAGACACCAGCTGTGCTCTGTGGGACATTGAGAC
CGGTCAGCAGACAACTACGTTTGCTGGTCACACCGGCGATGTCATGAGCCTCTCCCTGGC
GCCCGACACCAGGCTGTTTGTCTCCGGAGCCTGCGATGCCTCGGCCAAGCTCTGGGACGT
CAGAGAAGGAATGTGCCGACAGACCTTCACTGGCCACGAGTCGGACATCAACGCT
>TR461|c0_g1_i1
GACAGTGTGTATGATGAGGGATTCCCATGTTTCCTCACACAGGAAGACGAGAGATTCAAA
TTTAGCATCACAGCTGCTTATAGGGAAGCTTTGCTTTGTCAAGTTTTGAAATGCATTGCA
CATAATGTCCTGTCAACAATATTGTCCAGTGACGAAACTGTTAATTATTTCACAGACTGT
GGGATTTACTATACTATATAGTTCAGCATATG
>TR462|c0_g1_i1
TGTGTGCCTTGGCAGTCTCAGACGAGCGGCCACTCAGGAATCAACCACCATGCTATTACA
CATTAAAATATATTTTGACAAAAAAAAAAAAAAAACGCAAAAAAACCCACAGAAAATCTC
TTCTCATAAGCTCATCAGCCAAACCAATCCAATATCTTGTGAATGCAATATCTGAAGCAG
AGATGGTGCTGGAACAAAGGCGGTGTGCATGTCCAGGATCATGTGTGGCTACTTAGTATG
AAAGCATTATTTATTCCCATAAGGCTATACATGTCTGAGTCTCACTCACGCTCAAACTTA
AACTTCAAACAACTGTGACGCATCTTTGCAGAGACCGTGTCCCTGTTACTCTGGCAAATC
CAAGCAGTTCTTCTTAGGAACTATTTTCTACTCAAGTTTTCTTCTCAGCAGACCGAAAAC
AAAACAGTGAGCTAGTGAAAAGCCAATGAGTTGAAACTCGCGCGGCTGAGTCGGAGACAC
GCAGGGA
>TR463|c0_g1_i1
TCCCTGCGTGTCTCCGACTCAGCCGCGCGAGTAAAAAGAAAAAGAGAGGGCGAAAGAAAA
GGAGAAAGAGAAGGAGACTCCACCGGCAAATGCCCCAACCAACACCAAAGCTGCCCTCAA
GTCCAAGATTGTAGCAGAATTCACACCTCACTCCCTCATCGAACAGTTGTCGAGATACAA
GCGAGCTGTTGCAGAAGAGGAGTTCAGGGAGAAGCAGCTGGCGGCTCTCAGGGTGGATGT
GTGCAGCACGGAGGCTCTTAAGAGACTTAAAGACAAGGCAGGAGGGAACAAGTTTGCAAA
GGACTTTGAGGACGGGAGTCTGAAGCTGCAGGAGTTTGTTGGCTTCCTGGACAAAGAGTT
GAAAACGGGGCCTACTCTGCTGGAAGCTTTGGGAAACGCCGACATTTTCTACGAGATGCA
GTACAAGG
>TR464|c0_g1_i1
GCTGGATGGTGGTGAATGGAAACGGCGTGTGCCTGAGTCAGAAGAGAGTGCCGCGTTTGT
GCCTCATTCGTCCACAAGTCCACTTGCCCTCAAACAAATTGCTCCTGCAGGCTTCAGGGT
GGAGACTGTCGACTGTGGGGATGAGGCTGCGTCGTGGCTTTCAGACTTCCTTGGACAGCC
GTGCCGCCTGATAAGACAAAGTCCTGATTTTACCCGAGACATGAAGAAGAGGCATGGTGG
AGGTACCTAAATGAGCAGTTCACCTGTTCCTCCTGGCTTTTGTTTGTCCAGTCTGGATTT
ATCTGTCATACTGTACATGAGCAGTGCAAGGGCTCATTTCCTGCTAATATACAGTACCTG
GTTGTTGTGGCTCTGACCTTGCATTCCCTTTTGCTGCCGAGATTTCATCTTTTTCTTCCT
TTGTAAGTTATTCTGTTTAAAAGAACCGGTCTATTGTGTG
>TR465|c0_g2_i1
ATTCTTTTTACGGTTAAAAAGAGAATTTTCAAAATAAAACCTGCTGATTCTCAAAATCCT
CAAGTGATGAAGAGATTTAATATTTAGTTTTTCTTTCTTTTGTATTTAAAGTTACTCAGC
ATGGATAAAACATATTGTCTTGTAAATTGTCTGAAGTTATATATTTTGATTAGTTTTCAC
TGTAACTTTACGCAAAAAGCAAAATGACTTTTTTTCAAATGATTACAAGTTTTAAATTGA
GTTGATTTTCCTTTTTTATTGTTTAAATATTAATTTTCCAAACTGCCTTTTCATGACCTT
CTGGAGATAAAAATGAACAGAATTCTGCTGTCTGATTGGCTGATGTTACTCGCGCGGCTG
AGTCGGAGACACGCAGGGA
>TR465|c1_g2_i1
TTTCCTGCATCACGTTCATTTAAACATGTAGACAAAAAAAGATCAACTCACATTAGCTCC
ATGTTGGACTCCACGGCCCACAATGCATTGCTACTGGGCGCTCAGTCTACTCAGGAATGT
GCTCTGCAAACTGGGTAACCACGGCAACGCCCCATTGTTGTATCATGATCTGTCACTGTG
ATGTCAGAGTGTTTGTAGGCACAGAAAGCTTGGTGGTGTCGGGCTCTCCCATTGGTCCGT
TTGTTCCCACCACGGGCCAATCAGAAGCCCTGACGTCTGGTTGGCTAGTCAGCTCCAAAG
GTCAAAGGTCAGGTACAAAAGATTCAGCAGGGGGTCAAAGGTCATGCCTTGGACAAGACT
CTGGTCAGATGGTGGACTTGGAGAAGACTCTGTGGTCAGATGGTGGACTTGGAGAAGACT
CTGTGGTCAGATGGTGGACTTGGAGAAGACTGGGAGGTCAGATGGTGGACTCGGAGAAGA
CCCCGTGGTCAGATGGTGGACTTGGAG
>TR466|c0_g1_i1
TGTTGTTGTCACTTATTTGTTTTTATTTTTTCTTTGTTTTTATTTTGTGCTGGGTTTGTC
TTGTTATGTTTATCCTCATCCCATGAAAGTCTGTAATGTTGCCTTTTTCTTATTTTTACG
ATCCACATCACAAATTTTGTCTCCGTGTTTTATTTTGAAGGGCACCGGAAACACCACTGT
AGAGTCCGGCCAACTAGACGCCTCAGTCTGTCCTGTCTTGAGCTATCAACTTAACTAAAA
CTTGCACCTCTGCGGTCACATTCACGGCATTTCATATGGCTGCTATGCTCGACAAATTTA
CAGTCGTACGTGGCGGAAAAACAAACATTTGATGCGTTAGATCCGGGCGGGGGGGGGCTG
CGACTCAGTCAGCCAGTTGCTAACGACTTAGCTCGCTAGCTAGCTAAGTTAGCCGACTGT
CCCACCTCAGAGGAGCCCCTCTCTCTTACCTCCCGTCGCTGTGGAGAGATAGCAGCAGCC
GGCTGGACGGAGAGAGGGA
>TR467|c0_g1_i2
CTTGCACTTTTCTTTCCTTTAATGTTTTAACTGGATGGATGGATGGAAACATAAATTAGG
TACATTTCACACAATTATATGATTCAGAACCAACACCCTGTTCTTTGATGCAAGTCAAGT
ACTGAGCTCAGCGCGTTTCAAGAGATATACTTGGAGGAAATGAAGGAAACAAAACAAACA
AACATGAGAAACTTGCACTGAAGTTAAACGGTATCTGAATTCAAGAAATGTAAAATATAA
ACATGAAAATCCCACTAATACTGTGTTTGTCATTTAAAAGTGGCATACAGTAGTTGGTTT
AACATTAATATAACGGAGGACCTACTCGAGAGAAACCAAATTTATTACACTTATGTACAC
TTTTGGCTGAAATTCATACAGTAATCAGCAGGTTACAGAGCAGACAAATCACTGAAGCTA
CAGTGGAGCATAAGTTACACCTCTTGATTCTGTACTTCTTTAAAACAGCCTTATGTTCAT
CCATACAAATTCATTTCAAATCAATCAAAAATATATATTTCACAGCCTACTGCAATGTCA
TTGTCTCATCATTCGACACTTTTATCATAAACTCAACCAACGTGACAAAACACAAGCTGC
AGGTAAGGACCGGTGTCACACAGAAACGTGCAGTGCCCATCTACCTTTCTCTGTGTTCCT
AAGCAGGCCATGTGATGGAGGTGAAGCTGATATCCCTTCTTCTCACTCATGGACTCTTCT
TGTTAGCTGGAGACAGAGTGAGTAATTCAATAAGTCAAGTATTCATTTATTACTTTCCTT
TTCAATCATGGGGCAATTTTTTTTAAAACTTCCCCCATCCACCTCCACACTGAGAAGAAG
AAACTCGCGCGGCTGAGTCGGAGACACGCAGGGA
>TR467|c0_g2_i1
GGCAGTCTCAGACGAGCGGCCAGTCATTGTCTCATCATTCGACACTTTTATCATAAACTC
AACCAACGTGACAAAACACAAGCTGCAGGTAAGGACCGGTGTCACACAGAAACGTGCAGT
GCCCATCCACCTTTCTCTGTGTTCCTAAGCAGGCCATGTGATGGAGGTGAAGCTGATATC
CCTTCTTCTCACTCATGGACTCTTCTTGTTAGCTGGAGACAGAGTGAGTAATTCAATAAG
TCAAGTATTCATTTATTACTTTCCTTTTCAATCATGGGGCAATTTTTTTTAAAACTTCCC
CCATCCACCTCCACACTGAGAAGAAGAAACTCGCGCGGCTGAGTCGGAGA
>TR468|c0_g1_i1
TGTGTGCCTTGGCAGTCTCAGACGAGCGGCCAAAAAAAGGACAGAGGAGGCAGTCGAGGA
GGTGCGCTATTCGACAGAAGCAAGCATCCATTTTAATTACAACTCGGCTCGAGGAAGCGG
AGGAATCAGAGAGAGAGAGAGAGAGAGACGTGTTTTGGGACATGTACTGTGCAGACACAC
GAGCCGCGAGATCAGCTAAAACCACAGAGCGACGTTACTGAGTAAGAGAGGTAATAGAAG
GAGCACTGGA
>TR469|c0_g1_i1
TCCCTGCGTGTCTCCGACTCAGCCGCGCGAGTTTACATACTTTGATATCTTAACACTACT
TTCTTCATTTTCACATCACGAAGGATCACCGTCCGGAGACCAACATTTGCTCTCCTCGTA
TGAAAACTCCCCTTTTCAGTCCTCTCTGTTAACAAACAGTCTGTCCTGCTGGTAAACTGT
AGATTTGGATCATGGCGAGGATCAGCGTTTTGGGGCAAAGTAACTGGTAACTTCCATTTC
TCAGCCAATTGCTCCCTTGCGTGTGATCCACCAGTTCTGCATTTGAGCGAATAAGAGATG
TTGATGATCACGTTGTATGAAAGAGACACTGTCATGACCTTTGGGTTCATATTTTGTCCT
GAAACAAACTGAATTAATGACTTGATGTTTTAGGCTTTTATCCTCAAAATGTACACAACT
CTTCCCTTTGATTTCCTCACCTGACATCAGCAGTTACATTTGAAAACATGCAAAACATCC
ACTTTTGTCATTTAGCCACACACCTTCTCT
>TR470|c0_g2_i1
AACACTATGGGGACGTAGCCGCCTACACTGACCTGGATATCTATGGCTCAGGAGGACTCT
ATCGACCTCTTTTAATACCATGGATTTTAGAAAGACAATGAATCGTTTTTGTGCTCATCT
TCAACGAATAGGTCTTTCTCTCGAAGGCGGCTGTCCGACAAGTCTGTCGTCCCTCTGGTC
TGCTGAATTCTGACGTGAGGAAAGGCTCGCTGAGCAGCCTAATGGACAGTATCGATAAGT
TAGCAACCAAAACCGCGACTGAATAGCGTCTCTACGCAGTTTCCGGAAATAATAGTCTCT
GTTCCTCCTGCCTGCTTCTATGTGTGCTGACTGGGGCTGGATAACACACTTGAGTGTGTC
GTAACATCACCATTATTACGGGACAGCAGTAACGTTATTTACTTCTCTGAAGCGAGGAAG
TGAAGTTGCGTCAGGCTAGCTGGATTTGATAGAGAAGACCGGATGTCTGGTGAGCTCTCC
TTCACAATAAAGGCACCAATTACAACAATTTTGACGAAGATTGGACCGCCTGTAACGCTC
GGACACAACGTCAGCCGAGCTTTCATTATTACGGAACACTGCGGTAGCTACACGTCTCCA
TTCATTTTATTTTGAAAGCTTCGAACGGAAATCGCGCTCAGCTCTGCTGTGTTTGACACT
GGTTGGAAGAGGGATGTGGCCAGGATGTATTTATGCTGCTGTTCAAGATATGAAATCATT
GAATTAGCGCTGCTTCGGGAGCCATACTTGAGCAGCGGACACAGCGGGGGTCACTGTGGC
ACTGTGTGTGTCACCGTGTGTGTCACTGTGTGTCAGCGGGGTTGTCGTTGGTGGTCGAAA
ACGGCGAACACGACCGGAGCTGCTGTGCTGGTTTCTTCTGGACTGGACTGTTTCCATGAA
GGCTTCGCAGCCTCACGCCCAAACAGTGTGTACGCGGGGCTGTATTCACTGCTTAACGTT
ACGTAATAAAAGTATGTGAATCGAT
>TR471|c0_g1_i1
ATTAATCAGTGCGTCGATAGACTTTTGAAAGGCCAGTTCACCTGAAAATACAGTCAAACT
AATTTCTTTTATTCAGAGTGTCGTATATCGTAATATCTATGCGAATTGAATTGGCCTGAG
CTAATACCTCCAAACCTCAGCAAATCGTCACATCACATCACACTCCGGTCAAGAAAACAC
ATTTGTATTTTCGGTTGGATTGTGCCTTTTTAGTAGAAATGTTTGCATTGACAAAAACCT
CACTGACTGTGCCTTTTCACAACATCACTTCAGAAAAAATGGGAGTTTTTAAGCCACTGG
ATCGGAAACATTTCAATGTATTAAGT
>TR472|c0_g1_i1
AGCTGCGCGGCAAAGTGACTTTATTGCGCGCTGTCATTATGTTATAATTGTGGTTCGTCG
TGGACTGCGTATTTGCCACCAAGCCTCCATTATTCACACCGCAGCACGAAGTGGAGGCAA
ACTGGAATTGATCCTGTCTGAGTACACAGACCCACGGCTTTCACACGGAGGAGAGGAGAG
GCCCGGAGCACTTAAACACAAGTCTGGCCAGTTTTTT
>TR472|c1_g1_i1
AAAAAAGTGTTAGTGAGTAAAATGATCTAGAAATGGCAACATCTGATCAAAGAAAAGGAG
GTTTCTGCACATGAATGGCTCCAAAGCACTAAAAAAAACTTGCTCATAATTCGCTCCGTA
TAGATTTTTATCGGCATTTCAGAATAGAGAATAATTTAAAGATCATCAAAAGGGTGTTTT
GGGGGCTTTTCAGGATATCTGGACTCCACTGGCACTTTAGGAGTTCTTTTGAGAGCTGCA
CCCAGACAAACAAGATGTAAGTAGCTCCCATAATAAAGCAATTGATGAGATTTTGGTCGG
GATCAATCGGCGAGATGGATAGAGATAAGAAAATAGAGGTCCAGGGT
>TR472|c2_g1_i1
GGCATCTCATTGAACGCGACGAGGTGAAATAATCATTTTGAGTAGGCGTAATTAGGTGCT
GGAAAGGCTTGAATTGCGCCTTGAAAAGTGCTTGAATCTGACTCATGCAAAAGGCAATTA
ACACGTTTAGATTTAGAAACACAGAAGTGGAATCATTCCTCCCGCTGTGCCATTTTTCGG
CACTTTTTGCACGTTTTCTCCGAGTCAAAAACATCAAGTTTCCGCCCCCCCGTTTTCCTC
GCAAAGGTAATGACACATGCAGTCGCCATGATGCAAAAGTAATCGTTCCCGCCTAATGAT
CATTAATGGAGTCATTATCACGGCTCTGTTCTCTAATTACACGACGGAGAAGGAAGAGGA
GAAAACCAACCCCTGCTGCACTTTCGCACGCGGCTGTCAGCTTCGCATCAAGTCCGAGCG
GAGTTCACGGAGGAGACGTGTTTGTTTTCTTTTGCGCGCGCGCTTTCTCTCAGAC
>TR472|c3_g1_i1
TGTGTGCCTTGGCAGTCTCAGACGAGCGGCCAGACGTGTGCTCTTCCGCTCTAACGCTAT
GAGGAGAGAGAGCGTGTCACAAACAAGCGGCCGCAGCCTGAAGAGAGCCGGAAACAGACC
GGCAACGCATTTTAAATTCATGCAACAGGAAGACAAATGGATGCGTGCTGCAGTGCAGGG
CTCTTACACGTGCTGGAAATCCTTAAATGATCACTCAAGCTGCAACGAGTAATCGATGAG
TTGTCAATCTGCAAATATTTTGATAATAATTCAATGATTCATGCGATTGCGATCCACTAA
AGAATCGATGATGAAAATAATTGTTAGTTGCAGCCGTAATAATGATCAGGAAACATCATT
TTGGTTGTTTTGTTGCACGGTGGACTCGCGCGGCTGAGTCGGAGACACGCAGGGA
>TR473|c0_g1_i1
CTTTCCCTACACGACGCTCTTCCGATCTTTTACAAAGCTAGATATTTAATGGCGACATCA
CAAACAGATCTGACCGTTCTAATCTCTTTTTGACTGAGATACCAAAAAAGCAACAGAAAG
TAATTTACAGTCCTGTAAAATAAATTGAGTGTAATGTATACTACAAAGAATCAAACATAT
ACTGCTTCATAAGTGGACAACAAAGTAAAACCAGTCACAGAGTACAGAAGAATCCGGATG
CCACGAGAATGATAAAAACAAAATATCAACATAATGTGACCGTTTGGAAAACTGGCTCCA
TGAAATTATGATATTTTAGTTTTTGTCCGTGCCTGATTTACTCACACGTGCTTTCAGTTA
TTTTGGCTGGGAGCACCTCTTCTCAGGCTGACGTTACGTAGAGCTGTGGTGGTGATTTGC
TGAAGAATGCGTTACTGCTCTGCCTGATCAGACAGATATGCCAAATATAGTATTGGGTTG
ATTGTTCCATTTTTGTTTGGTCTATATTCCCTTCCATTTTTATGGTCCGTACACACTTGA
AAACCAAAAAGAGGTACAGACAATATAACTGAACACACGCATGTGGCTGCACAGGACCAT
TAACATAATGTGTTCCTCAATAAAGACAATCCTGTTTCATGTCTAATCAATCCGATTCAT
TGAGGGTCGGTGGAGATAAACTGGGGTATTAAAAAAAATGGCCGCTCGTCTGAGACTGCC
AAGGCACACA
>TR474|c0_g1_i1
TTCTCATCTAATTTTCCTTTCTATTAATTGCACTTGAAACAAGAACCGTCTGTTGTTCAC
CTTCACGAAGGCGCATAAAGAATCATCAACTTATCTTGTGGAAATGTTATACATATTTTT
TCATCAGTTAATCGTACGATATATCCACTCTGTATTCAGCATAGAATTAACACTTCATTA
ACACCTTTTTATTTTAAATGTTCAGGTAAAGGAGTGCTCTGTCAGACAGTTTGTCCCTTT
TTGCATCAACATCATTAAGACCATTTTGACAAGTGCTTCAAAAGAGAGATTTTTACATCT
TATATGCATCGTGTG
>TR475|c0_g1_i1
TGTGTGCCTTGGCAGTCTCAGACGAGCGGCCAAGATGTTTCCAAAACCTTTCAACCATCC
AACAAGCGCTTGCATAAAATTCGGATTATTTCTGACTTTTCACTAATTTTTGCTAAATTT
TTGCTCATTTTTTTGAGTTTTTTCGGTGCGGTAAATGTTGCGTCGACCAGTGCAGAACAC
GCAGCACATGACTCTTTGTGCGCCTTAAAAAGGGTCTTTTTATATTGACCAATCTCAGCG
AACTTTCCTA
>TR476|c0_g1_i1
TATTTTAAAGGAGCCATTTAAGTTCAGGCATTTGATATTCATACATTTATAAAAATATAA
ATAAACCATTTTTTGATTGTCCTCCCAATCAGAATCAGAATCAGAATTCTAATCAATGCC
CTCTTACGCACGACTGTCCAATCCAAATCCCTCTGTGCTCTATATATAAAGTGATACCTC
TGTTCCTGCCCAGAGTCTGTCACAGTGCTGGAGGTCCAGCGAGG
>TR477|c0_g1_i1
TTGTTGCTGAAACATTTGCTCAAAGCATACAAGCAGATTTAATCGAAATTGATCAAAATG
GTGATATTTCAGAACAAGATTGGCAGCTGCTAAATCAAGCACAGGGGATCGTTTTTGGTA
CGCCGACATATATGGGGGCAGCACCTTGGCAATTTAAGAAATTCGCTGATGCATCTTCGA
AAATCTGGTTTACACAGGGCTGGAAAGATAAAGTTTTTACTCGCGCGGCTGAGTCGGAGA
CACGCAGGGA
>TR478|c0_g1_i1
TTTTTTAAAGTCCACAGCTTTGCTCGCAATGCTGTTTTACAACATACCAATCCACTCCCT
GCATGGCTTAGTTGGGTTAAGGACCTGACTGTGTGTCTTCCAAAGGACTAGTAAAGCAGC
CCATACAAGCCTTCCACTCAACAGTAAGTGGGACATAAGCTACCAAGGTGTGGACTTGCC
AGAGTAAGGCGTAAATAACCACAAACATACTGCACAGTAAAACTTGCAGCAAACACACCT
AACCCACATGTCAGTCTGACCATATGCAGCCTGTGTGTGTGTACCGTCATGCTTACAGGT
ACAACCATGCTAACCCAACAATTCAACAAGCCAT
>TR478|c1_g1_i1
TCCCTGCGTGTCTCCGACTCAGCCGCGCGAGTACGTCAGCTTACTCCCCCGTGGTCATGT
GTAGAAAAGGTAATAAACTCTTTGCATGAACTCAATACAGCCAGAAGCAGCGAGCATAAG
AACAGGGGAACCTGAAGTGATCGGGTGCTGTGGGCTAGTTCCTGGAGAACCATGGCTGGT
TTGAACACTTTGGCTCTCTTCCATACGGTGTGGACAGACTGTCACTATTTCTTCCCAAAT
TGTGCCCACAAAAGTAAACTACATGCTATTTTCTGTAAAATAAAAAATAAAAAAGTATTT
TCATTAACAATATTGAATTGAATGTAGATGATGAATGAATTTAGCACTTTGGGACATGTT
AGTGCACCTCCTCTCAGGTCATAGAGTTTTAGTGATAATACATTATTAAAAATAGTAATC
AAGTGTAATCCATTACATGGGAATAGTAAGGAATATTGACATAATTTGTTGTAGGTATGT
AGTTGCAGTACATGTAGCTACACATTTTTTTGCCACCCCACAGTTATTGATATCACAGTG
GGTGTTTTTGGCCGACTTTCAGAAGGAAAGTTTACTGTGACATCAGTGAGCGCGGTGTGG
CCACAGTTACAACAGGCAGGGCTTCCTGAGCTCACAACCTTTCATCTCGTCAGTTGAACC
GAAATAGCTCACTTGCTGCCTTGCC
>TR478|c1_g2_i2
CCCGTTTTTAGTCAAAACCTTTATTCATTTTTATTTTTTGTACAATCAAAAACTATATAA
[truncated: 37,880,134 more chars]
